# Supplementary material for: Low-Temperature Dynamics at Nano- and Macroscales: Organic Crystal That Exhibits Low-Temperature Molecular Motion and the Thermosalient Effect
Source: Chem Mater. 2025 May 1;37(9):3373–83. doi: 10.1021/acs.chemmater.5c00171 (PMC12079796; doi:10.1021/acs.chemmater.5c00171)
Supplement: Supplementary file 4 — cm5c00171_si_004.cif [file cm5c00171_si_004.cif]

data_mo_dpjb290re_0m
_audit_creation_date               2024-11-29
_audit_creation_method
;
Olex2 1.3
(compiled 2020.11.12 svn.r5f609507 for OlexSys, GUI svn.r6408)
;
_shelx_SHELXL_version_number       '2019/1'
loop_
  _audit_author_name
  _audit_author_email
  _audit_author_address
 'Karothu, D.' dpk3@nyu.edu
;
New York University Abu Dhabi
Center for Smart Engineering Materials
Saadiyat Island
Abu Dhabi
129188
UAE
;

_audit_contact_author_address      ?
_audit_contact_author_email        ?
_audit_contact_author_name         ''
_audit_contact_author_phone        ?
_publ_contact_author_id_orcid      ?
_publ_section_references
;
Dolomanov, O.V., Bourhis, L.J., Gildea, R.J, Howard, J.A.K. & Puschmann, H.
 (2009), J. Appl. Cryst. 42, 339-341.

Sheldrick, G.M. (2008). Acta Cryst. A64, 112-122.

Sheldrick, G.M. (2015). Acta Cryst. A71, 3-8.
;
_chemical_name_common              ?
_chemical_name_systematic          ?
_chemical_formula_moiety           'C28 H20 N2 O S'
_chemical_formula_sum              'C28 H20 N2 O S'
_chemical_formula_weight           432.52
_chemical_melting_point            ?
loop_
  _atom_type_symbol
  _atom_type_description
  _atom_type_scat_dispersion_real
  _atom_type_scat_dispersion_imag
  _atom_type_scat_source
 'C' 'C' 0.0033 0.0016 'International Tables Vol C Tables 4.2.6.8 and 6.1.1.4'
 'H' 'H' 0.0000 0.0000 'International Tables Vol C Tables 4.2.6.8 and 6.1.1.4'
 'N' 'N' 0.0061 0.0033 'International Tables Vol C Tables 4.2.6.8 and 6.1.1.4'
 'O' 'O' 0.0106 0.0060 'International Tables Vol C Tables 4.2.6.8 and 6.1.1.4'
 'S' 'S' 0.1246 0.1234 'International Tables Vol C Tables 4.2.6.8 and 6.1.1.4'

_shelx_space_group_comment
;
The symmetry employed for this shelxl refinement is uniquely defined
by the following loop, which should always be used as a source of
symmetry information in preference to the above space-group names.
They are only intended as comments.
;
_space_group_crystal_system        'triclinic'
_space_group_IT_number             2
_space_group_name_H-M_alt          'P -1'
_space_group_name_Hall             '-P 1'
loop_
  _space_group_symop_operation_xyz
 'x, y, z'
 '-x, -y, -z'

_cell_length_a                     9.0383(18)
_cell_length_b                     11.265(2)
_cell_length_c                     11.502(2)
_cell_angle_alpha                  93.570(6)
_cell_angle_beta                   99.044(6)
_cell_angle_gamma                  112.215(6)
_cell_volume                       1061.2(4)
_cell_formula_units_Z              2
_cell_measurement_reflns_used      8077
_cell_measurement_temperature      290
_cell_measurement_theta_max        28.41
_cell_measurement_theta_min        2.49
_shelx_estimated_absorpt_T_max     0.965
_shelx_estimated_absorpt_T_min     0.949
_exptl_absorpt_coefficient_mu      0.177
_exptl_absorpt_correction_T_max    0.7457
_exptl_absorpt_correction_T_min    0.5259
_exptl_absorpt_correction_type     multi-scan
_exptl_absorpt_process_details
;
SADABS-2016/2 (Bruker,2016/2) was used for absorption correction.
wR2(int) was 0.1352 before and 0.0835 after correction.
The Ratio of minimum to maximum transmission is 0.7052.
The \l/2 correction factor is Not present.
;
_exptl_absorpt_special_details     ?
_exptl_crystal_colour              colourless
_exptl_crystal_colour_primary      colourless
_exptl_crystal_density_diffrn      1.354
_exptl_crystal_density_meas        ?
_exptl_crystal_density_method      ?
_exptl_crystal_description         block
_exptl_crystal_F_000               452
_exptl_crystal_size_max            0.3
_exptl_crystal_size_mid            0.25
_exptl_crystal_size_min            0.2
_exptl_transmission_factor_max     ?
_exptl_transmission_factor_min     ?
_diffrn_reflns_av_R_equivalents    0.0658
_diffrn_reflns_av_unetI/netI       0.0526
_diffrn_reflns_Laue_measured_fraction_full  0.960
_diffrn_reflns_Laue_measured_fraction_max  0.960
_diffrn_reflns_limit_h_max         10
_diffrn_reflns_limit_h_min         -9
_diffrn_reflns_limit_k_max         13
_diffrn_reflns_limit_k_min         -13
_diffrn_reflns_limit_l_max         13
_diffrn_reflns_limit_l_min         -13
_diffrn_reflns_number              16204
_diffrn_reflns_point_group_measured_fraction_full  0.960
_diffrn_reflns_point_group_measured_fraction_max  0.960
_diffrn_reflns_theta_full          24.999
_diffrn_reflns_theta_max           24.999
_diffrn_reflns_theta_min           1.809
_diffrn_ambient_temperature        290
_diffrn_detector_area_resol_mean   ?
_diffrn_measured_fraction_theta_full  0.960
_diffrn_measured_fraction_theta_max  0.960
_diffrn_measurement_device_type    'Bruker APEX-II CCD'
_diffrn_measurement_method         '\f and \w scans'
_diffrn_radiation_type             MoK\a
_diffrn_radiation_wavelength       0.71073
_diffrn_source                     ?
_diffrn_source_current             30.0
_diffrn_source_power               1.5
_diffrn_source_voltage             50.0
_diffrn_standards_number           0
_reflns_Friedel_coverage           0.000
_reflns_Friedel_fraction_full      .
_reflns_Friedel_fraction_max       .
_reflns_number_gt                  2676
_reflns_number_total               3595
_reflns_special_details
;
 Reflections were merged by SHELXL according to the crystal
 class for the calculation of statistics and refinement.
 
 _reflns_Friedel_fraction is defined as the number of unique
 Friedel pairs measured divided by the number that would be
 possible theoretically, ignoring centric projections and
 systematic absences.
;
_reflns_threshold_expression       'I > 2\s(I)'
_computing_cell_refinement         'SAINT V8.40B (?, 2016)'
_computing_data_collection         ?
_computing_data_reduction          'SAINT V8.40B (?, 2016)'
_computing_molecular_graphics      'Olex2 1.3 (Dolomanov et al., 2009)'
_computing_publication_material    'Olex2 1.3 (Dolomanov et al., 2009)'
_computing_structure_refinement    'XL  (Sheldrick, 2008)'
_computing_structure_solution      'SHELXT 2018/2 (Sheldrick, 2018)'
_refine_diff_density_max           0.393
_refine_diff_density_min           -0.356
_refine_diff_density_rms           0.058
_refine_ls_extinction_coef         .
_refine_ls_extinction_method       none
_refine_ls_goodness_of_fit_ref     1.080
_refine_ls_hydrogen_treatment      constr
_refine_ls_matrix_type             full
_refine_ls_number_parameters       290
_refine_ls_number_reflns           3595
_refine_ls_number_restraints       0
_refine_ls_R_factor_all            0.1098
_refine_ls_R_factor_gt             0.0791
_refine_ls_restrained_S_all        1.080
_refine_ls_shift/su_max            0.000
_refine_ls_shift/su_mean           0.000
_refine_ls_structure_factor_coef   Fsqd
_refine_ls_weighting_details      
 'w=1/[\s^2^(Fo^2^)+(0.0009P)^2^+2.5382P] where P=(Fo^2^+2Fc^2^)/3'
_refine_ls_weighting_scheme        calc
_refine_ls_wR_factor_gt            0.1533
_refine_ls_wR_factor_ref           0.1640
_refine_special_details            ?
_olex2_refinement_description
;
1. Fixed Uiso
 At 1.2 times of:
  All C(H) groups
 At 1.5 times of:
  All C(H,H,H) groups
2.a Aromatic/amide H refined with riding coordinates:
 C23(H23), C11(H11), C2(H2), C8(H8), C17(H17), C5(H5), C18(H18), C20(H20),
 C24(H24), C26(H26), C3(H3), C4(H4), C25(H25), C10(H10), C9(H9), C14(H14),
 C15(H15)
2.b Idealised Me refined as rotating group:
 C28(H28A,H28B,H28C)
;
_atom_sites_solution_hydrogens     geom
_atom_sites_solution_primary       dual
_atom_sites_solution_secondary     ?
loop_
  _atom_site_label
  _atom_site_type_symbol
  _atom_site_fract_x
  _atom_site_fract_y
  _atom_site_fract_z
  _atom_site_U_iso_or_equiv
  _atom_site_adp_type
  _atom_site_occupancy
  _atom_site_site_symmetry_order
  _atom_site_calc_flag
  _atom_site_refinement_flags_posn
  _atom_site_refinement_flags_adp
  _atom_site_refinement_flags_occupancy
  _atom_site_disorder_assembly
  _atom_site_disorder_group
 S1 S 1.01994(12) 0.41568(9) 0.84854(9) 0.0432(3) Uani 1 1 d . . . . .
 O1 O 1.1950(4) 0.3945(3) 1.0544(3) 0.0587(8) Uani 1 1 d . . . . .
 N1 N 0.3570(4) 0.1793(3) 0.4014(3) 0.0507(9) Uani 1 1 d . . . . .
 N2 N 1.1822(4) 0.6445(3) 0.8130(3) 0.0616(11) Uani 1 1 d . . . . .
 C21 C 1.1846(4) 0.5626(4) 0.8868(3) 0.0398(9) Uani 1 1 d . . . . .
 C16 C 0.7973(5) 0.3926(4) 0.6410(3) 0.0423(9) Uani 1 1 d . . . . .
 C19 C 0.9472(5) 0.4695(4) 0.7250(3) 0.0417(9) Uani 1 1 d . . . . .
 C22 C 1.3182(5) 0.5928(4) 0.9882(3) 0.0414(9) Uani 1 1 d . . . . .
 C12 C 0.3337(5) 0.0970(4) 0.2998(4) 0.0464(10) Uani 1 1 d . . . . .
 C27 C 1.3274(5) 0.5084(4) 1.0697(4) 0.0472(10) Uani 1 1 d . . . . .
 C7 C 0.1643(5) 0.0333(4) 0.2548(4) 0.0488(11) Uani 1 1 d . . . . .
 C13 C 0.5077(5) 0.2498(4) 0.4810(4) 0.0486(10) Uani 1 1 d . . . . .
 C1 C 0.2063(5) 0.1682(4) 0.4227(4) 0.0487(11) Uani 1 1 d . . . . .
 C6 C 0.0841(5) 0.0796(4) 0.3333(4) 0.0488(11) Uani 1 1 d . . . . .
 C23 C 1.4485(5) 0.7118(4) 1.0006(4) 0.0553(11) Uani 1 1 d . . . . .
 H23 H 1.442926 0.770042 0.947945 0.066 Uiso 1 1 calc R U . . .
 C11 C 0.4470(6) 0.0759(4) 0.2446(4) 0.0564(12) Uani 1 1 d . . . . .
 H11 H 0.557946 0.119141 0.275285 0.068 Uiso 1 1 calc R U . . .
 C2 C 0.1716(6) 0.2315(4) 0.5146(4) 0.0582(12) Uani 1 1 d . . . . .
 H2 H 0.254546 0.291809 0.572118 0.070 Uiso 1 1 calc R U . . .
 C8 C 0.1143(6) -0.0535(4) 0.1520(4) 0.0648(14) Uani 1 1 d . . . . .
 H8 H 0.003739 -0.096339 0.119810 0.078 Uiso 1 1 calc R U . . .
 C17 C 0.5465(5) 0.2068(4) 0.5839(4) 0.0618(13) Uani 1 1 d . . . . .
 H17 H 0.475866 0.128216 0.601030 0.074 Uiso 1 1 calc R U . . .
 C5 C -0.0780(6) 0.0545(5) 0.3394(5) 0.0631(13) Uani 1 1 d . . . . .
 H5 H -0.162045 -0.003511 0.281060 0.076 Uiso 1 1 calc R U . . .
 C18 C 0.6882(5) 0.2771(4) 0.6632(4) 0.0601(13) Uani 1 1 d . . . . .
 H18 H 0.710959 0.245771 0.733868 0.072 Uiso 1 1 calc R U . . .
 C20 C 1.0510(5) 0.5936(4) 0.7233(4) 0.0602(13) Uani 1 1 d . . . . .
 H20 H 1.032485 0.640975 0.663417 0.072 Uiso 1 1 calc R U . . .
 C24 C 1.5842(6) 0.7458(5) 1.0874(4) 0.0678(14) Uani 1 1 d . . . . .
 H24 H 1.669783 0.826009 1.094057 0.081 Uiso 1 1 calc R U . . .
 C26 C 1.4651(6) 0.5429(6) 1.1572(4) 0.0660(14) Uani 1 1 d . . . . .
 H26 H 1.471565 0.486436 1.211491 0.079 Uiso 1 1 calc R U . . .
 C3 C 0.0109(6) 0.2026(5) 0.5183(4) 0.0639(13) Uani 1 1 d . . . . .
 H3 H -0.015509 0.242509 0.580500 0.077 Uiso 1 1 calc R U . . .
 C4 C -0.1123(6) 0.1154(5) 0.4313(5) 0.0673(14) Uani 1 1 d . . . . .
 H4 H -0.220322 0.097873 0.435526 0.081 Uiso 1 1 calc R U . . .
 C25 C 1.5922(6) 0.6599(6) 1.1645(4) 0.0748(16) Uani 1 1 d . . . . .
 H25 H 1.685309 0.681240 1.222706 0.090 Uiso 1 1 calc R U . . .
 C10 C 0.3921(7) -0.0108(5) 0.1431(4) 0.0653(13) Uani 1 1 d . . . . .
 H10 H 0.467003 -0.026044 0.103987 0.078 Uiso 1 1 calc R U . . .
 C9 C 0.2263(7) -0.0765(5) 0.0974(4) 0.0712(15) Uani 1 1 d . . . . .
 H9 H 0.191511 -0.136460 0.029273 0.085 Uiso 1 1 calc R U . . .
 C28 C 1.1979(7) 0.3019(5) 1.1334(4) 0.0769(16) Uani 1 1 d . . . . .
 H28A H 1.096016 0.228137 1.114747 0.115 Uiso 1 1 calc R U . . .
 H28B H 1.214885 0.340301 1.213770 0.115 Uiso 1 1 calc R U . . .
 H28C H 1.284943 0.274967 1.124580 0.115 Uiso 1 1 calc R U . . .
 C14 C 0.6180(7) 0.3614(6) 0.4550(5) 0.095(2) Uani 1 1 d . . . . .
 H14 H 0.596401 0.390406 0.382839 0.114 Uiso 1 1 calc R U . . .
 C15 C 0.7604(7) 0.4313(5) 0.5339(5) 0.091(2) Uani 1 1 d . . . . .
 H15 H 0.833917 0.507033 0.514038 0.109 Uiso 1 1 calc R U . . .

loop_
  _atom_site_aniso_label
  _atom_site_aniso_U_11
  _atom_site_aniso_U_22
  _atom_site_aniso_U_33
  _atom_site_aniso_U_23
  _atom_site_aniso_U_13
  _atom_site_aniso_U_12
 S1 0.0416(6) 0.0362(6) 0.0435(6) 0.0088(4) 0.0001(4) 0.0087(5)
 O1 0.064(2) 0.063(2) 0.0532(18) 0.0233(15) 0.0060(15) 0.0302(18)
 N1 0.043(2) 0.051(2) 0.045(2) 0.0051(17) -0.0030(16) 0.0101(17)
 N2 0.053(2) 0.043(2) 0.066(2) 0.0225(18) -0.0061(19) -0.0012(18)
 C21 0.035(2) 0.034(2) 0.045(2) 0.0099(17) 0.0087(17) 0.0078(17)
 C16 0.041(2) 0.042(2) 0.040(2) 0.0045(17) 0.0008(17) 0.0152(19)
 C19 0.041(2) 0.039(2) 0.042(2) 0.0121(17) 0.0072(17) 0.0118(19)
 C22 0.040(2) 0.045(2) 0.040(2) 0.0017(18) 0.0055(17) 0.0190(19)
 C12 0.053(3) 0.035(2) 0.043(2) 0.0130(18) 0.0011(19) 0.011(2)
 C27 0.046(2) 0.059(3) 0.042(2) 0.000(2) 0.0054(18) 0.029(2)
 C7 0.052(3) 0.028(2) 0.053(3) 0.0119(18) -0.006(2) 0.0071(19)
 C13 0.041(2) 0.049(3) 0.044(2) 0.0060(19) -0.0027(18) 0.009(2)
 C1 0.047(3) 0.045(2) 0.047(2) 0.0170(19) 0.0012(19) 0.012(2)
 C6 0.050(3) 0.033(2) 0.055(3) 0.0163(19) -0.002(2) 0.009(2)
 C23 0.045(3) 0.052(3) 0.060(3) -0.006(2) 0.002(2) 0.014(2)
 C11 0.059(3) 0.050(3) 0.054(3) 0.015(2) 0.005(2) 0.016(2)
 C2 0.053(3) 0.056(3) 0.058(3) 0.011(2) 0.002(2) 0.015(2)
 C8 0.067(3) 0.042(3) 0.065(3) 0.001(2) -0.010(3) 0.008(2)
 C17 0.047(3) 0.049(3) 0.062(3) 0.018(2) -0.011(2) -0.004(2)
 C5 0.048(3) 0.048(3) 0.078(3) 0.019(2) -0.004(2) 0.007(2)
 C18 0.050(3) 0.055(3) 0.056(3) 0.024(2) -0.008(2) 0.003(2)
 C20 0.055(3) 0.047(3) 0.057(3) 0.026(2) -0.008(2) 0.002(2)
 C24 0.049(3) 0.068(3) 0.066(3) -0.019(3) -0.005(2) 0.010(2)
 C26 0.069(3) 0.098(4) 0.043(3) 0.007(3) 0.003(2) 0.050(3)
 C3 0.072(4) 0.059(3) 0.067(3) 0.024(2) 0.016(3) 0.030(3)
 C4 0.052(3) 0.061(3) 0.091(4) 0.029(3) 0.015(3) 0.021(3)
 C25 0.051(3) 0.111(5) 0.055(3) -0.023(3) -0.009(2) 0.036(3)
 C10 0.085(4) 0.053(3) 0.060(3) 0.013(2) 0.017(3) 0.027(3)
 C9 0.094(4) 0.046(3) 0.060(3) -0.002(2) 0.001(3) 0.020(3)
 C28 0.101(4) 0.083(4) 0.066(3) 0.039(3) 0.021(3) 0.050(3)
 C14 0.081(4) 0.085(4) 0.073(4) 0.041(3) -0.029(3) -0.006(3)
 C15 0.075(4) 0.069(3) 0.076(4) 0.040(3) -0.028(3) -0.019(3)

_geom_special_details
;
 All esds (except the esd in the dihedral angle between two l.s. planes)
 are estimated using the full covariance matrix.  The cell esds are taken
 into account individually in the estimation of esds in distances, angles
 and torsion angles; correlations between esds in cell parameters are only
 used when they are defined by crystal symmetry.  An approximate (isotropic)
 treatment of cell esds is used for estimating esds involving l.s. planes.
;
loop_
  _geom_bond_atom_site_label_1
  _geom_bond_atom_site_label_2
  _geom_bond_distance
  _geom_bond_site_symmetry_2
  _geom_bond_publ_flag
 S1 C21 1.729(4) . ?
 S1 C19 1.713(4) . ?
 O1 C27 1.362(5) . ?
 O1 C28 1.431(5) . ?
 N1 C12 1.381(5) . ?
 N1 C13 1.423(5) . ?
 N1 C1 1.383(5) . ?
 N2 C21 1.297(5) . ?
 N2 C20 1.351(5) . ?
 C21 C22 1.460(5) . ?
 C16 C19 1.455(5) . ?
 C16 C18 1.372(6) . ?
 C16 C15 1.366(6) . ?
 C19 C20 1.360(5) . ?
 C22 C27 1.391(6) . ?
 C22 C23 1.391(6) . ?
 C12 C7 1.414(6) . ?
 C12 C11 1.371(6) . ?
 C27 C26 1.380(6) . ?
 C7 C6 1.430(6) . ?
 C7 C8 1.383(6) . ?
 C13 C17 1.351(6) . ?
 C13 C14 1.363(6) . ?
 C1 C6 1.398(5) . ?
 C1 C2 1.379(6) . ?
 C6 C5 1.398(6) . ?
 C23 H23 0.9300 . ?
 C23 C24 1.364(6) . ?
 C11 H11 0.9300 . ?
 C11 C10 1.368(6) . ?
 C2 H2 0.9300 . ?
 C2 C3 1.372(6) . ?
 C8 H8 0.9300 . ?
 C8 C9 1.365(7) . ?
 C17 H17 0.9300 . ?
 C17 C18 1.370(6) . ?
 C5 H5 0.9300 . ?
 C5 C4 1.363(7) . ?
 C18 H18 0.9300 . ?
 C20 H20 0.9300 . ?
 C24 H24 0.9300 . ?
 C24 C25 1.366(7) . ?
 C26 H26 0.9300 . ?
 C26 C25 1.370(7) . ?
 C3 H3 0.9300 . ?
 C3 C4 1.381(7) . ?
 C4 H4 0.9300 . ?
 C25 H25 0.9300 . ?
 C10 H10 0.9300 . ?
 C10 C9 1.391(7) . ?
 C9 H9 0.9300 . ?
 C28 H28A 0.9600 . ?
 C28 H28B 0.9600 . ?
 C28 H28C 0.9600 . ?
 C14 H14 0.9300 . ?
 C14 C15 1.371(6) . ?
 C15 H15 0.9300 . ?

loop_
  _geom_angle_atom_site_label_1
  _geom_angle_atom_site_label_2
  _geom_angle_atom_site_label_3
  _geom_angle
  _geom_angle_site_symmetry_1
  _geom_angle_site_symmetry_3
  _geom_angle_publ_flag
 C19 S1 C21 90.43(19) . . ?
 C27 O1 C28 118.2(4) . . ?
 C12 N1 C13 126.3(4) . . ?
 C12 N1 C1 108.5(3) . . ?
 C1 N1 C13 124.6(4) . . ?
 C21 N2 C20 111.7(3) . . ?
 N2 C21 S1 113.1(3) . . ?
 N2 C21 C22 122.1(3) . . ?
 C22 C21 S1 124.8(3) . . ?
 C18 C16 C19 122.3(4) . . ?
 C15 C16 C19 121.0(4) . . ?
 C15 C16 C18 116.6(4) . . ?
 C16 C19 S1 123.9(3) . . ?
 C20 C19 S1 108.1(3) . . ?
 C20 C19 C16 128.0(4) . . ?
 C27 C22 C21 124.4(4) . . ?
 C23 C22 C21 117.5(4) . . ?
 C23 C22 C27 118.0(4) . . ?
 N1 C12 C7 108.5(4) . . ?
 C11 C12 N1 129.3(4) . . ?
 C11 C12 C7 122.3(4) . . ?
 O1 C27 C22 115.3(3) . . ?
 O1 C27 C26 125.0(4) . . ?
 C26 C27 C22 119.7(4) . . ?
 C12 C7 C6 106.9(4) . . ?
 C8 C7 C12 117.8(5) . . ?
 C8 C7 C6 135.3(4) . . ?
 C17 C13 N1 120.9(4) . . ?
 C17 C13 C14 118.1(4) . . ?
 C14 C13 N1 121.0(4) . . ?
 N1 C1 C6 109.4(4) . . ?
 C2 C1 N1 128.4(4) . . ?
 C2 C1 C6 122.2(4) . . ?
 C1 C6 C7 106.7(4) . . ?
 C5 C6 C7 135.2(4) . . ?
 C5 C6 C1 118.0(4) . . ?
 C22 C23 H23 118.9 . . ?
 C24 C23 C22 122.1(5) . . ?
 C24 C23 H23 118.9 . . ?
 C12 C11 H11 121.0 . . ?
 C10 C11 C12 118.0(5) . . ?
 C10 C11 H11 121.0 . . ?
 C1 C2 H2 121.0 . . ?
 C3 C2 C1 117.9(4) . . ?
 C3 C2 H2 121.0 . . ?
 C7 C8 H8 119.8 . . ?
 C9 C8 C7 120.4(5) . . ?
 C9 C8 H8 119.8 . . ?
 C13 C17 H17 119.4 . . ?
 C13 C17 C18 121.1(4) . . ?
 C18 C17 H17 119.4 . . ?
 C6 C5 H5 120.1 . . ?
 C4 C5 C6 119.7(4) . . ?
 C4 C5 H5 120.1 . . ?
 C16 C18 H18 119.2 . . ?
 C17 C18 C16 121.6(4) . . ?
 C17 C18 H18 119.2 . . ?
 N2 C20 C19 116.7(4) . . ?
 N2 C20 H20 121.6 . . ?
 C19 C20 H20 121.6 . . ?
 C23 C24 H24 120.6 . . ?
 C23 C24 C25 118.8(5) . . ?
 C25 C24 H24 120.6 . . ?
 C27 C26 H26 119.8 . . ?
 C25 C26 C27 120.4(5) . . ?
 C25 C26 H26 119.8 . . ?
 C2 C3 H3 119.5 . . ?
 C2 C3 C4 121.1(5) . . ?
 C4 C3 H3 119.5 . . ?
 C5 C4 C3 121.0(5) . . ?
 C5 C4 H4 119.5 . . ?
 C3 C4 H4 119.5 . . ?
 C24 C25 C26 121.0(5) . . ?
 C24 C25 H25 119.5 . . ?
 C26 C25 H25 119.5 . . ?
 C11 C10 H10 119.4 . . ?
 C11 C10 C9 121.2(5) . . ?
 C9 C10 H10 119.4 . . ?
 C8 C9 C10 120.3(5) . . ?
 C8 C9 H9 119.8 . . ?
 C10 C9 H9 119.8 . . ?
 O1 C28 H28A 109.5 . . ?
 O1 C28 H28B 109.5 . . ?
 O1 C28 H28C 109.5 . . ?
 H28A C28 H28B 109.5 . . ?
 H28A C28 H28C 109.5 . . ?
 H28B C28 H28C 109.5 . . ?
 C13 C14 H14 119.6 . . ?
 C13 C14 C15 120.7(4) . . ?
 C15 C14 H14 119.6 . . ?
 C16 C15 C14 121.7(4) . . ?
 C16 C15 H15 119.1 . . ?
 C14 C15 H15 119.1 . . ?

loop_
  _geom_torsion_atom_site_label_1
  _geom_torsion_atom_site_label_2
  _geom_torsion_atom_site_label_3
  _geom_torsion_atom_site_label_4
  _geom_torsion
  _geom_torsion_site_symmetry_1
  _geom_torsion_site_symmetry_2
  _geom_torsion_site_symmetry_3
  _geom_torsion_site_symmetry_4
  _geom_torsion_publ_flag
 S1 C21 C22 C27 -2.3(6) . . . . ?
 S1 C21 C22 C23 174.5(3) . . . . ?
 S1 C19 C20 N2 0.7(6) . . . . ?
 O1 C27 C26 C25 179.7(4) . . . . ?
 N1 C12 C7 C6 -0.1(4) . . . . ?
 N1 C12 C7 C8 179.5(4) . . . . ?
 N1 C12 C11 C10 -179.4(4) . . . . ?
 N1 C13 C17 C18 -177.1(5) . . . . ?
 N1 C13 C14 C15 177.7(6) . . . . ?
 N1 C1 C6 C7 0.9(4) . . . . ?
 N1 C1 C6 C5 179.7(3) . . . . ?
 N1 C1 C2 C3 -178.8(4) . . . . ?
 N2 C21 C22 C27 -179.7(4) . . . . ?
 N2 C21 C22 C23 -2.9(6) . . . . ?
 C21 S1 C19 C16 -179.4(4) . . . . ?
 C21 S1 C19 C20 -0.8(4) . . . . ?
 C21 N2 C20 C19 -0.1(7) . . . . ?
 C21 C22 C27 O1 -4.4(6) . . . . ?
 C21 C22 C27 C26 175.0(4) . . . . ?
 C21 C22 C23 C24 -175.4(4) . . . . ?
 C16 C19 C20 N2 179.2(4) . . . . ?
 C19 S1 C21 N2 0.8(4) . . . . ?
 C19 S1 C21 C22 -176.8(4) . . . . ?
 C19 C16 C18 C17 179.1(4) . . . . ?
 C19 C16 C15 C14 -178.5(6) . . . . ?
 C22 C27 C26 C25 0.3(7) . . . . ?
 C22 C23 C24 C25 0.1(7) . . . . ?
 C12 N1 C13 C17 -99.8(5) . . . . ?
 C12 N1 C13 C14 79.1(6) . . . . ?
 C12 N1 C1 C6 -1.0(4) . . . . ?
 C12 N1 C1 C2 179.6(4) . . . . ?
 C12 C7 C6 C1 -0.4(4) . . . . ?
 C12 C7 C6 C5 -179.0(4) . . . . ?
 C12 C7 C8 C9 0.6(6) . . . . ?
 C12 C11 C10 C9 -0.5(7) . . . . ?
 C27 C22 C23 C24 1.6(6) . . . . ?
 C27 C26 C25 C24 1.4(8) . . . . ?
 C7 C12 C11 C10 -0.4(6) . . . . ?
 C7 C6 C5 C4 178.0(4) . . . . ?
 C7 C8 C9 C10 -1.5(7) . . . . ?
 C13 N1 C12 C7 172.2(4) . . . . ?
 C13 N1 C12 C11 -8.7(7) . . . . ?
 C13 N1 C1 C6 -172.7(4) . . . . ?
 C13 N1 C1 C2 7.8(7) . . . . ?
 C13 C17 C18 C16 -1.0(8) . . . . ?
 C13 C14 C15 C16 -0.1(11) . . . . ?
 C1 N1 C12 C7 0.7(4) . . . . ?
 C1 N1 C12 C11 179.7(4) . . . . ?
 C1 N1 C13 C17 70.5(6) . . . . ?
 C1 N1 C13 C14 -110.6(6) . . . . ?
 C1 C6 C5 C4 -0.4(6) . . . . ?
 C1 C2 C3 C4 -1.6(7) . . . . ?
 C6 C7 C8 C9 -179.9(4) . . . . ?
 C6 C1 C2 C3 1.7(6) . . . . ?
 C6 C5 C4 C3 0.5(7) . . . . ?
 C23 C22 C27 O1 178.8(4) . . . . ?
 C23 C22 C27 C26 -1.7(6) . . . . ?
 C23 C24 C25 C26 -1.6(8) . . . . ?
 C11 C12 C7 C6 -179.3(4) . . . . ?
 C11 C12 C7 C8 0.4(6) . . . . ?
 C11 C10 C9 C8 1.5(7) . . . . ?
 C2 C1 C6 C7 -179.6(4) . . . . ?
 C2 C1 C6 C5 -0.8(6) . . . . ?
 C2 C3 C4 C5 0.5(7) . . . . ?
 C8 C7 C6 C1 180.0(5) . . . . ?
 C8 C7 C6 C5 1.4(8) . . . . ?
 C17 C13 C14 C15 -3.3(10) . . . . ?
 C18 C16 C19 S1 10.2(6) . . . . ?
 C18 C16 C19 C20 -168.1(5) . . . . ?
 C18 C16 C15 C14 3.0(9) . . . . ?
 C20 N2 C21 S1 -0.5(5) . . . . ?
 C20 N2 C21 C22 177.2(4) . . . . ?
 C28 O1 C27 C22 178.5(4) . . . . ?
 C28 O1 C27 C26 -0.9(6) . . . . ?
 C14 C13 C17 C18 3.9(8) . . . . ?
 C15 C16 C19 S1 -168.2(4) . . . . ?
 C15 C16 C19 C20 13.5(8) . . . . ?
 C15 C16 C18 C17 -2.5(8) . . . . ?

loop_
  _diffrn_refln_index_h
  _diffrn_refln_index_k
  _diffrn_refln_index_l
  _diffrn_refln_intensity_net
  _diffrn_refln_intensity_u
 -1 0 0 486.25 29.6
 1 0 0 479.35 29.3
 1 0 0 578.54 29.6
 1 0 0 542.65 29.3
 2 0 0 431.36 25.5
 2 0 0 399.06 25.5
 2 0 0 403.56 25
 2 0 0 401.76 24.7
 3 0 0 308.07 19.7
 3 0 0 296.37 20.6
 3 0 0 290.87 20.6
 4 0 0 105.29 20.4
 4 0 0 114.89 14.8
 4 0 0 90.99 15.5
 5 0 0 1189.88 74.89
 5 0 0 1365.46 73.99
 5 0 0 1335.27 76.09
 5 0 0 1293.47 74.69
 6 0 0 494.15 34
 6 0 0 504.85 35.4
 6 0 0 472.75 32.1
 7 0 0 37.2 11.3
 7 0 0 49.6 13.1
 7 0 0 16.2 15.1
 8 0 0 289.47 28.3
 8 0 0 227.78 30.8
 8 0 0 325.27 35.3
 9 0 0 25.5 18.3
 9 0 0 33.6 15.1
 10 0 0 27.3 13.4
 10 0 0 25.1 21
 10 0 0 2.4 15.9
 11 -1 0 -1.8 22
 10 -1 0 -9 11.5
 10 -1 0 5 20
 9 -1 0 14.9 17.5
 9 -1 0 -4.3 13.1
 9 -1 0 -0.2 10.3
 8 -1 0 301.87 30.5
 8 -1 0 252.17 28.9
 7 -1 0 3.3 5.6
 7 -1 0 -2.3 11
 7 -1 0 -20.4 14
 6 -1 0 -3.4 5.4
 6 -1 0 2.3 4.7
 6 -1 0 3.1 10.5
 6 -1 0 5.9 8.1
 5 -1 0 1543.15 89.79
 5 -1 0 1649.04 92.09
 5 -1 0 1585.44 92.89
 5 -1 0 1725.63 91.09
 4 -1 0 2577.34 151.68
 4 -1 0 2575.34 149.39
 4 -1 0 2894.21 151.88
 4 -1 0 2763.82 150.88
 4 -1 0 2651.83 150.08
 -4 1 0 2865.61 152.58
 3 -1 0 911.41 53.39
 3 -1 0 852.01 51.79
 3 -1 0 968.5 51.79
 3 -1 0 874.71 51.59
 3 -1 0 944.31 53.99
 -3 1 0 950.6 51.49
 -3 1 0 993.8 53.09
 -3 1 0 953 53.99
 2 -1 0 13.8 2.7
 2 -1 0 19.3 3.5
 2 -1 0 21.6 6.1
 -2 1 0 15 5.3
 -2 1 0 18 7.6
 1 -1 0 128.59 8.4
 1 -1 0 135.99 8.9
 1 -1 0 143.59 8.9
 1 -1 0 122.19 8.1
 -1 1 0 138.89 8.3
 -1 1 0 148.79 8.8
 -1 1 0 120.19 8.4
 -1 -1 0 418.46 24
 -1 -1 0 376.66 24.3
 1 1 0 414.26 23.8
 1 1 0 388.06 24.3
 -2 -1 0 -1.6 5.2
 -2 -1 0 -4 5.5
 2 1 0 -9 4.8
 2 1 0 6.5 5
 -3 -1 0 638.94 36.9
 3 1 0 556.24 36
 3 1 0 594.94 36.5
 -4 -1 0 1603.44 86.59
 4 1 0 1479.45 93.09
 4 1 0 1606.74 85.79
 4 1 0 1431.96 86.09
 4 1 0 1379.06 85.39
 5 1 0 282.37 22.9
 5 1 0 290.47 23.5
 6 1 0 1349.27 77.09
 6 1 0 1317.17 77.89
 6 1 0 1267.67 82.29
 7 1 0 15.4 12.6
 7 1 0 66.59 26.8
 7 1 0 -11 14
 8 1 0 21.5 12.1
 8 1 0 22.9 14.1
 8 1 0 -19.5 14.9
 9 1 0 6.3 14.5
 9 1 0 14.2 13.1
 10 1 0 39 22.4
 10 1 0 53.69 15.8
 10 1 0 25.7 18.7
 11 -2 0 -7.6 22
 10 -2 0 29.3 11.4
 10 -2 0 55.29 21.7
 10 -2 0 22.8 16.8
 10 -2 0 45.2 8.3
 9 -2 0 28.3 9.7
 9 -2 0 48.4 15
 8 -2 0 148.89 14.4
 8 -2 0 159.88 25.6
 8 -2 0 127.69 15
 8 -2 0 130.79 24.7
 8 -2 0 158.28 17.6
 7 -2 0 67.89 8.1
 7 -2 0 45.4 8.8
 7 -2 0 47.1 12.7
 7 -2 0 54.69 15.2
 6 -2 0 -2.9 5.3
 6 -2 0 5.9 7.8
 6 -2 0 15.7 9.8
 6 -2 0 -3 6.4
 6 -2 0 6.9 10.7
 6 -2 0 -4 4.9
 5 -2 0 462.25 29
 5 -2 0 532.45 33.7
 5 -2 0 470.15 28.9
 5 -2 0 500.05 32
 -5 2 0 516.35 28.6
 4 -2 0 28.4 7.1
 4 -2 0 35.7 9.1
 -4 2 0 23.5 5.1
 3 -2 0 78.39 14.4
 3 -2 0 57.29 5.1
 3 -2 0 51.39 6.9
 3 -2 0 77.49 6.9
 3 -2 0 55.99 10.1
 -3 2 0 72.49 6.6
 -3 2 0 70.09 9.4
 2 -2 0 1083.39 62.09
 2 -2 0 1096.69 62.19
 2 -2 0 1103.99 63.69
 -2 2 0 1119.59 62.79
 -2 2 0 1126.59 62.19
 -2 2 0 1210.18 61.39
 -2 2 0 1074.89 61.99
 0 -2 0 1525.25 85.29
 0 -2 0 1538.15 86.39
 0 -2 0 1564.84 85.89
 0 -2 0 1500.85 85.29
 0 2 0 1548.15 85.29
 0 2 0 1572.54 85.39
 0 2 0 1590.94 85.89
 -1 -2 0 263.97 18.5
 -1 -2 0 273.27 19.3
 -1 -2 0 301.87 16.4
 1 2 0 258.37 18.5
 1 2 0 255.07 18
 1 2 0 302.57 16.2
 -2 -2 0 1021.8 61.09
 2 2 0 1063.39 58.29
 2 2 0 1083.29 60.79
 2 2 0 1070.09 60.49
 -3 -2 0 258.27 20.4
 -3 -2 0 220.28 21.7
 3 2 0 256.27 19
 3 2 0 218.78 20.5
 -4 -2 0 -12.4 9.2
 -4 -2 0 3.7 9.1
 4 2 0 1.2 7.9
 4 2 0 5.4 8.4
 -5 -2 0 132.09 21.1
 -5 -2 0 119.89 21.1
 5 2 0 90.49 17.8
 6 2 0 34.3 17.8
 6 2 0 14.2 13.7
 7 2 0 118.99 19.8
 7 2 0 85.89 16.8
 7 2 0 134.99 19.2
 8 2 0 85.19 15.6
 8 2 0 59.79 18.4
 8 2 0 89.09 18.2
 9 2 0 23.9 16.9
 9 2 0 28.5 33.8
 10 2 0 9.9 21.5
 10 2 0 27.5 18.8
 10 2 0 65.49 17.4
 11 -3 0 1.1 7.6
 11 -3 0 -14.9 22.3
 11 -3 0 15.3 9
 10 -3 0 67.89 10.4
 10 -3 0 37.1 17.3
 10 -3 0 63.19 20.9
 10 -3 0 51.89 11.8
 9 -3 0 38.8 16.5
 9 -3 0 29 9.7
 9 -3 0 16 14.3
 9 -3 0 47.3 18.7
 8 -3 0 49.99 10
 8 -3 0 31.6 8.7
 8 -3 0 45.6 17.3
 8 -3 0 47.2 26.7
 7 -3 0 385.06 32.1
 7 -3 0 353.96 24.4
 7 -3 0 315.47 28.6
 7 -3 0 325.27 23.4
 7 -3 0 384.86 23.8
 6 -3 0 402.96 24.9
 6 -3 0 394.76 28.1
 6 -3 0 332.37 22.5
 6 -3 0 361.46 24.6
 -6 3 0 415.46 27.4
 5 -3 0 684.73 46.3
 5 -3 0 745.93 43.3
 5 -3 0 784.02 45.9
 -5 3 0 716.83 43.1
 -5 3 0 843.52 49.7
 4 -3 0 51.39 6.5
 4 -3 0 38.6 9.3
 4 -3 0 48.4 7.5
 4 -3 0 45.7 8.6
 -4 3 0 37.9 6.6
 -4 3 0 35.6 5.6
 3 -3 0 249.68 17.8
 3 -3 0 307.07 20
 3 -3 0 282.17 18.5
 -3 3 0 288.87 18.2
 -3 3 0 295.97 16.3
 -3 3 0 253.97 17.6
 -3 3 0 307.07 19.4
 2 -3 0 3086.79 186.98
 2 -3 0 3313.77 186.48
 2 -3 0 3372.66 187.58
 -2 3 0 3532.05 186.58
 -2 3 0 3460.95 187.08
 -2 3 0 3591.74 186.48
 1 -3 0 3936.11 214.68
 1 -3 0 3894.31 214.68
 -1 3 0 4184.48 214.78
 -1 3 0 4109.19 215.38
 -1 3 0 3435.56 214.98
 0 -3 0 279.67 17.7
 0 -3 0 254.27 18.9
 0 -3 0 293.47 17.6
 0 3 0 296.17 19
 0 3 0 305.47 17.6
 0 3 0 321.77 18.1
 -1 -3 0 2183.98 123.99
 -1 -3 0 2302.07 126.09
 -1 -3 0 2200.28 125.69
 1 3 0 2319.17 125.69
 1 3 0 2362.86 125.19
 1 3 0 2235.38 124.09
 1 3 0 2183.48 123.99
 -2 -3 0 205.68 21.3
 -2 -3 0 201.18 18.5
 2 3 0 235.98 18
 2 3 0 232.08 20
 2 3 0 250.67 14.3
 2 3 0 240.98 14.7
 -3 -3 0 656.03 42.7
 -3 -3 0 665.43 43.8
 3 3 0 678.73 42.3
 3 3 0 698.83 37.8
 3 3 0 675.83 42.3
 -4 -3 0 288.57 28.2
 -4 -3 0 332.77 26.3
 4 3 0 315.67 24.1
 -5 -3 0 12 13.4
 -5 -3 0 0.5 14.7
 -6 -3 0 -17.9 17.7
 6 3 0 14.1 12.3
 6 3 0 -4.9 13.6
 6 3 0 11.5 13.1
 7 3 0 32.5 16.3
 7 3 0 57.29 16.1
 7 3 0 62.69 15
 8 3 0 37.4 14.7
 8 3 0 37 17.2
 9 3 0 113.79 23.8
 11 -4 0 24.2 25.1
 11 -4 0 16.7 9.9
 10 -4 0 85.29 13.6
 10 -4 0 101.09 24.9
 10 -4 0 86.39 12.4
 9 -4 0 196.68 29
 9 -4 0 248.98 21.4
 9 -4 0 260.37 33
 8 -4 0 49.1 9.7
 8 -4 0 68.79 18.9
 8 -4 0 72.99 11.3
 8 -4 0 63.39 28.7
 -8 4 0 47.3 8.7
 7 -4 0 76.59 14.8
 7 -4 0 132.39 22.7
 7 -4 0 117.39 13.6
 7 -4 0 131.59 15.2
 -7 4 0 88.09 13.6
 6 -4 0 271.37 23.7
 6 -4 0 308.77 20.4
 6 -4 0 243.18 20.7
 6 -4 0 315.87 27.9
 -6 4 0 241.58 19.1
 -6 4 0 255.07 22.5
 5 -4 0 338.37 25
 5 -4 0 294.17 20.9
 5 -4 0 327.77 21.8
 5 -4 0 324.67 25.9
 -5 4 0 296.77 21.2
 -5 4 0 305.77 23.4
 4 -4 0 319.87 23.7
 4 -4 0 348.07 25
 4 -4 0 289.57 21.7
 -4 4 0 336.67 21.6
 -4 4 0 299.47 20.7
 3 -4 0 111.69 13.7
 3 -4 0 99.09 10.3
 3 -4 0 93.19 9.5
 3 -4 0 113.79 13.9
 -3 4 0 94.19 8.7
 -3 4 0 114.99 13.8
 -3 4 0 101.79 10.3
 2 -4 0 184.88 14.5
 2 -4 0 160.68 14.6
 -2 4 0 154.28 12.5
 -2 4 0 143.79 13.4
 -2 4 0 161.18 14.3
 1 -4 0 1667.23 100.09
 1 -4 0 1896.11 100.89
 1 -4 0 1767.12 99.39
 1 -4 0 1739.53 99.39
 -1 4 0 1767.92 100.19
 -1 4 0 1835.42 99.59
 -1 4 0 1895.11 101.09
 0 -4 0 268.77 20.1
 0 -4 0 281.77 22.3
 0 -4 0 274.37 18.4
 0 -4 0 312.67 18.4
 0 4 0 316.67 20.3
 0 4 0 325.47 18.6
 -1 -4 0 1556.54 91.49
 -1 -4 0 1669.23 94.79
 -1 -4 0 1504.55 93.29
 1 4 0 1679.93 91.89
 1 4 0 1637.14 91.69
 1 4 0 1790.72 94.69
 1 4 0 1760.92 93.19
 -2 -4 0 760.72 47.6
 -2 -4 0 712.13 46
 -2 -4 0 735.73 42
 2 4 0 796.32 42.6
 2 4 0 757.32 42.7
 2 4 0 755.72 45
 2 4 0 737.03 46
 -3 -4 0 38.4 11.8
 -3 -4 0 13.2 12.7
 3 4 0 28 5.8
 3 4 0 43.2 9.4
 3 4 0 38.4 5
 -4 -4 0 55.79 17.6
 -4 -4 0 48.3 13.9
 4 4 0 27.2 6
 -5 -4 0 341.77 38.2
 -5 -4 0 412.86 35.7
 -6 -4 0 30.5 20.2
 -6 -4 0 20.2 17.7
 6 4 0 23.7 16.1
 -7 -4 0 54.49 23.2
 7 4 0 15.5 13
 7 4 0 34.3 15.8
 7 4 0 17.8 16.2
 8 4 0 34.4 17.8
 8 4 0 20.7 18.1
 8 4 0 38.4 15.8
 9 4 0 21.1 19.9
 9 4 0 65.59 19.3
 9 4 0 47.8 18
 11 -5 0 0.4 11.5
 11 -5 0 7.1 10.6
 11 -5 0 0.6 23.6
 10 -5 0 55.39 22
 10 -5 0 57.09 12.1
 10 -5 0 37.9 13
 9 -5 0 25.9 13.4
 9 -5 0 12.3 11.1
 9 -5 0 -15.2 14.4
 9 -5 0 11.1 18.3
 8 -5 0 335.97 25.7
 8 -5 0 342.07 33.7
 8 -5 0 323.27 24.4
 8 -5 0 297.07 30.8
 7 -5 0 7.1 8.1
 7 -5 0 15.3 9.4
 7 -5 0 3.2 13
 -7 5 0 -7.3 8.2
 6 -5 0 502.05 36.3
 6 -5 0 578.44 38.3
 6 -5 0 530.85 33.7
 6 -5 0 567.34 33.9
 -6 5 0 512.35 33.2
 5 -5 0 1104.39 71.29
 5 -5 0 1211.28 69.09
 5 -5 0 1341.67 69.49
 5 -5 0 1271.47 70.89
 -5 5 0 1158.18 70.29
 -5 5 0 1199.28 69.09
 4 -5 0 120.79 12.6
 4 -5 0 125.59 16.9
 4 -5 0 100.79 11.7
 -4 5 0 80.09 17.4
 -4 5 0 130.09 13
 -4 5 0 102.29 16.7
 -4 5 0 113.79 10.1
 3 -5 0 135.19 14.1
 3 -5 0 130.59 16
 3 -5 0 114.59 13.2
 -3 5 0 131.29 13.2
 -3 5 0 139.69 14.5
 2 -5 0 431.96 27.1
 2 -5 0 431.36 27.4
 2 -5 0 418.76 29.4
 2 -5 0 423.66 28.8
 -2 5 0 444.06 27.7
 -2 5 0 431.76 28.8
 -2 5 0 448.96 27.2
 -2 5 0 498.15 31.3
 1 -5 0 167.38 15.7
 1 -5 0 145.89 12.8
 1 -5 0 135.99 12.2
 -1 5 0 138.09 13.8
 -1 5 0 150.58 15.7
 0 -5 0 1087.99 67.89
 0 -5 0 1244.88 71.59
 0 -5 0 1194.68 68.09
 0 -5 0 1194.68 69.79
 0 5 0 1228.38 69.49
 0 5 0 1303.47 71.19
 0 5 0 1233.68 68.49
 0 5 0 1233.88 68.19
 -1 -5 0 1948.41 108.59
 -1 -5 0 1769.62 106.79
 -1 -5 0 1809.82 104.59
 1 5 0 2058.69 106.49
 1 5 0 1942.41 104.89
 1 5 0 1810.22 104.99
 -2 -5 0 -0.5 6
 2 5 0 7.7 8.5
 2 5 0 -1 5.6
 2 5 0 1.4 5.2
 -3 -5 0 -12 10.8
 3 5 0 -8 4.9
 -4 -5 0 417.96 40.5
 -4 -5 0 473.55 35.8
 4 5 0 385.06 26.6
 4 5 0 467.55 26.1
 -5 -5 0 927.61 67.79
 -5 -5 0 1099.59 73.29
 -6 -5 0 118.09 23.1
 -6 -5 0 143.89 27.7
 -7 -5 0 4.8 22.7
 7 5 0 9.5 14.4
 7 5 0 47.3 15.6
 7 5 0 32.2 17.1
 8 5 0 73.99 18.5
 8 5 0 68.09 21.2
 11 -6 0 -10.2 24.1
 11 -6 0 -0.6 11.7
 10 -6 0 27.6 11.3
 10 -6 0 -4.6 16.9
 10 -6 0 10.4 21.7
 10 -6 0 7.6 13.2
 9 -6 0 23.2 12.6
 9 -6 0 44.2 27.7
 9 -6 0 6.8 15.5
 9 -6 0 44.9 18.7
 8 -6 0 21.5 10.9
 8 -6 0 41.7 10.8
 8 -6 0 36.6 15.5
 8 -6 0 35 18.3
 -8 6 0 37.4 10.5
 7 -6 0 11.8 9.2
 7 -6 0 40 17.8
 7 -6 0 14.1 10
 7 -6 0 27.1 18.9
 -7 6 0 11.5 11.4
 6 -6 0 112.09 22.1
 6 -6 0 136.39 15.6
 6 -6 0 129.09 21
 6 -6 0 140.49 17.9
 -6 6 0 123.39 15.8
 5 -6 0 24.8 8.9
 5 -6 0 20.6 10.9
 5 -6 0 12.2 7.4
 5 -6 0 29.1 19.5
 -5 6 0 1.5 7.8
 -5 6 0 12.8 6.7
 4 -6 0 1166.18 71.29
 4 -6 0 1291.57 73.19
 4 -6 0 1193.88 72.99
 4 -6 0 1243.48 71.49
 -4 6 0 1358.16 70.39
 -4 6 0 1240.58 71.39
 -4 6 0 1258.87 71.79
 3 -6 0 8.3 9.9
 -3 6 0 -5.2 9.4
 -3 6 0 -13.3 10.4
 2 -6 0 212.68 16.4
 2 -6 0 179.18 20
 2 -6 0 211.18 20.4
 2 -6 0 214.08 20.2
 -2 6 0 200.98 28
 -2 6 0 224.78 17.8
 -2 6 0 228.68 19.5
 -2 6 0 237.08 17
 1 -6 0 530.55 31.9
 1 -6 0 481.65 31.7
 1 -6 0 505.95 34.2
 -1 6 0 589.14 35.8
 -1 6 0 538.85 32.7
 0 -6 0 2766.82 164.08
 0 -6 0 3066.29 167.48
 0 -6 0 2916.91 165.98
 0 6 0 2826.52 164.48
 0 6 0 3286.87 166.68
 0 6 0 2982.3 164.38
 -1 -6 0 887.11 55.09
 -1 -6 0 889.01 51.59
 -1 -6 0 908.11 57.19
 1 6 0 955.1 52.09
 1 6 0 843.72 52.29
 1 6 0 971.8 53.99
 -2 -6 0 473.85 35.7
 2 6 0 521.55 31.5
 -3 -6 0 -2.6 14.5
 3 6 0 -1.9 6.5
 3 6 0 -9.8 7.4
 -4 -6 0 222.38 36.5
 -4 -6 0 282.87 31.9
 4 6 0 255.57 19.4
 4 6 0 292.87 18.4
 -5 -6 0 21.1 24.4
 -6 -6 0 13.3 23.1
 -6 -6 0 -10.1 19.2
 6 6 0 14.9 14
 -7 -6 0 61.99 26.3
 7 6 0 59.19 17.9
 11 -7 0 4.2 25.9
 11 -7 0 17 13
 11 -7 0 -19 18.3
 10 -7 0 1.3 10.5
 10 -7 0 10.8 17.2
 10 -7 0 14.4 24.5
 10 -7 0 18.3 13.6
 9 -7 0 -8.6 15.9
 9 -7 0 -18.9 19
 9 -7 0 5.1 13.2
 9 -7 0 14.8 23
 -9 7 0 26 12.8
 8 -7 0 -2.2 15.2
 8 -7 0 4.1 18.5
 8 -7 0 -15.1 11.6
 8 -7 0 -19 10.2
 7 -7 0 -29.8 13.2
 7 -7 0 -12.7 16.1
 7 -7 0 -23.8 9.5
 7 -7 0 -12.3 14.6
 6 -7 0 87.29 18.4
 6 -7 0 83.79 11.9
 6 -7 0 77.29 11.1
 6 -7 0 97.79 29.2
 -6 7 0 71.09 12.3
 5 -7 0 17.7 8.8
 5 -7 0 40.3 14
 5 -7 0 29.7 9.5
 -5 7 0 20.3 10.7
 4 -7 0 127.69 15.6
 4 -7 0 162.98 21
 4 -7 0 139.49 15.9
 4 -7 0 153.18 19.7
 -4 7 0 157.88 16.4
 -4 7 0 115.29 16.5
 3 -7 0 18 7.9
 3 -7 0 18.3 11.1
 3 -7 0 3.2 10.6
 3 -7 0 22.5 8
 -3 7 0 21.9 9.1
 -3 7 0 28 8.4
 2 -7 0 -4.3 9.6
 2 -7 0 1.7 6.9
 2 -7 0 5 6.7
 -2 7 0 -8.8 7.9
 -2 7 0 10.1 7.3
 1 -7 0 128.79 17.1
 1 -7 0 89.09 12.2
 1 -7 0 106.99 15.2
 -1 7 0 113.79 14.6
 -1 7 0 114.59 13.9
 -1 7 0 95.99 16.1
 0 -7 0 -11.4 10.3
 0 -7 0 -21.4 15.6
 0 -7 0 -2.5 5
 0 7 0 -9.8 8.6
 0 7 0 -7.5 6.7
 0 7 0 3.1 9.3
 -1 -7 0 -12.4 12.2
 -1 -7 0 2.2 5.6
 1 7 0 6 8
 1 7 0 2.3 6.6
 -2 -7 0 -9.7 15.6
 2 7 0 -11.8 8.4
 2 7 0 -13.5 12.7
 -3 -7 0 475.05 38.6
 -3 -7 0 376.96 40.7
 3 7 0 480.65 28.8
 -4 -7 0 325.27 39.1
 4 7 0 247.28 20
 4 7 0 265.07 19.2
 5 7 0 175.58 16
 -6 -7 0 32.9 22.1
 6 7 0 46.1 14.7
 -7 -7 0 83.09 29.6
 7 7 0 58.29 17.8
 11 -8 0 -0.1 27.9
 11 -8 0 8.7 13.1
 10 -8 0 14.8 12.5
 10 -8 0 -9.8 18.4
 10 -8 0 15.3 25.3
 9 -8 0 40.5 23.2
 9 -8 0 20.8 17.2
 9 -8 0 28.5 12.2
 9 -8 0 22.4 21.8
 -9 8 0 23.5 13.1
 8 -8 0 24.9 11.2
 8 -8 0 24.6 11.7
 8 -8 0 27.8 20.3
 8 -8 0 18.8 16.7
 -8 8 0 39.9 13.2
 7 -8 0 66.69 13.7
 7 -8 0 68.49 12.9
 7 -8 0 68.59 20.5
 7 -8 0 59.09 17.1
 -7 8 0 77.89 14.2
 6 -8 0 210.78 21.3
 6 -8 0 278.47 28
 6 -8 0 242.38 22.3
 -6 8 0 201.28 24.7
 -6 8 0 218.48 17
 5 -8 0 29 15.5
 5 -8 0 1 8.6
 5 -8 0 13.5 13.3
 5 -8 0 5.5 9.5
 -5 8 0 19.5 12.1
 4 -8 0 461.65 35
 4 -8 0 475.55 30.1
 4 -8 0 454.05 33.6
 4 -8 0 405.56 29.4
 -4 8 0 413.06 30.6
 3 -8 0 78.99 10.6
 3 -8 0 101.89 15.8
 3 -8 0 89.79 16
 -3 8 0 99.99 12.9
 -3 8 0 85.99 11.9
 2 -8 0 35 8.5
 2 -8 0 28.1 13.4
 2 -8 0 52.59 12.6
 -2 8 0 36.6 9.6
 1 -8 0 141.09 23.6
 1 -8 0 175.48 15.6
 1 -8 0 164.48 21.6
 -1 8 0 180.58 18.2
 -1 8 0 185.08 20.3
 0 -8 0 176.18 23.1
 0 -8 0 187.58 15.4
 0 -8 0 143.09 22.9
 0 8 0 167.08 16.2
 0 8 0 128.69 16.6
 -1 -8 0 196.98 16.1
 1 8 0 235.28 18.1
 1 8 0 155.88 18.1
 -2 -8 0 223.08 29.9
 -2 -8 0 211.38 31.9
 -2 -8 0 188.68 15.6
 2 8 0 176.98 22.5
 -3 -8 0 9.5 19.5
 -3 -8 0 10.4 25.2
 3 8 0 -9.7 8.8
 3 8 0 -5.3 8.3
 -4 -8 0 23.3 21.4
 -4 -8 0 8.8 28.6
 4 8 0 2.6 9
 -5 -8 0 111.49 30.6
 -5 -8 0 56.79 22.9
 -6 -8 0 78.19 26.5
 6 8 0 82.39 18.9
 11 -9 0 -9.3 20.3
 11 -9 0 18.8 29.9
 11 -9 0 28.8 13.6
 10 -9 0 8.1 23.4
 10 -9 0 4.2 12
 10 -9 0 17.1 18.9
 9 -9 0 178.58 22.7
 9 -9 0 206.28 31.1
 9 -9 0 225.58 35.9
 -9 9 0 167.58 22.1
 8 -9 0 64.79 14.6
 -8 9 0 76.59 15.7
 7 -9 0 52.99 20
 7 -9 0 31.7 11.5
 7 -9 0 37.3 12.3
 7 -9 0 40.4 17.5
 6 -9 0 139.79 16.2
 6 -9 0 180.78 26.8
 6 -9 0 118.79 16.6
 6 -9 0 155.18 27.4
 -6 9 0 130.39 16.6
 5 -9 0 -4.8 14.2
 5 -9 0 18.2 11
 5 -9 0 -7.6 8.9
 5 -9 0 5.1 16.5
 -5 9 0 -24.5 11.8
 4 -9 0 141.89 24.2
 4 -9 0 152.68 24.4
 -4 9 0 185.58 19.9
 -4 9 0 179.78 19.5
 3 -9 0 225.08 19.6
 3 -9 0 196.78 24.8
 -3 9 0 205.58 20.8
 -3 9 0 199.58 20.8
 2 -9 0 21.2 8.1
 2 -9 0 8.3 17.5
 2 -9 0 -6.9 16.2
 -2 9 0 33.6 10.8
 -2 9 0 20.9 10.4
 1 -9 0 30.4 18.8
 1 -9 0 44.1 9.5
 -1 9 0 36.7 11.8
 -1 9 0 57.49 12.6
 0 -9 0 96.89 13.2
 0 -9 0 107.09 33.1
 0 9 0 95.29 14
 0 9 0 99.89 13.2
 -1 -9 0 -18.7 9.2
 -1 -9 0 -18.5 18.4
 -2 -9 0 24.5 19.1
 -2 -9 0 -12.7 25.6
 2 9 0 1.1 10.6
 2 9 0 5.9 9.4
 -3 -9 0 93.89 36.2
 3 9 0 27.3 10.2
 3 9 0 41.5 10.4
 -4 -9 0 282.97 42.1
 -4 -9 0 234.88 34.4
 -5 -9 0 200.38 36.9
 5 9 0 181.08 30.8
 11 -10 0 -64.59 36.8
 11 -10 0 22.9 13.6
 11 -10 0 22.4 21.7
 10 -10 0 18.4 13.2
 10 -10 0 37.2 22.4
 10 -10 0 30.4 24.9
 9 -10 0 266.97 27
 9 -10 0 297.37 36.1
 9 -10 0 283.17 39.7
 -9 10 0 277.27 37.5
 8 -10 0 53.39 23.6
 8 -10 0 46.2 13.3
 8 -10 0 58.99 19.9
 -8 10 0 64.39 22.5
 7 -10 0 83.79 13.7
 7 -10 0 115.89 21.1
 7 -10 0 88.09 23.6
 7 -10 0 105.49 15.6
 -7 10 0 90.59 17
 6 -10 0 179.18 21.4
 6 -10 0 133.19 23.5
 6 -10 0 116.49 20.7
 -6 10 0 125.39 21
 -6 10 0 142.29 21
 5 -10 0 120.59 21.2
 5 -10 0 140.39 26.5
 5 -10 0 151.08 19.5
 -5 10 0 95.09 13.8
 4 -10 0 126.19 18.8
 4 -10 0 135.69 21.5
 4 -10 0 122.79 20.3
 3 -10 0 267.17 33
 3 -10 0 274.87 24.4
 3 -10 0 344.77 31.9
 -3 10 0 337.07 29
 -3 10 0 283.87 25.4
 2 -10 0 71.99 20.6
 2 -10 0 88.39 19.4
 -2 10 0 53.49 13.4
 -2 10 0 49.4 12.6
 1 -10 0 -21.5 19.9
 1 -10 0 14.1 17.6
 1 -10 0 -5 7.7
 -1 10 0 -3.8 11.4
 -1 10 0 -3.9 11.4
 0 -10 0 80.59 22.3
 0 -10 0 65.79 11.3
 0 -10 0 40.5 25
 0 10 0 50.89 12.8
 0 10 0 56.59 12.9
 -1 -10 0 50.19 32
 -1 -10 0 38.7 19.5
 1 10 0 -7.6 11.5
 -2 -10 0 90.59 30.1
 10 -11 0 63.39 17.2
 10 -11 0 79.19 21.5
 10 -11 0 22 26.2
 9 -11 0 31.7 16
 9 -11 0 0.3 25.5
 9 -11 0 45.1 18.9
 8 -11 0 -13.9 21.7
 8 -11 0 12.7 13.7
 8 -11 0 61.09 32.6
 -8 11 0 4.5 15
 7 -11 0 34.2 13.4
 7 -11 0 6.1 22.9
 7 -11 0 35.8 19.8
 -7 11 0 15.9 14.9
 6 -11 0 6.6 18
 6 -11 0 35 13.4
 6 -11 0 31.6 21
 -6 11 0 43 17.5
 5 -11 0 159.08 19.4
 5 -11 0 189.58 30.2
 5 -11 0 156.28 30.5
 4 -11 0 103.39 22.8
 4 -11 0 141.99 18.9
 4 -11 0 149.49 26.6
 -4 11 0 130.19 18.8
 3 -11 0 299.67 27.5
 3 -11 0 377.36 38.7
 3 -11 0 407.96 36
 -3 11 0 380.66 40.4
 2 -11 0 -6.1 19.7
 2 -11 0 -8.8 8.7
 -2 11 0 5.8 10.5
 -2 11 0 -7.8 12.2
 1 -11 0 160.88 53.69
 1 -11 0 153.78 17.9
 -1 11 0 146.29 20.1
 -1 11 0 147.79 20.2
 0 -11 0 28.7 25
 0 -11 0 11.8 8.9
 0 11 0 6.9 11.7
 0 11 0 7.7 11.7
 1 11 0 165.38 21.5
 1 11 0 171.28 20.1
 -3 -11 0 330.87 46.4
 -3 -11 0 351.86 39.2
 -4 -11 0 497.75 46.7
 10 -12 0 15.4 36.9
 9 -12 0 17.4 27.4
 9 -12 0 23.5 14.5
 8 -12 0 27.8 14.5
 8 -12 0 53.99 21
 8 -12 0 -9.3 23.6
 -8 12 0 15.1 17.3
 7 -12 0 -10.5 22.2
 7 -12 0 26.6 19.7
 -7 12 0 -0.4 13.4
 6 -12 0 34.2 13.7
 6 -12 0 19 20.8
 -6 12 0 33.4 12.2
 5 -12 0 39.4 13.8
 5 -12 0 45 22.1
 -5 12 0 16.6 11.2
 4 -12 0 300.47 27.7
 4 -12 0 389.66 36.2
 -4 12 0 274.37 27.5
 3 -12 0 193.38 22.1
 -3 12 0 161.68 25.2
 -3 12 0 166.08 22.5
 2 -12 0 37.1 22.2
 2 -12 0 3.4 9.1
 2 -12 0 33.3 20.7
 -2 12 0 14 11.8
 -2 12 0 -6.5 16.7
 1 -12 0 40.6 24.1
 0 -12 0 355.46 37.4
 0 -12 0 257.17 41.5
 -1 -12 0 295.17 44.1
 -1 -12 0 288.47 35.9
 -2 -12 0 355.16 47.2
 -2 -12 0 361.06 38
 8 -13 0 42.9 15.8
 8 -13 0 6.8 26.3
 -8 13 0 18.3 24
 7 -13 0 39.6 15.3
 -7 13 0 31.4 17.3
 6 -13 0 71.69 24.6
 6 -13 0 62.39 15.8
 -6 13 0 24.7 20.1
 5 -13 0 168.18 32.9
 4 -13 0 43.3 13
 4 -13 0 48.8 25.1
 -4 13 0 36.1 14.8
 3 -13 0 81.39 24.5
 2 -13 0 75.69 25.8
 1 -13 0 254.47 36
 1 -13 0 238.68 41.1
 0 -13 0 210.78 38.7
 0 -13 0 307.67 37.2
 -1 -13 0 565.74 68.29
 -1 -13 0 582.84 56.89
 6 -14 0 56.99 16
 6 -14 0 85.19 24.3
 -6 14 0 32.3 14.4
 4 -14 0 204.18 34.8
 4 -14 0 204.88 34.1
 3 -14 0 246.08 36.9
 3 -14 0 238.28 36.4
 2 -14 0 323.27 47.3
 2 -14 0 374.16 39.8
 1 -14 0 479.15 43.3
 1 -14 0 371.16 56.39
 5 -15 0 288.27 38.9
 -5 15 0 274.77 31.7
 4 -15 1 262.37 37.1
 5 -15 1 278.17 38.3
 5 -15 1 281.07 38
 1 -14 1 423.86 60.09
 2 -14 1 373.36 47.6
 2 -14 1 320.97 44.1
 3 -14 1 200.98 38.1
 3 -14 1 247.08 35
 4 -14 1 179.38 33.8
 4 -14 1 211.48 36.4
 -5 14 -1 -2.7 17.2
 5 -14 1 62.49 21.9
 5 -14 1 4.1 13.7
 5 -14 1 75.99 21.8
 6 -14 1 229.68 36.8
 6 -14 1 187.68 36.2
 -7 14 -1 14.3 16.7
 7 -14 1 37.1 18.3
 7 -14 1 -3.5 23.2
 8 -14 1 -5.3 17.1
 8 -14 1 -4.1 27.3
 -1 -13 1 292.27 49.4
 0 -13 1 278.27 43.5
 0 -13 1 372.86 37.6
 1 -13 1 437.76 41.7
 1 -13 1 435.66 46.8
 2 -13 1 86.19 23.5
 -3 13 -1 26.5 16.3
 3 -13 1 68.19 22.5
 -4 13 -1 56.69 13.2
 4 -13 1 60.59 13.8
 4 -13 1 105.69 26.5
 -5 13 -1 61.49 17.4
 5 -13 1 102.59 17.9
 -6 13 -1 55.29 20.4
 6 -13 1 55.29 17
 6 -13 1 97.19 23
 -7 13 -1 3.8 16.9
 7 -13 1 -7.3 23.3
 7 -13 1 13.7 15.1
 -8 13 -1 17.7 19.5
 8 -13 1 -8.1 26.2
 8 -13 1 30.2 23.4
 8 -13 1 67.09 23.4
 9 -13 1 1.2 50.29
 9 -13 1 3.4 15.1
 -3 -12 1 636.44 53.09
 -2 -12 1 389.26 36.3
 -2 -12 1 304.17 46.1
 -1 -12 1 201.38 39.7
 0 -12 1 283.47 32.8
 0 -12 1 217.18 36.6
 -2 12 -1 2.4 14.1
 -2 12 -1 -0.6 16.2
 2 -12 1 5.6 10.2
 2 -12 1 22.9 20.9
 -3 12 -1 116.99 18.4
 -3 12 -1 131.09 19.1
 3 -12 1 146.59 19.5
 -4 12 -1 82.59 14.1
 4 -12 1 81.79 15.6
 -5 12 -1 60.19 13.4
 5 -12 1 47.8 19.7
 5 -12 1 66.69 15.1
 -6 12 -1 28 17.8
 6 -12 1 13.7 14.4
 6 -12 1 26.1 25.3
 6 -12 1 36.3 19.4
 -7 12 -1 38.7 14.5
 7 -12 1 72.99 16.3
 7 -12 1 46.3 22.7
 -8 12 -1 60.49 18.3
 8 -12 1 27.2 25.7
 8 -12 1 95.29 23.3
 8 -12 1 49.3 15.6
 9 -12 1 64.39 16.2
 10 -12 1 36.4 15
 10 -12 1 65.99 23.1
 -4 -11 1 625.94 61.19
 -4 -11 1 725.33 53.39
 -3 -11 1 243.98 42.3
 -1 -11 1 60.59 26.3
 0 11 -1 44.8 13.2
 0 11 -1 40.4 24.7
 0 -11 1 92.09 26.4
 0 -11 1 66.69 11.9
 -1 11 -1 17.2 12.3
 1 -11 1 0.5 8.8
 1 -11 1 7.9 32
 -2 11 -1 132.89 18.8
 2 -11 1 185.38 29
 2 -11 1 154.18 19.1
 -3 11 -1 499.55 38.7
 -3 11 -1 522.55 37.7
 3 -11 1 609.94 45.1
 3 -11 1 548.75 36.9
 -4 11 -1 378.86 31.7
 4 -11 1 426.06 39.1
 4 -11 1 413.96 31.5
 4 -11 1 435.86 36.1
 -5 11 -1 94.99 15.8
 5 -11 1 139.99 20.4
 5 -11 1 87.19 20.6
 5 -11 1 121.09 22.6
 -6 11 -1 28.5 13.8
 6 -11 1 0.7 17.4
 6 -11 1 -1.4 19.6
 6 -11 1 18 12.1
 -7 11 -1 -15.9 12.9
 7 -11 1 6.9 12.6
 7 -11 1 22.1 26.5
 7 -11 1 -10.7 22.1
 -8 11 -1 -5.7 17.3
 8 -11 1 -20.6 21.7
 8 -11 1 -5.3 18.3
 8 -11 1 -5.8 12.9
 9 -11 1 196.28 34.5
 9 -11 1 188.88 23.9
 10 -11 1 40.5 30.3
 10 -11 1 51.49 22.3
 10 -11 1 51.79 17
 -5 -10 1 563.64 48.9
 -5 -10 1 589.44 55.09
 -3 -10 1 183.48 35.5
 -3 -10 1 253.47 31.7
 2 10 -1 126.59 17.4
 2 10 -1 197.88 24.7
 -2 -10 1 214.78 35.8
 1 10 -1 1.9 10
 -1 -10 1 -17.4 22.9
 -1 -10 1 28.6 19.3
 0 10 -1 -22.3 10.3
 0 -10 1 -9.4 7.9
 0 -10 1 -9.5 20.7
 0 -10 1 -30.8 20.9
 -1 10 -1 16.4 11.8
 -1 10 -1 23.1 11.8
 1 -10 1 40.2 10.1
 1 -10 1 14.4 19.1
 -2 10 -1 40.2 13.5
 -2 10 -1 27.8 10.6
 2 -10 1 29.3 9.7
 2 -10 1 37 17.4
 -3 10 -1 36.3 14.5
 -3 10 -1 11.4 19.5
 3 -10 1 34.5 11.2
 3 -10 1 30.3 15.4
 3 -10 1 10.9 16.1
 -4 10 -1 135.19 19.7
 4 -10 1 142.79 26.4
 4 -10 1 132.59 21.1
 4 -10 1 144.89 18.9
 -5 10 -1 65.39 15.1
 5 -10 1 61.59 13.1
 5 -10 1 26.6 18.2
 5 -10 1 32.4 18.9
 -6 10 -1 0.7 11.1
 -6 10 -1 30.3 11.9
 6 -10 1 24.7 11.5
 6 -10 1 6.4 18.1
 6 -10 1 19.6 18.5
 -7 10 -1 44.9 15.3
 7 -10 1 49.5 14.4
 7 -10 1 43 13.4
 -8 10 -1 28.1 15
 8 -10 1 31.2 20.9
 8 -10 1 42.3 14.9
 8 -10 1 25.2 19.1
 8 -10 1 30.5 13.2
 9 -10 1 87.49 15
 9 -10 1 62.39 23.9
 10 -10 1 35.5 13.7
 10 -10 1 36.3 26.5
 10 -10 1 37.1 21.4
 11 -10 1 4.3 21.5
 11 -10 1 -42 26.5
 11 -10 1 8.5 17.6
 6 9 -1 466.55 43.5
 -6 -9 1 549.05 51.89
 -5 -9 1 567.34 46.9
 -5 -9 1 608.54 54.59
 -4 -9 1 189.58 31.3
 -4 -9 1 206.08 38.3
 -3 -9 1 52.59 30.4
 -3 -9 1 102.79 26.5
 2 9 -1 -5.6 9.1
 -2 -9 1 -3 6.6
 -2 -9 1 -19.4 23.9
 -2 -9 1 5.4 17.9
 1 9 -1 -19.2 9.8
 0 9 -1 -11.7 9.6
 0 9 -1 10.7 10.5
 0 -9 1 -20.3 15.5
 0 -9 1 11.9 7.2
 -1 9 -1 450.75 32.7
 -1 9 -1 474.15 32.8
 1 -9 1 451.95 38.9
 1 -9 1 549.15 36.4
 1 -9 1 475.85 31.6
 -2 9 -1 8.3 11
 -2 9 -1 1.5 9.9
 2 -9 1 -1.3 8.7
 2 -9 1 -12.2 13.5
 -3 9 -1 15.2 12.3
 -3 9 -1 9.4 14
 3 -9 1 5.8 14.8
 3 -9 1 -7.1 14.8
 3 -9 1 17.3 9.4
 4 -9 1 66.69 12.3
 4 -9 1 38.5 15.8
 -5 9 -1 5.1 10
 5 -9 1 3.6 15
 5 -9 1 28.4 10
 5 -9 1 22.7 15.5
 5 -9 1 30.5 11.4
 -6 9 -1 -1.4 12.9
 6 -9 1 13.8 17.5
 6 -9 1 -2.4 10.9
 6 -9 1 7.7 15.3
 6 -9 1 7 19.4
 -7 9 -1 -25.8 12.8
 7 -9 1 -19.7 10.8
 7 -9 1 -26.3 18
 7 -9 1 -27.5 16.3
 7 -9 1 -15.8 10.7
 -8 9 -1 7.5 12.7
 8 -9 1 47.1 12.7
 8 -9 1 24.7 17.8
 8 -9 1 -6 14.5
 8 -9 1 39.8 30
 -9 9 -1 197.68 30.1
 9 -9 1 210.08 31.9
 9 -9 1 150.98 22.8
 9 -9 1 197.38 36.2
 10 -9 1 -0.3 25.8
 10 -9 1 0.4 25.9
 10 -9 1 21.8 12.3
 11 -9 1 10.8 14.9
 6 8 -1 389.96 33.4
 -6 -8 1 379.26 47
 -5 -8 1 50.49 20
 -4 -8 1 52.69 32.1
 -4 -8 1 76.19 27.8
 3 8 -1 -14.1 8.2
 -3 -8 1 19.2 17.4
 -3 -8 1 -18.6 24.3
 2 8 -1 277.97 21.5
 2 8 -1 203.58 19.5
 -2 -8 1 230.08 26.7
 1 8 -1 154.58 17.2
 1 8 -1 203.28 17.2
 -1 -8 1 145.59 23.3
 -1 -8 1 183.38 15.1
 -1 -8 1 194.38 27.5
 0 8 -1 114.29 15.5
 0 8 -1 114.09 14.6
 0 -8 1 110.69 13.4
 0 -8 1 115.09 20.2
 -1 8 -1 -9.8 10.9
 -1 8 -1 0 8.2
 1 -8 1 4.1 11.1
 1 -8 1 0.1 6.5
 1 -8 1 -23.6 13
 -2 8 -1 47.2 11.6
 -2 8 -1 39.9 9.7
 2 -8 1 53.99 12.6
 2 -8 1 37.2 8.5
 -3 8 -1 5.7 9
 -3 8 -1 20.8 11.5
 3 -8 1 6.3 12.1
 3 -8 1 3.9 12.5
 3 -8 1 12.9 11.8
 -4 8 -1 315.07 25.8
 -4 8 -1 281.67 24.8
 -4 8 -1 367.26 25.4
 4 -8 1 353.06 30.8
 4 -8 1 331.17 24.1
 4 -8 1 315.47 24.7
 4 -8 1 348.47 30.7
 -5 8 -1 5.3 11.1
 5 -8 1 20.1 14.1
 5 -8 1 12.3 8.9
 5 -8 1 18.2 13.6
 5 -8 1 4.4 9
 -6 8 -1 87.59 15.2
 -6 8 -1 63.79 8.4
 6 -8 1 59.79 12.2
 6 -8 1 62.89 12.3
 6 -8 1 91.39 16.9
 6 -8 1 88.79 18.9
 -7 8 -1 -17.4 11
 7 -8 1 16.1 18.6
 7 -8 1 -7 15.5
 7 -8 1 2.2 12.3
 7 -8 1 -7.9 10.3
 -8 8 -1 76.19 15.2
 8 -8 1 98.69 14.4
 8 -8 1 69.09 18.2
 8 -8 1 93.09 23.3
 8 -8 1 72.39 14.4
 -9 8 -1 2.5 12.5
 9 -8 1 16.4 18.2
 9 -8 1 22 12
 9 -8 1 19.7 21.3
 9 -8 1 6.8 10.9
 10 -8 1 35.6 11.9
 10 -8 1 36.7 25.3
 10 -8 1 4.6 20.3
 11 -8 1 3.5 12.6
 11 -8 1 -0.7 26
 6 7 -1 348.27 30.2
 -6 -7 1 246.38 35.9
 -6 -7 1 295.27 55.29
 5 7 -1 56.99 10
 -5 -7 1 58.99 20.5
 4 7 -1 -2.5 7.9
 4 7 -1 1.8 7.5
 -4 -7 1 27.3 18
 -4 -7 1 -16.9 24
 3 7 -1 -13.1 7.4
 3 7 -1 -17.2 7.7
 -3 -7 1 -14.2 15.6
 2 7 -1 111.99 12.7
 2 7 -1 113.99 15.7
 2 7 -1 102.09 13.4
 -2 -7 1 77.09 23.9
 -2 -7 1 139.49 19.1
 1 7 -1 511.95 32.9
 1 7 -1 495.35 31.7
 1 7 -1 568.54 31.6
 -1 -7 1 471.95 34.7
 -1 -7 1 462.65 39.5
 -1 -7 1 531.15 30.8
 0 7 -1 521.95 32.9
 0 7 -1 499.15 31.7
 0 7 -1 544.75 31.3
 0 -7 1 452.95 32.9
 0 -7 1 487.15 30.6
 -1 7 -1 -15 6.8
 -1 7 -1 -16 8.6
 1 -7 1 -16.3 8.9
 -2 7 -1 272.07 19.2
 -2 7 -1 223.38 19.6
 -2 7 -1 247.58 20.9
 2 -7 1 252.37 18.3
 2 -7 1 208.38 18.4
 2 -7 1 257.67 21.8
 2 -7 1 222.98 22.6
 -3 7 -1 111.49 14.9
 -3 7 -1 98.99 11.6
 -3 7 -1 105.19 13
 3 -7 1 92.49 11.4
 3 -7 1 87.29 16.4
 3 -7 1 95.19 15.1
 -4 7 -1 1144.49 66.69
 -4 7 -1 1219.78 66.79
 4 -7 1 1156.78 66.59
 4 -7 1 1226.78 69.39
 4 -7 1 1104.49 66.49
 4 -7 1 1070.59 68.19
 -5 7 -1 1528.85 84.19
 -5 7 -1 1326.27 82.69
 5 -7 1 1467.95 96.89
 5 -7 1 1572.74 86.99
 5 -7 1 1538.65 84.29
 5 -7 1 1420.96 83.89
 -6 7 -1 70.39 9.2
 -6 7 -1 69.99 12
 6 -7 1 81.09 16
 6 -7 1 56.29 10.7
 6 -7 1 69.29 16.4
 -7 7 -1 164.28 16.9
 7 -7 1 113.69 18.6
 7 -7 1 108.19 20.1
 7 -7 1 131.89 14.7
 7 -7 1 128.59 22.4
 -8 7 -1 20.5 12
 8 -7 1 31.7 15.9
 8 -7 1 18.8 17.7
 8 -7 1 24.1 10.8
 8 -7 1 8.6 10.9
 9 -7 1 9.5 10.3
 9 -7 1 11 16.8
 9 -7 1 19.2 11.6
 10 -7 1 22.4 18
 10 -7 1 65.59 23.1
 10 -7 1 33 15.2
 10 -7 1 35.7 12.8
 11 -7 1 17.1 11.3
 11 -7 1 -8.5 20.2
 11 -7 1 -2.3 24.7
 8 6 -1 207.28 33.3
 -7 -6 1 11 49.8
 6 6 -1 114.99 22.3
 -6 -6 1 80.49 26.1
 5 6 -1 155.78 13.7
 4 6 -1 104.69 11.1
 4 6 -1 113.69 11.8
 -4 -6 1 135.79 21.1
 -4 -6 1 115.19 27.6
 3 6 -1 0.4 6.4
 -3 -6 1 -17.2 12.6
 -3 -6 1 -1 6.2
 2 6 -1 113.09 12.5
 2 6 -1 118.69 11.8
 -2 -6 1 152.08 16
 -2 -6 1 87.39 16.7
 -2 -6 1 151.98 22
 1 6 -1 61.69 10.1
 1 6 -1 67.09 8.9
 1 6 -1 63.09 7.9
 -1 -6 1 56.69 6.9
 -1 -6 1 41.6 11
 -1 -6 1 47.3 14.3
 0 6 -1 3 7.2
 0 6 -1 -4.5 7.7
 0 6 -1 2.9 6.2
 0 -6 1 2.4 5
 -1 6 -1 -6.7 8.5
 -1 6 -1 12.2 7.3
 -1 6 -1 6.1 6.5
 1 -6 1 1 5.5
 1 -6 1 -5.7 8
 1 -6 1 11 6.4
 -2 6 -1 83.59 9.9
 -2 6 -1 79.29 16.3
 -2 6 -1 94.59 10.1
 2 -6 1 108.69 14.1
 2 -6 1 84.89 9.7
 2 -6 1 75.39 11.5
 2 -6 1 75.49 15
 -3 6 -1 185.08 16.6
 -3 6 -1 213.48 19.1
 -3 6 -1 198.48 17.6
 3 -6 1 215.78 18.9
 3 -6 1 182.38 17.2
 3 -6 1 193.28 16.6
 3 -6 1 196.88 21.1
 -4 6 -1 1157.68 69.09
 -4 6 -1 1239.38 68.49
 4 -6 1 1293.47 71.49
 4 -6 1 1173.98 69.39
 4 -6 1 1171.18 69.09
 4 -6 1 1227.58 71.19
 -5 6 -1 482.05 31.5
 5 -6 1 501.45 31.5
 5 -6 1 506.85 32
 5 -6 1 504.25 35.5
 -6 6 -1 288.37 23.7
 6 -6 1 353.16 29.9
 6 -6 1 296.27 32.6
 6 -6 1 379.86 24.9
 6 -6 1 329.07 23.4
 -7 6 -1 47.4 15.7
 7 -6 1 51.39 16.8
 7 -6 1 64.79 11.6
 7 -6 1 74.29 12.5
 7 -6 1 54.99 17.1
 -8 6 -1 342.67 27.8
 8 -6 1 404.46 29.3
 8 -6 1 410.96 36.7
 8 -6 1 417.26 37.3
 8 -6 1 376.26 27.8
 -9 6 -1 371.86 28
 9 -6 1 446.66 47.1
 9 -6 1 395.36 29.7
 9 -6 1 349.87 29.1
 9 -6 1 358.06 36.4
 10 -6 1 124.09 18
 10 -6 1 91.19 23
 10 -6 1 114.79 15.9
 11 -6 1 43.3 12
 11 -6 1 13.3 26.4
 8 5 -1 62.19 15.9
 8 5 -1 36.2 18
 7 5 -1 128.99 23.9
 -7 -5 1 100.69 26.1
 6 5 -1 71.39 17.6
 -6 -5 1 88.19 24.6
 -5 -5 1 799.32 53.99
 -5 -5 1 794.22 57.39
 4 5 -1 1117.89 65.19
 -4 -5 1 1128.79 67.19
 -4 -5 1 1037.9 71.49
 3 5 -1 21.8 6.2
 3 5 -1 22 5.5
 -3 -5 1 15.7 11.2
 2 5 -1 -1.6 4.5
 2 5 -1 4.1 5.4
 2 5 -1 -3.4 7.2
 -2 -5 1 -0.7 3.7
 1 5 -1 131.29 12.4
 1 5 -1 122.19 13.1
 1 5 -1 100.29 17
 1 5 -1 137.79 11.5
 -1 -5 1 127.99 11.3
 0 5 -1 1159.98 61.89
 0 5 -1 1118.39 62.19
 0 5 -1 1173.28 62.69
 0 5 -1 1173.08 64.49
 0 -5 1 1060.99 62.79
 0 -5 1 985.8 61.59
 0 -5 1 1038.2 64.39
 0 -5 1 1067.69 61.69
 -1 5 -1 457.45 27.5
 -1 5 -1 441.26 25.9
 -1 5 -1 451.35 26.5
 1 -5 1 399.06 27.2
 1 -5 1 382.46 25.9
 1 -5 1 420.06 25.7
 1 -5 1 391.56 28.7
 -2 5 -1 -15.6 7.7
 -2 5 -1 11.3 7.6
 -2 5 -1 -10 5.4
 -2 5 -1 -7.3 7.2
 2 -5 1 13.1 8
 2 -5 1 13.9 7.6
 2 -5 1 -0.7 5.3
 2 -5 1 -6.4 6.3
 -3 5 -1 3.6 6.3
 -3 5 -1 11.7 6.4
 -3 5 -1 15.9 8.2
 3 -5 1 1.1 9.2
 3 -5 1 31.5 9.8
 3 -5 1 0.2 5.9
 -4 5 -1 504.65 31.5
 -4 5 -1 500.65 30.9
 -4 5 -1 504.65 30
 -4 5 -1 481.55 33.3
 4 -5 1 518.25 31.3
 4 -5 1 470.05 31.6
 4 -5 1 569.34 34.5
 5 -5 1 156.68 20.4
 5 -5 1 144.59 15.9
 5 -5 1 181.38 20.6
 -6 5 -1 38.2 10.3
 6 -5 1 39.1 9.1
 6 -5 1 43.6 12.7
 6 -5 1 23.4 11.4
 6 -5 1 22.9 7.3
 -7 5 -1 317.07 23.6
 7 -5 1 378.06 24.9
 7 -5 1 339.37 23.9
 7 -5 1 337.37 31.5
 7 -5 1 274.07 33.2
 8 -5 1 55.39 11.2
 8 -5 1 36.1 9.7
 8 -5 1 48.8 19
 9 -5 1 18.9 10.2
 9 -5 1 41.5 14.6
 9 -5 1 6.7 14.8
 10 -5 1 128.39 22.5
 10 -5 1 182.88 18.8
 10 -5 1 192.28 33.6
 10 -5 1 141.49 19.1
 11 -5 1 -4.1 10.6
 11 -5 1 -35.4 28.8
 11 -5 1 9 13
 11 -5 1 -18.2 22.3
 9 4 -1 348.57 37.4
 9 4 -1 315.77 40.1
 8 4 -1 78.29 26.1
 8 4 -1 83.69 18.9
 8 4 -1 92.29 20.1
 7 4 -1 88.19 17.5
 7 4 -1 78.39 17.2
 -7 -4 1 81.79 23.7
 -6 -4 1 49.9 22.3
 -5 -4 1 558.94 40.5
 -5 -4 1 498.85 51.89
 -4 -4 1 -7.8 10.1
 -4 -4 1 -13.7 13.7
 3 4 -1 657.03 38.5
 3 4 -1 691.33 38.4
 3 4 -1 697.43 41
 -3 -4 1 693.23 44.4
 -3 -4 1 648.24 42.2
 2 4 -1 1710.53 100.09
 2 4 -1 1775.92 102.39
 2 4 -1 1792.22 99.99
 2 4 -1 1920.61 101.39
 -2 -4 1 1986.6 103.89
 -2 -4 1 1718.03 101.89
 -2 -4 1 1770.42 99.79
 1 4 -1 81.29 10.2
 1 4 -1 88.79 9.8
 1 4 -1 75.69 11.7
 -1 -4 1 60.89 10.9
 0 4 -1 1889.91 100.59
 0 4 -1 1824.32 100.09
 0 4 -1 1813.72 100.19
 0 4 -1 1968.8 101.89
 0 -4 1 1875.51 101.89
 0 -4 1 1596.04 99.89
 0 -4 1 1718.73 99.99
 0 -4 1 1784.82 100.59
 -1 4 -1 169.38 11.7
 -1 4 -1 167.68 12.2
 -1 4 -1 147.79 12.8
 1 -4 1 136.39 14.4
 1 -4 1 121.79 15.5
 1 -4 1 138.89 11.8
 1 -4 1 141.19 11.3
 -2 4 -1 490.95 30.5
 -2 4 -1 550.24 31.3
 -2 4 -1 531.35 30.1
 2 -4 1 521.45 31
 2 -4 1 471.05 30.9
 2 -4 1 471.65 30.4
 2 -4 1 530.55 31.8
 -3 4 -1 413.96 22.6
 -3 4 -1 362.46 23.5
 -3 4 -1 341.67 22.8
 -3 4 -1 347.57 25.8
 3 -4 1 415.66 25.9
 3 -4 1 315.47 26.1
 3 -4 1 395.26 25
 3 -4 1 333.87 22.9
 -4 4 -1 214.78 13.5
 -4 4 -1 215.18 18.7
 -4 4 -1 211.88 16
 -4 4 -1 185.58 14.9
 4 -4 1 200.38 16.4
 4 -4 1 200.68 15.3
 4 -4 1 185.08 13.4
 -5 4 -1 933.61 53.39
 -5 4 -1 887.91 51.09
 -5 4 -1 839.42 49.7
 5 -4 1 875.31 50.99
 5 -4 1 893.61 54.19
 5 -4 1 791.22 49.8
 5 -4 1 913.51 54.19
 5 -4 1 1001.9 51.59
 -6 4 -1 128.79 12.7
 6 -4 1 93.99 9.9
 6 -4 1 115.99 12.4
 7 -4 1 25 6.2
 7 -4 1 50.99 9.9
 7 -4 1 41.3 8.3
 7 -4 1 57.39 21
 7 -4 1 33.9 14
 8 -4 1 183.68 18.9
 8 -4 1 198.48 27.9
 8 -4 1 177.78 29.1
 8 -4 1 215.48 17.8
 9 -4 1 0.9 13.2
 9 -4 1 10.9 15.4
 9 -4 1 10.3 9.1
 9 -4 1 56.99 26.4
 10 -4 1 100.79 22.6
 10 -4 1 87.09 12.4
 10 -4 1 59.09 11.5
 10 -4 1 59.59 18.8
 11 -4 1 7 9.7
 11 -4 1 -6.8 9.1
 9 3 -1 31.8 18.3
 9 3 -1 57.99 17.5
 8 3 -1 277.77 30.6
 8 3 -1 217.38 30.1
 8 3 -1 251.17 29.2
 7 3 -1 81.79 16.8
 6 3 -1 618.44 41.7
 -6 -3 1 533.65 53.09
 5 3 -1 302.97 24.5
 -5 -3 1 262.37 28.8
 4 3 -1 572.34 41.9
 4 3 -1 587.04 37.9
 -4 -3 1 582.74 40.1
 -4 -3 1 625.34 38.9
 3 3 -1 1579.04 91.39
 3 3 -1 1527.45 89.19
 3 3 -1 1670.33 92.59
 -3 -3 1 1660.23 91.99
 -3 -3 1 1655.53 92.89
 2 3 -1 692.53 40.3
 2 3 -1 638.04 37.7
 2 3 -1 682.23 37.5
 2 3 -1 665.53 39.2
 -2 -3 1 695.43 41.4
 -2 -3 1 651.63 37.3
 -2 -3 1 651.83 39.5
 1 3 -1 698.73 41.3
 1 3 -1 756.42 41.8
 1 3 -1 769.82 43.2
 1 3 -1 741.73 41.2
 -1 -3 1 744.83 41.3
 -1 -3 1 779.02 43.6
 -1 -3 1 657.93 41.9
 0 3 -1 8885.21 437.06
 0 -3 1 7047.6 435.76
 -1 3 -1 71.39 9.3
 -1 3 -1 66.69 9.1
 -1 3 -1 72.89 9.1
 1 -3 1 78.69 9.4
 1 -3 1 63.29 8.9
 1 -3 1 66.49 7.9
 -2 3 -1 3.8 5.5
 -2 3 -1 0.7 3.6
 -2 3 -1 5.7 8.3
 2 -3 1 -2.2 5.2
 2 -3 1 2.7 3.1
 2 -3 1 5.5 5.7
 -3 3 -1 89.89 12
 -3 3 -1 98.29 9.2
 -3 3 -1 112.29 10.3
 -3 3 -1 122.99 8.8
 3 -3 1 95.69 12.4
 3 -3 1 101.89 9.5
 3 -3 1 121.39 8.9
 3 -3 1 126.99 11
 3 -3 1 125.09 13.8
 -4 3 -1 610.24 38
 -4 3 -1 590.74 37.6
 -4 3 -1 734.43 38.6
 4 -3 1 731.53 41.4
 4 -3 1 618.94 38
 4 -3 1 673.33 41.4
 4 -3 1 745.03 39
 4 -3 1 646.54 38.3
 -5 3 -1 309.97 24.6
 -5 3 -1 320.07 20.5
 5 -3 1 347.27 24.7
 5 -3 1 360.16 21.3
 5 -3 1 277.77 24.7
 5 -3 1 317.07 20.4
 5 -3 1 300.17 19.9
 -6 3 -1 211.78 20.3
 6 -3 1 282.97 18.8
 6 -3 1 230.78 24
 6 -3 1 282.57 23.2
 6 -3 1 240.58 17.6
 7 -3 1 10.9 14.4
 7 -3 1 9.3 6.3
 7 -3 1 21.1 13.5
 7 -3 1 -0.6 6.9
 8 -3 1 63.59 9.2
 8 -3 1 91.69 11.2
 8 -3 1 71.19 15.6
 8 -3 1 77.19 10.3
 8 -3 1 81.69 19.6
 9 -3 1 33.9 11
 9 -3 1 61.79 20.8
 9 -3 1 47.1 9.9
 9 -3 1 53.09 16.3
 10 -3 1 -7.5 8.4
 10 -3 1 -10.6 16.3
 10 -3 1 26.2 21.2
 10 -3 1 -5.1 7.4
 11 -3 1 5 6.9
 11 -3 1 12.8 24
 11 -3 1 18.1 8.8
 8 2 -1 31.4 16.8
 8 2 -1 49.1 15.2
 7 2 -1 -15.6 13.8
 7 2 -1 -23 13.1
 6 2 -1 1923.21 115.49
 6 2 -1 2094.99 115.39
 5 2 -1 70.49 14.4
 5 2 -1 95.59 16.3
 4 2 -1 51.39 13.2
 4 2 -1 73.29 12.5
 4 2 -1 77.29 10.6
 -4 -2 1 85.59 13.3
 3 2 -1 2360.56 138.49
 3 2 -1 2507.55 138.79
 -3 -2 1 2491.75 139.19
 -3 -2 1 2597.84 138.99
 2 2 -1 1067.99 61.09
 2 2 -1 1093.29 59.79
 2 2 -1 1072.19 59.89
 2 2 -1 1134.79 61.49
 -2 -2 1 1089.19 59.69
 -2 -2 1 1112.09 61.29
 -2 -2 1 1016 64.29
 1 2 -1 3960.2 213.38
 1 2 -1 3549.54 213.58
 -1 -2 1 4239.98 214.48
 -1 -2 1 3841.72 213.68
 -1 -2 1 3888.51 213.28
 -2 2 -1 1882.11 117.69
 -2 2 -1 2143.09 116.89
 -2 2 -1 2219.68 117.69
 -2 2 -1 2131.19 116.79
 2 -2 1 1950.7 117.09
 2 -2 1 2199.78 119.89
 2 -2 1 2185.18 116.89
 2 -2 1 2042.8 120.09
 2 -2 1 2342.87 116.89
 -3 2 -1 1013.8 53.89
 -3 2 -1 955 52.29
 -3 2 -1 931.71 52.09
 3 -2 1 966 54.19
 3 -2 1 877.51 52.19
 3 -2 1 889.51 52.19
 3 -2 1 921.61 52.39
 3 -2 1 933.41 53.79
 -4 2 -1 1876.81 113.19
 -4 2 -1 2069.99 109.79
 4 -2 1 1952.9 112.99
 4 -2 1 2200.48 110.09
 4 -2 1 1942.11 109.79
 4 -2 1 2084.09 111.79
 4 -2 1 1984.5 110.09
 4 -2 1 1807.02 112.09
 -5 2 -1 28.7 5.4
 -5 2 -1 28 8.7
 5 -2 1 30.1 5.3
 5 -2 1 22.8 5.8
 5 -2 1 30 10.5
 5 -2 1 36 6.7
 5 -2 1 39.3 8.8
 6 -2 1 38 13.4
 6 -2 1 32.9 7
 6 -2 1 40.4 10.1
 6 -2 1 34.7 6.8
 6 -2 1 34.5 6.2
 7 -2 1 19.6 7.7
 7 -2 1 -20.3 20.8
 7 -2 1 11.7 7.4
 7 -2 1 17.1 6.7
 7 -2 1 8.9 14.3
 8 -2 1 12.2 9.4
 8 -2 1 22 13
 8 -2 1 -6.9 7.2
 8 -2 1 9.1 16.4
 9 -2 1 40.4 9.5
 9 -2 1 66.89 21.7
 9 -2 1 24 15.4
 9 -2 1 32.7 10.4
 9 -2 1 25.7 8.3
 10 -2 1 -9 11
 10 -2 1 13.8 19.9
 10 -2 1 -28.3 15.6
 11 -2 1 -2.2 23.2
 10 1 -1 5.8 15.7
 10 1 -1 12.3 20
 8 1 -1 24.8 15.9
 8 1 -1 30.3 14
 7 1 -1 19.7 12.7
 7 1 -1 10.2 13.8
 6 1 -1 77.69 12.7
 6 1 -1 59.59 13.1
 5 1 -1 352.36 25.8
 5 1 -1 406.56 26.9
 5 1 -1 357.66 26.4
 5 1 -1 318.37 25.4
 4 1 -1 504.65 30.6
 4 1 -1 469.05 31.2
 4 1 -1 455.05 31.3
 -4 -1 1 482.85 31.9
 3 1 -1 499.55 30.6
 3 1 -1 480.95 30.3
 3 1 -1 507.45 31.1
 2 1 -1 842.42 51.19
 2 1 -1 953.8 52.59
 2 1 -1 941.01 51.29
 2 1 -1 952.1 52.19
 2 1 -1 957.5 52.49
 -2 -1 1 936.31 52.69
 1 1 -1 1221.48 71.59
 1 1 -1 1234.18 71.79
 -1 -1 1 1387.56 71.89
 -1 -1 1 1331.37 71.59
 -1 -1 1 1337.47 72.29
 -1 1 -1 2119.59 114.89
 -1 1 -1 2075.89 114.29
 -1 1 -1 1984.4 114.89
 -1 1 -1 2116.19 114.29
 1 -1 1 2008.1 114.29
 1 -1 1 2196.08 114.99
 1 -1 1 2084.69 114.29
 -2 1 -1 2414.16 128.79
 -2 1 -1 2226.18 128.59
 -2 1 -1 2466.95 129.79
 2 -1 1 2062.69 128.59
 2 -1 1 2514.75 129.79
 2 -1 1 2376.36 128.89
 -3 1 -1 1989.7 102.69
 3 -1 1 1905.51 102.79
 3 -1 1 1985.1 104.39
 3 -1 1 1696.53 105.09
 3 -1 1 1840.92 102.69
 3 -1 1 1788.42 103.19
 4 -1 1 205.08 12.8
 4 -1 1 219.08 13.7
 4 -1 1 196.58 18.8
 4 -1 1 161.48 17.6
 4 -1 1 197.48 14.7
 4 -1 1 201.08 22.6
 5 -1 1 224.38 13.8
 5 -1 1 174.58 19.8
 5 -1 1 223.68 21.6
 5 -1 1 209.08 19
 5 -1 1 203.38 16.5
 5 -1 1 220.88 14.3
 6 -1 1 536.75 37.5
 6 -1 1 487.45 30.4
 6 -1 1 537.85 35.9
 6 -1 1 543.65 30.5
 6 -1 1 520.45 33.2
 7 -1 1 586.84 36.1
 7 -1 1 566.34 43.7
 7 -1 1 713.23 45.3
 7 -1 1 635.74 40
 8 -1 1 5.9 12.4
 8 -1 1 -1.6 15.7
 9 -1 1 118.39 19.8
 9 -1 1 161.18 27.2
 10 -1 1 41.4 12.2
 10 -1 1 19 20.5
 11 -1 1 -9.5 22.8
 11 0 -1 0.2 23.1
 11 0 -1 48.2 17.1
 10 0 -1 3.7 20.7
 10 0 -1 55.09 13
 9 0 -1 -1 12.8
 9 0 -1 33 11.2
 9 0 -1 -6.7 16.6
 8 0 -1 613.64 55.89
 8 0 -1 655.93 46.5
 8 0 -1 637.84 43.1
 7 0 -1 278.37 28.9
 7 0 -1 310.47 26.7
 6 0 -1 32.2 11.5
 6 0 -1 52.49 10.2
 5 0 -1 103.59 13.9
 5 0 -1 98.99 15
 5 0 -1 123.89 16.2
 5 0 -1 115.79 15.3
 4 0 -1 13.3 3.9
 4 0 -1 23 6.7
 4 0 -1 21.3 8.1
 4 0 -1 26.5 8.5
 4 0 -1 22.7 7.7
 3 0 -1 118.69 11
 3 0 -1 121.09 11.3
 3 0 -1 104.39 10.5
 3 0 -1 93.49 7.2
 3 0 -1 90.19 9.4
 2 0 -1 1021.2 52.69
 2 0 -1 963.9 53.49
 2 0 -1 981.2 55.79
 2 0 -1 860.41 52.59
 -2 0 1 936.51 53.49
 1 0 -1 2944.71 161.18
 0 0 -1 13.2 2.9
 0 0 -1 16.8 2.4
 0 0 -1 19.8 2.2
 0 0 1 16.2 2.3
 2 0 1 156.08 13.9
 2 0 1 143.99 13.7
 2 0 1 165.48 9.6
 2 0 1 156.28 11.3
 2 0 1 145.79 16.2
 3 0 1 369.46 19
 3 0 1 335.17 20.8
 3 0 1 314.67 22.9
 3 0 1 311.27 22
 3 0 1 287.27 22.5
 -4 0 -1 126.69 17.9
 4 0 1 108.49 13.4
 4 0 1 103.29 16.9
 4 0 1 146.29 15.9
 4 0 1 121.99 15.9
 5 0 1 601.74 40.6
 5 0 1 650.73 40.2
 5 0 1 643.24 38.7
 6 0 1 240.58 25.4
 6 0 1 307.97 23
 6 0 1 248.08 25.1
 7 0 1 172.18 24.8
 7 0 1 169.78 26.6
 8 0 1 65.39 17.9
 8 0 1 77.59 15.8
 9 0 1 55.29 13
 10 0 1 26 20.9
 10 0 1 27.5 13.7
 11 -1 -1 -19.7 22.2
 10 -1 -1 -22 14.6
 10 -1 -1 1.4 21.5
 9 -1 -1 10.5 17.7
 9 -1 -1 -1 12.8
 8 -1 -1 590.14 39.8
 8 -1 -1 525.35 33.7
 7 -1 -1 98.29 19.3
 7 -1 -1 119.19 12.1
 7 -1 -1 159.38 16.7
 7 -1 -1 131.49 19.3
 7 -1 -1 161.88 13.1
 6 -1 -1 129.99 11.7
 6 -1 -1 150.38 14.1
 6 -1 -1 136.89 16.3
 6 -1 -1 155.68 19.1
 6 -1 -1 175.98 18.2
 5 -1 -1 112.49 12.5
 5 -1 -1 72.49 14.8
 5 -1 -1 86.49 8.7
 5 -1 -1 82.89 14.2
 5 -1 -1 117.49 15.7
 -5 1 1 72.49 15.1
 4 -1 -1 60.79 9.1
 4 -1 -1 53.09 5.9
 4 -1 -1 65.89 9.6
 4 -1 -1 70.29 7.1
 -4 1 1 47.3 6.4
 -4 1 1 59.49 6.5
 3 -1 -1 3832.12 217.18
 3 -1 -1 3787.32 216.38
 3 -1 -1 4157.88 216.28
 -3 1 1 3849.21 216.48
 -3 1 1 3749.22 217.18
 -3 1 1 4285.57 216.38
 2 -1 -1 17 4.8
 2 -1 -1 18.8 6.2
 -2 1 1 13.7 4.3
 -2 1 1 9.2 4.1
 -2 1 1 15.9 5.8
 1 -1 -1 96.99 7.8
 1 -1 -1 111.49 8.9
 1 -1 -1 109.89 6.8
 -1 1 1 95.99 7.6
 -2 -1 -1 292.97 19.9
 -2 -1 -1 275.87 19.7
 2 1 1 278.97 19.4
 2 1 1 255.57 18.6
 2 1 1 258.47 18.1
 -3 -1 -1 436.06 28.6
 -3 -1 -1 421.36 28.1
 3 1 1 368.56 27.6
 3 1 1 417.86 27.2
 3 1 1 389.76 26.2
 -4 -1 -1 391.36 28.9
 -4 -1 -1 400.46 29
 4 1 1 359.26 28.2
 4 1 1 381.96 27.1
 4 1 1 350.36 25.5
 4 1 1 341.27 26.9
 -5 -1 -1 52.19 13.5
 5 1 1 60.79 10.4
 5 1 1 45.9 11.4
 5 1 1 60.39 13
 6 1 1 690.03 45.6
 6 1 1 635.54 51.69
 6 1 1 634.04 43.3
 7 1 1 7.8 16.8
 7 1 1 37.7 13.2
 7 1 1 62.99 15.2
 8 1 1 9.6 12.7
 8 1 1 -16.3 13.9
 8 1 1 7.5 15.7
 9 1 1 15.4 18.4
 9 1 1 34.3 17.2
 10 1 1 11.1 20.7
 10 1 1 11.7 18.1
 11 -2 -1 27 24
 10 -2 -1 10.7 8
 10 -2 -1 -17.4 15
 10 -2 -1 4 21.4
 10 -2 -1 1.2 9.5
 9 -2 -1 97.89 14.5
 9 -2 -1 100.39 13.7
 9 -2 -1 72.89 16
 8 -2 -1 22 8.9
 8 -2 -1 19.1 7.4
 8 -2 -1 36.9 15.9
 7 -2 -1 219.88 24.1
 7 -2 -1 180.28 16.6
 6 -2 -1 91.89 16.9
 6 -2 -1 68.39 11.6
 6 -2 -1 86.19 10.6
 6 -2 -1 77.99 20.8
 6 -2 -1 84.79 10.1
 6 -2 -1 82.19 14.9
 5 -2 -1 -6.8 4.6
 5 -2 -1 1.9 6.4
 5 -2 -1 -5.6 6
 5 -2 -1 -9 8.4
 -5 2 1 -5.9 4.3
 4 -2 -1 30.1 5.2
 4 -2 -1 33.1 6.4
 4 -2 -1 30 9.3
 -4 2 1 30.2 6.6
 -4 2 1 35.1 6.1
 3 -2 -1 144.89 13.1
 3 -2 -1 134.79 11.8
 3 -2 -1 153.58 10.6
 3 -2 -1 150.78 11.6
 -3 2 1 134.09 10.3
 -3 2 1 142.79 11.5
 -3 2 1 148.89 11
 2 -2 -1 2680.23 160.08
 2 -2 -1 2840.62 159.98
 2 -2 -1 3021.8 160.08
 2 -2 -1 2888.91 161.38
 -2 2 1 2964.4 160.08
 -2 2 1 2953.4 160.08
 -2 2 1 3223.28 159.38
 -2 2 1 2724.33 160.08
 1 -2 -1 1156.28 64.59
 1 -2 -1 1246.18 65.69
 1 -2 -1 1209.78 64.89
 -1 2 1 1036.5 64.69
 -1 2 1 1173.88 64.69
 0 -2 -1 302.47 18.7
 0 -2 -1 327.17 19
 0 2 1 317.57 18.7
 -1 -2 -1 853.41 56.89
 -1 -2 -1 937.21 52.59
 -1 -2 -1 936.61 54.89
 1 2 1 955.6 54.39
 1 2 1 972.4 52.69
 1 2 1 1042.8 52.89
 -2 -2 -1 169.18 17.4
 -2 -2 -1 191.68 16.5
 2 2 1 193.68 11.6
 2 2 1 203.58 12
 2 2 1 195.18 16
 2 2 1 181.48 17.3
 -3 -2 -1 1941.11 107.39
 -3 -2 -1 1986.6 107.59
 3 2 1 1823.82 107.09
 3 2 1 1771.62 107.99
 -4 -2 -1 143.39 19.2
 -4 -2 -1 127.69 19.8
 4 2 1 123.89 15.9
 -5 -2 -1 48.5 14.4
 -5 -2 -1 45.5 14.4
 5 2 1 44 13.3
 5 2 1 23.4 10
 -6 -2 -1 1921.61 110.29
 6 2 1 1801.32 108.69
 6 2 1 1794.92 107.79
 6 2 1 1888.21 107.59
 7 2 1 -6.3 12.1
 7 2 1 -9.7 13.4
 8 2 1 0.1 14.9
 8 2 1 -7.7 16.8
 8 2 1 11 13.6
 9 2 1 28 14.3
 9 2 1 0.9 23.2
 9 2 1 27.4 18.6
 10 2 1 52.69 22
 10 2 1 50.79 17.1
 11 -3 -1 31.2 9.6
 11 -3 -1 21.2 9.2
 11 -3 -1 -3.5 22.9
 10 -3 -1 44 20.8
 10 -3 -1 16.2 9.5
 10 -3 -1 60.19 10.4
 10 -3 -1 30.4 15.9
 9 -3 -1 158.38 30.6
 9 -3 -1 127.89 17
 9 -3 -1 127.49 16.2
 9 -3 -1 160.18 13.4
 8 -3 -1 476.65 31
 8 -3 -1 494.75 39.3
 8 -3 -1 501.95 32
 8 -3 -1 425.76 30
 7 -3 -1 35 11.8
 7 -3 -1 18.1 10.6
 7 -3 -1 10.7 10.3
 7 -3 -1 26.1 13.4
 7 -3 -1 12.1 7.2
 6 -3 -1 388.46 22.9
 6 -3 -1 314.97 25.3
 6 -3 -1 346.87 27.2
 6 -3 -1 342.07 25.3
 -6 3 1 296.87 21.2
 5 -3 -1 1173.98 70.49
 5 -3 -1 1216.38 68.19
 5 -3 -1 1192.38 69.19
 -5 3 1 1260.07 68.39
 4 -3 -1 102.49 11.5
 4 -3 -1 93.39 10.4
 -4 3 1 91.19 11
 -4 3 1 109.99 14.4
 -4 3 1 101.49 10
 3 -3 -1 539.85 29.8
 3 -3 -1 490.55 29.3
 3 -3 -1 463.85 30.9
 3 -3 -1 500.25 32.3
 -3 3 1 493.55 29.2
 -3 3 1 493.85 30.2
 -3 3 1 512.65 29.7
 2 -3 -1 5112.29 289.27
 2 -3 -1 5359.86 288.77
 2 -3 -1 5041.8 288.67
 -2 3 1 5284.17 289.17
 -2 3 1 5525.85 288.87
 1 -3 -1 487.15 28.3
 1 -3 -1 477.35 31.2
 1 -3 -1 479.75 28.4
 -1 3 1 528.65 28.7
 -1 3 1 465.45 29.8
 0 -3 -1 863.51 52.39
 0 -3 -1 906.11 52.39
 0 -3 -1 885.71 50.39
 0 -3 -1 884.61 50.39
 0 3 1 931.41 50.49
 0 3 1 863.21 51.79
 0 3 1 984.7 50.69
 -1 -3 -1 703.73 41.2
 -1 -3 -1 685.93 41.8
 -1 -3 -1 671.13 38.3
 1 3 1 710.73 38.8
 1 3 1 671.03 38.5
 1 3 1 728.53 40.7
 1 3 1 616.74 41.1
 -2 -3 -1 349.87 26.7
 -2 -3 -1 375.56 27.8
 2 3 1 392.26 22.4
 2 3 1 345.77 26.2
 2 3 1 383.16 26
 2 3 1 348.27 22.1
 -3 -3 -1 64.89 13.1
 -3 -3 -1 48.5 14.1
 3 3 1 73.79 11.8
 -4 -3 -1 982 58.39
 -4 -3 -1 913.01 58.59
 4 3 1 875.91 56.29
 -5 -3 -1 428.06 38.3
 5 3 1 413.56 34.2
 -6 -3 -1 5.1 16.3
 6 3 1 2.5 13.3
 6 3 1 -15.5 11.9
 7 3 1 59.99 15.5
 7 3 1 67.19 18.3
 7 3 1 53.89 17.9
 8 3 1 31.2 15.7
 8 3 1 41.9 17.2
 8 3 1 20.5 19.2
 9 3 1 16.9 19.4
 9 3 1 47.4 17.9
 9 3 1 21.7 17.8
 11 -4 -1 -12 23.1
 11 -4 -1 14 11.3
 11 -4 -1 10 10.4
 10 -4 -1 14.7 22.1
 10 -4 -1 -1.4 10.3
 10 -4 -1 2.7 9.5
 9 -4 -1 12.1 10.1
 9 -4 -1 -3.4 17.6
 9 -4 -1 3 10
 8 -4 -1 97.79 14.7
 8 -4 -1 112.69 16.5
 -8 4 1 90.89 13.7
 7 -4 -1 4.3 7.5
 7 -4 -1 20.7 14.5
 7 -4 -1 5.2 8.1
 7 -4 -1 -14 10.6
 -7 4 1 21.7 10.3
 -7 4 1 4.3 7.2
 6 -4 -1 443.86 45.4
 6 -4 -1 397.66 32.7
 6 -4 -1 403.56 30.1
 6 -4 -1 468.95 27.9
 -6 4 1 448.46 29.4
 -6 4 1 411.06 27.1
 5 -4 -1 618.44 37.6
 5 -4 -1 573.84 35.8
 5 -4 -1 593.74 39
 5 -4 -1 631.94 36.2
 -5 4 1 584.54 35.9
 4 -4 -1 1012.9 65.59
 4 -4 -1 1007.9 64.49
 4 -4 -1 1264.97 64.19
 4 -4 -1 1110.29 63.89
 -4 4 1 1208.98 64.19
 -4 4 1 1163.88 63.79
 3 -4 -1 852.61 49.5
 3 -4 -1 846.32 50.89
 3 -4 -1 831.52 49.3
 -3 4 1 947.81 49.8
 -3 4 1 809.42 53.79
 -3 4 1 885.51 49.4
 2 -4 -1 2242.58 130.49
 2 -4 -1 2233.88 129.29
 -2 4 1 2489.25 129.79
 -2 4 1 2400.36 129.49
 1 -4 -1 646.54 37
 1 -4 -1 635.54 39
 1 -4 -1 602.94 38.4
 1 -4 -1 630.14 36.9
 -1 4 1 700.73 37.4
 0 -4 -1 1574.64 88.19
 0 -4 -1 1440.96 85.49
 0 -4 -1 1488.45 85.49
 0 -4 -1 1551.84 87.39
 0 4 1 1495.15 85.69
 0 4 1 1706.03 87.29
 0 4 1 1542.15 85.89
 -1 -4 -1 3843.62 208.88
 -1 -4 -1 3818.82 211.28
 -1 -4 -1 3963.9 212.18
 1 4 1 3747.23 209.08
 1 4 1 3774.82 209.18
 1 4 1 3690.63 211.08
 -2 -4 -1 384.36 30.3
 -2 -4 -1 462.35 25.5
 -2 -4 -1 389.76 32.2
 2 4 1 388.76 25.4
 2 4 1 463.25 29
 -3 -4 -1 89.29 14.7
 -3 -4 -1 108.29 18.1
 3 4 1 79.99 8.1
 3 4 1 70.49 9.9
 -4 -4 -1 1436.96 85.29
 -4 -4 -1 1337.87 83.29
 -5 -4 -1 78.69 21.7
 -5 -4 -1 73.99 19.7
 5 4 1 75.59 15.2
 -6 -4 -1 403.76 38.8
 -6 -4 -1 369.86 40.2
 6 4 1 380.96 35.6
 7 4 1 94.29 19.5
 7 4 1 101.09 17.5
 8 4 1 76.69 18.9
 8 4 1 44.8 40.9
 8 4 1 59.59 16.6
 9 4 1 34.2 18.4
 9 4 1 50.89 20.2
 9 4 1 19 20.5
 12 -5 -1 17.4 12
 12 -5 -1 -44 39.6
 11 -5 -1 -27.6 16.4
 11 -5 -1 19.6 11.4
 11 -5 -1 13 25.3
 11 -5 -1 1.7 13.1
 10 -5 -1 -15.1 10.9
 10 -5 -1 -0.1 20.6
 10 -5 -1 -17.2 15.4
 10 -5 -1 6 9.7
 9 -5 -1 -13.5 14.1
 9 -5 -1 -6.6 18.3
 9 -5 -1 3.4 10.2
 -9 5 1 9.8 10.7
 8 -5 -1 18.7 10.9
 8 -5 -1 12.6 16.9
 8 -5 -1 8 9.6
 7 -5 -1 157.88 21.5
 7 -5 -1 171.48 17.3
 7 -5 -1 132.59 16.5
 -7 5 1 146.69 16.4
 6 -5 -1 145.39 19.2
 6 -5 -1 126.39 18.7
 6 -5 -1 149.19 15.4
 6 -5 -1 167.98 21.5
 -6 5 1 108.89 14.7
 -6 5 1 112.39 16.7
 5 -5 -1 49.2 8.3
 5 -5 -1 60.29 12.3
 5 -5 -1 51.19 11.5
 -5 5 1 44.9 9.3
 -5 5 1 49.9 10.4
 4 -5 -1 168.78 16.2
 4 -5 -1 146.49 15.3
 -4 5 1 175.88 25.9
 -4 5 1 179.08 15.4
 -4 5 1 168.18 16.7
 3 -5 -1 61.49 8.3
 3 -5 -1 72.79 9.2
 -3 5 1 70.89 8.9
 -3 5 1 64.19 9.1
 2 -5 -1 64.79 8.1
 2 -5 -1 60.79 10.4
 2 -5 -1 91.49 11.6
 2 -5 -1 75.39 14.1
 -2 5 1 71.49 12.5
 -2 5 1 86.59 10.2
 -2 5 1 53.69 7.4
 1 -5 -1 100.19 12.9
 1 -5 -1 76.79 10.1
 1 -5 -1 71.29 14.1
 1 -5 -1 98.19 10.4
 -1 5 1 101.69 11.8
 -1 5 1 94.49 14.9
 -1 5 1 62.59 14.8
 -1 5 1 113.59 12.3
 0 -5 -1 220.58 24.1
 0 -5 -1 238.08 21
 0 -5 -1 255.47 17
 0 -5 -1 244.28 17
 0 5 1 261.57 17.5
 0 5 1 294.97 18.6
 -1 -5 -1 1581.64 87.99
 -1 -5 -1 1483.15 83.09
 -1 -5 -1 1471.55 86.39
 1 5 1 1454.85 83.39
 1 5 1 1329.87 83.49
 1 5 1 1656.93 85.89
 -2 -5 -1 118.69 16
 -2 -5 -1 123.79 19.4
 2 5 1 121.79 12.7
 -3 -5 -1 903.01 58.79
 -3 -5 -1 964.9 57.39
 3 5 1 936.31 50.99
 3 5 1 795.12 51.39
 -4 -5 -1 213.68 35.9
 4 5 1 311.57 17.9
 4 5 1 244.28 19.1
 -5 -5 -1 -17.4 17.8
 -5 -5 -1 -11.4 19.6
 5 5 1 -28.8 14
 -6 -5 -1 114.89 25.6
 -6 -5 -1 103.59 23.3
 6 5 1 168.88 28.7
 -7 -5 -1 225.08 41.6
 7 5 1 248.08 36.3
 7 5 1 178.78 32
 7 5 1 258.87 32
 8 5 1 60.69 19.2
 8 5 1 93.39 22.8
 12 -6 -1 24 13.3
 11 -6 -1 -4.1 23.5
 11 -6 -1 0 10.8
 11 -6 -1 -26.3 16.4
 10 -6 -1 28.4 12.3
 10 -6 -1 33.4 12.1
 10 -6 -1 13.6 15.7
 10 -6 -1 30.2 23.1
 9 -6 -1 47.2 13.5
 9 -6 -1 70.39 22.5
 9 -6 -1 53.69 11.6
 8 -6 -1 47.7 21
 8 -6 -1 80.19 21.1
 8 -6 -1 96.79 14.8
 8 -6 -1 70.79 12.8
 -8 6 1 86.39 12.4
 7 -6 -1 157.28 27.4
 7 -6 -1 121.59 14.1
 7 -6 -1 118.69 17
 7 -6 -1 107.89 13.2
 -7 6 1 121.29 14.6
 6 -6 -1 76.09 16.6
 6 -6 -1 64.79 15.2
 6 -6 -1 73.49 13.6
 6 -6 -1 58.49 10.6
 -6 6 1 44.3 10.4
 5 -6 -1 7.1 9.9
 5 -6 -1 -10.4 7.7
 5 -6 -1 -4.4 7
 5 -6 -1 26.3 18
 -5 6 1 -11.6 8.9
 -5 6 1 -6.9 12.1
 4 -6 -1 193.08 17.3
 4 -6 -1 198.18 17.8
 -4 6 1 194.58 25
 -4 6 1 184.98 17.4
 -4 6 1 205.08 21.3
 3 -6 -1 8.8 6.2
 3 -6 -1 20.9 10
 3 -6 -1 21.5 7.2
 -3 6 1 25.2 11.4
 -3 6 1 12.7 9.2
 -3 6 1 34.5 9.3
 2 -6 -1 147.19 14.8
 2 -6 -1 130.79 18
 2 -6 -1 146.19 13.6
 -2 6 1 156.68 15.1
 -2 6 1 149.29 17.6
 -2 6 1 155.18 14.4
 -2 6 1 121.39 19.9
 1 -6 -1 579.94 37.5
 1 -6 -1 553.84 34.7
 1 -6 -1 586.54 34.9
 -1 6 1 609.54 36.6
 -1 6 1 609.74 37.8
 -1 6 1 576.14 35.7
 0 -6 -1 499.05 36
 0 -6 -1 504.05 33.9
 0 -6 -1 503.15 30.3
 0 6 1 478.45 31.3
 0 6 1 508.15 32.9
 0 6 1 532.05 30.9
 -1 -6 -1 128.79 22.4
 -1 -6 -1 77.29 9.8
 1 6 1 87.09 10.9
 1 6 1 103.29 15.2
 -2 -6 -1 -15.5 13.4
 2 6 1 2 9.1
 2 6 1 -3.2 7.7
 -3 -6 -1 445.66 44.4
 3 6 1 458.05 31.8
 3 6 1 579.74 30.9
 -4 -6 -1 -9.3 22.6
 -4 -6 -1 -9.4 18.7
 4 6 1 1.3 6.5
 4 6 1 -10 8.3
 -5 -6 -1 485.95 46.6
 -5 -6 -1 476.85 42.9
 5 6 1 454.65 39.7
 -6 -6 -1 207.18 35.8
 -6 -6 -1 142.49 35.9
 6 6 1 195.48 31.9
 -7 -6 -1 241.78 43
 7 6 1 225.08 34.6
 7 6 1 247.78 38.2
 8 6 1 67.39 22.4
 8 6 1 4.8 17.6
 12 -7 -1 58.09 14.4
 11 -7 -1 -4.7 18.2
 11 -7 -1 28.3 27.1
 11 -7 -1 13.4 11.8
 10 -7 -1 57.09 26.1
 10 -7 -1 87.59 14.8
 10 -7 -1 59.19 18.4
 10 -7 -1 60.09 13.4
 9 -7 -1 8.9 43
 9 -7 -1 65.89 17.5
 9 -7 -1 59.19 15.7
 9 -7 -1 92.39 16.1
 -9 7 1 79.69 13.3
 8 -7 -1 38.1 15.7
 8 -7 -1 65.89 21.5
 8 -7 -1 27.5 11.7
 8 -7 -1 40.4 11.7
 7 -7 -1 74.39 12.3
 7 -7 -1 68.49 12.5
 7 -7 -1 98.89 20.9
 -7 7 1 67.89 13.1
 6 -7 -1 129.39 15.4
 6 -7 -1 99.19 17.6
 6 -7 -1 135.39 21.2
 -6 7 1 98.59 14.4
 5 -7 -1 325.87 23.9
 5 -7 -1 285.67 27
 5 -7 -1 339.17 28.6
 5 -7 -1 299.27 24
 -5 7 1 329.17 21.3
 -5 7 1 354.86 22.8
 4 -7 -1 -7.8 6.9
 4 -7 -1 -9.1 10
 4 -7 -1 -11.8 8.1
 4 -7 -1 18.1 15.1
 -4 7 1 -11.9 9.4
 -4 7 1 2.7 8.1
 3 -7 -1 45.5 8.1
 3 -7 -1 39.9 12.8
 3 -7 -1 47.9 12.7
 3 -7 -1 38.4 7.8
 -3 7 1 52.29 9.3
 2 -7 -1 469.75 30.6
 2 -7 -1 525.65 34.9
 2 -7 -1 451.85 34.4
 -2 7 1 524.75 31.2
 -2 7 1 482.65 31.6
 1 -7 -1 456.05 32.6
 1 -7 -1 489.45 35.2
 1 -7 -1 422.06 28.1
 -1 7 1 408.96 29.1
 -1 7 1 456.55 32.1
 0 -7 -1 246.68 29.6
 0 -7 -1 293.37 19.1
 0 -7 -1 298.37 25.6
 0 7 1 247.08 19.5
 0 7 1 230.28 22.5
 -1 -7 -1 50.49 20.6
 -1 -7 -1 84.79 16.9
 -1 -7 -1 65.29 8.1
 1 7 1 80.69 10.1
 1 7 1 67.69 11.1
 -2 -7 -1 802.22 57.29
 -2 -7 -1 746.23 45.9
 2 7 1 820.12 46.1
 2 7 1 727.33 46.1
 -3 -7 -1 278.77 36.2
 -3 -7 -1 337.77 33.6
 3 7 1 315.27 21.5
 3 7 1 266.97 22.8
 -4 -7 -1 7.6 21.1
 -4 -7 -1 34.3 24.9
 4 7 1 -0.3 8.7
 4 7 1 -10.2 7
 4 7 1 -1.2 13.9
 -5 -7 -1 34.6 44.6
 -5 -7 -1 55.69 23.3
 5 7 1 19.8 14.1
 -6 -7 -1 38.2 23.7
 -6 -7 -1 87.69 27.7
 6 7 1 41.9 17.5
 11 -8 -1 28.8 12.8
 11 -8 -1 -6.2 24.7
 11 -8 -1 -4.5 19.1
 10 -8 -1 13.7 23.2
 10 -8 -1 8.5 17.2
 10 -8 -1 37.4 12.5
 9 -8 -1 58.49 17.6
 9 -8 -1 68.09 25
 9 -8 -1 48.2 12.4
 9 -8 -1 50.99 19.2
 -9 8 1 77.79 16.3
 8 -8 -1 97.99 14.7
 8 -8 -1 110.69 18.8
 8 -8 -1 77.09 12.7
 8 -8 -1 103.29 24.1
 -8 8 1 137.29 16.4
 7 -8 -1 209.58 22.2
 7 -8 -1 203.08 21.9
 7 -8 -1 219.88 30.7
 7 -8 -1 219.88 26.6
 -7 8 1 183.38 23.3
 6 -8 -1 385.66 32.5
 6 -8 -1 394.66 30
 6 -8 -1 326.87 28.1
 6 -8 -1 404.76 34.2
 -6 8 1 370.46 23.2
 -6 8 1 373.66 32.5
 5 -8 -1 49.1 16.2
 5 -8 -1 28.1 14.7
 5 -8 -1 36.4 15.6
 5 -8 -1 33.8 10
 -5 8 1 33 12.5
 4 -8 -1 22.4 14
 4 -8 -1 17.2 8.2
 4 -8 -1 28.9 8.5
 4 -8 -1 22.6 15.3
 -4 8 1 15.2 10.1
 -4 8 1 32 9.9
 3 -8 -1 192.88 27.6
 3 -8 -1 147.29 22.3
 3 -8 -1 193.88 17.5
 -3 8 1 199.98 18.1
 -3 8 1 151.48 18.5
 2 -8 -1 162.08 23.4
 2 -8 -1 154.48 15.8
 2 -8 -1 134.19 24.8
 -2 8 1 142.49 17.4
 -2 8 1 197.18 17.7
 1 -8 -1 -21.3 15
 1 -8 -1 -7.1 13.1
 1 -8 -1 -15.7 6.8
 -1 8 1 -0.7 9.3
 0 -8 -1 16.4 17.5
 0 8 1 26.2 8.9
 0 8 1 8.2 10.1
 -1 -8 -1 -9.5 6.2
 -1 -8 -1 -29.1 21.7
 1 8 1 -21.5 9.5
 1 8 1 -11.6 8.3
 -2 -8 -1 49.99 7.6
 -2 -8 -1 78.49 27.5
 2 8 1 29.5 10.9
 2 8 1 53.39 10.9
 -3 -8 -1 415.66 36.8
 -3 -8 -1 371.56 39.8
 3 8 1 350.66 24.7
 3 8 1 308.27 25.6
 -4 -8 -1 59.49 28.3
 4 8 1 21.8 9.3
 4 8 1 41.3 14.4
 4 8 1 35.8 10
 -5 -8 -1 47.2 24.1
 5 8 1 -16.9 8.8
 5 8 1 5.8 14.6
 5 8 1 -12.4 7.2
 -6 -8 -1 146.39 55.39
 11 -9 -1 -6.1 13.3
 11 -9 -1 16.1 19
 11 -9 -1 9.8 29.6
 10 -9 -1 -11 22.8
 10 -9 -1 20.2 17.1
 10 -9 -1 -0.6 13.5
 9 -9 -1 24.4 15.2
 9 -9 -1 47.5 24.1
 9 -9 -1 42.3 17.4
 -9 9 1 34.2 14.9
 8 -9 -1 58.69 11.8
 8 -9 -1 73.29 18.1
 8 -9 -1 85.99 13.9
 7 -9 -1 366.86 29.2
 7 -9 -1 410.26 35.1
 7 -9 -1 373.36 38.8
 7 -9 -1 370.06 29.9
 6 -9 -1 348.07 30.6
 6 -9 -1 403.16 34.5
 6 -9 -1 413.56 37.3
 6 -9 -1 324.27 28.7
 -6 9 1 410.56 25.6
 5 -9 -1 -22.9 14.2
 5 -9 -1 -14.8 17.1
 5 -9 -1 -10.9 10.1
 -5 9 1 -26.4 12.4
 4 -9 -1 -5.9 8.8
 -4 9 1 -11.5 10
 -4 9 1 -8 11.5
 3 -9 -1 57.99 12.1
 -3 9 1 69.79 14
 -3 9 1 61.79 12.1
 2 -9 -1 199.98 18.6
 2 -9 -1 142.59 27.6
 2 -9 -1 207.28 25.1
 -2 9 1 191.68 19.2
 -2 9 1 150.08 19.8
 1 -9 -1 348.67 30.7
 1 -9 -1 264.37 33.4
 1 -9 -1 305.37 23.5
 -1 9 1 350.36 29.7
 0 -9 -1 22.5 7.8
 0 -9 -1 19.6 19
 0 9 1 35.1 10
 0 9 1 20.5 11.4
 -1 -9 -1 -18.4 19.3
 1 9 1 -0.8 10.9
 1 9 1 -0.1 9.9
 -2 -9 -1 67.99 22.4
 -2 -9 -1 59.49 28.2
 2 9 1 48 18.5
 2 9 1 37.2 10.2
 -3 -9 -1 21.2 27.5
 3 9 1 17.4 9.9
 3 9 1 9.6 10.5
 -4 -9 -1 338.57 39.4
 -4 -9 -1 278.97 40.6
 4 9 1 233.78 33.4
 5 9 1 58.09 17.9
 11 -10 -1 39.2 20.4
 11 -10 -1 1 13.8
 10 -10 -1 25.2 15.6
 10 -10 -1 8.8 26.5
 9 -10 -1 11.9 24.6
 9 -10 -1 -12.3 13.6
 9 -10 -1 29.9 17.1
 -9 10 1 3.9 15.9
 8 -10 -1 51.09 18.6
 8 -10 -1 63.39 15.8
 8 -10 -1 54.09 23.6
 -8 10 1 23.1 18.3
 7 -10 -1 17 11.8
 7 -10 -1 -10.6 21.1
 7 -10 -1 9.9 13
 7 -10 -1 20.6 16.9
 -7 10 1 21 14.2
 6 -10 -1 103.49 23.1
 6 -10 -1 117.19 16.8
 -6 10 1 113.79 16.2
 -6 10 1 132.59 20.4
 5 -10 -1 37.9 12
 5 -10 -1 -8.6 16.3
 5 -10 -1 -7.8 17.5
 -5 10 1 38 14.9
 4 -10 -1 7.2 17.6
 4 -10 -1 9.4 17.7
 4 -10 -1 1.7 10.4
 -4 10 1 -11.1 12.1
 -4 10 1 18.2 18.5
 3 -10 -1 140.19 21.8
 3 -10 -1 114.99 21.9
 3 -10 -1 143.49 18.7
 -3 10 1 94.59 14.8
 -3 10 1 128.29 16.3
 2 -10 -1 9.5 20.5
 2 -10 -1 42 19.2
 2 -10 -1 14.9 9.6
 -2 10 1 28.6 11.5
 -2 10 1 33.4 11.9
 1 -10 -1 64.79 11.3
 1 -10 -1 99.59 22.8
 1 -10 -1 77.29 26.1
 -1 10 1 71.59 15.1
 -1 10 1 40.7 13
 0 -10 -1 111.99 28.5
 0 -10 -1 54.79 10
 0 10 1 87.09 14.3
 0 10 1 72.09 13.6
 -1 -10 -1 59.59 33.1
 1 10 1 34.2 14.3
 1 10 1 35.5 11.2
 2 10 1 147.19 18.6
 2 10 1 133.79 18.3
 10 -11 -1 14.2 28
 10 -11 -1 2 15.4
 9 -11 -1 42.8 15.8
 9 -11 -1 -1.1 25.6
 8 -11 -1 51.59 25.6
 8 -11 -1 56.59 13.9
 -8 11 1 64.09 16.9
 7 -11 -1 39.1 17.7
 7 -11 -1 9.9 14
 7 -11 -1 22.5 22.4
 -7 11 1 9.9 14.8
 6 -11 -1 24.5 18
 6 -11 -1 3.8 22.7
 6 -11 -1 12.8 12.3
 -6 11 1 6.8 15.3
 5 -11 -1 22.8 19.4
 5 -11 -1 18.8 12.8
 5 -11 -1 37.6 19.2
 -5 11 1 8.6 13.6
 4 -11 -1 27.7 19.5
 4 -11 -1 -2.7 10.4
 4 -11 -1 4.6 18.2
 -4 11 1 17.7 11.9
 3 -11 -1 154.68 26.6
 3 -11 -1 175.08 22.6
 3 -11 -1 164.98 30.1
 -3 11 1 112.89 16.7
 -3 11 1 104.19 18.2
 2 -11 -1 6.6 9.8
 2 -11 -1 29.4 20.8
 -2 11 1 -7 11.4
 -2 11 1 9.4 12.7
 1 -11 -1 -3.4 20.3
 1 -11 -1 16.4 26.8
 1 -11 -1 4.4 9.2
 -1 11 1 -16.2 14.3
 -1 11 1 -18.9 11.6
 0 -11 -1 71.59 27.5
 0 -11 -1 31.9 9.6
 0 11 1 30.1 12.9
 1 11 1 116.19 16.5
 1 11 1 99.39 16.4
 -3 -11 -1 500.75 53.49
 -3 -11 -1 496.55 57.19
 9 -12 -1 -13 13.4
 9 -12 -1 -16.2 27.5
 8 -12 -1 37.3 17.4
 8 -12 -1 -7 24.3
 -8 12 1 8.6 16.7
 7 -12 -1 24 13.2
 7 -12 -1 56.19 19.8
 -7 12 1 24.5 16.1
 6 -12 -1 162.88 31.2
 6 -12 -1 171.78 22.6
 -6 12 1 131.39 20
 5 -12 -1 48 22.3
 5 -12 -1 15.7 13.9
 5 -12 -1 33.3 40.8
 -5 12 1 24.1 14.2
 4 -12 -1 43.6 12.5
 4 -12 -1 89.39 23.4
 -4 12 1 59.49 15.6
 -3 12 1 115.79 19.7
 2 -12 -1 60.89 24.8
 -2 12 1 22.8 28.2
 1 -12 -1 74.09 27
 1 -12 -1 95.99 25.9
 0 -12 -1 206.08 40.5
 0 -12 -1 194.58 33.8
 -2 -12 -1 488.95 61.09
 -2 -12 -1 392.36 46.6
 6 -13 -1 263.47 36.2
 6 -13 -1 193.28 35.7
 5 -13 -1 361.06 38.6
 4 -13 -1 207.48 36.6
 4 -13 -1 173.08 32.5
 -4 13 1 163.08 25.6
 3 -13 -1 78.89 25.4
 3 -13 -1 10.6 11.5
 -3 13 1 37.7 16.1
 2 -13 -1 247.08 38.7
 2 -13 -1 256.17 37.1
 1 -13 -1 107.49 28.3
 -1 -13 -1 331.07 45.6
 7 -14 -1 111.09 27.3
 6 -14 -1 233.18 38.1
 5 -14 -1 187.28 32.7
 -5 14 1 187.98 27.4
 -4 14 1 63.79 15.6
 3 -14 -1 345.97 40.1
 3 -14 -1 253.77 38.7
 -2 14 1 197.28 32.2
 -1 14 1 221.38 32.7
 2 -14 2 279.37 38.3
 3 -14 2 181.38 35.3
 4 -14 2 65.49 22.3
 -5 14 -2 34.4 15.4
 5 -14 2 49.4 21.9
 5 -14 2 32.9 23.5
 -6 14 -2 10.3 20
 6 -14 2 16.2 22.6
 6 -14 2 23.4 16.2
 -7 14 -2 54.49 23
 7 -14 2 59.49 22.9
 7 -14 2 29.1 25.6
 7 -14 2 37.3 16.8
 8 -14 2 79.29 32.5
 8 -14 2 0.1 33.2
 8 -14 2 36.7 17.4
 -1 -13 2 368.06 48.2
 0 -13 2 320.77 45.2
 0 -13 2 421.16 35.9
 1 -13 2 183.58 34.3
 2 -13 2 55.69 21.2
 -3 13 -2 4.2 17
 3 -13 2 58.89 21.3
 3 -13 2 24.7 12.8
 -4 13 -2 30.9 13.4
 4 -13 2 66.89 20.7
 4 -13 2 66.49 20.9
 4 -13 2 12.3 13.3
 -5 13 -2 2.5 14.1
 5 -13 2 -17.2 14.9
 5 -13 2 21.3 19.8
 5 -13 2 10 24.3
 -6 13 -2 18 16
 6 -13 2 1.8 20.8
 6 -13 2 6.8 15.5
 -7 13 -2 25.8 15.4
 7 -13 2 14.9 22.2
 7 -13 2 49.7 21.5
 7 -13 2 30.4 15.7
 8 -13 2 13.8 16.5
 8 -13 2 -1.9 26.1
 9 -13 2 47.5 15.9
 -2 -12 2 289.77 42.3
 -1 -12 2 93.69 28.5
 0 -12 2 94.89 25.9
 1 -12 2 17.7 20.4
 2 -12 2 66.89 21.2
 -3 12 -2 11.7 13.9
 -3 12 -2 -3.5 16.8
 3 -12 2 1.4 11.6
 -4 12 -2 29.9 12.6
 4 -12 2 53.59 19.6
 4 -12 2 22.3 18.8
 4 -12 2 28.9 13.6
 -5 12 -2 -1.6 13.6
 5 -12 2 -1.9 18.7
 5 -12 2 9.4 12.9
 -6 12 -2 -0.2 17.3
 6 -12 2 8.7 12.6
 6 -12 2 6.8 19.6
 6 -12 2 -19.7 26.7
 -7 12 -2 -2.1 13.4
 7 -12 2 1.5 14.1
 7 -12 2 24.1 20.5
 7 -12 2 -29.6 22.1
 -8 12 -2 -0.5 14.7
 8 -12 2 8.9 19.8
 8 -12 2 29.1 22.1
 9 -12 2 37.7 23.3
 9 -12 2 3.3 13.9
 9 -12 2 -42.2 24.9
 10 -12 2 5.2 27.9
 10 -12 2 32.6 23.8
 10 -12 2 18.5 15
 -3 -11 2 371.96 44.7
 -3 -11 2 369.46 37.5
 -2 -11 2 257.47 40.3
 -2 -11 2 284.77 34.9
 -1 -11 2 53.89 26.9
 0 11 -2 102.59 20.1
 0 11 -2 74.59 15.5
 0 -11 2 69.29 11.8
 -1 11 -2 311.07 25.3
 -1 11 -2 237.28 25.3
 1 -11 2 334.67 43.5
 1 -11 2 266.47 23.2
 -2 11 -2 223.98 23.1
 -2 11 -2 196.68 24.2
 2 -11 2 250.37 30.5
 2 -11 2 210.28 21.9
 -3 11 -2 16.1 13.7
 -3 11 -2 32.6 11.9
 3 -11 2 69.19 17.2
 3 -11 2 50.09 11.7
 3 -11 2 54.59 19
 -4 11 -2 226.78 24.8
 4 -11 2 250.37 33.5
 4 -11 2 291.17 25.5
 4 -11 2 264.97 30.1
 -5 11 -2 67.49 14.3
 5 -11 2 115.69 22.2
 5 -11 2 70.99 19.9
 5 -11 2 89.29 16.3
 -6 11 -2 -9.1 12
 6 -11 2 1.5 23.8
 6 -11 2 -12.3 18.2
 6 -11 2 -10.8 11.8
 -7 11 -2 1.9 12.8
 7 -11 2 -21.6 19.3
 7 -11 2 -2.6 20.3
 7 -11 2 -6.1 12.7
 -8 11 -2 -8.8 14.8
 8 -11 2 6.4 19.1
 8 -11 2 -17.6 23.2
 8 -11 2 -6.7 12.3
 9 -11 2 44.1 14.5
 9 -11 2 39.1 27.4
 9 -11 2 48.7 21.7
 10 -11 2 -51.89 38.8
 10 -11 2 16.4 22.7
 10 -11 2 18.1 15.1
 -5 -10 2 624.34 54.39
 -4 -10 2 342.87 43
 -4 -10 2 378.96 44.8
 3 10 -2 216.38 19.3
 2 10 -2 12.7 9.4
 2 10 -2 21.9 12.1
 -2 -10 2 38.7 9.5
 1 10 -2 -23.8 9.5
 1 10 -2 -17.9 9.2
 -1 -10 2 16.9 22.6
 -1 -10 2 -10.2 7.3
 -1 -10 2 17 16.2
 0 10 -2 -6.4 10.8
 0 10 -2 -6.1 10
 0 -10 2 7.8 15.7
 0 -10 2 -7.9 11.5
 -1 10 -2 208.88 21.6
 -1 10 -2 193.68 21.5
 1 -10 2 188.98 19.6
 1 -10 2 194.88 30.1
 -2 10 -2 458.45 33
 -2 10 -2 468.05 33.2
 2 -10 2 439.06 38.9
 2 -10 2 436.06 31.6
 2 -10 2 535.65 42.8
 -3 10 -2 8.2 11.4
 -3 10 -2 14.6 12.2
 3 -10 2 -0.5 16.4
 3 -10 2 18.6 14.9
 3 -10 2 5.7 10.8
 -4 10 -2 8 11.8
 4 -10 2 19.4 9.9
 4 -10 2 -8.8 15.9
 4 -10 2 24.5 16.2
 -5 10 -2 6.9 9.5
 5 -10 2 -9.4 9.5
 5 -10 2 -0.8 17.2
 -6 10 -2 145.89 18.4
 6 -10 2 121.09 21.3
 6 -10 2 133.79 20.2
 6 -10 2 79.39 22.3
 6 -10 2 96.19 21.6
 -7 10 -2 44 14.6
 7 -10 2 30.4 12.9
 7 -10 2 33.3 14.1
 7 -10 2 22.3 21.6
 7 -10 2 9.5 18
 -8 10 -2 67.09 11.6
 8 -10 2 92.59 22.9
 9 -10 2 101.09 16.3
 9 -10 2 96.29 23.9
 9 -10 2 100.59 27.5
 10 -10 2 5.5 12.2
 10 -10 2 -2.7 21.1
 10 -10 2 -0.8 25.3
 11 -10 2 1.2 13.3
 -5 -9 2 88.29 24.9
 -4 -9 2 131.39 33.3
 -4 -9 2 91.99 24.2
 -3 -9 2 78.29 28
 -3 -9 2 119.19 23.8
 2 9 -2 38.2 11.6
 2 9 -2 40.2 10.2
 -2 -9 2 85.59 25.4
 1 9 -2 289.47 22.6
 -1 -9 2 255.37 27.9
 -1 -9 2 300.27 21.3
 0 9 -2 150.78 17.7
 0 9 -2 124.89 18
 0 -9 2 150.48 22.8
 0 -9 2 139.89 16
 0 -9 2 139.09 23.9
 -1 9 -2 1402.26 80.59
 -1 9 -2 1295.57 80.69
 1 -9 2 1379.66 85.29
 1 -9 2 1396.36 80.29
 1 -9 2 1514.05 82.39
 -2 9 -2 389.66 26.9
 -2 9 -2 319.67 31
 2 -9 2 333.07 26
 2 -9 2 301.37 31.8
 2 -9 2 352.16 29
 -3 9 -2 338.97 26.8
 -3 9 -2 378.16 28.1
 3 -9 2 299.17 33.5
 3 -9 2 377.06 26.6
 -4 9 -2 106.19 14.7
 4 -9 2 86.79 19.4
 4 -9 2 110.39 18.5
 4 -9 2 142.69 15.6
 -5 9 -2 69.19 14.3
 5 -9 2 72.99 17
 5 -9 2 83.79 18.8
 5 -9 2 67.49 13.4
 5 -9 2 76.99 12.6
 -6 9 -2 -21.4 10.3
 6 -9 2 -17.9 16.1
 6 -9 2 -13.4 9.7
 6 -9 2 -25.4 16.4
 -7 9 -2 116.89 18.2
 -7 9 -2 139.29 20.1
 7 -9 2 107.39 16.1
 7 -9 2 153.48 30.3
 7 -9 2 164.48 18.9
 7 -9 2 110.39 21.8
 -8 9 -2 88.39 14.9
 8 -9 2 66.69 15.4
 8 -9 2 95.09 24.2
 8 -9 2 69.09 19.4
 9 -9 2 35.6 12.5
 9 -9 2 60.39 36.9
 9 -9 2 48.6 24.3
 10 -9 2 -5.9 22.8
 10 -9 2 -1.8 11
 10 -9 2 -33 20.6
 11 -9 2 -33.2 28.6
 11 -9 2 -13 21.7
 11 -9 2 -24.8 21.4
 -5 -8 2 302.57 49.8
 -5 -8 2 207.68 39.1
 -4 -8 2 236.08 35
 -4 -8 2 207.88 27.9
 3 8 -2 25.5 13.4
 3 8 -2 13.6 9.1
 3 8 -2 12.4 8.4
 -3 -8 2 11.7 24
 2 8 -2 38.5 10.2
 2 8 -2 34.8 9.7
 -2 -8 2 20.2 15.8
 1 8 -2 68.19 11.3
 -1 -8 2 89.79 12.3
 -1 -8 2 104.69 17.1
 0 8 -2 -11.8 9
 0 8 -2 -4.1 8.6
 0 -8 2 -10.3 6.7
 0 -8 2 -2.4 11
 -1 8 -2 315.17 25.9
 -1 8 -2 276.07 23.6
 -1 8 -2 340.57 23.5
 1 -8 2 324.57 22.5
 1 -8 2 264.47 29.3
 1 -8 2 345.57 25.5
 -2 8 -2 221.38 19.6
 -2 8 -2 229.18 19.2
 2 -8 2 184.68 21.7
 2 -8 2 186.68 24
 2 -8 2 177.38 25.4
 -3 8 -2 445.16 30.2
 3 -8 2 451.45 32.6
 3 -8 2 388.06 31.5
 3 -8 2 488.95 29.9
 3 -8 2 428.96 34
 -4 8 -2 253.57 22
 -4 8 -2 274.07 23.1
 4 -8 2 227.88 31.6
 4 -8 2 273.97 22.1
 4 -8 2 246.18 26.8
 4 -8 2 263.47 21.7
 -5 8 -2 180.68 19
 5 -8 2 167.38 19
 5 -8 2 196.28 18.7
 5 -8 2 153.98 24.2
 5 -8 2 172.18 27.2
 -6 8 -2 42.5 11.6
 6 -8 2 76.19 18.9
 6 -8 2 28 11.6
 6 -8 2 45.1 16.6
 6 -8 2 56.79 13.2
 -7 8 -2 357.16 24.3
 -7 8 -2 334.27 28.9
 7 -8 2 399.66 38.3
 7 -8 2 458.25 39.2
 7 -8 2 386.26 29.4
 7 -8 2 450.65 32.4
 -8 8 -2 288.67 25.4
 8 -8 2 301.27 35.6
 8 -8 2 339.87 45.6
 8 -8 2 343.67 39.1
 8 -8 2 287.07 25.5
 -9 8 -2 65.99 21.9
 9 -8 2 66.69 12.9
 9 -8 2 66.89 20.2
 9 -8 2 48 13.8
 9 -8 2 63.19 22.3
 10 -8 2 14.7 10.9
 10 -8 2 -10.4 21.6
 10 -8 2 10.7 19.2
 11 -8 2 -6.1 20.1
 11 -8 2 -51.19 56.49
 11 -8 2 8.1 19.5
 5 7 -2 36.1 8.8
 -5 -7 2 63.19 20
 4 7 -2 209.08 24.3
 -4 -7 2 210.38 31.9
 3 7 -2 13.9 7.9
 3 7 -2 3.1 7.4
 3 7 -2 17 9.9
 -3 -7 2 -11.1 15.5
 -3 -7 2 12.6 6.2
 2 7 -2 84.89 10.2
 2 7 -2 62.89 10.1
 -2 -7 2 85.69 10.8
 -2 -7 2 72.29 14.2
 1 7 -2 -7 8.1
 1 7 -2 13.8 7.7
 1 7 -2 1.5 6.7
 -1 -7 2 -24.8 14.2
 -1 -7 2 12.1 6.3
 -1 -7 2 -8.7 9.7
 0 7 -2 -10.6 8
 0 7 -2 -15.9 7.2
 0 7 -2 -15.2 6.7
 -1 7 -2 126.79 14.7
 1 -7 2 105.19 18.2
 1 -7 2 128.09 13
 1 -7 2 97.39 15.5
 -2 7 -2 73.29 15.3
 -2 7 -2 60.79 9.4
 -2 7 -2 42.9 10.5
 2 -7 2 69.19 13.2
 2 -7 2 51.89 14.3
 2 -7 2 60.59 9.2
 2 -7 2 52.69 11.6
 -3 7 -2 -10.4 9.3
 -3 7 -2 13 7.8
 -3 7 -2 -9.6 7.4
 3 -7 2 1.5 6.9
 3 -7 2 15.1 11.8
 3 -7 2 20.1 9.9
 3 -7 2 10.2 14.9
 4 -7 2 1536.05 90.49
 4 -7 2 1541.05 88.69
 4 -7 2 1650.73 99.79
 4 -7 2 1544.95 88.79
 -6 7 -2 1.6 5.6
 -6 7 -2 6.5 9.3
 6 -7 2 6.1 8.9
 6 -7 2 7.6 9.5
 6 -7 2 7.8 15.2
 6 -7 2 5.8 15.2
 -7 7 -2 197.28 20.4
 7 -7 2 189.98 19.8
 7 -7 2 235.08 29.3
 7 -7 2 177.58 29.5
 7 -7 2 207.58 21.5
 -8 7 -2 25.6 10.6
 8 -7 2 17.5 11.5
 8 -7 2 16.2 10.4
 8 -7 2 -5.7 16.2
 8 -7 2 34.8 18.4
 9 -7 2 98.89 21.2
 9 -7 2 88.39 20.9
 10 -7 2 56.99 12
 10 -7 2 52.09 24.3
 11 -7 2 25.6 13.1
 11 -7 2 -31 25.8
 8 6 -2 337.57 36.8
 -8 -6 2 333.47 46.6
 7 6 -2 79.29 16.7
 -6 -6 2 87.99 27.3
 5 6 -2 52.59 8.5
 4 6 -2 180.78 15.5
 -4 -6 2 252.27 32.4
 -4 -6 2 196.08 24.2
 3 6 -2 346.17 21.6
 3 6 -2 305.07 21.7
 3 6 -2 331.77 23.3
 -3 -6 2 328.17 20.3
 -3 -6 2 321.87 26.8
 2 6 -2 -12.8 6.6
 2 6 -2 -8.9 6.8
 2 6 -2 5.5 5.9
 -2 -6 2 1.4 4.8
 -2 -6 2 -2.5 8.3
 1 6 -2 22.6 7.4
 1 6 -2 0.9 7.1
 -1 -6 2 -13.4 11.3
 -1 -6 2 0.2 8.3
 0 6 -2 34.3 8.4
 0 -6 2 45.5 9
 -1 6 -2 70.09 10.1
 -1 6 -2 60.49 10.1
 1 -6 2 70.69 10.8
 1 -6 2 59.59 10.8
 1 -6 2 77.39 12.6
 -2 6 -2 2029.6 113.29
 -2 6 -2 2056.79 113.49
 -2 6 -2 2193.68 114.49
 2 -6 2 2096.89 114.49
 2 -6 2 1946.31 113.29
 2 -6 2 1967.2 113.99
 2 -6 2 1930.81 115.19
 -3 6 -2 -7.4 6.8
 -3 6 -2 -5 6.6
 -3 6 -2 -3.8 8.4
 3 -6 2 -13.4 9.6
 3 -6 2 -11.5 11.7
 3 -6 2 -12.4 6.2
 3 -6 2 10.3 8.7
 -4 6 -2 157.78 16.7
 -4 6 -2 128.19 15.9
 4 -6 2 173.78 16.7
 4 -6 2 154.28 15.3
 -5 6 -2 71.29 11.3
 -5 6 -2 100.09 13.7
 5 -6 2 105.49 14.9
 5 -6 2 96.19 17.9
 5 -6 2 96.89 13.1
 -6 6 -2 7.1 8.1
 -6 6 -2 8.5 4.9
 6 -6 2 -12 13.9
 6 -6 2 5.9 8
 6 -6 2 11.6 13.1
 6 -6 2 18.2 8.8
 -7 6 -2 65.29 11.6
 7 -6 2 43.6 17.3
 7 -6 2 60.49 10.6
 7 -6 2 68.39 12.4
 -8 6 -2 146.19 21.2
 8 -6 2 204.28 30.5
 8 -6 2 181.18 19.1
 8 -6 2 236.18 30.8
 8 -6 2 181.88 21.7
 -9 6 -2 67.89 13.8
 9 -6 2 68.29 18.9
 9 -6 2 64.19 19.6
 9 -6 2 69.79 14.1
 10 -6 2 44.8 21.4
 10 -6 2 74.29 12.5
 10 -6 2 71.69 24
 10 -6 2 50.09 13
 11 -6 2 -1.4 11.2
 11 -6 2 -30.5 19.2
 11 -6 2 -40.4 21.8
 7 5 -2 53.69 15.7
 -7 -5 2 94.49 25.1
 -6 -5 2 68.49 24.3
 5 5 -2 56.79 13.2
 5 5 -2 48.8 7.5
 5 5 -2 45.3 7.3
 -5 -5 2 15.9 23.6
 4 5 -2 111.19 11
 -4 -5 2 145.19 25.3
 -4 -5 2 140.89 17.6
 3 5 -2 1.1 5.7
 -3 -5 2 -9 8.8
 -3 -5 2 -19.4 13.3
 2 5 -2 1269.57 70.19
 2 5 -2 1197.38 70.29
 2 5 -2 1237.68 70.59
 -2 -5 2 1277.17 76.09
 -2 -5 2 1222.08 69.89
 -2 -5 2 1318.97 74.29
 1 5 -2 1232.38 69.49
 1 5 -2 1299.27 71.99
 1 5 -2 1275.57 69.29
 1 5 -2 1252.87 69.39
 -1 -5 2 1167.18 69.89
 -1 -5 2 1183.88 72.19
 -1 -5 2 1226.28 69.19
 0 5 -2 70.79 10.9
 0 5 -2 45.3 11.5
 0 5 -2 85.69 8.9
 0 5 -2 73.89 7.9
 0 -5 2 73.19 9.4
 0 -5 2 47.6 12.2
 0 -5 2 67.99 9.5
 0 -5 2 49.6 11.9
 -1 5 -2 387.76 24.8
 -1 5 -2 425.06 24.4
 -1 5 -2 414.96 24.9
 -1 5 -2 396.56 28.1
 1 -5 2 386.86 24.2
 1 -5 2 351.36 27.3
 1 -5 2 369.76 25.3
 1 -5 2 366.16 24.4
 -2 5 -2 733.53 42.5
 -2 5 -2 775.12 43
 -2 5 -2 685.23 43.3
 2 -5 2 740.13 45.5
 2 -5 2 722.33 42.9
 2 -5 2 732.23 43.6
 -3 5 -2 381.76 23.8
 -3 5 -2 348.27 23.2
 -3 5 -2 326.47 24.5
 -3 5 -2 348.67 23.8
 -3 5 -2 363.46 26.7
 3 -5 2 312.57 23.1
 3 -5 2 345.47 25.1
 3 -5 2 415.46 25.7
 3 -5 2 372.76 26.8
 -4 5 -2 -11.1 5.5
 -4 5 -2 3.1 5.3
 -4 5 -2 -15.1 6.5
 4 -5 2 -2.7 8.8
 4 -5 2 15.8 9.8
 4 -5 2 -14.7 7
 4 -5 2 -12.5 5.5
 -5 5 -2 127.49 11.6
 -5 5 -2 134.79 13.9
 5 -5 2 136.89 13.6
 5 -5 2 144.79 14.9
 5 -5 2 131.49 20
 5 -5 2 133.59 20.5
 -6 5 -2 243.68 16.3
 -6 5 -2 233.28 24.2
 6 -5 2 254.47 19.8
 6 -5 2 231.18 25.3
 6 -5 2 215.88 18.5
 6 -5 2 251.77 40.4
 -7 5 -2 -3.4 8.1
 7 -5 2 19.3 8.5
 7 -5 2 -14 13.3
 7 -5 2 7.7 15.4
 7 -5 2 2.5 9.3
 8 -5 2 29.5 18.4
 8 -5 2 49.4 16.9
 8 -5 2 51.99 12
 8 -5 2 58.39 9.9
 9 -5 2 33.8 19
 9 -5 2 20.7 10.5
 9 -5 2 40.8 10.3
 10 -5 2 19.2 10.6
 10 -5 2 42.6 20.8
 10 -5 2 21.1 10.4
 10 -5 2 9.2 17.6
 11 -5 2 -28.3 20
 11 -5 2 13.3 23.6
 11 -5 2 6.9 11.2
 9 4 -2 64.39 17.9
 8 4 -2 28.3 16.1
 8 4 -2 4.5 15.5
 7 4 -2 199.48 25.5
 6 4 -2 983.6 60.79
 -6 -4 2 1005.5 65.39
 5 4 -2 122.49 17.4
 -5 -4 2 125.09 24.2
 4 4 -2 206.88 15.9
 4 4 -2 277.07 19.9
 -4 -4 2 258.67 22.3
 -4 -4 2 212.78 25.2
 3 4 -2 1257.07 74.79
 3 4 -2 1234.78 73.49
 3 4 -2 1174.98 72.29
 -3 -4 2 1452.65 77.09
 -3 -4 2 1392.56 75.19
 2 4 -2 1447.36 82.09
 2 4 -2 1619.64 84.99
 2 4 -2 1455.25 81.79
 2 4 -2 1365.16 81.89
 -2 -4 2 1410.26 82.59
 -2 -4 2 1628.44 85.09
 -2 -4 2 1396.16 81.59
 1 4 -2 417.66 23.2
 1 4 -2 384.86 23.5
 1 4 -2 416.46 23
 -1 -4 2 343.97 23.3
 -1 -4 2 352.56 26.8
 -1 -4 2 394.26 22.9
 -1 -4 2 362.66 22.7
 0 4 -2 0.5 4.8
 0 4 -2 0.2 8.1
 0 4 -2 8.7 4.5
 0 4 -2 -3 4.6
 0 -4 2 -9.8 7.4
 0 -4 2 6 4.2
 0 -4 2 10 4.4
 -1 4 -2 2840.82 152.88
 -1 4 -2 3017.6 154.38
 -1 4 -2 2759.32 153.08
 -1 4 -2 2680.63 152.88
 1 -4 2 2820.72 154.08
 1 -4 2 2815.12 154.88
 1 -4 2 2530.55 152.78
 1 -4 2 2713.53 152.78
 -2 4 -2 1000.8 58.79
 -2 4 -2 1008.7 58.69
 -2 4 -2 1116.79 59.29
 -2 4 -2 982.5 59.49
 2 -4 2 1044 58.69
 2 -4 2 1050.19 60.59
 2 -4 2 1068.09 59.59
 2 -4 2 1059.79 58.99
 -3 4 -2 65.89 7.5
 -3 4 -2 80.39 8.6
 -3 4 -2 50.19 9.6
 -3 4 -2 55.69 17.2
 3 -4 2 71.69 12.9
 3 -4 2 49.9 7.4
 3 -4 2 83.89 13.4
 3 -4 2 77.39 11.5
 -4 4 -2 2294.57 123.69
 -4 4 -2 2162.08 121.59
 -4 4 -2 2384.06 122.09
 -4 4 -2 2110.59 121.69
 4 -4 2 2029.2 123.99
 4 -4 2 2326.87 122.19
 4 -4 2 2186.58 121.89
 4 -4 2 2089.09 123.89
 -5 4 -2 132.59 14.6
 -5 4 -2 143.09 11.6
 5 -4 2 153.48 14.3
 5 -4 2 164.98 20.4
 5 -4 2 136.09 12.9
 5 -4 2 131.09 18.5
 -6 4 -2 143.39 14.3
 6 -4 2 162.48 14.4
 6 -4 2 181.08 15.6
 6 -4 2 133.79 14
 6 -4 2 165.98 23.3
 6 -4 2 165.88 21.9
 7 -4 2 13.3 6.5
 7 -4 2 6.8 14
 7 -4 2 24.2 7.9
 7 -4 2 20.3 9.4
 8 -4 2 67.39 16.6
 8 -4 2 79.49 11.4
 8 -4 2 66.79 20.3
 8 -4 2 77.99 10.6
 9 -4 2 16.2 20.4
 9 -4 2 4.2 8.6
 9 -4 2 5.3 15.8
 9 -4 2 4.5 8.6
 10 -4 2 12.5 20.6
 10 -4 2 -8.3 8.4
 11 -4 2 0.6 8
 11 -4 2 4.2 10.8
 11 -4 2 -24.7 23.1
 9 3 -2 47.8 16.5
 9 3 -2 63.79 15.8
 8 3 -2 128.99 25
 7 3 -2 65.09 19.5
 7 3 -2 84.29 16.5
 6 3 -2 38.1 12.3
 -6 -3 2 31 18.3
 -5 -3 2 34.6 15.3
 4 3 -2 4.5 7.4
 4 3 -2 13.8 7.3
 4 3 -2 -2.1 4.3
 4 3 -2 0.9 4.4
 3 3 -2 618.04 38.3
 3 3 -2 612.74 36.9
 3 3 -2 664.93 39.3
 -3 -3 2 691.83 39.7
 -3 -3 2 702.73 41.3
 -3 -3 2 601.84 37.1
 2 3 -2 1889.81 105.49
 2 3 -2 2052.99 106.99
 2 3 -2 1779.72 105.29
 -2 -3 2 2024.3 107.29
 -2 -3 2 1807.52 105.09
 -2 -3 2 1899.31 105.79
 1 3 -2 4.6 6.3
 1 3 -2 15.4 4.2
 1 3 -2 6.6 3.8
 -1 -3 2 3.7 3.2
 -1 -3 2 -4 5.9
 -1 -3 2 12.7 3.5
 -2 3 -2 110.29 11
 -2 3 -2 117.79 10.5
 -2 3 -2 115.89 12.2
 -2 3 -2 155.88 11.6
 2 -3 2 160.18 12.7
 2 -3 2 147.59 15.1
 2 -3 2 160.98 11.6
 2 -3 2 150.18 14.1
 2 -3 2 119.09 10.4
 -3 3 -2 805.12 43.2
 -3 3 -2 740.83 42.9
 -3 3 -2 790.92 45.4
 -3 3 -2 802.42 43.3
 3 -3 2 701.43 42.9
 3 -3 2 753.02 43.3
 3 -3 2 672.93 43.3
 3 -3 2 801.42 45.2
 3 -3 2 735.23 45.6
 -4 3 -2 88.99 15.3
 -4 3 -2 101.69 10.2
 -4 3 -2 113.09 11.1
 -4 3 -2 92.59 12.3
 4 -3 2 121.99 16.3
 4 -3 2 119.99 12
 4 -3 2 121.79 10.4
 -5 3 -2 396.26 23.9
 -5 3 -2 417.36 24.1
 5 -3 2 355.76 28.6
 5 -3 2 390.26 24
 5 -3 2 412.06 28.9
 5 -3 2 343.17 24.5
 5 -3 2 412.56 24.7
 6 -3 2 402.56 31.2
 6 -3 2 386.06 24.8
 6 -3 2 359.16 25.5
 6 -3 2 398.76 30.8
 6 -3 2 438.16 25.7
 -7 3 -2 78.49 10.5
 7 -3 2 46.4 15.4
 7 -3 2 99.69 10.8
 7 -3 2 65.99 9.2
 7 -3 2 62.69 17.5
 7 -3 2 82.79 9.9
 8 -3 2 32.7 8.5
 8 -3 2 39 14.4
 8 -3 2 46.9 9.3
 8 -3 2 35.7 18.4
 8 -3 2 26.2 8.7
 9 -3 2 87.99 13.2
 9 -3 2 103.09 14.4
 9 -3 2 105.49 19.8
 9 -3 2 131.09 24.7
 10 -3 2 25.8 20.6
 10 -3 2 -10.6 21.5
 10 -3 2 23.1 7.6
 10 -3 2 33.4 9.6
 11 -3 2 -8.5 21.1
 11 -3 2 -3.2 8.4
 11 -3 2 -7.2 6.6
 8 2 -2 -14.3 15
 8 2 -2 26.1 13.2
 7 2 -2 283.87 40.8
 7 2 -2 228.48 27
 6 2 -2 114.99 15.8
 6 2 -2 160.98 19.6
 -6 -2 2 123.49 23.7
 5 2 -2 5.7 4.5
 5 2 -2 -1.3 8.2
 5 2 -2 13.1 8.3
 -5 -2 2 -4.6 10.6
 4 2 -2 5.8 4.2
 4 2 -2 13.6 7.3
 4 2 -2 -3 6.6
 4 2 -2 9.2 4
 -4 -2 2 3.4 9.3
 3 2 -2 7553.94 394.06
 3 2 -2 7337.17 393.26
 3 2 -2 7648.43 394.56
 3 2 -2 6806.72 393.26
 3 2 -2 7230.08 394.46
 -3 -2 2 7822.52 395.16
 -3 -2 2 6441.56 393.06
 -3 -2 2 6662.33 393.06
 2 2 -2 89.79 8.8
 2 2 -2 91.69 10.2
 2 2 -2 92.99 7.8
 2 2 -2 93.79 7.5
 -2 -2 2 81.69 10.6
 -2 -2 2 109.59 7.2
 1 2 -2 163.48 11.2
 1 2 -2 185.18 13.1
 -1 -2 2 149.59 12.8
 -1 -2 2 169.78 10.8
 -1 -2 2 155.98 10.9
 -1 2 -2 6138.19 366.96
 -1 2 -2 7256.77 366.66
 -1 2 -2 6414.26 366.56
 1 -2 2 6854.81 366.16
 1 -2 2 6837.22 367.06
 1 -2 2 6629.44 366.66
 -2 2 -2 1049.3 60.29
 2 -2 2 1159.18 60.99
 2 -2 2 1050.39 61.59
 2 -2 2 1037 60.29
 2 -2 2 1028.9 60.39
 2 -2 2 1157.68 61.79
 2 -2 2 1105.69 62.89
 -3 2 -2 1597.04 83.09
 -3 2 -2 1507.15 82.69
 3 -2 2 1501.35 82.79
 3 -2 2 1383.96 82.59
 3 -2 2 1438.16 84.39
 3 -2 2 1409.26 84.59
 3 -2 2 1607.94 83.69
 -4 2 -2 969 55.09
 -4 2 -2 979.9 57.59
 -4 2 -2 1014.8 54.59
 4 -2 2 968.5 54.89
 4 -2 2 915.21 54.49
 4 -2 2 958.6 57.29
 4 -2 2 998.4 55.39
 -5 2 -2 5.7 6.4
 5 -2 2 10.2 8.1
 5 -2 2 5.1 4.5
 5 -2 2 7.2 5.9
 5 -2 2 1.8 8.9
 6 -2 2 97.39 19.3
 6 -2 2 111.19 10.4
 6 -2 2 86.09 13.8
 6 -2 2 90.59 15.6
 6 -2 2 106.19 11.2
 7 -2 2 348.97 25.5
 7 -2 2 335.37 22.2
 7 -2 2 314.17 30.9
 7 -2 2 346.07 31.4
 7 -2 2 348.27 22.4
 8 -2 2 379.26 35.3
 8 -2 2 422.16 35.2
 8 -2 2 360.26 24.5
 8 -2 2 376.86 24.9
 8 -2 2 375.96 29.1
 9 -2 2 61.39 19.2
 9 -2 2 28.9 11.2
 9 -2 2 48.6 7.8
 9 -2 2 46.9 16.8
 9 -2 2 58.39 8.9
 10 -2 2 -52.79 27.8
 10 -2 2 13.8 20.8
 11 -2 2 -29.3 22.1
 9 1 -2 40.8 11.5
 9 1 -2 -3.6 12.6
 8 1 -2 4.2 12.7
 8 1 -2 -6.7 14.2
 7 1 -2 17.5 11.5
 5 1 -2 664.63 38.3
 5 1 -2 564.34 37.4
 5 1 -2 610.84 38.9
 5 1 -2 636.04 38.4
 5 1 -2 660.13 35.2
 5 1 -2 552.84 34.8
 4 1 -2 854.51 50.29
 4 1 -2 845.02 50.99
 4 1 -2 845.92 48.6
 4 1 -2 844.52 50.29
 -4 -1 2 950.6 51.99
 3 1 -2 0 4.9
 3 1 -2 -0.1 5.4
 3 1 -2 6.2 3.7
 3 1 -2 3.4 4.5
 3 1 -2 -1.9 3.3
 -3 -1 2 3.9 5.4
 2 1 -2 3.2 2.9
 2 1 -2 2.6 3.2
 1 1 -2 4388.26 255.07
 1 1 -2 4775.12 255.07
 1 1 -2 4285.27 254.67
 -1 -1 2 4868.41 255.07
 -1 -1 2 5175.68 255.87
 -1 -1 2 4460.25 255.07
 0 1 -2 3797.22 201.58
 0 1 -2 3226.18 201.48
 0 1 -2 3368.26 201.68
 0 1 -2 3937.41 201.88
 0 -1 2 3489.95 201.48
 0 -1 2 3977.3 201.98
 0 -1 2 3942.31 202.68
 -1 1 -2 469.95 26.4
 -1 1 -2 438.86 26.4
 -1 1 -2 494.25 30.3
 -1 1 -2 447.36 28.5
 1 -1 2 466.15 26.5
 1 -1 2 437.06 28.1
 -2 1 -2 75.69 7.6
 -2 1 -2 55.29 11.1
 -2 1 -2 65.59 6.6
 2 -1 2 61.69 6.9
 2 -1 2 71.29 7.8
 -3 1 -2 2791.12 169.28
 -3 1 -2 3189.68 167.28
 -3 1 -2 3256.97 166.38
 3 -1 2 2779.82 168.38
 3 -1 2 2939.71 168.18
 3 -1 2 2994.3 167.18
 3 -1 2 3094.19 166.48
 3 -1 2 3200.28 166.48
 -4 1 -2 1509.75 81.99
 -4 1 -2 1411.46 78.49
 4 -1 2 1510.65 78.99
 4 -1 2 1300.77 82.79
 4 -1 2 1490.85 78.79
 4 -1 2 1386.36 80.09
 4 -1 2 1350.86 81.59
 4 -1 2 1418.46 84.09
 5 -1 2 214.38 20.6
 5 -1 2 209.98 14.6
 5 -1 2 229.58 22.5
 5 -1 2 220.38 17.6
 5 -1 2 219.48 14.2
 6 -1 2 35 8.7
 6 -1 2 26.9 14
 6 -1 2 40.3 6.5
 6 -1 2 38.9 6
 7 -1 2 -8.3 5.3
 7 -1 2 -5.2 5.7
 7 -1 2 -5.4 8.8
 7 -1 2 -10.8 11.8
 7 -1 2 -0.2 14.1
 8 -1 2 152.58 27.3
 8 -1 2 152.48 20.5
 9 -1 2 115.79 23.1
 9 -1 2 85.79 14.4
 9 -1 2 71.99 17.6
 10 -1 2 28.4 13.6
 10 -1 2 61.69 23
 10 -1 2 17.4 19
 8 0 -2 181.28 23.4
 7 0 -2 370.26 23.2
 7 0 -2 367.56 27.7
 6 0 -2 122.29 11.7
 6 0 -2 113.89 17.1
 6 0 -2 83.29 14.4
 6 0 -2 99.79 10.3
 5 0 -2 -1 8.1
 5 0 -2 1.4 7.4
 5 0 -2 -13.5 7.8
 5 0 -2 2.1 5.8
 5 0 -2 -8.9 4.2
 4 0 -2 45.8 8.5
 4 0 -2 46.3 6.2
 4 0 -2 52.09 6.6
 4 0 -2 54.99 7.8
 4 0 -2 41.2 5.7
 -4 0 2 37.9 4.6
 3 0 -2 351.86 18.9
 3 0 -2 276.67 18.5
 3 0 -2 354.36 21.2
 3 0 -2 299.17 19.1
 3 0 -2 309.87 19.6
 3 0 -2 285.07 18.6
 -3 0 2 340.47 18.4
 -3 0 2 303.37 19.9
 2 0 -2 88.99 9
 2 0 -2 121.79 8.9
 -2 0 2 112.09 9.2
 -2 0 2 110.99 8.7
 -1 0 2 4622.54 264.37
 -1 0 2 5033.9 264.37
 0 0 -2 566.14 32.5
 0 0 -2 601.74 32
 0 0 -2 523.45 31.7
 0 0 2 535.75 31.8
 0 0 2 587.34 32.6
 0 0 2 566.84 31.9
 -1 0 -2 832.82 48.7
 1 0 2 857.51 49.5
 1 0 2 861.91 48.8
 1 0 2 898.41 50.39
 1 0 2 932.91 48.8
 -2 0 -2 2707.93 149.29
 -2 0 -2 2488.45 151.68
 2 0 2 2777.52 150.38
 2 0 2 2599.34 151.78
 2 0 2 2882.81 149.39
 2 0 2 2785.72 151.18
 2 0 2 2820.72 149.49
 -3 0 -2 387.36 26.9
 3 0 2 356.06 20.8
 3 0 2 340.97 23
 3 0 2 333.77 25
 3 0 2 372.26 26.8
 -4 0 -2 44.8 11.6
 4 0 2 67.89 5.8
 4 0 2 57.99 8.3
 4 0 2 45.2 9.8
 4 0 2 61.39 12.7
 -5 0 -2 53.79 15
 5 0 2 57.39 13.8
 5 0 2 62.09 6.7
 5 0 2 64.19 11.8
 5 0 2 57.09 9.3
 6 0 2 355.76 31.6
 6 0 2 378.96 28.1
 6 0 2 389.46 31.4
 7 0 2 133.09 25.6
 7 0 2 123.89 29
 8 0 2 171.38 22.9
 8 0 2 130.69 26.5
 8 0 2 141.49 27.2
 9 0 2 17.2 12.6
 9 0 2 15.1 19
 9 0 2 17.9 15.8
 10 0 2 36.6 15
 10 0 2 51.19 21.2
 10 0 2 50.09 23.1
 11 -1 -2 -14.9 23
 9 -1 -2 37.3 14.6
 9 -1 -2 59.99 18.6
 8 -1 -2 860.61 53.89
 8 -1 -2 1021 56.49
 8 -1 -2 985.7 55.39
 8 -1 -2 944.41 54.49
 8 -1 -2 833.62 57.49
 8 -1 -2 1005.9 60.99
 7 -1 -2 27.6 7.9
 7 -1 -2 -10.4 18.1
 7 -1 -2 16.4 6.6
 7 -1 -2 8.8 9.2
 6 -1 -2 227.88 17.1
 6 -1 -2 280.87 23
 6 -1 -2 272.57 22.1
 6 -1 -2 244.58 19.9
 6 -1 -2 265.87 18.5
 5 -1 -2 172.88 22.2
 5 -1 -2 171.68 15.6
 5 -1 -2 160.78 14
 -5 1 2 166.48 11.7
 -5 1 2 159.48 16.4
 4 -1 -2 -0.9 5.3
 4 -1 -2 4 4.2
 4 -1 -2 -5 5.6
 4 -1 -2 7.4 7.2
 -4 1 2 -0.2 4.3
 3 -1 -2 1291.57 75.49
 3 -1 -2 1292.27 75.09
 3 -1 -2 1472.25 76.69
 3 -1 -2 1225.98 75.39
 -3 1 2 1468.55 75.49
 -3 1 2 1428.16 76.49
 -1 1 2 5363.86 279.67
 -1 1 2 4844.82 279.97
 0 -1 -2 15.2 4.6
 0 -1 -2 19 4.2
 0 -1 -2 22 4.4
 0 1 2 22 5.1
 0 1 2 19.6 4.3
 0 1 2 26.9 4.8
 -1 -1 -2 0.7 2.7
 -1 -1 -2 -9.9 5.9
 -1 -1 -2 -11.8 6.6
 1 1 2 -1.2 4.2
 1 1 2 3.4 3.3
 1 1 2 -1.4 2.7
 -2 -1 -2 19.7 7.9
 -2 -1 -2 17.4 2.8
 -2 -1 -2 6 7.3
 2 1 2 12.6 6.5
 2 1 2 10.8 3.2
 2 1 2 10.4 5.2
 2 1 2 9.6 7.8
 2 1 2 10 3
 -3 -1 -2 2077.09 125.69
 3 1 2 2239.58 121.89
 3 1 2 2186.18 124.09
 3 1 2 2481.55 125.99
 3 1 2 2191.98 124.99
 3 1 2 2127.19 125.79
 3 1 2 2230.38 121.89
 -4 -1 -2 55.49 12.1
 4 1 2 45.4 8.4
 4 1 2 69.59 11.6
 -5 -1 -2 73.39 21.1
 5 1 2 102.89 16.8
 5 1 2 106.79 15.6
 -6 -1 -2 690.23 50.39
 6 1 2 682.53 47.5
 6 1 2 684.73 47.7
 7 1 2 5.7 14.4
 7 1 2 11.1 15.9
 7 1 2 -12.3 11.9
 8 1 2 1.9 15.2
 8 1 2 -5.7 16.6
 9 1 2 4 18.5
 9 1 2 15.1 13.2
 9 1 2 16.9 18.5
 10 1 2 -9.1 18
 10 1 2 -3.6 21.9
 10 1 2 16 21.3
 11 -2 -2 18.2 8.7
 11 -2 -2 -17.4 22.8
 10 -2 -2 122.09 15.7
 10 -2 -2 114.79 14.9
 10 -2 -2 101.49 32.7
 9 -2 -2 13.3 10.8
 9 -2 -2 49.7 19
 9 -2 -2 19.6 9.2
 8 -2 -2 213.68 18.3
 8 -2 -2 201.48 28.6
 8 -2 -2 197.08 17.4
 8 -2 -2 226.88 18.8
 8 -2 -2 206.88 17.2
 7 -2 -2 976.3 57.19
 7 -2 -2 998.3 67.19
 7 -2 -2 927.11 55.09
 7 -2 -2 935.31 55.29
 7 -2 -2 1051.29 60.79
 -7 2 2 925.01 54.49
 6 -2 -2 197.28 16.1
 6 -2 -2 217.38 19.2
 6 -2 -2 231.18 17.9
 6 -2 -2 182.48 16.7
 6 -2 -2 209.48 14.6
 -6 2 2 190.98 18.1
 5 -2 -2 243.38 17
 5 -2 -2 215.28 19.6
 5 -2 -2 194.68 15.5
 -5 2 2 236.08 15.2
 -5 2 2 227.78 16.6
 -5 2 2 215.18 19.7
 4 -2 -2 753.02 41.6
 4 -2 -2 622.14 39
 4 -2 -2 648.74 39.1
 4 -2 -2 702.23 39.7
 -4 2 2 647.84 38.9
 -4 2 2 698.23 39.1
 -4 2 2 693.73 39
 3 -2 -2 32.1 4.9
 3 -2 -2 23 4.7
 -3 2 2 29.3 4.6
 -3 2 2 28.1 8.6
 -3 2 2 30.6 3.9
 1 -2 -2 1946.91 115.89
 1 -2 -2 1888.21 112.89
 1 -2 -2 2154.78 113.19
 1 -2 -2 2074.99 113.19
 -1 2 2 2153.18 113.19
 -1 2 2 1893.81 113.49
 -1 2 2 2110.29 113.19
 -1 2 2 2180.88 114.49
 0 -2 -2 333.27 18.2
 0 -2 -2 289.07 17.8
 0 -2 -2 302.17 18.9
 0 -2 -2 272.97 20.9
 0 2 2 302.37 17.9
 0 2 2 276.07 20.3
 0 2 2 301.07 19.3
 0 2 2 297.77 19.5
 -1 -2 -2 40.8 8.5
 -1 -2 -2 36.4 8
 1 2 2 42.3 5.1
 1 2 2 44 4.7
 1 2 2 51.39 8.9
 1 2 2 28.4 6
 -2 -2 -2 3378.06 181.58
 -2 -2 -2 3376.76 185.08
 -2 -2 -2 3627.74 185.28
 2 2 2 3126.39 183.68
 2 2 2 3127.69 181.78
 2 2 2 3669.53 188.18
 2 2 2 3191.28 185.28
 2 2 2 3035.8 181.78
 -3 -2 -2 1302.77 72.79
 -3 -2 -2 1281.77 72.69
 3 2 2 1142.99 70.49
 3 2 2 1186.98 71.39
 3 2 2 1135.09 67.39
 3 2 2 1346.77 77.79
 3 2 2 1169.48 67.39
 -4 -2 -2 446.06 33.6
 -4 -2 -2 486.15 34.1
 4 2 2 419.86 32.1
 4 2 2 432.06 30.9
 -5 -2 -2 88.49 17.1
 5 2 2 49.7 23.9
 5 2 2 127.99 22.8
 -6 -2 -2 7.9 15.6
 6 2 2 -4.6 11.5
 6 2 2 -14.9 15.1
 6 2 2 11.1 13.8
 7 2 2 80.79 16.3
 7 2 2 78.49 20.4
 7 2 2 55.39 18.3
 8 2 2 17.2 13.9
 8 2 2 -17.8 26.8
 8 2 2 -2 15.9
 9 2 2 29.8 19
 9 2 2 42.3 20.8
 11 -3 -2 5.2 10.1
 11 -3 -2 2.6 10.4
 11 -3 -2 -10 22.7
 10 -3 -2 163.88 17.3
 10 -3 -2 153.58 19.1
 9 -3 -2 35.8 6.5
 9 -3 -2 66.59 19.9
 8 -3 -2 14.1 9.1
 8 -3 -2 0 8.4
 8 -3 -2 21 16.6
 7 -3 -2 1.7 7.3
 7 -3 -2 4.6 7.8
 7 -3 -2 -8.6 13.3
 7 -3 -2 3.1 3.8
 7 -3 -2 -7.1 5.8
 7 -3 -2 24.3 21.1
 6 -3 -2 95.69 13.2
 6 -3 -2 71.69 14.1
 -6 3 2 69.49 10.2
 5 -3 -2 88.99 12.3
 5 -3 -2 84.29 12
 5 -3 -2 79.39 15.9
 5 -3 -2 93.29 8.9
 -5 3 2 75.59 11.4
 -5 3 2 74.29 11.8
 -5 3 2 63.99 13.7
 4 -3 -2 24.9 7.5
 4 -3 -2 12.9 6
 -4 3 2 14.3 6.5
 -4 3 2 17 5.6
 -4 3 2 32.5 9.5
 3 -3 -2 3354.66 186.58
 3 -3 -2 3274.97 186.58
 3 -3 -2 3121.69 187.48
 -3 3 2 3389.06 185.88
 -3 3 2 3691.53 186.68
 -3 3 2 3503.25 186.68
 2 -3 -2 8373.86 494.45
 -2 3 2 9999 495.05
 -2 3 2 8723.03 494.55
 1 -3 -2 59.49 5.8
 1 -3 -2 60.89 6.5
 1 -3 -2 51.19 9.2
 -1 3 2 40.7 5.8
 -1 3 2 53.29 8.1
 -1 3 2 35.5 7.1
 -1 3 2 50.49 6.3
 0 -3 -2 615.84 37.7
 0 -3 -2 638.94 35.1
 0 -3 -2 617.14 35
 0 3 2 616.84 35.6
 0 3 2 602.84 36.7
 0 3 2 607.84 35.2
 -1 -3 -2 1011.5 57.49
 -1 -3 -2 1120.29 61.09
 -1 -3 -2 1081.09 61.49
 1 3 2 1012.1 57.69
 1 3 2 943.41 57.89
 1 3 2 1092.39 60.39
 1 3 2 977.3 59.89
 -2 -3 -2 1341.87 86.59
 -2 -3 -2 1367.46 82.69
 -2 -3 -2 1714.83 87.89
 -2 -3 -2 1634.34 82.79
 2 3 2 1418.86 83.29
 2 3 2 1633.74 87.29
 2 3 2 1429.56 85.99
 2 3 2 1479.95 83.29
 -3 -3 -2 606.84 41.4
 -3 -3 -2 615.24 40.6
 3 3 2 570.94 33.9
 3 3 2 589.24 33.7
 3 3 2 588.84 38.4
 -4 -3 -2 315.37 29.4
 -4 -3 -2 236.18 38.8
 4 3 2 271.87 32.2
 -5 -3 -2 385.26 35.7
 -5 -3 -2 373.96 36.2
 5 3 2 382.26 34.7
 5 3 2 414.26 32.7
 6 3 2 70.69 15.7
 6 3 2 55.89 17.6
 7 3 2 58.39 15.6
 7 3 2 51.39 20.7
 7 3 2 74.99 19.3
 8 3 2 149.29 26.5
 8 3 2 215.38 32.4
 8 3 2 175.48 36
 9 3 2 8.6 19.1
 9 3 2 21 20.7
 9 3 2 38.2 16.8
 12 -4 -2 30.9 11.7
 11 -4 -2 38 11.4
 11 -4 -2 54.39 26
 10 -4 -2 40.8 12.4
 10 -4 -2 47.3 11.4
 10 -4 -2 18 28.1
 9 -4 -2 -0.4 9.7
 9 -4 -2 9.3 10
 9 -4 -2 -7.1 19.8
 8 -4 -2 27.6 18
 8 -4 -2 17.4 9.9
 8 -4 -2 6.9 8.5
 7 -4 -2 33.2 15.3
 7 -4 -2 10.7 7.9
 7 -4 -2 7.6 8.8
 7 -4 -2 -10.7 10
 -7 4 2 4.5 7.2
 -7 4 2 14.7 10.4
 6 -4 -2 98.29 20.3
 6 -4 -2 71.79 9.6
 6 -4 -2 81.59 11.4
 -6 4 2 79.89 13.3
 5 -4 -2 241.88 23.2
 5 -4 -2 277.37 20.1
 5 -4 -2 287.67 19.8
 5 -4 -2 257.47 19.1
 -5 4 2 252.97 19.3
 4 -4 -2 144.69 17.4
 4 -4 -2 152.08 15
 4 -4 -2 108.29 12.9
 -4 4 2 117.59 16.1
 -4 4 2 101.49 13.8
 -4 4 2 111.89 12.6
 3 -4 -2 1951.3 121.59
 3 -4 -2 2179.68 121.29
 3 -4 -2 2246.98 121.39
 3 -4 -2 2097.49 122.59
 -3 4 2 2251.97 122.49
 -3 4 2 2383.06 121.59
 -3 4 2 2272.57 121.39
 -3 4 2 2109.69 120.49
 2 -4 -2 182.28 13.8
 2 -4 -2 156.88 12.9
 2 -4 -2 137.99 15.6
 2 -4 -2 167.68 17.1
 -2 4 2 167.58 14.4
 1 -4 -2 175.48 12.7
 1 -4 -2 180.58 12.9
 1 -4 -2 150.48 16.2
 -1 4 2 186.78 16.9
 -1 4 2 194.88 14.2
 -1 4 2 141.19 12.8
 -1 4 2 140.49 14.5
 0 -4 -2 563.84 36.4
 0 -4 -2 486.75 32.4
 0 -4 -2 579.14 31.9
 0 -4 -2 557.24 35.3
 0 4 2 519.75 32.6
 0 4 2 581.54 32.2
 0 4 2 540.75 34.2
 -1 -4 -2 62.09 13.4
 -1 -4 -2 87.39 12.9
 -1 -4 -2 63.09 8
 1 4 2 74.69 11.2
 1 4 2 61.29 9.2
 -2 -4 -2 92.99 14.3
 2 4 2 95.09 12.6
 2 4 2 83.59 10.7
 2 4 2 68.19 10.8
 -3 -4 -2 127.19 23.2
 -3 -4 -2 162.28 32.3
 3 4 2 155.28 19.6
 3 4 2 137.59 11.3
 -4 -4 -2 192.88 30.9
 -4 -4 -2 201.38 29.3
 4 4 2 185.68 24.8
 -5 -4 -2 12.7 17.6
 -5 -4 -2 -1.3 18.4
 5 4 2 7.7 13.3
 -6 -4 -2 190.28 32.5
 -6 -4 -2 188.38 32.1
 6 4 2 213.48 32.6
 6 4 2 270.37 30.1
 -7 -4 -2 40.1 21.8
 7 4 2 48.6 20.2
 8 4 2 55.69 18.3
 8 4 2 66.19 21.1
 8 4 2 67.39 22.6
 12 -5 -2 -36.5 26.3
 12 -5 -2 21.2 12
 11 -5 -2 18.2 12.9
 11 -5 -2 43.7 26.1
 11 -5 -2 2 16.3
 11 -5 -2 37.5 12.1
 10 -5 -2 9.5 22.6
 10 -5 -2 22.5 12
 10 -5 -2 23.9 11.1
 9 -5 -2 6.3 10.3
 9 -5 -2 -13.2 20.8
 9 -5 -2 8.7 9.6
 -9 5 2 9.9 9.2
 8 -5 -2 17.7 9.7
 8 -5 -2 15.6 9.7
 8 -5 -2 43.7 19
 8 -5 -2 1.6 12.6
 -8 5 2 6 8.7
 7 -5 -2 499.85 36.7
 7 -5 -2 419.36 30.3
 7 -5 -2 455.55 30.6
 7 -5 -2 467.15 32.4
 -7 5 2 438.36 31.9
 -7 5 2 454.15 32.3
 6 -5 -2 18.8 8
 6 -5 -2 5.8 12.6
 6 -5 -2 24.5 9.8
 -6 5 2 -6.5 8.6
 -6 5 2 7.8 8.1
 5 -5 -2 114.29 18.4
 5 -5 -2 93.79 10.4
 5 -5 -2 87.19 13.2
 5 -5 -2 111.09 15.3
 -5 5 2 91.89 11.4
 4 -5 -2 887.21 55.89
 4 -5 -2 952 55.39
 4 -5 -2 992 57.49
 4 -5 -2 917.51 55.19
 -4 5 2 953.8 55.59
 -4 5 2 1028.4 55.49
 3 -5 -2 475.55 33.8
 3 -5 -2 532.25 31.3
 3 -5 -2 485.95 30.9
 3 -5 -2 486.45 32.9
 -3 5 2 542.25 31.4
 -3 5 2 473.05 31.7
 -3 5 2 525.95 34.6
 2 -5 -2 -11.5 9.1
 2 -5 -2 -2.4 6.3
 2 -5 -2 -9.6 5.3
 -2 5 2 3 9.5
 -2 5 2 -3.3 5.5
 -2 5 2 1.9 7.4
 1 -5 -2 507.45 30.3
 1 -5 -2 542.85 30.6
 1 -5 -2 493.35 34.8
 1 -5 -2 567.04 34
 -1 5 2 478.85 31.5
 -1 5 2 459.35 30.8
 -1 5 2 482.55 32.5
 -1 5 2 513.95 33.4
 0 -5 -2 1137.09 66.79
 0 -5 -2 1240.28 71.39
 0 -5 -2 1142.69 67.19
 0 -5 -2 1286.47 70.39
 0 5 2 1298.77 69.59
 0 5 2 1208.18 67.29
 0 5 2 1123.89 69.19
 0 5 2 1088.69 67.59
 -1 -5 -2 772.72 48.5
 -1 -5 -2 800.52 50.29
 -1 -5 -2 793.82 43.4
 1 5 2 765.12 43.9
 1 5 2 718.33 44.4
 1 5 2 716.53 47.3
 -2 -5 -2 252.57 43.9
 -2 -5 -2 255.27 26.6
 2 5 2 258.67 18.9
 2 5 2 231.48 23.6
 2 5 2 285.67 20.4
 3 5 2 84.19 14.3
 3 5 2 115.89 13.3
 3 5 2 118.99 11.4
 -4 -5 -2 111.99 23.6
 -4 -5 -2 126.39 26.3
 4 5 2 94.29 16.4
 4 5 2 119.89 10.9
 4 5 2 90.99 12.4
 -5 -5 -2 8.2 19.3
 -5 -5 -2 27.4 20.3
 5 5 2 2.9 14.1
 -6 -5 -2 1.5 19.2
 -6 -5 -2 20.4 20.5
 6 5 2 36.8 21.7
 7 5 2 274.67 36.7
 7 5 2 198.48 32.7
 7 5 2 189.98 42.9
 8 5 2 52.69 20.6
 8 5 2 33.6 17.7
 12 -6 -2 -21.2 30.7
 12 -6 -2 31.4 14
 11 -6 -2 41.6 12.5
 11 -6 -2 8.9 26.1
 11 -6 -2 9.8 17.1
 10 -6 -2 30.2 11.8
 10 -6 -2 -0.9 14
 10 -6 -2 0 14.9
 10 -6 -2 14.2 22.7
 9 -6 -2 11 10.9
 9 -6 -2 -22.7 15.2
 9 -6 -2 15.4 11.9
 9 -6 -2 -15.3 19.4
 8 -6 -2 18.3 9.6
 8 -6 -2 52.19 21
 8 -6 -2 39.6 11.1
 8 -6 -2 25.6 14.1
 -8 6 2 34.9 11.8
 7 -6 -2 88.49 14.8
 7 -6 -2 96.29 13.1
 7 -6 -2 91.79 13.6
 7 -6 -2 137.09 25.3
 -7 6 2 88.49 13.1
 6 -6 -2 16.7 9
 6 -6 -2 15.3 10.4
 6 -6 -2 7.9 14.7
 -6 6 2 -7.7 10.5
 -6 6 2 6.2 9.3
 5 -6 -2 19.6 19.9
 5 -6 -2 11.9 9.9
 5 -6 -2 4.8 7.3
 5 -6 -2 -11.6 7.1
 -5 6 2 -9.3 8.6
 -5 6 2 3.3 3.3
 -5 6 2 -1.8 10.2
 4 -6 -2 0.8 9.1
 4 -6 -2 -8.5 12.6
 -4 6 2 1 10.4
 3 -6 -2 1893.11 107.79
 3 -6 -2 1790.82 107.29
 3 -6 -2 1825.22 105.49
 3 -6 -2 1892.01 105.79
 -3 6 2 1903.61 105.89
 -3 6 2 2014.2 105.99
 -3 6 2 1738.63 105.99
 -3 6 2 2051.19 107.99
 2 -6 -2 132.19 20.4
 2 -6 -2 185.28 14.6
 2 -6 -2 166.18 20.3
 2 -6 -2 160.18 14.2
 -2 6 2 186.78 16.9
 -2 6 2 139.59 16.2
 1 -6 -2 685.63 39.3
 1 -6 -2 711.03 43.3
 1 -6 -2 712.43 44.5
 -1 6 2 605.54 39.6
 -1 6 2 600.34 40.1
 0 -6 -2 28.1 13
 0 -6 -2 26.3 6
 0 6 2 28.5 8.8
 0 6 2 28.3 7.2
 -1 -6 -2 -14.4 15.8
 -1 -6 -2 -19 11.9
 1 6 2 -0.5 8.1
 1 6 2 3.4 10.1
 -2 -6 -2 45.3 18.6
 -2 -6 -2 30.6 19.2
 2 6 2 29.7 9.1
 2 6 2 15.9 11.1
 -3 -6 -2 279.77 39.4
 -3 -6 -2 394.86 36.3
 3 6 2 308.07 23.5
 3 6 2 317.87 32.2
 3 6 2 334.57 22
 -4 -6 -2 100.39 23.5
 -4 -6 -2 117.19 27.3
 4 6 2 81.39 11.3
 4 6 2 93.49 10.1
 -5 -6 -2 50.39 20.9
 -6 -6 -2 58.29 23.1
 -6 -6 -2 97.89 25.5
 6 6 2 71.79 18.6
 -7 -6 -2 43 25.3
 -7 -6 -2 83.49 26.5
 7 6 2 56.09 18.1
 12 -7 -2 27.7 14.5
 11 -7 -2 -13.5 26
 11 -7 -2 5.8 12.2
 11 -7 -2 -16.9 16.4
 10 -7 -2 0.2 11.8
 10 -7 -2 4.8 15.2
 10 -7 -2 -1.1 11.8
 10 -7 -2 25.5 24.2
 9 -7 -2 9.8 13.7
 9 -7 -2 -3 13.8
 9 -7 -2 10.5 13.2
 -9 7 2 -1 11.9
 8 -7 -2 277.87 24.7
 8 -7 -2 333.37 36.1
 8 -7 -2 225.78 26.4
 8 -7 -2 274.57 34.4
 -8 7 2 310.47 26
 7 -7 -2 363.06 27.8
 7 -7 -2 390.76 31
 7 -7 -2 355.66 27.5
 -7 7 2 319.77 28.2
 6 -7 -2 363.96 29
 6 -7 -2 420.56 32.6
 6 -7 -2 323.87 26
 -6 7 2 330.67 27.4
 5 -7 -2 15.3 11.4
 5 -7 -2 31.2 15.2
 5 -7 -2 19.6 7.8
 5 -7 -2 30.9 9.1
 -5 7 2 13.9 10
 4 -7 -2 52.39 9.3
 4 -7 -2 45.4 15.2
 4 -7 -2 25.8 12
 -4 7 2 30.8 7.7
 -4 7 2 43 9
 -4 7 2 13.1 9.9
 3 -7 -2 55.29 8.9
 3 -7 -2 66.69 14.4
 3 -7 -2 69.79 9.4
 3 -7 -2 64.89 14
 -3 7 2 69.99 9.9
 -3 7 2 59.59 10.6
 -3 7 2 72.69 10.2
 2 -7 -2 1107.49 65.89
 2 -7 -2 1117.59 66.39
 2 -7 -2 1055.09 62.09
 -2 7 2 1086.29 63.59
 -2 7 2 962.4 62.69
 -2 7 2 1149.78 62.59
 1 -7 -2 778.32 47.8
 1 -7 -2 787.72 43.6
 -1 7 2 705.93 44.1
 -1 7 2 662.03 44.4
 0 -7 -2 5.2 14.1
 0 -7 -2 6.6 16.9
 0 7 2 19.8 8.1
 0 7 2 9.9 10
 -1 -7 -2 44.6 27.4
 -1 -7 -2 46.9 7.4
 1 7 2 35.3 11
 1 7 2 31.1 13.4
 1 7 2 43.3 8.8
 -2 -7 -2 87.89 21.9
 -2 -7 -2 59.19 25.5
 -2 -7 -2 54.79 7
 2 7 2 28.9 13.6
 2 7 2 41.4 11.4
 -3 -7 -2 380.26 41.1
 3 7 2 419.76 26.4
 3 7 2 355.76 27.8
 3 7 2 438.06 37.5
 -4 -7 -2 145.49 27.7
 -4 -7 -2 143.79 30.3
 4 7 2 122.49 13.7
 -5 -7 -2 37 22.3
 -5 -7 -2 35.3 21.1
 5 7 2 18 7.2
 5 7 2 30.5 16
 -6 -7 -2 53.19 30.6
 -6 -7 -2 49.3 24
 6 7 2 33.6 17
 -7 -7 -2 50.19 26.8
 7 7 2 20.2 23.5
 11 -8 -2 25.9 17.9
 11 -8 -2 9.5 12.7
 11 -8 -2 8.9 26.5
 10 -8 -2 1.6 13.1
 10 -8 -2 6 15.3
 10 -8 -2 -7.6 22.1
 9 -8 -2 27.6 19.8
 9 -8 -2 -8.5 22.3
 9 -8 -2 -10.4 15.1
 9 -8 -2 -0.4 15
 -9 8 2 21.3 13.6
 8 -8 -2 11.4 11.5
 8 -8 -2 29.9 21.7
 8 -8 -2 14 14.7
 8 -8 -2 16.1 11.3
 -8 8 2 6.1 12.4
 7 -8 -2 21.7 11.4
 7 -8 -2 19.4 13.7
 7 -8 -2 25.7 14.9
 7 -8 -2 40.7 18.9
 -7 8 2 2.1 12.8
 6 -8 -2 112.19 12.9
 6 -8 -2 166.88 26.2
 -6 8 2 146.59 13.1
 -6 8 2 124.09 16
 -6 8 2 119.09 12.7
 5 -8 -2 2.6 9.4
 5 -8 -2 -1.8 7.4
 5 -8 -2 -32.9 18.8
 5 -8 -2 -4.5 15.3
 -5 8 2 -9.1 7
 -5 8 2 -11.4 11.4
 4 -8 -2 95.39 18.5
 4 -8 -2 77.29 17.4
 4 -8 -2 71.49 16.4
 -4 8 2 103.19 12.8
 -4 8 2 89.59 11.5
 -4 8 2 124.19 15.5
 3 -8 -2 90.89 11.5
 3 -8 -2 54.59 15.9
 3 -8 -2 63.29 16.8
 -3 8 2 70.99 12
 -3 8 2 74.29 13.3
 -3 8 2 63.79 11.3
 2 -8 -2 203.88 23.9
 2 -8 -2 192.88 17.5
 2 -8 -2 132.49 27.1
 -2 8 2 182.68 20.2
 -2 8 2 183.58 18.5
 1 -8 -2 330.47 30.2
 1 -8 -2 233.88 31
 1 -8 -2 296.47 21.3
 -1 8 2 249.78 23.2
 -1 8 2 309.67 24.5
 0 -8 -2 194.48 29.9
 0 -8 -2 193.18 24.7
 0 -8 -2 175.58 16
 0 8 2 153.88 17
 -1 -8 -2 60.89 14.8
 -1 -8 -2 17.1 24.3
 -1 -8 -2 52.39 20.2
 1 8 2 36.6 11.1
 1 8 2 41.4 9.7
 -2 -8 -2 821.62 62.49
 -2 -8 -2 972.4 54.99
 2 8 2 908.41 59.29
 2 8 2 876.11 51.89
 2 8 2 810.82 52.49
 -3 -8 -2 1.5 23
 -3 -8 -2 30 27.7
 3 8 2 -1.9 15.8
 3 8 2 -2.1 8.5
 3 8 2 -24.9 19.1
 -4 -8 -2 35.9 24.5
 -4 -8 -2 10 26.6
 4 8 2 -9.7 11.7
 4 8 2 13.3 15.7
 -5 -8 -2 87.59 27.7
 -5 -8 -2 94.59 36.5
 5 8 2 16.9 17.3
 -6 -8 -2 26.7 24.6
 -6 -8 -2 64.59 25.6
 6 8 2 5.1 18.2
 11 -9 -2 -3.2 28.3
 11 -9 -2 -1.6 14.4
 10 -9 -2 5.5 24.7
 10 -9 -2 24.7 13
 10 -9 -2 48.9 16.9
 9 -9 -2 42.8 16.7
 9 -9 -2 -9.2 22.6
 9 -9 -2 19.4 23.7
 -9 9 2 10.6 14.4
 8 -9 -2 47.7 16
 8 -9 -2 65.39 44.4
 8 -9 -2 29.7 12.4
 -8 9 2 36.9 14.8
 7 -9 -2 15.5 20.1
 7 -9 -2 17.7 16.4
 7 -9 -2 14 11.8
 7 -9 -2 -2.1 16.4
 -7 9 2 14.9 13.2
 6 -9 -2 25.6 12.7
 6 -9 -2 29.8 17
 6 -9 -2 33.5 20.1
 6 -9 -2 64.49 17.1
 -6 9 2 35.1 7.8
 -6 9 2 27.5 14.3
 5 -9 -2 -15.2 9.9
 4 -9 -2 45.5 18.3
 4 -9 -2 42.9 18.1
 4 -9 -2 57.09 11.6
 -4 9 2 41.4 11.6
 -4 9 2 55.59 14.3
 -4 9 2 48.1 12.5
 3 -9 -2 214.78 25.4
 3 -9 -2 179.68 23.8
 3 -9 -2 168.98 18.3
 -3 9 2 159.38 19.9
 -3 9 2 124.19 25.6
 -3 9 2 167.88 27.1
 2 -9 -2 99.49 23.6
 2 -9 -2 129.29 22.2
 2 -9 -2 133.09 14.4
 -2 9 2 113.29 16.1
 -2 9 2 141.79 15.6
 -2 9 2 123.29 16.9
 1 -9 -2 18.6 8.2
 1 -9 -2 -1.8 21.2
 1 -9 -2 23.5 20
 -1 9 2 -11.1 12.1
 -1 9 2 2 12.7
 -1 9 2 3.4 15.2
 0 -9 -2 62.39 9.5
 0 -9 -2 31.3 25.1
 0 -9 -2 59.79 22
 0 9 2 47.7 12.7
 0 9 2 61.89 11.4
 0 9 2 49.5 16
 1 9 2 133.39 18
 1 9 2 104.09 17.7
 -2 -9 -2 37.4 41
 -2 -9 -2 20.5 23.5
 2 9 2 -1.1 10.5
 2 9 2 3.9 14.2
 2 9 2 -10 8.5
 3 9 2 119.49 16.5
 3 9 2 148.69 17.3
 3 9 2 101.99 20.2
 4 9 2 45 17.7
 4 9 2 21.2 10.8
 4 9 2 23.2 10.8
 10 -10 -2 17.2 27
 9 -10 -2 15.6 24.4
 9 -10 -2 8.8 14.4
 9 -10 -2 42.1 17.8
 -9 10 2 3.4 14.5
 8 -10 -2 23.3 24.2
 8 -10 -2 21.6 13.8
 8 -10 -2 22.3 12.4
 8 -10 -2 54.69 17.7
 -8 10 2 13.4 14.2
 7 -10 -2 63.59 16.2
 7 -10 -2 83.99 20.2
 7 -10 -2 26.3 36.4
 -7 10 2 70.79 16.7
 6 -10 -2 -36.6 20.4
 6 -10 -2 6.1 17.8
 6 -10 -2 0.3 13.5
 -6 10 2 15.8 9.5
 -6 10 2 -2.1 12.2
 5 -10 -2 -16.5 11.2
 -5 10 2 -5.8 12.9
 -5 10 2 -13.3 10.7
 4 -10 -2 48.8 20.4
 4 -10 -2 44.6 12.1
 4 -10 -2 62.09 20.6
 -4 10 2 40.7 14.7
 -4 10 2 62.19 15.1
 -4 10 2 70.09 16.5
 3 -10 -2 0.7 17.8
 3 -10 -2 -13.2 19.9
 3 -10 -2 2.3 10.9
 -3 10 2 -3.9 12.8
 -3 10 2 0.9 11.6
 -3 10 2 -21.9 11.2
 2 -10 -2 -8.6 8.1
 2 -10 -2 -21.8 19
 -2 10 2 2.4 11.5
 -2 10 2 -18.1 9.9
 1 -10 -2 19.1 8.5
 1 -10 -2 -20.6 23.2
 1 -10 -2 39 22.1
 -1 10 2 13.2 13.2
 -1 10 2 6.1 12.8
 0 -10 -2 32.9 29.4
 0 -10 -2 18.9 8
 0 -10 -2 32.7 22.2
 0 10 2 -1 13.4
 0 10 2 5 10.2
 0 10 2 4.6 12.2
 -1 -10 -2 122.29 14.6
 1 10 2 83.59 13.8
 1 10 2 122.89 19.6
 1 10 2 85.39 13.8
 2 10 2 54.29 12.2
 2 10 2 65.99 12.6
 2 10 2 93.99 18.8
 3 10 2 24.1 11.6
 3 10 2 20.4 11.9
 3 10 2 50.69 17.7
 10 -11 -2 -5.9 14.2
 10 -11 -2 -28 27.1
 9 -11 -2 -5.1 25.5
 9 -11 -2 15.9 13.8
 8 -11 -2 137.99 28.6
 8 -11 -2 124.99 19
 -8 11 2 180.08 26.2
 7 -11 -2 33.5 23.2
 7 -11 -2 47.1 15.1
 7 -11 -2 81.39 20.7
 -7 11 2 42 8.8
 -7 11 2 40.9 15.5
 6 -11 -2 88.89 21.5
 6 -11 -2 53.29 13.7
 6 -11 -2 62.39 46.9
 -6 11 2 39.2 14.4
 5 -11 -2 164.18 31.4
 5 -11 -2 156.68 21.2
 -5 11 2 133.29 19.4
 4 -11 -2 14 20.5
 4 -11 -2 -1.1 10.5
 4 -11 -2 9.2 20.5
 -4 11 2 5.3 14.1
 -4 11 2 23.4 12.5
 3 -11 -2 -14 18.5
 3 -11 -2 -3.6 20.8
 -3 11 2 -19 14.7
 -3 11 2 -5.6 13.8
 -3 11 2 4.4 11.4
 2 -11 -2 -10.6 36.6
 2 -11 -2 9.6 9.4
 2 -11 -2 7.6 20.8
 -2 11 2 8.5 13.3
 -2 11 2 3.5 13.4
 -2 11 2 15.7 12.1
 1 -11 -2 76.99 27.2
 1 -11 -2 39 12
 1 -11 -2 84.99 24.2
 -1 11 2 35.4 20.9
 -1 11 2 39.4 17.5
 -1 11 2 42.2 16.5
 0 11 2 66.69 13.4
 0 11 2 54.09 14.9
 0 11 2 61.29 16.7
 -2 -11 -2 110.09 31.4
 -3 -11 -2 353.26 54.39
 -3 -11 -2 297.57 40.3
 8 -12 -2 31.3 15.7
 8 -12 -2 13.6 26.2
 -8 12 2 50.99 18.7
 7 -12 -2 112.79 19.6
 7 -12 -2 101.69 26.9
 -7 12 2 148.29 29.2
 6 -12 -2 73.99 24.5
 6 -12 -2 56.79 15.6
 -6 12 2 33.2 15.9
 5 -12 -2 64.79 23.4
 -5 12 2 63.39 20.1
 4 -12 -2 77.39 37.9
 4 -12 -2 38.1 12.6
 -4 12 2 38.1 15.9
 -4 12 2 69.59 15.2
 3 -12 -2 184.98 36.7
 3 -12 -2 236.78 45.3
 -3 12 2 182.68 28.3
 2 -12 -2 241.48 22.4
 -2 12 2 241.98 26.2
 1 -12 -2 256.37 37.8
 1 -12 -2 329.27 54.99
 -1 12 2 203.98 32.9
 8 -13 -2 35.9 27.2
 8 -13 -2 51.39 17.2
 -8 13 2 27.6 19.5
 7 -13 -2 26 15.3
 7 -13 -2 66.19 26.3
 -7 13 2 68.39 22.5
 -7 13 2 50.79 18.6
 6 -13 -2 242.58 28.1
 6 -13 -2 282.87 37.1
 -6 13 2 257.87 33.2
 5 -13 -2 406.86 43.5
 5 -13 -2 455.75 44.4
 -5 13 2 388.46 36.8
 4 -13 -2 65.69 24.6
 4 -13 -2 107.49 27.1
 -4 13 2 23.2 22
 -3 13 2 58.39 16.7
 2 -13 -2 206.68 36.4
 0 13 2 107.49 22.6
 7 -14 -2 84.99 28.9
 6 -14 -2 179.08 35.3
 -6 14 2 226.18 31
 5 -14 -2 390.76 43.4
 5 -14 -2 277.07 40.7
 -4 14 2 186.38 30.8
 3 -14 -2 247.48 39
 3 -14 -2 269.97 38.9
 -3 14 2 194.68 33.7
 -2 14 2 242.78 37.2
 3 -14 3 172.68 33.7
 4 -14 3 90.59 22.8
 4 -14 3 127.79 30.9
 -5 14 -3 3.8 14.6
 5 -14 3 -12.7 15
 5 -14 3 7.9 21.1
 -6 14 -3 7.5 14.5
 6 -14 3 9.5 22.7
 6 -14 3 69.99 22.3
 6 -14 3 30.1 17.4
 -7 14 -3 20.4 13.1
 7 -14 3 88.49 44.4
 7 -14 3 16.8 23.3
 7 -14 3 23.5 16.8
 0 -13 3 286.07 38.4
 -3 13 -3 32.8 17.9
 3 -13 3 38 18.8
 3 -13 3 23.4 12.3
 4 -13 3 81.89 19.8
 4 -13 3 56.09 16.2
 -5 13 -3 13.3 13.4
 5 -13 3 -4.3 32.7
 5 -13 3 8.8 15.4
 -6 13 -3 27.3 13.8
 6 -13 3 22.6 15.5
 6 -13 3 7.6 21.7
 6 -13 3 36.2 20.9
 -7 13 -3 18.1 18
 7 -13 3 0.6 15.5
 7 -13 3 37.9 23.1
 7 -13 3 -14.2 24.3
 8 -13 3 -3.2 16.9
 8 -13 3 9.6 23.1
 -1 -12 3 243.08 40.5
 0 -12 3 113.09 25.7
 -2 12 -3 52.79 14
 2 -12 3 77.39 13.9
 2 -12 3 108.49 22.3
 -3 12 -3 -12.3 12.3
 3 -12 3 14.4 15.8
 3 -12 3 0.3 11.8
 3 -12 3 11.8 17.9
 -4 12 -3 153.58 24.1
 4 -12 3 220.48 31.2
 4 -12 3 200.18 29.1
 4 -12 3 194.58 24.1
 -5 12 -3 46 14
 5 -12 3 56.59 20.7
 5 -12 3 75.99 21.9
 5 -12 3 41.7 18.3
 -6 12 -3 3.2 18.1
 6 -12 3 0.8 21
 6 -12 3 8 13.1
 6 -12 3 -35.1 36.4
 -7 12 -3 9.3 15.7
 7 -12 3 6.2 20.4
 7 -12 3 2.2 14.5
 7 -12 3 -31.4 20.3
 8 -12 3 -39.6 23.7
 8 -12 3 1.6 20.5
 8 -12 3 -6.4 13.8
 9 -12 3 0.2 14.4
 9 -12 3 18.1 21.6
 9 -12 3 -17.9 27
 -3 -11 3 282.27 42.6
 -3 -11 3 399.46 39.6
 -2 -11 3 354.46 44
 -2 -11 3 400.86 33.4
 1 11 -3 175.88 21.9
 1 11 -3 185.18 20.2
 0 11 -3 26.5 18
 0 -11 3 43.7 16.7
 0 -11 3 59.49 25.6
 -1 11 -3 26.6 13.5
 -1 11 -3 31.8 12.2
 1 -11 3 52.69 12.3
 -2 11 -3 7.8 12.8
 -2 11 -3 14.6 12.6
 2 -11 3 22.5 13.8
 -3 11 -3 186.68 28.6
 -3 11 -3 179.28 22.5
 3 -11 3 180.58 22.8
 3 -11 3 242.98 31
 3 -11 3 200.38 26.5
 -4 11 -3 139.29 19.4
 4 -11 3 104.69 15.9
 4 -11 3 132.59 24.1
 4 -11 3 151.58 26.3
 -5 11 -3 11.7 12.8
 5 -11 3 46.6 36.4
 5 -11 3 19.7 22.3
 5 -11 3 25.8 18.7
 -6 11 -3 -4.8 11.4
 6 -11 3 6.1 13.2
 6 -11 3 3.7 18.6
 -7 11 -3 23.4 12.8
 7 -11 3 29.8 13.8
 7 -11 3 2.1 21.2
 7 -11 3 14.4 19.9
 -8 11 -3 27.7 14.9
 8 -11 3 17.5 20.7
 8 -11 3 9.6 22.4
 8 -11 3 41.3 22.3
 9 -11 3 -1 14.2
 9 -11 3 19.6 24.8
 9 -11 3 -2.6 22.5
 10 -11 3 -11 22.5
 10 -11 3 -66.79 49.4
 10 -11 3 13.6 13.5
 -5 -10 3 536.25 53.19
 -4 -10 3 201.88 31.1
 -3 -10 3 119.59 29.4
 2 10 -3 42.3 12
 2 10 -3 26.4 10
 -2 -10 3 25.8 10.4
 1 10 -3 48.2 11.7
 1 10 -3 56.49 12.8
 -1 -10 3 78.39 23.6
 -1 -10 3 44.1 9
 0 10 -3 -38.2 16.8
 0 10 -3 -12.1 10.4
 0 -10 3 -24.1 17.5
 0 -10 3 -3.1 8.9
 -1 10 -3 560.64 36.8
 -1 10 -3 530.45 36.8
 1 -10 3 571.74 43.6
 1 -10 3 514.75 35.9
 -2 10 -3 433.16 32.7
 -2 10 -3 487.75 33.7
 2 -10 3 474.45 36.5
 2 -10 3 480.75 39.8
 2 -10 3 427.86 39
 -3 10 -3 583.14 39.3
 -3 10 -3 576.84 39.5
 3 -10 3 603.74 42.5
 3 -10 3 624.74 39.6
 3 -10 3 542.85 44.5
 -4 10 -3 24.1 13.8
 4 -10 3 6.2 11.1
 4 -10 3 16.1 16.1
 -5 10 -3 229.88 23.6
 5 -10 3 180.58 31
 5 -10 3 250.27 29.7
 -6 10 -3 108.89 17.4
 6 -10 3 102.79 21.3
 6 -10 3 58.89 20.4
 6 -10 3 83.89 14.9
 -7 10 -3 149.69 20.2
 7 -10 3 161.98 21.4
 7 -10 3 119.49 30.8
 7 -10 3 166.38 33.9
 -8 10 -3 108.89 17.1
 8 -10 3 84.79 21.4
 8 -10 3 111.59 26.1
 8 -10 3 91.09 16.9
 9 -10 3 -9.3 23
 9 -10 3 12.9 12.5
 9 -10 3 7.6 20.9
 10 -10 3 -1.8 22.6
 10 -10 3 4.5 12.8
 10 -10 3 -10.4 26.7
 3 9 -3 31.8 10
 2 9 -3 70.29 11.4
 2 9 -3 74.09 12.3
 -2 -9 3 97.29 24.4
 1 9 -3 84.69 12.7
 1 9 -3 90.49 13.2
 -1 -9 3 103.99 14.2
 -1 -9 3 67.69 22
 0 9 -3 166.58 19.4
 0 9 -3 150.68 22.2
 0 -9 3 143.99 17.3
 0 -9 3 135.39 22.6
 0 -9 3 186.78 22.2
 -1 9 -3 398.36 30.4
 -1 9 -3 380.46 29.6
 1 -9 3 399.86 28.9
 1 -9 3 470.95 32.2
 -2 9 -3 585.64 48.5
 -2 9 -3 606.04 39.7
 2 -9 3 679.83 42.1
 2 -9 3 600.44 46.2
 2 -9 3 610.14 39.8
 -3 9 -3 139.29 18.1
 -3 9 -3 138.09 19.8
 3 -9 3 179.98 19
 3 -9 3 178.28 26.3
 3 -9 3 105.89 19.1
 -4 9 -3 34.3 12.4
 4 -9 3 17.6 15.8
 4 -9 3 25 15.4
 4 -9 3 36 10.8
 5 -9 3 57.89 17.7
 5 -9 3 54.49 17.4
 5 -9 3 28.3 10.9
 5 -9 3 50.29 20.1
 -6 9 -3 8.1 10.8
 -6 9 -3 12 10.1
 6 -9 3 -13.3 17.1
 6 -9 3 28 11
 6 -9 3 21 15.8
 -7 9 -3 337.57 28.6
 7 -9 3 368.06 28.9
 7 -9 3 384.56 39.2
 7 -9 3 372.16 38.6
 7 -9 3 342.37 29.7
 -8 9 -3 153.78 20.9
 8 -9 3 150.68 20.6
 8 -9 3 199.48 35
 8 -9 3 151.28 23.2
 9 -9 3 50.89 22.3
 9 -9 3 56.19 13.3
 9 -9 3 39 23.5
 10 -9 3 3 25.1
 10 -9 3 -19.5 21.5
 10 -9 3 26.6 11.9
 11 -9 3 -42.4 25.6
 11 -9 3 31 12.3
 6 8 -3 236.98 33.2
 5 8 -3 49.8 9.3
 5 8 -3 80.79 12.3
 4 8 -3 186.98 16.6
 4 8 -3 220.48 23.5
 3 8 -3 -3.4 8.1
 -3 -8 3 30.5 14.6
 -3 -8 3 -23.3 21.9
 -3 -8 3 7.2 7.5
 2 8 -3 54.69 10.7
 2 8 -3 56.89 10.9
 -2 -8 3 55.59 14.8
 1 8 -3 19.6 9.2
 1 8 -3 13.3 9.4
 -1 -8 3 -32 16.9
 -1 -8 3 20.3 7.7
 -1 -8 3 -16 11.9
 0 8 -3 91.69 12.3
 0 8 -3 82.29 16.4
 0 -8 3 80.19 17.7
 0 -8 3 77.89 10.7
 0 -8 3 95.79 16.4
 -1 8 -3 142.69 16.9
 -1 8 -3 147.79 16.9
 -1 8 -3 164.08 20.3
 1 -8 3 177.08 16.6
 1 -8 3 126.99 24.1
 1 -8 3 162.48 18.6
 -2 8 -3 321.17 27.1
 -2 8 -3 400.46 26.5
 -2 8 -3 384.36 27.3
 2 -8 3 385.56 26.3
 2 -8 3 430.06 29
 2 -8 3 327.07 31.3
 -3 8 -3 10.9 9.6
 -3 8 -3 21.6 11.1
 3 -8 3 -0.4 10.8
 3 -8 3 14.8 11.4
 3 -8 3 10.2 12.6
 3 -8 3 4.6 8.3
 -4 8 -3 13.2 9.4
 4 -8 3 3.4 8.8
 4 -8 3 12.2 14.3
 4 -8 3 4.7 8.1
 4 -8 3 -14.3 15.6
 -5 8 -3 42.2 10.6
 5 -8 3 50.99 17.2
 5 -8 3 44.4 12.6
 -6 8 -3 67.89 13.8
 6 -8 3 35.3 17
 6 -8 3 50.39 14.5
 6 -8 3 62.69 12.7
 6 -8 3 68.99 18.8
 -7 8 -3 439.76 33.2
 7 -8 3 515.65 43
 7 -8 3 455.15 33.6
 7 -8 3 497.15 34.8
 7 -8 3 518.05 41.6
 -8 8 -3 45.6 15.2
 8 -8 3 55.69 25
 8 -8 3 38.9 12.4
 8 -8 3 54.89 19.3
 9 -8 3 181.98 34.6
 9 -8 3 139.49 31.8
 9 -8 3 173.48 21.8
 10 -8 3 -19.8 20
 10 -8 3 -4.2 11.3
 10 -8 3 -8.3 22.8
 11 -8 3 -15.1 12.5
 6 7 -3 31.1 12.3
 5 7 -3 93.99 16.6
 -5 -7 3 81.19 26.4
 4 7 -3 2.9 7.4
 4 7 -3 15.9 11.8
 -4 -7 3 20.2 13.9
 -4 -7 3 13.5 22.9
 3 7 -3 -8.4 7.5
 -3 -7 3 2 6.2
 2 7 -3 172.98 16.3
 2 7 -3 188.88 16.5
 -2 -7 3 186.48 25.4
 -2 -7 3 178.08 14.9
 1 7 -3 294.77 21.5
 1 7 -3 343.27 22.6
 1 7 -3 332.07 22.2
 -1 -7 3 356.26 23
 -1 -7 3 268.27 30.8
 -1 -7 3 275.37 22.7
 0 7 -3 -7.5 7.7
 0 7 -3 -12.7 7
 0 7 -3 -7 8.8
 0 -7 3 -7.5 5.9
 -1 7 -3 61.29 10.2
 -1 7 -3 80.69 10.3
 -1 7 -3 70.49 10.2
 1 -7 3 73.99 11.3
 1 -7 3 72.69 16.9
 1 -7 3 68.19 9.2
 -2 7 -3 36.3 9.5
 -2 7 -3 36.2 9.7
 -2 7 -3 25.8 8.6
 2 -7 3 24.6 21.5
 2 -7 3 47.1 9.3
 2 -7 3 49 10.5
 2 -7 3 37.2 8.5
 -3 7 -3 17.5 8.6
 -3 7 -3 0.2 7.6
 -3 7 -3 -11.9 7.6
 3 -7 3 -7.4 7.3
 3 -7 3 17.6 10
 -4 7 -3 9.3 7.9
 4 -7 3 17.7 8.1
 4 -7 3 10.7 7.2
 4 -7 3 19.7 11.6
 -5 7 -3 -20.3 9.6
 5 -7 3 -4.6 13.6
 5 -7 3 -21.5 14.2
 5 -7 3 -16.6 9.6
 5 -7 3 -22.5 11
 -6 7 -3 -6.6 8.8
 6 -7 3 8.4 15.7
 6 -7 3 20.4 15.7
 6 -7 3 6.4 11.3
 6 -7 3 1.9 9.5
 -7 7 -3 86.59 12.7
 7 -7 3 137.29 27
 7 -7 3 78.89 13
 7 -7 3 99.99 13.4
 -8 7 -3 23 10.6
 8 -7 3 21.2 9.7
 8 -7 3 45.3 25.2
 8 -7 3 11.8 18.6
 8 -7 3 20.1 11.8
 9 -7 3 35.5 20.9
 9 -7 3 16.5 11.5
 9 -7 3 29.2 20.2
 9 -7 3 29.3 10.1
 10 -7 3 -0.5 10.9
 10 -7 3 -14.2 19.1
 10 -7 3 -31.7 19.2
 11 -7 3 -8.2 14.1
 11 -7 3 -31.7 33.1
 -8 -6 3 525.05 68.19
 6 6 -3 71.59 13.7
 6 6 -3 63.29 9.6
 5 6 -3 10.8 7.1
 5 6 -3 22.7 8.1
 5 6 -3 31.3 10.9
 -5 -6 3 34.5 24
 4 6 -3 231.58 17.8
 4 6 -3 195.08 16.4
 -4 -6 3 167.88 32.3
 3 6 -3 316.17 21.4
 3 6 -3 289.47 21
 -3 -6 3 357.66 28.4
 -3 -6 3 256.77 40.6
 2 6 -3 -8 6.2
 2 6 -3 7.2 6.4
 2 6 -3 16.8 7
 -2 -6 3 0.2 8.8
 -2 -6 3 -18.5 13.1
 1 6 -3 20 7.2
 1 6 -3 10.5 6.1
 1 6 -3 17.5 6.5
 -1 -6 3 17.5 5.8
 -1 -6 3 7.2 7.1
 -1 -6 3 -8.5 10.6
 0 6 -3 386.96 25
 0 6 -3 395.66 27.2
 0 6 -3 409.56 26
 0 -6 3 382.76 29.7
 0 -6 3 397.56 25
 -1 6 -3 45.9 8.4
 -1 6 -3 46.9 7.6
 1 -6 3 43.9 7.5
 1 -6 3 44.9 7.3
 1 -6 3 32.5 8.9
 1 -6 3 32.7 11.9
 -2 6 -3 1181.28 64.09
 -2 6 -3 1169.08 68.19
 -2 6 -3 1095.59 62.59
 2 -6 3 1064.89 65.39
 2 -6 3 1040.8 62.49
 2 -6 3 1047.3 63.19
 2 -6 3 1062.29 62.89
 -3 6 -3 108.49 13.2
 -3 6 -3 98.69 14.1
 -3 6 -3 120.79 15.1
 -3 6 -3 117.39 14.7
 3 -6 3 102.89 11.3
 3 -6 3 108.29 11.2
 -4 6 -3 424.76 28
 4 -6 3 432.26 35.8
 4 -6 3 414.06 30.4
 4 -6 3 448.16 27.6
 4 -6 3 414.26 27.8
 4 -6 3 409.16 28.3
 -5 6 -3 66.69 9.6
 5 -6 3 79.79 15
 5 -6 3 76.39 10.7
 5 -6 3 80.49 10.4
 5 -6 3 76.89 15.3
 5 -6 3 70.49 12.4
 -6 6 -3 182.78 18
 6 -6 3 197.08 18.7
 6 -6 3 228.18 29.9
 6 -6 3 218.88 26.2
 6 -6 3 218.48 19.7
 6 -6 3 172.88 17.1
 -7 6 -3 5.1 9.1
 7 -6 3 23.3 9.2
 7 -6 3 10.3 11
 7 -6 3 5 14.8
 7 -6 3 -9.3 14.4
 7 -6 3 4.2 6.6
 8 -6 3 361.66 39.1
 8 -6 3 418.96 29.4
 8 -6 3 444.46 39.3
 8 -6 3 346.37 25.8
 8 -6 3 411.06 28.1
 9 -6 3 -15 16.8
 9 -6 3 -8.6 6.8
 9 -6 3 22.5 20.1
 9 -6 3 13.2 9.8
 10 -6 3 -1 11.5
 10 -6 3 -4.5 10.4
 10 -6 3 -26.5 19
 10 -6 3 23.1 21.1
 11 -6 3 -37.8 20
 11 -6 3 -8 15.7
 7 5 -3 5.5 13.2
 -7 -5 3 54.79 23.2
 6 5 -3 0.8 6
 6 5 -3 6.7 11.5
 -6 -5 3 40.8 23.1
 5 5 -3 26 7.1
 5 5 -3 25.4 7.6
 -5 -5 3 -22.5 29.7
 4 5 -3 3.3 6.7
 4 5 -3 14.1 7.8
 4 5 -3 14.1 8.1
 3 5 -3 75.99 8.5
 3 5 -3 57.49 9.6
 -3 -5 3 91.39 16.5
 -3 -5 3 63.99 12.8
 2 5 -3 397.36 24.2
 2 5 -3 421.76 30.3
 2 5 -3 400.86 25.4
 -2 -5 3 388.56 24.5
 -2 -5 3 437.76 30.1
 -2 -5 3 406.46 25
 1 5 -3 183.18 19.7
 1 5 -3 193.98 13.1
 1 5 -3 179.68 15
 1 5 -3 185.88 14.4
 -1 -5 3 175.78 13.9
 0 5 -3 4309.27 225.18
 0 5 -3 4153.48 223.18
 0 5 -3 4061.89 223.58
 0 5 -3 3900.61 224.98
 0 5 -3 4383.46 225.18
 0 -5 3 4074.79 225.18
 0 -5 3 4031.5 223.18
 0 -5 3 3714.13 223.28
 0 -5 3 3908.21 223.38
 -1 5 -3 880.61 48.8
 -1 5 -3 847.12 49.8
 -1 5 -3 815.12 46.6
 -1 5 -3 811.12 46.9
 -1 5 -3 821.62 46.8
 1 -5 3 796.02 46.5
 1 -5 3 757.62 46.8
 1 -5 3 771.62 46.6
 1 -5 3 757.32 49.1
 -2 5 -3 1532.85 85.69
 -2 5 -3 1533.25 84.99
 -2 5 -3 1526.35 84.89
 2 -5 3 1491.05 86.89
 2 -5 3 1472.15 85.09
 2 -5 3 1500.05 84.89
 2 -5 3 1498.25 85.59
 2 -5 3 1543.35 85.69
 -3 5 -3 2346.47 139.79
 -3 5 -3 2464.55 138.79
 -3 5 -3 2594.74 138.89
 3 -5 3 2439.06 140.69
 3 -5 3 2635.14 139.29
 3 -5 3 2628.44 138.99
 3 -5 3 2469.55 138.69
 3 -5 3 2429.66 139.89
 -4 5 -3 62.69 8.9
 4 -5 3 76.69 11.9
 4 -5 3 76.69 9.4
 4 -5 3 59.39 12.1
 4 -5 3 88.59 13.2
 4 -5 3 75.69 9.6
 -5 5 -3 384.36 25.8
 5 -5 3 384.16 25.8
 5 -5 3 379.26 31.2
 5 -5 3 408.36 26.7
 5 -5 3 415.26 26.6
 -6 5 -3 287.77 22
 6 -5 3 259.67 20.2
 6 -5 3 238.48 27.5
 6 -5 3 231.98 19.9
 6 -5 3 263.87 21.2
 6 -5 3 313.77 29.8
 -7 5 -3 474.85 30.6
 7 -5 3 492.35 31.9
 7 -5 3 470.95 31.3
 7 -5 3 483.85 39.2
 7 -5 3 455.25 38.6
 -8 5 -3 61.79 10.8
 8 -5 3 56.79 18
 8 -5 3 57.39 10.7
 8 -5 3 35.6 8.6
 8 -5 3 43.9 17.3
 8 -5 3 59.39 12.2
 9 -5 3 96.89 12.6
 9 -5 3 92.79 13.5
 9 -5 3 73.09 21.8
 9 -5 3 55.89 19.5
 10 -5 3 -25.7 17.1
 10 -5 3 -2.4 9.6
 10 -5 3 -16.2 20.5
 10 -5 3 -14.4 9.2
 -7 -4 3 34.4 21.5
 6 4 -3 481.35 33.4
 -6 -4 3 471.35 43.5
 5 4 -3 21.8 6.8
 5 4 -3 21.8 9.3
 4 4 -3 72.89 9.6
 4 4 -3 66.89 8.3
 4 4 -3 78.39 8.3
 -4 -4 3 97.29 17.3
 3 4 -3 626.54 36
 3 4 -3 614.54 35.9
 3 4 -3 649.74 38.6
 3 4 -3 621.04 36.2
 -3 -4 3 597.24 35.4
 2 4 -3 114.59 11.7
 2 4 -3 129.29 19.7
 -2 -4 3 138.59 9.9
 -2 -4 3 127.99 10.3
 -2 -4 3 114.49 13.8
 1 4 -3 29.4 9.7
 1 4 -3 27.3 6.4
 -1 -4 3 8.5 9.2
 -1 -4 3 24.9 5.4
 -1 -4 3 25.5 4.4
 -1 -4 3 40.1 5.5
 0 4 -3 1472.35 78.39
 0 4 -3 1524.65 80.49
 0 4 -3 1387.46 78.89
 0 -4 3 1435.56 80.49
 0 -4 3 1293.87 78.59
 0 -4 3 1402.66 78.69
 0 -4 3 1360.86 78.29
 -1 4 -3 1047.6 59.59
 -1 4 -3 1113.89 63.39
 -1 4 -3 1043.8 59.89
 -1 4 -3 1027.3 59.79
 1 -4 3 1153.78 61.89
 1 -4 3 991.1 59.69
 1 -4 3 1012.2 59.59
 1 -4 3 1054.79 60.69
 1 -4 3 1074.39 63.19
 -2 4 -3 7492.75 397.56
 -2 4 -3 7495.05 398.46
 2 -4 3 6842.42 398.76
 2 -4 3 7013.2 397.56
 2 -4 3 7308.97 398.36
 2 -4 3 7127.09 397.66
 2 -4 3 7473.25 398.26
 -3 4 -3 1330.07 75.09
 -3 4 -3 1323.97 73.39
 -3 4 -3 1316.37 73.39
 3 -4 3 1329.27 76.09
 3 -4 3 1273.17 76.09
 3 -4 3 1234.08 74.89
 3 -4 3 1341.67 74.29
 3 -4 3 1351.96 74.09
 3 -4 3 1248.28 73.29
 -4 4 -3 351.56 23.4
 4 -4 3 363.76 23.2
 4 -4 3 367.76 24.5
 4 -4 3 374.36 24
 4 -4 3 365.06 26.8
 -5 4 -3 17.7 9.6
 5 -4 3 19.1 11
 5 -4 3 12.3 6.3
 5 -4 3 24.1 7.6
 5 -4 3 16.2 7.3
 -6 4 -3 205.38 17.3
 6 -4 3 232.78 25.1
 6 -4 3 224.28 24.9
 6 -4 3 245.18 17.7
 6 -4 3 240.88 18.4
 6 -4 3 190.98 18.5
 7 -4 3 736.83 52.39
 7 -4 3 760.72 46.6
 7 -4 3 738.33 45.3
 7 -4 3 823.72 53.39
 8 -4 3 232.48 22.1
 8 -4 3 239.98 33.6
 8 -4 3 316.17 21.9
 8 -4 3 289.17 21.2
 9 -4 3 34.1 18.7
 9 -4 3 24.6 9.4
 9 -4 3 -7.5 16.7
 9 -4 3 12.6 8.7
 10 -4 3 -12.4 19.2
 10 -4 3 -32.6 17.7
 10 -4 3 -14.6 8.8
 11 -4 3 -1.5 8.1
 10 3 -3 49.5 21.9
 10 3 -3 -13.9 21.3
 8 3 -3 55.29 14.6
 8 3 -3 14.2 14.9
 7 3 -3 68.49 15.3
 7 3 -3 67.99 15.2
 6 3 -3 96.79 17.6
 6 3 -3 80.19 10.4
 6 3 -3 83.49 9.6
 -6 -3 3 117.79 21.2
 5 3 -3 125.69 12
 5 3 -3 139.89 15.6
 -5 -3 3 114.49 22.5
 4 3 -3 581.54 36.3
 4 3 -3 541.75 35.3
 4 3 -3 547.15 33.8
 4 3 -3 623.44 42.1
 4 3 -3 604.14 37.1
 -4 -3 3 622.64 38.4
 3 3 -3 36.7 7.4
 3 3 -3 38.1 6
 3 3 -3 50.49 8.6
 3 3 -3 45.9 8.3
 3 3 -3 34.1 12.3
 3 3 -3 32.8 5.8
 -3 -3 3 25.4 10.2
 -3 -3 3 39.9 4.9
 2 3 -3 891.21 55.79
 2 3 -3 1034 57.29
 2 3 -3 1032.8 57.99
 -2 -3 3 1012.5 57.39
 1 3 -3 1059.29 63.39
 1 3 -3 1252.97 64.69
 -1 -3 3 1095.89 63.19
 -1 -3 3 1202.38 64.59
 -1 -3 3 1052.39 63.19
 0 3 -3 599.14 35.6
 0 3 -3 658.73 37.1
 0 -3 3 567.74 35.5
 0 -3 3 600.04 35.5
 0 -3 3 605.74 35.4
 0 -3 3 617.74 34.9
 0 -3 3 616.74 36.7
 0 -3 3 679.83 37.2
 -1 3 -3 4403.36 264.47
 -1 3 -3 4826.92 265.37
 -1 3 -3 4812.12 266.87
 1 -3 3 5388.86 265.87
 1 -3 3 4920.91 265.67
 1 -3 3 4732.23 265.37
 1 -3 3 4931.41 264.57
 1 -3 3 4475.25 264.47
 1 -3 3 4889.51 265.27
 -2 3 -3 387.16 24
 -2 3 -3 356.96 22.9
 2 -3 3 374.86 24.6
 2 -3 3 385.06 24.4
 2 -3 3 367.56 22.8
 2 -3 3 391.16 24.6
 2 -3 3 357.16 25.8
 -3 3 -3 533.25 30.9
 -3 3 -3 505.45 29.9
 3 -3 3 500.35 33.7
 3 -3 3 479.55 29.8
 3 -3 3 535.25 31.5
 3 -3 3 437.36 32.2
 3 -3 3 561.44 34
 3 -3 3 483.95 30.2
 -4 3 -3 626.44 34.9
 4 -3 3 626.04 38.9
 4 -3 3 520.05 37.9
 4 -3 3 581.54 34.8
 4 -3 3 616.04 35.4
 4 -3 3 598.14 36.2
 -5 3 -3 778.02 44.3
 5 -3 3 754.52 48.5
 5 -3 3 725.43 45.4
 5 -3 3 817.92 44.8
 -6 3 -3 276.57 20.3
 6 -3 3 284.47 19.3
 6 -3 3 227.58 20.5
 6 -3 3 258.27 26.2
 6 -3 3 263.37 25.7
 6 -3 3 261.07 18.6
 7 -3 3 13.2 13.1
 7 -3 3 2 7.4
 7 -3 3 -11.1 13.7
 7 -3 3 6 6.9
 8 -3 3 354.06 24.2
 8 -3 3 303.27 27.1
 8 -3 3 381.66 35.9
 8 -3 3 385.76 36
 8 -3 3 363.06 24.4
 9 -3 3 3.9 8.2
 9 -3 3 -16.1 8.9
 9 -3 3 -4.9 17.2
 9 -3 3 -4.1 15.2
 9 -3 3 -4.3 7.2
 10 -3 3 4.3 6.8
 10 -3 3 7.1 9.2
 10 -3 3 -27.3 16.9
 10 -3 3 6.8 21.8
 11 -3 3 -20.6 30.9
 11 -3 3 6.3 7.2
 9 2 -3 49.3 18.7
 8 2 -3 14.1 12.5
 7 2 -3 661.13 41.8
 7 2 -3 590.24 35.4
 7 2 -3 571.04 41.4
 6 2 -3 35.6 7.5
 6 2 -3 49.8 11.6
 6 2 -3 23.6 6.8
 6 2 -3 38 11.4
 -6 -2 3 33.4 14.6
 5 2 -3 201.48 14.9
 5 2 -3 211.68 18.4
 5 2 -3 235.88 17.7
 5 2 -3 197.68 14.5
 5 2 -3 194.98 17.7
 -5 -2 3 185.58 20.8
 4 2 -3 729.73 39.2
 4 2 -3 623.64 39.6
 4 2 -3 618.34 39.6
 4 2 -3 652.03 37.6
 4 2 -3 649.04 39.4
 3 2 -3 591.04 36.9
 3 2 -3 670.53 36.7
 3 2 -3 663.73 39
 3 2 -3 591.34 36.6
 3 2 -3 663.93 37.8
 3 2 -3 662.03 36.6
 -3 -2 3 617.54 36.2
 -3 -2 3 658.93 40.9
 2 2 -3 119.69 9.5
 2 2 -3 107.09 9.5
 2 2 -3 135.49 12.7
 2 2 -3 121.09 11.7
 -2 -2 3 93.39 10.9
 -2 -2 3 106.49 9.5
 1 2 -3 826.32 47.5
 1 2 -3 769.22 47.5
 1 2 -3 902.11 48.2
 1 2 -3 950.9 49.5
 -1 -2 3 753.12 47.4
 -1 -2 3 814.42 48.5
 -1 -2 3 900.21 48.2
 0 2 -3 186.48 12.5
 0 -2 3 179.28 12.3
 0 -2 3 171.38 12
 -1 2 -3 6795.02 355.06
 -1 2 -3 6320.57 355.16
 -1 2 -3 7035.5 355.86
 1 -2 3 6400.26 355.36
 1 -2 3 6041.1 356.06
 1 -2 3 6290.17 355.86
 1 -2 3 6854.31 356.16
 1 -2 3 6118.79 356.26
 -2 2 -3 5.2 3.9
 -2 2 -3 13.9 4.3
 -2 2 -3 1.3 7
 -2 2 -3 2.1 4.4
 2 -2 3 11.9 5.3
 2 -2 3 8.3 4.2
 2 -2 3 8.9 6.7
 2 -2 3 1.5 3.8
 2 -2 3 4.4 6.2
 -3 2 -3 1246.88 72.49
 -3 2 -3 1312.57 67.09
 -3 2 -3 1179.48 66.99
 3 -2 3 1183.98 68.29
 3 -2 3 1278.67 67.39
 3 -2 3 1054.19 69.29
 3 -2 3 1184.78 69.59
 3 -2 3 1166.58 70.29
 3 -2 3 1209.98 67.19
 -4 2 -3 435.96 25.9
 4 -2 3 405.56 30.2
 4 -2 3 427.66 26
 4 -2 3 473.85 30.5
 4 -2 3 421.76 26.3
 4 -2 3 448.76 27.9
 -5 2 -3 5 6.1
 -5 2 -3 -11.8 8.2
 5 -2 3 -7.6 5.3
 5 -2 3 -11 9.5
 5 -2 3 8.7 8.8
 5 -2 3 -0.5 6
 6 -2 3 24.3 6.3
 6 -2 3 24.1 6.9
 6 -2 3 27.9 13.7
 6 -2 3 26.7 10.7
 6 -2 3 19.6 8
 7 -2 3 -13.4 8.5
 7 -2 3 -17.2 14.5
 7 -2 3 -12.2 12.1
 7 -2 3 -2.9 6.4
 7 -2 3 -7.4 6.5
 8 -2 3 32.5 8
 8 -2 3 2.2 9.9
 8 -2 3 13.9 6.8
 8 -2 3 26 16.5
 8 -2 3 23.9 14.5
 9 -2 3 -7.7 5.7
 9 -2 3 -16.7 17.2
 9 -2 3 -23.3 14.6
 9 -2 3 -3.8 7.3
 10 -2 3 48.8 13.5
 10 -2 3 46.9 22.8
 10 -2 3 74.29 22.8
 9 1 -3 -28.7 16.9
 9 1 -3 -17.1 12.5
 8 1 -3 367.86 31.1
 8 1 -3 304.77 20.9
 8 1 -3 275.77 26.9
 6 1 -3 335.67 25.9
 6 1 -3 337.87 22.9
 6 1 -3 403.76 23.7
 6 1 -3 391.36 27.7
 6 1 -3 374.36 28.3
 5 1 -3 528.95 33.3
 5 1 -3 527.75 35.6
 5 1 -3 576.64 34.6
 5 1 -3 566.24 32.3
 5 1 -3 554.44 33.3
 5 1 -3 533.85 34.5
 4 1 -3 53.69 8.7
 4 1 -3 58.09 6.8
 4 1 -3 54.79 9.4
 4 1 -3 52.89 6.4
 4 1 -3 42.8 9
 -4 -1 3 69.59 8.8
 3 1 -3 182.48 13.3
 3 1 -3 216.38 16.1
 3 1 -3 191.98 13.9
 3 1 -3 199.68 13.4
 3 1 -3 162.98 13
 -3 -1 3 185.58 13.6
 -3 -1 3 197.98 12.7
 -3 -1 3 188.58 14
 2 1 -3 345.97 20.7
 2 1 -3 373.16 21.2
 2 1 -3 394.26 22.9
 2 1 -3 328.37 21
 -2 -1 3 363.06 22.6
 -2 -1 3 343.97 21
 -2 -1 3 347.27 21
 -2 -1 3 357.86 21.1
 1 1 -3 751.82 41
 1 1 -3 768.42 39.9
 1 1 -3 677.93 39.8
 -1 -1 3 640.54 39.8
 -1 -1 3 667.93 39.7
 -1 -1 3 753.42 40.1
 -1 -1 3 674.13 39.8
 0 1 -3 742.03 45
 0 1 -3 863.91 45.7
 0 1 -3 838.62 45
 0 -1 3 811.22 46.8
 0 -1 3 855.91 45.8
 0 -1 3 724.53 45.5
 0 -1 3 723.53 45
 0 -1 3 835.62 45
 -1 1 -3 409.36 22.9
 -1 1 -3 401.46 24.8
 -1 1 -3 364.36 22.8
 1 -1 3 416.56 24.5
 1 -1 3 387.26 23.7
 1 -1 3 349.87 24.6
 1 -1 3 360.56 22.9
 1 -1 3 407.86 24.6
 -2 1 -3 216.08 13.2
 -2 1 -3 219.58 14.7
 -2 1 -3 185.38 13.1
 2 -1 3 183.88 16.4
 2 -1 3 203.18 15.2
 2 -1 3 204.28 13.4
 -3 1 -3 134.79 15.7
 -3 1 -3 116.49 9.8
 -3 1 -3 119.99 17.3
 3 -1 3 114.99 10.5
 -4 1 -3 65.69 13.4
 -4 1 -3 69.69 7.7
 4 -1 3 59.69 8.2
 4 -1 3 82.69 15.7
 4 -1 3 73.19 12.2
 4 -1 3 73.59 12.9
 4 -1 3 56.29 8.6
 5 -1 3 64.99 9.3
 5 -1 3 70.29 15.5
 5 -1 3 87.19 13.3
 5 -1 3 83.39 9.3
 5 -1 3 84.49 16.5
 6 -1 3 -9.4 11.3
 6 -1 3 -7.3 12.3
 6 -1 3 -10.6 8.3
 6 -1 3 6.6 5.5
 7 -1 3 224.38 27.6
 7 -1 3 195.98 15
 7 -1 3 171.48 28.4
 7 -1 3 229.88 23.6
 7 -1 3 166.08 14.9
 8 -1 3 34.7 15.6
 8 -1 3 7 10.8
 8 -1 3 -7.6 17.4
 9 -1 3 -2.9 24.6
 9 -1 3 6.2 18.5
 10 -1 3 -2.9 19.1
 10 -1 3 0.2 18.9
 9 0 -3 -7 17.2
 9 0 -3 8.8 7.4
 9 0 -3 -18.9 11.4
 8 0 -3 822.32 46.9
 8 0 -3 842.12 47.6
 8 0 -3 747.53 49.8
 7 0 -3 156.98 19.6
 7 0 -3 130.49 17.5
 7 0 -3 159.48 13.9
 6 0 -3 19.2 7.4
 6 0 -3 26.3 10.8
 6 0 -3 18.8 12.5
 5 0 -3 1601.04 83.49
 5 0 -3 1397.56 81.59
 5 0 -3 1380.96 81.49
 5 0 -3 1559.94 82.79
 5 0 -3 1383.36 81.79
 4 0 -3 1122.79 57.99
 4 0 -3 959.9 57.39
 4 0 -3 1042.4 58.99
 4 0 -3 1144.69 59.09
 4 0 -3 919.71 57.69
 4 0 -3 939.31 57.19
 -4 0 3 1050.69 57.49
 -4 0 3 1055.39 59.19
 3 0 -3 162.28 12
 3 0 -3 161.18 13.3
 -3 0 3 155.48 12.9
 -3 0 3 165.08 12.7
 -3 0 3 169.48 11.7
 2 0 -3 1377.66 83.59
 2 0 -3 1595.54 83.69
 2 0 -3 1455.85 83.79
 2 0 -3 1611.04 84.29
 -2 0 3 1426.56 83.49
 -2 0 3 1539.65 83.79
 -2 0 3 1565.44 83.69
 1 0 -3 283.37 18.9
 1 0 -3 339.37 22
 -1 0 3 279.07 18.3
 -1 0 3 314.47 18.5
 0 0 -3 3848.01 199.08
 0 0 -3 3403.16 198.38
 0 0 -3 3513.75 199.38
 0 0 -3 3845.62 198.48
 0 0 3 3764.52 199.48
 0 0 3 3415.56 198.48
 0 0 3 3198.78 199.18
 0 0 3 3653.13 198.38
 0 0 3 3891.51 199.08
 -1 0 -3 1890.61 105.99
 -1 0 -3 2101.99 107.49
 -1 0 -3 2061.09 105.99
 1 0 3 1820.52 106.79
 1 0 3 1865.31 107.19
 1 0 3 1875.21 105.99
 1 0 3 1840.52 105.99
 -2 0 -3 1091.29 68.39
 -2 0 -3 1080.29 66.89
 2 0 3 1255.37 65.49
 2 0 3 1192.08 67.59
 2 0 3 1227.68 65.39
 2 0 3 1206.68 66.69
 -3 0 -3 2836.42 153.88
 -3 0 -3 2553.94 157.68
 -3 0 -3 2800.52 153.88
 3 0 3 3024.7 158.78
 3 0 3 2859.51 154.08
 3 0 3 2786.82 156.78
 3 0 3 2879.01 154.18
 3 0 3 2734.43 155.58
 3 0 3 2746.63 157.78
 -4 0 -3 166.68 21.5
 4 0 3 170.88 16
 4 0 3 159.18 11.8
 4 0 3 150.98 18.2
 -5 0 -3 1138.09 69.59
 5 0 3 1134.29 67.89
 5 0 3 1079.69 61.99
 5 0 3 975 71.29
 5 0 3 1178.48 65.29
 5 0 3 1140.39 61.89
 6 0 3 321.97 20.7
 6 0 3 370.66 33.8
 6 0 3 336.77 32.1
 6 0 3 332.97 28
 7 0 3 184.88 27
 7 0 3 228.98 31.6
 7 0 3 163.88 23.9
 8 0 3 2.1 33
 8 0 3 20.6 12.2
 8 0 3 49.4 16
 9 0 3 -11.8 12.4
 9 0 3 6.8 18.6
 9 0 3 4.1 15.9
 10 0 3 18.8 21
 10 0 3 -1.4 19.2
 10 0 3 -20.9 14.2
 10 -1 -3 97.39 13.6
 10 -1 -3 68.39 11.1
 10 -1 -3 58.59 22.4
 9 -1 -3 56.29 11.3
 9 -1 -3 43.7 10.1
 9 -1 -3 61.59 19.5
 8 -1 -3 48.7 17.1
 7 -1 -3 -3.4 7.1
 7 -1 -3 18 8.5
 7 -1 -3 1.3 9.7
 7 -1 -3 -6.5 14.5
 7 -1 -3 11.3 8.5
 6 -1 -3 36.1 14.1
 6 -1 -3 36.2 7.1
 5 -1 -3 37.8 6.4
 5 -1 -3 44.8 9.9
 5 -1 -3 30 6.7
 5 -1 -3 37.5 7.7
 5 -1 -3 25.2 5.5
 -5 1 3 37 9.9
 -5 1 3 30.7 6
 4 -1 -3 738.13 41.9
 4 -1 -3 806.12 43.8
 4 -1 -3 739.33 41.1
 4 -1 -3 664.53 42.3
 -4 1 3 710.43 42.1
 3 -1 -3 30.5 5.5
 3 -1 -3 51.19 7.6
 -3 1 3 44.6 6.8
 -3 1 3 61.49 7.9
 -3 1 3 42.9 5.8
 2 -1 -3 3387.36 184.98
 2 -1 -3 3010.6 183.98
 2 -1 -3 3361.76 185.58
 2 -1 -3 3571.84 184.58
 -2 1 3 3210.38 184.38
 -2 1 3 3531.35 184.98
 -2 1 3 3572.14 184.58
 -2 1 3 3214.28 184.98
 1 -1 -3 776.52 46.8
 1 -1 -3 895.61 46.3
 1 -1 -3 755.92 46
 1 -1 -3 832.02 47.4
 -1 1 3 724.33 46.6
 -1 1 3 878.81 46.4
 -1 1 3 783.02 46
 -1 1 3 912.01 47.5
 0 -1 -3 1624.14 90.89
 0 -1 -3 1520.15 92.49
 0 -1 -3 1646.94 92.89
 0 1 3 1671.63 92.29
 0 1 3 1634.64 91.59
 0 1 3 1728.03 94.99
 0 1 3 1687.83 90.89
 -1 -1 -3 1503.75 93.19
 -1 -1 -3 1735.93 90.89
 1 1 3 1624.24 91.99
 1 1 3 1647.34 90.99
 1 1 3 1733.63 90.99
 1 1 3 1626.34 92.69
 -2 -1 -3 2492.15 133.79
 -2 -1 -3 2713.53 137.49
 -2 -1 -3 2611.54 137.59
 2 1 3 2291.17 133.99
 2 1 3 2479.25 138.09
 2 1 3 2341.47 133.89
 2 1 3 2308.57 136.39
 2 1 3 2247.78 135.29
 -3 -1 -3 46.9 7.8
 -3 -1 -3 62.29 5.1
 -3 -1 -3 55.49 12.8
 3 1 3 53.39 7.2
 3 1 3 53.09 8.6
 3 1 3 61.79 9.6
 3 1 3 47.8 11.1
 -4 -1 -3 518.85 37.7
 4 1 3 493.35 36.2
 4 1 3 547.05 30
 4 1 3 536.15 34.1
 4 1 3 508.05 30
 -5 -1 -3 289.87 29.9
 5 1 3 302.17 28.3
 5 1 3 330.67 25.7
 -6 -1 -3 18.9 16.7
 6 1 3 21.5 11.7
 6 1 3 26.9 15
 6 1 3 21.9 17.1
 7 1 3 498.95 36.8
 7 1 3 434.86 41.2
 7 1 3 500.65 41.1
 8 1 3 3.9 12.9
 8 1 3 31.3 17.8
 8 1 3 26.9 18.7
 9 1 3 -8.9 18.1
 9 1 3 -2.6 13.6
 9 1 3 34 17.6
 11 -2 -3 18.7 9.6
 11 -2 -3 -30.8 23.9
 11 -2 -3 12.8 10
 10 -2 -3 247.28 34.5
 10 -2 -3 272.87 22.3
 10 -2 -3 203.58 20
 9 -2 -3 181.78 18.1
 8 -2 -3 20.1 17.4
 8 -2 -3 34.2 9.7
 8 -2 -3 31.8 8.9
 7 -2 -3 108.19 15.6
 7 -2 -3 84.69 12.6
 7 -2 -3 70.89 12
 6 -2 -3 39.8 8.7
 6 -2 -3 36.4 9.2
 6 -2 -3 41.7 12.6
 6 -2 -3 40.2 7.5
 6 -2 -3 23.7 8.3
 -6 2 3 35.8 6.9
 5 -2 -3 49.9 10.9
 5 -2 -3 28.7 6.4
 5 -2 -3 35.8 5.8
 5 -2 -3 39.1 8
 -5 2 3 17.3 9.4
 -5 2 3 24.1 6.1
 4 -2 -3 1033.5 58.39
 4 -2 -3 941.11 56.29
 -4 2 3 991.9 56.29
 -4 2 3 1016.4 56.19
 3 -2 -3 67.39 8.4
 3 -2 -3 74.89 9.1
 3 -2 -3 75.89 10.5
 -3 2 3 61.09 8.6
 -3 2 3 77.59 10
 -3 2 3 71.59 9.6
 2 -2 -3 2611.04 137.19
 2 -2 -3 2687.43 137.39
 2 -2 -3 2236.58 137.99
 -2 2 3 2585.14 137.49
 -2 2 3 2480.45 137.19
 -2 2 3 2423.96 138.39
 -2 2 3 2245.68 137.09
 -2 2 3 2632.44 137.39
 1 -2 -3 284.17 18.9
 -1 2 3 322.67 19.5
 -1 2 3 286.37 18.9
 -1 2 3 335.97 19.6
 0 -2 -3 287.07 18
 0 -2 -3 312.37 19.3
 0 -2 -3 329.27 18.4
 0 -2 -3 286.97 21.6
 0 2 3 276.97 19.3
 0 2 3 299.87 18.7
 0 2 3 286.27 18.2
 -1 -2 -3 323.17 25.9
 -1 -2 -3 376.66 22
 1 2 3 368.46 21.6
 1 2 3 366.86 30.6
 1 2 3 365.86 23.6
 1 2 3 353.76 21.9
 -2 -2 -3 163.58 20.4
 -2 -2 -3 160.08 11.7
 -2 -2 -3 159.38 20.2
 -2 -2 -3 203.48 12.1
 2 2 3 142.19 16.9
 2 2 3 192.28 12.6
 2 2 3 182.68 13
 -3 -2 -3 976.2 61.19
 -3 -2 -3 1123.89 62.39
 3 2 3 963.8 55.79
 3 2 3 974.6 58.89
 3 2 3 963.3 55.79
 -4 -2 -3 858.31 67.19
 4 2 3 947.01 58.09
 4 2 3 1008.2 63.59
 4 2 3 1024.4 54.49
 4 2 3 952 53.89
 -5 -2 -3 91.39 19
 5 2 3 89.49 14.5
 5 2 3 90.19 16.4
 -6 -2 -3 3.8 15.4
 6 2 3 -13.9 11.5
 6 2 3 -8.8 14.4
 -7 -2 -3 1 20.3
 7 2 3 13.9 18.8
 7 2 3 21.5 15.9
 7 2 3 36.6 13.6
 8 2 3 137.69 19.9
 8 2 3 84.69 21.9
 8 2 3 104.69 21.6
 9 2 3 56.59 23
 9 2 3 45.5 17.1
 9 2 3 59.09 20.9
 11 -3 -3 -24.5 16.6
 11 -3 -3 -7.4 23.7
 11 -3 -3 17.9 11.1
 11 -3 -3 25.7 10.6
 10 -3 -3 190.28 35.6
 10 -3 -3 126.99 19.2
 10 -3 -3 161.18 17.4
 8 -3 -3 16.9 10.1
 8 -3 -3 23.9 6.2
 8 -3 -3 11.7 9
 -8 3 3 13.8 8.1
 7 -3 -3 48.8 16.5
 7 -3 -3 34.1 5.7
 7 -3 -3 42.7 9.2
 7 -3 -3 29.2 9.4
 -7 3 3 39.4 8.5
 6 -3 -3 -3.6 14.2
 6 -3 -3 -9.2 4.1
 6 -3 -3 -5.5 8
 6 -3 -3 -0.2 7
 6 -3 -3 17.2 11.8
 -6 3 3 4.8 5.8
 -6 3 3 -12.3 5.9
 5 -3 -3 296.27 23.3
 5 -3 -3 274.67 19.4
 5 -3 -3 262.87 17.6
 5 -3 -3 247.68 16
 5 -3 -3 263.17 18.5
 -5 3 3 215.68 17.9
 -5 3 3 208.78 25.7
 -5 3 3 259.57 17.7
 4 -3 -3 108.99 13.5
 4 -3 -3 91.39 11.8
 -4 3 3 85.29 10.7
 -4 3 3 98.49 11.2
 -4 3 3 103.99 15
 -4 3 3 87.69 12
 3 -3 -3 11.9 3.9
 3 -3 -3 16.4 6.9
 3 -3 -3 9.1 5.2
 3 -3 -3 7 5.8
 -3 3 3 12.5 6.2
 -3 3 3 12.5 4.8
 -3 3 3 11 5.7
 2 -3 -3 2344.97 127.89
 2 -3 -3 2255.37 126.39
 2 -3 -3 2344.67 126.49
 -2 3 3 2191.18 126.59
 -2 3 3 2175.78 126.89
 -2 3 3 2403.66 126.59
 1 -3 -3 1282.47 71.39
 1 -3 -3 1219.18 73.29
 1 -3 -3 1448.26 72.19
 1 -3 -3 1310.47 73.09
 -1 3 3 1222.08 71.69
 -1 3 3 1225.98 71.99
 -1 3 3 1244.58 73.09
 0 -3 -3 108.39 9.5
 0 -3 -3 113.89 10
 0 -3 -3 127.39 14
 0 -3 -3 117.69 11.3
 0 3 3 92.39 11.1
 0 3 3 95.39 12.5
 0 3 3 103.99 10
 -1 -3 -3 75.39 13.3
 -1 -3 -3 56.69 8
 -1 -3 -3 62.29 12.9
 1 3 3 74.49 12.4
 1 3 3 72.09 8
 1 3 3 81.59 7.5
 -2 -3 -3 240.28 24.3
 -2 -3 -3 222.18 23.9
 2 3 3 280.87 16.8
 2 3 3 234.78 21.2
 2 3 3 274.27 17.1
 -3 -3 -3 63.59 15.8
 3 3 3 63.79 8.6
 3 3 3 81.49 8.5
 3 3 3 61.19 11.3
 -4 -3 -3 1293.97 78.49
 4 3 3 1294.07 70.79
 4 3 3 1267.57 75.89
 4 3 3 1221.58 70.79
 -5 -3 -3 -17.4 15.5
 -5 -3 -3 -24.3 16
 5 3 3 -21.7 13
 5 3 3 -9.6 11.3
 -6 -3 -3 218.08 29.1
 6 3 3 135.79 23.4
 6 3 3 194.08 26.7
 -7 -3 -3 -9.7 20.4
 7 3 3 21.4 14
 7 3 3 35.6 22.2
 8 3 3 39.2 20.6
 8 3 3 35.2 16.4
 8 3 3 50.69 19.6
 9 3 3 256.27 40
 9 3 3 240.88 36.3
 12 -4 -3 35.4 12.3
 11 -4 -3 63.09 14.5
 11 -4 -3 51.79 25.9
 11 -4 -3 48.3 11.6
 10 -4 -3 52.89 11.9
 10 -4 -3 41.9 12.2
 9 -4 -3 99.59 14
 9 -4 -3 78.49 13.2
 9 -4 -3 52.99 21.3
 8 -4 -3 -3.9 8.8
 8 -4 -3 -22.7 9
 8 -4 -3 -13.8 17.5
 7 -4 -3 56.29 10.2
 7 -4 -3 77.79 17.5
 7 -4 -3 51.39 10.8
 7 -4 -3 47.6 9.9
 -7 4 3 32.8 8.7
 6 -4 -3 47.1 11
 6 -4 -3 43.3 8.5
 6 -4 -3 47.3 16.6
 -6 4 3 24.5 8.1
 -6 4 3 44.1 12.4
 5 -4 -3 31.8 11.3
 5 -4 -3 21.5 6.9
 5 -4 -3 14.2 7.5
 5 -4 -3 17.5 7.7
 -5 4 3 9 7.1
 -5 4 3 6.8 7
 4 -4 -3 1873.01 98.49
 4 -4 -3 1705.33 98.19
 4 -4 -3 1662.03 98.09
 4 -4 -3 1680.03 99.89
 -4 4 3 1732.73 98.39
 -4 4 3 1628.14 97.19
 -4 4 3 1882.21 98.39
 -4 4 3 1873.81 98.39
 3 -4 -3 456.25 28.3
 3 -4 -3 461.95 30.7
 3 -4 -3 401.06 28.8
 3 -4 -3 454.65 27.7
 -3 4 3 485.55 27.8
 -3 4 3 412.96 29.6
 -3 4 3 416.06 28.2
 -3 4 3 448.06 31.9
 2 -4 -3 221.98 16.5
 2 -4 -3 252.77 17.5
 -2 4 3 227.68 16.5
 -2 4 3 204.78 16.6
 -2 4 3 229.08 17.7
 1 -4 -3 -3.8 4.5
 1 -4 -3 -5.9 5.6
 -1 4 3 -6.7 6.2
 -1 4 3 -15.9 8.4
 -1 4 3 -3.7 5.7
 -1 4 3 -12 9.3
 0 -4 -3 198.48 14.3
 0 -4 -3 183.48 20.8
 0 -4 -3 190.88 14.4
 0 -4 -3 161.68 21.6
 0 4 3 218.58 15.1
 0 4 3 224.68 19.9
 0 4 3 205.28 16.2
 0 4 3 207.48 18.6
 -1 -4 -3 130.59 17.7
 -1 -4 -3 99.19 14.7
 -1 -4 -3 97.49 9.5
 1 4 3 100.79 12.1
 1 4 3 90.49 10.5
 -2 -4 -3 84.29 16.5
 -2 -4 -3 61.89 16
 2 4 3 75.69 8.5
 2 4 3 51.79 10.7
 2 4 3 76.49 10.3
 -3 -4 -3 46.5 32.5
 -3 -4 -3 96.19 17.7
 3 4 3 73.29 11
 3 4 3 90.69 13.5
 3 4 3 71.49 10
 -4 -4 -3 705.73 53.39
 4 4 3 732.83 49.2
 4 4 3 678.53 41.8
 4 4 3 765.42 41.6
 -5 -4 -3 157.48 30.3
 -5 -4 -3 168.68 24.9
 5 4 3 185.88 22.2
 -6 -4 -3 -24.6 17.2
 6 4 3 -11.5 15.6
 6 4 3 -4 12.8
 -7 -4 -3 -21.4 19.1
 7 4 3 10.3 14.4
 7 4 3 12 19.8
 7 4 3 38.6 17.5
 8 4 3 69.69 21.7
 8 4 3 77.59 24
 12 -5 -3 -12.2 26.7
 12 -5 -3 28.1 12.1
 11 -5 -3 22.8 11.8
 11 -5 -3 -21.5 15.9
 11 -5 -3 10 14.7
 11 -5 -3 8.2 24.7
 10 -5 -3 5.3 23.5
 10 -5 -3 3.4 10.9
 10 -5 -3 -14.1 13.2
 10 -5 -3 13.3 11.2
 9 -5 -3 -8 19.2
 9 -5 -3 -10.9 10
 9 -5 -3 13.6 11.1
 8 -5 -3 175.38 21.4
 8 -5 -3 179.38 19.6
 8 -5 -3 185.38 19
 8 -5 -3 169.08 28.2
 -8 5 3 177.18 17.7
 7 -5 -3 316.17 24.4
 7 -5 -3 300.07 24.4
 7 -5 -3 330.27 25.3
 7 -5 -3 370.86 31.6
 -7 5 3 306.67 24.3
 6 -5 -3 121.79 21.1
 6 -5 -3 101.59 19.7
 6 -5 -3 104.09 16.2
 -6 5 3 114.89 12.6
 5 -5 -3 104.79 14.3
 5 -5 -3 104.29 15.3
 5 -5 -3 105.19 14
 -5 5 3 80.89 11.4
 -5 5 3 94.49 9.3
 4 -5 -3 1398.26 79.79
 4 -5 -3 1355.06 79.19
 4 -5 -3 1417.16 81.39
 -4 5 3 1464.35 79.39
 -4 5 3 1343.77 79.59
 3 -5 -3 162.18 14.9
 3 -5 -3 116.89 17.2
 3 -5 -3 167.98 19
 2 -5 -3 1642.34 90.49
 2 -5 -3 1595.14 90.09
 2 -5 -3 1558.04 87.89
 2 -5 -3 1652.13 90.39
 -2 5 3 1578.64 89.49
 -2 5 3 1555.64 87.99
 -2 5 3 1508.85 88.49
 -2 5 3 1447.96 88.19
 1 -5 -3 142.89 12.2
 1 -5 -3 103.79 18.2
 1 -5 -3 115.59 11.9
 -1 5 3 107.19 14.3
 -1 5 3 107.49 15.5
 -1 5 3 140.59 14.9
 0 -5 -3 1.9 4.9
 0 -5 -3 -3.5 11.4
 0 5 3 -8.5 5.9
 0 5 3 -1.6 7.3
 -1 -5 -3 684.03 39.1
 -1 -5 -3 746.73 47.2
 1 5 3 625.04 40.3
 1 5 3 667.93 43.8
 1 5 3 677.63 39.8
 -2 -5 -3 343.27 40.3
 -2 -5 -3 403.66 35.5
 2 5 3 353.26 24.7
 2 5 3 393.16 30.1
 -3 -5 -3 446.56 41.8
 3 5 3 378.26 27.4
 3 5 3 421.46 35
 3 5 3 444.66 26.5
 -4 -5 -3 -21.4 18.5
 -4 -5 -3 -4.8 17.6
 4 5 3 -15.5 7.1
 4 5 3 -3.5 6.2
 -5 -5 -3 26.1 19.4
 -5 -5 -3 -5.5 17.3
 5 5 3 17.6 13.7
 -6 -5 -3 18.1 20
 -6 -5 -3 10.5 19.4
 6 5 3 47.6 19.5
 6 5 3 17.6 15.1
 -7 -5 -3 0.6 21.2
 7 5 3 24.4 18.1
 7 5 3 27.4 17.2
 8 5 3 83.49 23.8
 8 5 3 93.39 21.5
 12 -6 -3 -20.2 28.3
 12 -6 -3 15.8 13.3
 11 -6 -3 5.5 12.6
 11 -6 -3 -33.8 23.2
 10 -6 -3 -28.7 20.9
 10 -6 -3 10.1 12.2
 10 -6 -3 -15.6 13.2
 10 -6 -3 -5 11.6
 9 -6 -3 2.1 11.4
 9 -6 -3 -19.6 20.4
 9 -6 -3 -3.6 12.5
 9 -6 -3 3.4 11.3
 -9 6 3 -8.3 10.6
 8 -6 -3 48.5 12
 8 -6 -3 46.8 10.9
 8 -6 -3 72.59 21.1
 8 -6 -3 59.79 14.1
 -8 6 3 52.09 18.2
 7 -6 -3 182.48 27.5
 7 -6 -3 167.68 21.8
 7 -6 -3 179.88 19.8
 7 -6 -3 180.28 22.8
 -7 6 3 149.29 19.9
 6 -6 -3 92.19 13.8
 6 -6 -3 109.79 18.3
 6 -6 -3 85.99 12.9
 -6 6 3 84.69 13.2
 5 -6 -3 -6.8 7.5
 5 -6 -3 6.4 7
 5 -6 -3 -2.5 9.3
 5 -6 -3 34 14.3
 -5 6 3 -4.3 10
 -5 6 3 6.8 4.7
 -5 6 3 10.3 9.5
 4 -6 -3 320.27 22.7
 4 -6 -3 307.87 22.6
 4 -6 -3 300.57 24.1
 -4 6 3 278.57 20.8
 -4 6 3 285.67 23.5
 -4 6 3 342.57 23
 3 -6 -3 -0.7 6.7
 3 -6 -3 10 7.3
 3 -6 -3 -4.6 10.4
 -3 6 3 -9.8 10.3
 -3 6 3 -1.4 7
 -3 6 3 -2.8 8.5
 -3 6 3 -5.8 6.3
 2 -6 -3 8 11.6
 2 -6 -3 7.6 6.5
 2 -6 -3 15.3 12.9
 2 -6 -3 16.7 6.8
 -2 6 3 28.7 7.9
 -2 6 3 18.2 7.9
 -2 6 3 25.4 8.7
 1 -6 -3 2088.89 114.49
 1 -6 -3 2136.29 117.79
 1 -6 -3 2157.18 118.59
 -1 6 3 1915.41 114.99
 -1 6 3 1906.71 115.59
 -1 6 3 2114.09 116.59
 0 -6 -3 186.78 14.1
 0 -6 -3 126.59 24.3
 0 6 3 170.98 15.3
 0 6 3 141.09 24
 0 6 3 173.58 20.6
 -1 -6 -3 135.39 11.8
 -1 -6 -3 158.38 23.5
 -1 -6 -3 118.29 39.9
 1 6 3 130.39 21.2
 1 6 3 100.29 15.5
 1 6 3 127.79 13.8
 -2 -6 -3 1171.78 69.09
 -2 -6 -3 1069.09 70.09
 2 6 3 1035 65.89
 2 6 3 954.4 60.89
 2 6 3 1042.9 60.89
 -3 -6 -3 237.08 32.6
 -3 -6 -3 254.87 31.8
 3 6 3 197.38 19.1
 3 6 3 227.88 17.7
 -4 -6 -3 320.87 38.7
 -4 -6 -3 365.06 39.4
 4 6 3 310.87 23.4
 4 6 3 341.77 22.5
 4 6 3 362.46 34.5
 -5 -6 -3 171.18 33.9
 5 6 3 195.28 29.6
 -6 -6 -3 137.89 28.5
 -6 -6 -3 173.28 29.5
 -7 -6 -3 6.9 22.5
 7 6 3 -1.2 17.9
 12 -7 -3 4.7 13.6
 11 -7 -3 -27.9 25.5
 11 -7 -3 11.1 13.3
 11 -7 -3 31 15.5
 10 -7 -3 -21.7 23.2
 10 -7 -3 0 11.5
 10 -7 -3 7.3 24
 9 -7 -3 30.2 14.2
 9 -7 -3 14.5 12.6
 9 -7 -3 12 11.2
 -9 7 3 19.7 12.9
 8 -7 -3 9.2 19.4
 8 -7 -3 19.8 13.7
 8 -7 -3 6.6 11.4
 8 -7 -3 -4.7 10.9
 -8 7 3 -8.5 11.6
 7 -7 -3 165.38 18.2
 7 -7 -3 125.59 19.1
 7 -7 -3 189.18 23.1
 7 -7 -3 199.28 28.9
 -7 7 3 145.49 18.4
 6 -7 -3 15.2 11.1
 6 -7 -3 -2.6 12.5
 6 -7 -3 24.7 16.6
 -6 7 3 -0.7 11.4
 -6 7 3 11.5 4.9
 5 -7 -3 130.99 23.4
 5 -7 -3 139.39 20.1
 5 -7 -3 133.89 16.8
 -5 7 3 132.29 18.4
 -5 7 3 136.09 13.3
 4 -7 -3 172.88 17.1
 4 -7 -3 161.58 17
 4 -7 -3 182.08 23.4
 4 -7 -3 145.59 21.7
 -4 7 3 160.78 18.6
 -4 7 3 191.98 17.8
 -4 7 3 165.28 16.2
 3 -7 -3 456.95 33.5
 3 -7 -3 401.76 31.9
 3 -7 -3 443.86 28.4
 -3 7 3 414.16 29.1
 -3 7 3 396.46 29.3
 -3 7 3 441.16 29
 2 -7 -3 299.27 32.2
 2 -7 -3 309.37 21.8
 2 -7 -3 233.58 37.6
 -2 7 3 280.87 23.3
 -2 7 3 316.67 24.9
 -2 7 3 312.47 22.4
 1 -7 -3 245.28 18.5
 1 -7 -3 194.98 29.5
 1 -7 -3 239.08 29.3
 -1 7 3 225.68 27.3
 -1 7 3 254.27 21.7
 0 -7 -3 120.49 22.7
 0 7 3 118.09 14.9
 0 7 3 138.79 14.3
 0 7 3 108.19 16.3
 -1 -7 -3 206.28 29.2
 -1 -7 -3 261.77 31.1
 -1 -7 -3 253.37 17.4
 1 7 3 216.08 27.1
 1 7 3 199.88 20.8
 1 7 3 233.48 19.2
 -2 -7 -3 155.68 28.2
 -2 -7 -3 105.29 11.6
 2 7 3 103.59 14.2
 2 7 3 124.69 15
 2 7 3 101.79 17.1
 -3 -7 -3 312.47 38.3
 -3 -7 -3 300.07 38.1
 3 7 3 274.77 21.4
 3 7 3 307.37 23.2
 3 7 3 293.87 33.1
 -4 -7 -3 107.59 27.8
 -4 -7 -3 146.39 29.4
 4 7 3 109.89 13.9
 4 7 3 90.59 18.6
 4 7 3 99.29 14.7
 -5 -7 -3 128.19 27.6
 5 7 3 98.39 13.5
 5 7 3 94.29 12.4
 5 7 3 76.19 18.8
 -6 -7 -3 38.5 21.9
 -6 -7 -3 17 22.8
 6 7 3 42.8 17.2
 11 -8 -3 13.6 14.5
 10 -8 -3 13 12.1
 10 -8 -3 4.3 22.9
 9 -8 -3 28.3 19.4
 9 -8 -3 26.8 21.5
 9 -8 -3 11.7 10.2
 -9 8 3 4.2 14.1
 8 -8 -3 46.2 12
 8 -8 -3 53.89 21
 8 -8 -3 75.29 14.1
 -8 8 3 77.09 15.3
 7 -8 -3 3.6 11.3
 7 -8 -3 3.4 23.8
 7 -8 -3 37.4 21.2
 7 -8 -3 6 8.6
 -7 8 3 -15.1 12.8
 6 -8 -3 11.9 18.9
 6 -8 -3 -11.1 18.6
 6 -8 -3 -12.8 22
 6 -8 -3 11.3 18.3
 -6 8 3 -12.9 12.6
 5 -8 -3 0.9 9.7
 5 -8 -3 -1.6 9.9
 5 -8 -3 9.9 17.2
 5 -8 -3 -38.7 24.8
 -5 8 3 -2 12.3
 -5 8 3 13.2 7.3
 4 -8 -3 -7.6 15.9
 4 -8 -3 -9.2 8.2
 -4 8 3 -4.4 11.1
 -4 8 3 -14.7 10.9
 3 -8 -3 17.5 16.6
 3 -8 -3 13.3 16.1
 3 -8 -3 23.4 9.2
 -3 8 3 -3.2 9.5
 -3 8 3 10 9.5
 -3 8 3 2 10.6
 2 -8 -3 105.99 21.8
 2 -8 -3 83.79 18.4
 2 -8 -3 87.79 11.4
 -2 8 3 64.19 14.5
 -2 8 3 60.69 12.7
 -2 8 3 104.79 12.8
 1 -8 -3 100.69 21.8
 1 -8 -3 74.69 10.4
 1 -8 -3 65.79 23.7
 -1 8 3 51.99 13.3
 -1 8 3 60.19 12.9
 -1 8 3 60.89 14.5
 0 -8 -3 -27.7 21.3
 0 -8 -3 9.8 7.6
 0 8 3 -23.2 13.4
 0 8 3 2.9 9.4
 0 8 3 -16.3 10.3
 -1 -8 -3 937.61 63.59
 1 8 3 837.32 51.79
 1 8 3 835.42 52.89
 1 8 3 877.71 58.59
 -2 -8 -3 -23.3 24.5
 -2 -8 -3 -6.1 22.5
 2 8 3 -5.7 9.6
 2 8 3 -11.5 13.7
 2 8 3 7.4 8.5
 -3 -8 -3 150.68 30.4
 -3 -8 -3 161.48 30.5
 3 8 3 82.09 18
 3 8 3 118.49 16.8
 3 8 3 118.49 15.3
 -4 -8 -3 120.59 32.1
 4 8 3 89.79 18.6
 4 8 3 89.49 12.3
 4 8 3 63.59 16
 5 8 3 86.99 18.9
 5 8 3 96.89 14.6
 5 8 3 87.19 13.5
 10 -9 -3 14.4 13.6
 9 -9 -3 9 19
 9 -9 -3 45.4 24.6
 -9 9 3 27.8 15.3
 8 -9 -3 119.09 30.4
 8 -9 -3 101.39 15.1
 7 -9 -3 49.6 12.9
 7 -9 -3 81.09 18.4
 7 -9 -3 82.49 23.5
 7 -9 -3 49.8 14.1
 -7 9 3 90.19 16.4
 6 -9 -3 3.4 16.8
 6 -9 -3 14.8 15.4
 6 -9 -3 -20.7 18.6
 -6 9 3 -4.2 12.4
 -6 9 3 0.6 7.6
 5 -9 -3 53.99 19.6
 5 -9 -3 60.49 12.2
 5 -9 -3 38.6 18.7
 -5 9 3 53.59 14
 -5 9 3 55.09 11.2
 4 -9 -3 79.19 20.6
 4 -9 -3 82.09 13.1
 4 -9 -3 57.59 19.9
 -4 9 3 100.49 14.4
 -4 9 3 76.79 14.9
 -4 9 3 80.19 13.8
 3 -9 -3 18.5 9.9
 3 -9 -3 2.5 17.7
 3 -9 -3 18.2 19.8
 -3 9 3 12.9 11.7
 -3 9 3 -4.7 11.2
 -3 9 3 14.4 12.3
 2 -9 -3 164.98 27.9
 2 -9 -3 156.18 17.5
 2 -9 -3 203.88 27.5
 -2 9 3 142.59 18.1
 -2 9 3 156.08 20.5
 1 -9 -3 94.69 11.9
 1 -9 -3 93.09 26.7
 1 -9 -3 113.09 23.9
 -1 9 3 84.89 14.9
 -1 9 3 74.99 16.5
 -1 9 3 74.39 15.4
 0 -9 -3 257.97 37.4
 0 -9 -3 304.37 22
 0 9 3 253.87 24.8
 0 9 3 304.57 23.5
 0 9 3 257.57 32.1
 -1 -9 -3 53.89 27.9
 -1 -9 -3 54.19 24.2
 1 9 3 20.2 14.4
 1 9 3 8.6 11.6
 1 9 3 32.4 10
 -2 -9 -3 10.4 23.2
 -2 -9 -3 59.79 27.4
 2 9 3 9.2 11.1
 2 9 3 3.4 15.5
 2 9 3 -4.1 8.8
 -3 -9 -3 92.19 29.1
 3 9 3 51.89 11.8
 3 9 3 34.2 10.6
 -4 -9 -3 76.49 29.7
 -5 -9 -3 129.79 47
 9 -10 -3 97.99 28.2
 9 -10 -3 52.09 15
 -9 10 3 61.19 18.4
 8 -10 -3 102.89 25.7
 8 -10 -3 121.89 19.5
 -8 10 3 84.49 17.7
 7 -10 -3 48.2 13.1
 7 -10 -3 76.19 34.2
 -7 10 3 23.2 12.7
 -7 10 3 53.19 15.5
 6 -10 -3 68.19 20.2
 6 -10 -3 53.19 14
 6 -10 -3 36 22
 -6 10 3 34.4 9.9
 -6 10 3 44.8 17.3
 5 -10 -3 39.3 21
 5 -10 -3 29.2 19.9
 5 -10 -3 34.1 12.8
 -5 10 3 21.2 15.8
 -5 10 3 38.7 12.4
 4 -10 -3 192.98 27.9
 4 -10 -3 172.78 30.3
 4 -10 -3 216.78 21.3
 -4 10 3 210.68 24.8
 -4 10 3 232.18 26.3
 -4 10 3 196.28 23.8
 3 -10 -3 41.6 24.3
 3 -10 -3 50.99 20.1
 3 -10 -3 31 20.1
 -3 10 3 39.5 12.9
 -3 10 3 43.5 13
 -3 10 3 57.99 15.2
 2 -10 -3 100.99 23.2
 2 -10 -3 88.89 26.7
 2 -10 -3 88.19 11.9
 -2 10 3 107.49 17.1
 -2 10 3 79.99 14.1
 -2 10 3 74.29 15.2
 1 -10 -3 11.5 21.6
 1 -10 -3 -33.3 24.1
 1 -10 -3 17.3 9.4
 -1 10 3 -9.8 13.2
 -1 10 3 0.7 17.9
 0 -10 -3 181.28 38.2
 0 -10 -3 162.68 27.9
 0 -10 -3 130.29 16.2
 0 10 3 111.39 28.7
 0 10 3 118.59 29.8
 1 10 3 24.1 11.6
 1 10 3 32.9 16.2
 1 10 3 22.1 12.6
 -2 -10 -3 64.29 28.3
 2 10 3 26.9 15.6
 2 10 3 3 10.7
 -3 -10 -3 82.29 30.1
 -4 -10 -3 219.48 61.49
 8 -11 -3 71.89 17.6
 8 -11 -3 70.79 26.8
 -8 11 3 69.19 19.6
 7 -11 -3 -28 21.4
 7 -11 -3 -0.8 13.2
 -7 11 3 8.1 16.3
 6 -11 -3 130.89 20.4
 6 -11 -3 160.48 30.6
 -6 11 3 126.79 19.8
 -6 11 3 120.09 28.3
 5 -11 -3 16.3 10.8
 5 -11 -3 14.9 32.6
 5 -11 -3 44.7 21.3
 -5 11 3 13.1 14.5
 -5 11 3 37 13.5
 4 -11 -3 23.3 21.4
 4 -11 -3 5.9 10.6
 4 -11 -3 35.3 23
 -4 11 3 17.5 14
 3 -11 -3 57.89 22.8
 3 -11 -3 24.2 10.9
 3 -11 -3 62.89 27.4
 -3 11 3 18.3 14.2
 -3 11 3 31.9 15.2
 -3 11 3 31.5 15
 2 -11 -3 28.3 23.8
 2 -11 -3 75.59 30.2
 2 -11 -3 19.9 9.4
 -2 11 3 16.9 14.3
 -2 11 3 9 12.9
 -2 11 3 11.7 14.7
 1 -11 -3 21.1 13.8
 1 -11 -3 62.09 25.8
 -1 11 3 9.3 13.4
 -1 11 3 23.7 18.9
 -1 11 3 16.8 22.2
 0 -11 -3 99.49 40.3
 0 11 3 64.69 18.1
 0 11 3 40.5 18.4
 8 -12 -3 8.1 25.1
 -8 12 3 51.89 19.4
 7 -12 -3 15.2 23.7
 6 -12 -3 57.99 24.6
 6 -12 -3 33.2 13.2
 -6 12 3 30.6 20.3
 -6 12 3 40.6 13.1
 5 -12 -3 242.58 36.4
 5 -12 -3 172.38 24.7
 -5 12 3 214.38 28.2
 4 -12 -3 65.79 22.4
 4 -12 -3 38.8 12.9
 -4 12 3 18.8 16.4
 3 -12 -3 69.49 27.4
 3 -12 -3 15.5 10.1
 3 -12 -3 37.4 24.9
 -3 12 3 59.39 17.2
 -3 12 3 9.5 16.1
 2 -12 -3 110.89 30.1
 7 -13 -3 12 23.9
 -7 13 3 10.8 18.4
 6 -13 -3 79.59 26.9
 5 -13 -3 42.3 14.4
 5 -13 -3 57.69 24.4
 -5 13 3 12.5 17.1
 -5 13 3 54.89 16.9
 4 -13 -3 89.09 25.1
 4 -13 -3 36 16.4
 -4 13 3 57.09 21.1
 3 -13 -3 125.39 30.8
 3 -13 -3 85.89 25.9
 -1 13 3 117.89 23.3
 0 -13 -3 299.37 45.4
 7 -14 -3 88.49 42.2
 6 -14 -3 195.18 38.8
 5 -14 -3 208.08 35.1
 1 -14 4 442.86 62.79
 2 -14 4 224.48 38.8
 4 -14 4 224.28 45.5
 4 -14 4 184.58 34.5
 -5 14 -4 5.4 16.3
 5 -14 4 51.99 23.5
 5 -14 4 15.6 19.9
 5 -14 4 -12.5 14.7
 -6 14 -4 -8.9 16.3
 6 -14 4 -13.8 20.3
 6 -14 4 68.49 41.6
 6 -14 4 -4.2 15.5
 7 -14 4 53.49 28.5
 7 -14 4 23.3 27.9
 -3 13 -4 51.79 17.3
 3 -13 4 87.49 21.9
 3 -13 4 41.1 14.1
 -4 13 -4 18 16
 4 -13 4 57.29 21.1
 4 -13 4 11.6 15.3
 4 -13 4 32.1 18.1
 -5 13 -4 -2.3 13.7
 5 -13 4 42.2 21.8
 5 -13 4 15.9 27.3
 5 -13 4 5.4 15.3
 -6 13 -4 2.5 14.4
 6 -13 4 22.2 16.7
 6 -13 4 45.8 22.7
 6 -13 4 -18.2 21.8
 -7 13 -4 33.8 22.8
 7 -13 4 -32.9 23.1
 7 -13 4 28.7 22
 7 -13 4 10 16
 8 -13 4 -39.3 26.2
 8 -13 4 9.6 26.8
 8 -13 4 5.3 16.2
 3 12 -4 5.5 9.6
 -1 -12 4 522.05 37
 0 -12 4 184.48 32.7
 -1 12 -4 112.19 17.3
 1 -12 4 144.39 25.1
 1 -12 4 89.69 14.3
 -2 12 -4 30.7 13.6
 2 -12 4 36.3 18.8
 2 -12 4 12.2 14.9
 -3 12 -4 43.5 14.6
 3 -12 4 69.49 17.2
 3 -12 4 75.19 21.5
 3 -12 4 49 13.8
 -4 12 -4 1 11.2
 4 -12 4 -4.7 16.3
 4 -12 4 4.8 13.7
 5 -12 4 175.78 23.7
 5 -12 4 107.89 23.5
 5 -12 4 148.89 29.8
 -6 12 -4 2 16.9
 6 -12 4 -13.2 12.9
 6 -12 4 -19.4 25.9
 6 -12 4 -11 20.5
 -7 12 -4 6 13.9
 7 -12 4 -11 21.6
 7 -12 4 -17.7 22.5
 7 -12 4 -2.7 15
 8 -12 4 -21.6 22.7
 8 -12 4 -6.7 14.5
 8 -12 4 -37.4 22.2
 9 -12 4 9.1 24.4
 9 -12 4 -19.8 26.1
 9 -12 4 13.9 14.9
 -2 -11 4 244.68 34.9
 -1 -11 4 50.79 23.1
 0 11 -4 -16.1 23
 -1 11 -4 -15.5 9.6
 -1 11 -4 -4.2 11.3
 1 -11 4 -5.5 10.4
 -2 11 -4 21.9 19.3
 -2 11 -4 -2 11.2
 2 -11 4 27.7 25.6
 2 -11 4 40.5 19.3
 2 -11 4 14.3 12.1
 -3 11 -4 -1.6 11.9
 3 -11 4 15.2 15.3
 3 -11 4 48.5 33.5
 3 -11 4 5.5 12
 -4 11 -4 1.8 13.6
 4 -11 4 52.29 39.9
 4 -11 4 10.9 16.3
 4 -11 4 20.9 13.8
 -5 11 -4 36.2 12
 5 -11 4 45.4 21.2
 5 -11 4 27.4 17.8
 -6 11 -4 76.99 17
 6 -11 4 34.5 20.6
 6 -11 4 52.59 13.3
 6 -11 4 60.59 21.3
 -7 11 -4 26.2 11.8
 7 -11 4 25.1 14.8
 7 -11 4 6.9 21
 8 -11 4 -13.1 23.8
 8 -11 4 22.3 21.8
 8 -11 4 26.2 14.3
 9 -11 4 42.1 25.2
 9 -11 4 21.4 25.7
 -3 -10 4 228.78 27.6
 -3 -10 4 214.38 37.3
 -2 -10 4 56.79 27.3
 1 10 -4 20 10.6
 -1 -10 4 22.2 21.1
 -1 -10 4 22.5 9.4
 0 10 -4 96.19 14.5
 0 10 -4 114.19 14.3
 0 10 -4 94.09 15.7
 0 -10 4 96.39 13.1
 0 -10 4 80.89 20.6
 -1 10 -4 -3.8 9.6
 -1 10 -4 7.9 11.7
 1 -10 4 1.4 17.7
 1 -10 4 31.9 11.5
 -2 10 -4 3.6 12.3
 2 -10 4 0 13.3
 2 -10 4 -12.8 18.3
 2 -10 4 10.4 10.7
 -3 10 -4 166.18 22.5
 3 -10 4 201.78 26
 3 -10 4 200.98 21.8
 3 -10 4 137.09 24.1
 -4 10 -4 48.6 14.5
 4 -10 4 47.9 14.1
 4 -10 4 41.2 16.7
 -5 10 -4 15.4 12
 5 -10 4 26.8 11.9
 5 -10 4 1.1 16.8
 5 -10 4 9.3 16.4
 -6 10 -4 16.5 14.1
 6 -10 4 -18.3 24
 6 -10 4 -26.1 17.5
 6 -10 4 -7.7 12.1
 -7 10 -4 1.6 13.7
 7 -10 4 1.7 17.5
 7 -10 4 18.4 20.7
 7 -10 4 16.2 12.4
 7 -10 4 -2.5 29
 -8 10 -4 5.4 12.3
 8 -10 4 -17.2 21.7
 8 -10 4 7.7 13.6
 8 -10 4 10.7 21.9
 9 -10 4 -21.7 24.2
 9 -10 4 7.2 12
 9 -10 4 23.6 21.8
 10 -10 4 53.59 26.2
 10 -10 4 103.69 17.6
 -3 -9 4 43.8 23.5
 2 9 -4 124.29 14.3
 2 9 -4 164.38 16.6
 -2 -9 4 169.48 22.5
 1 9 -4 62.69 11.8
 1 9 -4 50.79 11.4
 1 9 -4 51.69 10
 -1 -9 4 82.19 14.7
 -1 -9 4 53.69 20.3
 0 9 -4 431.76 29.8
 0 9 -4 409.46 29.8
 0 9 -4 363.96 34.2
 0 -9 4 406.46 29.1
 0 -9 4 416.06 38.3
 0 -9 4 445.86 30.3
 -1 9 -4 37.7 12.1
 -1 9 -4 6.5 8.3
 1 -9 4 17.4 17.3
 1 -9 4 -1.9 11.9
 1 -9 4 36.3 10.5
 -2 9 -4 230.88 24.9
 -2 9 -4 249.48 29.1
 2 -9 4 256.07 32.5
 2 -9 4 307.37 24.2
 -3 9 -4 125.39 16.6
 -3 9 -4 134.49 23.9
 3 -9 4 109.79 17.1
 3 -9 4 82.79 18.2
 3 -9 4 126.09 18.4
 -4 9 -4 -4 9.5
 4 -9 4 -4.1 13.6
 4 -9 4 14.1 11.5
 4 -9 4 4 16.4
 -5 9 -4 -2.7 11.2
 5 -9 4 -10.3 15.9
 5 -9 4 -9.2 10.3
 5 -9 4 -22.1 16.4
 5 -9 4 -2.2 10.9
 -6 9 -4 -11 10.7
 6 -9 4 -3.3 10.6
 6 -9 4 -2.9 16.9
 -7 9 -4 57.79 12
 7 -9 4 66.49 21.1
 7 -9 4 73.19 13.2
 7 -9 4 51.49 15.2
 7 -9 4 62.79 20
 -8 9 -4 49.7 12.6
 8 -9 4 50.19 14.1
 8 -9 4 37.6 21.8
 8 -9 4 39 19.5
 9 -9 4 23.8 12
 9 -9 4 -13.1 22.4
 9 -9 4 8 21.4
 10 -9 4 -14.1 25.9
 10 -9 4 -18.8 21.2
 10 -9 4 -0.8 11.5
 -4 -8 4 59.59 25.5
 3 8 -4 1.6 7.7
 -3 -8 4 -4.6 6.9
 -3 -8 4 6.4 21.8
 2 8 -4 31.7 10.4
 2 8 -4 3.5 7.3
 -2 -8 4 29.5 17.4
 -2 -8 4 37.3 8.9
 1 8 -4 1637.94 95.09
 1 8 -4 1667.73 94.99
 1 8 -4 1580.34 93.69
 -1 -8 4 1752.32 97.09
 -1 -8 4 1770.62 100.09
 -1 -8 4 1645.14 94.69
 0 8 -4 603.64 36.8
 0 8 -4 524.75 35
 0 8 -4 570.34 35.9
 0 -8 4 562.24 35.7
 0 -8 4 521.85 42.5
 0 -8 4 584.34 36
 -1 8 -4 38.3 14.6
 -1 8 -4 24.3 10.1
 1 -8 4 53.59 10.3
 1 -8 4 28.2 10.7
 -2 8 -4 91.59 13.6
 -2 8 -4 81.89 15.1
 2 -8 4 67.19 16.3
 2 -8 4 77.49 11.5
 2 -8 4 99.49 17.9
 -3 8 -4 -3.8 8.7
 -3 8 -4 -7.2 6.4
 3 -8 4 -1.3 11.4
 3 -8 4 -23.6 13.2
 3 -8 4 3.1 9
 -4 8 -4 102.29 14.1
 4 -8 4 99.09 13.6
 4 -8 4 108.69 13.5
 4 -8 4 82.89 17.3
 4 -8 4 84.29 19.3
 -5 8 -4 26.3 11
 5 -8 4 24.7 11
 5 -8 4 5.2 15.3
 5 -8 4 13.1 16.1
 5 -8 4 27.9 11.3
 -6 8 -4 127.59 18.3
 -6 8 -4 77.59 13.7
 6 -8 4 85.69 13.8
 6 -8 4 111.09 15.6
 6 -8 4 94.79 20.5
 6 -8 4 131.39 26.1
 -7 8 -4 380.86 29.8
 7 -8 4 410.56 31.9
 7 -8 4 407.66 30.4
 7 -8 4 436.36 38.5
 -8 8 -4 91.29 17.6
 8 -8 4 72.79 19.9
 8 -8 4 122.19 23.5
 8 -8 4 102.79 25.9
 9 -8 4 73.69 13.4
 9 -8 4 75.29 24.1
 9 -8 4 60.09 21.8
 10 -8 4 14 11.8
 10 -8 4 -17.9 21.5
 10 -8 4 -6 23.4
 6 7 -4 289.77 23.3
 6 7 -4 253.97 21.8
 5 7 -4 162.28 15
 5 7 -4 166.68 16.5
 5 7 -4 164.48 15.2
 4 7 -4 54.59 10.6
 4 7 -4 51.29 9.3
 -4 -7 4 94.69 24.7
 3 7 -4 284.87 19.6
 3 7 -4 219.98 18.4
 -3 -7 4 261.37 32.1
 2 7 -4 53.99 9.8
 -2 -7 4 47.9 8.1
 -2 -7 4 20.2 17.4
 -2 -7 4 43.3 10.1
 1 7 -4 825.82 47.4
 1 7 -4 775.32 45.5
 1 7 -4 800.02 47
 -1 -7 4 855.31 52.99
 -1 -7 4 729.63 46.3
 -1 -7 4 792.62 46.7
 0 7 -4 599.44 36.1
 0 7 -4 638.04 37.2
 0 7 -4 547.35 35
 0 -7 4 587.14 35.8
 0 -7 4 561.64 36.1
 -1 7 -4 29 7.8
 -1 7 -4 34.4 9.6
 -1 7 -4 31.2 8.3
 1 -7 4 34.7 9.3
 1 -7 4 22.9 8.2
 1 -7 4 15 15.2
 -2 7 -4 -1 7.5
 -2 7 -4 -11.1 6.9
 -2 7 -4 -2.1 8.8
 2 -7 4 0 9.1
 2 -7 4 -9.1 11.3
 2 -7 4 2.9 6.6
 2 -7 4 2.7 7.5
 -3 7 -4 128.59 17
 -3 7 -4 163.08 18.1
 3 -7 4 131.59 16.5
 3 -7 4 154.18 23.4
 -4 7 -4 171.48 18
 4 -7 4 171.58 18.2
 4 -7 4 145.59 26.7
 4 -7 4 196.08 18.3
 4 -7 4 192.08 27.1
 -5 7 -4 894.51 52.99
 5 -7 4 852.31 56.49
 5 -7 4 877.61 53.29
 5 -7 4 973.8 53.79
 5 -7 4 864.41 52.89
 5 -7 4 846.02 58.09
 -6 7 -4 569.24 40.7
 6 -7 4 703.73 42.5
 6 -7 4 606.44 40.5
 6 -7 4 653.73 41.4
 6 -7 4 705.23 49.8
 6 -7 4 691.83 46.7
 -7 7 -4 4.5 9.7
 -7 7 -4 -8.1 7.3
 7 -7 4 -0.9 16.4
 7 -7 4 1.6 11.6
 7 -7 4 17 10.6
 7 -7 4 4 15.7
 7 -7 4 -14.5 7.7
 -8 7 -4 29.8 10.9
 8 -7 4 12.7 18.3
 8 -7 4 39.2 18.4
 8 -7 4 22.6 8
 8 -7 4 32.7 11.8
 9 -7 4 10.3 12.4
 9 -7 4 15.5 7.5
 9 -7 4 0 18.7
 9 -7 4 7.8 19.8
 9 -7 4 3.4 10.2
 10 -7 4 -27.6 20.4
 10 -7 4 -10.7 10.4
 10 -7 4 6.4 21.3
 11 -7 4 4.5 10.8
 -8 -6 4 416.16 43.1
 6 6 -4 11 10.4
 6 6 -4 8.7 6.9
 6 6 -4 26.8 13.3
 -5 -6 4 80.39 24.3
 4 6 -4 68.69 10.3
 4 6 -4 83.39 12.3
 3 6 -4 13.1 7.6
 2 6 -4 2.5 7.2
 -2 -6 4 2.9 5.8
 -2 -6 4 -9.2 12.1
 1 6 -4 561.84 32
 1 6 -4 491.95 29.7
 -1 -6 4 536.05 30.9
 -1 -6 4 458.45 29.6
 -1 -6 4 489.05 35.6
 0 6 -4 305.47 20.2
 0 6 -4 305.87 21.1
 0 6 -4 287.67 18.8
 0 -6 4 237.88 24.8
 0 -6 4 293.57 19.9
 0 -6 4 258.67 19.7
 -1 6 -4 6263.27 333.67
 -1 6 -4 6165.38 333.67
 -1 6 -4 6225.78 333.57
 1 -6 4 5775.42 333.47
 1 -6 4 6253.07 333.87
 1 -6 4 5876.51 333.37
 1 -6 4 5907.21 335.27
 -2 6 -4 2311.97 127.29
 -2 6 -4 2268.37 127.39
 -2 6 -4 2563.74 132.19
 2 -6 4 2301.27 127.39
 2 -6 4 2084.49 128.99
 2 -6 4 2148.29 129.39
 2 -6 4 2311.87 127.89
 -3 6 -4 57.99 9.6
 -3 6 -4 64.29 10.6
 -3 6 -4 65.79 10.5
 3 -6 4 89.99 17.9
 3 -6 4 83.49 13.3
 3 -6 4 67.59 9.4
 3 -6 4 53.69 8.6
 -4 6 -4 15.1 8.4
 -4 6 -4 7.3 7.6
 4 -6 4 18.4 7.9
 4 -6 4 11.9 8.2
 4 -6 4 30.6 12.8
 4 -6 4 33.1 7.8
 4 -6 4 23.1 11.6
 -5 6 -4 100.29 15.4
 -5 6 -4 124.89 15.7
 5 -6 4 129.19 15.9
 5 -6 4 119.79 22.9
 5 -6 4 128.59 16.3
 5 -6 4 136.29 16.7
 -6 6 -4 87.79 10.5
 -6 6 -4 101.99 15.2
 6 -6 4 83.79 12.4
 6 -6 4 58.69 16.8
 6 -6 4 100.89 13.1
 6 -6 4 129.29 24.1
 6 -6 4 78.29 11
 -7 6 -4 298.97 21.8
 -7 6 -4 249.58 22
 7 -6 4 305.17 32.1
 7 -6 4 321.47 24.3
 7 -6 4 264.77 22.8
 7 -6 4 257.07 35.6
 7 -6 4 251.17 22.8
 8 -6 4 15.6 18
 8 -6 4 -15.1 12.6
 8 -6 4 1.4 7.9
 8 -6 4 7.9 10
 9 -6 4 38.1 20.5
 9 -6 4 17.8 10
 9 -6 4 7.6 19.5
 9 -6 4 9.1 8.1
 10 -6 4 26.2 10.4
 10 -6 4 -16.3 21.2
 10 -6 4 1.1 19.7
 11 -6 4 14.9 11.4
 11 -6 4 -12.9 21.9
 6 5 -4 42.4 9.3
 6 5 -4 33.2 10.9
 6 5 -4 47.4 7.9
 5 5 -4 65.99 12
 5 5 -4 41.4 8.6
 5 5 -4 64.29 9.5
 -5 -5 4 71.09 23.1
 4 5 -4 33.2 8.1
 4 5 -4 48.7 8.9
 4 5 -4 43.9 8.9
 4 5 -4 45.5 8.3
 -4 -5 4 16.6 18.3
 -4 -5 4 34.9 6.1
 3 5 -4 297.97 20.1
 3 5 -4 265.97 19.9
 -3 -5 4 313.87 27.6
 -3 -5 4 278.77 18.5
 2 5 -4 109.39 14.2
 2 5 -4 104.39 12.7
 -2 -5 4 98.99 14.4
 -2 -5 4 116.39 14.5
 1 5 -4 23.9 7.3
 1 5 -4 32.7 10.5
 -1 -5 4 26.8 6.4
 0 5 -4 783.92 47.8
 0 5 -4 814.32 45.3
 0 5 -4 787.52 44.1
 0 -5 4 730.03 44.1
 0 -5 4 745.03 47.8
 0 -5 4 732.43 44.7
 0 -5 4 813.92 44.9
 -1 5 -4 5966.2 309.07
 -1 5 -4 5204.78 309.37
 -1 5 -4 5859.81 307.77
 1 -5 4 5565.74 307.77
 1 -5 4 5495.65 307.57
 1 -5 4 5631.44 309.47
 1 -5 4 5396.16 308.67
 1 -5 4 5650.33 309.17
 -2 5 -4 2129.19 118.39
 -2 5 -4 2206.48 117.39
 -2 5 -4 2031 118.19
 2 -5 4 1993 119.39
 2 -5 4 2082.99 117.39
 2 -5 4 2082.69 118.29
 2 -5 4 2109.49 117.29
 2 -5 4 2192.68 117.99
 -3 5 -4 -0.2 6.8
 -3 5 -4 1.8 8.1
 3 -5 4 7.6 6.6
 3 -5 4 -4.7 9
 3 -5 4 19.9 10.9
 3 -5 4 7 9
 3 -5 4 -7.2 5.9
 -4 5 -4 45.1 8.2
 4 -5 4 54.49 9.1
 4 -5 4 63.19 9.1
 4 -5 4 75.39 20
 4 -5 4 71.59 9.3
 4 -5 4 55.19 12
 -5 5 -4 555.74 36.1
 -5 5 -4 611.54 36
 5 -5 4 570.44 40.4
 5 -5 4 622.34 36.7
 5 -5 4 556.04 37
 5 -5 4 630.64 36.1
 5 -5 4 549.85 41.7
 -6 5 -4 100.19 15.4
 -6 5 -4 83.49 13.9
 6 -5 4 103.89 18.1
 6 -5 4 127.49 13.1
 6 -5 4 119.49 23
 6 -5 4 113.89 15.9
 6 -5 4 103.29 16.6
 -7 5 -4 108.09 14
 7 -5 4 103.69 15.9
 7 -5 4 83.69 18.5
 7 -5 4 85.59 12.8
 7 -5 4 135.79 26.1
 -8 5 -4 183.48 18
 8 -5 4 148.49 23.9
 8 -5 4 187.58 27
 8 -5 4 171.88 25.7
 9 -5 4 44.3 11.3
 9 -5 4 23.1 19.9
 9 -5 4 33.9 21.1
 9 -5 4 29.1 9.4
 10 -5 4 3.9 9.6
 10 -5 4 -2.6 20.3
 10 -5 4 -24.7 19.1
 10 -5 4 9.2 9.8
 11 -5 4 5.4 10.5
 11 -5 4 -31.2 23.3
 7 4 -4 65.49 14.3
 7 4 -4 91.49 12.6
 6 4 -4 93.79 16.7
 6 4 -4 90.39 10.5
 6 4 -4 68.59 9.5
 -6 -4 4 94.69 23.2
 5 4 -4 58.59 9
 5 4 -4 78.69 11.8
 5 4 -4 72.49 10.5
 -5 -4 4 53.79 19.5
 4 4 -4 215.48 16.4
 4 4 -4 200.98 18
 4 4 -4 231.88 15
 4 4 -4 198.98 20.1
 4 4 -4 198.68 14.9
 -4 -4 4 209.08 24.1
 3 4 -4 766.42 46.2
 3 4 -4 846.02 49.1
 -3 -4 4 755.82 45.7
 -3 -4 4 853.11 49.1
 2 4 -4 -16 12.3
 2 4 -4 -3.3 5.5
 2 4 -4 3.1 5.8
 -2 -4 4 0.4 4.4
 1 4 -4 273.37 20
 1 4 -4 311.17 23.8
 -1 -4 4 315.17 19.3
 -1 -4 4 275.97 19
 -1 -4 4 289.47 22.6
 0 4 -4 91.39 11.4
 0 4 -4 66.59 10.9
 0 4 -4 111.79 21.1
 0 -4 4 81.89 10
 0 -4 4 96.29 10.3
 0 -4 4 81.59 8.9
 0 -4 4 58.59 11.2
 0 -4 4 77.79 10.2
 -1 4 -4 3833.62 219.48
 -1 4 -4 3945.31 218.48
 -1 4 -4 4000.8 219.48
 1 -4 4 4014.2 218.58
 1 -4 4 4147.08 219.48
 1 -4 4 4070.99 219.88
 1 -4 4 3767.52 219.38
 1 -4 4 3814.22 218.38
 1 -4 4 4096.49 219.48
 -2 4 -4 193.68 18.3
 -2 4 -4 180.48 18.5
 -2 4 -4 168.78 15.1
 2 -4 4 178.98 16.9
 2 -4 4 181.88 14.9
 2 -4 4 157.88 20.1
 -3 4 -4 200.08 16.3
 3 -4 4 200.98 19
 3 -4 4 213.38 16.3
 3 -4 4 207.58 16.9
 3 -4 4 227.98 19.5
 3 -4 4 226.08 20.7
 -4 4 -4 9 7.4
 -4 4 -4 19.9 6.6
 4 -4 4 17.5 7
 4 -4 4 34.1 6.9
 4 -4 4 25.2 7.6
 4 -4 4 15.8 10
 -5 4 -4 -7 5.6
 -5 4 -4 -4 11.9
 5 -4 4 2.2 7.6
 5 -4 4 -0.2 7.1
 5 -4 4 -14.4 11
 5 -4 4 -2.7 6.8
 5 -4 4 5 11.6
 -6 4 -4 142.29 15
 -6 4 -4 167.38 16
 6 -4 4 148.89 15.9
 6 -4 4 166.68 18.5
 6 -4 4 125.89 15.2
 6 -4 4 140.39 23.8
 7 -4 4 119.59 15.8
 7 -4 4 119.99 20.2
 7 -4 4 105.19 18.1
 7 -4 4 115.09 15.4
 7 -4 4 132.39 21.6
 8 -4 4 26.9 9.9
 8 -4 4 30.6 9.3
 8 -4 4 59.79 18.2
 9 -4 4 2.8 19
 9 -4 4 -7.2 8.3
 9 -4 4 -5.5 21
 9 -4 4 -12.8 8.6
 10 -4 4 16.7 21.1
 10 -4 4 -11.8 18.7
 10 3 -4 -38.2 26.5
 8 3 -4 49.2 14.1
 8 3 -4 -3.4 21.4
 7 3 -4 49.5 9.6
 7 3 -4 59.99 14.4
 7 3 -4 64.39 13.7
 7 3 -4 46.7 8.2
 6 3 -4 432.76 27.9
 6 3 -4 407.76 29.6
 -6 -3 4 472.45 35.3
 5 3 -4 14.5 10
 5 3 -4 7.1 7
 5 3 -4 0.8 7.8
 5 3 -4 3.8 6.7
 -5 -3 4 -18.6 13.4
 4 3 -4 173.88 13.9
 4 3 -4 161.28 14
 4 3 -4 166.98 16.8
 4 3 -4 170.08 14
 4 3 -4 172.88 13.2
 -4 -3 4 172.08 19.4
 3 3 -4 20.1 6.2
 3 3 -4 20.7 8.1
 3 3 -4 22.1 6.1
 -3 -3 4 18.9 4.9
 -3 -3 4 9.9 8.2
 2 3 -4 -5.1 5.2
 2 3 -4 7.1 5.1
 2 3 -4 16.3 7.9
 2 3 -4 2.9 7.2
 -2 -3 4 1.2 4.3
 -2 -3 4 3.4 4.5
 1 3 -4 -0.4 5.3
 1 3 -4 0.9 7.4
 1 3 -4 10 5.6
 -1 -3 4 5 7.1
 -1 -3 4 4.9 5.3
 -1 -3 4 14.1 5
 -1 -3 4 -1.7 6.6
 0 3 -4 2069.99 115.69
 0 3 -4 2173.58 115.69
 0 3 -4 2126.09 116.49
 0 -3 4 1990.1 115.59
 0 -3 4 2056.09 116.89
 0 -3 4 2183.08 116.79
 0 -3 4 2011.5 115.69
 0 -3 4 2097.49 115.59
 0 -3 4 2075.49 115.29
 -1 3 -4 228.38 16.2
 -1 3 -4 237.78 18.1
 -1 3 -4 236.58 15.9
 1 -3 4 229.38 19.4
 1 -3 4 192.38 16.4
 1 -3 4 210.88 15.6
 1 -3 4 209.28 15.8
 1 -3 4 211.58 17.4
 -2 3 -4 309.07 20.7
 -2 3 -4 310.67 24.3
 -2 3 -4 338.07 20.6
 2 -3 4 314.77 20.6
 2 -3 4 312.37 21
 2 -3 4 305.77 22.9
 2 -3 4 339.27 23.9
 -3 3 -4 232.98 16.8
 -3 3 -4 267.87 16.8
 3 -3 4 237.98 17.1
 3 -3 4 254.17 21.6
 3 -3 4 218.88 20.6
 3 -3 4 251.37 17.3
 3 -3 4 227.98 20.3
 3 -3 4 235.68 20
 -4 3 -4 31.2 6.8
 -4 3 -4 43.1 6.9
 4 -3 4 44.3 6.8
 4 -3 4 36.2 11
 4 -3 4 29.9 7.5
 4 -3 4 53.39 11.1
 4 -3 4 26.7 6.6
 -5 3 -4 131.79 13.1
 -5 3 -4 157.38 14.3
 5 -3 4 151.38 20.8
 5 -3 4 132.39 13.7
 5 -3 4 132.89 13.1
 5 -3 4 128.19 17.5
 5 -3 4 149.79 16.6
 6 -3 4 8.1 6.7
 6 -3 4 17.2 13.6
 6 -3 4 13.7 8.3
 6 -3 4 36.2 12.8
 7 -3 4 106.19 19.2
 7 -3 4 107.59 11.7
 7 -3 4 85.59 20.5
 7 -3 4 94.89 13
 7 -3 4 127.29 12.7
 8 -3 4 134.69 17.5
 8 -3 4 107.89 19.1
 8 -3 4 147.59 18.7
 8 -3 4 133.69 14.8
 9 -3 4 5.6 7.3
 9 -3 4 -21.5 16.3
 10 -3 4 18.8 9.1
 10 -3 4 16.2 7.5
 10 -3 4 1.4 21
 10 -3 4 -23.3 18.9
 10 2 -4 -19 22
 9 2 -4 1.8 18.3
 9 2 -4 56.39 14.3
 8 2 -4 285.17 22.6
 8 2 -4 299.17 26.5
 7 2 -4 47.5 12.3
 7 2 -4 62.59 9.8
 7 2 -4 38.6 8.5
 7 2 -4 38.5 13.9
 6 2 -4 6.5 7.3
 6 2 -4 3.2 9.8
 5 2 -4 797.92 46.6
 5 2 -4 833.32 47.4
 5 2 -4 756.02 47.3
 5 2 -4 816.42 48.4
 5 2 -4 745.93 46.3
 -5 -2 4 895.31 49.1
 4 2 -4 1190.98 66.99
 4 2 -4 1215.28 66.39
 4 2 -4 1254.67 66.89
 4 2 -4 1100.99 66.29
 4 2 -4 1135.69 66.29
 3 2 -4 97.39 10
 3 2 -4 85.09 10.1
 3 2 -4 74.69 7.9
 3 2 -4 70.69 10.5
 3 2 -4 89.79 11.3
 3 2 -4 102.39 14.9
 -3 -2 4 95.49 10.9
 -3 -2 4 77.19 11.1
 2 2 -4 850.91 48.5
 2 2 -4 858.51 48.9
 2 2 -4 795.82 48.6
 2 2 -4 910.11 52.19
 -2 -2 4 848.52 49
 -2 -2 4 860.41 50.29
 -2 -2 4 866.81 49
 1 2 -4 1171.48 67.39
 1 2 -4 1298.57 67.79
 1 2 -4 1212.58 66.89
 1 2 -4 1221.98 68.79
 1 2 -4 1163.08 68.29
 -1 -2 4 1230.58 68.89
 -1 -2 4 1123.69 67.49
 -1 -2 4 1211.38 67.39
 0 2 -4 1242.68 73.39
 0 2 -4 1467.45 73.89
 0 2 -4 1364.96 72.99
 0 -2 4 1247.08 73.29
 0 -2 4 1207.38 74.29
 0 -2 4 1198.18 72.89
 0 -2 4 1419.76 74.19
 -1 2 -4 150.98 14.9
 -1 2 -4 165.88 12.8
 -1 2 -4 175.58 12.6
 -1 2 -4 183.58 15.8
 1 -2 4 183.78 16
 1 -2 4 154.68 12.8
 1 -2 4 167.18 16.1
 1 -2 4 154.68 14.1
 -2 2 -4 403.56 29.3
 -2 2 -4 444.96 29.2
 -2 2 -4 468.05 26.2
 -2 2 -4 420.36 25.9
 2 -2 4 410.06 28.2
 2 -2 4 427.66 28.8
 2 -2 4 417.46 25.9
 -3 2 -4 644.74 41.2
 -3 2 -4 657.73 35.5
 -3 2 -4 582.54 35.3
 3 -2 4 602.94 35.6
 3 -2 4 609.64 38.9
 3 -2 4 604.04 39.7
 3 -2 4 548.85 37.3
 3 -2 4 632.44 35.9
 -4 2 -4 432.26 32.8
 -4 2 -4 413.06 25.2
 -4 2 -4 407.26 26.8
 4 -2 4 392.16 30.3
 4 -2 4 411.56 29.9
 4 -2 4 443.66 25.8
 4 -2 4 435.96 26
 4 -2 4 413.56 27.9
 -5 2 -4 11.9 7
 -5 2 -4 12.7 6.3
 5 -2 4 4.1 7.3
 5 -2 4 10.4 10.6
 5 -2 4 4.4 11.7
 5 -2 4 17.8 6.9
 5 -2 4 6.2 5.5
 -6 2 -4 193.48 14.3
 6 -2 4 188.18 26.7
 6 -2 4 198.38 15.6
 6 -2 4 172.38 15.7
 6 -2 4 173.08 20.2
 6 -2 4 217.28 25.6
 7 -2 4 10.2 14.2
 7 -2 4 18.2 17.4
 7 -2 4 24.9 7.5
 7 -2 4 25.5 12
 8 -2 4 -18.5 17.6
 8 -2 4 -7.5 14
 8 -2 4 -6.9 6.4
 8 -2 4 -15.3 9.2
 8 -2 4 -16.3 7.8
 9 -2 4 -11.6 18.5
 9 -2 4 1.7 6
 9 -2 4 -0.3 7.4
 9 -2 4 -25.1 15.1
 10 -2 4 31.6 21.9
 10 -2 4 -12.4 20.3
 10 -2 4 -2.3 7.9
 9 1 -4 -1.5 11.7
 9 1 -4 -8.4 17.2
 7 1 -4 84.29 15.8
 7 1 -4 81.19 12.5
 7 1 -4 85.99 11
 6 1 -4 87.29 13.9
 6 1 -4 139.99 13.5
 6 1 -4 108.99 12.4
 6 1 -4 120.59 17.5
 6 1 -4 101.79 17.6
 5 1 -4 890.61 53.79
 5 1 -4 996.6 53.99
 5 1 -4 854.11 51.79
 5 1 -4 876.21 51.49
 5 1 -4 895.01 52.99
 5 1 -4 931.31 52.59
 4 1 -4 1321.97 81.29
 4 1 -4 1439.16 81.49
 4 1 -4 1588.84 83.19
 4 1 -4 1476.25 84.99
 4 1 -4 1376.96 80.89
 -4 -1 4 1403.46 80.99
 -4 -1 4 1521.05 81.79
 -4 -1 4 1542.05 81.39
 3 1 -4 -1.1 5.4
 3 1 -4 -5 5.1
 3 1 -4 -14.3 6.7
 3 1 -4 1.6 4.9
 3 1 -4 -6.8 6.1
 -3 -1 4 3.8 4.3
 -3 -1 4 4.7 4.8
 -3 -1 4 -6.1 4.8
 2 1 -4 276.47 17.2
 2 1 -4 227.88 16.3
 2 1 -4 286.77 16.4
 2 1 -4 221.98 16.8
 2 1 -4 254.17 19.2
 -2 -1 4 264.47 18.9
 -2 -1 4 258.87 16.1
 -2 -1 4 259.87 16.8
 -2 -1 4 241.58 16.6
 -2 -1 4 285.37 16.6
 1 1 -4 119.79 12.2
 1 1 -4 92.29 9.6
 1 1 -4 114.69 9.9
 1 1 -4 113.59 9.9
 -1 -1 4 107.99 10.7
 -1 -1 4 99.29 13
 -1 -1 4 106.89 9.7
 -1 -1 4 89.69 9.3
 -1 -1 4 95.79 9.4
 0 1 -4 -5.8 5.1
 0 1 -4 -5.8 4.2
 0 1 -4 -6.1 5.1
 0 -1 4 8.8 6.3
 0 -1 4 1.6 5.4
 0 -1 4 -4.7 4.1
 -1 1 -4 1213.78 71.59
 -1 1 -4 1241.28 69.59
 -1 1 -4 1361.56 71.09
 -1 1 -4 1320.87 69.49
 1 -1 4 1199.78 69.59
 1 -1 4 1235.68 70.99
 1 -1 4 1167.58 70.89
 1 -1 4 1220.88 69.49
 -2 1 -4 2597.24 157.28
 -2 1 -4 2702.23 158.98
 -2 1 -4 2963.8 156.38
 2 -1 4 2729.63 159.68
 2 -1 4 2755.22 158.08
 2 -1 4 3100.49 156.58
 2 -1 4 2961 156.48
 2 -1 4 2888.11 157.68
 -3 1 -4 76.49 11.4
 -3 1 -4 83.69 9.1
 -3 1 -4 87.49 13.9
 3 -1 4 97.29 12.9
 3 -1 4 75.99 9.8
 3 -1 4 85.29 15.2
 -4 1 -4 155.78 21.6
 -4 1 -4 185.78 13
 -4 1 -4 201.88 15.8
 4 -1 4 191.58 19.8
 4 -1 4 188.98 17.1
 4 -1 4 193.28 14.2
 -5 1 -4 111.29 19
 5 -1 4 96.29 12.2
 5 -1 4 78.89 13.6
 5 -1 4 86.59 10.5
 5 -1 4 86.09 17.2
 5 -1 4 86.79 10.6
 6 -1 4 484.35 29.2
 6 -1 4 452.55 38.8
 6 -1 4 471.45 37.2
 6 -1 4 487.75 29.1
 6 -1 4 483.85 35.7
 7 -1 4 494.65 42.3
 7 -1 4 553.34 36.9
 7 -1 4 500.35 40.4
 7 -1 4 479.65 30.3
 7 -1 4 462.25 30.1
 8 -1 4 4.9 6.7
 8 -1 4 -9 18.3
 8 -1 4 -3.9 11.2
 8 -1 4 14.4 7.6
 8 -1 4 9.9 14.7
 9 -1 4 -21.2 12.1
 9 -1 4 -8.2 15.3
 9 -1 4 5.9 19.3
 10 -1 4 -16.8 19.2
 10 -1 4 4.7 20.4
 10 0 -4 12.3 8.5
 10 0 -4 24.8 9
 9 0 -4 25.8 9.1
 9 0 -4 23.4 18.2
 7 0 -4 128.49 22.2
 7 0 -4 107.59 17.6
 7 0 -4 133.79 15.4
 7 0 -4 138.59 14.1
 6 0 -4 162.48 18.7
 6 0 -4 127.59 15.9
 6 0 -4 146.49 13.7
 6 0 -4 129.79 12.7
 6 0 -4 143.19 15
 5 0 -4 780.32 47.7
 5 0 -4 860.61 46.5
 5 0 -4 785.32 46.4
 5 0 -4 733.43 49.4
 -5 0 4 837.52 45.6
 4 0 -4 353.66 24.7
 4 0 -4 321.37 24.4
 4 0 -4 361.86 23.3
 4 0 -4 420.96 23.7
 -4 0 4 398.36 24.5
 -4 0 4 379.16 24.2
 3 0 -4 378.06 27.5
 3 0 -4 455.05 26.6
 3 0 -4 437.26 29.9
 3 0 -4 405.96 26.2
 -3 0 4 457.95 26.3
 -3 0 4 454.25 28
 -3 0 4 435.86 26.2
 -3 0 4 455.65 26.7
 2 0 -4 559.84 31.8
 2 0 -4 488.45 30.5
 2 0 -4 552.54 30.8
 2 0 -4 477.95 30.8
 -2 0 4 519.85 30.4
 -2 0 4 546.15 30.6
 -2 0 4 522.05 32.1
 -2 0 4 525.45 30.9
 -2 0 4 505.55 29.7
 1 0 -4 470.85 27.1
 1 0 -4 408.56 26.9
 1 0 -4 391.96 25.7
 1 0 -4 457.85 25.9
 1 0 -4 453.65 25.9
 -1 0 4 438.06 25.9
 -1 0 4 417.86 27.6
 -1 0 4 431.66 26
 0 0 -4 1160.88 60.69
 0 0 -4 1040.1 62.39
 0 0 -4 1052.19 60.59
 0 0 -4 1137.29 61.59
 0 0 4 980.7 61.89
 0 0 4 1061.79 60.79
 0 0 4 1160.58 62.29
 0 0 4 1031.1 61.79
 0 0 4 1129.29 61.69
 0 0 4 1078.79 60.89
 -1 0 -4 2588.24 140.39
 -1 0 -4 2812.12 140.49
 -1 0 -4 2601.24 142.79
 -1 0 -4 2599.04 141.89
 1 0 4 2479.75 141.89
 1 0 4 2374.16 140.39
 1 0 4 2547.65 140.49
 1 0 4 2370.86 141.39
 -2 0 -4 138.59 10.9
 -2 0 -4 152.98 17.2
 -2 0 -4 124.99 10.6
 -2 0 -4 115.59 12.9
 2 0 4 108.69 14
 2 0 4 115.89 10.9
 2 0 4 127.29 10.9
 2 0 4 117.49 17.4
 -3 0 -4 34.8 6.8
 -3 0 -4 47.1 5.6
 -3 0 -4 27.7 11.2
 3 0 4 42.2 6
 3 0 4 57.19 9
 3 0 4 47.9 6
 -4 0 -4 47.8 16
 4 0 4 68.89 10.3
 4 0 4 72.69 10.2
 4 0 4 81.29 15.1
 -5 0 -4 29.6 15.5
 5 0 4 27.6 13.6
 5 0 4 35.7 9.9
 5 0 4 42.1 6.5
 -6 0 -4 45.9 18.5
 6 0 4 39.8 17.4
 6 0 4 61.49 7.4
 6 0 4 44.2 12.1
 6 0 4 53.19 7.4
 6 0 4 47.5 15.4
 7 0 4 26.2 15.4
 7 0 4 36.8 8.4
 7 0 4 53.89 18.3
 7 0 4 58.59 7.5
 7 0 4 81.79 14.2
 8 0 4 108.49 27.3
 8 0 4 74.79 21
 8 0 4 86.29 15.9
 9 0 4 14.9 19.2
 9 0 4 -10.8 14
 9 0 4 8.1 17.5
 10 0 4 30.8 17.4
 11 -1 -4 -2.3 9.7
 11 -1 -4 14.1 9.6
 10 -1 -4 27.8 9.7
 10 -1 -4 18.7 9.6
 10 -1 -4 6.4 19.9
 8 -1 -4 25.9 10.1
 8 -1 -4 3.7 11.3
 8 -1 -4 19.9 8.8
 7 -1 -4 9.7 9
 7 -1 -4 -0.1 7.6
 -7 1 4 0.3 6.1
 6 -1 -4 5.9 6.6
 6 -1 -4 22.2 11.4
 6 -1 -4 -1.6 7.7
 -6 1 4 -9 6.1
 -6 1 4 4.2 11
 5 -1 -4 118.79 12.8
 -5 1 4 127.99 18.1
 -5 1 4 119.69 11.9
 4 -1 -4 8.6 5.8
 4 -1 -4 13.3 8.1
 4 -1 -4 11.1 6.3
 -4 1 4 14.8 6.1
 -4 1 4 5.5 4.7
 3 -1 -4 2705.03 143.29
 3 -1 -4 2647.04 142.89
 3 -1 -4 2553.74 143.49
 3 -1 -4 2358.86 142.69
 -3 1 4 2656.53 143.69
 -3 1 4 2595.24 142.79
 -3 1 4 2408.96 142.69
 -3 1 4 2751.82 143.59
 2 -1 -4 25 7.2
 2 -1 -4 32.9 5.6
 2 -1 -4 30.3 5.4
 -2 1 4 22.6 4.5
 -2 1 4 38.5 6.9
 -2 1 4 31.6 5.8
 -2 1 4 22.3 7.3
 -2 1 4 23.9 5
 1 -1 -4 1744.13 86.09
 1 -1 -4 1659.83 85.39
 1 -1 -4 1385.56 86.39
 1 -1 -4 1428.66 85.09
 -1 1 4 1480.05 86.09
 -1 1 4 1533.65 85.99
 -1 1 4 1540.95 85.59
 -1 1 4 1450.95 86.29
 -1 1 4 1578.14 85.89
 0 -1 -4 6.2 8
 0 -1 -4 13.7 6.3
 0 -1 -4 15.8 4.6
 0 -1 -4 11.2 7.2
 0 -1 -4 14.8 4.5
 0 1 4 23.4 5.7
 0 1 4 13 4.7
 0 1 4 15 9.2
 0 1 4 7.9 4.2
 -1 -1 -4 53.49 8.1
 -1 -1 -4 64.19 12.2
 -1 -1 -4 83.39 11.8
 1 1 4 47.2 9.3
 1 1 4 72.29 7.2
 1 1 4 68.19 11.3
 1 1 4 55.39 8.2
 -2 -1 -4 1437.26 71.99
 -2 -1 -4 1153.28 75.99
 -2 -1 -4 1268.97 73.49
 2 1 4 1299.27 73.99
 2 1 4 1267.47 75.29
 2 1 4 1312.37 71.99
 2 1 4 1281.37 72.09
 -3 -1 -4 54.19 5.4
 -3 -1 -4 48.6 13.9
 3 1 4 36.4 8.4
 3 1 4 41 5.9
 3 1 4 40.7 6.1
 3 1 4 25.3 9.8
 -4 -1 -4 59.69 16.4
 4 1 4 48.1 12.9
 4 1 4 53.19 7
 4 1 4 38.8 10
 4 1 4 55.69 6.6
 -5 -1 -4 436.36 38.2
 5 1 4 414.16 33.8
 5 1 4 406.66 36.3
 5 1 4 498.35 27
 -6 -1 -4 1103.59 69.49
 6 1 4 964.8 57.09
 6 1 4 1023.5 62.89
 6 1 4 968.1 65.89
 -7 -1 -4 105.79 25.6
 7 1 4 116.89 16.9
 7 1 4 114.89 23.8
 7 1 4 92.29 19
 8 1 4 63.79 19.4
 8 1 4 51.29 15.3
 9 1 4 9 18.3
 9 1 4 -10.9 15.4
 9 1 4 7.5 21.1
 11 -2 -4 17.7 10.8
 11 -2 -4 -35 21.6
 11 -2 -4 27.3 10.6
 10 -2 -4 158.18 19.5
 10 -2 -4 163.68 18.1
 7 -2 -4 165.78 28.2
 7 -2 -4 136.49 12.7
 7 -2 -4 110.79 15
 6 -2 -4 23.6 11.6
 6 -2 -4 13.2 7.7
 6 -2 -4 -3.8 6.4
 -6 2 4 2.2 6.3
 5 -2 -4 906.91 54.39
 5 -2 -4 924.31 54.59
 5 -2 -4 989.7 56.89
 -5 2 4 998 56.59
 -5 2 4 951.9 54.49
 4 -2 -4 357.16 24.7
 4 -2 -4 407.46 25
 -4 2 4 408.06 25
 -4 2 4 401.86 24.4
 3 -2 -4 997.6 59.29
 3 -2 -4 1016.6 60.69
 3 -2 -4 1120.29 59.39
 3 -2 -4 1039.9 59.69
 -3 2 4 1006.3 58.69
 -3 2 4 1067.69 59.29
 -3 2 4 1082.49 59.49
 -3 2 4 1045.2 60.09
 2 -2 -4 1420.96 74.99
 2 -2 -4 1452.55 74.39
 2 -2 -4 1218.08 75.19
 2 -2 -4 1351.46 74.09
 2 -2 -4 1223.68 74.29
 -2 2 4 1338.57 74.59
 -2 2 4 1282.47 73.89
 -2 2 4 1299.67 74.09
 -2 2 4 1301.57 74.09
 1 -2 -4 611.24 34.5
 1 -2 -4 570.64 35.9
 1 -2 -4 619.44 34
 1 -2 -4 585.04 33.7
 1 -2 -4 523.75 36.2
 -1 2 4 568.94 33.8
 -1 2 4 568.54 34.1
 -1 2 4 595.94 34.7
 -1 2 4 568.64 35.2
 0 -2 -4 24 5.1
 0 -2 -4 16 6.1
 0 -2 -4 21.7 8.4
 0 -2 -4 31 6.1
 0 -2 -4 11.9 9.6
 0 2 4 29 6.1
 0 2 4 19.1 5.9
 0 2 4 24.9 5.4
 -1 -2 -4 166.08 11.8
 -1 -2 -4 141.99 11.6
 -1 -2 -4 153.28 20
 1 2 4 156.98 12.9
 1 2 4 146.99 18.6
 1 2 4 136.39 15.2
 1 2 4 144.89 12
 -2 -2 -4 157.38 11
 -2 -2 -4 123.69 20.5
 2 2 4 145.59 11.4
 2 2 4 141.09 11.9
 2 2 4 115.09 15.5
 -3 -2 -4 132.99 18
 -3 -2 -4 115.79 19.1
 3 2 4 98.39 10.4
 3 2 4 102.09 16.9
 3 2 4 92.39 15.9
 3 2 4 96.69 11.7
 -4 -2 -4 -5.8 12.6
 4 2 4 9.5 13.1
 4 2 4 17.4 9.7
 4 2 4 11.6 6
 4 2 4 24.3 5.5
 -5 -2 -4 -6.9 14.6
 5 2 4 8.6 10.9
 5 2 4 -11.7 14.1
 5 2 4 17.1 5.8
 -6 -2 -4 27.3 17.4
 6 2 4 51.99 17.5
 -7 -2 -4 -17.2 33.3
 7 2 4 36.2 29.1
 7 2 4 39.5 29.9
 7 2 4 38.3 14.1
 8 2 4 30 18.6
 8 2 4 41.1 16.7
 8 2 4 38.1 19.6
 9 2 4 42.4 17.6
 9 2 4 33.7 20
 9 2 4 77.39 25
 11 -3 -4 27.1 11.1
 11 -3 -4 18.7 24
 10 -3 -4 305.17 24.2
 10 -3 -4 318.07 37
 10 -3 -4 278.47 25.1
 8 -3 -4 99.19 12.8
 8 -3 -4 96.59 20.7
 8 -3 -4 124.39 17
 7 -3 -4 -19.1 14.7
 7 -3 -4 14.9 9.5
 7 -3 -4 5.6 8.4
 -7 3 4 -2.2 7.5
 6 -3 -4 22 8
 6 -3 -4 13.9 7.5
 6 -3 -4 11.9 5.7
 -6 3 4 -0.3 10.8
 5 -3 -4 65.59 6.8
 5 -3 -4 54.49 8.9
 -5 3 4 70.89 8.2
 -5 3 4 71.69 9.3
 4 -3 -4 5828.52 304.47
 4 -3 -4 5625.54 303.47
 4 -3 -4 5650.33 305.37
 4 -3 -4 5010.5 303.27
 4 -3 -4 5579.84 303.97
 -4 3 4 5390.56 305.27
 -4 3 4 5445.06 303.97
 -4 3 4 5393.06 305.67
 -4 3 4 5621.84 303.27
 -4 3 4 5756.92 304.07
 3 -3 -4 1124.79 60.49
 3 -3 -4 1045.3 59.69
 3 -3 -4 932.21 60.09
 3 -3 -4 1024.1 59.89
 3 -3 -4 1131.19 62.29
 -3 3 4 1048.7 60.19
 -3 3 4 1018.1 59.89
 -3 3 4 1064.39 61.89
 -3 3 4 1074.09 59.99
 -3 3 4 1074.99 60.29
 2 -3 -4 815.42 49.7
 2 -3 -4 890.91 47.7
 2 -3 -4 792.42 47.6
 2 -3 -4 757.32 48.6
 -2 3 4 840.32 47.5
 -2 3 4 832.42 47.9
 -2 3 4 758.52 48.1
 -2 3 4 920.21 50.09
 -2 3 4 813.72 47.7
 1 -3 -4 59.19 11.4
 1 -3 -4 46.9 11.9
 1 -3 -4 76.19 7.7
 1 -3 -4 70.99 8.5
 1 -3 -4 54.59 7.9
 -1 3 4 72.89 8.3
 -1 3 4 68.19 8.6
 -1 3 4 70.69 11.7
 0 -3 -4 1883.91 104.49
 0 -3 -4 1820.62 103.19
 0 -3 -4 1862.01 106.09
 0 -3 -4 1764.52 106.29
 0 -3 -4 2002.7 103.29
 0 3 4 1852.21 103.69
 0 3 4 1886.01 104.79
 0 3 4 1753.22 105.49
 0 3 4 1908.61 103.49
 -1 -3 -4 3309.87 167.68
 -1 -3 -4 3228.08 170.78
 -1 -3 -4 3034.9 170.08
 1 3 4 2773.62 166.78
 1 3 4 2892.41 168.48
 1 3 4 2906.31 166.78
 -2 -3 -4 -8.5 12.4
 -2 -3 -4 -1.8 10.2
 2 3 4 25.4 6
 2 3 4 14.4 7.8
 2 3 4 25.4 6.1
 -3 -3 -4 226.68 28.8
 -3 -3 -4 211.58 26.9
 3 3 4 213.18 15.5
 3 3 4 217.88 21.9
 3 3 4 189.28 15.6
 -4 -3 -4 1105.19 72.69
 -4 -3 -4 1125.29 72.59
 4 3 4 1137.79 69.49
 4 3 4 1104.79 71.69
 4 3 4 1212.08 63.79
 4 3 4 1078.79 63.79
 -5 -3 -4 -15.5 17
 5 3 4 13.9 6.4
 5 3 4 13 6.3
 5 3 4 9.3 13.8
 5 3 4 -12.9 15.7
 -6 -3 -4 -4.3 16.8
 6 3 4 11.4 13.8
 6 3 4 8.1 16.6
 -7 -3 -4 -6.8 19.2
 7 3 4 13.4 21
 7 3 4 14.3 17.5
 7 3 4 35.1 20.9
 8 3 4 85.29 23
 8 3 4 87.19 24.7
 11 -4 -4 9.9 24
 11 -4 -4 20.7 11.5
 11 -4 -4 9.3 12.8
 10 -4 -4 33.1 11.3
 10 -4 -4 49 30.3
 10 -4 -4 41.8 12.2
 9 -4 -4 19.5 19
 9 -4 -4 54.19 10.6
 9 -4 -4 60.39 12.6
 9 -4 -4 58.09 19.4
 -9 4 4 43 10.7
 8 -4 -4 24.1 10.7
 8 -4 -4 50.99 10.1
 -8 4 4 32 9.6
 7 -4 -4 154.28 18.3
 7 -4 -4 153.68 18.7
 7 -4 -4 173.38 22.4
 7 -4 -4 180.68 27.5
 -7 4 4 198.78 16.2
 -7 4 4 165.98 19.1
 6 -4 -4 443.76 33.1
 6 -4 -4 395.36 28.2
 6 -4 -4 426.96 24.7
 6 -4 -4 428.16 28
 -6 4 4 418.46 27.5
 -6 4 4 411.26 26.8
 5 -4 -4 451.75 34.6
 5 -4 -4 488.25 30.1
 5 -4 -4 483.75 29.6
 5 -4 -4 496.55 33.8
 5 -4 -4 450.95 27.2
 -5 4 4 432.56 28.9
 -5 4 4 478.95 29.5
 -5 4 4 413.56 28.1
 4 -4 -4 7532.15 413.66
 4 -4 -4 7048.99 415.06
 4 -4 -4 7143.29 413.06
 4 -4 -4 7565.34 413.76
 4 -4 -4 7855.91 413.86
 -4 4 4 7965.3 413.56
 -4 4 4 7998.9 413.86
 -4 4 4 7414.96 413.36
 -4 4 4 7291.07 413.66
 3 -4 -4 696.43 44.5
 3 -4 -4 644.04 43.1
 3 -4 -4 700.53 41.6
 3 -4 -4 716.23 42
 3 -4 -4 703.03 42.5
 -3 4 4 752.82 42
 -3 4 4 790.52 42.4
 -3 4 4 726.53 45
 -3 4 4 672.13 42.5
 2 -4 -4 78.49 11.3
 2 -4 -4 78.09 13.3
 2 -4 -4 74.99 13.3
 2 -4 -4 88.09 12.6
 -2 4 4 101.99 19.5
 -2 4 4 101.79 12.3
 -2 4 4 77.29 11.9
 -2 4 4 71.09 9.8
 1 -4 -4 529.65 35.9
 1 -4 -4 545.45 32.1
 1 -4 -4 538.25 31.2
 1 -4 -4 470.45 35.1
 1 -4 -4 525.65 31.3
 -1 4 4 493.25 32
 -1 4 4 519.55 33.7
 -1 4 4 527.65 32.9
 -1 4 4 504.65 32.1
 0 -4 -4 496.85 36.7
 0 -4 -4 531.15 31.1
 0 -4 -4 518.15 36.8
 0 4 4 550.84 31.7
 0 4 4 519.05 32.3
 0 4 4 517.75 34.3
 -1 -4 -4 562.84 30.6
 -1 -4 -4 457.35 36.7
 -1 -4 -4 536.35 38.2
 1 4 4 487.35 31.6
 1 4 4 516.95 31.2
 1 4 4 534.25 34.6
 -2 -4 -4 221.38 16.5
 -2 -4 -4 167.58 26.6
 2 4 4 164.28 15.4
 2 4 4 183.68 14.9
 2 4 4 177.28 20.8
 -3 -4 -4 33.5 6.5
 -3 -4 -4 14.3 14.7
 -3 -4 -4 14.9 16.6
 3 4 4 19.3 6.6
 3 4 4 18.2 7.2
 3 4 4 -6.5 11.6
 -4 -4 -4 0.6 17.3
 -4 -4 -4 -17.6 16.8
 4 4 4 13.3 7.1
 4 4 4 -11.1 11.7
 4 4 4 10.9 6.6
 -5 -4 -4 179.88 27.1
 -5 -4 -4 194.78 33.4
 5 4 4 160.78 26.7
 5 4 4 152.28 23.6
 -6 -4 -4 87.79 25.5
 -7 -4 -4 9.8 19.4
 7 4 4 21.2 17
 7 4 4 35.1 17.8
 8 4 4 71.89 22.3
 12 -5 -4 78.39 14.7
 12 -5 -4 16.2 28
 11 -5 -4 20.1 23.9
 10 -5 -4 -0.7 26.1
 10 -5 -4 26.4 11.5
 10 -5 -4 22.6 11.7
 9 -5 -4 14.3 11.4
 9 -5 -4 18.9 13.4
 9 -5 -4 23.2 11
 9 -5 -4 -2.6 19.9
 8 -5 -4 -21.4 10.5
 8 -5 -4 0.1 18.6
 8 -5 -4 -9.8 10.5
 -8 5 4 -9.8 9.3
 7 -5 -4 32.1 9.6
 7 -5 -4 51.79 17.1
 7 -5 -4 33.5 11.1
 -7 5 4 26.8 10.3
 6 -5 -4 4.9 8.7
 6 -5 -4 -6.9 8.5
 6 -5 -4 30.9 14
 6 -5 -4 13 9.7
 -6 5 4 -2 8.4
 5 -5 -4 377.56 26.1
 5 -5 -4 373.26 26
 5 -5 -4 355.76 37.9
 5 -5 -4 379.56 26.3
 -5 5 4 373.06 26.5
 4 -5 -4 1327.57 79.69
 4 -5 -4 1349.56 77.49
 4 -5 -4 1427.96 78.39
 4 -5 -4 1376.06 77.59
 -4 5 4 1475.85 77.69
 -4 5 4 1306.27 77.89
 -4 5 4 1257.97 76.59
 3 -5 -4 21.4 7.3
 3 -5 -4 1.6 11
 3 -5 -4 24.9 7.5
 -3 5 4 20.4 6.4
 -3 5 4 5.3 8.8
 -3 5 4 13.7 7.2
 -3 5 4 14.2 8
 2 -5 -4 -2.7 5.7
 2 -5 -4 -4.8 6.7
 -2 5 4 -12.6 6.4
 -2 5 4 -12.8 7.2
 -2 5 4 -11.1 6
 -2 5 4 -7 7.9
 1 -5 -4 82.49 16
 1 -5 -4 94.39 9.5
 1 -5 -4 88.39 16.3
 -1 5 4 67.69 10.6
 -1 5 4 90.79 11.7
 -1 5 4 93.29 15.1
 0 -5 -4 815.82 55.09
 0 -5 -4 888.81 55.99
 0 -5 -4 848.22 49.8
 0 5 4 871.71 50.99
 0 5 4 910.91 53.39
 0 5 4 883.01 50.49
 -1 -5 -4 147.79 20.1
 -1 -5 -4 144.79 34.7
 -1 -5 -4 114.19 11.2
 1 5 4 99.39 14.4
 1 5 4 107.79 13.1
 1 5 4 123.69 15.2
 -2 -5 -4 670.73 50.39
 -2 -5 -4 819.92 52.89
 2 5 4 636.74 42.8
 2 5 4 792.32 44.8
 2 5 4 687.23 47.3
 -3 -5 -4 2.4 18.3
 3 5 4 13.5 13
 3 5 4 16.8 8.2
 3 5 4 29.4 7.7
 -4 -5 -4 59.69 20.6
 -4 -5 -4 110.89 24.2
 4 5 4 91.99 11.1
 4 5 4 115.89 11
 4 5 4 76.09 16.2
 -5 -5 -4 18.3 19.8
 -5 -5 -4 11.6 38.2
 5 5 4 51.69 39.9
 5 5 4 8.7 20.1
 -6 -5 -4 59.29 23.6
 6 5 4 55.39 19.6
 6 5 4 53.79 17
 -7 -5 -4 16.5 22.5
 7 5 4 6.2 16
 12 -6 -4 17.9 13
 12 -6 -4 -39.5 26.8
 11 -6 -4 7 12.8
 11 -6 -4 -34.4 23.8
 10 -6 -4 -6.2 23.6
 10 -6 -4 18.5 12.3
 10 -6 -4 -3.6 11.5
 10 -6 -4 2 10.8
 9 -6 -4 38.3 12.4
 9 -6 -4 14.4 14
 9 -6 -4 11.8 10.3
 9 -6 -4 15.7 20.1
 -9 6 4 15.3 11.5
 8 -6 -4 39.8 11.9
 8 -6 -4 42.7 19.2
 8 -6 -4 58.39 12.4
 -8 6 4 54.89 12.3
 -8 6 4 48.6 12.3
 7 -6 -4 -6.4 10.6
 7 -6 -4 21.7 18.6
 7 -6 -4 5.7 9.2
 -7 6 4 -2.9 11.4
 6 -6 -4 37.1 16
 6 -6 -4 -6 10.6
 6 -6 -4 10.2 8.5
 6 -6 -4 2.9 12
 -6 6 4 8.2 5.6
 -6 6 4 1.9 10.9
 -6 6 4 -11.8 10.6
 5 -6 -4 327.47 25.3
 5 -6 -4 358.66 25.7
 5 -6 -4 366.76 30.7
 5 -6 -4 401.46 27.9
 -5 6 4 351.46 27.1
 -5 6 4 321.77 26.8
 -5 6 4 339.97 23.5
 4 -6 -4 3.2 12.8
 4 -6 -4 17.1 9.1
 4 -6 -4 7.7 11
 4 -6 -4 -1.6 7.7
 -4 6 4 -6.9 8.6
 -4 6 4 4.8 8
 -4 6 4 7.9 6.2
 -4 6 4 10.6 9.5
 3 -6 -4 225.88 18.9
 3 -6 -4 231.48 18.8
 3 -6 -4 227.48 35
 3 -6 -4 238.68 24.6
 -3 6 4 227.48 19.5
 -3 6 4 224.78 20.5
 -3 6 4 253.07 19.6
 2 -6 -4 5.7 13.6
 2 -6 -4 -0.1 16.4
 -2 6 4 25.7 7.9
 -2 6 4 22.4 8.7
 -2 6 4 8.9 8.8
 1 -6 -4 515.75 32.3
 1 -6 -4 538.35 38.7
 -1 6 4 499.15 33.8
 -1 6 4 540.95 35.6
 0 -6 -4 55.59 17.8
 0 -6 -4 82.59 9
 0 -6 -4 45.8 18.3
 0 6 4 67.49 10.8
 0 6 4 61.59 9.8
 0 6 4 78.59 12.6
 -1 -6 -4 141.79 27.8
 -1 -6 -4 217.68 26.5
 -1 -6 -4 203.68 15.1
 1 6 4 177.38 23.5
 1 6 4 178.28 17.2
 1 6 4 181.18 18.3
 -2 -6 -4 -2.7 19.6
 -2 -6 -4 8.6 21.2
 2 6 4 8.6 9.1
 2 6 4 18.7 9.6
 2 6 4 11.2 14.1
 -3 -6 -4 -6.4 22.2
 -3 -6 -4 -37.6 20.7
 3 6 4 2.9 13.4
 3 6 4 -5.2 7.8
 3 6 4 -17.3 9.2
 -4 -6 -4 219.08 35.2
 -4 -6 -4 278.27 45.5
 4 6 4 278.87 19.9
 4 6 4 299.87 38.6
 -5 -6 -4 83.89 24
 -5 -6 -4 66.79 37.7
 5 6 4 81.39 18.9
 5 6 4 76.99 9.3
 5 6 4 69.49 9.9
 -6 -6 -4 59.39 23.7
 -6 -6 -4 30.2 22.4
 6 6 4 60.29 19.5
 6 6 4 66.79 18.7
 -7 -6 -4 61.89 25.1
 7 6 4 90.99 25.7
 7 6 4 42.8 21
 11 -7 -4 -10 12.4
 11 -7 -4 -30.7 24.7
 9 -7 -4 148.49 45.2
 9 -7 -4 65.69 15.6
 9 -7 -4 102.69 21.9
 -9 7 4 66.39 20
 8 -7 -4 -0.8 9.4
 8 -7 -4 -1.8 19.8
 8 -7 -4 -2.2 10.2
 -8 7 4 -2.7 12.7
 7 -7 -4 22.6 10.6
 7 -7 -4 46.9 14.5
 7 -7 -4 54.69 21.3
 7 -7 -4 47.3 13.3
 -7 7 4 34.8 13.4
 6 -7 -4 153.68 23.8
 6 -7 -4 175.58 22.5
 6 -7 -4 141.89 19.2
 -6 7 4 160.98 21.4
 5 -7 -4 25.6 11
 5 -7 -4 18.2 16.3
 5 -7 -4 9.1 9.5
 5 -7 -4 14.2 13.6
 -5 7 4 -4.4 10.9
 -5 7 4 19.1 6.9
 4 -7 -4 34.7 9.6
 4 -7 -4 38.7 14.8
 4 -7 -4 32.6 8.5
 4 -7 -4 23.7 15.2
 -4 7 4 46.6 10.5
 -4 7 4 41.7 8.7
 -4 7 4 40.4 11.6
 3 -7 -4 239.28 27.6
 3 -7 -4 281.87 22
 3 -7 -4 291.07 28.3
 -3 7 4 286.47 22.6
 -3 7 4 263.17 23.8
 -3 7 4 304.37 23.3
 2 -7 -4 74.59 16.9
 2 -7 -4 88.89 22.4
 -2 7 4 57.79 11.7
 -2 7 4 74.19 12.2
 -2 7 4 72.09 11.7
 1 -7 -4 157.88 23.7
 1 -7 -4 153.98 23.9
 1 -7 -4 111.59 14.4
 -1 7 4 102.59 17.1
 -1 7 4 144.29 16.7
 -1 7 4 132.69 14.9
 0 -7 -4 -3.8 7.7
 0 7 4 3.6 9.6
 0 7 4 -3.6 7.8
 -1 -7 -4 126.59 14.1
 1 7 4 106.19 17
 1 7 4 110.19 14.7
 1 7 4 130.39 16.2
 -2 -7 -4 155.38 29.4
 -2 -7 -4 114.29 13.5
 -2 -7 -4 121.59 27.4
 2 7 4 129.29 13.4
 2 7 4 93.79 16.9
 2 7 4 77.59 13.1
 -3 -7 -4 71.89 26.5
 -3 -7 -4 75.39 32.2
 3 7 4 67.89 10.7
 -4 -7 -4 45.6 28.4
 4 7 4 46.4 10.3
 4 7 4 73.29 17
 4 7 4 44.7 10
 -5 -7 -4 91.09 23
 5 7 4 97.79 12.6
 5 7 4 64.19 10.6
 5 7 4 76.59 19.2
 -6 -7 -4 43.8 22.6
 -6 -7 -4 46.3 23.5
 6 7 4 32.7 20.7
 6 7 4 19.2 18.7
 11 -8 -4 16.6 14.9
 11 -8 -4 -18 25.9
 10 -8 -4 16.3 24.9
 10 -8 -4 22.9 13.7
 9 -8 -4 90.39 25
 9 -8 -4 65.59 22.3
 9 -8 -4 63.79 16
 -9 8 4 67.79 15
 8 -8 -4 90.89 16.8
 8 -8 -4 67.09 16.2
 8 -8 -4 121.49 23.4
 8 -8 -4 101.09 26.3
 -8 8 4 82.29 16.7
 7 -8 -4 163.38 25.4
 7 -8 -4 139.29 19.6
 7 -8 -4 167.18 32.4
 7 -8 -4 148.19 21.4
 -7 8 4 138.59 18.6
 6 -8 -4 14.8 17.8
 6 -8 -4 -10.6 18.6
 6 -8 -4 9.5 14.7
 6 -8 -4 1.3 11
 -6 8 4 14.3 14.5
 -6 8 4 8.9 7.5
 5 -8 -4 409.36 29.8
 5 -8 -4 419.86 37.5
 5 -8 -4 354.06 42.9
 -5 8 4 368.16 30.7
 -5 8 4 432.86 28.3
 4 -8 -4 49.3 19
 4 -8 -4 48.1 10.4
 4 -8 -4 45.2 18.6
 -4 8 4 37.6 12.5
 -4 8 4 30.5 11.5
 -4 8 4 37.3 10.2
 3 -8 -4 136.19 14.5
 3 -8 -4 122.29 21.1
 3 -8 -4 127.09 23.3
 -3 8 4 131.79 21.1
 -3 8 4 145.99 16.2
 -3 8 4 143.09 17.9
 2 -8 -4 -17.6 20.1
 2 -8 -4 8.7 8.7
 2 -8 -4 10.8 18.1
 -2 8 4 37 11.9
 -2 8 4 16.4 10.6
 -2 8 4 11.2 11.6
 1 -8 -4 -25 18.3
 1 -8 -4 -12.8 7.3
 1 -8 -4 -36.6 20.3
 -1 8 4 -12.8 13.1
 -1 8 4 -8.8 11.4
 0 -8 -4 27.9 8.1
 0 -8 -4 40.6 22.2
 0 -8 -4 15.8 23.6
 0 8 4 20.5 12.8
 0 8 4 21.4 14.9
 0 8 4 44.5 10.3
 -1 -8 -4 160.38 27.7
 -1 -8 -4 122.29 28.5
 1 8 4 123.39 14.4
 1 8 4 92.59 14.2
 1 8 4 102.69 19.8
 -2 -8 -4 123.89 50.89
 -2 -8 -4 94.49 26.6
 2 8 4 57.19 10.6
 -3 -8 -4 -6.2 24.3
 -3 -8 -4 39.2 27.2
 3 8 4 -14.4 9.7
 3 8 4 -9.6 14.7
 3 8 4 9.3 8.7
 -4 -8 -4 42 21.8
 -4 -8 -4 57.49 26.8
 4 8 4 3.4 9.9
 4 8 4 7.7 9.9
 4 8 4 18.7 15.6
 -5 -8 -4 75.09 24.4
 -5 -8 -4 84.59 25.7
 5 8 4 40.1 18.4
 10 -9 -4 61.29 16.8
 8 -9 -4 22.5 11.7
 8 -9 -4 35.1 22.4
 8 -9 -4 21.3 12
 -8 9 4 28.2 16.7
 7 -9 -4 26.8 17
 7 -9 -4 -27.8 19.3
 7 -9 -4 6.7 14.2
 7 -9 -4 11.1 11.8
 -7 9 4 3.8 14
 6 -9 -4 134.69 20.9
 6 -9 -4 132.69 24.8
 6 -9 -4 90.59 21.9
 -6 9 4 134.59 18.9
 -6 9 4 90.19 16.1
 5 -9 -4 30.5 18.9
 5 -9 -4 12.8 18.3
 5 -9 -4 3.3 9.8
 -5 9 4 13.6 13
 4 -9 -4 190.98 27.3
 4 -9 -4 135.49 23.5
 4 -9 -4 154.78 19
 -4 9 4 155.08 26.3
 -4 9 4 138.69 21.5
 -4 9 4 177.68 28.6
 3 -9 -4 298.17 33.8
 3 -9 -4 314.27 33.5
 3 -9 -4 346.27 28.4
 -3 9 4 300.97 28.1
 -3 9 4 340.37 30.1
 -3 9 4 320.17 26.5
 2 -9 -4 84.49 12.2
 2 -9 -4 69.69 25.2
 2 -9 -4 98.39 24.6
 -2 9 4 83.19 13.8
 -2 9 4 53.89 14.7
 -2 9 4 99.29 16.6
 1 -9 -4 290.67 40.2
 1 -9 -4 310.07 24
 1 -9 -4 370.16 39.3
 -1 9 4 341.87 27.8
 -1 9 4 286.97 28.5
 -1 9 4 346.07 32.3
 0 -9 -4 267.67 21.4
 0 -9 -4 321.77 38.2
 0 9 4 219.28 31.9
 0 9 4 251.87 24.7
 0 9 4 292.37 23.6
 -1 -9 -4 52.99 26.6
 -1 -9 -4 72.19 29.9
 1 9 4 44.4 14.1
 1 9 4 56.69 12
 1 9 4 53.09 23
 -2 -9 -4 10.9 25.3
 -2 -9 -4 13.4 40.3
 2 9 4 4.5 14.3
 2 9 4 7.1 9.7
 2 9 4 16.2 11
 -3 -9 -4 43.2 26.3
 3 9 4 3.7 10.7
 3 9 4 -7.7 16.1
 -4 -9 -4 102.99 29.5
 -4 -9 -4 63.79 22.7
 -9 10 4 6.2 32.9
 8 -10 -4 29.8 12
 8 -10 -4 13.6 22.7
 -8 10 4 47.2 17.2
 7 -10 -4 32.6 19.1
 7 -10 -4 20 12.5
 7 -10 -4 -6.4 22.4
 -7 10 4 10.3 14.9
 6 -10 -4 62.39 31.8
 6 -10 -4 81.29 17.5
 -6 10 4 56.59 11.2
 -6 10 4 63.59 15.2
 5 -10 -4 376.66 36
 5 -10 -4 309.57 36.2
 5 -10 -4 333.47 27.6
 -5 10 4 365.66 40.9
 -5 10 4 313.87 30
 4 -10 -4 76.69 23.8
 4 -10 -4 58.49 11.1
 -4 10 4 89.09 16
 -4 10 4 63.39 15.5
 -4 10 4 52.29 14.1
 3 -10 -4 -17.4 18.1
 3 -10 -4 -14.6 23.4
 3 -10 -4 -12.5 19.2
 -3 10 4 -5.6 12.4
 -3 10 4 4.2 12.7
 -3 10 4 13.6 13.6
 2 -10 -4 6.9 9.1
 2 -10 -4 -5.1 23.7
 2 -10 -4 20.9 23.5
 -2 10 4 -4.1 13
 -2 10 4 20.3 13.8
 -2 10 4 -1.1 12.1
 1 -10 -4 5.8 8.8
 1 -10 -4 48.4 23.7
 1 -10 -4 55.19 41.7
 -1 10 4 21.4 17
 -1 10 4 22.8 15.4
 -1 10 4 17.4 13.2
 0 -10 -4 160.28 17.9
 0 10 4 145.79 19.6
 0 10 4 127.09 18.7
 0 10 4 148.09 22.5
 -1 -10 -4 112.09 31.8
 -1 -10 -4 106.99 31
 1 10 4 57.29 12.6
 1 10 4 36.6 12.3
 1 10 4 57.09 18
 -2 -10 -4 74.79 28.8
 2 10 4 19.2 15.8
 2 10 4 9.4 12.1
 2 10 4 21 11.5
 8 -11 -4 2.7 24.3
 7 -11 -4 8 11.2
 7 -11 -4 -1 22.4
 -7 11 4 -0.1 17.4
 6 -11 -4 7.2 11.8
 6 -11 -4 15.7 22.7
 -6 11 4 -13.4 13
 -6 11 4 8.3 14.3
 5 -11 -4 25.5 22.2
 5 -11 -4 11.2 12.4
 -5 11 4 16.6 14.6
 -5 11 4 19.8 12.6
 4 -11 -4 50.29 26.3
 4 -11 -4 58.49 14
 4 -11 -4 96.89 26.6
 -4 11 4 63.99 16.3
 3 -11 -4 103.09 44.4
 3 -11 -4 58.09 12.1
 3 -11 -4 85.59 38.2
 -3 11 4 45.3 15.5
 -3 11 4 71.19 16.8
 -3 11 4 24.9 14.2
 2 -11 -4 172.38 38.2
 2 -11 -4 142.29 18.7
 2 -11 -4 197.98 37.6
 -2 11 4 128.79 21
 -2 11 4 176.18 29.5
 -2 11 4 133.59 25.8
 1 -11 -4 254.47 42.4
 1 -11 -4 303.57 39.8
 -1 11 4 240.78 34.2
 0 -11 -4 56.79 26.5
 0 -11 -4 81.79 29
 -1 -11 -4 132.09 32.8
 2 11 4 125.99 33.3
 10 -12 -4 6.3 12
 10 -12 -4 -7.6 28.8
 6 -12 -4 -7 14.3
 6 -12 -4 27.7 25.1
 5 -12 -4 24.5 12.1
 5 -12 -4 45.6 23.7
 -5 12 4 50.99 17.4
 -5 12 4 39.7 16
 4 -12 -4 24.5 26.5
 4 -12 -4 1.8 10.1
 4 -12 -4 15.3 23.5
 -4 12 4 28.7 16.7
 -4 12 4 -5.8 14.5
 3 -12 -4 84.89 28.4
 3 -12 -4 64.59 25.2
 2 -12 -4 103.49 27.9
 0 -12 -4 127.19 32.5
 -1 -12 -4 368.16 44.6
 -1 -12 -4 335.17 59.09
 9 -13 -4 74.69 29.8
 6 -13 -4 51.29 24.9
 5 -13 -4 58.79 25.2
 4 -13 -4 92.99 28.2
 3 -13 -4 75.69 27.5
 -3 13 4 36.3 19.9
 1 -13 -4 348.27 56.59
 1 -13 -4 332.97 44.2
 6 -14 -4 162.78 50.09
 3 -14 5 128.09 37.2
 4 -14 5 89.09 31.5
 -5 14 -5 12.4 14.7
 5 -14 5 60.99 30.9
 5 -14 5 33.9 18.5
 5 -14 5 29.5 20.6
 -6 14 -5 10.7 14.7
 6 -14 5 -0.2 21.7
 6 -14 5 22.4 18.3
 6 -14 5 56.69 26.6
 2 -13 5 88.69 23.2
 -3 13 -5 18.4 26.1
 3 -13 5 73.19 21.4
 3 -13 5 35.9 14.3
 -4 13 -5 11.1 15.8
 4 -13 5 21.2 18.6
 4 -13 5 36.1 16.7
 4 -13 5 26.8 20.8
 -5 13 -5 164.08 24.1
 5 -13 5 82.09 40.9
 5 -13 5 120.69 20.2
 -6 13 -5 103.59 19.3
 6 -13 5 105.79 26.2
 6 -13 5 87.59 18.9
 7 -13 5 22.5 20.5
 7 -13 5 19.8 26.7
 8 -13 5 20.2 15.9
 -1 12 -5 19.3 13.2
 1 -12 5 46.3 19.8
 -2 12 -5 -17.7 11
 2 -12 5 -9.3 19.3
 2 -12 5 -5.7 12.3
 -3 12 -5 -10.7 15.2
 3 -12 5 15.1 14.1
 3 -12 5 28.6 19.5
 3 -12 5 13.9 15.5
 -4 12 -5 40 15.7
 4 -12 5 65.99 22.4
 4 -12 5 38.7 18.4
 4 -12 5 48.5 16.1
 -5 12 -5 32.4 16.2
 5 -12 5 41.5 16.2
 5 -12 5 19.7 19.9
 5 -12 5 34.5 22
 -6 12 -5 4.6 17.1
 6 -12 5 10 15.1
 6 -12 5 6.4 19.9
 6 -12 5 -29.1 19.4
 -7 12 -5 32.5 16.3
 7 -12 5 -38 21.3
 7 -12 5 -12.6 22.1
 7 -12 5 22.7 18.3
 8 -12 5 -6.1 15
 8 -12 5 5.6 24.5
 -3 -11 5 553.44 49.9
 -1 11 -5 -26.1 12.5
 -1 11 -5 -9.2 11.8
 1 -11 5 3.5 10.9
 1 -11 5 -13.5 21.2
 -2 11 -5 124.19 17.2
 2 -11 5 125.39 25.6
 2 -11 5 172.88 31.5
 2 -11 5 149.69 17.9
 -3 11 -5 9.7 12.5
 3 -11 5 14.1 20.5
 3 -11 5 38.5 14.5
 3 -11 5 17 15.1
 -4 11 -5 -5.4 11.1
 4 -11 5 6.3 17
 4 -11 5 -9.2 19
 4 -11 5 5.8 13.8
 -5 11 -5 19.4 12.2
 5 -11 5 -22.1 17.8
 5 -11 5 1.5 18.3
 5 -11 5 10 14.1
 -6 11 -5 -6 13
 6 -11 5 -25.8 20.1
 6 -11 5 -32.8 18.8
 6 -11 5 -20 11.6
 -7 11 -5 -0.2 14.8
 7 -11 5 -30.4 21.3
 7 -11 5 -3.2 20.8
 7 -11 5 -19 11.9
 8 -11 5 -28 23.7
 8 -11 5 3.6 22
 8 -11 5 5.4 12.6
 9 -11 5 8.6 14.5
 9 -11 5 -34.9 23.4
 -2 -10 5 151.28 30.3
 1 10 -5 56.99 16.8
 -1 -10 5 64.19 13.9
 -1 -10 5 65.99 21.1
 0 10 -5 42.9 14.4
 0 10 -5 44.1 12.5
 0 -10 5 74.09 12.4
 0 -10 5 57.09 20
 -1 10 -5 111.59 16.7
 -1 10 -5 145.59 16.9
 1 -10 5 83.99 20.3
 1 -10 5 130.79 19.4
 1 -10 5 105.09 15.4
 -2 10 -5 492.05 38.3
 -2 10 -5 597.14 39.2
 2 -10 5 519.75 45.6
 2 -10 5 619.24 39.1
 2 -10 5 614.64 39.7
 -3 10 -5 -7.3 12.6
 3 -10 5 -1 16.4
 3 -10 5 25.2 14.9
 3 -10 5 17.4 13.1
 -4 10 -5 9.4 14.8
 4 -10 5 -20 14.6
 4 -10 5 -9.5 17.9
 4 -10 5 -4.1 19.7
 -5 10 -5 -3.5 9.2
 5 -10 5 -32.9 35.1
 5 -10 5 -14.3 11
 5 -10 5 -11.5 15.7
 -6 10 -5 2.6 12
 6 -10 5 -9.5 18.8
 6 -10 5 -3.8 13.5
 -7 10 -5 -13.5 12.4
 7 -10 5 -22.1 12.6
 7 -10 5 -23.3 20.1
 7 -10 5 -15.2 20.5
 8 -10 5 25.4 23.9
 8 -10 5 30.7 13.9
 9 -10 5 51.19 24.9
 9 -10 5 67.39 14.2
 9 -10 5 39.7 26.8
 10 -10 5 55.69 26.2
 10 -10 5 -5.8 27.7
 5 9 -5 129.09 19.5
 4 9 -5 129.49 18.5
 4 9 -5 94.89 14.9
 3 9 -5 210.48 19.3
 -3 -9 5 230.98 18.9
 2 9 -5 -2.3 9.9
 -2 -9 5 -7.4 7.4
 -2 -9 5 -4.5 19.2
 1 9 -5 66.09 13.1
 -1 -9 5 71.99 11.4
 -1 -9 5 66.09 19.3
 0 9 -5 163.68 15.6
 0 9 -5 132.69 16.8
 0 -9 5 153.48 18.7
 0 -9 5 183.18 18.2
 0 -9 5 128.89 22.2
 -1 9 -5 157.28 18.7
 -1 9 -5 186.78 20.6
 -1 9 -5 160.58 19.9
 1 -9 5 174.48 20.2
 1 -9 5 203.18 21.1
 1 -9 5 155.78 27.8
 -2 9 -5 140.49 20.4
 -2 9 -5 126.29 16.6
 2 -9 5 132.29 19.1
 2 -9 5 155.58 21.3
 2 -9 5 166.78 29.3
 -3 9 -5 36.1 13.8
 3 -9 5 33.5 15.9
 3 -9 5 27.1 17.5
 3 -9 5 57.09 12.2
 -4 9 -5 52.79 12.3
 4 -9 5 41.3 12.6
 4 -9 5 31.9 15.1
 4 -9 5 36.1 18.7
 -5 9 -5 108.59 14.9
 5 -9 5 147.29 21.7
 5 -9 5 87.59 22.5
 5 -9 5 139.59 16.7
 5 -9 5 134.19 19.3
 6 -9 5 206.08 23.3
 6 -9 5 197.78 36
 6 -9 5 199.38 30.4
 -7 9 -5 -0.1 11
 7 -9 5 -9.6 11.1
 7 -9 5 0.3 15.5
 7 -9 5 21.5 19.3
 8 -9 5 17 14.1
 8 -9 5 22.5 19.8
 8 -9 5 -13.4 21.6
 9 -9 5 38.8 23.7
 9 -9 5 32.8 12.9
 9 -9 5 0.1 23.1
 10 -9 5 -15.1 35.3
 10 -9 5 -0.1 18.6
 10 -9 5 -9.3 23.1
 4 8 -5 92.29 14.1
 4 8 -5 109.89 16.7
 3 8 -5 -13.2 8
 -3 -8 5 14.2 20.3
 2 8 -5 -16.3 8.9
 -2 -8 5 -2.6 7.5
 1 8 -5 518.75 35.3
 -1 -8 5 490.65 34.4
 -1 -8 5 543.05 32.2
 -1 -8 5 596.44 42.8
 0 8 -5 915.71 52.39
 0 8 -5 844.82 50.19
 0 -8 5 829.32 57.69
 0 -8 5 833.02 50.99
 0 -8 5 898.11 51.79
 -1 8 -5 2458.75 153.98
 -1 8 -5 2807.02 152.48
 1 -8 5 2768.52 150.08
 1 -8 5 2752.02 153.88
 1 -8 5 2633.84 153.68
 -2 8 -5 -1.9 9.1
 -2 8 -5 15.9 11.2
 -2 8 -5 8.5 9.6
 2 -8 5 23.5 9.6
 2 -8 5 13.4 10.9
 -3 8 -5 198.98 20.8
 3 -8 5 183.98 22.4
 3 -8 5 163.08 22.7
 3 -8 5 203.58 20.4
 -4 8 -5 128.29 15.9
 4 -8 5 104.29 17.1
 4 -8 5 118.49 17.4
 4 -8 5 114.29 14.6
 4 -8 5 117.69 20.9
 -5 8 -5 321.17 27.3
 5 -8 5 363.06 28.6
 5 -8 5 374.66 36.7
 5 -8 5 344.37 33.3
 5 -8 5 368.36 27.9
 -6 8 -5 290.07 24.9
 6 -8 5 333.17 32.3
 6 -8 5 290.37 25.7
 6 -8 5 272.77 25.1
 6 -8 5 256.27 25
 -7 8 -5 9.5 9.9
 7 -8 5 15.2 11.3
 7 -8 5 21.8 24.2
 7 -8 5 22.3 18.6
 7 -8 5 -0.6 11
 8 -8 5 -1.2 18.1
 8 -8 5 22.7 20
 8 -8 5 -0.5 11.8
 9 -8 5 26 12.7
 9 -8 5 5.2 19.7
 9 -8 5 9.8 20.5
 10 -8 5 -31.9 36.3
 10 -8 5 8.2 12.2
 4 7 -5 89.99 11.7
 4 7 -5 79.59 11.7
 3 7 -5 -7 9
 3 7 -5 -4.1 8.2
 2 7 -5 126.39 16
 -2 -7 5 107.59 13.7
 -2 -7 5 117.69 19.6
 1 7 -5 706.73 42.6
 -1 -7 5 700.63 47.6
 -1 -7 5 671.73 41.8
 0 7 -5 296.57 32.5
 0 -7 5 298.67 29.9
 0 -7 5 344.57 23.2
 -1 7 -5 49.4 9.7
 -1 7 -5 82.99 12
 1 -7 5 74.59 14.1
 1 -7 5 63.39 10.5
 -2 7 -5 336.37 24
 -2 7 -5 365.86 25
 2 -7 5 326.77 25.3
 2 -7 5 324.07 24.3
 2 -7 5 340.37 27.5
 2 -7 5 292.37 31.7
 -3 7 -5 -0.9 8.5
 3 -7 5 10.3 11.8
 3 -7 5 22.4 9.1
 3 -7 5 -4.2 13.6
 3 -7 5 13.7 8.7
 3 -7 5 -2.4 9.1
 -4 7 -5 146.09 18.2
 4 -7 5 159.38 21.6
 4 -7 5 176.48 18.4
 4 -7 5 118.59 23.2
 4 -7 5 126.39 19.6
 4 -7 5 178.98 18.2
 -5 7 -5 500.25 33.3
 5 -7 5 490.15 33.9
 5 -7 5 487.05 34.4
 5 -7 5 488.55 40.8
 5 -7 5 528.15 33.9
 5 -7 5 456.45 37.9
 -6 7 -5 136.89 16.7
 6 -7 5 152.88 19.5
 6 -7 5 129.19 16.9
 6 -7 5 126.09 19.6
 6 -7 5 173.18 26.7
 -7 7 -5 31.7 11
 7 -7 5 15.2 12.1
 7 -7 5 16.3 17
 7 -7 5 15.6 9.3
 7 -7 5 32.6 18.9
 -8 7 -5 25.2 11
 8 -7 5 41.4 12
 8 -7 5 19.2 19
 8 -7 5 21.9 19.9
 8 -7 5 18.5 9.1
 8 -7 5 11.9 11.7
 9 -7 5 62.89 12.7
 9 -7 5 54.69 21.2
 9 -7 5 35.8 20.9
 9 -7 5 35.7 9.8
 10 -7 5 7.5 11.6
 10 -7 5 -20.5 22.4
 10 -7 5 5.4 23.4
 5 6 -5 25.1 9.5
 5 6 -5 21 11.2
 4 6 -5 -4.8 8.5
 4 6 -5 9.6 12.1
 -4 -6 5 11.1 5.8
 3 6 -5 364.06 23.6
 3 6 -5 315.87 23.3
 -3 -6 5 341.97 30.7
 -3 -6 5 297.87 21.7
 2 6 -5 51.69 9.3
 -2 -6 5 41.3 11.4
 -2 -6 5 57.69 14
 -1 -6 5 133.49 20.6
 -1 -6 5 152.68 14.2
 0 6 -5 1785.32 99.49
 0 -6 5 1895.21 99.19
 0 -6 5 1768.02 101.89
 0 -6 5 1635.94 98.29
 0 -6 5 1750.42 99.29
 -1 6 -5 75.59 10.4
 1 -6 5 50.89 8.7
 1 -6 5 76.59 14.1
 1 -6 5 76.89 12.8
 1 -6 5 50.59 9.3
 -2 6 -5 1443.96 81.69
 2 -6 5 1442.66 81.69
 2 -6 5 1316.67 82.69
 2 -6 5 1585.44 84.39
 2 -6 5 1442.96 82.29
 2 -6 5 1402.86 83.49
 -3 6 -5 172.28 16.6
 3 -6 5 154.98 16.3
 3 -6 5 163.68 19.1
 3 -6 5 134.59 18.6
 3 -6 5 150.38 18.8
 3 -6 5 148.19 24.5
 -4 6 -5 2.5 8.2
 4 -6 5 -3.3 8.5
 4 -6 5 12.5 8.8
 4 -6 5 -0.5 8.1
 4 -6 5 20.4 12.9
 -5 6 -5 1026 64.49
 5 -6 5 1177.68 69.79
 5 -6 5 1215.08 65.29
 5 -6 5 1055.69 66.09
 5 -6 5 1178.28 65.39
 5 -6 5 1020.6 70.99
 -6 6 -5 74.19 10.8
 6 -6 5 89.59 17.7
 6 -6 5 73.39 17.4
 6 -6 5 65.39 11.5
 -7 6 -5 221.48 20.3
 7 -6 5 210.38 35.8
 7 -6 5 219.98 21.5
 7 -6 5 227.28 21
 7 -6 5 238.78 33.2
 8 -6 5 -16 18.6
 8 -6 5 -14.7 10.2
 8 -6 5 2.2 10.3
 8 -6 5 -6.9 8.4
 9 -6 5 16.8 20.1
 9 -6 5 33.6 19.6
 9 -6 5 33 10.3
 9 -6 5 44.6 18.4
 10 -6 5 11.4 20.8
 10 -6 5 18.8 10.5
 6 5 -5 390.56 24.7
 5 5 -5 5.9 8.5
 5 5 -5 -3.1 8
 4 5 -5 5.9 8
 4 5 -5 11.4 8.7
 3 5 -5 164.58 15.1
 -3 -5 5 131.49 12.9
 -3 -5 5 124.79 21.2
 2 5 -5 33.8 10.6
 2 5 -5 34.2 12.4
 2 5 -5 44.7 8.1
 -2 -5 5 37.1 7.1
 -2 -5 5 16.6 10.9
 1 5 -5 12.5 11
 1 5 -5 17.7 7.3
 -1 -5 5 14.9 6.3
 -1 -5 5 5.3 9.7
 0 5 -5 289.57 21.5
 0 -5 5 302.87 25.2
 0 -5 5 312.27 23.6
 0 -5 5 332.37 20.4
 0 -5 5 292.47 20.6
 0 -5 5 278.87 19.3
 0 -5 5 291.27 20.9
 -1 5 -5 567.14 33.5
 1 -5 5 529.55 33
 1 -5 5 482.25 34.9
 1 -5 5 552.54 37
 1 -5 5 546.35 33.1
 1 -5 5 549.74 38.2
 -2 5 -5 82.69 10
 2 -5 5 94.69 12.4
 2 -5 5 98.89 14.9
 2 -5 5 88.69 14.1
 2 -5 5 72.49 14.7
 2 -5 5 61.19 10.3
 -3 5 -5 93.59 11.1
 3 -5 5 77.49 12.8
 3 -5 5 59.99 9.4
 3 -5 5 75.79 10.4
 3 -5 5 93.79 22.4
 3 -5 5 104.49 16.3
 -4 5 -5 90.49 13.1
 4 -5 5 83.29 9.5
 4 -5 5 107.99 13.8
 4 -5 5 76.69 14.4
 -5 5 -5 132.59 15.6
 5 -5 5 132.49 22.8
 5 -5 5 166.98 16.1
 5 -5 5 125.59 19.2
 5 -5 5 153.88 16.3
 5 -5 5 143.89 26.1
 -6 5 -5 375.06 26.2
 6 -5 5 379.96 27.1
 6 -5 5 396.56 27
 6 -5 5 323.27 35.4
 6 -5 5 423.66 35.4
 7 -5 5 -22.8 15.8
 7 -5 5 -8.8 14.8
 7 -5 5 -0.8 9.8
 7 -5 5 -5.7 9.3
 -8 5 -5 0.3 12.4
 8 -5 5 7.2 9.8
 8 -5 5 -9 9
 8 -5 5 23.7 14.6
 8 -5 5 4.3 34.4
 8 -5 5 5.7 18.1
 9 -5 5 -23.7 17.9
 9 -5 5 6.9 9.5
 9 -5 5 -12.2 16.2
 9 -5 5 8 9.8
 9 -5 5 12.1 20.3
 10 -5 5 4.9 23.1
 10 -5 5 8.9 10.3
 10 -5 5 -1.1 13.7
 10 -5 5 -21.5 19.9
 7 4 -5 18.4 9.5
 7 4 -5 13.2 8
 5 4 -5 221.18 16
 5 4 -5 265.47 19
 5 4 -5 239.68 18.7
 -5 -4 5 268.17 26.7
 -5 -4 5 206.48 15.8
 4 4 -5 -5.3 7.2
 4 4 -5 -15.1 10.1
 4 4 -5 2.2 7
 -4 -4 5 4.2 6.9
 3 4 -5 30.5 7.1
 3 4 -5 -3.8 11.8
 3 4 -5 12.6 7.1
 -3 -4 5 14.2 5.7
 2 4 -5 27.6 7.4
 2 4 -5 37 7.4
 -2 -4 5 39.5 7
 1 4 -5 434.26 30.9
 1 4 -5 411.86 27.3
 1 4 -5 417.76 27.4
 -1 -4 5 421.76 26.6
 -1 -4 5 443.26 29.8
 -1 -4 5 446.36 26.7
 0 4 -5 1714.33 97.19
 0 4 -5 1721.63 98.19
 0 4 -5 1702.93 96.99
 0 -4 5 1861.01 98.79
 0 -4 5 1669.03 98.59
 0 -4 5 1784.62 96.99
 0 -4 5 1691.23 96.29
 0 -4 5 1724.53 96.79
 -1 4 -5 1807.42 93.99
 -1 4 -5 1693.33 95.39
 -1 4 -5 1478.25 95.29
 -1 4 -5 1685.83 93.99
 1 -4 5 1657.93 93.89
 1 -4 5 1697.63 94.39
 1 -4 5 1730.43 93.99
 1 -4 5 1717.73 96.09
 1 -4 5 1607.84 95.59
 -2 4 -5 268.87 20.3
 -2 4 -5 269.27 22
 -2 4 -5 314.37 20
 2 -4 5 279.77 23
 2 -4 5 295.07 20.3
 2 -4 5 311.57 25.4
 2 -4 5 279.47 20
 2 -4 5 258.67 23.9
 2 -4 5 285.47 22
 -3 4 -5 38.1 8.1
 3 -4 5 38.9 7.6
 3 -4 5 52.09 11.8
 3 -4 5 36.1 8.7
 3 -4 5 38.2 10.3
 3 -4 5 46.1 9.7
 -4 4 -5 818.42 47.8
 -4 4 -5 863.41 53.69
 4 -4 5 848.12 59.69
 4 -4 5 753.92 49.99
 4 -4 5 758.82 52.69
 4 -4 5 841.52 48.4
 4 -4 5 889.31 48.5
 -5 4 -5 -4.6 12.7
 5 -4 5 1.7 7.5
 5 -4 5 5.7 8.6
 5 -4 5 -1.8 8
 5 -4 5 5.4 11.7
 5 -4 5 -19.3 12.5
 -6 4 -5 414.26 26.8
 6 -4 5 384.26 34.7
 6 -4 5 438.06 37.2
 6 -4 5 427.76 27.7
 6 -4 5 346.47 30
 6 -4 5 422.66 27.8
 7 -4 5 73.19 19.6
 7 -4 5 65.39 10.5
 7 -4 5 71.19 17.7
 7 -4 5 73.99 11.7
 8 -4 5 57.69 12.1
 8 -4 5 102.59 21.8
 8 -4 5 94.89 35.4
 8 -4 5 81.69 11.7
 8 -4 5 63.39 10.7
 9 -4 5 3 8.1
 9 -4 5 -11.9 17.5
 9 -4 5 -10.9 8.5
 9 -4 5 7.8 19.2
 10 -4 5 3.1 9.8
 10 -4 5 16.3 22.9
 10 -4 5 19.4 9.7
 10 -4 5 -33.4 21.1
 9 3 -5 33 15
 7 3 -5 115.89 15.3
 7 3 -5 80.79 13.8
 7 3 -5 65.79 11.4
 6 3 -5 34.1 9.2
 6 3 -5 10.7 8.4
 -6 -3 5 21.2 15.1
 5 3 -5 74.39 10.5
 5 3 -5 82.99 11.6
 5 3 -5 63.39 11.4
 5 3 -5 71.59 9.8
 -5 -3 5 101.19 18.4
 4 3 -5 514.85 30.8
 4 3 -5 505.05 30.8
 4 3 -5 464.35 32.1
 -4 -3 5 552.84 33.5
 -4 -3 5 465.25 29.6
 3 3 -5 9.2 6.4
 3 3 -5 -11 7.5
 3 3 -5 -2.9 5.9
 -3 -3 5 6.1 9.9
 2 3 -5 441.26 28.5
 2 3 -5 492.25 28.3
 2 3 -5 459.75 29.6
 -2 -3 5 451.45 29.7
 1 3 -5 133.59 12.3
 1 3 -5 123.89 14.2
 1 3 -5 104.99 12.5
 1 3 -5 87.89 16.1
 -1 -3 5 138.19 15.9
 -1 -3 5 110.19 11.5
 -1 -3 5 116.59 9.1
 -1 -3 5 103.19 15.8
 0 3 -5 3603.44 201.98
 0 3 -5 3780.72 200.88
 0 3 -5 3859.11 206.68
 0 -3 5 3506.45 200.88
 0 -3 5 3807.32 202.18
 0 -3 5 3301.27 202.28
 0 -3 5 3510.85 200.98
 0 -3 5 3793.72 201.08
 -1 3 -5 2703.63 149.69
 -1 3 -5 2816.12 151.38
 -1 3 -5 2888.61 150.88
 -1 3 -5 2529.75 150.88
 -1 3 -5 2790.82 151.08
 1 -3 5 2490.35 151.38
 1 -3 5 2778.92 150.68
 1 -3 5 2657.43 149.88
 -2 3 -5 318.57 22.5
 -2 3 -5 287.77 20.6
 -2 3 -5 330.17 27.8
 -2 3 -5 310.27 20.1
 -2 3 -5 284.77 23.9
 2 -3 5 323.57 24.1
 2 -3 5 263.47 22.5
 2 -3 5 296.57 20.6
 2 -3 5 289.67 23.4
 2 -3 5 289.17 20.3
 2 -3 5 314.27 24.6
 -3 3 -5 23.1 6.5
 -3 3 -5 15.1 6.8
 3 -3 5 20.1 6.4
 3 -3 5 23.2 7.7
 3 -3 5 24.7 10.3
 3 -3 5 27.4 9.5
 3 -3 5 21.3 5.5
 -4 3 -5 20.3 6.4
 4 -3 5 22.7 8.4
 4 -3 5 20.7 9.1
 4 -3 5 30.2 10.7
 4 -3 5 25.1 7.7
 -5 3 -5 1899.11 107.39
 5 -3 5 1904.91 112.29
 5 -3 5 1935.11 108.09
 5 -3 5 1828.62 109.69
 5 -3 5 1919.11 111.99
 5 -3 5 2080.49 107.99
 6 -3 5 774.02 51.69
 6 -3 5 663.13 45.8
 6 -3 5 703.93 43.2
 6 -3 5 732.03 43.1
 6 -3 5 728.23 50.09
 7 -3 5 280.77 21.3
 7 -3 5 290.07 33.9
 7 -3 5 294.27 32
 7 -3 5 286.37 21.4
 7 -3 5 248.78 26.2
 8 -3 5 2.9 7.6
 8 -3 5 1.6 8.2
 8 -3 5 8.9 29.9
 8 -3 5 -11 9.5
 8 -3 5 -19.2 17
 9 -3 5 12.9 18.1
 9 -3 5 15.8 9
 9 -3 5 15.5 8.3
 10 -3 5 -31.8 20.8
 10 -3 5 -26.7 31
 10 -3 5 17.3 12.6
 10 -3 5 13.2 7.4
 9 2 -5 7.1 9.7
 9 2 -5 -13.9 10.9
 8 2 -5 131.79 17
 8 2 -5 129.39 14.8
 8 2 -5 93.99 18.1
 7 2 -5 220.38 18.2
 7 2 -5 214.48 18.9
 7 2 -5 224.58 19.9
 7 2 -5 169.88 19.9
 6 2 -5 -4.2 8.1
 6 2 -5 -5.4 7.9
 6 2 -5 -11.9 8.1
 6 2 -5 -0.4 10.7
 6 2 -5 -12.5 9.1
 5 2 -5 72.69 12.8
 5 2 -5 93.39 13
 5 2 -5 78.49 14
 5 2 -5 102.29 12.3
 4 2 -5 96.69 12
 4 2 -5 94.19 10.3
 4 2 -5 110.89 11.6
 4 2 -5 99.99 12.4
 -4 -2 5 114.79 13.9
 3 2 -5 334.37 20.8
 3 2 -5 371.16 23
 3 2 -5 337.37 22.8
 -3 -2 5 376.86 23
 2 2 -5 -1.3 5.6
 2 2 -5 -10.4 6.6
 2 2 -5 -3.2 5.8
 2 2 -5 0.7 5.8
 2 2 -5 -3.5 3.8
 -2 -2 5 -12.7 7.6
 -2 -2 5 -17.2 12.8
 -2 -2 5 -4.4 4.9
 1 2 -5 27.5 6.1
 1 2 -5 27.6 6.6
 1 2 -5 30.8 6.5
 1 2 -5 34.5 8.1
 -1 -2 5 19.3 6.5
 -1 -2 5 24.7 6.1
 -1 -2 5 47 9
 -1 -2 5 30.8 6
 0 2 -5 3273.77 176.58
 0 2 -5 3435.96 177.08
 0 -2 5 3073.89 176.78
 0 -2 5 3072.29 176.28
 0 -2 5 3116.49 177.18
 -1 2 -5 1192.58 61.49
 -1 2 -5 1109.49 63.59
 -1 2 -5 1056.69 64.49
 -1 2 -5 1071.29 62.69
 -1 2 -5 1042.1 61.39
 1 -2 5 1024.9 63.09
 -2 2 -5 954.3 58.29
 -2 2 -5 1067.09 55.19
 -2 2 -5 1042.5 57.79
 -2 2 -5 988.6 55.29
 -2 2 -5 955.9 56.39
 2 -2 5 1001.2 57.99
 2 -2 5 956.6 55.49
 2 -2 5 883.31 57.09
 2 -2 5 859.41 57.79
 -3 2 -5 1148.59 65.29
 -3 2 -5 1167.38 63.79
 -3 2 -5 1062.69 68.09
 3 -2 5 1120.59 65.89
 3 -2 5 1179.98 64.19
 3 -2 5 1096.09 66.79
 -4 2 -5 753.42 44.5
 4 -2 5 758.92 52.89
 4 -2 5 744.33 47.4
 4 -2 5 775.82 49.5
 4 -2 5 839.92 46.6
 4 -2 5 776.02 45.1
 -5 2 -5 534.65 31.9
 5 -2 5 533.95 31.3
 5 -2 5 500.95 34.7
 5 -2 5 495.55 37
 5 -2 5 465.05 38.7
 5 -2 5 488.75 31.2
 -6 2 -5 28.4 7
 6 -2 5 35.2 8.3
 6 -2 5 6 13.2
 6 -2 5 25.3 11.9
 6 -2 5 35.1 8.2
 7 -2 5 13.7 10.5
 7 -2 5 30.3 8.5
 7 -2 5 14.3 7.5
 7 -2 5 16.1 17.9
 7 -2 5 28.6 15.3
 8 -2 5 2.3 16.4
 8 -2 5 18 8.3
 8 -2 5 20.4 17.9
 8 -2 5 24.3 7.6
 9 -2 5 37.3 7.6
 9 -2 5 21.2 8.5
 9 -2 5 -2.3 17.6
 9 -2 5 36.4 20.9
 10 -2 5 17.5 7
 10 1 -5 2.9 9.1
 10 1 -5 5.2 9.6
 9 1 -5 -18.8 16.4
 9 1 -5 17 9.7
 9 1 -5 17.3 12.4
 7 1 -5 12 7.7
 7 1 -5 17.7 9.1
 7 1 -5 -22 12.4
 7 1 -5 -0.4 8.4
 7 1 -5 2.2 11.6
 6 1 -5 173.98 18.7
 6 1 -5 162.28 14.4
 6 1 -5 189.18 17
 6 1 -5 152.98 13.5
 6 1 -5 162.28 21.1
 6 1 -5 159.78 15.6
 5 1 -5 24.5 7.6
 5 1 -5 21.9 8.7
 4 1 -5 476.55 32.5
 4 1 -5 496.75 30.5
 4 1 -5 539.15 30.8
 -4 -1 5 448.46 31.4
 -4 -1 5 545.25 30.6
 3 1 -5 -2.3 5.5
 3 1 -5 3 5.5
 3 1 -5 2.9 6.9
 3 1 -5 0.3 5.2
 -3 -1 5 -1.1 5.1
 -3 -1 5 -4.7 5.3
 -3 -1 5 7.1 5.1
 2 1 -5 14.8 7.6
 1 1 -5 3.8 5.6
 1 1 -5 12.4 6.9
 1 1 -5 5.5 5.9
 1 1 -5 6.4 6.7
 -1 -1 5 23.5 8.4
 -1 -1 5 5 6
 -1 -1 5 -0.5 5.2
 -1 -1 5 2 5.4
 0 1 -5 834.02 45.7
 0 1 -5 849.81 46.9
 0 1 -5 741.33 47.2
 0 1 -5 782.92 45.7
 0 -1 5 760.12 45.7
 0 -1 5 796.62 46.9
 -1 1 -5 102.79 13.2
 -1 1 -5 58.19 12.9
 -1 1 -5 89.89 10.5
 -1 1 -5 80.49 10.5
 1 -1 5 85.99 10
 1 -1 5 85.09 15.4
 1 -1 5 61.29 8.1
 1 -1 5 86.59 14.7
 -2 1 -5 356.56 26.4
 -2 1 -5 361.56 22.8
 -2 1 -5 367.96 24.8
 -2 1 -5 378.66 23
 2 -1 5 329.67 22.9
 2 -1 5 394.76 26.3
 2 -1 5 366.96 27.2
 2 -1 5 370.66 23
 2 -1 5 351.56 26.5
 -3 1 -5 -2.7 10.2
 -3 1 -5 2.3 7.2
 3 -1 5 6.4 6
 3 -1 5 2.6 8.2
 3 -1 5 18.2 7.7
 -4 1 -5 773.42 53.79
 -4 1 -5 850.31 47.2
 4 -1 5 841.82 50.49
 4 -1 5 838.32 47.8
 4 -1 5 834.82 52.49
 -5 1 -5 108.09 20.8
 5 -1 5 110.19 17.3
 5 -1 5 139.29 23.2
 5 -1 5 94.29 12.4
 5 -1 5 105.29 19.3
 -6 1 -5 396.16 41
 6 -1 5 440.46 37.8
 6 -1 5 444.96 39.4
 6 -1 5 466.35 28.4
 6 -1 5 485.85 34.2
 6 -1 5 435.86 28.3
 7 -1 5 34.1 20.1
 7 -1 5 18.7 11.6
 7 -1 5 21.5 8
 7 -1 5 29.7 14
 7 -1 5 21.5 7.1
 8 -1 5 35 15.9
 8 -1 5 55.49 8.9
 8 -1 5 63.29 23
 8 -1 5 59.19 8.6
 9 -1 5 -3.9 13.8
 9 -1 5 20.1 21.2
 9 -1 5 9.1 18
 9 -1 5 16.2 7.4
 9 -1 5 18.2 6.5
 11 0 -5 0.9 10.2
 10 0 -5 15.9 10.6
 10 0 -5 15.1 9.7
 9 0 -5 93.09 12.3
 9 0 -5 67.39 19
 9 0 -5 91.69 13.3
 8 0 -5 73.09 11.2
 8 0 -5 81.59 12.7
 7 0 -5 331.17 23.1
 7 0 -5 303.77 28
 7 0 -5 325.27 24.1
 6 0 -5 135.79 15.5
 6 0 -5 129.89 14.3
 6 0 -5 130.39 18.3
 5 0 -5 89.59 15.1
 5 0 -5 76.09 10.6
 5 0 -5 114.29 14.3
 5 0 -5 119.59 13
 -5 0 5 100.89 11.1
 4 0 -5 108.69 13.4
 4 0 -5 98.89 14.2
 -4 0 5 120.09 11.8
 -4 0 5 95.59 17.2
 -4 0 5 114.19 14.5
 3 0 -5 165.88 13.9
 3 0 -5 137.49 13.4
 -3 0 5 139.19 12.4
 -3 0 5 162.08 13.8
 -3 0 5 127.49 13.3
 2 0 -5 152.98 13.9
 2 0 -5 118.99 12.6
 2 0 -5 132.09 12.9
 2 0 -5 149.39 18.9
 -2 0 5 150.18 17.2
 -2 0 5 145.89 12
 -2 0 5 137.39 12.8
 -2 0 5 119.09 12.3
 1 0 -5 695.43 44.6
 1 0 -5 627.04 36.9
 -1 0 5 610.34 36.9
 -1 0 5 613.24 40
 -1 0 5 582.24 39
 -1 0 5 632.04 38.3
 -1 0 5 661.23 38.1
 -1 0 5 635.64 37.3
 0 0 -5 645.44 40.7
 0 0 -5 641.14 37.9
 0 0 -5 720.63 38.1
 0 0 5 625.44 40.2
 0 0 5 655.13 38
 0 0 5 655.53 38
 0 0 5 611.54 39.3
 -1 0 -5 1051.79 60.49
 -1 0 -5 1027.4 60.79
 -1 0 -5 1109.99 57.19
 -1 0 -5 1027.8 57.09
 1 0 5 982.3 59.39
 1 0 5 960 60.09
 1 0 5 1028.8 57.19
 1 0 5 949.6 59.69
 1 0 5 923.01 56.99
 -2 0 -5 179.78 17.2
 -2 0 -5 187.38 13.6
 2 0 5 201.28 17.7
 2 0 5 170.78 13.4
 2 0 5 140.49 18.3
 2 0 5 148.39 13.7
 -3 0 -5 -3.6 4.8
 -3 0 -5 -2.1 10.9
 3 0 5 -4.8 6.7
 3 0 5 0.6 5.4
 3 0 5 -2.7 8.3
 3 0 5 2.7 5.3
 4 0 5 -0.9 6.2
 4 0 5 -8.1 11.2
 -5 0 -5 101.89 21.3
 5 0 5 119.19 18.8
 5 0 5 118.59 15.5
 -6 0 -5 169.08 31.9
 6 0 5 143.49 14.9
 6 0 5 164.98 15.3
 6 0 5 186.98 23.1
 6 0 5 175.18 24.8
 6 0 5 215.58 24.8
 7 0 5 120.39 42.2
 7 0 5 53.69 14
 7 0 5 58.49 18.6
 7 0 5 48.9 7.9
 8 0 5 28.4 16.8
 8 0 5 37.7 6.9
 8 0 5 48.9 7.8
 8 0 5 49.1 22.2
 8 0 5 46.4 15.4
 9 0 5 -16.5 18.3
 9 0 5 -12.3 20.5
 11 -1 -5 18.8 10.9
 11 -1 -5 25.2 12.6
 10 -1 -5 59.39 20.8
 10 -1 -5 99.89 22.8
 9 -1 -5 19.2 18
 9 -1 -5 35.9 10.1
 9 -1 -5 17.1 11.1
 8 -1 -5 142.09 17.3
 8 -1 -5 117.69 15.4
 8 -1 -5 83.99 19.1
 7 -1 -5 110.49 13.3
 7 -1 -5 91.69 11.6
 7 -1 -5 59.09 16.3
 6 -1 -5 119.19 14.5
 6 -1 -5 135.29 15.6
 6 -1 -5 137.49 19
 -6 1 5 98.59 12.8
 -6 1 5 145.49 20.7
 5 -1 -5 4.7 6.9
 5 -1 -5 18.2 10.1
 5 -1 -5 19.7 7.7
 -5 1 5 29.4 8.2
 -5 1 5 6.8 8.9
 4 -1 -5 86.69 12.2
 4 -1 -5 86.49 14.2
 4 -1 -5 92.09 11.7
 -4 1 5 82.19 11.6
 -4 1 5 68.59 9.8
 3 -1 -5 803.62 45.8
 3 -1 -5 801.12 46.9
 3 -1 -5 844.62 46.5
 3 -1 -5 710.73 45.4
 -3 1 5 741.13 43.8
 -3 1 5 790.32 45.5
 -3 1 5 788.62 47.5
 -3 1 5 810.52 45.7
 2 -1 -5 484.85 31.3
 2 -1 -5 589.44 32.7
 2 -1 -5 468.05 33.2
 2 -1 -5 547.35 31.7
 -2 1 5 543.75 31.4
 -2 1 5 585.74 34.3
 -2 1 5 492.05 31.6
 -2 1 5 485.25 31
 1 -1 -5 42 6.6
 1 -1 -5 41 10.1
 1 -1 -5 49.1 7.4
 -1 1 5 48.6 7
 -1 1 5 41.9 8.7
 -1 1 5 42.9 6.8
 -1 1 5 41.1 7.6
 0 -1 -5 1396.96 78.19
 0 -1 -5 1359.56 80.09
 0 -1 -5 1364.76 76.99
 0 -1 -5 1427.06 77.09
 0 1 5 1378.16 80.19
 0 1 5 1383.46 78.29
 0 1 5 1331.07 77.19
 0 1 5 1292.27 78.59
 0 1 5 1445.16 78.69
 -1 -1 -5 966.8 63.49
 -1 -1 -5 1044.9 59.49
 -1 -1 -5 1087.29 59.59
 1 1 5 1083.39 63.09
 1 1 5 1021.5 59.79
 1 1 5 1050.49 62.49
 1 1 5 1119.89 61.59
 1 1 5 1039.5 62.89
 1 1 5 1076.99 59.69
 -2 -1 -5 117.49 10.7
 2 1 5 129.59 15.3
 2 1 5 100.49 10.7
 2 1 5 106.59 11.2
 2 1 5 85.49 15.1
 -3 -1 -5 45 6.1
 3 1 5 34.7 6.4
 3 1 5 31.5 10.7
 3 1 5 44.1 16.9
 3 1 5 43.4 9.4
 -4 -1 -5 -12.3 12.6
 -4 -1 -5 5.3 4.5
 4 1 5 9.4 6.1
 4 1 5 3.1 5.3
 4 1 5 -10 8.4
 5 1 5 -20.3 12.7
 5 1 5 -8.4 10.1
 5 1 5 -1.9 5.8
 -6 -1 -5 23.8 20.2
 6 1 5 32.3 7.3
 6 1 5 52.59 13
 6 1 5 20.3 15.5
 -7 -1 -5 -16.7 16.8
 7 1 5 -23.3 11.9
 7 1 5 4.8 5.7
 7 1 5 -3 16.5
 7 1 5 -7.1 6
 7 1 5 -1.9 17.8
 8 1 5 48.7 22.1
 9 1 5 -16.1 16
 9 1 5 -0.1 18.5
 11 -2 -5 -22.1 23.8
 11 -2 -5 22.5 10.8
 11 -2 -5 11.7 11.4
 10 -2 -5 133.39 19.2
 10 -2 -5 101.29 23.8
 9 -2 -5 -20.7 18
 9 -2 -5 -4.9 10.1
 9 -2 -5 -11.3 9.2
 8 -2 -5 52.79 22.8
 8 -2 -5 15.9 17.4
 8 -2 -5 31 10.1
 -8 2 5 40.4 9.2
 7 -2 -5 468.25 31
 7 -2 -5 489.35 31.9
 -7 2 5 462.35 30.2
 6 -2 -5 387.06 26.1
 6 -2 -5 399.06 29.6
 6 -2 -5 389.36 26.4
 -6 2 5 360.56 25.7
 5 -2 -5 134.09 14.6
 5 -2 -5 124.49 17.5
 5 -2 -5 123.79 13.7
 -5 2 5 83.89 13.9
 -5 2 5 103.39 13
 -5 2 5 107.29 16.5
 4 -2 -5 247.08 17.8
 4 -2 -5 267.17 20.9
 -4 2 5 209.78 19.9
 -4 2 5 209.68 17.9
 -4 2 5 201.88 16.9
 3 -2 -5 -6.2 5.3
 3 -2 -5 -9.4 6.5
 3 -2 -5 0.8 5.6
 -3 2 5 7.2 7.7
 -3 2 5 -10.3 14.6
 -3 2 5 4.6 7.3
 -3 2 5 -8.7 6.4
 2 -2 -5 936.51 56.29
 2 -2 -5 876.71 53.69
 2 -2 -5 996.4 54.09
 2 -2 -5 1019.6 54.89
 2 -2 -5 937.11 58.09
 -2 2 5 937.01 53.89
 -2 2 5 882.01 54.29
 -2 2 5 898.91 54.09
 -2 2 5 981.7 55.29
 1 -2 -5 1594.24 89.69
 1 -2 -5 1689.63 89.89
 1 -2 -5 1608.24 90.59
 1 -2 -5 1498.35 92.09
 1 -2 -5 1662.13 91.89
 -1 2 5 1558.94 89.99
 -1 2 5 1573.94 90.79
 -1 2 5 1645.84 89.89
 -1 2 5 1625.54 91.79
 0 -2 -5 164.58 17.7
 0 -2 -5 144.99 12.3
 0 -2 -5 131.09 12.2
 0 -2 -5 159.48 13.9
 0 -2 -5 110.49 17.6
 0 2 5 119.59 12.2
 0 2 5 144.39 17.4
 0 2 5 129.99 17.4
 0 2 5 121.69 13.6
 -1 -2 -5 131.89 19.5
 1 2 5 141.29 13.1
 1 2 5 146.49 12.3
 1 2 5 140.49 16.3
 1 2 5 107.99 18.1
 -2 -2 -5 496.85 37.5
 -2 -2 -5 482.85 37.8
 2 2 5 505.85 30.4
 2 2 5 525.15 36.1
 2 2 5 536.85 33.7
 2 2 5 498.85 30.7
 -3 -2 -5 921.11 60.59
 3 2 5 993.2 56.99
 3 2 5 887.11 58.39
 3 2 5 961.6 53.09
 3 2 5 861.51 54.49
 4 2 5 122.89 19
 4 2 5 151.38 14.6
 4 2 5 188.78 14
 4 2 5 148.19 22.7
 -5 -2 -5 108.69 24
 5 2 5 101.29 16
 5 2 5 114.29 12.4
 5 2 5 91.39 12.2
 5 2 5 109.69 20.9
 -6 -2 -5 -17.4 16.3
 6 2 5 -5.7 12.2
 6 2 5 11.3 14.7
 -7 -2 -5 4.6 17.2
 7 2 5 16.6 16.3
 7 2 5 19.3 19.6
 7 2 5 -9 18.5
 8 2 5 30 22.4
 8 2 5 1.4 19.2
 8 2 5 -1 15.5
 11 -3 -5 19.7 23.7
 11 -3 -5 15.1 16.4
 10 -3 -5 12.4 11.5
 10 -3 -5 42.1 11.5
 10 -3 -5 67.69 22.1
 9 -3 -5 5.7 18.3
 9 -3 -5 29.3 11.2
 8 -3 -5 -14.6 9.6
 8 -3 -5 -6 9.4
 7 -3 -5 27.6 10.2
 7 -3 -5 4.5 15.7
 7 -3 -5 30.5 10.6
 -7 3 5 29.9 8.8
 6 -3 -5 63.09 7.6
 6 -3 -5 80.79 11.4
 5 -3 -5 34.9 8.1
 5 -3 -5 46.2 12.6
 5 -3 -5 34.1 5.8
 5 -3 -5 43.7 11
 -5 3 5 20 7.4
 -5 3 5 22.8 7.7
 4 -3 -5 1581.94 91.29
 4 -3 -5 1604.44 89.29
 4 -3 -5 1686.63 89.69
 4 -3 -5 1453.25 88.99
 -4 3 5 1633.14 89.79
 -4 3 5 1512.75 93.19
 -4 3 5 1670.53 89.69
 -4 3 5 1572.14 88.59
 -4 3 5 1613.74 90.29
 3 -3 -5 339.17 20.8
 3 -3 -5 289.27 24.3
 3 -3 -5 280.57 27.6
 3 -3 -5 298.97 21
 3 -3 -5 300.77 22.1
 -3 3 5 294.07 20.9
 -3 3 5 298.97 27.2
 -3 3 5 274.97 24.6
 2 -3 -5 9.7 6.9
 2 -3 -5 2 8.9
 2 -3 -5 14.1 6.1
 -2 3 5 -2.9 6.8
 -2 3 5 1.8 6.6
 -2 3 5 -16.9 10.3
 1 -3 -5 200.88 16.1
 1 -3 -5 221.88 16
 1 -3 -5 207.18 16.7
 -1 3 5 187.98 18.9
 -1 3 5 227.18 16.6
 -1 3 5 205.58 17
 -1 3 5 229.28 18.3
 -1 3 5 201.98 25.1
 0 -3 -5 1835.52 95.49
 0 -3 -5 1630.24 96.89
 0 -3 -5 1628.64 93.49
 0 -3 -5 1794.82 97.89
 0 3 5 1667.93 93.89
 0 3 5 1539.35 93.99
 0 3 5 1653.43 95.29
 -1 -3 -5 2 5.8
 1 3 5 -9 7.6
 1 3 5 -2.5 5.5
 1 3 5 -7.2 6.2
 -2 -3 -5 873.41 44.9
 -2 -3 -5 744.33 52.59
 -2 -3 -5 714.93 53.39
 2 3 5 800.22 48.8
 2 3 5 744.43 45.6
 2 3 5 793.02 45.5
 -3 -3 -5 141.29 19.3
 -3 -3 -5 149.99 22.6
 3 3 5 171.98 13.8
 3 3 5 150.58 14.3
 3 3 5 110.29 15.2
 3 3 5 123.29 18.2
 -4 -3 -5 204.88 28.4
 4 3 5 155.08 24.5
 4 3 5 148.19 21.1
 4 3 5 159.78 15.3
 4 3 5 198.38 15.4
 -5 -3 -5 648.84 53.69
 5 3 5 739.43 42.1
 5 3 5 749.42 49.99
 5 3 5 722.83 52.99
 5 3 5 690.73 41.8
 -6 -3 -5 36.8 26
 6 3 5 47.5 15
 6 3 5 51.39 19.4
 -7 -3 -5 16.5 18.9
 7 3 5 38.7 16.4
 7 3 5 65.19 20.5
 -8 -3 -5 164.88 32.2
 8 3 5 217.38 39.4
 11 -4 -5 24.2 12
 11 -4 -5 -14.6 23.6
 10 -4 -5 5.5 11.6
 10 -4 -5 6.9 10.5
 10 -4 -5 -18.7 23.8
 9 -4 -5 -5.8 16.3
 9 -4 -5 -14.5 10.4
 9 -4 -5 -13.2 18.5
 8 -4 -5 -6.5 5
 8 -4 -5 -23.5 9.3
 -8 4 5 -3.1 9.4
 7 -4 -5 90.19 13.3
 7 -4 -5 97.09 13.3
 7 -4 -5 89.19 19.7
 -7 4 5 103.79 15.8
 6 -4 -5 176.68 18.2
 6 -4 -5 184.08 14.7
 6 -4 -5 211.68 22.7
 6 -4 -5 191.38 15.3
 6 -4 -5 217.28 26.4
 -6 4 5 169.88 18.3
 -6 4 5 189.38 17.9
 5 -4 -5 14.9 9.1
 5 -4 -5 22.7 9.3
 5 -4 -5 37.1 12.9
 5 -4 -5 12.4 7.7
 5 -4 -5 3.5 4.9
 -5 4 5 16.9 7.2
 -5 4 5 13.6 8.4
 -5 4 5 8.1 7.7
 4 -4 -5 1549.24 92.99
 4 -4 -5 1744.83 93.29
 4 -4 -5 1636.64 92.39
 4 -4 -5 1667.53 92.89
 4 -4 -5 1591.14 94.89
 -4 4 5 1747.23 95.09
 -4 4 5 1691.23 92.99
 -4 4 5 1643.74 93.19
 -4 4 5 1567.54 92.99
 3 -4 -5 27.3 8.5
 3 -4 -5 19 8.5
 3 -4 -5 23.8 8.2
 -3 4 5 12.5 7.3
 -3 4 5 30.9 7.6
 2 -4 -5 233.08 17.3
 2 -4 -5 201.28 17.4
 2 -4 -5 188.78 16.7
 -2 4 5 231.28 17.1
 -2 4 5 235.38 18.5
 -2 4 5 217.88 18.8
 -2 4 5 199.08 18.1
 1 -4 -5 55.79 13.1
 1 -4 -5 60.99 9.8
 1 -4 -5 55.89 7.7
 1 -4 -5 75.89 16
 -1 4 5 55.69 10.8
 -1 4 5 64.69 9.7
 -1 4 5 64.59 9
 -1 4 5 60.59 9.3
 0 -4 -5 156.18 24
 0 -4 -5 157.78 23.1
 0 -4 -5 216.58 15.3
 0 4 5 194.08 16
 0 4 5 191.88 17.4
 0 4 5 214.88 19.3
 -1 -4 -5 961.9 66.09
 -1 -4 -5 952.4 54.69
 1 4 5 1003.5 58.19
 1 4 5 946.81 55.29
 1 4 5 931.71 56.79
 -2 -4 -5 159.88 27.5
 -2 -4 -5 193.08 15.9
 -2 -4 -5 243.98 27.6
 2 4 5 190.68 22.3
 2 4 5 195.78 16.4
 2 4 5 191.78 17.1
 -3 -4 -5 299.17 37.9
 -3 -4 -5 366.76 21.6
 -3 -4 -5 278.27 35.1
 3 4 5 299.37 22.8
 3 4 5 298.57 29.7
 3 4 5 345.97 22.5
 -4 -4 -5 64.49 22.8
 -4 -4 -5 54.99 18.6
 4 4 5 49.9 9.8
 4 4 5 68.19 9.7
 4 4 5 74.29 16.6
 -5 -4 -5 18.2 18.4
 5 4 5 4.3 25.8
 5 4 5 16.3 13.7
 5 4 5 15.2 9
 5 4 5 22.8 9.9
 -6 -4 -5 42.1 21.3
 6 4 5 57.39 18.6
 6 4 5 28.1 15.1
 -7 -4 -5 9.5 20.8
 7 4 5 36.1 19.2
 7 4 5 2.1 15.8
 11 -5 -5 -33.4 22.6
 11 -5 -5 17.3 12
 10 -5 -5 5 24.5
 10 -5 -5 1.3 11.4
 10 -5 -5 11.5 10.9
 8 -5 -5 43.6 12.8
 8 -5 -5 34.9 19.8
 -8 5 5 34.7 18.2
 7 -5 -5 82.79 12.9
 7 -5 -5 90.49 15.5
 -7 5 5 62.89 12.1
 -7 5 5 66.69 12.5
 6 -5 -5 39.1 16.6
 5 -5 -5 13.7 9.8
 5 -5 -5 32 10.8
 5 -5 -5 30.9 6.1
 5 -5 -5 42.1 9.7
 -5 5 5 18.6 10.3
 -5 5 5 23.2 8
 4 -5 -5 180.08 31.1
 4 -5 -5 214.88 19.8
 4 -5 -5 203.08 17.9
 4 -5 -5 182.68 18.2
 -4 5 5 200.48 17.8
 -4 5 5 196.38 18
 -4 5 5 169.08 18.6
 3 -5 -5 9.1 12.5
 3 -5 -5 6.6 7.4
 3 -5 -5 26.8 6.5
 3 -5 -5 24.8 8.4
 -3 5 5 21.5 7.5
 -3 5 5 19.9 8.3
 -3 5 5 11.4 8.3
 2 -5 -5 26.5 11.8
 2 -5 -5 4.1 12.4
 2 -5 -5 9.7 13.8
 2 -5 -5 24.1 6.9
 -2 5 5 15.3 7.3
 -2 5 5 27.5 8.2
 -2 5 5 15.1 8.1
 1 -5 -5 -11.2 22.9
 1 -5 -5 -9.8 12
 1 -5 -5 -5.1 5.2
 -1 5 5 -5.7 7.5
 -1 5 5 -3.2 8
 -1 5 5 -1.8 6.6
 0 -5 -5 56.69 16.1
 0 -5 -5 66.39 29.9
 0 -5 -5 86.59 11.3
 0 5 5 97.99 10.9
 0 5 5 78.69 12.6
 -1 -5 -5 195.18 26.6
 -1 -5 -5 151.78 13.8
 -1 -5 -5 173.98 24.4
 1 5 5 138.69 15.4
 1 5 5 151.98 16.6
 1 5 5 152.18 20.9
 -2 -5 -5 1477.05 89.39
 -2 -5 -5 1444.06 88.59
 2 5 5 1353.96 81.59
 2 5 5 1392.86 81.89
 2 5 5 1497.85 85.89
 -3 -5 -5 176.68 33.5
 -3 -5 -5 162.58 32.8
 3 5 5 219.98 26.9
 3 5 5 206.88 17.7
 3 5 5 167.38 18.1
 -4 -5 -5 84.19 22
 -4 -5 -5 55.39 23.1
 4 5 5 93.09 13.6
 4 5 5 113.49 13.1
 4 5 5 91.09 17.9
 -5 -5 -5 5.8 19.3
 -5 -5 -5 23.4 18.1
 5 5 5 26.6 8.2
 5 5 5 23.5 8
 5 5 5 34.8 15.7
 5 5 5 29.1 16.5
 -6 -5 -5 45.2 21.7
 6 5 5 57.29 8.6
 6 5 5 65.49 19.9
 6 5 5 77.99 18.4
 -7 -5 -5 303.37 43.4
 7 5 5 274.87 39.7
 7 5 5 316.97 43.2
 11 -6 -5 -35.7 24.3
 11 -6 -5 -7.1 11.6
 9 -6 -5 44.7 22
 9 -6 -5 39.5 13
 -9 6 5 27.3 12.4
 8 -6 -5 21.4 11.2
 8 -6 -5 21 19.6
 8 -6 -5 10.3 9.6
 -8 6 5 6.6 11
 7 -6 -5 123.69 19.3
 7 -6 -5 153.38 19.9
 7 -6 -5 192.78 28.4
 -7 6 5 137.99 19.9
 6 -6 -5 245.58 22
 6 -6 -5 214.08 21.2
 -6 6 5 197.58 19.2
 -6 6 5 199.68 27.8
 -6 6 5 241.08 23.2
 5 -6 -5 59.19 10.8
 5 -6 -5 64.39 16.7
 -5 6 5 55.19 12.1
 -5 6 5 84.79 14.4
 -5 6 5 44.6 12.7
 4 -6 -5 19.2 13.8
 4 -6 -5 -1.7 8
 4 -6 -5 7.6 7.8
 4 -6 -5 7.3 14.4
 -4 6 5 25.3 11.6
 -4 6 5 -11.2 9.6
 -4 6 5 9.2 8
 -4 6 5 19.3 7.8
 3 -6 -5 -8.5 13
 3 -6 -5 -16.1 13
 3 -6 -5 0.2 7.3
 -3 6 5 -4.4 9.3
 -3 6 5 2.8 7.8
 -3 6 5 -7.4 8.2
 2 -6 -5 -3.1 6.8
 2 -6 -5 -18.1 14.4
 -2 6 5 -7 8.6
 -2 6 5 4 8.7
 -2 6 5 -8.5 7.6
 1 -6 -5 6.5 15.7
 1 -6 -5 17.1 16.5
 1 -6 -5 27.4 7.3
 -1 6 5 17.1 12.5
 -1 6 5 22.2 10.1
 -1 6 5 15.1 9.9
 0 -6 -5 56.09 18.5
 0 -6 -5 79.89 9
 0 -6 -5 83.79 20.6
 0 6 5 55.19 12.3
 0 6 5 64.99 11.5
 0 6 5 74.39 10.7
 -1 -6 -5 58.29 8.2
 -1 -6 -5 82.79 23.2
 -1 -6 -5 100.89 23.7
 1 6 5 46 14.9
 1 6 5 62.59 12.2
 1 6 5 69.59 11.5
 -2 -6 -5 52.49 23.6
 -2 -6 -5 62.99 9.2
 -2 -6 -5 66.69 25.1
 2 6 5 59.89 14.9
 2 6 5 59.69 15.6
 -3 -6 -5 -8.5 21.3
 -3 -6 -5 13 19
 3 6 5 9.4 15
 3 6 5 6.5 9.2
 3 6 5 22.5 8.7
 -4 -6 -5 -45.7 33.2
 -4 -6 -5 -11 17.5
 4 6 5 9.2 7.9
 4 6 5 5 8.5
 4 6 5 7 12.9
 -5 -6 -5 14.1 17.9
 -5 -6 -5 20.1 20
 5 6 5 0.4 15.4
 5 6 5 39.5 17.8
 5 6 5 18.2 7.9
 5 6 5 6.9 8.6
 -6 -6 -5 41.3 20.9
 6 6 5 37 18.6
 6 6 5 21.7 7.7
 11 -7 -5 6.1 12.9
 11 -7 -5 -20.3 25.8
 9 -7 -5 43.8 11.5
 9 -7 -5 76.59 27.9
 -9 7 5 55.29 13.9
 8 -7 -5 -4.5 10.7
 8 -7 -5 -8.9 10
 8 -7 -5 -11.6 20.3
 -8 7 5 -19.1 11.1
 7 -7 -5 33.1 14.4
 7 -7 -5 -2.1 10.1
 7 -7 -5 7.7 19.6
 7 -7 -5 3.5 12
 -7 7 5 6.2 12.8
 -7 7 5 -9.2 6.8
 6 -7 -5 500.55 34.8
 6 -7 -5 479.75 33.3
 6 -7 -5 478.95 39.4
 -6 7 5 492.35 34.9
 -6 7 5 392.06 30.8
 5 -7 -5 24 16.4
 5 -7 -5 49 17.8
 5 -7 -5 26.8 11.1
 5 -7 -5 24.1 10.2
 -5 7 5 31.9 8.8
 -5 7 5 27.7 13
 4 -7 -5 503.45 32.2
 4 -7 -5 463.35 36.1
 4 -7 -5 441.06 37.7
 -4 7 5 483.05 32.4
 -4 7 5 433.26 33.3
 -4 7 5 491.15 32.8
 3 -7 -5 239.18 20.5
 3 -7 -5 242.98 30.3
 3 -7 -5 204.68 39.1
 -3 7 5 217.88 22.5
 -3 7 5 239.38 22.9
 -3 7 5 271.97 22.2
 2 -7 -5 208.18 26.1
 2 -7 -5 169.28 25.1
 2 -7 -5 153.48 17.5
 -2 7 5 181.68 21.4
 -2 7 5 198.78 21.6
 -2 7 5 164.58 19.1
 1 -7 -5 486.15 42
 1 -7 -5 498.85 32.4
 1 -7 -5 487.25 43
 -1 7 5 452.45 35.1
 -1 7 5 569.74 38.4
 -1 7 5 545.75 37.4
 0 -7 -5 219.48 32.4
 0 -7 -5 276.17 20.9
 0 -7 -5 225.28 33.4
 0 7 5 251.07 22.1
 0 7 5 272.37 29.2
 0 7 5 251.67 23.2
 -1 -7 -5 -24 21.9
 -1 -7 -5 4.7 9.3
 -1 -7 -5 -31.9 20.4
 1 7 5 -5.3 8.7
 1 7 5 -3.1 11.9
 1 7 5 -20.7 12.8
 -2 -7 -5 -36.6 21.4
 -2 -7 -5 -38.7 22.6
 2 7 5 -23.1 13.1
 2 7 5 -11.4 10
 2 7 5 -6.6 8.7
 -3 -7 -5 66.29 20.7
 -3 -7 -5 86.29 28.8
 3 7 5 53.79 11.1
 3 7 5 80.29 11.3
 3 7 5 46.9 15.4
 -4 -7 -5 12.1 24.8
 -4 -7 -5 6.9 18.9
 4 7 5 18.2 16
 4 7 5 20.7 9.5
 4 7 5 26.8 12.3
 -5 -7 -5 44.8 21.8
 -5 -7 -5 26.3 21.4
 5 7 5 40.3 20.7
 6 7 5 33 23.9
 11 -8 -5 -1 12.8
 11 -8 -5 -27.1 26.6
 7 -8 -5 6.9 11.3
 7 -8 -5 -10 20.2
 7 -8 -5 -2.8 10.6
 -7 8 5 3.4 13.7
 6 -8 -5 240.38 31.9
 6 -8 -5 236.28 28.9
 6 -8 -5 255.37 25.1
 -6 8 5 248.08 22
 -6 8 5 254.97 26.6
 5 -8 -5 231.58 22.9
 5 -8 -5 236.08 34.7
 5 -8 -5 262.87 31
 -5 8 5 245.98 22.1
 -5 8 5 212.88 24.9
 4 -8 -5 -17.1 7.9
 4 -8 -5 -16.3 19.1
 -4 8 5 4.5 12.2
 -4 8 5 3.1 10.2
 -4 8 5 0.7 10.1
 3 -8 -5 196.98 30.5
 3 -8 -5 189.58 30.4
 3 -8 -5 236.48 21
 -3 8 5 196.78 23.1
 -3 8 5 244.78 24.5
 -3 8 5 227.28 22.1
 2 -8 -5 -32.3 18.8
 2 -8 -5 -6.1 20.9
 2 -8 -5 4.3 8.5
 -2 8 5 29.4 12.5
 -2 8 5 0.2 10.7
 1 -8 -5 31.5 23.2
 1 -8 -5 55.19 10.2
 1 -8 -5 86.49 23
 -1 8 5 89.59 18
 -1 8 5 57.19 13.2
 -1 8 5 68.49 14.7
 0 -8 -5 501.25 34.4
 0 -8 -5 588.34 49.99
 0 8 5 551.74 37.6
 0 8 5 550.04 36.4
 0 8 5 559.84 43
 -1 -8 -5 -1.5 23.9
 -1 -8 -5 13.2 24
 1 8 5 18.6 10.7
 1 8 5 15.3 15.1
 1 8 5 -2.6 10.7
 -2 -8 -5 178.98 35.1
 -2 -8 -5 174.78 37.6
 2 8 5 151.98 18.1
 2 8 5 137.29 22.2
 -3 -8 -5 53.39 26.1
 -3 -8 -5 40.8 23.3
 3 8 5 22.6 15.3
 3 8 5 41.6 10.6
 -4 -8 -5 124.09 29.2
 -4 -8 -5 92.29 24.4
 4 8 5 66.99 12.3
 4 8 5 87.29 21.3
 -5 -8 -5 93.19 37.6
 11 -9 -5 -14.7 30.4
 11 -9 -5 -8.3 13.3
 8 -9 -5 -12.9 21.8
 8 -9 -5 14.1 14.2
 8 -9 -5 -4.3 14.7
 7 -9 -5 94.99 16.6
 7 -9 -5 55.89 42.4
 6 -9 -5 7.3 14.3
 6 -9 -5 -1.4 20
 -6 9 5 14.7 14.3
 -6 9 5 -8.1 8.9
 5 -9 -5 45.2 21.9
 5 -9 -5 25.8 9.8
 5 -9 -5 1.2 20.6
 -5 9 5 79.49 24.3
 -5 9 5 32.2 11.4
 4 -9 -5 250.17 35.1
 4 -9 -5 241.18 23.6
 4 -9 -5 269.07 32.7
 -4 9 5 240.28 27
 -4 9 5 291.07 27.5
 -4 9 5 275.87 27.2
 3 -9 -5 225.18 30.3
 3 -9 -5 165.48 30
 3 -9 -5 180.78 23.1
 -3 9 5 180.08 24.5
 -3 9 5 234.28 26.2
 -3 9 5 197.08 22.6
 2 -9 -5 60.29 26.8
 2 -9 -5 66.89 11.1
 -2 9 5 77.29 16.4
 -2 9 5 73.19 14.1
 -2 9 5 41.1 14.7
 1 -9 -5 99.29 26.9
 1 -9 -5 59.99 10.6
 -1 9 5 73.69 16
 0 -9 -5 5.7 23.2
 0 -9 -5 10.6 7.5
 0 9 5 0.5 16.8
 0 9 5 4.3 12.9
 0 9 5 20.8 11.3
 -1 -9 -5 144.69 30.2
 -1 -9 -5 171.68 55.19
 1 9 5 109.89 16.8
 1 9 5 101.49 14.4
 1 9 5 103.39 19.2
 2 9 5 141.29 22.1
 2 9 5 117.29 17.4
 2 9 5 92.99 15.5
 -3 -9 -5 101.89 28
 3 9 5 22.5 12.3
 3 9 5 54.69 11.8
 3 9 5 36.2 17.6
 -4 -9 -5 148.09 54.99
 7 -10 -5 22.2 21.8
 7 -10 -5 14.2 13
 -7 10 5 6.4 16.6
 6 -10 -5 56.59 16.8
 6 -10 -5 22.3 21.7
 -6 10 5 35 20.8
 5 -10 -5 -18.2 44
 5 -10 -5 39.4 23.1
 5 -10 -5 -1.8 9.6
 -5 10 5 -2.9 11.4
 -5 10 5 10.4 25.1
 4 -10 -5 2.1 9.2
 4 -10 -5 -14.9 25.3
 4 -10 -5 28.8 24.6
 -4 10 5 -23.7 13.2
 -4 10 5 -18.4 13.7
 -4 10 5 -2.6 11.8
 3 -10 -5 75.19 15.6
 3 -10 -5 90.29 27
 3 -10 -5 93.39 26.4
 -3 10 5 78.49 16.3
 -3 10 5 110.99 17.9
 -3 10 5 104.49 16.8
 2 -10 -5 55.49 11
 2 -10 -5 91.49 29.6
 2 -10 -5 60.49 33.5
 -2 10 5 40.9 14.8
 -2 10 5 65.99 13.8
 -2 10 5 75.49 16.9
 1 -10 -5 422.96 47.2
 1 -10 -5 473.15 55.59
 1 -10 -5 426.06 39.9
 -1 10 5 401.66 38.8
 0 -10 -5 44.2 26.2
 0 -10 -5 54.79 28.7
 0 10 5 20 11.4
 0 10 5 10.7 13.7
 0 10 5 25.6 15.9
 1 10 5 42.1 17.4
 1 10 5 33.7 14
 -2 -10 -5 69.39 29
 -2 -10 -5 94.09 28.9
 -3 -10 -5 298.17 52.09
 7 -11 -5 -7.7 23.1
 7 -11 -5 26 14.2
 -7 11 5 -9.8 19
 6 -11 -5 2 23.5
 6 -11 -5 -4.9 13
 -6 11 5 -18.3 14.7
 -6 11 5 -15.2 10.8
 5 -11 -5 3.7 21.3
 5 -11 -5 -1.9 12.1
 -5 11 5 -16.4 15
 -5 11 5 -8.5 12.4
 4 -11 -5 10.1 11.3
 4 -11 -5 31.6 22.2
 4 -11 -5 58.39 34.3
 -4 11 5 25.6 14.3
 -4 11 5 9 16.1
 3 -11 -5 -0.5 9.2
 3 -11 -5 -5.6 22.4
 3 -11 -5 50.29 26.7
 -3 11 5 -12.3 13.7
 -3 11 5 15 15.2
 2 -11 -5 38.9 12
 -2 11 5 66.59 17.9
 -2 11 5 39.1 15.6
 1 -11 -5 56.19 26.9
 -1 11 5 8 15
 -1 11 5 33.6 18.2
 0 -11 -5 64.09 26.8
 0 -11 -5 77.19 29.4
 -1 -11 -5 76.79 29.8
 -2 -11 -5 123.49 32.8
 8 -12 -5 83.39 25.5
 7 -12 -5 68.39 25.7
 7 -12 -5 45.7 16.6
 -7 12 5 28.4 19.9
 6 -12 -5 45.9 24.5
 6 -12 -5 17.8 10.6
 -6 12 5 32 13.6
 -6 12 5 -1.8 15.3
 5 -12 -5 3.4 13.2
 5 -12 -5 31.4 23.7
 -5 12 5 0.6 14.4
 4 -12 -5 13.1 10.9
 4 -12 -5 53.89 27.8
 4 -12 -5 22.7 25
 -4 12 5 15.3 25.2
 -4 12 5 26.3 16
 3 -12 -5 35.2 26.1
 -3 12 5 2.4 15.8
 -3 12 5 15.7 16.7
 2 -12 -5 62.59 27.4
 2 -12 -5 100.89 31.3
 1 -12 -5 105.69 29.1
 7 -13 -5 99.49 41.1
 6 -13 -5 20.1 17.1
 6 -13 -5 64.39 25.8
 5 -13 -5 68.09 25
 4 -13 -5 184.98 35.9
 3 -14 6 317.97 32.2
 3 -14 6 228.48 44.9
 -4 14 -6 33.6 18
 4 -14 6 76.49 26.2
 4 -14 6 59.79 19.1
 -5 14 -6 38.6 23
 5 -14 6 46.2 24.2
 1 -13 6 89.89 23.1
 -3 13 -6 -9.4 23.4
 3 -13 6 7 22.7
 3 -13 6 28.7 21.2
 3 -13 6 45 16.3
 -4 13 -6 9.9 15.2
 4 -13 6 3.9 18
 4 -13 6 45.3 23.9
 4 -13 6 7.6 17.9
 -5 13 -6 39.2 15.7
 5 -13 6 52.69 19.7
 5 -13 6 58.39 24.2
 6 -13 6 8.4 30.5
 6 -13 6 19.8 16.4
 7 -13 6 -21 15.7
 7 -13 6 -0.1 26.5
 0 -12 6 73.09 21.5
 -2 12 -6 10.4 14.7
 2 -12 6 39.7 14
 2 -12 6 37.8 20
 2 -12 6 90.59 29.6
 3 -12 6 37.9 21.9
 3 -12 6 -0.9 13.6
 3 -12 6 10.4 14.9
 -4 12 -6 0.1 13.4
 4 -12 6 3.5 16
 4 -12 6 -21.2 17.3
 4 -12 6 35.5 21.8
 -5 12 -6 0.4 11.5
 5 -12 6 -29 18.8
 5 -12 6 5 21.6
 5 -12 6 0.2 14.5
 -6 12 -6 -17.9 22.4
 6 -12 6 -12.4 21.9
 6 -12 6 2.3 14
 7 -12 6 13.8 14.8
 7 -12 6 -12.7 24.3
 8 -12 6 1.1 36.8
 8 -12 6 13.5 15.9
 1 11 -6 95.69 15.4
 0 11 -6 62.39 14.3
 0 -11 6 71.39 20.7
 0 -11 6 79.89 14.4
 -1 11 -6 50.79 14
 1 -11 6 13.8 19.2
 -2 11 -6 -19.7 13.4
 2 -11 6 2.3 11.2
 2 -11 6 8 13.1
 -3 11 -6 4.6 14.1
 3 -11 6 5.3 13.8
 3 -11 6 8.8 15.6
 3 -11 6 -6.9 19.5
 -4 11 -6 -3.8 13.9
 4 -11 6 -9.2 18.1
 4 -11 6 -13.2 16.2
 4 -11 6 13 15.1
 -5 11 -6 -13 14.4
 5 -11 6 -17.7 18.9
 5 -11 6 13.4 12.6
 -6 11 -6 -2.2 13.3
 6 -11 6 -51.29 34.5
 6 -11 6 -24 16
 -7 11 -6 3.4 27.1
 7 -11 6 -0.7 15.7
 7 -11 6 -7.7 21.3
 8 -11 6 2.9 25.2
 8 -11 6 9.4 23.5
 8 -11 6 31.9 16.1
 9 -11 6 -81.09 48.7
 9 -11 6 20.7 29.4
 9 -11 6 23.8 14.9
 2 10 -6 79.49 12.9
 1 10 -6 -11.2 17.8
 -1 -10 6 2.7 9.8
 -1 -10 6 -9 18.4
 0 -10 6 15.6 10.5
 -1 10 -6 41.9 13.2
 1 -10 6 43 16.3
 1 -10 6 60.29 20
 -2 10 -6 69.79 16.1
 2 -10 6 66.09 13.6
 2 -10 6 59.19 20.1
 2 -10 6 61.89 14.7
 -3 10 -6 315.57 27.6
 3 -10 6 305.27 36.7
 3 -10 6 305.97 27.6
 3 -10 6 303.47 30.2
 -4 10 -6 -2.1 12.3
 4 -10 6 8.4 13.3
 4 -10 6 10.2 27.6
 4 -10 6 -6.9 14.7
 5 -10 6 59.99 20.3
 5 -10 6 65.09 22.6
 5 -10 6 94.09 15.6
 -6 10 -6 1.8 12.3
 6 -10 6 2.8 19.6
 6 -10 6 15.9 13.1
 6 -10 6 -2.8 20.6
 -7 10 -6 93.09 20.3
 7 -10 6 85.99 25.7
 7 -10 6 97.29 24.7
 8 -10 6 26 25.3
 8 -10 6 22.9 13.9
 9 -10 6 -6.6 25
 9 -10 6 17.5 23.9
 3 9 -6 -0.7 11.9
 2 9 -6 -17.3 18.9
 -2 -9 6 29.7 18.7
 -2 -9 6 -6 8.2
 1 9 -6 -1.1 10.4
 -1 -9 6 -31.5 16.8
 -1 -9 6 -3.9 8.7
 0 9 -6 20.4 11.9
 0 -9 6 7.1 9.9
 0 -9 6 -0.3 17.4
 -1 9 -6 22.8 12.2
 1 -9 6 19.7 11.1
 1 -9 6 15.1 17.2
 -2 9 -6 749.62 46.2
 2 -9 6 726.83 46
 2 -9 6 683.23 51.89
 2 -9 6 722.93 46.6
 -3 9 -6 256.07 24.3
 3 -9 6 181.18 34
 3 -9 6 266.77 24.1
 -4 9 -6 9.2 12.7
 4 -9 6 11.7 12.8
 4 -9 6 3.4 19.7
 4 -9 6 -12.2 14.3
 -5 9 -6 -4.1 11.3
 5 -9 6 9.1 15.4
 5 -9 6 2 20.1
 5 -9 6 -7.5 11.4
 5 -9 6 -11.1 14.9
 -6 9 -6 -6.6 11.8
 6 -9 6 -13.5 11.3
 6 -9 6 -13.4 18.2
 6 -9 6 -16.7 8.6
 6 -9 6 -22.3 17.8
 -7 9 -6 52.29 13.3
 7 -9 6 70.29 16.3
 7 -9 6 42.4 20.3
 7 -9 6 45.3 20.4
 8 -9 6 215.48 24.1
 8 -9 6 128.39 25.7
 8 -9 6 189.98 36.6
 9 -9 6 52.19 26
 9 -9 6 70.79 25.8
 9 -9 6 81.59 15.5
 3 8 -6 -2.5 10.3
 -3 -8 6 35.8 20.4
 2 8 -6 -6.6 10.5
 2 8 -6 13.1 10.5
 -2 -8 6 30.7 17.7
 -2 -8 6 27.4 8.7
 1 8 -6 -1.3 10.1
 -1 -8 6 19.7 9.1
 -1 -8 6 -28.5 15.8
 -1 8 -6 2182.68 119.99
 1 -8 6 2155.18 119.69
 1 -8 6 2102.49 123.59
 1 -8 6 2026.7 118.79
 2 -8 6 125.89 19.9
 2 -8 6 127.69 21.6
 2 -8 6 149.88 25.6
 -3 8 -6 32.6 11
 3 -8 6 7.9 16.5
 3 -8 6 45.4 14.1
 3 -8 6 37.4 11.6
 -4 8 -6 14.7 10.5
 4 -8 6 20.4 18.8
 4 -8 6 21.1 11.1
 4 -8 6 34.7 13.7
 4 -8 6 15.2 9.4
 4 -8 6 8.2 13.6
 -5 8 -6 139.29 19.3
 5 -8 6 139.79 26.2
 5 -8 6 84.69 15.4
 5 -8 6 131.39 23.4
 5 -8 6 150.18 20.2
 -6 8 -6 134.29 19.2
 6 -8 6 134.49 19.7
 6 -8 6 140.29 28.3
 6 -8 6 154.18 22
 6 -8 6 145.19 20
 6 -8 6 198.38 38.5
 -7 8 -6 -13.6 9.7
 7 -8 6 -0.7 18.3
 7 -8 6 -0.9 11
 7 -8 6 -3.5 18.1
 7 -8 6 -11.4 11
 8 -8 6 227.88 23.5
 8 -8 6 213.28 27.4
 8 -8 6 154.58 28.8
 9 -8 6 120.09 26.7
 9 -8 6 109.39 25.7
 9 -8 6 166.78 21.7
 10 -8 6 -49.8 31.1
 10 -8 6 -2.5 11.2
 10 -8 6 -22.3 24.3
 4 7 -6 144.19 18.2
 -4 -7 6 125.99 13.4
 3 7 -6 497.25 33.3
 3 7 -6 494.65 32.1
 -3 -7 6 489.95 31.5
 2 7 -6 1142.79 66.59
 2 7 -6 1135.59 66.79
 -2 -7 6 1048.3 66.39
 -2 -7 6 1244.78 71.19
 1 7 -6 87.59 12.8
 -1 -7 6 79.89 17.4
 -1 -7 6 86.79 11.3
 0 7 -6 333.97 25
 0 -7 6 282.57 23.4
 0 -7 6 318.47 24.2
 -1 7 -6 615.24 37.2
 1 -7 6 590.14 36.8
 1 -7 6 564.14 36
 1 -7 6 510.55 43.1
 -2 7 -6 52.79 12.3
 2 -7 6 51.09 11.6
 2 -7 6 84.19 18.5
 2 -7 6 49.5 12
 -3 7 -6 85.39 12.7
 3 -7 6 39.5 18.5
 3 -7 6 61.19 10.9
 3 -7 6 77.69 11.6
 3 -7 6 66.59 13.6
 3 -7 6 47.4 12.9
 -4 7 -6 -13.5 10.7
 4 -7 6 -3.8 6.4
 4 -7 6 -3.7 15.6
 4 -7 6 -9 12.9
 4 -7 6 -6.6 10.7
 4 -7 6 -14.2 9.9
 -5 7 -6 65.59 11.6
 5 -7 6 82.29 20.7
 5 -7 6 81.49 14.5
 5 -7 6 88.89 14.8
 5 -7 6 81.89 16.9
 5 -7 6 74.09 13
 -6 7 -6 8 10.7
 6 -7 6 10.1 16.7
 6 -7 6 -0.2 11.3
 6 -7 6 27.5 18
 6 -7 6 -20.1 11.3
 6 -7 6 1.5 10.5
 -7 7 -6 -0.1 14.2
 7 -7 6 22.9 14.1
 7 -7 6 26.6 11.5
 7 -7 6 7.3 12.2
 7 -7 6 1.2 19.3
 8 -7 6 -0.1 11.3
 8 -7 6 -31.2 17.9
 8 -7 6 13.6 17.3
 8 -7 6 -1.6 9.6
 9 -7 6 6.6 20.6
 9 -7 6 -2.4 19.7
 9 -7 6 2.2 10
 9 -7 6 -3.3 10.1
 10 -7 6 17.5 23.8
 10 -7 6 9.3 12.8
 5 6 -6 54.69 12
 5 6 -6 75.29 11.9
 4 6 -6 15.4 9
 4 6 -6 20.4 9.2
 -4 -6 6 -27.8 25.2
 3 6 -6 513.55 32.3
 3 6 -6 492.65 32.2
 -3 -6 6 467.45 31
 2 6 -6 203.98 19.1
 2 6 -6 210.18 18.7
 -2 -6 6 177.08 25.5
 1 6 -6 20.4 9.5
 1 6 -6 5.6 8.9
 -1 -6 6 -2.4 7.5
 -1 -6 6 7.6 12.1
 0 6 -6 136.79 16.9
 0 6 -6 110.69 16
 0 -6 6 159.18 14.5
 0 -6 6 132.99 22.8
 0 -6 6 105.69 15.4
 0 -6 6 159.78 14.4
 -1 6 -6 366.66 25.5
 1 -6 6 305.27 27.3
 1 -6 6 385.16 24.8
 1 -6 6 319.07 37.5
 1 -6 6 376.16 25.3
 -2 6 -6 215.88 19.8
 2 -6 6 210.98 18.2
 2 -6 6 232.98 22.5
 2 -6 6 207.58 27
 2 -6 6 211.28 20.7
 2 -6 6 213.48 19.4
 -3 6 -6 381.86 25.7
 3 -6 6 286.07 33.3
 3 -6 6 335.17 28.6
 3 -6 6 351.06 25.6
 3 -6 6 344.57 32.2
 3 -6 6 376.16 25.3
 -4 6 -6 522.65 34.1
 4 -6 6 504.85 41.6
 4 -6 6 556.04 39.1
 4 -6 6 466.35 37.3
 4 -6 6 535.35 34.5
 -5 6 -6 704.23 45.8
 5 -6 6 735.13 53.99
 5 -6 6 799.22 46.9
 5 -6 6 788.32 46.6
 5 -6 6 744.23 52.79
 5 -6 6 725.93 50.79
 -6 6 -6 22.1 9.6
 6 -6 6 25.2 16.8
 6 -6 6 21.4 10.4
 6 -6 6 3.5 18.7
 6 -6 6 28.3 14.4
 6 -6 6 26.9 16.9
 -7 6 -6 228.78 21.5
 7 -6 6 300.17 24.5
 7 -6 6 278.87 23.9
 7 -6 6 211.68 25.2
 7 -6 6 250.37 46.5
 7 -6 6 262.87 52.89
 8 -6 6 6.7 11
 8 -6 6 6.7 18.1
 8 -6 6 -0.1 10
 8 -6 6 -5.8 10.1
 8 -6 6 13.3 20.2
 9 -6 6 0.2 10.1
 9 -6 6 -11.6 20.8
 9 -6 6 -13.7 10.2
 9 -6 6 -7.3 20.2
 10 -6 6 -30.8 29.4
 10 -6 6 5.1 11
 10 -6 6 -28.3 21.9
 8 5 -6 11.6 7.9
 8 5 -6 15.3 11.1
 6 5 -6 0.8 9.8
 6 5 -6 3.9 8.7
 -6 -5 6 60.39 21.3
 5 5 -6 112.29 15.7
 5 5 -6 169.08 16.6
 -5 -5 6 143.19 25.4
 -5 -5 6 116.49 18.4
 4 5 -6 135.09 16.3
 4 5 -6 138.29 15.9
 -4 -5 6 149.79 24.7
 -4 -5 6 123.39 19.1
 3 5 -6 954.1 56.19
 3 5 -6 978.1 56.69
 -3 -5 6 888.61 55.69
 -3 -5 6 1042.5 59.49
 2 5 -6 240.48 19
 2 5 -6 229.08 19.8
 -2 -5 6 214.18 18.3
 -2 -5 6 257.27 23.2
 1 5 -6 958.7 55.09
 1 5 -6 937.81 55.29
 -1 -5 6 965.5 57.59
 -1 -5 6 918.31 54.79
 0 5 -6 301.77 22.8
 0 -5 6 315.57 23
 0 -5 6 321.57 27.2
 0 -5 6 319.27 25.9
 0 -5 6 306.27 21.3
 -1 5 -6 94.09 11.2
 -1 5 -6 121.99 17.8
 1 -5 6 116.59 20.6
 1 -5 6 96.79 14.1
 1 -5 6 98.79 13.5
 1 -5 6 87.09 12.8
 1 -5 6 105.59 12.7
 2 -5 6 259.97 22.4
 2 -5 6 252.57 19.2
 2 -5 6 255.87 19.8
 2 -5 6 216.78 23.6
 2 -5 6 233.58 21.9
 -3 5 -6 184.38 17
 3 -5 6 167.18 26.5
 3 -5 6 170.28 16.4
 3 -5 6 185.88 17.3
 3 -5 6 167.38 20.7
 3 -5 6 158.68 20.8
 -4 5 -6 365.96 25.1
 4 -5 6 359.46 25.5
 4 -5 6 340.97 25.7
 4 -5 6 380.36 34.6
 4 -5 6 322.77 29.2
 4 -5 6 355.36 31.1
 -5 5 -6 41.2 9.7
 5 -5 6 33.7 9.9
 5 -5 6 33.5 16
 5 -5 6 20.5 9.2
 5 -5 6 48.7 15
 5 -5 6 13.9 11
 -6 5 -6 -0.8 8.7
 6 -5 6 10.5 17.5
 6 -5 6 -5 15
 6 -5 6 -6.6 8.9
 6 -5 6 -24.5 13.8
 6 -5 6 3.6 9.5
 7 -5 6 -0.6 23
 7 -5 6 1.9 10.4
 7 -5 6 13.9 9.3
 7 -5 6 35.1 11.5
 8 -5 6 31.1 19
 8 -5 6 66.39 12.4
 8 -5 6 60.19 21.1
 8 -5 6 39.7 12
 9 -5 6 38.7 11.2
 9 -5 6 35 21.5
 9 -5 6 -11 18.7
 9 -5 6 -4.5 10.8
 10 -5 6 -15.6 25.6
 10 -5 6 7.6 10.6
 9 4 -6 -1.6 8
 9 4 -6 0.8 10.9
 6 4 -6 238.18 20.1
 5 4 -6 39.6 13.5
 5 4 -6 11.3 9.2
 -5 -4 6 41.6 16.9
 4 4 -6 17.5 8.8
 4 4 -6 43.5 9.3
 4 4 -6 6.2 12.1
 -4 -4 6 22.9 13.3
 -4 -4 6 25.5 7.2
 3 4 -6 360.46 30.9
 3 4 -6 386.36 25.1
 3 4 -6 393.66 25.8
 -3 -4 6 386.86 28
 -3 -4 6 347.57 24.7
 2 4 -6 18.2 7.9
 2 4 -6 16.9 9.6
 2 4 -6 4.8 7.1
 -2 -4 6 13.3 6.3
 -2 -4 6 5.9 9.2
 1 4 -6 448.86 27.1
 1 4 -6 416.66 26.4
 1 4 -6 365.86 28.4
 -1 -4 6 425.76 26.4
 -1 -4 6 458.45 29.8
 -1 -4 6 388.16 29.9
 -1 -4 6 376.06 23.6
 0 4 -6 561.14 34.9
 0 4 -6 520.25 32.8
 0 4 -6 517.85 33.3
 0 -4 6 535.25 35.8
 0 -4 6 467.55 35.7
 0 -4 6 543.05 32.6
 0 -4 6 570.54 35.9
 -1 4 -6 -0.5 9.6
 -1 4 -6 -9.3 10.5
 1 -4 6 14.9 10.3
 1 -4 6 -10.7 8.1
 1 -4 6 2.2 8.9
 1 -4 6 4.7 6.9
 1 -4 6 3.9 6.1
 -2 4 -6 69.79 9.1
 -2 4 -6 66.19 11.2
 2 -4 6 56.09 8.1
 2 -4 6 86.09 14.1
 2 -4 6 81.29 12.8
 2 -4 6 78.99 12.3
 2 -4 6 65.89 9.7
 2 -4 6 52.19 11.4
 -3 4 -6 1606.74 86.49
 3 -4 6 1587.54 86.59
 3 -4 6 1624.14 89.19
 3 -4 6 1368.26 88.49
 3 -4 6 1452.45 90.09
 -4 4 -6 227.38 17.9
 4 -4 6 228.28 21
 4 -4 6 207.08 23.3
 4 -4 6 243.08 19.2
 4 -4 6 192.48 24
 4 -4 6 231.08 26.5
 -5 4 -6 241.18 25.4
 5 -4 6 220.28 19.5
 5 -4 6 201.98 27.1
 5 -4 6 241.48 20.5
 5 -4 6 261.27 29.3
 -6 4 -6 18.3 8.5
 6 -4 6 12.7 9.5
 6 -4 6 2 9.3
 6 -4 6 -1.9 10.1
 6 -4 6 -10 15.9
 6 -4 6 10 14
 -7 4 -6 335.17 26.2
 7 -4 6 386.06 26.7
 7 -4 6 413.76 33.4
 7 -4 6 334.07 31
 7 -4 6 414.06 39
 8 -4 6 63.09 11.5
 8 -4 6 46.6 19.4
 8 -4 6 74.99 21.8
 8 -4 6 42.4 12.4
 9 -4 6 52.89 10.4
 9 -4 6 49 10.9
 9 -4 6 39.2 19.9
 10 -4 6 -10.5 21.5
 10 -4 6 5.6 9.8
 9 3 -6 0.5 8.9
 9 3 -6 -7 10.3
 8 3 -6 21.2 12
 8 3 -6 13.6 9.5
 8 3 -6 -3.9 11.1
 7 3 -6 -3.5 9.3
 7 3 -6 10.9 10.1
 7 3 -6 4.2 9.9
 6 3 -6 47.7 10.6
 6 3 -6 43.9 10
 -6 -3 6 32.5 14.6
 5 3 -6 -3.3 8.5
 5 3 -6 3.9 8.1
 -5 -3 6 12.7 12.4
 4 3 -6 61.89 9.6
 4 3 -6 59.59 9.3
 -4 -3 6 50.19 11.3
 -4 -3 6 40.8 7.5
 3 3 -6 40 12.6
 3 3 -6 35 7.6
 -3 -3 6 9 8.5
 2 3 -6 14.5 7.7
 2 3 -6 13.9 7.2
 -2 -3 6 9.3 8.7
 -2 -3 6 -1.1 8.1
 1 3 -6 49.2 8.4
 1 3 -6 37.1 9.6
 1 3 -6 38.4 7.3
 1 3 -6 49.5 8.3
 -1 -3 6 31.9 6.9
 -1 -3 6 48.1 9.8
 -1 -3 6 53.79 8.3
 -1 -3 6 36.6 9.7
 0 3 -6 2668.13 143.59
 0 3 -6 2658.63 144.39
 0 3 -6 2718.93 144.59
 0 3 -6 2638.34 143.69
 0 -3 6 2365.86 145.49
 0 -3 6 2653.03 144.09
 0 -3 6 2424.36 143.49
 0 -3 6 2558.54 145.09
 -1 3 -6 -11.2 6.3
 -1 3 -6 -6.1 8.4
 -1 3 -6 -14.3 10.6
 1 -3 6 -4.3 5.4
 1 -3 6 -3.8 8.3
 1 -3 6 -1.2 9.6
 -2 3 -6 4.6 9.7
 -2 3 -6 -9.2 6
 2 -3 6 6.3 9.8
 2 -3 6 -11.7 8.3
 2 -3 6 -9.8 8.7
 2 -3 6 -7.1 6.4
 2 -3 6 -2.6 8
 -3 3 -6 181.68 15.1
 -3 3 -6 164.28 23.9
 3 -3 6 138.89 20.4
 3 -3 6 184.78 16.2
 3 -3 6 185.48 28
 3 -3 6 174.58 20.8
 -4 3 -6 738.63 44.1
 4 -3 6 780.02 49.5
 4 -3 6 707.83 49.1
 4 -3 6 698.93 47.6
 4 -3 6 796.52 45
 4 -3 6 779.22 44.8
 -5 3 -6 6.3 6.8
 5 -3 6 13.2 8.5
 5 -3 6 34.3 13.3
 5 -3 6 -3.2 14.5
 5 -3 6 -3 14.4
 5 -3 6 11.8 7.7
 6 -3 6 0.1 15.4
 6 -3 6 -1.2 10.5
 6 -3 6 12.5 8.6
 6 -3 6 22.9 13.6
 6 -3 6 21.9 8.5
 7 -3 6 1.3 15.1
 7 -3 6 -13.5 9.9
 7 -3 6 -7.7 14.7
 7 -3 6 6.7 7.5
 8 -3 6 1.9 11.4
 8 -3 6 28 9.4
 8 -3 6 6.2 16.2
 8 -3 6 13.7 18.4
 9 -3 6 49.2 22.3
 9 -3 6 61.39 10.9
 9 -3 6 66.59 23.1
 10 -3 6 52.99 11.1
 10 -3 6 56.29 22.6
 10 2 -6 0.5 11.3
 9 2 -6 16.9 9.9
 9 2 -6 20 11.1
 8 2 -6 129.09 17.8
 8 2 -6 129.39 16.1
 8 2 -6 86.29 15.6
 6 2 -6 -5.3 13.8
 6 2 -6 -6.6 8.8
 6 2 -6 -0.1 8.6
 5 2 -6 54.99 11.6
 5 2 -6 48 9.5
 5 2 -6 54.09 9.8
 5 2 -6 47.5 10
 -5 -2 6 58.49 10.8
 4 2 -6 72.39 9.9
 4 2 -6 56.29 7.9
 4 2 -6 70.49 8.8
 4 2 -6 76.59 9.9
 -4 -2 6 73.49 11.7
 3 2 -6 172.38 15
 3 2 -6 143.99 13.6
 3 2 -6 146.19 14.2
 3 2 -6 138.39 11.7
 -3 -2 6 129.89 18.4
 -3 -2 6 162.38 12.8
 -3 -2 6 178.18 20
 2 2 -6 466.45 27.5
 2 2 -6 466.35 27.6
 2 2 -6 412.16 26.4
 2 2 -6 467.25 27.4
 -2 -2 6 410.66 27.4
 -2 -2 6 416.86 25.8
 -2 -2 6 390.36 30.9
 -2 -2 6 437.66 27
 -2 -2 6 420.16 27.8
 1 2 -6 296.77 23.2
 1 2 -6 258.57 20.3
 1 2 -6 248.98 20.2
 1 2 -6 316.17 21.2
 -1 -2 6 301.17 25
 -1 -2 6 250.57 20.1
 -1 -2 6 319.87 26.8
 -1 -2 6 300.67 19.7
 0 2 -6 97.59 15.5
 0 2 -6 112.89 14.4
 0 2 -6 131.19 13.1
 0 2 -6 84.59 13
 0 -2 6 96.09 12.7
 0 -2 6 106.89 12.7
 0 -2 6 110.29 12.5
 -1 2 -6 60.29 8.5
 -1 2 -6 41.5 11.2
 -1 2 -6 40.3 8
 1 -2 6 55.69 10.6
 1 -2 6 64.79 10.9
 1 -2 6 61.69 10.4
 1 -2 6 54.39 8.5
 -2 2 -6 95.59 9.8
 -2 2 -6 79.09 14.6
 2 -2 6 77.49 11.5
 2 -2 6 71.09 10.8
 2 -2 6 107.29 17
 -3 2 -6 5.7 6.2
 -3 2 -6 -11.8 11.2
 3 -2 6 1.2 8.3
 3 -2 6 3.7 6.7
 3 -2 6 -0.2 13.2
 -4 2 -6 188.88 15.9
 -4 2 -6 192.38 26.8
 4 -2 6 197.88 25.3
 4 -2 6 249.28 23.1
 4 -2 6 204.18 17.1
 -5 2 -6 -25.1 15.2
 -5 2 -6 0.4 7.2
 5 -2 6 2.8 11.2
 5 -2 6 -5.6 14.3
 5 -2 6 -7.7 9.8
 5 -2 6 -15.2 6.5
 5 -2 6 -13.7 8.2
 -6 2 -6 731.43 46.4
 6 -2 6 806.82 55.49
 6 -2 6 822.42 47.8
 6 -2 6 806.02 47.7
 6 -2 6 790.52 52.19
 6 -2 6 854.41 56.89
 7 -2 6 73.89 14.2
 7 -2 6 90.59 26
 7 -2 6 96.59 13.8
 7 -2 6 127.69 25.9
 7 -2 6 98.49 14.3
 8 -2 6 30.1 21.6
 8 -2 6 16.8 18.5
 8 -2 6 26.9 13.1
 8 -2 6 26.4 8.2
 8 -2 6 26.1 9.2
 9 -2 6 -25.9 12.8
 9 -2 6 5.5 7.4
 9 -2 6 -29 18.3
 9 -2 6 0.9 8.5
 9 -2 6 -1.3 19.1
 10 1 -6 8.8 10.5
 10 1 -6 3.6 11.7
 9 1 -6 32.9 16.7
 9 1 -6 41.6 12.9
 9 1 -6 42.3 11.5
 8 1 -6 63.59 12.4
 8 1 -6 71.99 11.9
 7 1 -6 32.7 12.8
 7 1 -6 37.1 10.4
 7 1 -6 60.29 10.8
 6 1 -6 408.56 26.9
 6 1 -6 409.96 27.4
 6 1 -6 375.86 27.8
 5 1 -6 55.59 9.8
 5 1 -6 65.19 10.1
 5 1 -6 58.69 9.6
 -5 -1 6 48.4 8.7
 4 1 -6 335.67 22.6
 4 1 -6 298.07 26.1
 4 1 -6 326.37 22.8
 -4 -1 6 367.76 25.8
 -4 -1 6 342.07 21.9
 -4 -1 6 297.37 21.8
 3 1 -6 12.3 8.6
 3 1 -6 5.7 7.9
 3 1 -6 10 6.4
 -3 -1 6 4.3 8.7
 -3 -1 6 0.1 6
 -3 -1 6 3.8 6.7
 -3 -1 6 9.2 5.3
 2 1 -6 257.07 19.7
 2 1 -6 282.47 19.7
 2 1 -6 290.17 19.2
 2 1 -6 250.07 25.3
 -2 -1 6 284.67 19.3
 -2 -1 6 279.07 19.7
 -2 -1 6 266.47 19.3
 -2 -1 6 297.37 24.3
 1 1 -6 476.75 27.5
 1 1 -6 390.66 28.4
 1 1 -6 419.46 27
 1 1 -6 404.56 29.1
 1 1 -6 396.86 26.8
 -1 -1 6 414.86 26.7
 -1 -1 6 445.06 28
 -1 -1 6 440.26 33.4
 -1 -1 6 387.86 27
 -1 -1 6 440.86 30.9
 0 1 -6 493.75 29.4
 0 1 -6 486.85 29.1
 0 1 -6 431.96 31.6
 0 1 -6 449.76 37.7
 0 -1 6 484.55 30.9
 0 -1 6 408.26 32.2
 0 -1 6 505.65 29.2
 -1 1 -6 482.55 28.6
 -1 1 -6 454.55 31.5
 -1 1 -6 490.35 28.9
 -1 1 -6 411.96 33.2
 1 -1 6 407.46 31.4
 1 -1 6 512.35 32.5
 1 -1 6 432.06 28.6
 1 -1 6 487.85 31.4
 1 -1 6 488.95 28.9
 -2 1 -6 131.19 13
 -2 1 -6 131.59 17
 2 -1 6 115.89 13.2
 2 -1 6 156.48 13.4
 2 -1 6 137.09 17.2
 -3 1 -6 445.56 40.7
 -3 1 -6 468.35 31.9
 3 -1 6 498.25 33.7
 3 -1 6 521.65 30.3
 3 -1 6 471.15 34.8
 -4 1 -6 34.6 15.1
 -4 1 -6 67.39 8.3
 4 -1 6 57.39 14.2
 4 -1 6 74.99 12.4
 4 -1 6 55.19 8.7
 -5 1 -6 14.4 14.9
 5 -1 6 18.9 12.6
 -6 1 -6 -19 15.3
 6 -1 6 -20.7 15.8
 6 -1 6 1.1 8.2
 6 -1 6 7.7 10.8
 6 -1 6 -5.4 14.9
 6 -1 6 1.9 7.2
 7 -1 6 -3 6.6
 7 -1 6 -10 16.6
 7 -1 6 0.2 15.7
 7 -1 6 -12.2 10.5
 7 -1 6 -0.4 7.8
 8 -1 6 8.3 12.8
 8 -1 6 34.3 7.9
 8 -1 6 21.6 8.6
 8 -1 6 19.7 17.9
 8 -1 6 44.6 19.9
 9 -1 6 5.2 7.9
 9 -1 6 4.5 6.5
 9 -1 6 0.2 21.2
 9 -1 6 -14.9 18.5
 10 0 -6 55.69 12.1
 10 0 -6 33.9 12.9
 9 0 -6 15.5 10.7
 9 0 -6 11.3 11.4
 8 0 -6 9.1 16.6
 8 0 -6 37.4 11.1
 7 0 -6 159.38 22.5
 7 0 -6 205.28 21.1
 7 0 -6 163.88 17.6
 6 0 -6 235.98 19.4
 6 0 -6 236.98 21.5
 6 0 -6 220.98 19
 -6 0 6 184.08 17.3
 5 0 -6 -6 7.4
 5 0 -6 -0.9 8.9
 5 0 -6 -1.4 7.2
 4 0 -6 43.3 9.5
 4 0 -6 35.2 7.9
 4 0 -6 58.99 8.6
 -4 0 6 42.7 8.8
 -4 0 6 34.9 9.3
 3 0 -6 384.06 24.4
 3 0 -6 381.36 24.7
 3 0 -6 382.96 25.5
 3 0 -6 354.16 26.2
 -3 0 6 388.96 24
 -3 0 6 424.46 28.8
 -3 0 6 369.66 24.5
 -3 0 6 345.67 22.5
 -3 0 6 339.67 23
 2 0 -6 1047.2 62.49
 2 0 -6 1133.69 61.49
 2 0 -6 983.6 62.09
 2 0 -6 1068.29 61.29
 -2 0 6 1090.69 61.39
 -2 0 6 1064.19 62.29
 -2 0 6 1132.69 61.69
 -2 0 6 1068.09 63.99
 1 0 -6 445.16 28.5
 1 0 -6 449.46 31.2
 1 0 -6 448.86 29.9
 1 0 -6 453.35 28.7
 -1 0 6 473.45 28.8
 -1 0 6 451.65 31.9
 -1 0 6 477.25 29.6
 0 0 -6 461.65 35.4
 0 0 -6 524.95 31.4
 0 0 -6 484.45 33.9
 0 0 6 530.75 34.7
 0 0 6 564.24 31.7
 0 0 6 525.85 33.5
 0 0 6 542.85 34.7
 0 0 6 515.95 34.9
 0 0 6 508.55 31.6
 -1 0 -6 233.88 16.5
 -1 0 -6 252.47 17.6
 1 0 6 184.18 20.5
 1 0 6 207.28 16.7
 -2 0 -6 449.36 26
 -2 0 -6 369.06 33.5
 2 0 6 387.56 26.1
 2 0 6 430.46 29.5
 2 0 6 426.66 30.7
 2 0 6 404.56 26
 -3 0 -6 25 13.4
 -3 0 -6 37.8 6.8
 3 0 6 38.8 11.3
 3 0 6 48.4 17.2
 3 0 6 35.6 7.8
 3 0 6 36.6 7.1
 -4 0 -6 174.08 24.2
 4 0 6 186.18 21.7
 4 0 6 159.08 15.4
 4 0 6 186.48 22.6
 -5 0 -6 -26.6 14.4
 5 0 6 6.5 10.8
 5 0 6 -0.9 6.6
 5 0 6 -7.2 12.5
 -6 0 -6 -13 16.6
 6 0 6 -16.8 11.3
 6 0 6 3.7 6.5
 6 0 6 -9.6 14.1
 -7 0 -6 -5.4 19.7
 7 0 6 -3.8 6.3
 7 0 6 -6.3 18.8
 7 0 6 9.7 16.1
 7 0 6 -8.9 11.9
 7 0 6 0.7 7.4
 8 0 6 -11.1 17.9
 8 0 6 7.9 20
 8 0 6 8.6 6.6
 9 0 6 -23.5 17
 9 0 6 -9.2 6.9
 9 0 6 23.5 27.1
 10 -1 -6 -15.1 18
 10 -1 -6 11 10.4
 10 -1 -6 -1.2 11.6
 9 -1 -6 8.5 10.8
 9 -1 -6 0.6 9.8
 8 -1 -6 -7.1 10.4
 8 -1 -6 -3.2 9.4
 -8 1 6 -0.1 9.4
 7 -1 -6 438.66 34.2
 7 -1 -6 445.16 30.9
 7 -1 -6 460.05 30.1
 6 -1 -6 291.27 25.2
 6 -1 -6 293.37 22.2
 6 -1 -6 285.57 21.8
 -6 1 6 254.07 32.9
 -6 1 6 265.67 20.7
 5 -1 -6 210.28 18.3
 5 -1 -6 186.38 19.3
 5 -1 -6 180.98 17.5
 -5 1 6 205.48 19.8
 -5 1 6 189.88 19.2
 -5 1 6 193.48 16.6
 4 -1 -6 82.39 10.8
 4 -1 -6 74.29 10.1
 4 -1 -6 84.79 10
 4 -1 -6 86.99 12.3
 -4 1 6 102.99 12.7
 -4 1 6 100.59 19.6
 -4 1 6 95.69 10.8
 3 -1 -6 15.3 6.9
 3 -1 -6 8.1 6.8
 3 -1 -6 17.4 7
 3 -1 -6 13.9 9.1
 -3 1 6 25.9 6.8
 -3 1 6 24.6 9.5
 -3 1 6 9.3 7.3
 2 -1 -6 10.5 10
 2 -1 -6 10.7 7
 2 -1 -6 10.4 6.4
 2 -1 -6 9.8 11.9
 -2 1 6 15 6.9
 -2 1 6 26.7 8.6
 -2 1 6 17.4 7.5
 -2 1 6 15.2 6.8
 1 -1 -6 1158.68 66.29
 1 -1 -6 1169.38 65.19
 1 -1 -6 1014.9 67.29
 1 -1 -6 1220.18 66.19
 -1 1 6 1146.99 67.09
 -1 1 6 1124.39 66.09
 -1 1 6 1171.18 67.09
 -1 1 6 1187.98 65.29
 -1 1 6 1137.09 65.49
 0 -1 -6 933.31 55.09
 0 -1 -6 895.01 58.89
 0 -1 -6 976.1 55.19
 0 1 6 995.1 57.59
 0 1 6 966.2 55.69
 0 1 6 985.4 55.49
 0 1 6 967 57.49
 0 1 6 1008 58.29
 -1 -1 -6 822.92 44.9
 -1 -1 -6 721.73 50.89
 1 1 6 752.82 48.3
 1 1 6 755.02 45.2
 1 1 6 756.92 47.3
 1 1 6 825.32 45.1
 -2 -1 -6 235.28 29.3
 -2 -1 -6 254.47 23.8
 2 1 6 264.27 20.2
 2 1 6 246.38 28.9
 2 1 6 298.07 18.8
 -3 -1 -6 -6.7 12.7
 -3 -1 -6 12.2 6
 3 1 6 -19 10.7
 3 1 6 0.2 5.9
 3 1 6 1.5 6.5
 3 1 6 -6.1 9.2
 -4 -1 -6 545.95 42.8
 4 1 6 463.85 31.2
 4 1 6 526.45 31.2
 4 1 6 495.05 36.6
 4 1 6 468.85 39.1
 -5 -1 -6 587.44 50.09
 5 1 6 699.23 46
 5 1 6 662.23 39
 5 1 6 630.74 48.2
 -6 -1 -6 -5.6 28.9
 6 1 6 21.6 25
 6 1 6 42.4 8.1
 6 1 6 33.2 14.1
 -7 -1 -6 21.5 21
 7 1 6 47.9 7.7
 7 1 6 12.6 15
 7 1 6 33.2 8.2
 7 1 6 57.89 19.1
 7 1 6 49 23.9
 8 1 6 46.8 8
 8 1 6 46.1 22.6
 8 1 6 43 18.7
 11 -2 -6 -42.5 30.3
 11 -2 -6 14.1 15.6
 10 -2 -6 -7.1 18.8
 10 -2 -6 4.4 11.8
 10 -2 -6 1.8 10.2
 9 -2 -6 -1.2 11
 9 -2 -6 -13.8 17
 9 -2 -6 8.8 10.3
 8 -2 -6 -23.8 15.6
 8 -2 -6 8.7 10.6
 8 -2 -6 2.7 9.2
 7 -2 -6 33.3 20.7
 7 -2 -6 25 10.3
 7 -2 -6 33.1 10.3
 -7 2 6 43.5 9.7
 6 -2 -6 204.48 19.3
 6 -2 -6 198.58 19.7
 6 -2 -6 249.38 24.3
 -6 2 6 190.38 18.3
 5 -2 -6 7.7 10.6
 5 -2 -6 5.3 8.1
 5 -2 -6 -3 12.3
 -5 2 6 4.4 8.3
 -5 2 6 9.6 7.6
 4 -2 -6 33.7 8.6
 4 -2 -6 31.4 7.4
 4 -2 -6 50.49 8.3
 -4 2 6 32.9 10.5
 -4 2 6 44.1 10.2
 -4 2 6 55.39 9.2
 -4 2 6 37.1 6.4
 3 -2 -6 53.09 12.5
 3 -2 -6 69.09 9
 3 -2 -6 53.79 8.1
 3 -2 -6 46.3 8.2
 -3 2 6 55.59 12
 -3 2 6 53.49 8.2
 -3 2 6 60.49 8.8
 -3 2 6 60.09 14.3
 2 -2 -6 673.13 38.2
 2 -2 -6 566.04 40.7
 2 -2 -6 652.03 38.4
 2 -2 -6 674.73 39
 -2 2 6 656.33 40.7
 -2 2 6 632.24 38.6
 -2 2 6 682.73 38.4
 -2 2 6 565.44 38.4
 1 -2 -6 117.59 12.7
 1 -2 -6 129.99 15.3
 1 -2 -6 107.19 16.4
 1 -2 -6 123.69 12.5
 -1 2 6 121.39 18.3
 -1 2 6 141.79 21.5
 -1 2 6 103.89 13.6
 -1 2 6 110.29 12.9
 0 -2 -6 22 13.8
 0 -2 -6 36.7 11.8
 0 2 6 40.4 10.4
 0 2 6 56.59 10
 0 2 6 37.6 7.6
 0 2 6 50.49 9.2
 -1 -2 -6 59.79 7.9
 -1 -2 -6 29.8 15.1
 1 2 6 35.9 10.5
 1 2 6 41.4 8.8
 1 2 6 51.19 7.3
 1 2 6 46.6 8.1
 -2 -2 -6 21.4 6.9
 2 2 6 11.1 9.6
 2 2 6 7.4 6.2
 2 2 6 12.2 7.6
 -3 -2 -6 764.02 56.09
 3 2 6 785.02 54.59
 3 2 6 835.62 51.99
 3 2 6 863.51 47.5
 3 2 6 802.02 47.7
 -4 -2 -6 179.48 26.8
 4 2 6 139.69 15.6
 4 2 6 177.08 24.2
 4 2 6 163.28 22.4
 4 2 6 150.48 14.8
 -5 -2 -6 28 19.5
 5 2 6 43.7 14.1
 5 2 6 36 7.7
 5 2 6 23.5 16.7
 5 2 6 36.8 8.8
 -6 -2 -6 -2.6 15.7
 6 2 6 34.3 15.4
 6 2 6 14.5 9.6
 6 2 6 22.6 15.8
 -7 -2 -6 -9.5 19.4
 7 2 6 -20.3 14.1
 7 2 6 -11 17.1
 7 2 6 30.7 22.8
 7 2 6 -9.8 6.8
 7 2 6 -7.2 6.4
 8 2 6 57.19 19.4
 8 2 6 91.49 24.1
 11 -3 -6 -28.7 21.7
 11 -3 -6 29.8 12
 10 -3 -6 -0.3 21.2
 10 -3 -6 22 11.1
 10 -3 -6 27.7 12.6
 9 -3 -6 38.7 11.5
 9 -3 -6 9.5 12
 9 -3 -6 14 19
 -9 3 6 28 11.5
 8 -3 -6 -17 9.7
 8 -3 -6 -8.7 9.8
 8 -3 -6 -3 17.2
 -8 3 6 3.1 9.6
 7 -3 -6 69.69 17.4
 7 -3 -6 51.79 11.3
 7 -3 -6 30.1 11.1
 -7 3 6 48.1 15.7
 6 -3 -6 39.7 17.4
 6 -3 -6 50.29 10.4
 6 -3 -6 38.5 11.1
 -6 3 6 41 9.7
 5 -3 -6 306.97 28
 5 -3 -6 307.27 26.5
 5 -3 -6 298.87 22.7
 5 -3 -6 329.67 23.3
 -5 3 6 301.17 24.7
 -5 3 6 298.67 22.7
 4 -3 -6 67.69 10.4
 4 -3 -6 65.49 13.4
 4 -3 -6 48.9 9.8
 4 -3 -6 55.29 9.1
 4 -3 -6 46.6 7.6
 -4 3 6 30.2 9.8
 -4 3 6 65.89 10.8
 -4 3 6 50.89 7.6
 3 -3 -6 183.08 22.3
 3 -3 -6 208.88 16.9
 3 -3 -6 170.98 17.6
 -3 3 6 156.28 17.8
 -3 3 6 227.68 19.9
 -3 3 6 184.88 23.6
 2 -3 -6 224.58 17.1
 2 -3 -6 193.18 20.3
 2 -3 -6 215.58 18.4
 2 -3 -6 195.18 21
 -2 3 6 217.98 18.2
 -2 3 6 230.68 19.3
 -2 3 6 215.98 17.3
 1 -3 -6 549.35 33
 1 -3 -6 517.25 36.9
 1 -3 -6 477.65 39.2
 1 -3 -6 555.24 33.4
 -1 3 6 591.44 36.4
 -1 3 6 565.04 34.1
 -1 3 6 566.14 33.6
 -1 3 6 533.25 35.1
 0 -3 -6 274.97 19
 0 -3 -6 251.07 25.9
 0 3 6 284.47 22.7
 0 3 6 263.47 20.4
 0 3 6 274.27 19.8
 -1 -3 -6 57.99 16.8
 -1 -3 -6 54.89 7.5
 1 3 6 43.3 8.6
 1 3 6 40.2 11.1
 1 3 6 65.09 11.3
 -2 -3 -6 21.5 13.8
 -2 -3 -6 24.1 6.3
 -2 -3 -6 1.8 16.8
 2 3 6 19.7 7.4
 2 3 6 15.3 10.5
 2 3 6 27.5 7.7
 2 3 6 11.9 13.9
 -3 -3 -6 -27.3 17.2
 -3 -3 -6 -4.9 15.2
 3 3 6 2.6 10.2
 3 3 6 -14.2 13.4
 3 3 6 -1.3 11.5
 -4 -3 -6 733.13 56.99
 4 3 6 779.62 56.09
 4 3 6 813.32 46.6
 4 3 6 753.92 46.6
 4 3 6 829.02 53.09
 -5 -3 -6 154.98 29.1
 5 3 6 163.18 26.9
 5 3 6 171.18 15.9
 -6 -3 -6 78.99 21.4
 6 3 6 128.59 13.3
 6 3 6 106.39 19.1
 6 3 6 99.69 22.7
 -7 -3 -6 36.4 20.4
 7 3 6 44.3 20.1
 8 3 6 100.69 21.8
 11 -4 -6 21.1 12.5
 11 -4 -6 -16.6 22.7
 10 -4 -6 21.7 11.8
 10 -4 -6 4.6 24.4
 9 -4 -6 4.4 19.9
 9 -4 -6 9.2 11.2
 9 -4 -6 6.9 5.1
 9 -4 -6 5.5 11.3
 8 -4 -6 -6 9.5
 8 -4 -6 10.5 5.9
 8 -4 -6 39.8 19.2
 8 -4 -6 -3.3 10.7
 -8 4 6 18.1 10.3
 7 -4 -6 116.59 14.7
 7 -4 -6 180.38 19.1
 7 -4 -6 140.29 18.4
 -7 4 6 179.68 18.8
 6 -4 -6 7.5 15.9
 6 -4 -6 6.7 9.6
 -6 4 6 30.5 9.6
 5 -4 -6 327.07 25.1
 5 -4 -6 372.76 24.8
 5 -4 -6 307.47 26.5
 5 -4 -6 276.97 43.3
 -5 4 6 314.27 22.7
 -5 4 6 361.36 26.3
 -5 4 6 349.37 24.5
 4 -4 -6 68.59 15.4
 4 -4 -6 56.39 11.8
 4 -4 -6 47.4 10.1
 4 -4 -6 54.89 9
 4 -4 -6 56.09 7.8
 -4 4 6 41.2 10.7
 -4 4 6 59.99 10.5
 -4 4 6 62.89 10.5
 3 -4 -6 565.04 35
 3 -4 -6 527.45 31.9
 3 -4 -6 511.65 31.7
 3 -4 -6 460.45 35.9
 3 -4 -6 454.55 34
 -3 4 6 498.45 32.7
 -3 4 6 486.35 33.5
 -3 4 6 532.75 33.4
 2 -4 -6 130.79 20
 2 -4 -6 190.18 21.1
 2 -4 -6 156.88 16
 -2 4 6 192.58 16
 -2 4 6 139.29 16.9
 -2 4 6 170.58 17.8
 1 -4 -6 50.49 7.8
 1 -4 -6 46.2 13.9
 1 -4 -6 33.3 21.2
 -1 4 6 46.4 8.6
 -1 4 6 42 9.6
 -1 4 6 42 9.3
 0 -4 -6 14.1 13.4
 0 -4 -6 38.9 7.1
 0 4 6 46.5 10.7
 0 4 6 36.2 8.1
 0 4 6 26.8 13.2
 -1 -4 -6 -1.8 5.9
 -1 -4 -6 -12.9 14.2
 1 4 6 4 7.7
 1 4 6 -17.1 7.9
 1 4 6 11.4 9.5
 -2 -4 -6 247.78 34
 -2 -4 -6 228.98 31.2
 -2 -4 -6 268.77 20.1
 2 4 6 240.58 21.1
 2 4 6 280.27 20.5
 2 4 6 252.47 27.2
 -3 -4 -6 379.66 25.3
 -3 -4 -6 336.17 39.2
 -3 -4 -6 357.56 38.7
 3 4 6 312.87 25.8
 3 4 6 362.66 37.6
 3 4 6 409.76 33.7
 3 4 6 360.46 25.3
 -4 -4 -6 34.7 20.6
 4 4 6 30.9 8.4
 4 4 6 33.9 9.3
 4 4 6 45 14.5
 4 4 6 31.4 16.2
 -5 -4 -6 34 20.8
 5 4 6 55.99 9.9
 5 4 6 63.79 20.4
 5 4 6 43.7 16.9
 5 4 6 50.29 9.5
 -6 -4 -6 23.6 21.3
 6 4 6 41.5 20
 6 4 6 18.7 16.5
 6 4 6 29.7 8
 -7 -4 -6 32.3 20.8
 7 4 6 25.2 18.2
 7 4 6 63.49 21.6
 11 -5 -6 18.1 12.8
 11 -5 -6 -29.2 22.7
 10 -5 -6 7.2 23.6
 10 -5 -6 -5.9 12.1
 9 -5 -6 10.7 9.9
 9 -5 -6 7.5 20.3
 9 -5 -6 11.1 12.2
 -9 5 6 22.3 12.2
 8 -5 -6 32.7 11.7
 8 -5 -6 32.3 20.2
 8 -5 -6 6.3 11.6
 -8 5 6 34.3 10.8
 7 -5 -6 514.45 29.3
 7 -5 -6 528.75 31.4
 7 -5 -6 539.15 40.6
 7 -5 -6 410.76 32.8
 7 -5 -6 466.25 32.8
 -7 5 6 423.76 32.5
 -7 5 6 415.56 29.7
 6 -5 -6 1459.45 87.29
 6 -5 -6 1640.84 87.09
 6 -5 -6 1481.55 85.49
 6 -5 -6 1591.04 90.69
 6 -5 -6 1551.24 87.19
 -6 5 6 1567.14 87.39
 -6 5 6 1412.36 87.39
 -6 5 6 1429.86 86.49
 5 -5 -6 37.4 12
 5 -5 -6 29.2 11.1
 5 -5 -6 32.6 7.2
 5 -5 -6 32.6 9.8
 5 -5 -6 36 15.7
 -5 5 6 36.5 10.2
 -5 5 6 25.7 10.8
 4 -5 -6 188.48 16.1
 4 -5 -6 156.28 17.4
 4 -5 -6 160.28 17.6
 4 -5 -6 193.88 20.1
 4 -5 -6 132.79 25.1
 -4 5 6 161.08 19.1
 -4 5 6 190.28 19.2
 -4 5 6 143.19 17.9
 -4 5 6 152.28 19
 3 -5 -6 37.5 8.5
 3 -5 -6 24 8.1
 -3 5 6 30.6 9.9
 -3 5 6 36.1 9.1
 -3 5 6 30.9 10
 -3 5 6 47.4 10.2
 2 -5 -6 354.26 32.3
 2 -5 -6 412.06 34.4
 2 -5 -6 394.56 27.3
 -2 5 6 460.25 28.2
 -2 5 6 417.66 29.3
 -2 5 6 442.26 29.8
 1 -5 -6 401.06 35.4
 1 -5 -6 354.26 25.7
 -1 5 6 439.86 30.2
 -1 5 6 402.66 27.1
 -1 5 6 387.96 29.4
 0 -5 -6 3.2 6.6
 0 -5 -6 -18.2 16.1
 0 -5 -6 -2 15.5
 0 5 6 10.6 10.6
 0 5 6 -14 8.5
 0 5 6 0.1 7.9
 -1 -5 -6 5.9 6.7
 -1 -5 -6 -36.4 19.9
 -1 -5 -6 -20.2 15.1
 1 5 6 12.5 8.4
 1 5 6 -9.4 12.1
 1 5 6 -10.1 9.1
 -2 -5 -6 214.88 27.2
 2 5 6 155.38 18.8
 2 5 6 162.08 17.9
 -3 -5 -6 138.59 27.6
 -3 -5 -6 169.08 26.7
 3 5 6 132.49 16.7
 3 5 6 184.48 27.6
 3 5 6 147.89 17
 -4 -5 -6 12.1 18.7
 4 5 6 9.5 8.2
 4 5 6 9.3 18.1
 4 5 6 -1.1 8.3
 4 5 6 15.3 14.2
 -5 -5 -6 15.5 19
 5 5 6 11.8 8.9
 5 5 6 0.2 7.8
 5 5 6 13.7 20.2
 5 5 6 -14.5 15.2
 -6 -5 -6 49.5 21
 6 5 6 57.59 21.5
 6 5 6 52.69 9.4
 6 5 6 57.79 9.3
 6 5 6 65.29 20.4
 11 -6 -6 39.9 14
 11 -6 -6 1.8 24.1
 10 -6 -6 -4 13
 10 -6 -6 18.8 24.6
 8 -6 -6 33.5 13
 8 -6 -6 15.4 19.9
 -8 6 6 7 11.4
 7 -6 -6 29.8 20
 7 -6 -6 10.6 10.5
 7 -6 -6 14.2 10.1
 -7 6 6 13.7 12.4
 6 -6 -6 1451.25 82.09
 6 -6 -6 1325.27 77.29
 6 -6 -6 1273.27 77.09
 -6 6 6 1256.07 77.69
 5 -6 -6 24.3 14.9
 5 -6 -6 28.1 11.1
 5 -6 -6 26.8 17.2
 5 -6 -6 34.8 11.5
 -5 6 6 38.4 10.5
 -5 6 6 14 11.5
 -5 6 6 17.5 12.4
 4 -6 -6 5.3 8.8
 4 -6 -6 -19.1 15.1
 -4 6 6 -4.5 10.4
 -4 6 6 4.8 11
 3 -6 -6 137.89 23.9
 3 -6 -6 192.48 17.8
 3 -6 -6 160.68 26.3
 -3 6 6 191.88 19.2
 -3 6 6 192.28 20.7
 2 -6 -6 414.26 28.3
 2 -6 -6 402.76 36.4
 -2 6 6 448.16 29.7
 -2 6 6 410.66 31.6
 1 -6 -6 494.95 33.1
 1 -6 -6 565.94 43.4
 1 -6 -6 535.25 42.5
 -1 6 6 539.15 35.3
 -1 6 6 518.25 36.1
 0 -6 -6 548.05 34.8
 0 -6 -6 559.24 46.5
 0 -6 -6 518.15 45.4
 0 6 6 556.34 36.3
 0 6 6 551.64 37.4
 0 6 6 616.14 41.4
 -1 -6 -6 42.8 7.7
 -1 -6 -6 23.7 24.3
 -1 -6 -6 34.4 21.4
 1 6 6 57.99 11
 1 6 6 37.9 10.4
 1 6 6 27 14.7
 -2 -6 -6 308.37 21
 -2 -6 -6 248.98 36.3
 -2 -6 -6 275.07 41.3
 2 6 6 281.57 24.1
 2 6 6 319.57 32.8
 2 6 6 346.17 27.2
 -3 -6 -6 12.8 25.8
 -3 -6 -6 41.3 25.2
 3 6 6 34.6 9.7
 3 6 6 31.6 15.2
 3 6 6 43.6 11.1
 -4 -6 -6 21.4 22
 -4 -6 -6 13.6 18.8
 4 6 6 20.3 9.1
 4 6 6 14.9 19
 4 6 6 9.7 9.4
 4 6 6 13.5 16
 -5 -6 -6 21.2 20.6
 -5 -6 -6 4.3 18.6
 5 6 6 19 16.2
 5 6 6 8.2 9.3
 5 6 6 13.2 8.8
 -6 -6 -6 55.29 22
 6 6 6 6.3 27.7
 6 6 6 12.6 11.3
 6 6 6 26.5 10.5
 11 -7 -6 -2 13.6
 11 -7 -6 -2.8 25.3
 10 -7 -6 -10.2 12.4
 10 -7 -6 -10.6 23.8
 8 -7 -6 -0.7 19.7
 -8 7 6 -5.8 12.1
 7 -7 -6 96.29 21.7
 7 -7 -6 80.29 13
 -7 7 6 80.19 11.2
 -7 7 6 111.39 16.4
 6 -7 -6 108.99 14.6
 6 -7 -6 78.79 14.3
 -6 7 6 114.59 19.8
 -6 7 6 69.29 16
 5 -7 -6 214.08 29.8
 5 -7 -6 160.98 20.1
 5 -7 -6 194.48 26
 -5 7 6 163.48 22.9
 -5 7 6 171.68 21.4
 4 -7 -6 153.18 24.1
 -4 7 6 157.88 20.2
 -4 7 6 151.38 20.9
 -4 7 6 161.68 20.7
 3 -7 -6 29.1 20.1
 3 -7 -6 44 20.8
 3 -7 -6 25 9.7
 -3 7 6 43.1 11.5
 -3 7 6 35.3 11
 -3 7 6 26 18.4
 2 -7 -6 -9.7 7.3
 2 -7 -6 -21.6 18.7
 -2 7 6 -10.6 9.6
 -2 7 6 -19.6 11.4
 -2 7 6 10.5 11.4
 1 -7 -6 33 20.2
 1 -7 -6 21.8 8.2
 1 -7 -6 41.3 21.1
 -1 7 6 11.9 11.1
 -1 7 6 13.8 11.3
 -1 7 6 31 12
 0 -7 -6 50.39 23.3
 0 -7 -6 18.3 21
 0 -7 -6 32.4 9.3
 0 7 6 8.2 12.9
 0 7 6 29.8 11.8
 0 7 6 39.5 11.2
 -1 -7 -6 -21.2 23.6
 -1 -7 -6 -4.7 21.3
 1 7 6 -6.2 10.3
 1 7 6 1.8 9.7
 1 7 6 -21.4 13.6
 -2 -7 -6 1.1 22.5
 -2 -7 -6 8.9 30.8
 2 7 6 17.9 9.9
 2 7 6 11.2 10.7
 2 7 6 28 16.1
 -3 -7 -6 117.69 29.5
 -3 -7 -6 61.59 21.6
 3 7 6 65.89 19
 3 7 6 67.19 11.7
 3 7 6 56.29 11.8
 -4 -7 -6 134.99 29.2
 -4 -7 -6 123.49 25.1
 4 7 6 111.39 17.1
 4 7 6 85.29 19
 4 7 6 115.19 17
 -5 -7 -6 57.89 22
 -5 -7 -6 47.7 29.9
 5 7 6 -1.8 9.1
 5 7 6 1.9 9.9
 5 7 6 19.4 19
 5 7 6 52.39 23.4
 11 -8 -6 -2.2 13.8
 11 -8 -6 -11.2 25.8
 10 -8 -6 2.7 11.1
 10 -8 -6 -14.8 24.6
 8 -8 -6 6.7 12.8
 8 -8 -6 31.3 20.5
 8 -8 -6 6 21.6
 -8 8 6 -10.3 21.1
 7 -8 -6 42.4 14.8
 7 -8 -6 29.6 11.9
 7 -8 -6 60.89 22
 -7 8 6 30.7 14.2
 -7 8 6 17.2 9.7
 6 -8 -6 13.6 20.6
 6 -8 -6 11.7 12.3
 -6 8 6 3.8 13.1
 -6 8 6 -10.5 9.9
 5 -8 -6 63.29 11.4
 5 -8 -6 83.79 21.8
 5 -8 -6 59.19 21.9
 -5 8 6 39.9 15.3
 4 -8 -6 -7.5 19
 4 -8 -6 13 8.4
 4 -8 -6 12.8 19.4
 -4 8 6 20 14.8
 -4 8 6 30.5 23.8
 -4 8 6 6.8 10.9
 3 -8 -6 350.56 36.9
 3 -8 -6 398.36 28.4
 3 -8 -6 319.47 37.3
 -3 8 6 422.86 30.1
 -3 8 6 397.66 30.8
 2 -8 -6 -20.4 21.8
 2 -8 -6 -15.6 20.5
 2 -8 -6 10.1 8.9
 -2 8 6 22.9 13.2
 -2 8 6 19.5 13.8
 -2 8 6 9.7 11.1
 1 -8 -6 243.48 21.2
 1 -8 -6 274.27 36.2
 1 -8 -6 266.77 35.2
 -1 8 6 283.07 25.6
 -1 8 6 253.37 28.5
 0 -8 -6 33.9 23
 0 -8 -6 18.5 23.9
 0 -8 -6 33.6 8.2
 0 8 6 28.3 15.4
 0 8 6 27.8 11.4
 0 8 6 30.5 13.5
 -1 -8 -6 21.7 25.8
 -1 -8 -6 -34.5 56.59
 1 8 6 -4.3 13.4
 1 8 6 7.2 11.3
 1 8 6 10.8 11.2
 -2 -8 -6 135.19 30.4
 -2 -8 -6 146.79 29.8
 2 8 6 81.29 18
 2 8 6 92.39 15.1
 -3 -8 -6 129.09 26.7
 -3 -8 -6 155.78 32.1
 3 8 6 107.49 20.6
 3 8 6 101.59 14.8
 3 8 6 101.69 14.7
 -4 -8 -6 50.79 22.9
 -4 -8 -6 59.99 25.4
 4 8 6 3.2 18
 4 8 6 2.3 10.5
 11 -9 -6 18.2 13.3
 11 -9 -6 29.1 45.1
 10 -9 -6 -1.5 12.9
 10 -9 -6 13 24.7
 7 -9 -6 17.3 21.4
 7 -9 -6 -1.2 8.9
 -7 9 6 25.3 15.7
 6 -9 -6 2.1 11.4
 6 -9 -6 45.1 21.1
 -6 9 6 12.8 14.7
 5 -9 -6 3.1 21.3
 5 -9 -6 -1.5 10.1
 5 -9 -6 27 20.2
 -5 9 6 2.3 11.1
 -5 9 6 -7.5 14
 4 -9 -6 13.8 22.2
 4 -9 -6 31.6 10.8
 4 -9 -6 26.6 22.1
 -4 9 6 17.8 14
 -4 9 6 29.1 13
 3 -9 -6 -2.6 22.7
 3 -9 -6 -28.7 21.5
 3 -9 -6 9.8 11.2
 -3 9 6 -9.4 12
 -3 9 6 15.7 14.1
 -3 9 6 -17.1 13.2
 2 -9 -6 -7.6 7.9
 2 -9 -6 3.9 23.8
 2 -9 -6 -14.1 22.3
 -2 9 6 -13.1 12.3
 -2 9 6 10.2 13.5
 -2 9 6 11.8 13.6
 1 -9 -6 85.89 46.9
 1 -9 -6 21 8.5
 -1 9 6 27.4 15.9
 -1 9 6 41.4 16.3
 -1 9 6 28.3 14.2
 0 -9 -6 22.2 25.1
 0 -9 -6 12.7 7.8
 0 -9 -6 0 24.4
 0 9 6 -5.8 14.4
 0 9 6 2.7 12.2
 0 9 6 19.1 11.8
 -1 -9 -6 28.1 26
 -1 -9 -6 20.7 26.7
 1 9 6 6.3 11.6
 1 9 6 4.5 16.9
 1 9 6 3.1 13.1
 -2 -9 -6 47.7 27.8
 -2 -9 -6 44.2 24.3
 2 9 6 10.1 16.4
 2 9 6 -4.3 11.5
 -3 -9 -6 55.19 21.8
 3 9 6 24.6 18.1
 10 -10 -6 -5.2 15.5
 10 -10 -6 31.4 28.1
 7 -10 -6 76.09 14.6
 7 -10 -6 56.79 22.9
 -7 10 6 49.4 18.4
 6 -10 -6 7.1 21.9
 6 -10 -6 6.2 10.1
 -6 10 6 -14.2 11.8
 -6 10 6 -10.9 14.6
 5 -10 -6 117.09 26.4
 5 -10 -6 107.79 16.2
 -5 10 6 121.19 20.5
 -5 10 6 93.69 15.6
 4 -10 -6 0.8 10
 4 -10 -6 22.9 23.7
 4 -10 -6 -15 22.3
 -4 10 6 -6.9 13.2
 -4 10 6 -7.6 14.5
 3 -10 -6 15.2 11.8
 3 -10 -6 74.39 27.7
 -3 10 6 32.3 15.4
 -3 10 6 20.7 18.4
 -3 10 6 25.7 14.6
 2 -10 -6 59.09 25.3
 2 -10 -6 22.3 9.4
 -2 10 6 18.3 16.4
 -2 10 6 20.8 15.9
 -2 10 6 1.2 17.7
 1 -10 -6 28.8 23.3
 -1 10 6 18.2 14.6
 -1 10 6 0.8 15.3
 0 -10 -6 64.29 27.9
 0 -10 -6 18.6 27.1
 0 10 6 -10.1 14
 0 10 6 -6.2 16.4
 -1 -10 -6 46.2 29.2
 -1 -10 -6 57.29 28.8
 1 10 6 24.6 14.9
 1 10 6 2.2 17.2
 -2 -10 -6 91.69 36.4
 10 -11 -6 0.1 15.7
 10 -11 -6 64.09 28.8
 8 -11 -6 74.29 26.2
 7 -11 -6 35.1 13.6
 7 -11 -6 46.8 25.6
 -7 11 6 8.1 17.2
 6 -11 -6 99.19 27
 -6 11 6 71.49 20.6
 5 -11 -6 39 22.1
 5 -11 -6 39.8 12
 -5 11 6 7.4 14.3
 -5 11 6 18 16
 4 -11 -6 18.1 24.6
 4 -11 -6 17.6 9.6
 -4 11 6 13.1 15.9
 -4 11 6 4.4 14.7
 3 -11 -6 27.6 26.2
 3 -11 -6 21.4 11.1
 3 -11 -6 59.79 28.6
 -3 11 6 30 23.9
 2 -11 -6 85.09 29.1
 2 -11 -6 63.09 26.2
 1 -11 -6 77.29 25.5
 -1 11 6 39.8 17.9
 0 -11 -6 87.79 29.1
 -1 -11 -6 107.19 40.2
 9 -12 -6 24.2 13.4
 9 -12 -6 62.09 28.4
 6 -12 -6 61.99 23.4
 -6 12 6 28.4 18.9
 5 -12 -6 57.09 26.1
 4 -12 -6 65.79 25
 3 -12 -6 99.69 27.6
 2 -12 -6 78.79 28
 1 -12 -6 250.07 49.2
 7 -13 -6 225.28 43
 5 -13 -6 82.29 42
 -2 13 -7 126.29 21.1
 3 -13 7 62.89 23.8
 3 -13 7 46.8 16.6
 -4 13 -7 21.2 12.3
 4 -13 7 44.9 24.9
 4 -13 7 20.9 15.6
 -5 13 -7 10.4 11.9
 5 -13 7 11.7 15.8
 5 -13 7 -35.2 25.8
 5 -13 7 -3.2 29.4
 6 -13 7 -13.1 23.6
 6 -13 7 -19.2 26.5
 -1 12 -7 42.8 17.3
 1 -12 7 79.49 23.2
 -2 12 -7 16.6 17.8
 2 -12 7 60.69 21.4
 2 -12 7 33.1 15.1
 -3 12 -7 83.89 19.9
 3 -12 7 69.99 16.8
 3 -12 7 58.79 17
 3 -12 7 96.89 24.4
 -4 12 -7 52.19 19.2
 4 -12 7 23.4 19.7
 4 -12 7 39.9 23.8
 4 -12 7 62.29 16
 -5 12 -7 59.49 18.3
 5 -12 7 56.29 17.8
 5 -12 7 39.8 24.4
 6 -12 7 11.1 16.7
 6 -12 7 -7.3 22.5
 7 -12 7 44.9 50.99
 0 11 -7 -2 12.1
 0 -11 7 32.5 20.3
 -1 11 -7 185.68 23.4
 1 -11 7 205.78 24.1
 1 -11 7 261.07 34.7
 -2 11 -7 178.98 25
 2 -11 7 174.08 24
 2 -11 7 210.38 23.9
 2 -11 7 234.58 33.8
 -3 11 -7 125.89 18.7
 3 -11 7 162.88 26.5
 3 -11 7 185.48 25.3
 -4 11 -7 95.19 15
 4 -11 7 65.59 22.2
 4 -11 7 58.89 19.8
 -5 11 -7 -5 17.7
 5 -11 7 12.5 15
 5 -11 7 7.9 20.5
 5 -11 7 -17.2 18.7
 -6 11 -7 7.8 11.2
 6 -11 7 -12.8 22.7
 6 -11 7 -9.1 13.7
 7 -11 7 70.49 26.6
 7 -11 7 105.69 17
 7 -11 7 36.8 23.7
 8 -11 7 13.5 26.3
 8 -11 7 54.89 37
 8 -11 7 65.69 16.2
 1 10 -7 -16.4 10.4
 -1 -10 7 16.7 20.1
 -1 -10 7 5.3 10.1
 0 10 -7 -17.6 10.6
 0 -10 7 -10.4 18.4
 0 -10 7 -10.9 9.9
 -1 10 -7 315.97 28.8
 1 -10 7 410.66 41.5
 1 -10 7 402.36 27.1
 1 -10 7 309.67 29.1
 -2 10 -7 73.99 14.1
 2 -10 7 78.69 38.9
 2 -10 7 84.99 15.9
 2 -10 7 85.99 15.1
 -3 10 -7 197.78 24.1
 3 -10 7 171.48 28.5
 3 -10 7 199.68 26.3
 3 -10 7 206.98 24.6
 -4 10 -7 16.5 15.6
 4 -10 7 9.6 20.5
 4 -10 7 -16 16
 4 -10 7 13.1 13.1
 -5 10 -7 1.3 12.3
 5 -10 7 -5.7 13.6
 5 -10 7 -5.4 22.1
 -6 10 -7 -5.6 10.6
 6 -10 7 -18 13.7
 6 -10 7 -22.6 20.2
 7 -10 7 32.8 15.7
 7 -10 7 32 23.8
 8 -10 7 17.3 23.6
 8 -10 7 15.4 24
 8 -10 7 53.59 15.8
 2 9 -7 0.1 10.2
 2 9 -7 -1.3 11.9
 -2 -9 7 45.8 19.2
 -2 -9 7 24.8 10.6
 1 9 -7 -10 11.6
 1 9 -7 -10.5 10.4
 -1 -9 7 -12 15.9
 -1 -9 7 -4.7 9.4
 0 9 -7 220.48 22.2
 0 -9 7 249.38 31.7
 0 -9 7 229.48 22.3
 -1 9 -7 48.8 12.9
 1 -9 7 35.6 12.3
 1 -9 7 61.19 11.5
 1 -9 7 57.09 19.5
 -2 9 -7 39.7 13
 2 -9 7 56.89 19.5
 2 -9 7 40.2 13.1
 2 -9 7 42.5 13.2
 -3 9 -7 23.5 14.4
 3 -9 7 20.1 14.9
 3 -9 7 8.6 12.6
 3 -9 7 -9 19.8
 -4 9 -7 -13.1 9.9
 4 -9 7 3.8 23.5
 4 -9 7 -1.9 15.1
 4 -9 7 -18.9 18.7
 -5 9 -7 0 11.7
 5 -9 7 -1.3 21.1
 5 -9 7 -11.7 12.5
 -6 9 -7 44.2 12.2
 6 -9 7 40.3 15
 6 -9 7 44 20
 6 -9 7 65.29 13.1
 6 -9 7 50.59 22.1
 7 -9 7 4.2 20.7
 7 -9 7 -5.9 20.1
 8 -9 7 12.2 14.2
 8 -9 7 -13.8 21.2
 8 -9 7 22.4 24.4
 9 -9 7 45.4 15.1
 9 -9 7 -26.9 43.3
 9 -9 7 28.3 37.3
 3 8 -7 -13.3 10.9
 3 8 -7 -1.6 9.2
 -3 -8 7 -2.1 9
 -3 -8 7 16 18.2
 2 8 -7 84.49 13.2
 2 8 -7 106.39 16
 -2 -8 7 107.39 20.5
 -2 -8 7 119.29 14.5
 1 8 -7 128.89 19
 1 8 -7 126.19 18
 -1 -8 7 160.78 21.9
 -1 -8 7 127.59 17.4
 0 8 -7 842.62 49.8
 0 8 -7 799.92 49.3
 0 -8 7 749.62 54.89
 0 -8 7 810.22 47.1
 0 -8 7 782.42 49.1
 -1 8 -7 16 9.6
 -1 8 -7 31 10.3
 1 -8 7 21.5 11.6
 1 -8 7 5 17.2
 1 -8 7 6 10.8
 -2 8 -7 343.27 27.4
 2 -8 7 301.17 28.1
 2 -8 7 389.66 30.7
 -3 8 -7 -19.9 11.8
 3 -8 7 3.3 10.9
 3 -8 7 -20.5 25.4
 -4 8 -7 104.99 16.4
 4 -8 7 85.19 17.6
 4 -8 7 88.89 14.8
 4 -8 7 71.59 21.6
 4 -8 7 71.29 14.9
 -5 8 -7 -23.1 11.8
 5 -8 7 -5.1 11.7
 5 -8 7 -1.2 14.2
 5 -8 7 -3.1 14.5
 5 -8 7 4 11.2
 5 -8 7 -0.6 18.3
 -6 8 -7 56.79 12.1
 6 -8 7 68.89 19.6
 6 -8 7 38.9 14.2
 6 -8 7 58.59 13.8
 6 -8 7 60.89 13.4
 6 -8 7 78.89 22.1
 -7 8 -7 19.3 13.5
 7 -8 7 52.29 23.3
 7 -8 7 22.6 13.8
 7 -8 7 32.3 11.7
 7 -8 7 24 18.2
 8 -8 7 51.19 12.4
 8 -8 7 26.9 13.4
 8 -8 7 31.7 20.5
 8 -8 7 24.6 19.9
 9 -8 7 -12 22.1
 9 -8 7 -25.8 23
 9 -8 7 12.6 11.1
 9 -8 7 9.8 12.9
 4 7 -7 10.8 10.7
 3 7 -7 78.49 13.3
 -3 -7 7 74.79 11
 2 7 -7 87.29 12.7
 2 7 -7 64.79 20
 -2 -7 7 78.09 18.1
 -2 -7 7 76.09 11.3
 1 7 -7 726.83 43.2
 1 7 -7 671.83 42.5
 -1 -7 7 659.33 42.2
 -1 -7 7 650.43 47.4
 0 7 -7 141.59 18.6
 0 7 -7 149.99 17.9
 0 -7 7 168.08 19.4
 0 -7 7 131.79 20.1
 0 -7 7 141.59 23.4
 -1 7 -7 291.77 22.2
 -1 7 -7 257.57 22.7
 1 -7 7 238.08 22
 1 -7 7 216.38 26.2
 1 -7 7 264.17 22.6
 -2 7 -7 671.03 41.5
 2 -7 7 677.43 41.3
 2 -7 7 597.34 43.9
 2 -7 7 627.74 41.8
 -3 7 -7 121.49 18.5
 3 -7 7 112.69 14.7
 3 -7 7 92.49 21
 3 -7 7 87.29 17.7
 3 -7 7 122.19 15.5
 3 -7 7 108.19 16.3
 -4 7 -7 348.77 27.2
 4 -7 7 364.86 27.1
 4 -7 7 343.87 31.8
 4 -7 7 356.76 30.6
 4 -7 7 318.27 36.4
 4 -7 7 282.07 32.5
 -5 7 -7 -15.4 11.1
 5 -7 7 -9.6 10.9
 5 -7 7 -11.4 10.8
 5 -7 7 2.3 17.1
 5 -7 7 4.8 15.4
 5 -7 7 -8.3 10.9
 -6 7 -7 6.5 9.8
 6 -7 7 1.4 11.2
 6 -7 7 -0.4 11.7
 6 -7 7 -12.5 16.8
 6 -7 7 19.8 27
 6 -7 7 6.8 11.5
 -7 7 -7 23 16.6
 7 -7 7 3.2 15
 7 -7 7 -0.4 18.8
 7 -7 7 21.7 11.3
 7 -7 7 18.6 17.3
 7 -7 7 -7.7 10.8
 8 -7 7 11.9 11.3
 8 -7 7 3.5 21.5
 8 -7 7 10.2 19.8
 8 -7 7 15.1 11.8
 9 -7 7 -14.1 23
 9 -7 7 -7.7 22.4
 9 -7 7 -3.3 11.9
 9 -7 7 2.2 12.1
 6 6 -7 164.28 17.8
 6 6 -7 188.38 20.3
 4 6 -7 -0.3 10.2
 4 6 -7 2.3 9.8
 -4 -6 7 16.3 22
 3 6 -7 635.44 41
 3 6 -7 683.73 41.5
 -3 -6 7 643.84 40.7
 2 6 -7 702.13 46.7
 2 6 -7 794.32 48.1
 -2 -6 7 704.13 45.8
 -2 -6 7 830.72 50.69
 1 6 -7 811.82 46.9
 1 6 -7 777.52 47.2
 -1 -6 7 713.43 46.6
 0 6 -7 25.5 10.1
 0 6 -7 -7.8 9.8
 0 -6 7 -14.3 10.9
 0 -6 7 4.5 9.1
 -1 6 -7 177.88 18.9
 -1 6 -7 167.28 17.5
 1 -6 7 202.28 28.3
 1 -6 7 167.88 18.1
 1 -6 7 136.89 17.6
 1 -6 7 185.88 20.1
 -2 6 -7 270.37 22.1
 2 -6 7 249.88 23.5
 2 -6 7 223.68 29.8
 2 -6 7 261.37 21
 2 -6 7 268.67 21.7
 -3 6 -7 733.93 43.3
 3 -6 7 651.33 46.6
 3 -6 7 725.13 43.6
 3 -6 7 674.13 43.9
 3 -6 7 609.14 50.39
 3 -6 7 723.53 49.3
 -4 6 -7 60.19 12.8
 4 -6 7 83.59 17.2
 4 -6 7 70.89 16.4
 4 -6 7 66.79 13
 4 -6 7 64.99 12.5
 4 -6 7 42.8 9.1
 -5 6 -7 9.3 9.6
 5 -6 7 16.6 10.6
 5 -6 7 15.4 16.1
 5 -6 7 16 11.8
 5 -6 7 -4.6 9.9
 5 -6 7 35 18.3
 -6 6 -7 54.09 12
 6 -6 7 53.99 19.3
 6 -6 7 61.79 20.4
 6 -6 7 64.79 19.5
 6 -6 7 42.3 12.3
 6 -6 7 40.4 12.4
 -7 6 -7 287.87 23.3
 7 -6 7 294.77 36.1
 7 -6 7 299.07 39.1
 7 -6 7 318.97 25
 7 -6 7 247.78 28
 7 -6 7 274.27 25.1
 8 -6 7 104.89 23.7
 8 -6 7 85.79 14.2
 9 -6 7 48.9 13.2
 9 -6 7 60.09 25
 8 5 -7 -14.2 11.9
 8 5 -7 7.4 8.9
 5 5 -7 -3.6 9.8
 5 5 -7 4 9.9
 -5 -5 7 27.2 18.3
 -5 -5 7 -1.1 8
 4 5 -7 144.89 17.6
 4 5 -7 131.09 17.8
 -4 -5 7 143.39 15.8
 3 5 -7 483.45 31
 3 5 -7 448.16 30.4
 -3 -5 7 423.86 29.7
 2 5 -7 940.11 54.99
 2 5 -7 894.91 54.19
 -2 -5 7 853.31 54.09
 -2 -5 7 998.1 57.19
 1 5 -7 -3.6 9.1
 1 5 -7 -3.3 7.7
 -1 -5 7 5 9.8
 -1 -5 7 0.7 8.2
 -1 -5 7 -0.1 11.3
 0 5 -7 -1 7.2
 0 5 -7 -12.4 8.4
 0 -5 7 10.7 8
 0 -5 7 0.3 12.2
 0 -5 7 -3.1 7.9
 0 -5 7 3.5 10.9
 -1 5 -7 44.7 10.4
 -1 5 -7 51.09 9
 1 -5 7 52.59 23.5
 1 -5 7 50.69 11.1
 1 -5 7 43.4 9.6
 1 -5 7 63.99 13
 1 -5 7 40.5 9.8
 -2 5 -7 213.28 19.4
 2 -5 7 239.58 19.8
 2 -5 7 170.48 27.6
 2 -5 7 249.28 19.9
 2 -5 7 234.98 26.2
 2 -5 7 201.18 22.6
 3 -5 7 1197.08 78.59
 3 -5 7 1356.46 81.39
 3 -5 7 1390.56 76.79
 -4 5 -7 754.72 45
 4 -5 7 727.83 51.89
 4 -5 7 746.03 45.3
 4 -5 7 646.74 48.6
 4 -5 7 737.73 50.29
 4 -5 7 783.82 45.8
 -5 5 -7 247.68 21.1
 5 -5 7 264.87 32.9
 5 -5 7 247.68 30.6
 5 -5 7 241.58 27.6
 5 -5 7 272.77 22.9
 5 -5 7 261.57 24
 -6 5 -7 3.2 8.7
 6 -5 7 20.4 11.5
 6 -5 7 43.6 11.4
 6 -5 7 28.9 16.2
 6 -5 7 6.6 16.2
 6 -5 7 8.9 10.8
 7 -5 7 18.4 17.3
 7 -5 7 15.8 9.9
 7 -5 7 9.5 11.4
 7 -5 7 15.2 9.1
 7 -5 7 13 18.5
 8 -5 7 19.7 19.4
 8 -5 7 50.09 12.2
 8 -5 7 3.1 20.2
 8 -5 7 19.5 12.3
 9 -5 7 47.4 11.9
 9 -5 7 33 21.3
 9 4 -7 -0.6 12.8
 9 4 -7 15.4 11.7
 8 4 -7 -3.1 9.9
 8 4 -7 -13.8 15.8
 7 4 -7 75.59 13
 7 4 -7 61.49 11.6
 6 4 -7 5.7 10.2
 -6 -4 7 42.7 17.6
 5 4 -7 149.49 17.1
 5 4 -7 141.49 17.2
 4 4 -7 13.4 10
 4 4 -7 -3.3 9
 -4 -4 7 -3.6 7.7
 3 4 -7 29.3 9.1
 3 4 -7 -2.2 10.5
 3 4 -7 10.5 9.4
 -3 -4 7 5.6 11.2
 -3 -4 7 10.2 8.7
 2 4 -7 233.98 19.1
 2 4 -7 211.08 28.8
 -2 -4 7 216.68 18.9
 -2 -4 7 255.77 22.2
 -2 -4 7 230.98 23.7
 1 4 -7 19.9 7.9
 1 4 -7 28.7 9.4
 -1 -4 7 21.9 8.4
 -1 -4 7 31.3 7
 -1 -4 7 13.3 11.1
 -1 -4 7 32 11.2
 -1 -4 7 39.8 6.5
 0 4 -7 40.7 8.9
 0 4 -7 64.39 13.3
 0 -4 7 52.89 9.4
 0 -4 7 40.7 8.7
 0 -4 7 48.8 11.5
 0 -4 7 45.4 9.2
 0 -4 7 39.3 12
 -1 4 -7 332.17 24
 -1 4 -7 263.67 20.4
 1 -4 7 251.57 26.1
 1 -4 7 276.87 23.9
 1 -4 7 251.57 22.5
 1 -4 7 305.97 23.3
 1 -4 7 223.08 29.1
 1 -4 7 335.67 25.4
 -2 4 -7 10.3 9.2
 2 -4 7 24.3 13.2
 2 -4 7 10 6.1
 2 -4 7 8.9 11.2
 2 -4 7 11.6 10.4
 2 -4 7 14.3 8.1
 -3 4 -7 373.56 24.7
 3 -4 7 359.26 24.8
 3 -4 7 320.27 32
 3 -4 7 305.17 29.4
 3 -4 7 337.47 33.7
 -4 4 -7 10.3 9
 4 -4 7 6.3 11.9
 4 -4 7 -7.5 9.1
 4 -4 7 0 9.1
 -5 4 -7 96.79 18
 5 -4 7 88.89 20.6
 5 -4 7 78.19 13
 5 -4 7 106.69 13.4
 5 -4 7 101.19 19.7
 -6 4 -7 129.19 16.2
 6 -4 7 148.99 17.1
 6 -4 7 181.38 31
 6 -4 7 168.08 26.4
 6 -4 7 118.69 18.4
 -7 4 -7 23.4 8.8
 7 -4 7 1.9 11.4
 7 -4 7 25.6 11.1
 7 -4 7 26.3 15.7
 7 -4 7 30.6 9.8
 7 -4 7 16.7 18.6
 8 -4 7 20.1 10.5
 8 -4 7 2 19.9
 8 -4 7 17 10.7
 8 -4 7 2.6 17.9
 8 -4 7 -4.2 12
 9 -4 7 7.3 21.4
 9 -4 7 20.9 21.5
 9 -4 7 9.9 10.3
 9 3 -7 2.4 10.7
 9 3 -7 -6.9 11.5
 8 3 -7 3.5 10.3
 8 3 -7 24.3 11.6
 8 3 -7 20.5 9.7
 6 3 -7 48.6 13.1
 6 3 -7 48.2 11.5
 -6 -3 7 70.59 18.3
 -6 -3 7 27.2 7.8
 5 3 -7 33.7 10.3
 5 3 -7 28.9 10.6
 -5 -3 7 38.7 8.9
 4 3 -7 -17.7 9.1
 -4 -3 7 1.4 9.7
 3 3 -7 213.98 19.3
 3 3 -7 241.28 19.1
 3 3 -7 191.38 18.9
 -3 -3 7 215.48 23.7
 -3 -3 7 238.08 19.2
 2 3 -7 174.88 16.5
 2 3 -7 137.99 19.8
 2 3 -7 166.18 15.8
 -2 -3 7 133.49 13.1
 -2 -3 7 188.78 21.5
 1 3 -7 6.9 8.5
 1 3 -7 -3.9 7.5
 1 3 -7 -15.9 12.4
 -1 -3 7 8.5 15.6
 -1 -3 7 6 6.6
 -1 -3 7 -6.5 6
 -1 -3 7 2.7 9.3
 0 3 -7 -8.4 7.1
 0 3 -7 -12.4 10.9
 0 3 -7 -4.1 7.3
 0 3 -7 -16 8.8
 0 -3 7 13.4 10.8
 0 -3 7 -2.2 9.9
 0 -3 7 -8.9 9
 -1 3 -7 24.3 8.3
 -1 3 -7 28 11.1
 -1 3 -7 32.9 7.7
 1 -3 7 25.2 11.1
 1 -3 7 33 8.2
 1 -3 7 49.7 13.9
 -2 3 -7 227.18 25.9
 -2 3 -7 248.18 19.9
 2 -3 7 264.87 19.8
 2 -3 7 292.77 33.6
 -3 3 -7 310.17 22.8
 -3 3 -7 301.27 52.69
 3 -3 7 274.67 28.3
 3 -3 7 358.86 31.9
 3 -3 7 353.86 23.2
 3 -3 7 290.27 29.3
 -4 3 -7 1005 56.59
 -4 3 -7 922.21 64.09
 4 -3 7 939.31 62.09
 4 -3 7 885.61 60.69
 4 -3 7 973.2 62.39
 4 -3 7 1021.4 57.29
 4 -3 7 1057.59 57.59
 -5 3 -7 -5.4 7.5
 5 -3 7 -18.8 9.9
 5 -3 7 0.4 7.4
 5 -3 7 -13.9 13.7
 5 -3 7 -18.5 8.4
 6 -3 7 82.69 12.8
 6 -3 7 69.59 21.4
 6 -3 7 72.49 11.6
 6 -3 7 98.19 18.6
 6 -3 7 58.29 13.3
 7 -3 7 -5.1 17.8
 7 -3 7 0.6 11.5
 7 -3 7 28 10.1
 7 -3 7 15.9 17.5
 7 -3 7 28.3 9.1
 8 -3 7 30.9 10.8
 8 -3 7 2.1 17
 8 -3 7 58.59 21.5
 8 -3 7 4.5 12.8
 9 -3 7 -18.8 13
 9 -3 7 -2.7 10.3
 9 -3 7 -20.2 19.7
 9 -3 7 -14.9 24.3
 10 2 -7 1.7 14
 10 2 -7 -8.4 10.4
 9 2 -7 14.9 11.2
 9 2 -7 -2.9 16.2
 9 2 -7 0 13.4
 8 2 -7 12.1 11
 8 2 -7 18.4 11.6
 8 2 -7 28.7 11.2
 6 2 -7 22 10.5
 6 2 -7 29.7 10.6
 6 2 -7 23.8 10.6
 5 2 -7 -10.5 9
 5 2 -7 -22.1 9.4
 4 2 -7 -8.2 8.5
 4 2 -7 8.9 6
 4 2 -7 21.7 7.3
 -4 -2 7 11 6.9
 -4 -2 7 18.3 7.9
 3 2 -7 481.45 29.8
 3 2 -7 441.66 29.3
 3 2 -7 470.05 28.2
 3 2 -7 482.15 28.3
 -3 -2 7 461.65 29.3
 -3 -2 7 485.45 44
 -3 -2 7 423.66 27.4
 -3 -2 7 410.86 28.6
 2 2 -7 1449.26 76.99
 2 2 -7 1411.56 79.99
 2 2 -7 1405.46 77.29
 2 2 -7 1338.07 76.99
 -2 -2 7 1321.17 77.09
 -2 -2 7 1361.36 79.89
 -2 -2 7 1285.57 76.09
 -2 -2 7 1283.67 77.29
 1 2 -7 543.85 34.5
 1 2 -7 610.04 34.9
 1 2 -7 544.15 35.6
 -1 -2 7 561.04 36.3
 -1 -2 7 515.05 34.9
 -1 -2 7 578.14 34.7
 -1 -2 7 583.14 38.9
 0 2 -7 350.06 23.7
 0 2 -7 293.87 22.1
 0 2 -7 326.67 24.1
 0 -2 7 308.17 26.9
 0 -2 7 282.27 22
 0 -2 7 303.37 21.7
 0 -2 7 303.07 25.1
 -1 2 -7 223.58 23.7
 -1 2 -7 254.57 23.9
 -1 2 -7 246.68 19
 1 -2 7 234.28 23.1
 1 -2 7 261.47 23.3
 1 -2 7 264.37 22.9
 1 -2 7 236.38 18.6
 1 -2 7 211.78 18.8
 -2 2 -7 161.18 15.7
 -2 2 -7 140.79 22.8
 2 -2 7 173.38 15.7
 -3 2 -7 72.79 16.1
 -3 2 -7 78.19 10.3
 3 -2 7 83.69 10.7
 3 -2 7 77.49 12.8
 3 -2 7 62.59 12.7
 -4 2 -7 384.26 26.5
 -4 2 -7 375.66 36.2
 4 -2 7 425.56 27.1
 4 -2 7 369.76 32.2
 4 -2 7 417.76 34.1
 -5 2 -7 3.8 18.1
 -5 2 -7 17.4 11.2
 5 -2 7 23.7 12.4
 5 -2 7 32.6 8.7
 5 -2 7 9.2 14.3
 5 -2 7 19.6 9.9
 5 -2 7 1.3 17.5
 -6 2 -7 -15.4 11.5
 6 -2 7 -1.9 8.9
 6 -2 7 10.1 14.6
 6 -2 7 -7.2 17.9
 6 -2 7 -17.7 10.8
 7 -2 7 38.3 10.2
 7 -2 7 39.7 13.5
 7 -2 7 30.6 18.6
 7 -2 7 45.3 9.4
 7 -2 7 37.7 16.6
 8 -2 7 -15.1 13
 8 -2 7 12.5 16.2
 8 -2 7 3.4 19.3
 8 -2 7 13.5 8.2
 8 -2 7 15.5 9.6
 9 -2 7 9.8 18.3
 9 -2 7 9.7 15.3
 10 1 -7 -17.3 12.2
 10 1 -7 8.4 17.7
 9 1 -7 -0.7 10.9
 9 1 -7 2.7 11.9
 8 1 -7 -21.7 9.9
 8 1 -7 -13.5 11.9
 8 1 -7 -6.1 10.8
 7 1 -7 101.59 17.5
 7 1 -7 143.89 17.1
 6 1 -7 147.59 16.6
 6 1 -7 140.89 17.4
 6 1 -7 159.18 18.4
 5 1 -7 68.59 10.4
 5 1 -7 50.89 11.3
 -5 -1 7 56.89 15.7
 4 1 -7 32.8 9.4
 4 1 -7 28.6 9
 4 1 -7 51.49 9.6
 -4 -1 7 37 9
 -4 -1 7 36.2 8.8
 -4 -1 7 35.6 11.4
 3 1 -7 15.6 7.6
 3 1 -7 26.3 9.2
 3 1 -7 11.7 7.5
 -3 -1 7 29.4 10.8
 -3 -1 7 31.3 8.1
 -3 -1 7 28.4 8.1
 -3 -1 7 15.9 8.1
 2 1 -7 1401.56 75.19
 2 1 -7 1310.07 75.29
 2 1 -7 1328.87 75.39
 2 1 -7 1393.76 76.39
 -2 -1 7 1295.47 75.29
 -2 -1 7 1230.38 75.59
 -2 -1 7 1344.77 78.79
 -2 -1 7 1303.57 75.99
 1 1 -7 1799.02 93.79
 1 1 -7 1672.43 91.09
 1 1 -7 1578.44 92.39
 -1 -1 7 1595.44 91.09
 -1 -1 7 1453.25 93.39
 -1 -1 7 1577.94 91.19
 -1 -1 7 1634.64 91.89
 0 1 -7 109.09 15.3
 0 1 -7 104.99 13.2
 0 1 -7 107.49 12.7
 0 1 -7 130.49 15.5
 0 -1 7 107.19 16.2
 0 -1 7 105.79 16.2
 0 -1 7 99.69 13
 0 -1 7 88.69 13.2
 -1 1 -7 133.79 13.9
 -1 1 -7 119.99 17.4
 1 -1 7 121.29 13.7
 1 -1 7 139.09 18.7
 1 -1 7 140.79 20
 -2 1 -7 558.74 40.1
 -2 1 -7 581.64 34.3
 2 -1 7 562.74 46.8
 2 -1 7 551.54 40.1
 2 -1 7 540.45 34.5
 -3 1 -7 2226.98 113.79
 -3 1 -7 1875.21 118.69
 3 -1 7 1992.7 113.69
 3 -1 7 2077.49 113.79
 3 -1 7 1961.5 116.19
 3 -1 7 2031.1 117.19
 -4 1 -7 509.75 43.9
 -4 1 -7 578.34 34.7
 4 -1 7 574.24 40.7
 4 -1 7 566.64 41.9
 4 -1 7 613.04 35.9
 -5 1 -7 61.29 20.9
 5 -1 7 65.79 17.8
 5 -1 7 78.19 10.7
 5 -1 7 62.39 14.3
 6 -1 7 21.6 24
 6 -1 7 0.1 11
 6 -1 7 13.3 7.9
 7 -1 7 17.3 20.6
 7 -1 7 8.4 9.1
 7 -1 7 13.5 12.5
 7 -1 7 -4.4 13.7
 7 -1 7 21.8 8.3
 8 -1 7 6.5 16.1
 8 -1 7 37.2 22.8
 8 -1 7 4 16.1
 8 -1 7 26.7 10
 8 -1 7 15.7 7.8
 9 -1 7 14.6 7.7
 9 -1 7 39.7 24.9
 9 -1 7 6.3 8.9
 10 0 -7 -5.5 11.2
 10 0 -7 1.9 13.7
 9 0 -7 -6 11.4
 9 0 -7 18.4 11.2
 9 0 -7 -18.4 15
 8 0 -7 7.1 10.6
 8 0 -7 -0.9 10.5
 8 0 -7 -16.5 13.4
 7 0 -7 -21.8 9.8
 7 0 -7 -2.6 10.1
 7 0 -7 -6.3 11.9
 6 0 -7 4.5 9.6
 6 0 -7 -10.6 8.6
 6 0 -7 12.9 10.8
 -6 0 7 19.6 11.6
 -6 0 7 0.3 8.7
 5 0 -7 13.4 9.2
 5 0 -7 7.9 8.8
 -5 0 7 -0.5 10.4
 -5 0 7 12.1 9.2
 4 0 -7 34.3 8.9
 4 0 -7 36.9 9.2
 4 0 -7 41.3 11.1
 -4 0 7 30.8 10.8
 -4 0 7 40.3 8.1
 3 0 -7 96.09 13
 3 0 -7 82.49 10.4
 3 0 -7 65.39 9.9
 -3 0 7 62.99 11.5
 -3 0 7 74.59 11.8
 -3 0 7 92.39 14.4
 -3 0 7 73.69 10.3
 2 0 -7 844.92 48.8
 2 0 -7 863.11 50.69
 2 0 -7 811.42 48.8
 -2 0 7 775.22 48.8
 -2 0 7 825.32 48.8
 -2 0 7 802.32 51.89
 -2 0 7 884.31 48.9
 1 0 -7 -2.3 5.8
 1 0 -7 -5.6 14
 -1 0 7 -0.8 6.5
 -1 0 7 -5.1 7.5
 -1 0 7 1.1 10
 -1 0 7 6.5 8.8
 -1 0 7 3.3 7
 -1 0 7 4.2 13.2
 0 0 -7 908.21 61.69
 0 0 -7 1012.7 58.59
 0 0 -7 1030.5 58.59
 0 0 7 1040.5 60.49
 0 0 7 1083.59 58.79
 0 0 7 1088.59 62.79
 0 0 7 1001.8 58.79
 0 0 7 986.3 61.19
 -1 0 -7 324.57 20.7
 -1 0 -7 240.68 28.5
 1 0 7 287.27 24.5
 1 0 7 318.87 20.8
 1 0 7 295.97 35.3
 1 0 7 279.67 21
 -2 0 -7 504.75 29.9
 -2 0 -7 432.96 44.6
 2 0 7 469.35 35.1
 2 0 7 478.15 31.6
 2 0 7 449.36 33.6
 2 0 7 485.05 30
 -3 0 -7 768.42 43.6
 -3 0 -7 734.33 52.39
 3 0 7 725.53 49.8
 3 0 7 751.92 43.8
 3 0 7 690.43 44
 3 0 7 730.63 48
 -4 0 -7 -19.4 15.2
 4 0 7 -13.4 13.2
 4 0 7 1.6 7.7
 4 0 7 3.9 10.2
 -5 0 -7 16.9 16.4
 5 0 7 31.5 13.9
 5 0 7 11.5 14.8
 5 0 7 34.9 8.2
 6 0 7 84.59 17
 6 0 7 83.69 10.7
 6 0 7 82.39 17.8
 -7 0 -7 84.99 25.1
 7 0 7 74.19 10.1
 7 0 7 90.19 11.8
 7 0 7 72.99 18.6
 8 0 7 12.9 18.8
 8 0 7 77.49 24.9
 8 0 7 39.2 8.6
 8 0 7 28 9.2
 8 0 7 16.4 15.3
 11 -1 -7 16.8 11.8
 11 -1 -7 -21.6 20.2
 10 -1 -7 5.7 18.4
 10 -1 -7 3.3 14.2
 10 -1 -7 38 13.1
 9 -1 -7 14.4 11.5
 9 -1 -7 31 11.6
 9 -1 -7 -1.4 16
 8 -1 -7 -3.9 15
 8 -1 -7 -1.5 10.1
 -8 1 7 20.3 11.2
 7 -1 -7 -4.6 10.3
 7 -1 -7 -13 10.3
 7 -1 -7 -2.9 13.8
 -7 1 7 1.8 8.8
 6 -1 -7 173.48 19.1
 6 -1 -7 172.18 21.6
 6 -1 -7 172.28 18.6
 -6 1 7 179.98 19.3
 5 -1 -7 -4.8 10.5
 5 -1 -7 -1.6 16.9
 5 -1 -7 -6.7 8
 -5 1 7 -11.9 9.5
 -5 1 7 -5.5 7.9
 -5 1 7 -11.8 10.1
 4 -1 -7 2.2 10.4
 4 -1 -7 5.8 8
 4 -1 -7 2.2 8
 -4 1 7 -7.8 9.2
 -4 1 7 -0.4 8
 -4 1 7 -0.3 10.4
 3 -1 -7 156.98 18.7
 3 -1 -7 140.69 15.7
 3 -1 -7 123.89 15.7
 -3 1 7 175.08 15.5
 -3 1 7 143.89 17
 -3 1 7 193.28 22.2
 -3 1 7 162.28 20.9
 2 -1 -7 1186.38 68.99
 2 -1 -7 1231.48 71.49
 -2 1 7 1289.27 70.49
 -2 1 7 1163.78 69.29
 -2 1 7 1166.58 71.49
 -2 1 7 1208.98 69.29
 1 -1 -7 351.66 24.1
 1 -1 -7 366.06 24.4
 -1 1 7 346.07 24.9
 -1 1 7 352.26 26.1
 -1 1 7 344.67 28
 -1 1 7 385.46 24.5
 -1 1 7 402.76 27.2
 0 -1 -7 4.7 5.6
 0 1 7 4.1 7.1
 0 1 7 2.8 7.8
 0 1 7 10 6.4
 -1 -1 -7 -3.5 13.5
 -1 -1 -7 16.4 6.9
 1 1 7 16.9 9.7
 1 1 7 2.1 10.7
 1 1 7 7.2 6.2
 1 1 7 15.4 8
 -2 -1 -7 676.83 38.1
 -2 -1 -7 616.44 47
 2 1 7 660.13 41.5
 2 1 7 555.14 42.6
 2 1 7 577.04 37.8
 2 1 7 622.04 37.6
 -3 -1 -7 20.3 7.7
 -3 -1 -7 13.7 15.9
 3 1 7 12.7 8.7
 3 1 7 21 7.5
 3 1 7 0.2 11.5
 -4 -1 -7 897.41 62.29
 4 1 7 936.91 60.39
 4 1 7 893.51 52.69
 4 1 7 812.22 56.59
 4 1 7 914.91 57.49
 -5 -1 -7 -12 17.5
 5 1 7 -5.4 12.5
 5 1 7 -11.4 14
 5 1 7 4.3 7.2
 -6 -1 -7 41.6 18.2
 6 1 7 62.19 9.2
 6 1 7 63.89 17.1
 6 1 7 34.3 16.5
 -7 -1 -7 -31.4 17.7
 7 1 7 -11.1 17.1
 7 1 7 -3.9 20.7
 7 1 7 11 7.3
 8 1 7 9.2 8.3
 8 1 7 32.1 30.3
 8 1 7 9.3 21.4
 8 1 7 9.5 8
 11 -2 -7 5.6 33.6
 11 -2 -7 17.7 12.9
 10 -2 -7 19.1 21
 10 -2 -7 35.1 12.1
 9 -2 -7 45.5 18.4
 9 -2 -7 70.79 12.8
 9 -2 -7 40.4 15.5
 8 -2 -7 41.5 16.5
 8 -2 -7 35.7 11.7
 8 -2 -7 40.1 11.4
 7 -2 -7 26.6 11.5
 7 -2 -7 57.39 22.8
 7 -2 -7 46 11.7
 -7 2 7 44.1 11.2
 6 -2 -7 115.19 14
 6 -2 -7 101.09 16.9
 6 -2 -7 86.29 13.5
 -6 2 7 111.49 13.7
 -6 2 7 127.09 19.8
 5 -2 -7 24.5 12.8
 5 -2 -7 17.6 9.3
 5 -2 -7 19.4 9.4
 -5 2 7 13.3 10.8
 -5 2 7 15.8 9.5
 4 -2 -7 105.99 12.3
 4 -2 -7 119.89 16.1
 -4 2 7 85.79 13.9
 -4 2 7 99.99 12.6
 -4 2 7 100.59 10.4
 3 -2 -7 -0.5 11.6
 3 -2 -7 10 7.4
 3 -2 -7 16.6 8.7
 -3 2 7 23.5 7.4
 -3 2 7 19.8 8.2
 -3 2 7 20.5 10
 -3 2 7 10.2 7
 2 -2 -7 -4.4 6.1
 2 -2 -7 1.9 6.5
 2 -2 -7 -14.8 11.8
 -2 2 7 -1 7.3
 -2 2 7 10.8 7.2
 -2 2 7 6.3 8.8
 1 -2 -7 167.68 14.9
 1 -2 -7 184.38 20.8
 -1 2 7 171.48 19.5
 -1 2 7 169.18 15.3
 -1 2 7 156.68 16.3
 -1 2 7 141.79 18
 0 -2 -7 112.39 22.7
 0 -2 -7 126.09 13.1
 0 2 7 109.59 18.7
 0 2 7 142.39 18.4
 0 2 7 113.69 15
 0 2 7 145.09 14
 -1 -2 -7 22.1 6.6
 -1 -2 -7 -6.2 15.5
 1 2 7 19.6 8.2
 1 2 7 1.5 11.1
 1 2 7 23.6 10.1
 1 2 7 14.4 6.7
 -2 -2 -7 179.98 15.2
 2 2 7 143.69 15.2
 2 2 7 156.98 16.4
 2 2 7 157.18 19.9
 2 2 7 120.19 15.7
 -3 -2 -7 61.89 20.9
 3 2 7 39.4 12.2
 3 2 7 63.59 16.9
 3 2 7 66.59 10.2
 3 2 7 55.69 10.1
 -4 -2 -7 -6.8 16.8
 4 2 7 3.9 7.5
 4 2 7 -10.3 8.5
 4 2 7 13.7 13.9
 4 2 7 -18.3 14.6
 5 2 7 103.59 18.5
 5 2 7 91.69 13.5
 5 2 7 95.89 13.6
 6 2 7 84.49 18.2
 6 2 7 84.19 11.6
 6 2 7 59.09 20.2
 -7 -2 -7 5.6 19.3
 7 2 7 -15.2 15.5
 7 2 7 3.5 7.4
 7 2 7 21.4 19.5
 7 2 7 -6.8 8
 7 2 7 25.1 22.8
 8 2 7 316.67 46.5
 11 -3 -7 -25 23
 10 -3 -7 20.5 11.6
 10 -3 -7 9.7 21
 9 -3 -7 34.3 12
 9 -3 -7 45.9 19.9
 9 -3 -7 23.2 12.9
 8 -3 -7 58.39 14
 8 -3 -7 72.99 13.5
 8 -3 -7 71.79 18.3
 -8 3 7 76.79 12.8
 7 -3 -7 157.58 18.5
 7 -3 -7 244.18 27.3
 7 -3 -7 189.98 21.3
 7 -3 -7 216.08 21.1
 -7 3 7 206.88 20.3
 6 -3 -7 136.39 18
 6 -3 -7 81.59 11
 -6 3 7 105.29 14
 -6 3 7 120.29 17.4
 5 -3 -7 118.39 17.1
 5 -3 -7 177.18 18.2
 5 -3 -7 185.68 21.8
 5 -3 -7 131.79 22.3
 -5 3 7 144.69 22.1
 -5 3 7 161.58 18.2
 4 -3 -7 56.69 15.2
 4 -3 -7 45.6 9
 4 -3 -7 51.29 10.1
 -4 3 7 45 9.2
 -4 3 7 40.6 9.9
 -4 3 7 50.89 11.6
 3 -3 -7 -0.1 8.7
 3 -3 -7 5 7
 3 -3 -7 2.8 13.5
 3 -3 -7 7.2 10.7
 -3 3 7 25 10.3
 -3 3 7 7.2 8.8
 -3 3 7 3.5 7.8
 2 -3 -7 206.98 17
 2 -3 -7 183.58 17.1
 2 -3 -7 164.98 22.6
 -2 3 7 197.18 18.6
 -2 3 7 192.18 21.1
 -2 3 7 194.38 17.5
 -2 3 7 231.18 19.6
 1 -3 -7 371.16 24.4
 1 -3 -7 323.87 30.1
 -1 3 7 374.46 25.2
 -1 3 7 374.06 25.9
 -1 3 7 363.16 28.1
 0 -3 -7 -5.3 6
 0 -3 -7 -0.5 12.6
 0 3 7 -9.8 9.1
 0 3 7 -7.9 14.3
 0 3 7 3.7 10.4
 0 3 7 1.8 8
 -1 -3 -7 10.5 14
 -1 -3 -7 25.7 7
 -1 -3 -7 -4.1 16.9
 1 3 7 19.5 9.1
 1 3 7 12.9 10.2
 1 3 7 20.7 8.2
 -2 -3 -7 280.07 36.5
 2 3 7 382.36 24.2
 2 3 7 343.57 24.7
 2 3 7 307.77 32.9
 2 3 7 329.27 30.4
 3 3 7 24.6 12
 3 3 7 3.4 8.8
 3 3 7 -14.1 16.2
 3 3 7 -13 8.7
 -4 -3 -7 -9.5 17.1
 4 3 7 -10.2 12.4
 4 3 7 4.7 8
 4 3 7 -7.6 8.6
 4 3 7 7.7 14.5
 -5 -3 -7 -17 18.6
 5 3 7 19.7 8.4
 5 3 7 -7.5 16.7
 5 3 7 -2.6 13.5
 5 3 7 0.3 7.7
 -6 -3 -7 10.4 17.1
 6 3 7 7.5 16.4
 6 3 7 7 16.8
 6 3 7 25.1 8.3
 -7 -3 -7 19.3 21
 7 3 7 28.7 8.6
 7 3 7 -3.2 16.8
 7 3 7 35.4 22
 11 -4 -7 9.9 22.4
 11 -4 -7 6 18.1
 10 -4 -7 1.8 27
 10 -4 -7 15.5 11.7
 9 -4 -7 63.49 20.7
 9 -4 -7 58.79 13.7
 9 -4 -7 45.4 13.9
 -9 4 7 48 16.3
 8 -4 -7 18.4 18.2
 8 -4 -7 27.4 12.3
 8 -4 -7 6.4 12.9
 -8 4 7 12.9 14.9
 7 -4 -7 5.1 17.3
 7 -4 -7 -15.2 10.2
 7 -4 -7 2.1 10.5
 -7 4 7 -12.2 10.4
 6 -4 -7 300.47 26.1
 6 -4 -7 300.67 23.9
 6 -4 -7 378.76 26.6
 -6 4 7 311.37 28.2
 -6 4 7 351.86 26.9
 5 -4 -7 2.1 8.8
 5 -4 -7 -11.9 15.6
 5 -4 -7 7.9 9.4
 5 -4 -7 12.9 10.3
 -5 4 7 -10.6 11.5
 -5 4 7 15.7 10.5
 4 -4 -7 20.2 7.8
 4 -4 -7 9.8 16
 4 -4 -7 24.7 13.4
 4 -4 -7 21.2 12.3
 -4 4 7 18.9 10
 -4 4 7 35.7 11.3
 3 -4 -7 594.14 37.4
 3 -4 -7 533.45 40.2
 3 -4 -7 627.84 43
 3 -4 -7 595.24 37.7
 -3 4 7 624.34 40.1
 -3 4 7 618.44 38.7
 -3 4 7 623.24 38
 2 -4 -7 303.17 28.1
 2 -4 -7 275.37 30.2
 2 -4 -7 319.57 22.7
 -2 4 7 358.86 23.7
 -2 4 7 307.57 24.9
 1 -4 -7 61.09 9.3
 1 -4 -7 33.2 18.1
 1 -4 -7 47.7 16
 -1 4 7 40.6 10.9
 -1 4 7 46.7 10.8
 -1 4 7 49.99 10
 0 -4 -7 548.55 34.8
 0 -4 -7 573.74 43.2
 0 -4 -7 496.85 43.8
 0 4 7 591.14 37.1
 0 4 7 539.75 36.5
 0 4 7 614.84 39.4
 -1 -4 -7 278.77 20.7
 -1 -4 -7 191.48 31.8
 -1 -4 -7 213.78 35.8
 1 4 7 271.77 20.4
 1 4 7 205.88 26.3
 1 4 7 214.78 21.3
 -2 -4 -7 55.39 12.2
 -2 -4 -7 15.1 22.8
 -2 -4 -7 49.9 18.7
 2 4 7 38.8 9.3
 2 4 7 27.2 12.5
 2 4 7 30.8 16.6
 2 4 7 29.6 10.1
 -3 -4 -7 198.48 36.4
 -3 -4 -7 251.07 19.2
 3 4 7 226.68 20.3
 3 4 7 230.38 29.1
 3 4 7 229.98 33.5
 3 4 7 242.88 21
 -4 -4 -7 -14.9 16.9
 4 4 7 11.5 15.7
 4 4 7 4.5 17.1
 4 4 7 -4.5 8.8
 4 4 7 10.9 8.4
 -5 -4 -7 -16.1 16.4
 5 4 7 9.3 16
 5 4 7 -1.2 15
 5 4 7 0.1 8.6
 5 4 7 2.6 9
 -6 -4 -7 17.2 21.6
 6 4 7 19.2 9
 6 4 7 -14.7 17
 6 4 7 39 21.1
 11 -5 -7 8.9 13.9
 11 -5 -7 6.8 25
 10 -5 -7 -21.7 12.3
 10 -5 -7 -11.7 21
 9 -5 -7 17.6 12.8
 9 -5 -7 5.5 12.4
 9 -5 -7 -5.4 19.9
 -9 5 7 0.3 12.8
 8 -5 -7 -9.1 11
 8 -5 -7 -20.8 11.7
 8 -5 -7 -2.2 18.6
 -8 5 7 2.4 11.3
 7 -5 -7 9.5 9.6
 7 -5 -7 13.6 11.6
 7 -5 -7 12.4 18.4
 -7 5 7 -2 10.5
 -7 5 7 -2.6 9.1
 6 -5 -7 353.26 30.1
 6 -5 -7 343.67 26.2
 6 -5 -7 310.37 23.5
 -6 5 7 258.87 27.9
 5 -5 -7 49.99 12.9
 5 -5 -7 50.69 11.4
 5 -5 -7 40.1 18.5
 -5 5 7 25.4 12.3
 -5 5 7 35.7 11.8
 -4 5 7 92.39 17.6
 3 -5 -7 -11.5 16.5
 3 -5 -7 -15.1 14
 3 -5 -7 0.3 7.5
 -3 5 7 -20 9.8
 -3 5 7 5.1 10.6
 -3 5 7 9.8 12.3
 2 -5 -7 125.69 20.5
 2 -5 -7 122.29 21.9
 2 -5 -7 125.39 23.6
 -2 5 7 117.39 20.1
 -2 5 7 97.99 13.6
 -2 5 7 88.79 14.1
 1 -5 -7 -18.9 16.7
 1 -5 -7 -12.9 17.1
 1 -5 -7 -10.1 7
 -1 5 7 -19.1 10.2
 -1 5 7 -16.7 9.3
 -1 5 7 12.3 10.2
 0 -5 -7 163.18 25.9
 0 -5 -7 133.59 15.8
 0 -5 -7 148.09 23.4
 0 5 7 116.59 18
 0 5 7 119.09 15.4
 -1 -5 -7 330.77 37.1
 -1 -5 -7 298.77 40.7
 -1 -5 -7 404.56 25.6
 1 5 7 375.26 28.4
 1 5 7 435.66 27.4
 1 5 7 358.96 34
 -2 -5 -7 -13.1 16.9
 -2 -5 -7 -29.7 20.7
 2 5 7 -12.3 13.4
 2 5 7 -3.1 8.7
 2 5 7 6.1 9.2
 3 5 7 313.87 45.8
 3 5 7 264.97 26.4
 3 5 7 323.77 24.2
 3 5 7 345.27 43.4
 -4 -5 -7 9.6 20.2
 4 5 7 33 17.1
 4 5 7 18.2 9.8
 4 5 7 18.5 9.5
 4 5 7 14.4 17.6
 -5 -5 -7 33.3 20.3
 5 5 7 14.6 9.8
 5 5 7 18.9 10.6
 5 5 7 11.6 16.7
 5 5 7 12.8 16.9
 -6 -5 -7 73.29 22.6
 6 5 7 51.79 21.8
 6 5 7 50.19 10.8
 6 5 7 58.39 10.9
 11 -6 -7 -21.6 24.1
 11 -6 -7 6.8 15.3
 10 -6 -7 -8.5 22.1
 10 -6 -7 4.1 12.8
 9 -6 -7 1.4 12.1
 -9 6 7 3.8 12.6
 8 -6 -7 4.5 11.5
 8 -6 -7 2.1 19.4
 8 -6 -7 -8.8 12.1
 -8 6 7 -12.6 11
 7 -6 -7 28.8 19.4
 7 -6 -7 17 12
 7 -6 -7 13 10.9
 -7 6 7 -4.9 9.4
 -7 6 7 6.8 13.2
 6 -6 -7 366.26 30.2
 6 -6 -7 389.56 29.9
 6 -6 -7 393.86 37.3
 6 -6 -7 382.96 30
 6 -6 -7 417.06 28
 -6 6 7 371.46 31.2
 -6 6 7 372.06 31.6
 5 -6 -7 369.26 28
 5 -6 -7 352.86 35.5
 -5 6 7 381.86 31.4
 -5 6 7 366.76 29.8
 4 -6 -7 130.89 18
 4 -6 -7 99.59 22.3
 4 -6 -7 133.39 21.5
 -4 6 7 117.29 16.4
 -4 6 7 163.28 22.6
 3 -6 -7 183.48 26.7
 3 -6 -7 141.89 26.4
 3 -6 -7 164.08 18.1
 -3 6 7 162.98 21.3
 -3 6 7 196.28 25.3
 -3 6 7 181.18 22.4
 2 -6 -7 -3.4 7.4
 -2 6 7 -4.5 11.4
 -2 6 7 -5.7 10.2
 -2 6 7 9 10.3
 1 -6 -7 280.07 35.5
 1 -6 -7 301.97 35.3
 1 -6 -7 267.27 21.8
 -1 6 7 264.77 24.2
 -1 6 7 275.27 26
 0 -6 -7 28.7 7.8
 0 -6 -7 10.8 20
 0 -6 -7 18.6 21.5
 0 6 7 4.7 12.3
 0 6 7 18.1 10
 0 6 7 18.9 13.8
 -1 -6 -7 12.7 7.5
 -1 -6 -7 -7.8 18.1
 1 6 7 3.2 10
 1 6 7 -7.4 9.6
 1 6 7 1.1 13.2
 -2 -6 -7 15.1 43.6
 -2 -6 -7 52.79 8.5
 2 6 7 52.39 22.9
 2 6 7 42.1 12.3
 -3 -6 -7 72.19 23.8
 -3 -6 -7 99.49 23.7
 3 6 7 112.59 16.9
 3 6 7 85.09 13.2
 3 6 7 108.49 22.8
 3 6 7 110.69 20.5
 -4 -6 -7 26 18.2
 -4 -6 -7 40 20.6
 4 6 7 28.5 17.8
 4 6 7 22.4 10.3
 4 6 7 24.8 18.5
 4 6 7 27.6 10.3
 -5 -6 -7 42.3 19.8
 5 6 7 45 10.8
 5 6 7 44.9 20.9
 5 6 7 24.5 10.5
 5 6 7 81.29 21.5
 11 -7 -7 19 25.7
 11 -7 -7 20.6 15.7
 10 -7 -7 -5.2 22.4
 10 -7 -7 2.1 13.7
 9 -7 -7 -15.8 14
 9 -7 -7 -7.6 22.1
 7 -7 -7 0 11
 7 -7 -7 7.4 19.5
 7 -7 -7 -13.7 11.6
 -7 7 7 -13.3 10
 -7 7 7 6.9 13.9
 6 -7 -7 91.79 13.9
 6 -7 -7 85.29 21.9
 -6 7 7 112.39 17.1
 -6 7 7 80.49 14.5
 5 -7 -7 12 11.1
 5 -7 -7 -20.2 17.8
 5 -7 -7 -0.4 20.7
 -5 7 7 27.9 12.5
 -5 7 7 30.2 13.7
 4 -7 -7 75.19 12.6
 4 -7 -7 67.59 23.7
 4 -7 -7 56.99 29.4
 -4 7 7 81.39 15.3
 -4 7 7 81.39 13.7
 3 -7 -7 -11.9 7.9
 3 -7 -7 -35.3 19.7
 3 -7 -7 -9.8 19
 -3 7 7 0.3 14.5
 -3 7 7 -10.5 11
 -3 7 7 -8.5 12.5
 2 -7 -7 -25.6 20
 2 -7 -7 3.5 7.2
 -2 7 7 6.3 11.8
 -2 7 7 -13.8 11.7
 -2 7 7 10.9 12.3
 1 -7 -7 122.49 15.6
 1 -7 -7 140.79 28.2
 1 -7 -7 131.59 26.5
 -1 7 7 102.09 16
 -1 7 7 101.29 14.6
 -1 7 7 138.19 19.1
 0 -7 -7 692.73 54.59
 0 -7 -7 622.84 38.8
 0 -7 -7 548.45 49.1
 0 7 7 607.94 40.4
 0 7 7 552.74 40.8
 0 7 7 670.53 46.2
 -1 -7 -7 36.3 64.29
 1 7 7 55.19 12.1
 1 7 7 58.49 21.2
 -2 -7 -7 23.9 19.5
 -2 -7 -7 -17.1 23.1
 2 7 7 23.7 11
 2 7 7 -2.2 13.1
 2 7 7 4.2 14.6
 -3 -7 -7 -4.7 18.7
 -3 -7 -7 27.9 23.7
 3 7 7 1.5 15
 3 7 7 3.2 9.8
 -4 -7 -7 125.49 26.1
 4 7 7 65.69 22
 4 7 7 66.09 12.7
 4 7 7 110.59 20.7
 11 -8 -7 28.4 28.2
 11 -8 -7 7.4 17.7
 10 -8 -7 -9.1 23.3
 10 -8 -7 -15.7 12.7
 8 -8 -7 158.48 31.7
 7 -8 -7 32.5 28.5
 -7 8 7 1.3 13.9
 6 -8 -7 19.5 21.2
 6 -8 -7 -1.7 11.3
 6 -8 -7 60.49 30.6
 -6 8 7 -8.2 14
 5 -8 -7 54.29 21.2
 5 -8 -7 29.5 11.7
 5 -8 -7 38.9 23
 -5 8 7 16.4 15.7
 -5 8 7 15.2 12.6
 4 -8 -7 -26.8 20.7
 4 -8 -7 6.5 9.6
 4 -8 -7 -16.8 20.8
 -4 8 7 3 12.9
 -4 8 7 -3.9 11.7
 3 -8 -7 44.7 23.6
 3 -8 -7 40.8 10.6
 3 -8 -7 60.69 24.7
 -3 8 7 49.3 13.7
 -3 8 7 28.2 19.6
 -3 8 7 25.4 13.7
 2 -8 -7 -3.3 22.6
 2 -8 -7 12.7 8.9
 2 -8 -7 -12.9 22.3
 -2 8 7 17.1 13.2
 -2 8 7 8.5 13.2
 -2 8 7 -3.9 12.3
 1 -8 -7 71.89 30
 1 -8 -7 40.7 9.3
 -1 8 7 49.2 13.2
 -1 8 7 60.89 16.7
 -1 8 7 57.29 14.2
 0 -8 -7 62.69 35.4
 0 -8 -7 38.4 9.8
 0 -8 -7 21.5 25.2
 0 8 7 17.6 11.9
 0 8 7 19.6 18.1
 -1 -8 -7 64.09 26
 -1 -8 -7 50.89 28
 1 8 7 13.5 11.2
 1 8 7 11.1 16.3
 1 8 7 30.7 11
 -2 -8 -7 64.39 22.4
 -2 -8 -7 21 25.3
 2 8 7 3 11.4
 2 8 7 6.8 12.2
 2 8 7 21.6 16.9
 -3 -8 -7 38.5 23.6
 3 8 7 -27.9 17.8
 -4 -8 -7 122.69 41.3
 4 8 7 47.3 20.1
 10 -9 -7 10.8 15.3
 10 -9 -7 33.7 25.2
 8 -9 -7 235.88 36.3
 7 -9 -7 15.8 21.2
 -7 9 7 14.1 16.2
 6 -9 -7 71.29 14
 -6 9 7 42.4 15.7
 -6 9 7 65.29 25.2
 5 -9 -7 59.89 24.1
 5 -9 -7 74.39 15
 5 -9 -7 87.89 23.2
 -5 9 7 45.6 16.4
 4 -9 -7 32.6 27.2
 4 -9 -7 31.2 12.1
 -4 9 7 6.4 12.6
 -4 9 7 22.5 14.7
 3 -9 -7 71.29 25.8
 3 -9 -7 3.9 27.5
 3 -9 -7 28.2 10.1
 -3 9 7 26.5 16.1
 -3 9 7 17.5 14.1
 -3 9 7 31.4 14.7
 2 -9 -7 75.99 11.2
 2 -9 -7 127.69 29.1
 -2 9 7 77.59 15.3
 -2 9 7 84.49 17.4
 -2 9 7 64.49 16.3
 1 -9 -7 35.1 24.1
 1 -9 -7 15.3 8.7
 1 -9 -7 63.39 26.6
 -1 9 7 -0.4 14.9
 -1 9 7 19.1 13.4
 0 -9 -7 28.7 25
 0 -9 -7 39.7 26.7
 0 9 7 11.3 15.8
 0 9 7 0.5 13.5
 -1 -9 -7 62.89 26.8
 -1 -9 -7 30.5 23.7
 1 9 7 5 13.5
 -2 -9 -7 80.79 22.8
 -3 -9 -7 100.39 39.3
 3 9 7 -13.1 18.3
 10 -10 -7 10.8 15.1
 7 -10 -7 79.09 24.6
 -7 10 7 46.5 27.3
 6 -10 -7 31.3 14.2
 6 -10 -7 46.8 23.1
 -6 10 7 9 15.9
 5 -10 -7 84.19 14.7
 -5 10 7 67.29 18.7
 -5 10 7 69.39 16.3
 4 -10 -7 24.4 11.3
 4 -10 -7 72.39 26.1
 -4 10 7 0.7 15.9
 -4 10 7 38.4 14.6
 3 -10 -7 61.29 15.8
 3 -10 -7 102.19 25.9
 -3 10 7 66.59 17.1
 -3 10 7 53.59 17.2
 2 -10 -7 59.79 12
 -2 10 7 43.7 15.7
 -2 10 7 86.89 19.5
 1 -10 -7 33.8 24.9
 -1 10 7 24.1 14.4
 -1 10 7 19.9 17.6
 0 -10 -7 143.29 32.6
 -1 -10 -7 106.59 27.1
 2 10 7 -10.8 17.4
 7 -11 -7 79.19 26
 6 -11 -7 34 15.3
 6 -11 -7 47.6 24.1
 -6 11 7 21.9 18.9
 4 -11 -7 32.1 25.2
 4 -11 -7 15.2 11
 -4 11 7 -17.2 17.6
 -4 11 7 -2.7 24.4
 3 -11 -7 115.39 27.9
 2 -11 -7 43.7 23.5
 -2 11 7 13 14.8
 1 -11 -7 92.39 26.3
 0 -11 -7 161.88 46.3
 0 -11 -7 245.78 45.4
 8 -12 -7 87.19 27.9
 7 -12 -7 126.39 47.5
 6 -12 -7 86.29 26
 5 -12 -7 202.18 38
 4 -12 -7 179.48 36.1
 2 -12 -7 98.29 35.7
 -5 13 7 -22.4 18.2
 -2 13 -8 46.2 19.1
 -3 13 -8 18.1 15.1
 3 -13 8 54.69 30
 -4 13 -8 35.8 15.9
 4 -13 8 63.39 28.2
 4 -13 8 31 20.3
 -5 13 -8 29.7 15
 2 -12 8 362.36 31.4
 2 -12 8 285.87 41
 -3 12 -8 227.18 26.7
 3 -12 8 204.38 37.1
 3 -12 8 170.28 33.4
 3 -12 8 150.98 27.6
 -4 12 -8 26 18.1
 4 -12 8 38.7 16.7
 4 -12 8 48 24.9
 -5 12 -8 -6.7 19.2
 5 -12 8 -5.1 25.5
 5 -12 8 -13.2 15.2
 6 -12 8 -7 31.4
 6 -12 8 -8.7 19.7
 3 11 -8 6.1 19.2
 0 11 -8 -9.6 12.5
 0 -11 8 41.7 20.8
 -1 11 -8 -17.5 21.3
 1 -11 8 6.7 12.6
 1 -11 8 27.7 20.6
 2 -11 8 193.98 24
 2 -11 8 202.98 25.9
 2 -11 8 190.78 34.7
 -3 11 -8 22.7 16.3
 3 -11 8 28.3 20.6
 3 -11 8 -2.3 26.8
 3 -11 8 23.9 17.1
 -4 11 -8 -8.8 13.8
 4 -11 8 -27.8 17
 4 -11 8 -12.8 20.9
 4 -11 8 -4.5 13.9
 -5 11 -8 14.3 25.5
 5 -11 8 20.2 15.4
 5 -11 8 4 22.8
 6 -11 8 35.7 22.7
 6 -11 8 20.4 25.6
 7 -11 8 55.19 17.6
 7 -11 8 13.5 24.4
 1 10 -8 21.1 12.6
 -1 -10 8 36.3 25.9
 0 10 -8 20.2 13.8
 0 -10 8 13.6 30.1
 0 -10 8 20.7 13.2
 -1 10 -8 34.3 13.5
 1 -10 8 56.79 14.3
 1 -10 8 66.99 24.1
 -2 10 -8 261.57 26
 2 -10 8 257.57 36.8
 2 -10 8 243.68 27.8
 2 -10 8 210.58 26
 -3 10 -8 4.3 11
 3 -10 8 4.6 21.1
 3 -10 8 -22.9 14.4
 3 -10 8 25.5 25.2
 -4 10 -8 2.3 19.6
 4 -10 8 -6.2 13.1
 4 -10 8 -38.2 21.5
 4 -10 8 -17.8 16.7
 -5 10 -8 7.9 12.3
 5 -10 8 0.3 14.7
 5 -10 8 -12.1 22.8
 -6 10 -8 11.2 13.7
 6 -10 8 -3.6 20.4
 6 -10 8 24.9 22.8
 7 -10 8 -0.4 23.5
 7 -10 8 14.9 15.4
 7 -10 8 -7.1 22.2
 8 -10 8 -31.7 29.7
 8 -10 8 9 15.9
 -2 -9 8 55.19 18.5
 1 9 -8 13.7 10.9
 1 9 -8 17.8 13.5
 -1 -9 8 12.6 10.5
 -1 -9 8 27.8 17.6
 0 9 -8 0.9 11.4
 0 9 -8 4.3 21.8
 0 -9 8 -5.4 17.6
 0 -9 8 -22.7 17.9
 -1 9 -8 251.37 25.6
 1 -9 8 252.17 24.5
 1 -9 8 280.97 34.9
 1 -9 8 250.57 22.8
 -2 9 -8 172.68 22.4
 2 -9 8 127.59 23.8
 2 -9 8 188.58 22.6
 2 -9 8 152.78 22.2
 -3 9 -8 -3.3 14.2
 3 -9 8 -2.8 14.6
 3 -9 8 6.7 13.8
 -4 9 -8 2.8 12.5
 4 -9 8 -20.3 21.1
 4 -9 8 -0.4 12.9
 4 -9 8 -20.4 15.4
 -5 9 -8 8.3 13.6
 5 -9 8 6.8 12.5
 5 -9 8 -14.8 13.1
 5 -9 8 -12.5 19.4
 5 -9 8 -23.9 16.8
 -6 9 -8 31.3 13.5
 6 -9 8 38.5 21.5
 6 -9 8 31.9 22.9
 6 -9 8 9 16.9
 7 -9 8 -26.3 22.4
 7 -9 8 5.4 14.2
 7 -9 8 24.5 13.2
 7 -9 8 -20.2 18.6
 8 -9 8 48.7 13.3
 8 -9 8 -15.8 24.5
 8 -9 8 -8.9 21.8
 8 -9 8 25.6 14.7
 3 8 -8 22.1 12.1
 3 8 -8 1.9 10.5
 -3 -8 8 30.7 14.4
 2 8 -8 23.2 11.7
 2 8 -8 30.9 11.6
 -2 -8 8 29.5 11.4
 -2 -8 8 57.39 18.1
 1 8 -8 14.5 11.4
 1 8 -8 19.2 12.1
 -1 -8 8 19.3 10.6
 -1 -8 8 -1.8 15.8
 0 8 -8 24 19.8
 0 -8 8 57.79 10.8
 -1 8 -8 273.27 24.6
 1 -8 8 250.57 23.6
 1 -8 8 257.27 22.7
 1 -8 8 255.17 33.7
 -2 8 -8 7 10.9
 2 -8 8 24.2 13
 2 -8 8 -19.2 18.2
 2 -8 8 7.6 11.1
 2 -8 8 16.3 13.2
 3 -8 8 74.79 16
 3 -8 8 61.19 14.9
 3 -8 8 38.4 13.6
 3 -8 8 54.49 20.3
 -4 8 -8 19.7 12.6
 4 -8 8 2.9 22.7
 4 -8 8 10.1 11.5
 4 -8 8 9.1 14.8
 4 -8 8 21.6 13
 -5 8 -8 268.07 25.1
 5 -8 8 261.57 39.9
 5 -8 8 251.37 25.9
 5 -8 8 231.08 31
 5 -8 8 308.37 29.9
 -6 8 -8 213.68 23.1
 6 -8 8 220.18 28.1
 6 -8 8 248.38 28.3
 6 -8 8 237.58 40.4
 7 -8 8 39.7 22.6
 7 -8 8 63.29 21.5
 7 -8 8 72.89 14.9
 7 -8 8 74.09 15.6
 8 -8 8 81.69 24.7
 8 -8 8 46.5 24.9
 8 -8 8 61.49 15.3
 8 -8 8 86.09 16.2
 7 7 -8 21.4 9.7
 3 7 -8 8.9 10.8
 3 7 -8 -11 10.7
 -3 -7 8 -13.5 10.3
 -3 -7 8 23.7 16.5
 2 7 -8 3.8 10
 2 7 -8 18.4 11.1
 -2 -7 8 2.4 9.7
 -2 -7 8 20.3 15.5
 1 7 -8 99.19 14.2
 1 7 -8 66.59 12.3
 -1 -7 8 84.99 12.9
 -1 -7 8 90.29 18.5
 0 7 -8 73.09 22
 -1 7 -8 182.18 22.6
 1 -7 8 126.59 22.3
 1 -7 8 177.58 19.8
 1 -7 8 144.39 19.9
 1 -7 8 190.88 21.5
 -2 7 -8 -10.8 10.1
 2 -7 8 13.9 11.1
 2 -7 8 -15.2 13.3
 2 -7 8 -1.1 11.9
 -3 7 -8 72.29 13.6
 3 -7 8 75.19 13.4
 3 -7 8 75.69 20.5
 3 -7 8 81.29 16.9
 3 -7 8 56.49 16.1
 -4 7 -8 145.09 19.6
 4 -7 8 101.99 16.7
 4 -7 8 144.79 20.2
 4 -7 8 172.48 18.5
 4 -7 8 145.89 26.1
 4 -7 8 119.29 23
 -5 7 -8 78.49 13.2
 5 -7 8 64.59 10.7
 5 -7 8 119.89 31.6
 5 -7 8 91.69 15.9
 5 -7 8 108.09 20.6
 5 -7 8 102.39 15
 -6 7 -8 196.48 21.2
 6 -7 8 215.28 37
 6 -7 8 179.08 27.7
 6 -7 8 222.28 26.8
 7 -7 8 146.59 21.7
 7 -7 8 99.19 24.7
 7 -7 8 124.59 24.4
 7 -7 8 102.59 16.4
 8 -7 8 23.6 13.4
 8 -7 8 46.2 13.8
 8 -7 8 33.9 21.9
 8 -7 8 45.9 22.8
 9 -7 8 -2.5 28.2
 9 -7 8 -2.6 13
 9 -7 8 -28.9 25.8
 9 -7 8 0 12.9
 7 6 -8 1.1 9.8
 4 6 -8 69.69 12.8
 -4 -6 8 48.9 10.3
 3 6 -8 -2.5 10.6
 3 6 -8 -6.9 10.2
 -3 -6 8 12.8 9.4
 -3 -6 8 -5.7 22.7
 2 6 -8 7.2 10.6
 2 6 -8 10.9 11.2
 -2 -6 8 11.5 10.3
 -2 -6 8 22.5 18.2
 1 6 -8 273.47 22.2
 1 6 -8 292.47 24.1
 -1 -6 8 258.77 22.6
 -1 -6 8 239.58 29
 0 6 -8 84.99 18.9
 0 6 -8 97.19 15.9
 0 -6 8 71.29 15.9
 0 -6 8 66.19 18.5
 0 -6 8 75.39 13.7
 0 -6 8 75.39 13.9
 -1 6 -8 8.3 10.8
 1 -6 8 1.6 13.1
 1 -6 8 18.6 10.8
 -2 6 -8 28.8 10.5
 2 -6 8 -11.5 16.2
 2 -6 8 9.7 12.7
 2 -6 8 15.5 10.6
 2 -6 8 20.2 13.4
 -3 6 -8 -6.4 10.1
 3 -6 8 -13.4 13
 3 -6 8 -1.8 8.8
 3 -6 8 12.6 11.2
 3 -6 8 15.8 16.6
 3 -6 8 -1.4 11.8
 -4 6 -8 237.88 24
 4 -6 8 162.18 28.6
 4 -6 8 205.58 20.5
 4 -6 8 198.58 27.7
 4 -6 8 186.58 22.6
 4 -6 8 196.88 33
 5 -6 8 53.19 20.5
 5 -6 8 71.79 14
 5 -6 8 94.19 20.2
 5 -6 8 73.39 13.9
 5 -6 8 60.49 14.3
 -6 6 -8 133.89 18.2
 6 -6 8 169.98 22.7
 6 -6 8 156.28 19.2
 6 -6 8 111.59 17.3
 6 -6 8 195.98 33.9
 6 -6 8 175.78 31.8
 7 -6 8 12.8 12.8
 7 -6 8 25.9 20.4
 7 -6 8 14.9 12.9
 7 -6 8 17.3 17.7
 8 -6 8 -19.3 18.4
 8 -6 8 -6.6 18.4
 8 -6 8 -2.2 12.2
 8 -6 8 -16.1 12.3
 9 -6 8 17.8 14.3
 9 -6 8 15.7 28.3
 9 -6 8 25.3 13.7
 5 5 -8 92.09 13.8
 5 5 -8 129.19 22.1
 4 5 -8 254.37 22.2
 4 5 -8 240.48 21.7
 -4 -5 8 216.28 20.5
 3 5 -8 197.88 19.8
 -3 -5 8 175.88 18.9
 2 5 -8 474.95 32.5
 2 5 -8 439.36 31.1
 -2 -5 8 439.66 30.9
 -2 -5 8 486.35 35.3
 1 5 -8 -23.5 14.3
 1 5 -8 -15.1 8.4
 -1 -5 8 -5.2 5.7
 -1 -5 8 -37.9 15.4
 0 5 -8 24 10.4
 0 5 -8 24.3 10
 0 -5 8 30.7 10.3
 0 -5 8 9.1 15
 0 -5 8 19.4 9.8
 -1 5 -8 85.09 12.9
 1 -5 8 79.99 16.4
 1 -5 8 107.49 14.8
 1 -5 8 97.39 13.1
 -2 5 -8 53.79 11.2
 2 -5 8 62.29 14.5
 2 -5 8 44.3 10.8
 2 -5 8 26.8 15.6
 2 -5 8 37.1 14.1
 2 -5 8 55.19 11.7
 -3 5 -8 242.78 28.2
 3 -5 8 295.47 34.1
 3 -5 8 313.67 30.6
 3 -5 8 263.27 28.3
 3 -5 8 271.07 24.2
 3 -5 8 246.48 22.6
 -4 5 -8 -10.7 9.1
 4 -5 8 -16.5 14
 4 -5 8 5.2 8.7
 4 -5 8 11.5 17
 4 -5 8 -9.8 10.1
 4 -5 8 -7.3 12.9
 -5 5 -8 57.49 11
 5 -5 8 78.69 20.7
 5 -5 8 78.19 19.3
 5 -5 8 58.69 13.2
 5 -5 8 55.69 13.8
 5 -5 8 49.9 10.2
 -6 5 -8 77.29 13
 6 -5 8 70.29 18.5
 6 -5 8 37.4 23.6
 6 -5 8 78.99 12.8
 7 -5 8 141.79 19.2
 7 -5 8 174.38 26.3
 7 -5 8 173.08 27
 7 -5 8 142.59 20.9
 8 -5 8 14.1 21.1
 8 -5 8 25.5 12.3
 8 -5 8 18.4 14.2
 8 -5 8 42 21.2
 9 -5 8 21.9 24
 9 -5 8 13.5 12.4
 8 4 -8 3.1 11.2
 8 4 -8 -9 18.9
 7 4 -8 12.2 11.4
 7 4 -8 -2.9 11.4
 6 4 -8 88.89 14.7
 -6 -4 8 72.89 10.8
 5 4 -8 415.26 29.6
 5 4 -8 408.36 29
 -5 -4 8 367.66 27.4
 4 4 -8 186.18 19.6
 4 4 -8 161.28 25.9
 -4 -4 8 194.28 26
 3 4 -8 66.39 12.5
 3 4 -8 95.69 13.3
 3 4 -8 86.19 11.9
 -3 -4 8 70.49 11.5
 2 4 -8 26.4 10.1
 2 4 -8 24.8 10.4
 2 4 -8 -4.8 12
 -2 -4 8 0.6 12.1
 -2 -4 8 13.2 12.5
 -2 -4 8 12.2 9.6
 1 4 -8 0.8 8.7
 1 4 -8 -14 8.7
 -1 -4 8 15.1 13.5
 -1 -4 8 -10.4 11.5
 0 4 -8 235.98 19.6
 0 -4 8 248.48 26.9
 0 -4 8 215.28 27
 0 -4 8 229.28 20.2
 -1 4 -8 177.58 18.8
 1 -4 8 177.48 20.1
 1 -4 8 183.58 18.4
 1 -4 8 161.68 27.1
 1 -4 8 162.88 26.4
 1 -4 8 195.68 17.9
 -2 4 -8 72.89 12.1
 2 -4 8 64.99 16.5
 2 -4 8 80.79 12.9
 2 -4 8 109.39 20.6
 2 -4 8 78.69 12.5
 -3 4 -8 1010.3 56.19
 3 -4 8 920.91 61.89
 3 -4 8 811.92 59.89
 3 -4 8 975.6 60.49
 3 -4 8 962.5 56.39
 3 -4 8 952.7 56.39
 -4 4 -8 -1.9 8.8
 4 -4 8 12.5 15.6
 4 -4 8 -15.7 11.1
 4 -4 8 -17.5 13.8
 4 -4 8 -1.5 8.3
 4 -4 8 -8.1 10
 -5 4 -8 22.6 14.4
 5 -4 8 30.7 11.6
 5 -4 8 45.9 18.8
 5 -4 8 1.7 16.3
 5 -4 8 28.4 13.5
 5 -4 8 24.6 8.6
 -6 4 -8 153.48 17.6
 6 -4 8 116.99 18.6
 6 -4 8 158.48 18.1
 6 -4 8 187.58 23.1
 6 -4 8 187.68 33.1
 6 -4 8 106.99 33.6
 7 -4 8 26.7 19.1
 7 -4 8 43.1 10.2
 7 -4 8 42.4 20.4
 7 -4 8 34.3 12.4
 8 -4 8 10.4 11.2
 8 -4 8 16.9 21.4
 8 -4 8 14.2 21.4
 8 -4 8 -9.8 13.3
 9 -4 8 76.09 13.8
 9 -4 8 19.1 16.1
 9 -4 8 -7 34.2
 8 3 -8 17 11.7
 8 3 -8 8.1 11.7
 7 3 -8 35.2 11.5
 7 3 -8 40.3 12.1
 6 3 -8 17.5 14.6
 6 3 -8 11.7 10.8
 5 3 -8 225.28 18.6
 5 3 -8 273.17 22.1
 5 3 -8 208.78 22.2
 -4 -3 8 9.7 9.9
 3 3 -8 591.14 37.8
 3 3 -8 551.44 37
 3 3 -8 568.44 37.3
 -3 -3 8 649.24 37.6
 -3 -3 8 556.74 41.7
 2 3 -8 278.27 22.6
 2 3 -8 264.87 21.9
 2 3 -8 286.47 22.8
 2 3 -8 303.27 21.5
 -2 -3 8 281.77 24.9
 -2 -3 8 270.57 28.3
 1 3 -8 297.77 24.2
 1 3 -8 289.67 23.8
 1 3 -8 309.57 28.6
 1 3 -8 341.47 25
 -1 -3 8 297.37 29.4
 -1 -3 8 316.47 27.5
 0 3 -8 117.29 19.4
 0 3 -8 115.89 14.4
 0 3 -8 106.49 15.7
 0 -3 8 91.69 15.3
 0 -3 8 133.99 21.5
 0 -3 8 122.69 14.6
 -1 3 -8 986.4 58.89
 -1 3 -8 985.5 55.39
 1 -3 8 1021.1 55.59
 1 -3 8 805.62 67.79
 1 -3 8 845.02 59.09
 -2 3 -8 1170.58 69.79
 -2 3 -8 1143.99 64.59
 2 -3 8 1084.79 64.59
 2 -3 8 1020.7 68.39
 -3 3 -8 23 17.7
 -3 3 -8 45.9 11
 3 -3 8 25.9 9.3
 3 -3 8 33 15.7
 3 -3 8 45 14.3
 3 -3 8 30.5 13.3
 -4 3 -8 -16.5 7.3
 4 -3 8 0.4 9.8
 4 -3 8 -0.3 9.5
 4 -3 8 -3.4 10.7
 4 -3 8 -5.8 12.4
 -5 3 -8 -8.3 7.7
 5 -3 8 -17.5 9
 5 -3 8 3.4 9.4
 5 -3 8 -1.7 10.8
 5 -3 8 -3.6 15
 6 -3 8 19.6 11.6
 6 -3 8 1.5 11.9
 6 -3 8 26.6 9.4
 6 -3 8 28.3 17.3
 7 -3 8 26.5 11.6
 7 -3 8 -3 16.2
 7 -3 8 21.7 20.8
 7 -3 8 32.8 9.7
 8 -3 8 -10.2 19.2
 8 -3 8 -15.3 20
 8 -3 8 5.3 10.5
 9 2 -8 3.6 12
 6 2 -8 76.79 14.8
 5 2 -8 131.29 15
 5 2 -8 84.49 14.5
 4 2 -8 167.58 20.5
 4 2 -8 224.08 16.3
 4 2 -8 223.58 24.3
 -4 -2 8 205.98 17
 -4 -2 8 231.38 22.4
 -4 -2 8 178.68 25.8
 3 2 -8 147.29 14.5
 3 2 -8 121.29 15.9
 3 2 -8 162.08 26.2
 3 2 -8 139.59 18
 -3 -2 8 119.09 16.4
 -3 -2 8 106.79 13.8
 -3 -2 8 96.29 15.7
 -3 -2 8 115.99 15.2
 2 2 -8 101.39 16
 2 2 -8 126.89 15.3
 2 2 -8 145.59 21.6
 2 2 -8 100.49 15
 -2 -2 8 113.09 15.2
 -2 -2 8 90.89 13.3
 -2 -2 8 145.89 23
 1 2 -8 13.2 8.1
 1 2 -8 14.3 11.1
 -1 -2 8 16.5 7.5
 -1 -2 8 9.1 8.4
 -1 -2 8 34.2 13.5
 -1 -2 8 31.7 11
 0 2 -8 185.98 23.2
 0 2 -8 188.78 18.6
 0 2 -8 198.88 18
 0 -2 8 173.98 18.5
 0 -2 8 250.57 19.5
 0 -2 8 230.58 22.8
 0 -2 8 204.08 25.3
 -1 2 -8 178.98 24.9
 1 -2 8 223.88 19.1
 1 -2 8 198.38 25.4
 1 -2 8 193.18 18.3
 1 -2 8 234.18 37.3
 -2 2 -8 172.88 17.5
 2 -2 8 167.08 17.6
 2 -2 8 179.78 23.7
 -3 2 -8 182.28 17.8
 -3 2 -8 169.78 24.8
 3 -2 8 174.08 25.8
 3 -2 8 155.68 25.9
 -4 2 -8 55.79 19.9
 -4 2 -8 57.29 11.3
 4 -2 8 72.09 11
 4 -2 8 52.59 13.9
 -5 2 -8 717.53 54.39
 -5 2 -8 594.84 45.2
 5 -2 8 694.23 50.59
 5 -2 8 656.73 48.4
 5 -2 8 770.82 44.2
 5 -2 8 688.43 52.69
 5 -2 8 709.83 43.2
 6 -2 8 77.79 15.6
 6 -2 8 73.59 20.8
 6 -2 8 109.79 14.5
 6 -2 8 86.69 18.9
 7 -2 8 110.19 22.9
 7 -2 8 142.99 26.1
 7 -2 8 142.89 16.8
 7 -2 8 127.99 15.3
 8 -2 8 24.3 11.1
 8 -2 8 57.29 23.6
 8 -2 8 -3.3 19.7
 10 1 -8 5.4 13.6
 9 1 -8 31 13.1
 9 1 -8 12.7 12.8
 9 1 -8 -1 13.5
 8 1 -8 2.5 11.7
 8 1 -8 -2.7 10.6
 6 1 -8 48.4 12.6
 6 1 -8 66.79 13.3
 -6 -1 8 61.79 11.4
 5 1 -8 29 11.6
 5 1 -8 54.89 11.4
 -5 -1 8 41.8 10.7
 4 1 -8 -10.6 9.7
 4 1 -8 -20 8.7
 4 1 -8 16.8 10.4
 -4 -1 8 -8.4 11.9
 -4 -1 8 -9.2 8.6
 -4 -1 8 -3.6 5.5
 -4 -1 8 -4 7.9
 3 1 -8 -11.4 8.2
 3 1 -8 0.5 8
 3 1 -8 12.8 10.4
 -3 -1 8 -2.1 8.1
 -3 -1 8 7.3 7.9
 -3 -1 8 -3.1 12.5
 2 1 -8 1074.79 64.39
 2 1 -8 1147.79 64.69
 2 1 -8 1163.68 65.99
 2 1 -8 1203.38 64.59
 -2 -1 8 1043.1 65.09
 -2 -1 8 1106.49 64.69
 -2 -1 8 1054.69 68.29
 1 1 -8 -8.4 7.3
 -1 -1 8 9.6 11.2
 -1 -1 8 -1.7 8.8
 -1 -1 8 -1 7.1
 -1 -1 8 7.1 9.4
 -1 -1 8 -7.1 7.5
 0 1 -8 44.3 9
 0 1 -8 26.8 14
 0 -1 8 43.1 12.9
 0 -1 8 31.9 10.2
 0 -1 8 39.2 9.2
 0 -1 8 34.9 8.9
 -1 1 -8 433.46 29.2
 -1 1 -8 429.56 35.7
 1 -1 8 459.35 34.6
 1 -1 8 459.75 29.4
 1 -1 8 427.26 29.5
 -2 1 -8 407.46 37.1
 -2 1 -8 462.75 28.5
 2 -1 8 419.26 33.7
 2 -1 8 396.46 34.3
 2 -1 8 387.76 29
 2 -1 8 440.76 28.6
 -3 1 -8 33.6 8.7
 -3 1 -8 -8.6 15.8
 3 -1 8 28 13.5
 3 -1 8 14.7 11.4
 3 -1 8 13.6 9.9
 3 -1 8 29.3 9.3
 -4 1 -8 265.37 33.3
 -4 1 -8 288.17 21.3
 4 -1 8 229.88 31.8
 4 -1 8 282.37 30
 4 -1 8 322.77 22.8
 5 -1 8 -1.6 7.5
 5 -1 8 13 11.9
 5 -1 8 -9.5 13.9
 -6 1 -8 4.1 19
 6 -1 8 19.2 14.1
 6 -1 8 -1.8 13.2
 6 -1 8 12.1 21.4
 6 -1 8 24.8 10.6
 6 -1 8 16.2 8.5
 7 -1 8 0.8 9.9
 7 -1 8 24.1 21.4
 7 -1 8 4.2 14.5
 7 -1 8 19.8 8.5
 7 -1 8 9.6 16.8
 8 -1 8 44.6 26.7
 8 -1 8 -21.5 14.9
 8 -1 8 4.7 20.3
 8 -1 8 7.2 12
 10 0 -8 70.79 17.5
 10 0 -8 72.49 15.7
 9 0 -8 19 14.5
 9 0 -8 4 12.5
 9 0 -8 22 12.7
 8 0 -8 23.1 12.6
 8 0 -8 43.8 13.4
 8 0 -8 39.3 13
 7 0 -8 17.6 11.2
 7 0 -8 -7.6 10.9
 7 0 -8 5.9 11.4
 -7 0 8 17.2 11.3
 6 0 -8 20 11.8
 6 0 -8 11 11.1
 -6 0 8 19.3 13.9
 -6 0 8 -4.8 12.4
 5 0 -8 -1.7 12.5
 5 0 -8 -11.7 9.5
 5 0 -8 -15.3 9.9
 -5 0 8 -6.7 9.2
 -5 0 8 -23.2 11.8
 4 0 -8 10.8 9
 4 0 -8 19.4 10
 -4 0 8 -0.8 14.3
 -4 0 8 -10.5 9
 -4 0 8 3.3 9.6
 3 0 -8 12.2 7.8
 3 0 -8 22.2 8.5
 3 0 -8 21.7 11.8
 -3 0 8 28 8.3
 -3 0 8 28.6 19.9
 -3 0 8 19.8 13.3
 -3 0 8 10.6 9.4
 2 0 -8 60.79 13.9
 2 0 -8 42.8 9.5
 -2 0 8 41.8 9.4
 -2 0 8 44.7 18.5
 -2 0 8 52.49 8.9
 -2 0 8 42.7 9.5
 1 0 -8 44.2 15.3
 1 0 -8 61.49 10.1
 1 0 -8 63.89 10.4
 -1 0 8 63.59 10.8
 -1 0 8 52.59 9.3
 -1 0 8 39.6 11.4
 -1 0 8 57.99 10.1
 0 0 -8 99.19 18.7
 0 0 8 66.79 10.7
 0 0 8 86.09 11.2
 0 0 8 73.89 12.3
 0 0 8 76.29 12.9
 -1 0 -8 -2.6 7.4
 1 0 8 3.4 10.7
 1 0 8 -0.3 7.5
 1 0 8 11.1 10.7
 1 0 8 -1.5 9.9
 -2 0 -8 277.07 20.4
 -2 0 -8 206.78 30.4
 2 0 8 230.58 21.4
 2 0 8 237.78 27
 2 0 8 254.47 28.1
 2 0 8 276.07 20.3
 -3 0 -8 175.38 16.7
 -3 0 -8 169.28 25.2
 3 0 8 184.58 17
 3 0 8 162.28 17.8
 3 0 8 162.08 26.8
 3 0 8 178.48 25.2
 -4 0 -8 299.77 36.2
 4 0 8 351.86 34.3
 4 0 8 385.46 33.8
 4 0 8 339.07 25.2
 4 0 8 335.97 24.9
 5 0 8 151.78 16.4
 5 0 8 154.38 20.3
 6 0 8 97.19 14.8
 6 0 8 76.59 19
 -7 0 -8 29.6 20.6
 7 0 8 33.6 10.9
 7 0 8 22.6 8.8
 7 0 8 3.2 17.1
 7 0 8 32.9 21.3
 7 0 8 4 15.5
 8 0 8 49.1 10
 10 -1 -8 -7 17.1
 10 -1 -8 6.8 13.1
 9 -1 -8 7.4 15.5
 9 -1 -8 1.1 21.1
 9 -1 -8 10.4 11.6
 8 -1 -8 129.59 18.8
 8 -1 -8 131.69 22
 7 -1 -8 58.49 13.2
 7 -1 -8 57.69 14.2
 -7 1 8 48.4 11.4
 6 -1 -8 40.9 12.1
 6 -1 -8 14 12.6
 6 -1 -8 54.09 14.8
 -6 1 8 36.4 17.5
 5 -1 -8 14.2 10.5
 5 -1 -8 11.1 10.2
 5 -1 -8 18.6 14.3
 -5 1 8 14.8 9.5
 -5 1 8 11.7 18.4
 4 -1 -8 144.69 16.9
 4 -1 -8 163.88 20.5
 4 -1 -8 140.09 15.9
 -4 1 8 180.98 28.6
 -4 1 8 159.08 16.5
 -4 1 8 128.49 13
 3 -1 -8 -7.1 12.3
 3 -1 -8 -15 7.9
 3 -1 -8 -16.7 12.3
 -3 1 8 -5.4 8.7
 -3 1 8 -1.1 16.3
 -3 1 8 -7.7 6.9
 2 -1 -8 447.26 29
 2 -1 -8 421.66 33.3
 2 -1 -8 418.96 29
 -2 1 8 459.75 29.9
 -2 1 8 455.75 29.9
 -2 1 8 428.56 39.1
 1 -1 -8 -9.4 6.7
 -1 1 8 -6 7
 -1 1 8 -9.1 7.9
 -1 1 8 6 10.1
 -1 1 8 -0.2 9.2
 0 -1 -8 -7.4 7.2
 0 -1 -8 -28.3 23.2
 0 1 8 -9.6 10.4
 0 1 8 2.4 7.4
 0 1 8 16.1 10.6
 0 1 8 -3.5 8.4
 -1 -1 -8 230.48 18.5
 -1 -1 -8 187.68 29.1
 1 1 8 206.28 19.6
 1 1 8 177.48 26.2
 1 1 8 223.58 18.9
 1 1 8 235.18 24.3
 -2 -1 -8 289.77 31.7
 -2 -1 -8 249.97 19.6
 2 1 8 204.28 29.4
 2 1 8 209.88 26.4
 2 1 8 251.87 19.8
 2 1 8 214.28 21.2
 -3 -1 -8 108.99 15
 -3 -1 -8 161.18 26.3
 3 1 8 125.39 20.7
 3 1 8 113.19 16.7
 3 1 8 130.69 17.6
 3 1 8 108.99 14.8
 -4 -1 -8 57.69 19.5
 4 1 8 24.8 16.5
 4 1 8 74.49 10.7
 4 1 8 52.59 10.8
 4 1 8 39.8 15.4
 -5 -1 -8 6.9 19
 5 1 8 8.2 7.5
 5 1 8 -15.2 14
 5 1 8 -0.5 14.1
 -6 -1 -8 8.5 17.2
 6 1 8 51.89 9.7
 6 1 8 6 15.4
 6 1 8 27.2 16.2
 -7 -1 -8 2.3 18.3
 7 1 8 -3 9.7
 7 1 8 -21.7 15.1
 7 1 8 17.3 8.6
 7 1 8 26.8 21.5
 7 1 8 -2.9 17.8
 10 -2 -8 -10.5 18.1
 10 -2 -8 5.1 12.3
 9 -2 -8 59.79 13.1
 9 -2 -8 87.49 18.6
 9 -2 -8 41.6 15.8
 8 -2 -8 44.5 12.7
 8 -2 -8 80.79 17.1
 8 -2 -8 71.59 20.2
 -8 2 8 66.49 13.7
 7 -2 -8 20.5 11.7
 7 -2 -8 21.7 14.3
 7 -2 -8 5.2 11
 -7 2 8 30.6 12.2
 6 -2 -8 307.17 26.4
 6 -2 -8 308.67 25.9
 6 -2 -8 328.27 32.7
 -6 2 8 329.77 29.2
 -6 2 8 310.27 25.3
 5 -2 -8 35.6 10.9
 5 -2 -8 18.5 16.3
 5 -2 -8 26.7 10.6
 -5 2 8 29.1 13.8
 -5 2 8 39.7 11.5
 4 -2 -8 132.79 23.6
 4 -2 -8 170.18 18
 4 -2 -8 182.08 18.1
 -4 2 8 170.08 19.2
 -4 2 8 173.48 25.7
 3 -2 -8 130.69 19.9
 3 -2 -8 97.99 15
 3 -2 -8 99.09 12.9
 -3 2 8 103.49 13.6
 -3 2 8 114.09 22.1
 -3 2 8 84.79 15.5
 2 -2 -8 80.39 11.2
 2 -2 -8 84.59 18.3
 2 -2 -8 97.99 13.5
 -2 2 8 99.29 12.9
 -2 2 8 65.89 13.5
 -2 2 8 87.99 12.5
 -2 2 8 77.89 16
 1 -2 -8 -13 11.3
 -1 2 8 1.5 9.6
 -1 2 8 -0.3 7.8
 -1 2 8 -5 8.7
 -1 2 8 -11.4 9.8
 0 -2 -8 154.68 24.5
 0 -2 -8 117.89 14.7
 0 2 8 122.89 17.9
 0 2 8 145.79 21.2
 0 2 8 120.19 23.4
 0 2 8 120.29 15.5
 -1 -2 -8 15.1 8.3
 -1 -2 -8 -9.7 17
 1 2 8 -2.8 9.2
 1 2 8 22.8 12.1
 1 2 8 1.2 8.3
 -2 -2 -8 166.18 16.4
 -2 -2 -8 170.28 28.1
 2 2 8 178.78 16.5
 2 2 8 134.79 17.9
 2 2 8 155.08 22.5
 -3 -2 -8 164.48 32.3
 3 2 8 245.68 19.6
 3 2 8 193.68 31.5
 3 2 8 227.38 28.7
 3 2 8 246.78 20.7
 -4 -2 -8 -16.5 29.2
 4 2 8 -12.6 12.9
 4 2 8 -11.2 7.8
 -5 -2 -8 23.6 20.1
 5 2 8 -2 15.1
 5 2 8 19.3 9.2
 5 2 8 0.3 15.7
 5 2 8 24 8.5
 -6 -2 -8 -2.7 16.8
 6 2 8 10.2 17.7
 6 2 8 1.4 8.6
 -7 -2 -8 7 25.9
 7 2 8 -23.4 16.8
 7 2 8 30 26.7
 7 2 8 21.5 9
 7 2 8 -4.1 12.6
 11 -3 -8 28.1 12.5
 11 -3 -8 21.5 20.8
 10 -3 -8 -7 18.9
 10 -3 -8 10.1 12.3
 9 -3 -8 72.79 14
 9 -3 -8 28.3 20.5
 9 -3 -8 87.99 20.1
 8 -3 -8 -3.4 16
 8 -3 -8 -11.2 10.7
 8 -3 -8 -10.5 16.1
 -8 3 8 19.4 12.1
 7 -3 -8 -18.4 10.6
 7 -3 -8 -5 15.1
 7 -3 -8 -6.5 11.3
 -7 3 8 5.3 10.7
 -7 3 8 -19.1 10.9
 6 -3 -8 49.3 17.6
 6 -3 -8 36.9 12
 6 -3 -8 27.3 11.6
 -6 3 8 41.6 11.9
 -6 3 8 28.6 13.2
 5 -3 -8 41.4 19.5
 5 -3 -8 47.9 12
 5 -3 -8 45 11.7
 -5 3 8 44.8 7.4
 -5 3 8 45.2 14.3
 -5 3 8 52.89 19.5
 4 -3 -8 -0.9 23.1
 4 -3 -8 13.5 14.6
 4 -3 -8 7.4 9.6
 -4 3 8 18.8 9.5
 -4 3 8 7.5 8.1
 -4 3 8 17.2 13.4
 3 -3 -8 325.07 24.3
 3 -3 -8 318.17 24
 -3 3 8 321.97 25.5
 -3 3 8 326.17 24.3
 -3 3 8 324.17 25.2
 2 -3 -8 287.57 21.9
 -2 3 8 293.67 22.8
 -2 3 8 272.87 23.2
 -2 3 8 262.87 24.4
 -2 3 8 287.87 27.6
 1 -3 -8 68.49 11
 1 -3 -8 34.6 17.4
 -1 3 8 48.7 13.2
 -1 3 8 57.39 12.5
 -1 3 8 68.99 10.8
 -1 3 8 55.69 12.2
 0 -3 -8 395.06 27.2
 0 -3 -8 343.87 37.7
 0 3 8 461.65 32.8
 0 3 8 400.76 29.1
 0 3 8 417.66 34.3
 0 3 8 377.96 27.6
 -1 -3 -8 657.63 51.29
 -1 -3 -8 622.84 37.6
 1 3 8 569.24 45.1
 1 3 8 619.44 38.6
 1 3 8 571.84 43.4
 1 3 8 598.74 39.4
 -2 -3 -8 241.08 18.9
 2 3 8 198.98 30.3
 2 3 8 190.98 20.1
 2 3 8 213.48 19.5
 -3 -3 -8 10 19.6
 3 3 8 16.4 14.3
 3 3 8 27.4 9.2
 3 3 8 18.2 9.5
 3 3 8 -12.7 15.2
 -4 -3 -8 -7 15.7
 4 3 8 -13.8 12
 4 3 8 -4.4 9.1
 4 3 8 3.5 17.4
 4 3 8 4.1 8.6
 -5 -3 -8 5.7 19.9
 5 3 8 -13.6 17.1
 5 3 8 -14.4 13.8
 5 3 8 3.9 8.9
 5 3 8 1.3 8.9
 -6 -3 -8 10.7 18.6
 6 3 8 40.9 10.3
 6 3 8 19.7 18.6
 6 3 8 43.3 18
 11 -4 -8 22.8 14.4
 11 -4 -8 15.4 21.1
 10 -4 -8 26.5 37.5
 10 -4 -8 12.2 12.5
 9 -4 -8 52.89 21.1
 9 -4 -8 29.6 13.1
 8 -4 -8 -4 10.9
 8 -4 -8 13.1 11.3
 8 -4 -8 16.7 17.6
 -8 4 8 -5.9 11.4
 7 -4 -8 -11.7 11.5
 7 -4 -8 -2.3 11.5
 7 -4 -8 -3 16.3
 -7 4 8 -2.3 10.6
 -7 4 8 -0.8 11.7
 6 -4 -8 -8.5 10.7
 6 -4 -8 -3.7 11.3
 6 -4 -8 -25.7 17.4
 -6 4 8 -16.1 12.5
 -6 4 8 2.9 11.1
 5 -4 -8 62.89 20.3
 5 -4 -8 40.1 15.9
 -5 4 8 45.7 14.4
 -5 4 8 44.5 9.4
 -5 4 8 49.5 12.9
 4 -4 -8 863.61 49.3
 4 -4 -8 764.02 49.4
 4 -4 -8 738.73 50.89
 4 -4 -8 799.22 54.49
 -4 4 8 869.51 50.29
 3 -4 -8 117.19 16.3
 3 -4 -8 117.49 18.9
 3 -4 -8 111.09 23.5
 -3 4 8 77.19 12.1
 -3 4 8 90.59 13.3
 2 -4 -8 -3.9 8.2
 2 -4 -8 -15.1 17.6
 2 -4 -8 -12.5 14.9
 -2 4 8 1.2 11.4
 -2 4 8 -4 11.3
 -2 4 8 2.5 9.4
 1 -4 -8 136.59 25.2
 1 -4 -8 125.59 16.2
 -1 4 8 124.49 16.9
 -1 4 8 93.79 17.5
 -1 4 8 130.09 16.6
 -1 4 8 137.19 19.5
 0 -4 -8 27.5 20.9
 0 -4 -8 42.9 10
 0 -4 -8 39.6 17.7
 0 4 8 19.7 15.3
 0 4 8 30.3 11.4
 0 4 8 47.5 14
 -1 -4 -8 166.38 32.2
 1 4 8 209.48 19.3
 1 4 8 179.88 20.6
 1 4 8 154.78 27.1
 1 4 8 188.28 29.5
 -2 -4 -8 273.07 38.6
 -2 -4 -8 326.27 24.2
 2 4 8 274.17 23.5
 2 4 8 292.27 31.1
 2 4 8 291.27 33.8
 2 4 8 279.07 24.5
 -3 -4 -8 274.87 25.3
 -3 -4 -8 257.17 41.5
 3 4 8 205.98 34.7
 3 4 8 272.87 37.3
 3 4 8 197.78 23.6
 3 4 8 285.27 26.7
 -4 -4 -8 17 19.3
 4 4 8 41.2 10.9
 4 4 8 27.8 16.2
 4 4 8 18.7 15.8
 -5 -4 -8 19.6 18.7
 5 4 8 33.4 20.6
 5 4 8 46.5 10.7
 5 4 8 36.5 11.1
 -6 -4 -8 172.48 36.8
 6 4 8 180.18 18.8
 6 4 8 118.79 25
 11 -5 -8 12 18
 11 -5 -8 22.3 23
 10 -5 -8 -21.5 20.4
 10 -5 -8 -0.1 13.7
 9 -5 -8 4.1 20.3
 9 -5 -8 25.6 13.3
 8 -5 -8 33.4 18.7
 8 -5 -8 9 11
 7 -5 -8 78.29 13.6
 7 -5 -8 86.69 20.2
 -7 5 8 46.9 13.5
 -7 5 8 61.69 12.9
 6 -5 -8 52.99 12
 6 -5 -8 64.09 18.7
 6 -5 -8 50.69 19.8
 -6 5 8 64.39 15
 -6 5 8 35.3 13.4
 -6 5 8 34.6 11.2
 5 -5 -8 136.59 21
 5 -5 -8 138.09 22.9
 5 -5 -8 187.68 30.4
 5 -5 -8 203.48 23.7
 -5 5 8 170.38 22.3
 -5 5 8 204.08 25.3
 4 -5 -8 28.9 18
 4 -5 -8 42.2 10
 4 -5 -8 45 21.7
 -4 5 8 33.7 12.4
 -4 5 8 64.19 14.5
 3 -5 -8 94.99 12.8
 3 -5 -8 89.79 24.6
 3 -5 -8 125.89 21.6
 -3 5 8 99.69 15.2
 -3 5 8 81.59 13.8
 -3 5 8 70.09 13.4
 2 -5 -8 -17.8 8.2
 2 -5 -8 -20.4 17.2
 -2 5 8 33.9 13
 -2 5 8 1.5 11.7
 -2 5 8 9.9 10.4
 1 -5 -8 183.18 18.9
 1 -5 -8 191.38 31.4
 1 -5 -8 232.08 29.4
 -1 5 8 185.68 21
 0 -5 -8 299.27 38.3
 0 -5 -8 296.37 23.3
 0 -5 -8 304.47 36.5
 0 5 8 358.36 31.6
 0 5 8 304.87 26.3
 -1 -5 -8 101.99 27.2
 -1 -5 -8 112.39 14.8
 -1 -5 -8 125.59 25.4
 1 5 8 103.29 13
 1 5 8 87.19 20.2
 1 5 8 113.19 19
 1 5 8 89.39 14.6
 -2 -5 -8 94.89 25.2
 2 5 8 103.79 26.6
 2 5 8 87.09 22.3
 2 5 8 139.69 17.7
 -3 -5 -8 85.09 24.5
 3 5 8 106.59 13.6
 3 5 8 118.99 20
 3 5 8 93.49 21.8
 3 5 8 118.99 17.8
 -4 -5 -8 37.4 19.6
 4 5 8 63.99 11.9
 4 5 8 47.1 11.7
 4 5 8 64.59 19.7
 4 5 8 38 18.4
 -5 -5 -8 22.8 19.6
 5 5 8 26.9 20.8
 5 5 8 -2.5 10.4
 5 5 8 -22.1 16.6
 5 5 8 1.9 10.3
 11 -6 -8 33 23.9
 10 -6 -8 -11.2 12.3
 10 -6 -8 11.8 21.2
 9 -6 -8 56.09 21.4
 9 -6 -8 29.6 12.8
 8 -6 -8 77.49 16.7
 8 -6 -8 82.09 22
 -8 6 8 117.19 16.8
 7 -6 -8 71.49 14.1
 7 -6 -8 42.9 12.6
 -7 6 8 54.79 14.3
 -7 6 8 46.9 13.3
 6 -6 -8 -14.7 19.2
 6 -6 -8 -6.1 13.1
 6 -6 -8 9.6 11.6
 6 -6 -8 17.6 14.4
 -6 6 8 -2 12.9
 -6 6 8 -12 11.9
 5 -6 -8 -15.4 15.8
 5 -6 -8 13.9 9.1
 5 -6 -8 -32.4 18.9
 -5 6 8 16.6 12.8
 -5 6 8 18.4 14.3
 4 -6 -8 -3.9 21.8
 4 -6 -8 -18 17.7
 4 -6 -8 21.4 9.8
 -4 6 8 14.5 13.2
 -4 6 8 -0.1 12.4
 3 -6 -8 24.1 23.5
 3 -6 -8 34.1 9.8
 3 -6 -8 29.3 20.5
 -3 6 8 49.1 13
 -3 6 8 47.1 13.4
 -3 6 8 31.5 13.9
 2 -6 -8 5.2 9.1
 2 -6 -8 -13.7 20.3
 -2 6 8 13.5 12.3
 -2 6 8 12.5 12.5
 -2 6 8 15.2 10.8
 1 -6 -8 10.5 9
 1 -6 -8 2.5 20.4
 1 -6 -8 7.5 19.4
 -1 6 8 8.2 11
 -1 6 8 -5 12.6
 -1 6 8 12.2 14.2
 0 -6 -8 146.59 16.8
 0 -6 -8 137.69 25.5
 0 -6 -8 184.88 30.9
 0 6 8 113.59 16.8
 0 6 8 114.69 18.3
 0 6 8 142.09 19.2
 -1 -6 -8 67.09 21.1
 -1 -6 -8 63.69 50.59
 1 6 8 62.09 12.8
 1 6 8 49 13.9
 1 6 8 79.49 24.1
 -2 -6 -8 34.2 24.3
 -2 -6 -8 13.3 19.1
 2 6 8 7.2 14.2
 2 6 8 20.7 17.4
 2 6 8 13.2 9.8
 2 6 8 12.1 9.7
 -3 -6 -8 4 17.6
 -3 -6 -8 9.5 22.4
 3 6 8 -22.2 14.5
 3 6 8 4.1 16.9
 3 6 8 1.2 10
 3 6 8 4.5 10.5
 4 6 8 62.89 12.9
 4 6 8 82.69 16.6
 5 6 8 129.59 26
 5 6 8 101.89 14.8
 10 -7 -8 35.4 23
 10 -7 -8 32.7 15.7
 9 -7 -8 58.59 15
 8 -7 -8 237.28 24.4
 -8 7 8 196.98 26.2
 -8 7 8 236.68 21.7
 7 -7 -8 13.2 12
 7 -7 -8 30.5 32.1
 -7 7 8 13.1 13.2
 -7 7 8 -3.4 12.2
 6 -7 -8 -2.7 20.5
 6 -7 -8 25.1 13.2
 -6 7 8 -27 27.7
 -6 7 8 -4.9 13.6
 5 -7 -8 30.8 19.1
 5 -7 -8 17.1 10.6
 5 -7 -8 16.7 20.7
 -5 7 8 -5.6 13
 -5 7 8 21.6 13.4
 4 -7 -8 217.08 28.5
 4 -7 -8 237.28 22.4
 4 -7 -8 239.58 34
 -4 7 8 220.98 25.8
 -4 7 8 232.08 27.8
 3 -7 -8 51.89 22.6
 3 -7 -8 36.5 23.4
 3 -7 -8 32.9 9.7
 -3 7 8 31 13
 -3 7 8 35 13
 -3 7 8 26.9 13.1
 2 -7 -8 29.4 9.6
 2 -7 -8 63.39 24.1
 2 -7 -8 35.7 22.6
 -2 7 8 39.4 12.8
 -2 7 8 60.89 15.4
 -2 7 8 43 15
 1 -7 -8 2.5 22.6
 1 -7 -8 0.9 21.5
 1 -7 -8 11.9 9.1
 -1 7 8 -9.1 11.6
 -1 7 8 -10.9 12.7
 0 -7 -8 175.88 33.5
 0 -7 -8 190.08 30.9
 0 -7 -8 200.18 18.8
 0 7 8 152.48 21.1
 0 7 8 172.18 25
 0 7 8 156.18 26.9
 -1 -7 -8 70.19 22.1
 -1 -7 -8 55.49 28.9
 1 7 8 60.29 18
 1 7 8 52.69 12.6
 1 7 8 30.5 13.1
 -2 -7 -8 -9.6 18.5
 -2 -7 -8 1.5 24.6
 2 7 8 13.2 15.6
 2 7 8 -11.1 10
 -3 -7 -8 43.6 24.5
 -3 -7 -8 19.2 20.4
 3 7 8 17.6 11.5
 3 7 8 -14 16.1
 -4 -7 -8 42.6 35.3
 4 7 8 13.1 13.5
 4 7 8 70.39 30.3
 10 -8 -8 41.2 24.7
 10 -8 -8 1.7 14.8
 -8 8 8 190.98 22.2
 -8 8 8 217.78 27.1
 7 -8 -8 2.8 13.4
 7 -8 -8 16 21.7
 -7 8 8 -20.8 12.6
 -7 8 8 2.6 14.8
 6 -8 -8 73.29 24.1
 6 -8 -8 30 12.4
 -6 8 8 7.3 15
 5 -8 -8 23.1 11.9
 5 -8 -8 43.1 41.1
 -5 8 8 19.2 14.5
 -5 8 8 24.9 14.5
 4 -8 -8 74.39 12.6
 4 -8 -8 104.49 24.1
 -4 8 8 78.29 15.4
 -4 8 8 50.39 15.8
 3 -8 -8 48.4 10.7
 3 -8 -8 73.29 37
 -3 8 8 14.4 14.3
 -3 8 8 32.1 14.4
 -3 8 8 24.1 13.2
 2 -8 -8 74.29 24.9
 2 -8 -8 30.8 9.1
 -2 8 8 27.4 15.3
 -2 8 8 21.8 13.4
 -2 8 8 10.4 14.8
 1 -8 -8 72.19 35.2
 1 -8 -8 25.4 24
 1 -8 -8 34.6 9.5
 -1 8 8 1.6 11.5
 -1 8 8 -14.1 15.3
 -1 8 8 10.5 14.7
 0 -8 -8 48.2 22.4
 0 -8 -8 49 27.4
 0 8 8 23.6 13.1
 0 8 8 4.2 15.7
 1 8 8 62.29 14.4
 1 8 8 87.69 20.1
 -2 -8 -8 40.9 20.3
 -2 -8 -8 73.59 27.4
 -3 -8 -8 101.29 34.5
 -3 -8 -8 40.3 31.4
 3 8 8 5.3 17.9
 3 8 8 51.29 27.4
 10 -9 -8 58.59 26.5
 10 -9 -8 20.2 18.8
 8 -9 -8 224.08 38.2
 7 -9 -8 64.89 23.7
 6 -9 -8 26.8 23
 6 -9 -8 4.3 12.1
 -6 9 8 -5.6 15.4
 5 -9 -8 72.89 24.8
 4 -9 -8 25.7 23.9
 4 -9 -8 49.5 23.4
 4 -9 -8 -5.2 9.5
 -4 9 8 -14 13.8
 -4 9 8 -20.1 13.3
 3 -9 -8 35.2 9.5
 3 -9 -8 72.99 24
 -3 9 8 23.5 14.8
 -3 9 8 33.1 15.4
 2 -9 -8 50.49 10.5
 2 -9 -8 86.29 23.3
 -2 9 8 33 32
 -2 9 8 71.99 19
 1 -9 -8 33.3 26.2
 1 -9 -8 9.8 21.7
 -1 9 8 1.3 16.4
 -1 9 8 -0.4 13.3
 0 -9 -8 50.69 24.9
 0 -9 -8 52.09 26.4
 0 9 8 41.3 19.2
 0 9 8 27.4 15.9
 -1 -9 -8 93.39 24.5
 1 9 8 57.49 15.3
 1 9 8 61.19 21.6
 -2 -9 -8 116.39 39.6
 2 9 8 61.99 30.3
 9 -10 -8 110.59 27.9
 8 -10 -8 189.58 35.9
 7 -10 -8 73.89 24.9
 6 -10 -8 41.2 24.1
 -6 10 8 -6.1 18.9
 5 -10 -8 103.59 27.4
 5 -10 -8 93.69 15.6
 -5 10 8 56.09 18.8
 4 -10 -8 12.2 9.9
 4 -10 -8 33.1 23.8
 -4 10 8 -7.9 16.4
 3 -10 -8 60.99 24.7
 -3 10 8 37.4 17.6
 2 -10 -8 42.1 25
 -2 10 8 2.8 16.5
 1 -10 -8 35.2 26.3
 1 -10 -8 77.99 28.9
 7 -11 -8 75.09 25.4
 6 -11 -8 72.19 26.7
 5 -11 -8 50.79 24.9
 -5 11 8 9.4 18.9
 4 -11 -8 97.29 26.2
 2 -11 -8 85.39 26.7
 -2 11 8 18.5 17.5
 -7 12 8 18 20.9
 5 -12 -8 383.46 40.7
 5 -12 -8 261.97 52.39
 -3 12 8 3.5 18.4
 -3 12 8 -25.2 18.8
 -2 12 -9 30.9 19.3
 2 -12 9 46.4 22.6
 -3 12 -9 104.19 21.3
 3 -12 9 116.59 20.3
 -4 12 -9 19.6 19.2
 4 -12 9 13.6 18
 4 -12 9 11.1 35.3
 5 -12 9 0.7 27.1
 5 -12 9 11.8 19
 0 11 -9 149.49 23.1
 -1 11 -9 44.8 14.6
 -2 11 -9 -4.3 13.9
 2 -11 9 55.79 23.5
 2 -11 9 17.1 13.2
 2 -11 9 13.1 16.7
 -3 11 -9 -10 15.3
 3 -11 9 -8.9 16.9
 3 -11 9 11.1 23.7
 -4 11 -9 21.8 14.3
 4 -11 9 -36.7 23.1
 4 -11 9 27.2 17.5
 -5 11 -9 27.2 18.2
 5 -11 9 17.1 26.6
 5 -11 9 17.4 16.9
 6 -11 9 14.4 25.6
 6 -11 9 58.49 17.8
 0 -10 9 79.59 21
 0 -10 9 85.79 16.1
 -1 10 -9 40.5 13.3
 1 -10 9 46.6 20.4
 1 -10 9 67.09 16.3
 -2 10 -9 337.57 31.4
 2 -10 9 315.17 30.7
 2 -10 9 394.56 31.6
 2 -10 9 385.16 42.7
 3 -10 9 109.29 26.1
 3 -10 9 110.79 19.4
 -4 10 -9 15.9 17.9
 4 -10 9 -26.1 22.9
 4 -10 9 5 15.3
 5 -10 9 101.39 18.4
 5 -10 9 67.19 22.5
 5 -10 9 62.39 24.2
 6 -10 9 32.4 15.9
 6 -10 9 20.9 22.3
 6 -10 9 42.2 25.8
 7 -10 9 -1 15.8
 7 -10 9 -16.8 35.2
 -1 -9 9 47.9 13.3
 -1 -9 9 60.39 18.9
 0 9 -9 27.2 13.2
 0 -9 9 19.4 12.6
 0 -9 9 41.5 20
 -1 9 -9 151.38 21.7
 1 -9 9 116.59 19.1
 1 -9 9 169.38 20.6
 1 -9 9 108.49 25.4
 -2 9 -9 27.1 11.2
 2 -9 9 9.6 13.8
 2 -9 9 15.3 22.9
 2 -9 9 44.6 15.5
 -3 9 -9 44.1 19.7
 3 -9 9 52.89 15.6
 3 -9 9 -8.1 20.5
 3 -9 9 29.3 16.2
 -4 9 -9 -2.3 12.2
 4 -9 9 -19.4 20.3
 4 -9 9 -23.8 15.9
 4 -9 9 23 15
 4 -9 9 6.3 14.6
 -5 9 -9 75.69 16.4
 5 -9 9 50.39 16.4
 5 -9 9 34.4 23.8
 5 -9 9 47.5 20.1
 5 -9 9 57.79 16.1
 6 -9 9 67.99 17.2
 6 -9 9 53.49 15.8
 6 -9 9 83.99 22.7
 6 -9 9 54.29 24.9
 7 -9 9 30.7 26.5
 7 -9 9 56.99 22.4
 7 -9 9 63.29 22.7
 7 -9 9 100.09 18.7
 -2 -8 9 -13.7 10.3
 -2 -8 9 18.8 16
 1 8 -9 12.4 10.7
 1 8 -9 3.9 12
 -1 -8 9 0.7 11.1
 -1 -8 9 4.7 16.5
 0 8 -9 51.39 13.1
 0 8 -9 33.4 11.4
 0 -8 9 47.8 18
 0 -8 9 29.3 12.9
 -2 8 -9 2.4 11.8
 2 -8 9 -11.9 20.3
 2 -8 9 11.7 14.5
 2 -8 9 18 13.9
 2 -8 9 6.9 11.8
 -3 8 -9 -4.1 13.7
 3 -8 9 -3.9 13
 3 -8 9 -2.6 13.1
 3 -8 9 -19.5 13.4
 -4 8 -9 152.08 18.7
 4 -8 9 115.99 19.6
 4 -8 9 108.69 23.7
 5 -8 9 111.09 16.7
 5 -8 9 87.39 19.6
 5 -8 9 72.49 23.1
 6 -8 9 4 19.3
 6 -8 9 -8.1 21.6
 6 -8 9 2.9 13.6
 6 -8 9 -6.4 13.7
 7 -8 9 15.3 21.2
 7 -8 9 16.2 14.2
 7 -8 9 17.4 14.4
 7 -8 9 39.8 21.7
 8 -8 9 -49.6 26.7
 8 -8 9 -11.6 14.6
 8 -8 9 -7.8 22.3
 3 7 -9 19.1 16.4
 2 7 -9 383.56 27.9
 2 7 -9 330.77 27.5
 -2 -7 9 349.17 27.9
 1 7 -9 -5.7 10
 1 7 -9 -11.1 11.3
 -1 -7 9 -7.5 15.4
 0 7 -9 -1 12.3
 0 7 -9 4.2 10.7
 -2 7 -9 26.2 11.7
 2 -7 9 33 13.7
 2 -7 9 -0.3 18.8
 2 -7 9 30 14.3
 2 -7 9 24.8 15.5
 -3 7 -9 28.2 11.4
 3 -7 9 -4.9 18
 3 -7 9 35 15.7
 3 -7 9 24 20
 3 -7 9 0.7 14.2
 -4 7 -9 11.4 11.5
 4 -7 9 -14.9 11.9
 4 -7 9 11.7 13.2
 4 -7 9 9 16.1
 4 -7 9 -1.5 26.9
 4 -7 9 5 9.6
 -5 7 -9 31.9 12.4
 5 -7 9 16.4 13.2
 5 -7 9 14.2 17.5
 5 -7 9 16.6 17.4
 5 -7 9 16.8 13.1
 6 -7 9 102.79 22.3
 6 -7 9 87.59 21.3
 6 -7 9 63.69 16
 7 -7 9 180.58 30.5
 7 -7 9 236.28 37.2
 7 -7 9 213.28 26.1
 7 -7 9 172.88 30.3
 8 -7 9 -11.2 22.1
 8 -7 9 22.5 13.5
 7 6 -9 26.7 12.6
 4 6 -9 98.19 15.7
 4 6 -9 125.69 18.6
 -4 -6 9 138.99 18.1
 3 6 -9 59.59 13.3
 3 6 -9 39.2 11.6
 -3 -6 9 25.8 11.6
 2 6 -9 219.58 23
 2 6 -9 219.88 22.3
 -2 -6 9 228.78 22.4
 -2 -6 9 270.37 26.9
 1 6 -9 -14.5 11
 1 6 -9 3.6 12.9
 -1 -6 9 -18 12.5
 -1 -6 9 -5.9 10.9
 0 6 -9 -18.8 11
 0 6 -9 2.8 9.2
 0 -6 9 -19.1 11.2
 0 -6 9 -1.9 9.3
 0 -6 9 -10.7 14.4
 -2 6 -9 44.3 12.2
 2 -6 9 25.4 19.1
 2 -6 9 77.99 17.7
 2 -6 9 17.4 15.1
 2 -6 9 55.09 18.4
 -3 6 -9 13 10
 3 -6 9 7.4 16.1
 3 -6 9 -10.1 11.3
 3 -6 9 -9.7 13.6
 3 -6 9 15.7 11.4
 3 -6 9 1.4 14.6
 4 -6 9 -1.7 12.2
 4 -6 9 19.7 9.2
 4 -6 9 24.1 16.1
 4 -6 9 22.6 13.5
 4 -6 9 9.6 19
 -5 6 -9 -6.7 10.1
 5 -6 9 5.3 9.5
 5 -6 9 -4.8 16.7
 5 -6 9 -17.5 11.6
 5 -6 9 19.7 18.8
 5 -6 9 11.8 14.1
 6 -6 9 32.6 14.7
 6 -6 9 53.59 21.8
 6 -6 9 24.7 14.1
 6 -6 9 16.7 18.8
 7 -6 9 27.2 14.7
 7 -6 9 12.9 13.8
 7 -6 9 -5.3 17.7
 7 -6 9 -3.1 19.5
 8 -6 9 -21.7 24.1
 8 -6 9 -13.9 13.4
 8 -6 9 -40.1 27.5
 8 -6 9 -12.9 21.5
 7 5 -9 11.1 12.9
 5 5 -9 160.38 21.1
 5 5 -9 131.09 19.7
 -5 -5 9 162.98 24.4
 4 5 -9 86.29 14.6
 4 5 -9 109.39 15.4
 -4 -5 9 109.09 19.7
 3 5 -9 573.44 37.9
 3 5 -9 562.54 37.3
 -3 -5 9 557.14 37.1
 2 5 -9 110.59 14.3
 2 5 -9 83.69 13.2
 -2 -5 9 74.19 16.3
 -2 -5 9 78.49 12.9
 -2 -5 9 51.99 15.3
 1 5 -9 165.68 19.4
 1 5 -9 211.98 28.1
 -1 -5 9 143.59 20.5
 -1 -5 9 159.48 20
 -1 -5 9 134.79 19.6
 0 5 -9 196.68 21
 0 -5 9 177.78 20.8
 0 -5 9 185.88 20.6
 0 -5 9 192.28 23.8
 -1 5 -9 463.65 31.2
 1 -5 9 405.76 32.1
 1 -5 9 427.46 31.2
 1 -5 9 391.96 38.4
 -2 5 -9 248.88 23.5
 2 -5 9 277.97 24.6
 2 -5 9 271.77 41.8
 2 -5 9 235.48 31.7
 2 -5 9 193.98 32.6
 2 -5 9 245.58 22.6
 -3 5 -9 38.3 12.4
 3 -5 9 37.1 15.1
 3 -5 9 32.6 17.6
 3 -5 9 34.5 10.4
 3 -5 9 18.8 13.7
 3 -5 9 20.3 12.5
 -4 5 -9 15.4 10.4
 4 -5 9 5 11.7
 4 -5 9 26.3 11.6
 4 -5 9 30.7 18.2
 4 -5 9 29.8 16.5
 4 -5 9 42.4 15.2
 -5 5 -9 -3.2 9.3
 5 -5 9 13.3 18.7
 5 -5 9 21.2 17.1
 5 -5 9 -7.3 11.8
 5 -5 9 -4.2 12.3
 5 -5 9 3.7 11.2
 6 -5 9 -12.1 17.9
 6 -5 9 4.4 17.3
 6 -5 9 -10.4 12.5
 6 -5 9 -11.8 13
 7 -5 9 14.5 20.6
 7 -5 9 3.6 13.5
 7 -5 9 -1.6 19.3
 8 -5 9 -4.2 24.2
 8 -5 9 12 13.9
 8 -5 9 -10.3 14.3
 8 -5 9 25.7 22.9
 8 4 -9 -14.4 15.5
 7 4 -9 -2.3 11.2
 5 4 -9 379.56 28.3
 5 4 -9 319.77 29
 -5 -4 9 379.26 26.8
 4 4 -9 515.05 37.2
 4 4 -9 488.05 33
 -4 -4 9 406.66 31.4
 3 4 -9 61.69 13
 3 4 -9 95.69 13.9
 -3 -4 9 45.9 14.9
 -3 -4 9 68.29 12.5
 -3 -4 9 71.79 13.2
 2 4 -9 34 12
 -2 -4 9 10.3 9.4
 -2 -4 9 22.2 14.5
 -2 -4 9 24.3 13.5
 1 4 -9 153.78 16.9
 1 4 -9 128.69 18.8
 -1 -4 9 141.59 23.4
 -1 -4 9 139.99 16.6
 0 4 -9 407.46 28.3
 0 -4 9 397.06 27.9
 0 -4 9 328.47 35
 0 -4 9 324.67 33.7
 -1 4 -9 352.76 26.4
 1 -4 9 313.87 25
 1 -4 9 315.47 27.8
 1 -4 9 283.77 33.4
 -2 4 -9 366.56 27.5
 2 -4 9 306.57 36.4
 2 -4 9 351.26 28.2
 2 -4 9 359.56 27.9
 2 -4 9 351.56 30.4
 2 -4 9 333.17 34.1
 -3 4 -9 17.2 10.4
 3 -4 9 21.3 15.5
 3 -4 9 20.6 15.6
 3 -4 9 49.9 18.1
 3 -4 9 14.5 8.9
 3 -4 9 12.6 10.3
 -4 4 -9 112.59 14.7
 4 -4 9 117.09 16.3
 4 -4 9 84.39 16
 4 -4 9 118.69 17.2
 4 -4 9 141.39 22.3
 4 -4 9 129.59 22.1
 -5 4 -9 180.28 27.1
 5 -4 9 223.98 23.7
 5 -4 9 252.87 21.5
 5 -4 9 199.08 30.6
 5 -4 9 201.98 35
 5 -4 9 184.48 29.9
 6 -4 9 12.9 13.7
 6 -4 9 6.6 20
 6 -4 9 23.3 10.6
 6 -4 9 43.4 13.6
 6 -4 9 30.7 20.4
 7 -4 9 32.7 21.5
 7 -4 9 40 14.1
 7 -4 9 21.2 21.6
 8 -4 9 -31.3 26.9
 8 -4 9 -1.8 19.6
 8 -4 9 4.2 32.3
 8 -4 9 -30 13.9
 9 3 -9 -6.4 12.3
 8 3 -9 5.6 12.7
 7 3 -9 15.9 11.9
 7 3 -9 5.5 11.4
 6 3 -9 44.8 13.3
 6 3 -9 62.59 13.7
 5 3 -9 223.98 17.5
 5 3 -9 234.38 22.2
 5 3 -9 225.88 22.6
 4 3 -9 315.07 22.2
 4 3 -9 298.97 24.8
 4 3 -9 264.37 23.9
 -4 -3 9 275.77 30.8
 3 3 -9 -14.5 10.6
 3 3 -9 -16.5 9.7
 3 3 -9 -2.1 9
 3 3 -9 -1.3 9.9
 -3 -3 9 -4.3 13.7
 -3 -3 9 -7.2 10.1
 2 3 -9 -1.6 9.4
 2 3 -9 -7 11.1
 2 3 -9 6.9 10.1
 2 3 -9 -27 15.1
 -2 -3 9 -0.9 13.6
 -2 -3 9 -5 11.4
 1 3 -9 144.79 18.2
 1 3 -9 103.59 21.3
 1 3 -9 132.39 16.6
 -1 -3 9 135.49 20.4
 0 3 -9 55.39 16
 0 3 -9 69.39 11.9
 0 -3 9 58.59 12.1
 0 -3 9 76.49 31.5
 0 -3 9 75.39 16.2
 -1 3 -9 1113.09 64.39
 -1 3 -9 1186.18 69.59
 1 -3 9 1139.59 68.69
 1 -3 9 996 68.79
 1 -3 9 1023.4 67.89
 -2 3 -9 121.19 14.9
 -2 3 -9 91.79 20.2
 2 -3 9 90.49 13
 2 -3 9 75.39 15
 2 -3 9 94.19 20
 -3 3 -9 163.48 31.3
 -3 3 -9 204.78 20.1
 3 -3 9 222.48 20.5
 3 -3 9 175.58 29.4
 -4 3 -9 -3.9 8.8
 -4 3 -9 -2.6 17.5
 4 -3 9 -9.6 15.5
 4 -3 9 13.3 18.4
 4 -3 9 5.8 11.2
 4 -3 9 22.3 12.8
 4 -3 9 15.4 16.1
 -5 3 -9 10.5 8.8
 5 -3 9 2 15.5
 5 -3 9 -4.5 14.9
 5 -3 9 17.4 27.9
 5 -3 9 16.2 9.7
 5 -3 9 4.8 12.4
 6 -3 9 141.59 18.9
 6 -3 9 132.99 16.6
 6 -3 9 161.18 27.6
 7 -3 9 70.99 22.8
 7 -3 9 81.69 14.5
 7 -3 9 80.89 22.9
 8 -3 9 15.4 16.1
 8 2 -9 6.4 13.8
 7 2 -9 24 13.1
 7 2 -9 15.7 11.8
 -5 -2 9 88.59 13.5
 4 2 -9 -1.9 11.4
 4 2 -9 3.7 10.7
 -4 -2 9 0.4 11.3
 -4 -2 9 -2.5 12.9
 -4 -2 9 -8.9 8.4
 -4 -2 9 7.1 13.9
 3 2 -9 30.3 11.5
 3 2 -9 51.49 10.9
 -3 -2 9 24.2 14.1
 -3 -2 9 34.7 10.9
 -3 -2 9 14.4 11.3
 2 2 -9 27.7 12.6
 2 2 -9 42.3 10.8
 2 2 -9 26.2 10.5
 -2 -2 9 21.1 12.2
 -2 -2 9 39.3 11.1
 -2 -2 9 39.8 17.2
 -1 -2 9 88.39 15.5
 0 2 -9 6.5 9.3
 0 -2 9 13 9.6
 0 -2 9 1.2 8.9
 0 -2 9 11.7 14.7
 -1 2 -9 103.59 15.8
 -1 2 -9 104.89 26
 1 -2 9 68.39 15.9
 1 -2 9 85.79 11.5
 1 -2 9 78.19 16.1
 1 -2 9 113.29 17.5
 -2 2 -9 -17.1 9
 -2 2 -9 -28 15.3
 2 -2 9 -17.8 11.7
 2 -2 9 -7.1 8.3
 -3 2 -9 179.68 19.1
 -3 2 -9 200.08 28
 3 -2 9 162.88 28.9
 3 -2 9 181.18 19
 3 -2 9 224.88 29.3
 -4 2 -9 286.37 23.6
 4 -2 9 261.17 32.5
 4 -2 9 303.47 33.3
 4 -2 9 311.17 23.9
 5 -2 9 69.39 19.5
 5 -2 9 49.5 14.2
 5 -2 9 70.99 12.1
 5 -2 9 102.09 32.9
 -6 2 -9 6 19.3
 6 -2 9 4.5 15.7
 6 -2 9 14.6 11.3
 6 -2 9 29.9 10.2
 6 -2 9 25.3 19.4
 7 -2 9 -14.6 17.4
 7 -2 9 18.3 22.5
 7 -2 9 -7.1 11.4
 7 -2 9 -11.4 15.5
 8 -2 9 68.69 14.1
 8 -2 9 26.8 21.7
 9 1 -9 19.6 13.4
 6 1 -9 56.69 13.5
 -6 -1 9 61.29 14.1
 5 1 -9 65.09 13.5
 5 1 -9 54.59 12.4
 -5 -1 9 63.49 12.9
 -5 -1 9 67.09 16.2
 4 1 -9 132.89 18.7
 4 1 -9 169.88 18.3
 -4 -1 9 120.19 17.7
 -4 -1 9 119.19 16
 3 1 -9 71.09 11.5
 3 1 -9 59.59 20
 -3 -1 9 44.3 11.7
 -3 -1 9 58.99 12.4
 2 1 -9 142.19 19.2
 2 1 -9 114.09 14.2
 2 1 -9 100.19 13.4
 -2 -1 9 108.19 14.1
 -2 -1 9 129.19 19.6
 -2 -1 9 145.69 21
 -2 -1 9 185.08 29.2
 -2 -1 9 127.39 16.8
 1 1 -9 62.09 16.6
 1 1 -9 65.89 11.1
 -1 -1 9 58.49 11.6
 -1 -1 9 89.49 12.1
 0 -1 9 60.59 10.2
 0 -1 9 53.59 11.4
 0 -1 9 55.19 13.9
 -1 1 -9 115.79 21.3
 -1 1 -9 115.39 14.3
 1 -1 9 134.89 18.2
 1 -1 9 134.39 17.8
 1 -1 9 124.59 19.3
 1 -1 9 122.39 16.7
 -2 1 -9 849.32 48.2
 -2 1 -9 784.72 56.89
 2 -1 9 796.42 53.09
 2 -1 9 832.32 48.5
 2 -1 9 735.63 53.19
 2 -1 9 726.93 48.4
 -3 1 -9 206.48 19.3
 -3 1 -9 159.58 30.9
 3 -1 9 205.98 29.1
 3 -1 9 212.88 30.1
 3 -1 9 212.78 19.3
 -4 1 -9 -5.9 17.6
 -4 1 -9 0.3 8
 4 -1 9 6 12.2
 4 -1 9 8.6 13.2
 4 -1 9 10.7 9.8
 -5 1 -9 1.3 17
 -5 1 -9 -6.4 8.2
 5 -1 9 19.1 15.3
 5 -1 9 13.4 8.3
 5 -1 9 2.3 13.9
 -6 1 -9 44.5 21.2
 6 -1 9 83.79 25.2
 6 -1 9 36 17.8
 6 -1 9 54.69 10.3
 6 -1 9 38.1 12.5
 7 -1 9 52.99 23.3
 7 -1 9 2.3 18.8
 7 -1 9 19.7 11.7
 10 0 -9 16.9 12.7
 7 0 -9 51.19 13.4
 -7 0 9 66.19 12.7
 6 0 -9 153.58 19.8
 6 0 -9 120.79 25.2
 -6 0 9 141.49 18.4
 -6 0 9 102.29 22.1
 5 0 -9 81.29 13.1
 5 0 -9 64.19 13
 -5 0 9 87.39 14.9
 -5 0 9 95.79 16.6
 4 0 -9 472.45 34.6
 4 0 -9 514.55 34.8
 -4 0 9 533.95 40.5
 -4 0 9 548.15 32.4
 -4 0 9 505.65 35.1
 3 0 -9 46.8 12.9
 -3 0 9 81.79 17.8
 -3 0 9 44.3 10.9
 -3 0 9 41.2 11.4
 2 0 -9 49.4 10.8
 2 0 -9 61.39 10.8
 2 0 -9 45.1 17.7
 -2 0 9 30.2 11
 -2 0 9 71.59 13.3
 1 0 -9 73.19 12.2
 -1 0 9 44.4 9.8
 -1 0 9 61.29 12.3
 -1 0 9 54.19 11.5
 -1 0 9 68.69 16
 0 0 -9 136.09 17.6
 0 0 9 158.38 26
 0 0 9 128.69 15.5
 0 0 9 153.38 27.5
 0 0 9 162.78 17.3
 -1 0 -9 75.59 12
 -1 0 -9 76.69 23.2
 1 0 9 59.89 12.4
 1 0 9 77.19 13
 1 0 9 82.19 16.9
 -2 0 -9 481.35 31.2
 -2 0 -9 380.36 42.7
 2 0 9 442.16 32.1
 2 0 9 523.65 38
 2 0 9 438.76 35.7
 2 0 9 477.85 37.4
 -3 0 -9 27 10
 -3 0 -9 7.2 19.1
 3 0 9 10.7 14.9
 3 0 9 24.4 9.9
 3 0 9 21.5 10.3
 3 0 9 21 15.7
 -4 0 -9 64.19 20.9
 4 0 9 87.99 28.9
 4 0 9 75.89 16.4
 4 0 9 51.79 10.4
 -5 0 -9 37.9 17.8
 5 0 9 34.4 18
 5 0 9 25.9 15.7
 -6 0 -9 2.8 16.2
 6 0 9 -2.1 13.7
 6 0 9 5.7 16.5
 -7 0 -9 18.8 23
 7 0 9 1.9 16.1
 7 0 9 28 13.5
 7 0 9 14.2 19.6
 8 -1 -9 44.8 13.8
 7 -1 -9 -6.3 12
 7 -1 -9 22.9 17.4
 -7 1 9 20.2 18.8
 6 -1 -9 3.5 11.3
 6 -1 -9 34.5 15.4
 6 -1 -9 8.1 11.5
 -6 1 9 0.3 13.2
 -6 1 9 8.8 10.3
 5 -1 -9 151.88 18.6
 5 -1 -9 130.09 19.6
 5 -1 -9 128.79 23.5
 -5 1 9 130.69 18.1
 -5 1 9 181.68 27.8
 4 -1 -9 274.07 23.8
 4 -1 -9 276.07 28.6
 4 -1 -9 225.68 22.7
 -4 1 9 232.98 23.1
 -4 1 9 292.87 32.9
 -4 1 9 312.07 21.1
 3 -1 -9 369.56 32.7
 3 -1 -9 320.17 26.1
 -3 1 9 343.97 27.1
 -3 1 9 374.36 35.6
 -3 1 9 356.96 26.1
 2 -1 -9 210.58 25.1
 2 -1 -9 180.48 17.9
 -2 1 9 189.68 18.1
 -2 1 9 146.89 19.1
 -2 1 9 138.79 20.7
 1 -1 -9 216.08 19.6
 -1 1 9 209.18 20.8
 -1 1 9 224.28 20.8
 -1 1 9 202.08 27.8
 -1 1 9 208.28 24.1
 0 -1 -9 481.05 32.4
 0 1 9 488.15 32.5
 0 1 9 478.35 37.2
 0 1 9 497.95 33.2
 0 1 9 501.75 38.5
 -1 -1 -9 1514.15 85.09
 -1 -1 -9 1466.25 92.09
 1 1 9 1539.95 89.69
 1 1 9 1422.56 85.49
 1 1 9 1502.45 85.29
 1 1 9 1456.35 88.79
 -2 -1 -9 8.3 8.2
 2 1 9 25.7 8.6
 2 1 9 -4.2 12.1
 2 1 9 -2.6 15.3
 -3 -1 -9 2.3 8.2
 -3 -1 -9 -4.1 15.8
 3 1 9 0.7 12
 3 1 9 0 10
 3 1 9 -1.2 7.4
 3 1 9 -14.8 14.6
 -4 -1 -9 -25 17.6
 4 1 9 10.5 11
 4 1 9 18.9 9.6
 4 1 9 -7.2 15.4
 -5 -1 -9 23.4 19
 5 1 9 19 14.6
 5 1 9 39.6 17.1
 -6 -1 -9 -4 16.1
 6 1 9 -8.1 14.5
 6 1 9 10.7 17.4
 -7 -1 -9 -5.8 27.1
 7 1 9 -29.7 11.6
 7 1 9 -34.6 26.5
 7 1 9 63.39 36.2
 8 -2 -9 -2.4 12
 8 -2 -9 12.9 12.5
 -8 2 9 -9.1 13
 7 -2 -9 -5 11.8
 7 -2 -9 -5.5 11.1
 -7 2 9 -3 10.7
 6 -2 -9 8.7 16.9
 6 -2 -9 2.2 11.3
 6 -2 -9 -12.3 11.1
 -6 2 9 -17 11
 -6 2 9 2.6 13.3
 5 -2 -9 36.5 10.7
 5 -2 -9 45.8 12
 5 -2 -9 25.6 32.6
 -5 2 9 36.7 17.6
 -5 2 9 27.4 15.8
 4 -2 -9 729.13 44.6
 4 -2 -9 707.13 44.4
 -4 2 9 706.03 48.4
 -4 2 9 697.43 44.5
 -4 2 9 658.33 42.3
 -4 2 9 728.23 50.29
 3 -2 -9 -1.5 9.1
 3 -2 -9 20.9 11.9
 -3 2 9 15.6 13.7
 -3 2 9 -3.5 10.7
 -3 2 9 33.2 11.7
 2 -2 -9 158.68 17.6
 2 -2 -9 172.68 26.3
 -2 2 9 148.49 19.2
 -2 2 9 163.78 18.5
 -2 2 9 125.69 21.1
 -2 2 9 200.18 27.4
 -1 2 9 -9.3 11.7
 -1 2 9 -7.9 12.1
 -1 2 9 1.8 9.4
 -1 2 9 -14.7 21.8
 0 -2 -9 199.28 19.4
 0 -2 -9 228.18 30.7
 0 2 9 205.48 28
 0 2 9 181.78 19.3
 0 2 9 252.17 22.6
 0 2 9 222.28 28.1
 -1 -2 -9 301.57 22.8
 -1 -2 -9 223.98 37.9
 1 2 9 263.47 32.4
 1 2 9 256.57 24.7
 1 2 9 298.77 29.8
 1 2 9 319.67 23.8
 -2 -2 -9 201.88 18.6
 -2 -2 -9 167.48 28
 2 2 9 167.28 20.1
 2 2 9 147.99 21.4
 2 2 9 185.28 28.5
 2 2 9 198.28 18.4
 -3 -2 -9 41.6 21.2
 3 2 9 45.2 10.5
 3 2 9 53.49 19.3
 3 2 9 26 14.4
 3 2 9 45 12.3
 -4 -2 -9 4.8 17.7
 4 2 9 25.9 11.4
 4 2 9 13.9 15
 4 2 9 12.8 10.5
 4 2 9 6.5 17.4
 -5 -2 -9 70.39 22.8
 5 2 9 32.4 18.4
 5 2 9 56.09 11.4
 5 2 9 75.69 11.8
 5 2 9 83.69 21.2
 -6 -2 -9 -1.9 16
 6 2 9 -6.8 19.7
 6 2 9 -18.4 16.8
 8 -3 -9 3.2 13.2
 8 -3 -9 5.9 11.6
 -8 3 9 1.3 12.4
 7 -3 -9 16.1 16.8
 7 -3 -9 -5.1 11.6
 7 -3 -9 -17.4 11.7
 -7 3 9 -23.2 10.1
 -7 3 9 16.8 12.4
 6 -3 -9 14.1 11.7
 6 -3 -9 16.9 11.6
 6 -3 -9 5.4 17.7
 -6 3 9 -0.6 11.9
 -6 3 9 3.3 13.7
 5 -3 -9 2.1 13
 5 -3 -9 -0.9 10.6
 5 -3 -9 -4.7 19
 -5 3 9 -13.5 11.7
 -5 3 9 -14 8.3
 -5 3 9 -2.7 14.6
 -5 3 9 -4.4 7.3
 4 -3 -9 58.19 11.7
 4 -3 -9 42.5 20.5
 4 -3 -9 33.9 10.3
 -4 3 9 62.39 16.3
 -4 3 9 50.19 12.3
 -4 3 9 38.8 10.7
 3 -3 -9 293.97 32.4
 3 -3 -9 257.27 23.2
 -3 3 9 292.87 29.9
 -3 3 9 265.97 24.6
 -3 3 9 292.67 25.5
 2 -3 -9 100.59 25.5
 2 -3 -9 117.79 14.5
 -2 3 9 112.89 16.1
 -2 3 9 98.39 16.5
 -2 3 9 98.59 14.3
 -2 3 9 128.89 17.5
 1 -3 -9 64.39 13.9
 -1 3 9 35.4 11
 -1 3 9 37.4 14.4
 -1 3 9 41.2 13.8
 -1 3 9 45.9 14.5
 0 -3 -9 375.66 27.3
 0 -3 -9 444.06 43.8
 0 3 9 370.76 36.3
 0 3 9 399.16 34.4
 0 3 9 364.96 28.4
 0 3 9 378.96 30.1
 -1 -3 -9 -6.3 21.5
 -1 -3 -9 39.5 8.6
 1 3 9 25.7 10
 1 3 9 26.4 11.6
 1 3 9 30.9 16.4
 -2 -3 -9 136.99 15.9
 -2 -3 -9 98.29 26
 2 3 9 144.79 17.7
 2 3 9 127.49 18.6
 2 3 9 96.59 16.7
 2 3 9 87.69 18.6
 -3 -3 -9 21.2 19.6
 3 3 9 35.5 15.2
 3 3 9 17.8 11.2
 3 3 9 -6.2 15.9
 3 3 9 11 10
 -4 -3 -9 82.49 23.1
 4 3 9 82.99 12
 4 3 9 53.09 18.6
 4 3 9 43.6 15.9
 4 3 9 68.49 13
 -5 -3 -9 13.9 18.2
 5 3 9 24.1 16.9
 5 3 9 8.4 10.3
 5 3 9 10.5 10.2
 -6 -3 -9 27 26.9
 6 3 9 -11.7 18.9
 6 3 9 29.6 23
 10 -4 -9 10.4 13.5
 10 -4 -9 71.69 22.2
 9 -4 -9 36.3 17.3
 9 -4 -9 -10.1 12.1
 8 -4 -9 2.8 17.7
 -8 4 9 6.7 12.5
 7 -4 -9 38.3 18.8
 7 -4 -9 24.9 12.2
 7 -4 -9 9.3 11.4
 -7 4 9 9.7 11.8
 -7 4 9 13 25.7
 6 -4 -9 14.1 18.9
 6 -4 -9 -1.8 10.8
 -6 4 9 8.1 14.5
 -6 4 9 5.5 12
 5 -4 -9 92.09 23.5
 5 -4 -9 55.89 12.3
 -5 4 9 68.39 11.4
 -5 4 9 60.59 13.5
 -5 4 9 86.79 17.4
 4 -4 -9 4.9 9.2
 4 -4 -9 -11.6 20.7
 -4 4 9 16.1 12.7
 -4 4 9 18.1 10.9
 -4 4 9 8.7 13.6
 3 -4 -9 9 9.4
 -3 4 9 3 11.1
 -3 4 9 25.2 14.4
 -3 4 9 0 11.9
 2 -4 -9 -5.9 8.7
 -2 4 9 -12.6 12.3
 -2 4 9 -2.4 11.5
 -2 4 9 -6.3 17.7
 -2 4 9 -3.1 13.3
 1 -4 -9 -31.4 20.8
 1 -4 -9 0 7.8
 -1 4 9 6.9 10.5
 -1 4 9 12 12.1
 -1 4 9 9.3 13.2
 -1 4 9 -17.3 13.7
 0 -4 -9 186.58 18.6
 0 -4 -9 180.18 35.9
 0 4 9 209.88 20.4
 0 4 9 153.78 23.5
 0 4 9 177.08 21.8
 -1 -4 -9 99.29 28.4
 -1 -4 -9 130.79 17.2
 1 4 9 88.09 19.6
 1 4 9 76.39 16.5
 1 4 9 89.59 14.8
 1 4 9 96.19 13.6
 -2 -4 -9 -17.4 22.5
 2 4 9 -11.5 10
 2 4 9 -18.1 14.1
 -3 -4 -9 -3.4 19.1
 3 4 9 -16.5 13.3
 3 4 9 -8.6 12.1
 3 4 9 0.4 10.4
 3 4 9 26.7 18.3
 -4 -4 -9 84.09 21.9
 4 4 9 73.09 13.2
 4 4 9 100.99 23.1
 4 4 9 76.39 19.4
 4 4 9 83.59 12.7
 -5 -4 -9 -2.8 19
 5 4 9 15.5 20
 5 4 9 -16.3 16.5
 5 4 9 2.3 10.6
 10 -5 -9 77.69 21.1
 9 -5 -9 5.6 13.4
 9 -5 -9 66.49 33.9
 8 -5 -9 25.4 18.6
 -8 5 9 30.6 13.6
 -8 5 9 34.6 12.1
 7 -5 -9 65.79 12.2
 7 -5 -9 43.5 13.1
 -7 5 9 65.99 16.2
 6 -5 -9 4.6 10.1
 6 -5 -9 -16.5 11.2
 6 -5 -9 25 20
 -6 5 9 -15.2 14.4
 -6 5 9 3.3 13
 5 -5 -9 115.09 15.9
 5 -5 -9 132.99 26.4
 -5 5 9 143.39 18.2
 -5 5 9 123.09 17.6
 -5 5 9 165.78 19.2
 -5 5 9 111.79 19.3
 4 -5 -9 15.2 11.2
 4 -5 -9 -1.9 21.8
 4 -5 -9 10.8 17.6
 -4 5 9 17.6 13.5
 3 -5 -9 67.49 26.1
 3 -5 -9 63.79 12.3
 -3 5 9 76.09 16.5
 -3 5 9 60.19 14.1
 -3 5 9 98.79 16
 2 -5 -9 131.89 15.3
 2 -5 -9 140.89 24.5
 2 -5 -9 117.49 27.8
 -2 5 9 76.79 14.5
 -2 5 9 109.69 18.2
 -2 5 9 97.59 15.9
 1 -5 -9 -19.6 20.8
 1 -5 -9 -26.3 18.1
 1 -5 -9 8.6 8.8
 -1 5 9 -0.1 12.7
 -1 5 9 -0.5 13.3
 -1 5 9 3.7 10.7
 0 -5 -9 172.58 33.6
 0 -5 -9 239.18 20.5
 0 -5 -9 252.77 37.9
 0 5 9 227.18 29.4
 0 5 9 233.38 31.1
 0 5 9 185.98 23
 0 5 9 220.48 22.1
 -1 -5 -9 2.7 7.3
 -1 -5 -9 -21.7 25.6
 -1 -5 -9 -4.9 18.8
 1 5 9 4.1 17.1
 1 5 9 5.5 14.6
 1 5 9 18.8 11
 1 5 9 1.6 12.8
 -2 -5 -9 19.6 22.7
 2 5 9 3.6 11.4
 2 5 9 4.2 9.4
 2 5 9 9.5 17
 2 5 9 3.9 13.8
 -3 -5 -9 28.4 22.8
 3 5 9 12.4 10.7
 3 5 9 6.8 16
 3 5 9 7.7 11.1
 3 5 9 2.3 15.5
 -4 -5 -9 19.5 19.4
 4 5 9 21.7 12.3
 4 5 9 8.6 19.3
 -5 -5 -9 32.1 19.3
 5 5 9 40.1 22.1
 5 5 9 -12.7 19.7
 5 5 9 17 11.8
 10 -6 -9 68.99 22
 9 -6 -9 76.59 21.6
 9 -6 -9 17.3 12.2
 8 -6 -9 137.39 22.1
 -8 6 9 104.49 20.8
 -8 6 9 142.39 21.8
 7 -6 -9 17.2 12
 7 -6 -9 47.2 21.7
 -7 6 9 6.8 14.1
 6 -6 -9 4.2 9.9
 -6 6 9 -13.4 13.8
 -6 6 9 -8.2 14.6
 -6 6 9 -17.1 13
 5 -6 -9 102.69 24.7
 -5 6 9 67.19 16.7
 -5 6 9 50.39 14.1
 4 -6 -9 128.09 34.8
 4 -6 -9 96.39 14.2
 -4 6 9 119.69 19.3
 -4 6 9 102.69 17.6
 3 -6 -9 -6 18.9
 3 -6 -9 -4.2 9.5
 3 -6 -9 -10.9 22.9
 -3 6 9 -6.4 13.5
 -3 6 9 -13.1 12
 -3 6 9 -2.5 11.2
 2 -6 -9 73.49 25.9
 2 -6 -9 54.49 20.1
 2 -6 -9 67.19 24.4
 -2 6 9 52.89 14.3
 -2 6 9 85.79 16.9
 1 -6 -9 66.79 22.4
 1 -6 -9 103.49 13
 1 -6 -9 129.49 32.8
 -1 6 9 64.09 17.1
 -1 6 9 73.59 14.8
 -1 6 9 76.99 13.9
 0 -6 -9 28.7 10.3
 0 -6 -9 12 19.4
 0 -6 -9 20.4 25
 0 6 9 -13.3 12.3
 0 6 9 3 15.3
 0 6 9 5.2 14.8
 -1 -6 -9 93.09 23.7
 -1 -6 -9 151.98 31.3
 1 6 9 124.29 19
 1 6 9 96.49 20.1
 1 6 9 139.89 20.7
 -2 -6 -9 10.7 25.2
 -2 -6 -9 15.8 20.3
 2 6 9 -6 14.1
 2 6 9 6 18.8
 2 6 9 15.7 12.8
 -3 -6 -9 30.7 23.7
 3 6 9 19.3 18
 3 6 9 -0.3 10.6
 3 6 9 -19.3 15.9
 4 6 9 -13.4 25.2
 4 6 9 19.9 22.9
 4 6 9 -1.2 11.6
 10 -7 -9 8.6 15.8
 10 -7 -9 83.09 23.5
 8 -7 -9 88.19 20.9
 -8 7 9 60.59 16.3
 7 -7 -9 13.7 12.8
 7 -7 -9 44.5 22.3
 6 -7 -9 35.9 30.3
 -6 7 9 0.8 14.1
 5 -7 -9 102.19 43.6
 5 -7 -9 25.9 12.3
 5 -7 -9 72.19 24
 -5 7 9 28.2 17.5
 -5 7 9 24.4 16.4
 4 -7 -9 78.29 34.8
 4 -7 -9 36.5 11.6
 -4 7 9 23.4 15.3
 -4 7 9 19.6 14.5
 3 -7 -9 94.19 24.5
 3 -7 -9 64.69 12.7
 3 -7 -9 90.69 45.7
 -3 7 9 50.29 14.9
 -3 7 9 33.6 16
 -3 7 9 47.5 15.3
 2 -7 -9 42.4 24.3
 2 -7 -9 26.2 23.1
 2 -7 -9 29.9 10.4
 -2 7 9 12.2 12.9
 -2 7 9 9.5 14.2
 -2 7 9 6.3 12.1
 1 -7 -9 61.29 10.3
 1 -7 -9 100.49 26.3
 1 -7 -9 84.19 24.9
 -1 7 9 49.8 13.9
 -1 7 9 54.79 14.3
 -1 7 9 77.09 18.5
 0 -7 -9 53.09 25.7
 0 -7 -9 17.3 20.1
 0 7 9 16.6 13.7
 0 7 9 -0.4 14.8
 -1 -7 -9 304.37 40.2
 -1 -7 -9 353.96 43.8
 1 7 9 265.97 28.2
 1 7 9 306.77 36.9
 1 7 9 386.26 39.7
 -2 -7 -9 19.1 20.2
 2 7 9 -8.4 17.1
 2 7 9 27.6 19.1
 2 7 9 7.6 13
 -3 -7 -9 45.1 38.2
 3 7 9 23.7 32.1
 10 -8 -9 79.99 24
 10 -8 -9 2.8 15.5
 8 -8 -9 121.09 19.5
 -8 8 9 102.69 19.6
 7 -8 -9 96.59 26.6
 6 -8 -9 9.3 10.7
 6 -8 -9 36 23.5
 5 -8 -9 23.6 11.2
 5 -8 -9 41.9 23.2
 -5 8 9 -6.5 14.5
 -5 8 9 -1.7 15.3
 4 -8 -9 -3.7 9.2
 4 -8 -9 28.4 24.9
 -4 8 9 -10.2 13.6
 3 -8 -9 52.19 25
 3 -8 -9 86.99 25.3
 2 -8 -9 58.89 22.6
 2 -8 -9 31.9 10.8
 2 -8 -9 81.69 27.9
 -2 8 9 27.8 18.5
 -2 8 9 28.8 17.2
 1 -8 -9 53.89 23.6
 1 -8 -9 47.4 24.3
 -1 8 9 -6 15.6
 -1 8 9 7.1 13
 0 -8 -9 48.4 23.9
 0 8 9 -4.5 16.5
 0 8 9 26.7 14.8
 -1 -8 -9 54.59 23.1
 -2 -8 -9 149.88 53.59
 -2 -8 -9 78.99 30.9
 2 8 9 126.09 36.9
 2 8 9 21.9 34.5
 7 -9 -9 69.69 25.2
 6 -9 -9 44.4 24.6
 5 -9 -9 62.59 25.2
 4 -9 -9 25.4 22.8
 4 -9 -9 7.6 9.4
 -4 9 9 -1.1 15.9
 3 -9 -9 43.6 11.3
 3 -9 -9 54.49 23.2
 -2 9 9 106.59 21.2
 -2 9 9 61.89 17.6
 1 -9 -9 105.59 28.5
 1 -9 -9 61.39 26.5
 -1 9 9 24 16.1
 7 -10 -9 81.99 26.7
 6 -10 -9 92.19 27.8
 5 -10 -9 60.49 26
 4 -10 -9 77.39 25
 3 -10 -9 81.29 26
 2 -10 -9 74.39 24.7
 1 -10 -9 115.39 35.8
 7 -11 -9 317.97 52.39
 5 -11 -9 154.78 53.39
 4 -11 -9 173.28 53.09
 3 -11 -9 120.49 35.7
 -2 12 -10 327.17 33.4
 -3 12 -10 106.89 34.4
 -1 11 -10 44.7 17.1
 1 -11 10 64.99 24.1
 -2 11 -10 30.3 14
 2 -11 10 47.2 22.6
 2 -11 10 52.69 24.9
 -3 11 -10 26.3 14.1
 3 -11 10 43.4 19.6
 3 -11 10 44.2 26.5
 -4 11 -10 17.4 15.2
 4 -11 10 22.7 18
 4 -11 10 16.5 27.3
 5 -11 10 18.6 23.9
 5 -11 10 53.09 19.5
 5 -11 10 52.29 37.5
 0 10 -10 6.3 14.7
 0 -10 10 19 20.5
 -1 10 -10 73.39 17.2
 1 -10 10 75.59 16.2
 1 -10 10 65.69 23.7
 -2 10 -10 17.6 14
 2 -10 10 20.3 22.7
 2 -10 10 31 16.1
 -3 10 -10 2.5 15.3
 3 -10 10 2.9 15.2
 3 -10 10 -23.3 22.7
 -4 10 -10 134.89 22.7
 4 -10 10 81.79 27.9
 4 -10 10 131.39 20.6
 5 -10 10 98.49 29
 5 -10 10 91.49 22.3
 6 -10 10 -2.9 30.1
 6 -10 10 35.6 18.1
 -4 -9 10 831.52 58.09
 1 9 -10 1.7 12.3
 -1 -9 10 24.7 29.9
 0 9 -10 4.1 15.8
 0 -9 10 -12.6 12.2
 0 -9 10 31.1 26
 -1 9 -10 70.39 16.4
 1 -9 10 70.89 22.9
 1 -9 10 67.49 18.5
 -2 9 -10 5.2 13.8
 2 -9 10 -4.8 21.7
 2 -9 10 -3.6 15.5
 -3 9 -10 -6.2 16
 3 -9 10 -19.9 15.8
 3 -9 10 14.2 14
 3 -9 10 8.4 15.1
 3 -9 10 -35.4 23.1
 -4 9 -10 -3.8 13.7
 4 -9 10 -14.8 23.4
 4 -9 10 3.5 15.1
 4 -9 10 -28.9 16.2
 4 -9 10 11.1 14.3
 5 -9 10 55.89 24.7
 5 -9 10 66.89 26.5
 5 -9 10 79.89 17.2
 5 -9 10 83.89 21.4
 6 -9 10 2.2 20.1
 6 -9 10 27.6 15.4
 6 -9 10 3 24.1
 6 -9 10 17.2 17.2
 7 -9 10 -6.3 14.9
 7 -9 10 11.3 22.8
 7 -9 10 25.1 15.7
 -5 -8 10 1023.6 65.69
 2 8 -10 -8.6 11.8
 -2 -8 10 -29 17.1
 1 8 -10 8.9 13.1
 -1 -8 10 -18.3 12
 -1 -8 10 2.6 16.7
 0 8 -10 -21.9 12.5
 0 -8 10 8.6 9.4
 0 -8 10 -4.6 17.8
 0 -8 10 -11.7 12.1
 -1 8 -10 -7.4 12.6
 1 -8 10 30.7 16
 1 -8 10 -30.2 19.3
 -2 8 -10 -15.7 14
 2 -8 10 -41 21.1
 2 -8 10 -9 12.8
 2 -8 10 0.9 14.7
 -3 8 -10 19.5 11.3
 3 -8 10 4.6 15.6
 3 -8 10 26.8 16.3
 3 -8 10 30.6 22.5
 3 -8 10 26.9 14.9
 -4 8 -10 29.7 14.6
 4 -8 10 22.2 20.7
 4 -8 10 55.19 16.1
 4 -8 10 19.9 15.1
 4 -8 10 22.7 17.8
 -5 8 -10 -13.4 12.6
 5 -8 10 -23.6 23.1
 5 -8 10 -22.8 26.8
 5 -8 10 9 14.5
 5 -8 10 -8.3 15.3
 6 -8 10 -7 19.3
 6 -8 10 -2.5 15.4
 6 -8 10 8.8 15.1
 6 -8 10 -7.6 24.1
 7 -8 10 -11.9 17.2
 7 -8 10 2.2 15.7
 7 -8 10 -25.9 29.4
 7 -8 10 -14 20.3
 6 7 -10 13.4 12.8
 3 7 -10 75.49 14.8
 2 7 -10 4.9 11.7
 -2 -7 10 7.5 15.2
 -2 -7 10 -0.9 12.2
 1 7 -10 38.3 12.4
 1 7 -10 39.5 13.4
 -1 -7 10 31.4 17.3
 -1 -7 10 25.6 13
 0 7 -10 -14.7 11
 0 -7 10 -24 17.1
 0 -7 10 2.6 17.3
 0 -7 10 4.2 13.2
 -1 7 -10 12.3 12.7
 1 -7 10 35.2 14.7
 1 -7 10 16.6 12.9
 1 -7 10 -8.6 19.3
 -2 7 -10 2.8 13.7
 2 -7 10 -5.3 12.8
 2 -7 10 -13.5 17.9
 2 -7 10 7.1 16
 2 -7 10 -19.7 15.3
 -3 7 -10 3.3 13.1
 3 -7 10 -4.2 19.6
 3 -7 10 2.5 18.5
 3 -7 10 -0.9 15.4
 3 -7 10 -5 12.7
 -4 7 -10 37.4 13
 4 -7 10 33.4 22.4
 4 -7 10 31.6 14.4
 4 -7 10 30.2 20.4
 4 -7 10 57.69 19.1
 -5 7 -10 -11.3 15.4
 5 -7 10 -19.7 25.7
 5 -7 10 -19.6 14.1
 5 -7 10 -8.3 18.7
 6 -7 10 26.2 20.3
 6 -7 10 36.1 21.2
 6 -7 10 18.9 15.3
 6 -7 10 9.1 14.8
 7 -7 10 59.89 36.6
 7 -7 10 37.1 22.5
 7 -7 10 37.9 17.1
 7 -7 10 44.3 16.4
 6 6 -10 2.6 12.6
 3 6 -10 6.7 11.5
 -3 -6 10 10.2 11.5
 -3 -6 10 34.9 14.4
 2 6 -10 71.59 14.4
 2 6 -10 90.69 14.8
 -2 -6 10 73.09 15.2
 -2 -6 10 69.39 17.3
 1 6 -10 310.17 26.7
 1 6 -10 313.37 25.6
 -1 -6 10 265.07 33
 -1 -6 10 289.67 26
 -1 -6 10 306.07 33.5
 0 6 -10 -7 11.7
 0 -6 10 -30.1 17
 0 -6 10 15.3 12.4
 0 -6 10 -1.6 14.7
 -1 6 -10 29.1 12
 1 -6 10 27.8 13.3
 1 -6 10 25.5 19.2
 1 -6 10 42.2 17
 1 -6 10 50.79 15.1
 -2 6 -10 81.39 14.6
 2 -6 10 46.1 19.3
 2 -6 10 85.89 17.3
 2 -6 10 68.39 14.5
 2 -6 10 60.09 17.3
 -3 6 -10 471.95 34.2
 3 -6 10 483.25 35.8
 3 -6 10 423.16 47.4
 3 -6 10 511.65 39.5
 3 -6 10 491.35 42.9
 -4 6 -10 331.47 34
 4 -6 10 450.45 39.2
 4 -6 10 366.66 43.2
 4 -6 10 453.35 34.6
 4 -6 10 411.36 39
 -5 6 -10 16.3 14.2
 5 -6 10 21 14
 5 -6 10 28.6 20.7
 5 -6 10 8.7 27.7
 6 -6 10 4.7 21.8
 6 -6 10 11.1 15.1
 6 -6 10 31.6 14.8
 6 -6 10 18.8 20.2
 7 -6 10 6.9 20.5
 7 -6 10 -23 14.6
 7 -6 10 -5.1 14.5
 7 -6 10 -22.8 21
 7 5 -10 8.1 15.2
 6 5 -10 -2.1 12.2
 3 5 -10 6.9 12
 3 5 -10 21.3 12.5
 -3 -5 10 2.6 11.1
 -3 -5 10 31.1 13.4
 2 5 -10 12.5 12.9
 2 5 -10 -3.4 12.3
 -2 -5 10 11.9 11.9
 -2 -5 10 -24.8 13.8
 -2 -5 10 -8.3 14.4
 1 5 -10 25.7 11.7
 1 5 -10 -2.3 11.9
 -1 -5 10 -8 11.5
 -1 -5 10 -15.4 15.4
 -1 -5 10 -9.4 15.7
 0 5 -10 5.4 14.1
 0 -5 10 21.8 12.7
 0 -5 10 -7.9 14.8
 -1 5 -10 8.5 11.1
 1 -5 10 -22.8 16.4
 1 -5 10 -3 16.6
 1 -5 10 4.9 12.5
 1 -5 10 18.1 13.7
 -2 5 -10 1.5 10.2
 2 -5 10 5.1 11.6
 2 -5 10 -9 15.5
 2 -5 10 -5 17.3
 2 -5 10 0 13.9
 -3 5 -10 210.18 22.4
 3 -5 10 205.88 28.7
 3 -5 10 187.68 32
 3 -5 10 217.28 21.9
 3 -5 10 173.78 33.8
 3 -5 10 180.38 23.7
 -4 5 -10 155.58 19.9
 4 -5 10 174.98 33.4
 4 -5 10 161.38 23
 4 -5 10 207.08 31
 -5 5 -10 185.38 23.7
 5 -5 10 174.48 32.2
 5 -5 10 196.68 36.4
 5 -5 10 189.18 24.8
 5 -5 10 157.38 31.5
 6 -5 10 161.78 27.2
 6 -5 10 152.18 19.8
 7 -5 10 55.19 24.4
 7 -5 10 13.1 20.4
 7 -5 10 44.5 17.6
 7 -5 10 31.2 15.1
 8 4 -10 -10.4 13
 7 4 -10 2.1 13.1
 6 4 -10 64.69 14.7
 4 4 -10 107.49 16.9
 4 4 -10 71.19 15.3
 4 4 -10 85.59 14.5
 -4 -4 10 79.49 13.6
 3 4 -10 71.69 12.5
 3 4 -10 48 13
 -3 -4 10 45.4 13.5
 -3 -4 10 13.6 15.3
 -3 -4 10 32.8 12.3
 2 4 -10 64.99 13.3
 2 4 -10 50.79 11.5
 -2 -4 10 56.79 15.9
 -2 -4 10 53.09 9.7
 -2 -4 10 38.5 17.5
 1 4 -10 24.8 13.1
 -1 -4 10 40.4 16.5
 -1 -4 10 -1.8 16.9
 -1 -4 10 41.2 11.2
 0 4 -10 1.3 11
 0 -4 10 4.6 11.5
 0 -4 10 -11.2 15.6
 0 -4 10 -4.1 15.9
 -1 4 -10 4.1 10.8
 -1 4 -10 -7.7 17.8
 1 -4 10 10.4 17.7
 1 -4 10 32.3 24.2
 1 -4 10 11.2 19.6
 1 -4 10 37.8 18.4
 -2 4 -10 416.66 30.7
 -2 4 -10 378.76 39.5
 2 -4 10 392.06 30.7
 2 -4 10 389.56 39.4
 2 -4 10 427.36 35
 2 -4 10 380.86 38.6
 2 -4 10 417.96 30.1
 -3 4 -10 17.9 11.5
 3 -4 10 -2.8 13.5
 3 -4 10 15.5 9.8
 3 -4 10 14.8 12
 3 -4 10 -1.1 17.1
 3 -4 10 27.4 15.9
 -4 4 -10 293.47 25.1
 4 -4 10 315.67 36.1
 4 -4 10 287.37 38.5
 4 -4 10 348.07 26.7
 4 -4 10 283.67 34.2
 4 -4 10 338.37 28.5
 5 -4 10 49.1 14.6
 5 -4 10 83.49 22.3
 5 -4 10 59.19 19.9
 6 -4 10 -18.9 13.5
 6 -4 10 -8.7 13.3
 6 -4 10 -17.7 18.5
 6 -4 10 -25 19.6
 7 -4 10 67.09 25.4
 7 -4 10 14.5 16.8
 7 -4 10 35.6 14.6
 8 3 -10 26 14.5
 7 3 -10 36.1 13.7
 6 3 -10 38.8 13.7
 6 3 -10 38.4 13.5
 4 3 -10 109.19 15.7
 4 3 -10 98.29 15.8
 -4 -3 10 107.39 19.8
 3 3 -10 -9.5 9.5
 3 3 -10 18.2 9.5
 3 3 -10 -13.9 11.9
 2 3 -10 59.09 12.1
 2 3 -10 61.89 13.1
 -2 -3 10 48.7 14.8
 -2 -3 10 26.1 16.5
 1 3 -10 46.8 12.7
 1 3 -10 51.09 16.6
 -1 -3 10 27.6 29
 -1 -3 10 17.5 17.1
 0 3 -10 7.7 10.3
 0 3 -10 -27.2 16.2
 0 -3 10 12.2 15.5
 0 -3 10 -2 15.1
 -1 3 -10 187.08 21.8
 -1 3 -10 170.08 31.9
 1 -3 10 195.38 31.4
 1 -3 10 243.98 21.7
 1 -3 10 194.58 31.4
 -2 3 -10 -12.5 15.8
 2 -3 10 3.6 10.7
 2 -3 10 20.3 16.8
 2 -3 10 27.2 15.5
 -3 3 -10 52.99 21.2
 -3 3 -10 44 11.1
 3 -3 10 63.79 17.9
 3 -3 10 49.7 11.1
 3 -3 10 27 14.5
 -4 3 -10 14.6 9.4
 -4 3 -10 31.2 21.4
 4 -3 10 22.4 17.6
 4 -3 10 20.7 9.8
 4 -3 10 21.5 17.7
 4 -3 10 27.4 15.1
 4 -3 10 11.8 11.7
 5 -3 10 200.28 24.5
 5 -3 10 173.48 34.4
 5 -3 10 253.77 36.2
 6 -3 10 60.39 22.1
 6 -3 10 88.59 25.6
 6 -3 10 52.79 15.1
 6 -3 10 23.3 16.3
 7 -3 10 54.49 25.1
 7 -3 10 83.09 24.3
 7 -3 10 79.69 16.8
 9 2 -10 4.1 13.5
 8 2 -10 17.7 13.6
 7 2 -10 234.88 26
 6 2 -10 140.69 21.1
 6 2 -10 173.98 21
 5 2 -10 29.7 12.8
 5 2 -10 29.2 11.9
 -5 -2 10 42.3 16.2
 4 2 -10 26.4 12.2
 4 2 -10 39.3 13
 -4 -2 10 40.6 8.8
 -4 -2 10 48.8 17.3
 -4 -2 10 34.7 13.6
 3 2 -10 -6.6 11.2
 3 2 -10 4.2 12.3
 -3 -2 10 -19 16.4
 -3 -2 10 -13.7 11.6
 2 2 -10 194.98 24.2
 2 2 -10 169.38 19.1
 2 2 -10 225.08 27.3
 -2 -2 10 197.78 24.4
 -2 -2 10 156.58 21.9
 -2 -2 10 149.49 20.9
 1 2 -10 279.87 29.5
 1 2 -10 294.57 24.2
 -1 -2 10 203.98 33.1
 -1 -2 10 249.08 24.1
 -1 -2 10 315.17 34.3
 0 2 -10 328.47 36.3
 0 2 -10 346.47 26.3
 0 -2 10 300.47 35.2
 0 -2 10 300.67 31.9
 0 -2 10 329.07 25.6
 0 -2 10 308.27 26.2
 -1 2 -10 664.73 43
 -1 2 -10 682.63 50.39
 1 -2 10 636.34 48.5
 1 -2 10 701.63 43.2
 1 -2 10 743.83 47.3
 1 -2 10 584.74 49
 -2 2 -10 49.6 12.4
 -2 2 -10 43.3 19.8
 2 -2 10 52.09 10.4
 2 -2 10 67.39 17.1
 2 -2 10 63.19 18.5
 -3 2 -10 14.8 18.4
 -3 2 -10 -5.4 10.1
 3 -2 10 33.9 13.5
 3 -2 10 19.3 14.7
 3 -2 10 40.9 13
 -4 2 -10 -8.7 9.5
 -4 2 -10 -2.9 19.4
 4 -2 10 3.7 16.2
 4 -2 10 -7.3 10
 4 -2 10 9 16.4
 -5 2 -10 36.1 20.7
 5 -2 10 64.19 14
 5 -2 10 30 15.3
 5 -2 10 59.59 14
 5 -2 10 51.09 22.4
 5 -2 10 49.6 18.8
 6 -2 10 17.8 19.9
 6 -2 10 -6.9 11.3
 6 -2 10 -6.4 13.9
 6 -2 10 -19.6 18
 9 1 -10 26.2 22.5
 8 1 -10 9.4 13.7
 6 1 -10 71.19 14.6
 6 1 -10 44.4 12.1
 -6 -1 10 55.09 13.3
 5 1 -10 531.95 39
 5 1 -10 610.94 39.7
 -5 -1 10 586.44 39.6
 -5 -1 10 636.44 46.3
 4 1 -10 40.6 16.1
 4 1 -10 20.4 12.6
 -4 -1 10 13.4 14.9
 3 1 -10 66.29 13
 3 1 -10 69.19 13.3
 -3 -1 10 53.19 14.1
 -3 -1 10 92.79 19.1
 -3 -1 10 48.4 12.9
 -3 -1 10 56.89 13.4
 2 1 -10 -25.6 16.2
 2 1 -10 11.2 11
 -2 -1 10 12.5 12.5
 -2 -1 10 -7.3 11.5
 -2 -1 10 -8.5 14.5
 1 1 -10 265.67 30.2
 1 1 -10 287.77 23.9
 -1 -1 10 220.18 34.6
 -1 -1 10 290.67 31.1
 -1 -1 10 269.57 23.9
 0 1 -10 311.97 26.2
 0 1 -10 356.46 35.4
 0 -1 10 337.07 26.5
 0 -1 10 357.66 32.7
 0 -1 10 349.96 31.5
 0 -1 10 323.17 35.6
 -1 1 -10 16.4 18.7
 -1 1 -10 26.3 11.7
 1 -1 10 -11.2 15
 1 -1 10 4 14.6
 1 -1 10 23.3 11.4
 1 -1 10 13.1 8.1
 -2 1 -10 26.1 10.5
 -2 1 -10 11.2 19.3
 2 -1 10 35.2 11.3
 2 -1 10 28.8 14.6
 2 -1 10 19.8 15.1
 -3 1 -10 151.88 18
 -3 1 -10 144.89 26.2
 3 -1 10 105.19 17.2
 3 -1 10 150.48 21
 -4 1 -10 142.09 30.8
 -4 1 -10 158.58 19
 4 -1 10 198.88 19.3
 4 -1 10 165.88 30.6
 4 -1 10 174.98 35
 -5 1 -10 70.59 23.4
 5 -1 10 50.99 14.1
 -6 1 -10 22.7 21.1
 6 -1 10 -1.9 18.7
 6 -1 10 7 23.8
 6 -1 10 -12.3 12.4
 6 -1 10 4.1 17.1
 7 -1 10 80.99 16.3
 7 -1 10 59.99 23.1
 9 0 -10 16.4 13.8
 6 0 -10 0.2 11.1
 6 0 -10 24.3 12.8
 -6 0 10 10.5 14
 -6 0 10 6.2 11.5
 5 0 -10 48.1 14.3
 -5 0 10 23.8 11.3
 -5 0 10 20.9 15.8
 4 0 -10 156.68 24.5
 4 0 -10 161.58 20
 4 0 -10 100.29 16
 -4 0 10 129.89 21
 -4 0 10 135.29 19.4
 -4 0 10 114.69 15.6
 3 0 -10 -7.8 9.4
 3 0 -10 -13.6 12.9
 -3 0 10 -19 11.1
 -3 0 10 -18.5 10.7
 -3 0 10 -3.7 15.3
 2 0 -10 180.58 19.7
 -2 0 10 162.98 21.9
 -2 0 10 156.98 20.4
 1 0 -10 173.28 19.4
 1 0 -10 155.08 29.4
 -1 0 10 210.18 20.7
 -1 0 10 130.59 20.2
 -1 0 10 195.88 19.3
 0 0 -10 222.78 21.2
 0 0 -10 256.37 30.1
 0 0 10 202.48 24.4
 0 0 10 238.28 22.1
 0 0 10 212.48 26.9
 0 0 10 219.48 22.5
 -1 0 -10 299.77 24.1
 -1 0 -10 291.87 36.5
 1 0 10 300.77 24.1
 1 0 10 243.68 33
 1 0 10 263.67 25
 -2 0 -10 48.9 20.8
 -2 0 -10 70.99 11.6
 2 0 10 73.69 13.5
 2 0 10 57.29 15
 2 0 10 65.49 11.3
 2 0 10 77.49 17.9
 -3 0 -10 85.29 20.5
 3 0 10 107.29 21.5
 3 0 10 62.69 19.7
 3 0 10 84.69 13.7
 3 0 10 91.29 12.1
 -4 0 -10 -1.6 16.1
 4 0 10 11.1 8.9
 4 0 10 -8.1 13.2
 4 0 10 1.6 16.5
 -5 0 -10 54.09 20
 5 0 10 53.59 17.7
 5 0 10 41.3 16.8
 -6 0 -10 -3.1 17.5
 6 0 10 -7.4 17.2
 6 0 10 -6 16.8
 6 -1 -10 98.99 16.3
 -6 1 10 82.49 13.5
 5 -1 -10 28.9 19.2
 5 -1 -10 25.1 10.5
 5 -1 -10 27.3 11.7
 -5 1 10 14.6 18.3
 -5 1 10 5.4 15.7
 4 -1 -10 349.37 35.4
 4 -1 -10 363.36 26.8
 4 -1 -10 326.37 27.2
 -4 1 10 295.87 25.4
 -4 1 10 390.46 38.3
 -4 1 10 312.77 27.3
 3 -1 -10 57.29 29.2
 -3 1 10 52.89 11.9
 -3 1 10 57.79 13.4
 -3 1 10 66.99 17.7
 2 -1 -10 1.7 8.4
 -2 1 10 1.9 11.9
 -2 1 10 -10.1 10.6
 -2 1 10 -13.2 13.1
 1 -1 -10 72.79 23.5
 1 -1 -10 64.69 12.5
 -1 1 10 39.4 15.1
 -1 1 10 48.5 13.9
 -1 1 10 35.1 11.3
 -1 1 10 15.6 14.6
 0 -1 -10 -23.5 19.5
 0 -1 -10 24.5 13.8
 0 1 10 -2.8 13.3
 0 1 10 6.7 13.5
 0 1 10 7.2 9.4
 0 1 10 32.6 12.3
 -1 -1 -10 116.99 16.8
 -1 -1 -10 124.89 26.2
 1 1 10 109.29 14.9
 1 1 10 79.39 17.7
 1 1 10 88.59 15.8
 -2 -1 -10 178.58 34.8
 -2 -1 -10 183.08 19.3
 2 1 10 156.68 21.3
 2 1 10 203.18 28.7
 2 1 10 210.48 29.1
 -3 -1 -10 184.58 18.9
 -3 -1 -10 202.78 37.9
 3 1 10 137.09 24
 3 1 10 200.58 29
 3 1 10 180.68 19.3
 3 1 10 141.69 21.1
 -4 -1 -10 61.99 20.7
 4 1 10 53.09 20.2
 4 1 10 53.79 16.7
 4 1 10 74.29 12.6
 4 1 10 84.79 13.4
 -5 -1 -10 27.3 17.5
 5 1 10 22.4 18.8
 5 1 10 25.4 15.9
 -6 -1 -10 89.39 37.8
 6 1 10 0.2 15.9
 6 1 10 35.6 33.2
 7 -2 -10 -7.6 12.3
 7 -2 -10 24.5 14.6
 -7 2 10 0.1 11.4
 -7 2 10 14.9 13.7
 6 -2 -10 30 13.6
 6 -2 -10 0.6 11.6
 -6 2 10 4.1 10.8
 -6 2 10 1.7 14.5
 5 -2 -10 22.1 11.1
 5 -2 -10 34.8 20.3
 5 -2 -10 7 11
 -5 2 10 3.4 10.7
 -5 2 10 -5.2 15.9
 4 -2 -10 100.39 23.2
 4 -2 -10 79.89 14.4
 -4 2 10 90.99 18.9
 -4 2 10 60.49 14.3
 -4 2 10 64.49 11.2
 3 -2 -10 -2.5 20.5
 3 -2 -10 33.9 12
 -3 2 10 29.6 11.2
 -3 2 10 38.3 13
 -3 2 10 45.6 16.6
 2 -2 -10 190.38 28.8
 2 -2 -10 178.68 18.9
 -2 2 10 150.28 22
 -2 2 10 119.19 18.9
 -2 2 10 157.58 17.9
 -2 2 10 115.79 18.2
 1 -2 -10 172.28 30.2
 1 -2 -10 116.79 18
 -1 2 10 140.59 19.7
 -1 2 10 122.19 16.9
 -1 2 10 140.09 23.1
 -1 2 10 124.79 20.7
 0 -2 -10 394.46 39.1
 0 -2 -10 347.87 27.1
 0 2 10 398.56 36.3
 0 2 10 320.47 35.2
 0 2 10 387.96 28.4
 0 2 10 344.07 29.1
 -1 -2 -10 15.9 8.9
 -1 -2 -10 3.8 21
 1 2 10 -3.7 10.6
 1 2 10 6.9 15.9
 1 2 10 22.9 13.9
 1 2 10 11.6 10.1
 -2 -2 -10 148.19 31.5
 -2 -2 -10 151.08 18.1
 2 2 10 117.09 16.8
 2 2 10 149.19 23.3
 2 2 10 143.09 18.4
 -3 -2 -10 -3.4 17.5
 3 2 10 -11.4 13.1
 3 2 10 4.6 9.5
 3 2 10 2.2 10.4
 3 2 10 -22.8 15
 -4 -2 -10 83.89 21.9
 4 2 10 64.39 16.9
 4 2 10 70.29 19.8
 4 2 10 78.99 20.5
 4 2 10 92.89 15.4
 -5 -2 -10 19.4 18.1
 5 2 10 -17.5 15.8
 5 2 10 -0.1 18.6
 5 2 10 0.5 11
 6 2 10 -30.2 23.9
 6 2 10 10.1 20.6
 7 -3 -10 19.5 12.8
 7 -3 -10 -2 13.8
 -7 3 10 -7.9 12.4
 -7 3 10 1.2 13.4
 6 -3 -10 66.79 15.1
 6 -3 -10 62.39 23.1
 -6 3 10 79.39 18.2
 -6 3 10 42.5 13.9
 5 -3 -10 26.1 10.9
 5 -3 -10 24.5 14.6
 5 -3 -10 41.2 21
 -5 3 10 -0.4 15.7
 -5 3 10 8.5 12.6
 4 -3 -10 -4.2 20.2
 4 -3 -10 14.3 14
 -4 3 10 32.8 16.2
 -4 3 10 28.3 14
 -4 3 10 15.5 10.4
 3 -3 -10 16.3 10.8
 -3 3 10 1.7 12.3
 -3 3 10 24.4 13.6
 2 -3 -10 0.6 22.4
 2 -3 -10 13.5 10.5
 -2 3 10 -2.8 13.7
 -2 3 10 40.1 16.7
 -2 3 10 18.2 13.6
 -2 3 10 21.1 10.7
 1 -3 -10 1.4 11.6
 1 -3 -10 1.3 23.4
 -1 3 10 8 14.5
 -1 3 10 5.1 11
 -1 3 10 6.9 14.8
 -1 3 10 2.9 12.2
 0 -3 -10 308.37 25
 0 -3 -10 333.07 38.9
 0 3 10 328.37 26.8
 0 3 10 370.26 34.6
 0 3 10 296.57 27.6
 0 3 10 325.57 35.5
 -1 -3 -10 28.3 23.7
 -1 -3 -10 15.4 9.2
 1 3 10 7 11.2
 1 3 10 15.2 11
 1 3 10 20.4 15.9
 -2 -3 -10 39.2 21.2
 -2 -3 -10 28.9 10.4
 2 3 10 57.19 19.9
 2 3 10 38.7 11.7
 2 3 10 41.1 12.5
 2 3 10 19 14.5
 -3 -3 -10 19.3 19.6
 3 3 10 10.4 10.2
 3 3 10 13 11
 3 3 10 -13.9 14.5
 3 3 10 -11.2 17.2
 -4 -3 -10 12.2 15.8
 4 3 10 -1.4 17.6
 4 3 10 -28.2 15
 4 3 10 11.6 11.3
 -5 -3 -10 4 27.1
 5 3 10 35.7 30.5
 8 -4 -10 19.5 12.9
 -8 4 10 49.5 13.4
 7 -4 -10 54.49 21.1
 7 -4 -10 15.1 12.4
 -7 4 10 -3 20.5
 -7 4 10 15.9 14.3
 6 -4 -10 51.29 13.3
 6 -4 -10 20.3 13.4
 -6 4 10 34.4 16.6
 -6 4 10 51.79 14.7
 5 -4 -10 37.3 12
 -5 4 10 36.4 16.8
 -5 4 10 37.3 10.8
 -5 4 10 44.1 14.6
 4 -4 -10 195.28 32.7
 4 -4 -10 203.28 21
 -4 4 10 151.88 21.3
 -4 4 10 170.88 22.5
 -4 4 10 153.38 22.4
 3 -4 -10 -7 20.3
 3 -4 -10 2.6 10.6
 -3 4 10 -5.4 14.3
 -3 4 10 6.5 13.1
 2 -4 -10 41.8 10.4
 2 -4 -10 25.5 21.7
 -2 4 10 25.3 12
 -2 4 10 33.6 15
 -2 4 10 38.9 15.4
 -2 4 10 39.5 14.2
 1 -4 -10 75.69 24.5
 1 -4 -10 47.2 9.8
 -1 4 10 38.8 15
 -1 4 10 31.2 14.1
 -1 4 10 45.2 12.9
 -1 4 10 45.7 17.4
 0 -4 -10 165.48 30.7
 0 -4 -10 128.09 17.1
 0 4 10 111.49 23.5
 0 4 10 134.49 19.2
 0 4 10 105.59 16.8
 0 4 10 87.29 19.6
 -1 -4 -10 58.19 18.5
 -1 -4 -10 44.1 25
 1 4 10 30.7 22.3
 1 4 10 12.1 15.1
 1 4 10 37 26.9
 1 4 10 31.4 12.4
 -2 -4 -10 22.6 21.4
 2 4 10 -8.5 10.4
 2 4 10 15.6 11.5
 2 4 10 8.7 16.8
 -3 -4 -10 6.1 19.2
 3 4 10 4 17
 3 4 10 5 12.3
 3 4 10 12.1 15.9
 -4 -4 -10 8.6 17.2
 4 4 10 -3.1 11.9
 4 4 10 15.6 17.9
 4 4 10 -14.7 17
 8 -5 -10 13.4 13.2
 -8 5 10 -4.9 18.5
 -8 5 10 21.3 12.8
 7 -5 -10 16.8 12.1
 6 -5 -10 73.19 23.8
 6 -5 -10 14.4 12.3
 -6 5 10 40.6 10.3
 -6 5 10 10.4 16.6
 -6 5 10 9.3 13.5
 5 -5 -10 86.49 14.5
 -5 5 10 89.29 19.2
 -5 5 10 99.39 17.5
 4 -5 -10 6.9 10.7
 4 -5 -10 24.6 23.5
 -4 5 10 8.3 16.1
 -4 5 10 20.7 22
 -4 5 10 12.7 13.3
 3 -5 -10 5.2 9.2
 3 -5 -10 8.6 22.9
 -3 5 10 -1.9 15.2
 -3 5 10 7.9 13
 -3 5 10 11.7 19.7
 2 -5 -10 42.5 11.6
 2 -5 -10 43.4 24
 -2 5 10 38.2 15.9
 -2 5 10 19.2 15
 -2 5 10 43.7 15.1
 1 -5 -10 276.27 53.49
 1 -5 -10 202.28 20.6
 -1 5 10 209.18 29.9
 -1 5 10 197.68 23
 -1 5 10 161.38 23.6
 -1 5 10 207.58 35.8
 0 -5 -10 85.69 13.5
 0 -5 -10 143.59 30.5
 0 5 10 107.09 15.5
 0 5 10 89.09 18.9
 0 5 10 89.39 14.6
 0 5 10 98.99 18.7
 -1 -5 -10 109.99 26.4
 1 5 10 61.09 15
 1 5 10 85.99 20.7
 1 5 10 53.89 17.9
 1 5 10 87.59 19.4
 -2 -5 -10 10.5 22.2
 2 5 10 18.8 19.2
 2 5 10 -0.3 11.9
 2 5 10 -4.2 14.8
 -3 -5 -10 59.49 24
 3 5 10 29.1 12.6
 3 5 10 12.5 17.9
 3 5 10 48.9 21.6
 -4 -5 -10 77.19 25.9
 4 5 10 30.2 14.8
 4 5 10 50.59 24.9
 4 5 10 -16.5 25
 7 -6 -10 18.9 12.7
 -7 6 10 -4.8 14
 -7 6 10 -11.3 14.7
 6 -6 -10 22.5 12
 -6 6 10 30.4 17.4
 -6 6 10 45.4 16.6
 5 -6 -10 3.1 11.1
 -5 6 10 -11.8 23.1
 4 -6 -10 7.1 11.2
 4 -6 -10 6.6 19.8
 4 -6 -10 -9 31.1
 -4 6 10 -1 13.4
 -4 6 10 22.1 12.4
 -4 6 10 3.4 16.7
 3 -6 -10 9.7 20.4
 3 -6 -10 -0.2 9.6
 -3 6 10 11.3 13.9
 -3 6 10 -4.5 12
 -3 6 10 -15.9 15.1
 2 -6 -10 117.49 16
 -2 6 10 106.19 19
 -2 6 10 122.59 24.5
 -2 6 10 99.79 19.1
 1 -6 -10 212.88 35.9
 1 -6 -10 198.38 21.2
 -1 6 10 214.68 31.9
 -1 6 10 215.48 24.9
 -1 6 10 222.98 31.4
 -1 6 10 207.68 31.1
 0 -6 -10 76.09 26.1
 0 -6 -10 34.4 22
 0 6 10 24.8 14
 0 6 10 53.39 19.5
 0 6 10 35.2 17.3
 -1 -6 -10 105.39 28.8
 1 6 10 85.09 20.9
 1 6 10 86.39 22.9
 -2 -6 -10 75.89 26.7
 2 6 10 62.69 22
 2 6 10 13.2 17
 2 6 10 34.3 14.5
 3 6 10 -5.6 25.4
 -7 7 10 8.9 18.3
 6 -7 -10 10.2 10.7
 6 -7 -10 7.4 24.6
 5 -7 -10 8.7 12
 5 -7 -10 37 25.5
 -5 7 10 -17.4 16.7
 -5 7 10 -10.7 22.5
 4 -7 -10 46.9 24.8
 4 -7 -10 3.7 11
 -4 7 10 -11.9 15.9
 -4 7 10 -17.1 15.5
 3 -7 -10 50.49 22.4
 3 -7 -10 44.1 23
 3 -7 -10 16.9 10.8
 -3 7 10 18.6 27.4
 -3 7 10 -16.1 14.3
 2 -7 -10 88.49 25.6
 2 -7 -10 62.89 11.5
 -2 7 10 59.49 17.7
 -2 7 10 65.99 16.7
 1 -7 -10 96.29 27.4
 0 -7 -10 69.49 26.3
 0 -7 -10 46.7 22.5
 0 7 10 25.7 18.3
 0 7 10 54.79 19.3
 0 7 10 28.7 14.7
 -1 -7 -10 99.69 28.2
 -1 -7 -10 57.39 23.4
 1 7 10 49.7 21.4
 1 7 10 22.8 15
 2 7 10 4 18.2
 2 7 10 31.2 26
 7 -8 -10 193.68 37
 6 -8 -10 35.2 24.1
 -6 8 10 -10.4 17.6
 5 -8 -10 39 25.1
 5 -8 -10 5 17.5
 -5 8 10 12.4 16.5
 4 -8 -10 102.39 28.9
 3 -8 -10 61.49 22.4
 3 -8 -10 9.8 10.5
 3 -8 -10 61.79 26.2
 -3 8 10 -4.4 16.2
 2 -8 -10 265.17 38.7
 2 -8 -10 236.98 40.3
 1 -8 -10 85.39 28.1
 1 -8 -10 65.39 25.9
 -1 8 10 8.1 15.7
 -1 -8 -10 47.7 24.3
 1 8 10 77.79 27.5
 1 8 10 13.6 16.5
 7 -9 -10 193.58 35.6
 6 -9 -10 94.59 28.1
 -6 9 10 55.89 22
 5 -9 -10 100.29 28
 4 -9 -10 78.99 25.8
 3 -9 -10 35 25.1
 -3 9 10 22.3 15.3
 0 -9 -10 95.49 29.4
 0 9 10 35.9 36
 7 -10 -10 342.07 56.39
 6 -10 -10 323.87 50.69
 5 -10 -10 238.48 43
 4 -10 -10 99.49 31.6
 -2 11 -11 13 20.7
 2 -11 11 20.9 24.6
 -3 11 -11 4.6 18.1
 3 -11 11 -25.1 18.3
 3 -11 11 -19.7 44.6
 0 10 -11 -1.8 12
 0 -10 11 54.69 23.1
 1 -10 11 28.9 23.8
 -2 10 -11 3.3 19
 2 -10 11 -8 22.4
 2 -10 11 2 17.9
 -3 10 -11 13.6 17.7
 3 -10 11 13.2 18.8
 3 -10 11 -11.5 25.1
 4 -10 11 -5.4 27
 4 -10 11 7.3 26.5
 4 -10 11 -30.7 20
 5 -10 11 -5.7 17.4
 5 -10 11 -10.4 27.5
 5 -10 11 -28.8 20.9
 1 9 -11 5.2 17.2
 -1 -9 11 58.09 20.6
 0 -9 11 5.4 20.3
 0 -9 11 7 16
 -1 9 -11 32 14.9
 1 -9 11 15.2 21.5
 1 -9 11 40 17.3
 -2 9 -11 9.8 13.8
 2 -9 11 -1 15.7
 2 -9 11 -35.4 22
 -3 9 -11 22.3 13.9
 3 -9 11 37.5 18
 3 -9 11 -12.7 23.7
 3 -9 11 44 17.8
 -4 9 -11 7.3 18.1
 4 -9 11 2.2 20.4
 4 -9 11 25.8 24.8
 4 -9 11 22 16.7
 4 -9 11 -16.8 17.9
 5 -9 11 -4.3 26.4
 5 -9 11 0.7 17.7
 5 -9 11 -14.7 19.4
 5 -9 11 7.8 16.4
 4 8 -11 10.4 14.3
 2 8 -11 120.19 17.5
 -1 -8 11 59.09 19.7
 -1 -8 11 44.7 15.1
 0 8 -11 108.29 16.9
 0 -8 11 133.49 40.3
 0 -8 11 121.49 19.1
 -1 8 -11 69.19 15.5
 1 -8 11 28.5 22.1
 1 -8 11 90.69 18.3
 1 -8 11 59.09 15.3
 1 -8 11 33.7 25.7
 -2 8 -11 48.2 14
 2 -8 11 52.69 16.9
 2 -8 11 35.1 17.2
 2 -8 11 21.4 24
 -3 8 -11 136.99 23.6
 3 -8 11 89.19 18.3
 3 -8 11 65.69 25.3
 3 -8 11 84.19 19.9
 3 -8 11 84.89 19.5
 -4 8 -11 60.49 16.1
 4 -8 11 76.09 21.5
 4 -8 11 58.39 21.4
 4 -8 11 58.69 19.1
 4 -8 11 66.49 24.7
 5 -8 11 -21.8 19
 5 -8 11 -8.6 16.8
 5 -8 11 -7.4 16.6
 5 -8 11 -1.3 24.9
 6 -8 11 1.1 16.7
 6 -8 11 7.9 22
 6 -8 11 -39.4 34.8
 6 -8 11 6.7 16.4
 5 7 -11 -1.2 12.4
 -2 -7 11 20.7 16
 -2 -7 11 -26.7 18.8
 1 7 -11 72.69 14.2
 -1 -7 11 34 18.3
 -1 -7 11 56.09 14.9
 0 7 -11 64.09 15.3
 0 -7 11 30.6 20.3
 0 -7 11 67.59 13.1
 0 -7 11 64.59 15.7
 0 -7 11 40 15.6
 -1 7 -11 13.1 12.5
 1 -7 11 4.7 14.9
 1 -7 11 -3.5 15.6
 1 -7 11 -2.6 13.3
 1 -7 11 -25.3 19.9
 -2 7 -11 -22.5 16.5
 2 -7 11 -6.6 13.6
 2 -7 11 9.7 16.6
 2 -7 11 6.8 20.9
 2 -7 11 4.1 16.1
 -3 7 -11 185.68 24.4
 3 -7 11 164.78 30.1
 3 -7 11 122.29 26.9
 3 -7 11 181.98 24.6
 -4 7 -11 42.4 13.2
 4 -7 11 67.19 19.9
 4 -7 11 35.1 18
 4 -7 11 1.5 21.4
 4 -7 11 67.89 21
 5 -7 11 114.89 19.3
 5 -7 11 98.39 21.7
 5 -7 11 119.49 23.7
 6 -7 11 83.89 18.4
 6 -7 11 8.7 33.3
 6 -7 11 73.09 21.9
 6 -7 11 16.5 16.7
 5 6 -11 37.6 14.2
 2 6 -11 32.9 13.7
 -2 -6 11 58.69 16.7
 -2 -6 11 21.6 12.7
 -2 -6 11 26.5 15.8
 1 6 -11 22.7 13.9
 -1 -6 11 20.1 13.8
 -1 -6 11 -0.9 17.4
 -1 -6 11 48.2 18.5
 0 6 -11 -0.1 13.4
 0 -6 11 18.8 14.4
 0 -6 11 -0.3 12.8
 0 -6 11 11.6 16.8
 -1 6 -11 -4.8 20.2
 1 -6 11 -12.9 12.5
 1 -6 11 21.4 21
 1 -6 11 -16 18.2
 1 -6 11 -8.2 16.2
 -2 6 -11 95.89 17.5
 2 -6 11 67.79 16.1
 2 -6 11 83.69 18.7
 2 -6 11 89.69 21
 3 -6 11 30.9 16.3
 3 -6 11 39.3 17.8
 3 -6 11 6.2 14.1
 3 -6 11 21.8 19.4
 -4 6 -11 15.3 14.7
 4 -6 11 28.7 18.9
 4 -6 11 4.8 20.5
 4 -6 11 0.1 15.7
 4 -6 11 -3.2 20.6
 5 -6 11 39.7 20.5
 5 -6 11 19.7 16.4
 5 -6 11 35.7 23.9
 5 -6 11 49.2 17.8
 6 -6 11 -18 19.8
 6 -6 11 5.9 15.5
 6 -6 11 -10.6 20.1
 6 -6 11 -14.9 15.9
 6 5 -11 20.9 15.1
 4 5 -11 103.79 16.2
 -4 -5 11 61.59 20.2
 3 5 -11 -6.7 11.7
 -3 -5 11 27.8 16.6
 -3 -5 11 16.3 13.2
 2 5 -11 -15.5 9.8
 2 5 -11 12.1 13.8
 -2 -5 11 -7.8 12.7
 -2 -5 11 -10.7 15.1
 -2 -5 11 -4.4 16.1
 1 5 -11 60.29 15.3
 -1 -5 11 51.79 19.6
 -1 -5 11 43 14.4
 0 5 -11 -16.4 13.7
 0 -5 11 -18.8 30.9
 0 -5 11 15 13.6
 0 -5 11 -5.9 12.3
 -1 5 -11 45.1 12.8
 1 -5 11 29.6 14.5
 1 -5 11 66.69 16.4
 -2 5 -11 6.1 12.2
 2 -5 11 14 19.3
 2 -5 11 36.4 16.7
 2 -5 11 10.8 18.8
 2 -5 11 6.2 11.3
 -3 5 -11 18 11.6
 3 -5 11 30.2 16.1
 3 -5 11 8.4 12.1
 3 -5 11 -3.1 17.1
 3 -5 11 22.1 17.6
 -4 5 -11 61.59 12.5
 4 -5 11 56.79 16.8
 4 -5 11 78.29 21.6
 4 -5 11 50.19 17
 4 -5 11 107.99 31
 5 -5 11 336.57 39.3
 5 -5 11 374.36 38.6
 5 -5 11 299.67 31.8
 5 -5 11 255.37 44.1
 6 -5 11 13.5 17.8
 6 -5 11 8.9 23.2
 6 -5 11 30.5 22.8
 6 -5 11 26.9 17.1
 7 -5 11 25.4 32.6
 7 4 -11 14.8 14.7
 6 4 -11 44.4 15.8
 4 4 -11 78.49 15.5
 -4 -4 11 65.29 15.1
 3 4 -11 -7.6 14.3
 3 4 -11 -3.2 19.2
 -3 -4 11 -8.9 12.7
 -3 -4 11 -13.5 21.9
 -3 -4 11 9.6 19
 2 4 -11 26.2 13.1
 -2 -4 11 24 29.8
 0 4 -11 150.88 21.3
 0 4 -11 144.19 23.9
 0 -4 11 168.48 21.9
 0 -4 11 143.29 23.9
 -1 4 -11 71.89 21.9
 -1 4 -11 51.49 13.1
 1 -4 11 69.29 22.3
 1 -4 11 85.29 16.2
 1 -4 11 59.39 14.1
 -2 4 -11 49.1 12.6
 -2 4 -11 46.4 23.2
 2 -4 11 76.19 21.2
 2 -4 11 87.49 18
 2 -4 11 79.09 16.5
 2 -4 11 82.89 16.3
 -3 4 -11 16.3 12.7
 3 -4 11 31.1 17.3
 3 -4 11 11.6 19.1
 3 -4 11 27.6 17
 3 -4 11 12.7 13.2
 -4 4 -11 57.79 13.1
 4 -4 11 72.39 15.1
 4 -4 11 61.99 17.6
 4 -4 11 71.79 21.1
 5 -4 11 19.4 20.2
 5 -4 11 -0.5 13.3
 5 -4 11 4 21.7
 5 -4 11 21.2 16.4
 6 -4 11 -20 22
 6 -4 11 31.7 22.3
 6 -4 11 4 14.1
 8 3 -11 31.7 15.8
 7 3 -11 91.79 16.8
 6 3 -11 304.57 30.4
 5 3 -11 321.37 30.7
 3 3 -11 87.59 15.3
 3 3 -11 62.59 14.4
 -3 -3 11 79.69 20.2
 -3 -3 11 53.79 14.4
 2 3 -11 17.5 16.2
 2 3 -11 2.7 11.9
 -2 -3 11 -19.3 16.6
 -2 -3 11 11.7 10.5
 -2 -3 11 -36.2 24.3
 1 3 -11 165.08 27.1
 -1 -3 11 122.89 21.7
 -1 -3 11 117.89 19.8
 0 3 -11 89.99 33
 0 -3 11 62.89 18.1
 0 -3 11 68.29 19.1
 -1 3 -11 4.1 19.9
 -1 3 -11 13.3 11.1
 1 -3 11 27.7 16.5
 1 -3 11 -7.4 16.1
 -2 3 -11 25.4 12.3
 -2 3 -11 5.1 19.9
 2 -3 11 15.6 18.6
 2 -3 11 -7.7 26
 2 -3 11 14.5 16.3
 -3 3 -11 40.2 22
 -3 3 -11 31.8 11.3
 3 -3 11 53.99 11.3
 3 -3 11 41.2 17.9
 3 -3 11 38 19.9
 3 -3 11 62.49 19.5
 -4 3 -11 1.9 20.9
 4 -3 11 0.8 16.9
 4 -3 11 24.3 18.6
 4 -3 11 13.9 19.1
 4 -3 11 -0.7 12.6
 5 -3 11 19.4 20.3
 5 -3 11 -13.4 12.7
 5 -3 11 -26.8 18.9
 5 -3 11 -3.9 15.7
 6 -3 11 32.1 23.8
 6 -3 11 -20.8 20.1
 6 -3 11 -21.6 16.3
 6 -3 11 11.8 15.4
 8 2 -11 8.5 15.7
 7 2 -11 212.98 24.8
 6 2 -11 37.8 13.5
 5 2 -11 54.09 13.8
 5 2 -11 42.4 14.2
 -5 -2 11 43.7 19.8
 4 2 -11 22.7 13.1
 4 2 -11 10.4 12.3
 -4 -2 11 -12.4 16.5
 -4 -2 11 -12.3 15
 -4 -2 11 15.9 9
 3 2 -11 28.7 15.8
 3 2 -11 33.3 12.1
 3 2 -11 24.9 13.3
 -3 -2 11 -4 17.1
 -3 -2 11 25.2 12.4
 2 2 -11 257.47 28.9
 -2 -2 11 204.68 28.8
 -2 -2 11 270.17 24.6
 1 2 -11 318.97 34.1
 1 2 -11 296.37 25.4
 -1 -2 11 256.57 31.3
 -1 -2 11 217.38 36.2
 -1 -2 11 289.07 26.2
 0 2 -11 200.48 30.9
 0 2 -11 229.28 22.2
 0 -2 11 204.08 35.2
 0 -2 11 226.18 23.8
 0 -2 11 192.48 30.2
 -1 2 -11 19.8 19.2
 -1 2 -11 17.3 11.8
 1 -2 11 5.8 11.8
 1 -2 11 -6.9 13.8
 1 -2 11 29.8 11
 1 -2 11 -1.6 15.4
 -2 2 -11 119.79 15.7
 2 -2 11 106.09 21
 -3 2 -11 -5 10.9
 -3 2 -11 -1.9 18.1
 3 -2 11 -17.5 16.7
 3 -2 11 5.5 9.8
 3 -2 11 4.9 13.3
 4 -2 11 46.3 18.4
 4 -2 11 31.6 15.1
 5 -2 11 22.4 17.7
 5 -2 11 16 18.2
 5 -2 11 36.8 15.5
 6 -2 11 38.2 22
 6 -2 11 -21.5 21.3
 6 -2 11 6.6 13
 6 -2 11 -24.1 15.5
 8 1 -11 10.7 15
 6 1 -11 157.38 22.5
 5 1 -11 59.29 14
 -5 -1 11 49.4 17.6
 -5 -1 11 18 14.4
 4 1 -11 40.2 14.1
 4 1 -11 19.1 12
 -4 -1 11 40.3 15.2
 -4 -1 11 24.9 19
 2 1 -11 22.8 12.2
 2 1 -11 33.7 19.6
 -2 -1 11 -0.8 16.7
 -2 -1 11 17.3 13.7
 -2 -1 11 -2.5 13.7
 1 1 -11 219.48 22.6
 1 1 -11 210.98 31.9
 -1 -1 11 253.67 29.6
 -1 -1 11 196.28 27.1
 -1 -1 11 246.38 37.5
 0 1 -11 6 11.8
 0 1 -11 17.1 19.3
 0 -1 11 17.4 15
 0 -1 11 17.3 13.1
 0 -1 11 -13.1 15.4
 0 -1 11 16.3 10.7
 -1 1 -11 233.48 23.6
 -1 1 -11 294.67 35.1
 1 -1 11 213.98 30
 1 -1 11 241.08 23.4
 1 -1 11 256.87 25.9
 1 -1 11 218.48 32.8
 -2 1 -11 62.89 22.9
 -2 1 -11 31.9 11.4
 2 -1 11 53.19 13.3
 2 -1 11 48.6 17.9
 2 -1 11 48.8 11.5
 2 -1 11 26.9 21
 -3 1 -11 133.09 18.6
 3 -1 11 132.19 21.4
 3 -1 11 86.49 18.2
 -4 1 -11 25.3 18.3
 4 -1 11 7.3 15.7
 4 -1 11 3.2 15.6
 -5 1 -11 34.6 19.9
 5 -1 11 17 16.8
 5 -1 11 27.6 16.5
 -6 1 -11 20.9 35.4
 6 -1 11 20.3 27.6
 5 0 -11 0.7 11.8
 5 0 -11 -2.3 19.3
 -5 0 11 -20.7 16.5
 -5 0 11 3 18.6
 4 0 -11 36.8 12.6
 4 0 -11 43.8 12.8
 -4 0 11 32.7 12.7
 -4 0 11 20.4 11
 -4 0 11 47 19.6
 2 0 -11 32.1 11.8
 2 0 -11 46.8 21.8
 -2 0 11 30.7 18.9
 -2 0 11 33.4 13.2
 -2 0 11 20.7 14.3
 1 0 -11 177.18 30.1
 1 0 -11 152.38 20.1
 -1 0 11 148.09 25.4
 -1 0 11 169.08 22
 0 0 -11 29.6 11.1
 0 0 -11 49.6 20.5
 0 0 11 18 12.3
 0 0 11 7.4 14.4
 0 0 11 35.7 13.4
 -1 0 -11 38.2 10.8
 1 0 11 32.2 16.1
 1 0 11 38.1 13.2
 1 0 11 28.5 20.1
 1 0 11 46.4 11.6
 -2 0 -11 -3.9 9.2
 -2 0 -11 7.6 18.5
 2 0 11 -0.3 10.6
 2 0 11 -4.4 11.1
 2 0 11 -10.5 15.3
 2 0 11 -23.4 13.3
 -3 0 -11 17.4 21.4
 3 0 11 11.2 16.6
 3 0 11 13 12.4
 3 0 11 32.5 13.1
 3 0 11 15 16.4
 4 0 11 59.19 19.5
 4 0 11 67.89 19.1
 -5 0 -11 17.7 20.7
 5 0 11 -26.1 15.8
 5 0 11 -2.4 16.5
 -6 0 -11 123.09 28.4
 6 0 11 91.19 17
 6 0 11 115.39 24.8
 9 -1 -11 7.2 14.8
 6 -1 -11 153.78 20.8
 -6 1 11 88.89 15.8
 -6 1 11 127.89 20.6
 5 -1 -11 -1.7 13.5
 5 -1 -11 4.3 11.9
 -5 1 11 -13.2 16.8
 -5 1 11 9.5 12.7
 4 -1 -11 34.8 11.3
 -4 1 11 47.1 18.2
 -4 1 11 59.79 15.2
 3 -1 -11 106.79 16.6
 -3 1 11 119.99 17
 -3 1 11 98.09 21.8
 -3 1 11 74.49 14.2
 2 -1 -11 180.88 20.2
 2 -1 -11 181.58 30.5
 -2 1 11 127.29 22.7
 -2 1 11 167.88 28.4
 1 -1 -11 45.1 22.7
 1 -1 -11 15.5 9.4
 -1 1 11 -2.5 15.3
 -1 1 11 13.5 11.2
 -1 1 11 -3.8 13
 -1 1 11 0.7 12.6
 0 -1 -11 215.48 23
 0 1 11 236.48 25.5
 0 1 11 234.98 24
 0 1 11 198.88 29.1
 0 1 11 241.18 32.1
 -1 -1 -11 231.48 34
 -1 -1 -11 201.38 20.7
 1 1 11 181.18 29.2
 1 1 11 180.58 21.3
 1 1 11 196.58 29.7
 1 1 11 189.28 23.6
 -2 -1 -11 35.2 12.1
 -2 -1 -11 42.9 26.2
 2 1 11 19.7 15.4
 2 1 11 29.5 10.1
 2 1 11 46.1 22.8
 -3 -1 -11 33.5 19.1
 3 1 11 9.2 12
 3 1 11 -5.2 17.4
 3 1 11 0.4 15.9
 -4 -1 -11 12.5 18.4
 4 1 11 -17 15.8
 4 1 11 0.1 9.7
 4 1 11 10.6 17.6
 5 1 11 8.6 19.9
 5 1 11 -1 24.2
 -6 2 11 140.89 21.4
 -6 2 11 122.09 20.3
 5 -2 -11 75.39 16
 -5 2 11 63.49 19.8
 -5 2 11 60.89 15.5
 4 -2 -11 165.38 28.5
 -4 2 11 147.09 22.3
 3 -2 -11 43.6 21.4
 3 -2 -11 21.2 11.3
 -3 2 11 7.7 16.1
 -3 2 11 -5.6 11.4
 -3 2 11 1.5 12.9
 2 -2 -11 139.09 18.3
 -2 2 11 136.99 18.6
 -2 2 11 91.49 16.3
 1 -2 -11 136.09 18.8
 -1 2 11 150.28 26.3
 -1 2 11 163.08 21.1
 -1 2 11 113.89 20.2
 -1 2 11 182.28 23.9
 0 -2 -11 386.86 40.5
 0 -2 -11 277.97 24.9
 0 2 11 313.37 28.1
 0 2 11 266.57 32.6
 -1 -2 -11 43.7 10.8
 -1 -2 -11 101.59 49.99
 1 2 11 38.6 17.7
 1 2 11 67.19 12.1
 1 2 11 38.8 16.1
 1 2 11 52.29 14.3
 -2 -2 -11 16 21
 2 2 11 25.7 17
 2 2 11 18.3 12.4
 2 2 11 19.8 16.2
 -3 -2 -11 9.4 16.1
 3 2 11 9.5 18.2
 3 2 11 -23.6 16.1
 3 2 11 6.5 11
 -4 -2 -11 29.5 20.1
 4 2 11 11.1 18.2
 4 2 11 12.7 17.1
 4 2 11 24.5 13.8
 -5 -2 -11 17.9 22.3
 5 2 11 12.9 19.7
 7 -3 -11 70.29 19.9
 -7 3 11 69.39 16.9
 -7 3 11 33.1 15.9
 -6 3 11 83.69 16.6
 -6 3 11 94.99 20.6
 5 -3 -11 28.5 12.5
 -5 3 11 25 14.9
 -5 3 11 34.5 18.3
 4 -3 -11 65.29 14.5
 -4 3 11 41.5 12.7
 -4 3 11 47.3 19.3
 -4 3 11 55.69 14.8
 3 -3 -11 168.38 31.4
 3 -3 -11 138.29 19.2
 -3 3 11 131.69 28
 -3 3 11 110.29 17.1
 -3 3 11 132.59 22.3
 2 -3 -11 63.59 11.3
 -2 3 11 82.39 17.1
 -2 3 11 66.49 15.4
 1 -3 -11 299.17 26.5
 1 -3 -11 399.76 41.9
 -1 3 11 300.07 42.3
 -1 3 11 300.07 28.5
 -1 3 11 336.07 30.5
 -1 3 11 347.67 34.8
 0 -3 -11 -7.2 9.2
 0 -3 -11 -29 29.1
 0 3 11 1 14.4
 0 3 11 12 11.3
 0 3 11 17.1 12.6
 0 3 11 -13 15.5
 -1 -3 -11 20.3 9.4
 -1 -3 -11 31.9 24.2
 1 3 11 24.6 16.7
 1 3 11 8.2 13
 1 3 11 9.8 23
 1 3 11 13.6 14.4
 -2 -3 -11 -7.1 19
 2 3 11 -6.4 15.2
 2 3 11 -23.6 17.3
 2 3 11 -13.6 13.1
 -3 -3 -11 72.59 21
 3 3 11 39.7 16.9
 3 3 11 73.39 15.7
 3 3 11 73.39 20.9
 -4 -3 -11 26.5 24.2
 4 3 11 8.8 21.7
 4 3 11 -13.9 17.5
 4 3 11 14 13.7
 6 -4 -11 56.59 14.3
 -6 4 11 33.3 15.2
 -6 4 11 43.3 18.6
 5 -4 -11 -4.8 11.6
 -5 4 11 -11.6 10.4
 -5 4 11 -14.2 17.1
 -5 4 11 -1.1 14.8
 4 -4 -11 107.19 26.7
 4 -4 -11 64.79 22.7
 -4 4 11 35 15.1
 -4 4 11 65.99 14.8
 -4 4 11 39.7 17.9
 3 -4 -11 10.7 11.1
 3 -4 -11 28.4 22.7
 -3 4 11 -1 13.2
 -3 4 11 10.1 14.2
 2 -4 -11 243.58 23.9
 2 -4 -11 327.57 37.2
 -2 4 11 243.68 35.4
 -2 4 11 236.38 27.8
 -2 4 11 278.67 31.1
 1 -4 -11 112.49 60.89
 1 -4 -11 15.5 10.1
 -1 4 11 5.1 15.9
 -1 4 11 -5 13
 -1 4 11 18.9 14.2
 -1 4 11 7.9 16.2
 0 -4 -11 69.49 25.1
 0 -4 -11 41.2 10.2
 0 4 11 40.4 16.7
 0 4 11 32.2 18.6
 0 4 11 35.3 17.3
 -1 -4 -11 87.49 27.9
 1 4 11 39.9 18.8
 1 4 11 43.8 13.5
 1 4 11 19.6 15
 -2 -4 -11 88.29 25
 2 4 11 22.6 12.9
 2 4 11 55.99 20.7
 2 4 11 41 17.9
 -3 -4 -11 61.89 22
 3 4 11 65.19 22.7
 4 4 11 -8.8 20.1
 4 4 11 12.2 12.7
 4 4 11 27.6 22
 6 -5 -11 25 13
 -6 5 11 21.3 14
 -6 5 11 8.9 10.1
 -6 5 11 -12.1 17.1
 5 -5 -11 61.49 28.1
 5 -5 -11 5.2 11.1
 -5 5 11 -20.5 17.1
 -5 5 11 12.7 12.7
 -5 5 11 -26.7 24.6
 4 -5 -11 25 11.6
 4 -5 -11 49.6 30.1
 -4 5 11 37.4 14.3
 3 -5 -11 101.49 55.29
 3 -5 -11 6.4 10.2
 -3 5 11 -8.9 15.5
 -3 5 11 15.9 15.2
 2 -5 -11 153.58 19.1
 -2 5 11 97.19 16.4
 -2 5 11 114.99 21.2
 1 -5 -11 11.7 9.3
 -1 5 11 5.6 16
 -1 5 11 8.4 15.2
 -1 5 11 -11.5 13.2
 0 5 11 84.79 19.8
 0 5 11 67.19 19.7
 0 5 11 75.79 15.7
 -1 -5 -11 38.7 24.5
 1 5 11 2.4 18.3
 1 5 11 -31 16.2
 1 5 11 -9.8 13.1
 -2 -5 -11 68.59 24
 2 5 11 52.29 21.5
 2 5 11 -6.4 16.5
 2 5 11 25.8 14.4
 -3 -5 -11 49.7 29.2
 3 5 11 13.7 24.6
 3 5 11 0.6 19.9
 3 5 11 -28.6 20.3
 7 -6 -11 6.3 12.9
 -7 6 11 11.9 15.7
 -7 6 11 -21.7 16.8
 6 -6 -11 58.79 26
 -6 6 11 6.2 17.2
 5 -6 -11 33.4 25.5
 5 -6 -11 9.3 11.2
 -5 6 11 12.5 12.4
 4 -6 -11 38.1 24.6
 4 -6 -11 22.3 11.9
 -4 6 11 -27.5 18.3
 -4 6 11 6.5 13.7
 -4 6 11 31.1 13.9
 3 -6 -11 24.1 10.7
 3 -6 -11 49.9 25.1
 -3 6 11 31.2 15.2
 -3 6 11 11.8 10.8
 -3 6 11 -4.3 17.7
 2 -6 -11 19 10.1
 -2 6 11 31.7 16
 -2 6 11 -11.1 16.9
 -2 6 11 23.4 16.2
 1 -6 -11 72.69 27.8
 -1 6 11 40.3 17.7
 -1 6 11 29.9 16.2
 -1 6 11 20 18.7
 0 -6 -11 48.9 27.1
 0 6 11 40.1 19.4
 0 6 11 -5.1 18.2
 0 6 11 21.6 14
 -1 -6 -11 97.79 27.1
 1 6 11 56.89 21.6
 2 6 11 -1.1 17.2
 2 6 11 -30.8 26.3
 2 6 11 19.2 23.5
 9 -7 -11 19.5 14.4
 -7 7 11 39.5 19.3
 6 -7 -11 73.09 26.9
 6 -7 -11 31.5 14.1
 -6 7 11 1.4 15.4
 5 -7 -11 68.99 26
 4 -7 -11 54.49 25.5
 4 -7 -11 84.89 24.9
 -4 7 11 12.4 25.4
 -4 7 11 64.59 16.1
 3 -7 -11 54.39 24.7
 3 -7 -11 30.7 12.8
 -3 7 11 25.6 15.4
 2 -7 -11 109.29 27.6
 -2 7 11 54.69 20.5
 -2 7 11 61.19 18.4
 1 -7 -11 79.99 27.8
 -1 7 11 3.3 15.3
 -1 7 11 38.3 18.9
 0 -7 -11 85.49 28.9
 0 7 11 63.09 21.6
 -1 -7 -11 123.59 44.3
 1 7 11 12.4 18.1
 1 7 11 48.8 21.7
 4 -8 -11 18.7 13.5
 -4 8 11 21.6 20.4
 -4 8 11 8.5 20.7
 3 -8 -11 81.89 29.2
 3 -8 -11 83.99 24.2
 -3 8 11 14.1 16.2
 2 -8 -11 82.79 27.7
 1 -8 -11 65.59 25.8
 -1 8 11 58.69 20.7
 -1 8 11 27.5 17.7
 0 -8 -11 39.1 25.1
 0 8 11 37.2 22.1
 0 8 11 12.9 26.2
 0 8 11 9.7 15.7
 6 -9 -11 230.78 39.8
 -1 10 -12 44.6 17.7
 1 -10 12 66.39 24.7
 -2 10 -12 0.9 15.4
 2 -10 12 10.8 21.3
 2 -10 12 -5 26
 0 9 -12 75.69 20.1
 0 -9 12 78.09 24
 -1 9 -12 16.8 18
 1 -9 12 1.4 24.1
 1 -9 12 -14.7 16.9
 -2 9 -12 64.19 20.6
 2 -9 12 102.79 20.9
 2 -9 12 54.89 20.1
 2 -9 12 19.7 24.2
 -3 9 -12 197.48 29
 3 -9 12 131.69 24.4
 3 -9 12 116.99 28.5
 4 -9 12 108.09 44.8
 4 -9 12 167.88 30.4
 -2 -8 12 76.29 22.2
 1 8 -12 23.5 13.9
 -1 -8 12 51.69 26.1
 0 8 -12 -14 16.1
 0 -8 12 -26.4 20.4
 0 -8 12 -32.7 14.8
 -1 8 -12 18.6 18.6
 1 -8 12 -0.1 15.4
 1 -8 12 32.9 17.9
 -2 8 -12 15.3 15.6
 2 -8 12 13.3 18.1
 2 -8 12 -2.5 16.4
 2 -8 12 -13 16.4
 2 -8 12 -4.2 23.2
 -3 8 -12 51.99 20.5
 3 -8 12 36.6 21.1
 3 -8 12 83.09 26.4
 3 -8 12 61.89 19
 3 -8 12 98.59 22.2
 4 -8 12 22.3 21
 4 -8 12 47.4 19.5
 4 -8 12 6.3 24.4
 4 -8 12 39.8 18.8
 5 -8 12 -16.3 17.8
 5 -8 12 -30 19.7
 5 -8 12 -32.7 17.1
 5 -8 12 -54.99 28.2
 2 7 -12 -7.4 14.2
 -2 -7 12 47.2 18
 1 7 -12 76.89 16.7
 -1 -7 12 103.09 22.5
 -1 -7 12 110.19 21.8
 0 7 -12 11.6 16.5
 0 -7 12 10.1 18.2
 0 -7 12 -13 15
 -1 7 -12 -6.6 14.1
 1 -7 12 -18.6 20.2
 1 -7 12 -9.8 15.3
 1 -7 12 5.5 18
 -2 7 -12 18.7 12.5
 2 -7 12 -0.1 22.4
 2 -7 12 13 17.5
 2 -7 12 -1.1 15.4
 2 -7 12 -2.7 17.6
 -3 7 -12 88.09 18.1
 3 -7 12 78.89 21.6
 3 -7 12 51.99 20
 3 -7 12 56.99 19.3
 3 -7 12 93.09 25.8
 4 -7 12 17.7 17.5
 4 -7 12 -9.8 19.2
 4 -7 12 13.3 24.2
 4 -7 12 6.6 19.1
 5 -7 12 -6.4 17.7
 5 -7 12 20.8 24.3
 5 -7 12 9.8 17.2
 5 -7 12 -36.9 40.7
 5 6 -12 40.1 16.5
 2 6 -12 -11.2 14.7
 -2 -6 12 18.9 15.9
 -2 -6 12 9.6 16.7
 -2 -6 12 -15.5 14.1
 1 6 -12 -12.2 14.4
 -1 -6 12 -8.5 16.3
 -1 -6 12 -24.3 18.2
 -1 -6 12 -19.6 14
 -1 -6 12 6.6 16.8
 0 6 -12 -9 14.2
 0 -6 12 -6.2 16.7
 0 -6 12 0.5 15.1
 0 -6 12 -31 26.7
 -1 6 -12 5.4 12.5
 1 -6 12 31.6 15.8
 1 -6 12 -36.3 31.8
 1 -6 12 26.6 18
 -2 6 -12 52.99 16.5
 2 -6 12 43.3 22.5
 2 -6 12 43 15.5
 2 -6 12 63.39 21.4
 -3 6 -12 1.6 12.5
 3 -6 12 -2.5 16.9
 3 -6 12 29 18.8
 3 -6 12 -22.1 18.9
 3 -6 12 -3.3 15.2
 4 -6 12 -19.8 16
 4 -6 12 31.6 23.5
 4 -6 12 28 23.3
 4 -6 12 -8 15.9
 5 -6 12 20.1 21.2
 5 -6 12 -17.2 16.9
 5 -6 12 -4.1 23
 5 -6 12 12.5 16.4
 6 5 -12 10.9 19.4
 5 5 -12 35.1 15.2
 3 5 -12 21.4 22.4
 -3 -5 12 8.4 13.8
 -3 -5 12 30.6 14.2
 -3 -5 12 31.2 17.4
 2 5 -12 9.3 13.7
 -2 -5 12 11 18.4
 -2 -5 12 -15.2 15.8
 -2 -5 12 -12.2 13.4
 1 5 -12 34 16.2
 -1 -5 12 5.8 18.4
 -1 -5 12 24.9 19.6
 -1 -5 12 14.5 14.7
 0 5 -12 19.8 14.7
 0 -5 12 48.6 18.8
 0 -5 12 -3.8 15.4
 0 -5 12 16.4 19.1
 0 -5 12 -6.3 18.5
 -1 5 -12 43.1 13.8
 1 -5 12 36.7 20.5
 1 -5 12 20 14.9
 1 -5 12 7 19.1
 -2 5 -12 18.9 13.1
 2 -5 12 12.3 12.9
 2 -5 12 -3.1 18.6
 2 -5 12 8.3 17.4
 2 -5 12 33 18
 -3 5 -12 21.4 12.4
 3 -5 12 -14.6 19.8
 3 -5 12 -9.7 19.2
 3 -5 12 3.7 15.2
 3 -5 12 17.5 19.1
 4 -5 12 15.5 20.6
 4 -5 12 -0.6 14.3
 4 -5 12 18.9 19.6
 4 -5 12 -5.3 17.3
 5 -5 12 -7.2 23
 5 -5 12 19.6 17.6
 5 -5 12 -10.4 19
 5 -5 12 36.9 23.1
 6 4 -12 8.5 14.7
 5 4 -12 53.49 17.4
 4 4 -12 77.69 18.1
 -4 -4 12 58.69 21.3
 -4 -4 12 78.69 20.6
 3 4 -12 43.1 14.4
 -3 -4 12 57.69 30.2
 -3 -4 12 72.79 20.6
 -3 -4 12 44.4 16
 2 4 -12 -3.8 14.8
 -2 -4 12 11.6 17.9
 -2 -4 12 -7.3 14.6
 1 4 -12 6.3 19.2
 -1 -4 12 -13.3 16.8
 0 4 -12 35.7 21.2
 0 -4 12 13.7 15.6
 0 -4 12 14 19.1
 0 -4 12 -5.6 17.6
 -1 4 -12 357.76 31.1
 -1 4 -12 377.86 40.8
 1 -4 12 323.07 41.9
 1 -4 12 410.06 34.1
 1 -4 12 414.66 37.2
 -2 4 -12 220.28 23.9
 2 -4 12 251.97 36.6
 2 -4 12 189.68 25.8
 2 -4 12 180.48 35.9
 -3 4 -12 19.6 20
 3 -4 12 4.6 16.8
 3 -4 12 63.69 35.2
 3 -4 12 6.7 17.6
 3 -4 12 -5.3 20.2
 4 -4 12 251.07 41.5
 4 -4 12 286.87 30.1
 5 -4 12 38.1 22.6
 5 -4 12 -4.4 14.6
 5 -4 12 -21.9 16
 5 -4 12 -15.1 22.3
 7 3 -12 23.6 15.7
 6 3 -12 27.5 15.1
 5 3 -12 45.3 15
 -4 -3 12 49.99 19
 3 3 -12 -6 13.4
 -3 -3 12 -11.2 14.2
 -3 -3 12 1.7 18.1
 2 3 -12 19.7 14.1
 2 3 -12 24.3 17.8
 -2 -3 12 18.5 19.4
 1 3 -12 20.7 14.3
 1 3 -12 -1.4 25.1
 -1 -3 12 -21.6 16.4
 -1 -3 12 -10.7 17.8
 0 3 -12 123.69 24.8
 0 3 -12 95.09 15.6
 -1 3 -12 106.89 17.5
 -1 3 -12 153.28 26.7
 1 -3 12 87.09 21.9
 1 -3 12 115.89 21.4
 -2 3 -12 349.17 29.1
 -2 3 -12 382.66 43
 2 -3 12 336.27 40.4
 2 -3 12 341.77 41.3
 -3 3 -12 82.89 38
 -3 3 -12 119.39 28.1
 3 -3 12 81.29 20.6
 3 -3 12 78.79 21.2
 -4 3 -12 12.8 21.8
 4 -3 12 -25.2 20.4
 4 -3 12 -22 14.5
 4 -3 12 25.4 19.1
 4 -3 12 13.9 18.3
 5 -3 12 -12.4 19.2
 5 -3 12 -12.6 18
 5 -3 12 14.8 15
 7 2 -12 28 14.5
 6 2 -12 10.8 15.5
 4 2 -12 -5.2 13.1
 -4 -2 12 8 9.9
 -4 -2 12 -13.1 18.3
 3 2 -12 48.6 14.8
 -3 -2 12 36.4 19.6
 -3 -2 12 18 15.7
 2 2 -12 24 20.4
 2 2 -12 15.6 13.1
 -2 -2 12 1.6 13.2
 -2 -2 12 -17.9 17.4
 1 2 -12 10 14.1
 -1 -2 12 1.5 13.5
 -1 -2 12 3.5 19.2
 0 -2 12 83.59 15.9
 0 -2 12 94.99 22.3
 0 -2 12 63.69 20.3
 -1 2 -12 38.8 12
 1 -2 12 20.1 18.8
 1 -2 12 70.09 19.1
 -2 2 -12 12.8 12.2
 -2 2 -12 26.9 21.3
 2 -2 12 20.4 16.5
 2 -2 12 7.3 16.8
 -3 2 -12 195.98 35.2
 3 -2 12 161.38 26.6
 -4 2 -12 37.2 21.4
 4 -2 12 -7.9 17.8
 4 -2 12 14.1 16.7
 -5 2 -12 78.99 24.6
 5 -2 12 28.9 20.8
 5 -2 12 58.79 18.2
 5 -2 12 100.79 25.9
 8 1 -12 48.5 20.2
 7 1 -12 46.9 16.6
 -6 -1 12 190.18 33.2
 5 1 -12 14.8 14.2
 -5 -1 12 -3.7 19.4
 4 1 -12 19 14
 -4 -1 12 26.2 24.3
 -4 -1 12 11.6 10.9
 -4 -1 12 18.6 15.2
 3 1 -12 287.57 25.9
 -3 -1 12 223.28 46.3
 -3 -1 12 235.18 26.5
 2 1 -12 14 12.7
 -2 -1 12 -9.7 15
 -2 -1 12 10.8 15.5
 -2 -1 12 24.3 24.4
 1 1 -12 375.06 37.9
 1 1 -12 307.37 27.6
 -1 -1 12 316.27 29.9
 -1 -1 12 299.67 42.7
 0 1 -12 52.59 13.3
 0 -1 12 21.4 16.8
 0 -1 12 56.19 16
 0 -1 12 43.6 16.8
 -1 1 -12 73.89 14.4
 1 -1 12 95.69 20.9
 1 -1 12 81.19 19.8
 1 -1 12 98.69 20.2
 -2 1 -12 3.9 10
 2 -1 12 8.6 15.9
 2 -1 12 -19.1 16.2
 -3 1 -12 6.3 20.2
 3 -1 12 -0.3 16.2
 3 -1 12 -12.6 16
 -4 1 -12 12.4 20.6
 4 -1 12 -13.9 15.4
 4 -1 12 -7 16.9
 5 -1 12 20.5 21
 5 -1 12 23.8 25.5
 8 0 -12 37.6 15.7
 6 0 -12 11.2 13.8
 -6 0 12 27.4 20.3
 -5 0 12 6.9 35.2
 4 0 -12 27.3 14.8
 -4 0 12 31 15.3
 -4 0 12 41.1 35
 3 0 -12 23.2 13.2
 -3 0 12 16.6 14
 2 0 -12 285.07 25.2
 -2 0 12 226.28 29.5
 -2 0 12 293.87 27.1
 -2 0 12 189.98 39.8
 1 0 -12 135.69 20.7
 -1 0 12 150.18 22.8
 -1 0 12 114.59 23.5
 0 0 -12 251.07 23.7
 0 0 12 243.98 26
 0 0 12 164.38 30
 0 0 12 293.07 32.9
 -1 0 -12 1.9 10.3
 1 0 12 6.1 14.5
 1 0 12 -0.5 15.8
 1 0 12 11.3 13.4
 -2 0 -12 28.1 21.5
 2 0 12 -3.6 13.5
 2 0 12 -16.4 16
 2 0 12 -17.8 15.2
 -3 0 -12 17.7 19.2
 3 0 12 10.5 13.4
 -4 0 -12 30.1 19.5
 4 0 12 6.1 16.8
 4 0 12 -15.2 15.7
 -5 0 -12 24.4 26.5
 5 0 12 13.3 23.6
 5 0 12 24.7 21
 6 -1 -12 18.5 25.9
 5 -1 -12 9.8 11.7
 -5 1 12 17.6 14.9
 -5 1 12 7.7 21.8
 4 -1 -12 97.09 17.6
 -4 1 12 64.39 17.5
 -4 1 12 41.6 22.1
 3 -1 -12 319.47 25.8
 -3 1 12 305.37 33.9
 -3 1 12 263.67 30.1
 -3 1 12 201.88 40.3
 2 -1 -12 58.29 13.8
 2 -1 -12 101.89 25.7
 -2 1 12 60.69 16.1
 -2 1 12 24 30.1
 1 -1 -12 64.09 24.1
 1 -1 -12 19.7 12.1
 -1 1 12 19.2 16.5
 -1 1 12 -5.2 14.2
 -1 1 12 30.8 15.4
 0 -1 -12 40.7 22.9
 0 -1 -12 8.2 10.5
 0 1 12 17.2 14
 0 1 12 -13.8 14.1
 0 1 12 19.8 14.3
 0 1 12 1.7 16.8
 -1 -1 -12 67.49 24.8
 -1 -1 -12 58.49 13
 1 1 12 38.3 19.3
 1 1 12 12.9 31.7
 -2 -1 -12 47.2 19.9
 2 1 12 23.2 18.2
 2 1 12 29.7 18
 2 1 12 41.6 14
 -3 -1 -12 37.3 19.3
 3 1 12 29.6 18.9
 3 1 12 -3.3 17.2
 3 1 12 15.2 13.3
 -4 -1 -12 21.5 18.5
 4 1 12 -0.6 17.8
 4 1 12 -5.6 19.1
 6 -2 -12 49.3 14.7
 -6 2 12 43.1 19.5
 -6 2 12 44.2 15.6
 5 -2 -12 5.9 11.2
 -5 2 12 -2.3 14.6
 -5 2 12 -1.1 19.1
 4 -2 -12 12 11.9
 -4 2 12 16.6 14.3
 -4 2 12 21.2 22.1
 3 -2 -12 104.39 18.9
 -3 2 12 105.79 18.3
 2 -2 -12 55.69 12.4
 -2 2 12 46.2 15.7
 -2 2 12 54.19 15.2
 -2 2 12 33.9 18.2
 1 -2 -12 36.9 24.3
 1 -2 -12 16.5 10.5
 -1 2 12 13 15.6
 -1 2 12 16.6 14.8
 -1 2 12 5.4 14.2
 0 -2 -12 71.49 34
 0 -2 -12 36 11.4
 0 2 12 29.8 17.9
 0 2 12 31.5 14.8
 0 2 12 28.3 16.2
 -1 -2 -12 103.59 28.6
 1 2 12 33.2 17.2
 1 2 12 62.19 16.4
 1 2 12 61.69 18.8
 -2 -2 -12 25.6 20
 2 2 12 5.1 13.6
 2 2 12 -2 16.9
 2 2 12 1.6 16.2
 -3 -2 -12 67.29 19.7
 3 2 12 25.9 18.7
 3 2 12 59.29 20.2
 3 2 12 61.99 15.9
 -4 -2 -12 17.5 26
 4 2 12 -41 25.6
 4 2 12 -3 28.7
 4 2 12 19 17
 -8 3 12 231.08 31.9
 6 -3 -12 35.1 13
 -6 3 12 17.1 20.1
 -6 3 12 44.9 16.1
 5 -3 -12 4.3 14.8
 -5 3 12 -0.3 14.7
 -5 3 12 -37.7 18.5
 4 -3 -12 21.2 12.7
 -4 3 12 -1.9 12.6
 -4 3 12 5.8 31.9
 -4 3 12 36 16.3
 3 -3 -12 24.6 12.9
 -3 3 12 14.1 13.6
 -3 3 12 -11.8 20.4
 -3 3 12 1.2 14.8
 2 -3 -12 62.99 12.4
 -2 3 12 32.7 13.9
 -2 3 12 51.69 16
 1 -3 -12 0 11
 1 -3 -12 40.5 28.4
 -1 3 12 -6.6 14.7
 -1 3 12 11.8 14.9
 -1 3 12 -9.3 15.7
 0 -3 -12 71.59 12.3
 0 3 12 98.39 18.1
 0 3 12 59.09 21.3
 -1 -3 -12 19.2 22.9
 1 3 12 -19.8 16.2
 1 3 12 -1.4 18
 1 3 12 12.5 13.8
 -2 -3 -12 86.19 24.5
 2 3 12 19.6 14.6
 2 3 12 8.5 19.2
 2 3 12 46.6 19.7
 -3 -3 -12 46.2 21.4
 3 3 12 6.9 26.4
 3 3 12 36.1 14.2
 3 3 12 26.5 21.5
 7 -4 -12 12.8 14.6
 -7 4 12 -15.9 17.3
 6 -4 -12 -2 14.2
 -6 4 12 2.4 15.5
 -6 4 12 -36.7 19
 5 -4 -12 -0.1 11.3
 -5 4 12 -29.6 22.1
 4 -4 -12 17.5 11.2
 -4 4 12 26.2 14.1
 -4 4 12 -6.3 22.3
 -4 4 12 26.1 15.6
 3 -4 -12 16.2 10.4
 -3 4 12 -9.2 14.1
 -3 4 12 -6.3 18.4
 -3 4 12 24.2 15.7
 2 -4 -12 22.2 11.4
 2 -4 -12 47.1 27.3
 -2 4 12 8.2 16.7
 -2 4 12 -14 16.8
 -2 4 12 2.3 14.6
 1 -4 -12 15 17.2
 -1 4 12 -12.8 17
 -1 4 12 3.4 17.4
 -1 4 12 -1.4 24.6
 0 -4 -12 104.09 29.4
 0 4 12 58.79 20.6
 0 4 12 55.29 19.7
 0 4 12 69.29 16.4
 -1 -4 -12 42 24
 1 4 12 6 18.2
 1 4 12 -19.2 16.7
 1 4 12 -1.5 14.2
 -2 -4 -12 56.59 22.9
 2 4 12 -9.6 17.4
 2 4 12 -1.2 14.9
 2 4 12 40.5 21.3
 6 -5 -12 9.5 13.4
 5 -5 -12 9.1 11.8
 -5 5 12 -72.39 33.2
 -5 5 12 -28.7 14.6
 -5 5 12 -6.6 14.4
 4 -5 -12 5.3 12.1
 4 -5 -12 43.7 25.6
 -4 5 12 4.5 14.6
 -4 5 12 -31.3 18
 -4 5 12 18.4 15.3
 3 -5 -12 22.3 10.8
 -3 5 12 -18 19.8
 -3 5 12 33.7 17.2
 -3 5 12 12.5 16
 -2 5 12 77.69 20.3
 -1 5 12 13.3 17.8
 -1 5 12 15.9 15.7
 -1 5 12 -13.8 17.5
 0 -5 -12 57.69 26.2
 0 5 12 18.6 14.8
 0 5 12 32.5 20.3
 1 5 12 8.4 14.9
 1 5 12 23.6 20.8
 1 5 12 -14.2 19.3
 -2 -5 -12 74.09 26.1
 2 5 12 -13.1 19.1
 2 5 12 27.9 21.3
 6 -6 -12 18.1 13.3
 -6 6 12 39.9 18.5
 -6 6 12 -37.7 41.3
 5 -6 -12 22 12.5
 -5 6 12 52.09 15.7
 4 -6 -12 19.5 12.4
 -4 6 12 -6 16.6
 -2 6 12 167.98 32.9
 1 -6 -12 76.39 27.6
 -1 6 12 22.6 17.1
 -1 6 12 40.2 20.5
 0 -6 -12 65.89 27.4
 0 6 12 31.5 22.2
 0 6 12 6.7 14.5
 1 6 12 12.3 20.1
 1 6 12 44.6 25.2
 -3 7 12 214.58 33.6
 -2 7 12 8.6 18.3
 -2 7 12 51.19 20.3
 -1 7 12 27.2 18.2
 -1 7 12 72.09 20.2
 0 7 12 63.09 24.2
 5 -8 -12 276.77 43
 -5 8 12 260.37 30.6
 -2 8 12 202.68 34.8
 1 8 -13 8.3 14.6
 -1 -8 13 36.1 20.7
 0 8 -13 -29.7 21.3
 0 -8 13 -17.1 22.6
 0 -8 13 12.8 30.5
 -1 8 -13 -11.2 22.4
 1 -8 13 22.6 20.5
 1 -8 13 -7 17.7
 1 -8 13 -10.2 25.3
 -2 8 -13 26.2 19.2
 2 -8 13 -18 24.7
 2 -8 13 -6.3 19.8
 2 -8 13 10.1 17.9
 2 -8 13 33.4 22.9
 3 -8 13 -8.1 26.9
 3 -8 13 51.79 31.2
 3 -8 13 -2.5 18.7
 3 -8 13 8.1 20.7
 3 7 -13 -12.9 14
 1 7 -13 50.59 18
 -1 -7 13 55.29 25.3
 -1 -7 13 64.39 19.2
 0 7 -13 50.59 18.4
 0 -7 13 34 20
 0 -7 13 38.3 18.3
 -1 7 -13 26.2 16.3
 1 -7 13 -37.3 21.7
 1 -7 13 1.1 17.1
 1 -7 13 -23.4 18.2
 1 -7 13 9.2 20.4
 -2 7 -13 0.2 13.5
 2 -7 13 3.6 24.1
 2 -7 13 28.6 18.9
 2 -7 13 11.6 22.1
 2 -7 13 -9 17.3
 3 -7 13 13.5 39.6
 3 -7 13 4.3 20
 3 -7 13 9.8 22.9
 3 -7 13 20.5 19.1
 4 -7 13 -7.4 22.1
 4 -7 13 -4.4 17.8
 4 6 -13 44 17.7
 2 6 -13 51.79 16.7
 -2 -6 13 46.8 19.3
 -2 -6 13 44.8 19
 1 6 -13 -2 14.7
 -1 -6 13 -34.5 19.7
 -1 -6 13 -11.5 19.2
 -1 -6 13 -6.2 16.9
 0 6 -13 -3.1 14.6
 0 -6 13 5 19.4
 0 -6 13 17.9 17.4
 0 -6 13 -26 21.4
 -1 6 -13 29.3 13.4
 1 -6 13 54.19 19.3
 1 -6 13 28 20.2
 1 -6 13 -6.2 22
 -2 6 -13 62.39 23.3
 2 -6 13 58.59 21.2
 2 -6 13 46.6 22.9
 2 -6 13 57.99 22.9
 2 -6 13 39.3 17.1
 3 -6 13 -11.9 19.9
 3 -6 13 -1.1 16.8
 3 -6 13 7.2 21
 3 -6 13 -13.9 22.7
 4 -6 13 50.29 22.2
 4 -6 13 71.39 19.7
 4 -6 13 15.9 25.5
 5 5 -13 18.9 16.4
 4 5 -13 14.8 15.8
 3 5 -13 31.7 16.9
 -3 -5 13 40.1 18.8
 -3 -5 13 53.99 15.9
 2 5 -13 52.69 15.4
 -2 -5 13 65.09 22.7
 -2 -5 13 7.6 18.4
 -2 -5 13 28.4 17.1
 1 5 -13 5.6 14.7
 -1 -5 13 -10.3 19.4
 -1 -5 13 17.6 20.1
 -1 -5 13 -15.3 19.2
 0 5 -13 10 13.8
 0 -5 13 -9.5 14.1
 0 -5 13 4.7 25.4
 0 -5 13 6.9 20.1
 -1 5 -13 40.6 20.5
 1 -5 13 66.39 23.5
 1 -5 13 23.9 21.8
 1 -5 13 68.09 19.1
 -2 5 -13 100.29 15.8
 2 -5 13 93.29 18.4
 2 -5 13 127.69 25.7
 2 -5 13 106.39 23
 3 -5 13 0.3 14.4
 3 -5 13 52.09 22.3
 3 -5 13 14 18.5
 3 -5 13 16.4 23.8
 4 -5 13 -9.2 23.5
 4 -5 13 -8.1 15.6
 4 -5 13 45.3 21.6
 4 -5 13 12.7 18.3
 5 4 -13 10.3 15.1
 3 4 -13 82.89 22.4
 -3 -4 13 49.1 16.8
 -3 -4 13 39.5 17.2
 2 4 -13 12.3 14.2
 -2 -4 13 -17.6 15.7
 -2 -4 13 27.6 19.1
 1 4 -13 -12.5 12.9
 -1 -4 13 -6.6 18.7
 -1 -4 13 -30.7 15.8
 -1 -4 13 -10.6 18.3
 0 4 -13 10.6 13.8
 0 -4 13 7.4 19
 0 -4 13 -1.8 14.7
 0 -4 13 -21.5 19.6
 -1 4 -13 -3.7 14.6
 1 -4 13 27.6 19.4
 1 -4 13 -11.5 19.3
 1 -4 13 -9.7 14.9
 -2 4 -13 17.6 17.4
 2 -4 13 -10.6 16.7
 2 -4 13 17.9 19.7
 2 -4 13 27.8 22.7
 3 -4 13 112.49 18
 4 -4 13 -24 16.6
 4 -4 13 22.7 21.7
 6 3 -13 8 16.6
 5 3 -13 4.8 16.6
 -5 -3 13 31.9 19.6
 -4 -3 13 15.5 20
 -3 -3 13 26.1 19.4
 2 3 -13 62.89 23.3
 -2 -3 13 29.1 21.7
 1 3 -13 0.5 12.7
 1 3 -13 35.6 21.1
 -1 -3 13 -31.3 17.3
 -1 -3 13 -11 20.9
 0 3 -13 58.19 16.3
 0 -3 13 38.2 21.8
 0 -3 13 24.2 20.1
 -1 3 -13 46 14
 1 -3 13 57.19 20.2
 1 -3 13 16.5 19.3
 -2 3 -13 101.29 53.29
 2 -3 13 1.5 21.2
 2 -3 13 32.1 20.2
 -3 3 -13 26.6 25.3
 3 -3 13 5.3 14.8
 3 -3 13 -13.3 17.6
 3 -3 13 2 22.1
 -4 3 -13 37.7 25.6
 4 -3 13 36.5 22
 4 -3 13 -2.3 16.9
 7 2 -13 63.29 18.2
 6 2 -13 28.5 16.2
 5 2 -13 24.8 15.7
 -5 -2 13 35.8 20.9
 3 2 -13 23.9 14.9
 -3 -2 13 -7.3 19.5
 -3 -2 13 -26.2 26
 -3 -2 13 21.1 14.7
 2 2 -13 178.18 23.3
 -2 -2 13 183.18 26
 -2 -2 13 95.49 20.4
 -2 -2 13 110.49 24
 1 2 -13 21.1 14.8
 -1 -2 13 -12.4 17.6
 -1 -2 13 6.6 13.3
 -1 -2 13 15.5 18.8
 0 2 -13 37.4 14
 0 -2 13 -9.7 17.7
 0 -2 13 20.3 18.1
 0 -2 13 20.8 15.1
 -1 2 -13 33.4 13.9
 1 -2 13 18.3 20.4
 1 -2 13 28.9 20.5
 2 -2 13 98.39 23.2
 2 -2 13 71.59 19.4
 -3 2 -13 11 21.8
 3 -2 13 -5.5 17.6
 3 -2 13 -35.4 19.4
 -4 2 -13 44 23.6
 4 -2 13 -14.3 19
 4 -2 13 -27.9 21.7
 4 -2 13 1.3 13.5
 7 1 -13 -19.5 15.5
 6 1 -13 14.8 15.4
 -6 -1 13 10.6 19.3
 4 1 -13 70.59 17.1
 -4 -1 13 33.8 13.3
 -4 -1 13 39.4 20.7
 -4 -1 13 62.39 17.1
 3 1 -13 62.49 15.9
 -3 -1 13 87.19 19.3
 -3 -1 13 77.69 23.3
 -2 -1 13 14.7 16.5
 -2 -1 13 13 18.7
 1 1 -13 17.7 14.1
 -1 -1 13 16.6 20.5
 -1 -1 13 -1.3 15.2
 0 1 -13 53.79 14.2
 0 -1 13 35.4 19
 0 -1 13 31.3 19.3
 0 -1 13 38.4 15.7
 -1 1 -13 49.6 13.1
 1 -1 13 26.1 19.6
 1 -1 13 36.8 20.6
 1 -1 13 55.39 19.4
 -2 1 -13 47.7 23.1
 2 -1 13 21.4 19.2
 2 -1 13 2.4 16.9
 -3 1 -13 15.6 23.5
 3 -1 13 -32.4 15.9
 3 -1 13 -23.3 18.1
 -4 1 -13 4.5 19.4
 4 -1 13 -6.4 24.8
 7 0 -13 7.9 16.1
 5 0 -13 20.3 20.2
 4 0 -13 48.6 16.4
 -4 0 13 47 16.9
 -4 0 13 47.9 22.5
 -3 0 13 175.88 26
 -3 0 13 114.19 22.8
 -3 0 13 118.99 21
 2 0 -13 59.39 15.7
 -2 0 13 76.79 16.9
 -2 0 13 55.79 23.7
 1 0 -13 55.49 13.7
 -1 0 13 24.1 17
 -1 0 13 33.3 20.8
 -1 0 13 82.89 18.9
 0 0 -13 32.6 12.3
 0 0 13 24.4 20.3
 0 0 13 17.2 16.7
 0 0 13 54.09 16.4
 1 0 13 -14.3 16.1
 1 0 13 -2.9 14.4
 1 0 13 -4.6 16.1
 2 0 13 37 19.6
 2 0 13 17.2 18
 2 0 13 47.3 16
 3 0 13 16.8 18.5
 3 0 13 18.1 17.7
 4 -1 -13 31.7 13.3
 -4 1 13 21 23
 -4 1 13 48.2 17.6
 -3 1 13 103.89 27.1
 2 -1 -13 37.1 12.8
 -2 1 13 20.6 19.5
 -2 1 13 34.8 15.5
 1 -1 -13 49.1 14
 -1 1 13 28.6 15.9
 -1 1 13 16.1 19.6
 -1 1 13 -2.3 15.4
 0 -1 -13 7.8 12.3
 0 1 13 16 19.7
 0 1 13 2.1 18.8
 1 1 13 41.5 16.4
 1 1 13 13.4 19.1
 1 1 13 16.5 17.2
 2 1 13 26.1 18.5
 2 1 13 51.29 15
 2 1 13 -12.3 17.1
 3 1 13 15.5 14.3
 3 1 13 14.5 18.8
 -5 2 13 8.1 16.1
 4 -2 -13 15.1 14.1
 3 -2 -13 33.7 14.5
 -3 2 13 -6 21
 -3 2 13 26.1 18.3
 2 -2 -13 27 13.4
 -2 2 13 6.6 14.9
 -2 2 13 4.6 15.8
 1 -2 -13 3.2 12.1
 -1 2 13 -15.2 17.3
 -1 2 13 -4.5 15.8
 -1 2 13 -3.1 15.3
 0 2 13 -4 16.1
 0 2 13 19.9 15.7
 2 2 13 -37.3 20.7
 2 2 13 -12.3 18
 2 2 13 3.3 14.9
 3 2 13 -29.2 19.7
 4 -3 -13 28.8 11.1
 -4 3 13 -11.8 16
 -4 3 13 33.5 16.4
 -4 3 13 -15.5 20.5
 3 -3 -13 46.4 21.8
 3 -3 -13 97.59 29.4
 2 -3 -13 31.7 14.4
 -2 3 13 33.5 16.2
 -2 3 13 48.9 18.2
 -2 3 13 -3.6 18.5
 1 -3 -13 10.4 21.5
 -1 3 13 -15.1 14.3
 0 3 13 -20 17.4
 0 3 13 -11.8 15.3
 0 3 13 -0.3 18.2
 1 3 13 -23.4 18.3
 1 3 13 -4.1 15.1
 1 3 13 -1 19
 2 3 13 11.9 18.3
 2 3 13 -31.2 21.1
 2 3 13 17.7 21.3
 5 -4 -13 31.6 12.6
 -5 4 13 24.1 17.5
 4 -4 -13 37.8 14
 -4 4 13 11.4 17.2
 3 -4 -13 53.99 12.2
 -3 4 13 34.8 16.5
 -3 4 13 31.6 22.4
 -3 4 13 31.2 18.6
 2 -4 -13 73.49 16.1
 -2 4 13 61.59 19
 -2 4 13 61.59 22.1
 -2 4 13 42.9 23.4
 -1 4 13 4.3 19.6
 -1 4 13 27.1 17
 5 -5 -13 20.5 14.5
 -5 5 13 12.5 16.6
 4 -5 -13 63.19 16.5
 -4 5 13 51.39 18.4
 3 -5 -13 45.7 12.4
 -3 5 13 44.3 22.6
 -3 5 13 54.49 32
 -3 5 13 51.99 20.1
 -2 5 13 12.5 20.6
 0 5 13 14.3 17.2
 0 5 13 46.3 21.7
 5 -6 -13 20 13.9
 -5 6 13 40.7 16.1
 -5 6 13 26 21.3
 -4 6 13 21.6 23.6
 -4 6 13 63.29 20.3
 -3 6 13 6.9 17.7
 -3 6 13 43 21.8
 -2 6 13 51.39 22.7
 -2 6 13 11.4 18.5
 -1 6 13 9.3 17
 -1 6 13 46.6 23
 -5 7 13 167.28 31.4
 -4 7 13 344.77 51.89
 -3 7 13 53.29 20.7
 -3 7 13 4.1 18.8
 0 7 -14 13.2 16.2
 0 -7 14 12.4 19.8
 -1 7 -14 66.59 17.6
 2 6 -14 21.8 18.3
 -2 -6 14 5.3 18.7
 -2 -6 14 34.8 22.6
 -1 -6 14 -19.7 22
 0 6 -14 9.1 15.1
 0 -6 14 67.89 33.6
 0 -6 14 7.6 20.2
 -1 6 -14 61.19 19
 1 -6 14 62.59 24.7
 1 -6 14 104.19 22.7
 1 -6 14 102.89 25.5
 1 -6 14 84.79 32.3
 2 -6 14 44.3 25.3
 2 -6 14 24.3 25.1
 2 -6 14 -1.8 18.7
 2 -6 14 61.49 32.9
 3 5 -14 4.2 15.2
 -3 -5 14 49.1 18
 2 5 -14 3.2 23.5
 -2 -5 14 17.7 25.6
 1 5 -14 -6.8 16.1
 -1 -5 14 -30.5 16.8
 -1 -5 14 9.2 21.3
 -1 -5 14 -45.8 41.8
 0 5 -14 -3.4 16.8
 0 -5 14 -32.4 20.8
 0 -5 14 10.7 23
 0 -5 14 -26.4 16.8
 -1 5 -14 18.8 17.6
 1 -5 14 19 19.7
 1 -5 14 28.3 22.5
 2 -5 14 -14.9 17.5
 2 -5 14 -29.7 23.3
 2 -5 14 40.4 21.5
 2 -5 14 -6.4 36
 3 -5 14 24.5 21.5
 4 4 -14 39.3 19.1
 -4 -4 14 73.59 25.2
 3 4 -14 15.9 15.8
 -3 -4 14 11.9 20.8
 -3 -4 14 -1 16.1
 2 4 -14 13.9 17.6
 -2 -4 14 22.4 21.1
 -2 -4 14 13.9 20.8
 1 4 -14 9.1 18.1
 -1 -4 14 9.6 20.8
 0 4 -14 3.4 16.6
 0 -4 14 -15.1 20.7
 0 -4 14 -18.8 15.7
 0 -4 14 -31.2 20.9
 1 -4 14 4.4 29.3
 1 -4 14 49.8 24.1
 1 -4 14 15.5 22.2
 2 -4 14 -34.1 22
 2 -4 14 -2.1 18.1
 2 -4 14 8.6 24.9
 3 -4 14 -29.5 20.9
 3 -4 14 -37.4 20.8
 3 -4 14 -25 18.2
 5 3 -14 9.8 16.8
 -5 -3 14 24.9 20.8
 4 3 -14 28 20
 -4 -3 14 13.3 22.1
 3 3 -14 19.5 16
 -3 -3 14 -8.5 20.3
 1 3 -14 78.49 17.2
 -1 -3 14 51.49 24
 0 3 -14 57.69 15.9
 0 -3 14 41.2 21.9
 0 -3 14 73.29 22.3
 -2 3 -14 36.4 26.1
 2 -3 14 7.2 20.5
 -3 3 -14 -0.3 24.7
 3 -3 14 -44.9 24.8
 3 -3 14 -11.1 17.9
 3 -3 14 -66.59 33.5
 5 2 -14 -1 16.2
 -5 -2 14 18.4 19.9
 4 2 -14 -16 16.1
 -4 -2 14 4 22.4
 2 2 -14 99.59 26.4
 -2 -2 14 30.6 24.9
 -2 -2 14 57.39 19.2
 1 2 -14 33.2 15
 -1 -2 14 31.1 23.9
 0 2 -14 72.49 18.8
 0 -2 14 82.69 22.3
 0 -2 14 89.99 23.9
 1 -2 14 1.2 19.8
 1 -2 14 7.5 22.7
 2 -2 14 15.9 22.4
 2 -2 14 32.8 23.8
 3 -2 14 -22.3 18.6
 6 1 -14 10.7 16.4
 -6 -1 14 24 19.8
 5 1 -14 -13.9 15.8
 -5 -1 14 3.5 20.2
 2 1 -14 72.39 16.9
 -2 -1 14 75.59 18.7
 -2 -1 14 70.69 25.6
 1 1 -14 31.8 21.8
 -1 -1 14 20.4 18.2
 -1 -1 14 -3.1 19
 -1 -1 14 64.39 23.8
 0 1 -14 105.39 21.8
 0 -1 14 117.79 25.8
 0 -1 14 66.99 23.2
 1 -1 14 11.9 18.8
 1 -1 14 11.7 21
 1 -1 14 46.4 16.4
 -2 1 -14 40.9 26.4
 2 -1 14 -24 20.5
 6 0 -14 8 16.3
 -6 0 14 0.7 20.9
 4 0 -14 20.6 15.4
 -4 0 14 49.5 32
 3 0 -14 21.2 15.6
 -3 0 14 35.7 17.5
 -3 0 14 -10.4 24.1
 -2 0 14 22.4 17.7
 -1 0 14 31 21.6
 0 0 14 36.2 17.5
 1 0 14 0.4 19
 1 0 14 36.2 17.3
 1 0 14 10 21.6
 2 0 14 16.4 16.6
 2 0 14 -52.19 33.5
 2 0 14 -37.3 19.2
 3 -1 -14 69.89 16
 -3 1 14 41.5 24.8
 -3 1 14 52.49 17.4
 -2 1 14 34.8 22
 1 -1 -14 104.79 29.6
 -1 1 14 61.39 22.7
 0 1 14 -5.4 20.2
 0 1 14 -22.4 17.4
 0 1 14 9.3 18.2
 2 1 14 -16.9 21.2
 4 -2 -14 55.99 16.1
 -4 2 14 35.9 23.8
 -4 2 14 56.29 19
 3 -2 -14 49.99 14.8
 -3 2 14 15.2 23.9
 -3 2 14 33.8 19.2
 2 -2 -14 45.3 14.1
 -2 2 14 17.1 17.3
 -2 2 14 56.89 20.1
 -2 2 14 38 22.1
 5 -3 -14 72.49 16.6
 -5 3 14 28 19.3
 3 -3 -14 49.9 16.5
 -3 3 14 6.9 19.3
 0 3 14 2.1 18.1
 5 -4 -14 54.39 19.3
 -5 4 14 8.7 18.3
 -2 5 14 16.6 17.5
 1 4 -15 19.4 16.7
 -1 -4 15 -34.6 20.9
 -1 -4 15 -8.5 23.9
 0 -4 15 316.47 35.6
 3 3 -15 21.2 18.2
 2 3 -15 51.19 20.7
 -2 -3 15 -21.9 20.3
 -2 -3 15 2.6 29
 0 -3 15 -10 22.8
 0 -3 15 49 26.4
 3 2 -15 14.2 19.1
 1 2 -15 56.69 25
 -1 -2 15 12.3 38.8
 4 1 -15 -3.3 17.3
 -4 -1 15 20.6 41

_iucr_refine_instructions_details
;
TITL mo_dpjb280re_0m_a.res in P-1
    mo_dpjb280re_0m.res
    created by SHELXL-2019/1 at 15:48:46 on 29-Nov-2024
REM Old TITL mo_DPJB280RE_0m in P-1
REM SHELXT solution in P-1: R1 0.231, Rweak 0.079, Alpha 0.094
REM <I/s> 0.000 for 0 systematic absences, Orientation as input
REM Formula found by SHELXT: C31 Cl
CELL 0.71073 9.0383 11.2654 11.5017 93.57 99.044 112.215
ZERR 2 0.0018 0.0023 0.0023 0.006 0.006 0.006
LATT 1
SFAC C H N O S
UNIT 56 40 4 2 2

L.S. 14 0 0
PLAN  5
SIZE 0.3 0.25 0.2
TEMP 16.85
CONF
BOND
list 4
fmap 2 53
MORE -1
BOND $H
ACTA
OMIT 0 50
REM <olex2.extras>
REM <HklSrc "%.\\mo_DPJB280RE_0m.hkl">
REM </olex2.extras>

WGHT    0.000900    2.538200
FVAR       1.36770
S1    5    1.019936    0.415678    0.848544    11.00000    0.04158    0.03621 =
         0.04354    0.00883    0.00014    0.00871
O1    4    1.194951    0.394515    1.054402    11.00000    0.06420    0.06347 =
         0.05320    0.02335    0.00601    0.03020
N1    3    0.357048    0.179297    0.401376    11.00000    0.04332    0.05130 =
         0.04530    0.00507   -0.00304    0.01009
N2    3    1.182154    0.644516    0.812962    11.00000    0.05309    0.04339 =
         0.06585    0.02247   -0.00614   -0.00116
C21   1    1.184614    0.562554    0.886780    11.00000    0.03507    0.03447 =
         0.04545    0.00987    0.00870    0.00776
C16   1    0.797293    0.392626    0.641049    11.00000    0.04068    0.04228 =
         0.04024    0.00449    0.00084    0.01516
C19   1    0.947212    0.469520    0.725021    11.00000    0.04106    0.03889 =
         0.04216    0.01211    0.00720    0.01177
C22   1    1.318228    0.592793    0.988243    11.00000    0.04006    0.04517 =
         0.03956    0.00167    0.00550    0.01899
C12   1    0.333651    0.097020    0.299782    11.00000    0.05334    0.03495 =
         0.04293    0.01304    0.00107    0.01054
C27   1    1.327356    0.508402    1.069697    11.00000    0.04602    0.05891 =
         0.04217    0.00043    0.00539    0.02882
C7    1    0.164252    0.033271    0.254818    11.00000    0.05202    0.02833 =
         0.05320    0.01192   -0.00641    0.00712
C13   1    0.507699    0.249787    0.481035    11.00000    0.04070    0.04903 =
         0.04397    0.00599   -0.00270    0.00852
C1    1    0.206337    0.168190    0.422707    11.00000    0.04728    0.04472 =
         0.04698    0.01696    0.00117    0.01188
C6    1    0.084141    0.079623    0.333291    11.00000    0.04963    0.03268 =
         0.05464    0.01626   -0.00199    0.00886
C23   1    1.448502    0.711777    1.000588    11.00000    0.04454    0.05227 =
         0.05970   -0.00566    0.00238    0.01391
AFIX  43
H23   2    1.442926    0.770042    0.947945    11.00000   -1.20000
AFIX   0
C11   1    0.447027    0.075876    0.244628    11.00000    0.05877    0.05001 =
         0.05416    0.01481    0.00545    0.01558
AFIX  43
H11   2    0.557946    0.119141    0.275285    11.00000   -1.20000
AFIX   0
C2    1    0.171613    0.231475    0.514552    11.00000    0.05280    0.05562 =
         0.05763    0.01065    0.00164    0.01500
AFIX  43
H2    2    0.254546    0.291809    0.572118    11.00000   -1.20000
AFIX   0
C8    1    0.114270   -0.053460    0.151980    11.00000    0.06671    0.04192 =
         0.06517    0.00116   -0.00966    0.00843
AFIX  43
H8    2    0.003739   -0.096339    0.119810    11.00000   -1.20000
AFIX   0
C17   1    0.546523    0.206829    0.583861    11.00000    0.04720    0.04857 =
         0.06233    0.01823   -0.01127   -0.00428
AFIX  43
H17   2    0.475866    0.128216    0.601030    11.00000   -1.20000
AFIX   0
C5    1   -0.077955    0.054501    0.339437    11.00000    0.04753    0.04843 =
         0.07787    0.01866   -0.00411    0.00650
AFIX  43
H5    2   -0.162045   -0.003511    0.281060    11.00000   -1.20000
AFIX   0
C18   1    0.688200    0.277115    0.663246    11.00000    0.05005    0.05511 =
         0.05554    0.02439   -0.00783    0.00348
AFIX  43
H18   2    0.710959    0.245771    0.733868    11.00000   -1.20000
AFIX   0
C20   1    1.050956    0.593572    0.723324    11.00000    0.05548    0.04743 =
         0.05744    0.02627   -0.00755    0.00233
AFIX  43
H20   2    1.032485    0.640975    0.663417    11.00000   -1.20000
AFIX   0
C24   1    1.584222    0.745794    1.087429    11.00000    0.04863    0.06801 =
         0.06563   -0.01922   -0.00547    0.01049
AFIX  43
H24   2    1.669783    0.826009    1.094057    11.00000   -1.20000
AFIX   0
C26   1    1.465057    0.542927    1.157181    11.00000    0.06923    0.09818 =
         0.04315    0.00675    0.00320    0.05009
AFIX  43
H26   2    1.471565    0.486436    1.211491    11.00000   -1.20000
AFIX   0
C3    1    0.010901    0.202632    0.518327    11.00000    0.07226    0.05912 =
         0.06683    0.02371    0.01583    0.02969
AFIX  43
H3    2   -0.015509    0.242509    0.580500    11.00000   -1.20000
AFIX   0
C4    1   -0.112296    0.115371    0.431340    11.00000    0.05196    0.06067 =
         0.09086    0.02921    0.01515    0.02052
AFIX  43
H4    2   -0.220322    0.097873    0.435526    11.00000   -1.20000
AFIX   0
C25   1    1.592184    0.659938    1.164452    11.00000    0.05074    0.11123 =
         0.05477   -0.02302   -0.00938    0.03636
AFIX  43
H25   2    1.685309    0.681240    1.222706    11.00000   -1.20000
AFIX   0
C10   1    0.392099   -0.010780    0.143138    11.00000    0.08451    0.05307 =
         0.06006    0.01270    0.01749    0.02706
AFIX  43
H10   2    0.467003   -0.026044    0.103987    11.00000   -1.20000
AFIX   0
C9    1    0.226260   -0.076511    0.097390    11.00000    0.09394    0.04650 =
         0.06000   -0.00241    0.00121    0.02009
AFIX  43
H9    2    0.191511   -0.136460    0.029273    11.00000   -1.20000
AFIX   0
C28   1    1.197945    0.301859    1.133370    11.00000    0.10068    0.08279 =
         0.06569    0.03857    0.02125    0.05020
AFIX 137
H28A  2    1.096016    0.228137    1.114747    11.00000   -1.50000
H28B  2    1.214885    0.340301    1.213770    11.00000   -1.50000
H28C  2    1.284943    0.274967    1.124580    11.00000   -1.50000
AFIX   0
C14   1    0.618007    0.361370    0.454987    11.00000    0.08068    0.08516 =
         0.07292    0.04116   -0.02924   -0.00568
AFIX  43
H14   2    0.596401    0.390406    0.382839    11.00000   -1.20000
AFIX   0
C15   1    0.760446    0.431294    0.533924    11.00000    0.07498    0.06865 =
         0.07584    0.04028   -0.02841   -0.01917
AFIX  43
H15   2    0.833917    0.507033    0.514038    11.00000   -1.20000
AFIX   0
HKLF 4


REM  mo_dpjb280re_0m_a.res in P-1
REM wR2 = 0.1640, GooF = S = 1.080, Restrained GooF = 1.080 for all data
REM R1 = 0.0791 for 2676 Fo > 4sig(Fo) and 0.1098 for all 3595 data
REM 290 parameters refined using 0 restraints

END  
     
WGHT      0.0000      2.4595 

REM Highest difference peak  0.393,  deepest hole -0.356,  1-sigma level  0.058
Q1    1   1.0142  0.3955  0.7627  11.00000  0.05    0.39
Q2    1   0.5548  0.4014  0.5051  11.00000  0.05    0.39
Q3    1   1.1213  0.4831  0.8612  11.00000  0.05    0.32
Q4    1   0.9586  0.4625  0.9139  11.00000  0.05    0.28
Q5    1   1.2047  0.5716  0.9803  11.00000  0.05    0.27

  REM The information below was added by Olex2.
  REM
  REM R1 = 0.0791 for 2676 Fo > 4sig(Fo) and 0.1098 for all 18997 data
  REM 290 parameters refined using n/a restraints
  REM Highest difference peak 0.39, deepest hole -0.36
  REM Mean Shift 0, Max Shift 0.000.

  REM +++ Tabular Listing of Refinement Information +++
  REM R1_all = 0.1098
  REM R1_gt = 0.0791
  REM wR_ref = 0.1640
  REM GOOF = 1.080
  REM Shift_max = 0.000
  REM Shift_mean = 0
  REM Reflections_all = 18997
  REM Reflections_gt = 2676
  REM Parameters = 290
  REM Hole = -0.36
  REM Peak = 0.39
  REM Flack = n/a

  
;
_olex2_submission_special_instructions  'No special instructions were received'
