# Supplementary material for: Low-Temperature Dynamics at Nano- and Macroscales: Organic Crystal That Exhibits Low-Temperature Molecular Motion and the Thermosalient Effect
Source: Chem Mater. 2025 May 1;37(9):3373–83. doi: 10.1021/acs.chemmater.5c00171 (PMC12079796; doi:10.1021/acs.chemmater.5c00171)
Supplement: Supplementary file 5 — cm5c00171_si_005.cif [file cm5c00171_si_005.cif]

data_mo_dpjb290_0m
_audit_creation_date               2024-11-29
_audit_creation_method
;
Olex2 1.3
(compiled 2020.11.12 svn.r5f609507 for OlexSys, GUI svn.r6408)
;
_shelx_SHELXL_version_number       '2019/1'
loop_
  _audit_author_name
  _audit_author_email
  _audit_author_address
 'Karothu, D.' dpk3@nyu.edu
;
New York University Abu Dhabi
Center for Smart Engineering Materials
Saadiyat Island
Abu Dhabi
129188
UAE
;

_audit_contact_author_address      ?
_audit_contact_author_email        ?
_audit_contact_author_name         ''
_audit_contact_author_phone        ?
_publ_contact_author_id_orcid      ?
_publ_section_references
;
Dolomanov, O.V., Bourhis, L.J., Gildea, R.J, Howard, J.A.K. & Puschmann, H.
 (2009), J. Appl. Cryst. 42, 339-341.

Sheldrick, G.M. (2008). Acta Cryst. A64, 112-122.

Sheldrick, G.M. (2015). Acta Cryst. A71, 3-8.
;
_chemical_name_common              ?
_chemical_name_systematic          ?
_chemical_formula_moiety           'C28 H20 N2 O S'
_chemical_formula_sum              'C28 H20 N2 O S'
_chemical_formula_weight           432.52
_chemical_melting_point            ?
loop_
  _atom_type_symbol
  _atom_type_description
  _atom_type_scat_dispersion_real
  _atom_type_scat_dispersion_imag
  _atom_type_scat_source
 'C' 'C' 0.0033 0.0016 'International Tables Vol C Tables 4.2.6.8 and 6.1.1.4'
 'H' 'H' 0.0000 0.0000 'International Tables Vol C Tables 4.2.6.8 and 6.1.1.4'
 'N' 'N' 0.0061 0.0033 'International Tables Vol C Tables 4.2.6.8 and 6.1.1.4'
 'O' 'O' 0.0106 0.0060 'International Tables Vol C Tables 4.2.6.8 and 6.1.1.4'
 'S' 'S' 0.1246 0.1234 'International Tables Vol C Tables 4.2.6.8 and 6.1.1.4'

_shelx_space_group_comment
;
The symmetry employed for this shelxl refinement is uniquely defined
by the following loop, which should always be used as a source of
symmetry information in preference to the above space-group names.
They are only intended as comments.
;
_space_group_crystal_system        'triclinic'
_space_group_IT_number             2
_space_group_name_H-M_alt          'P -1'
_space_group_name_Hall             '-P 1'
loop_
  _space_group_symop_operation_xyz
 'x, y, z'
 '-x, -y, -z'

_cell_length_a                     9.0482(7)
_cell_length_b                     11.2757(9)
_cell_length_c                     11.5271(9)
_cell_angle_alpha                  93.629(3)
_cell_angle_beta                   99.053(2)
_cell_angle_gamma                  112.116(2)
_cell_volume                       1066.25(15)
_cell_formula_units_Z              2
_cell_measurement_reflns_used      7070
_cell_measurement_temperature      290
_cell_measurement_theta_max        28.25
_cell_measurement_theta_min        2.49
_shelx_estimated_absorpt_T_max     ?
_shelx_estimated_absorpt_T_min     ?
_exptl_absorpt_coefficient_mu      0.176
_exptl_absorpt_correction_T_max    0.7457
_exptl_absorpt_correction_T_min    0.6633
_exptl_absorpt_correction_type     multi-scan
_exptl_absorpt_process_details
;
SADABS-2016/2 (Bruker,2016/2) was used for absorption correction.
wR2(int) was 0.1101 before and 0.0480 after correction.
The Ratio of minimum to maximum transmission is 0.8868.
The \l/2 correction factor is Not present.
;
_exptl_absorpt_special_details     ?
_exptl_crystal_colour              colourless
_exptl_crystal_colour_primary      colourless
_exptl_crystal_density_diffrn      1.347
_exptl_crystal_density_meas        ?
_exptl_crystal_density_method      ?
_exptl_crystal_description         block
_exptl_crystal_F_000               452
_exptl_crystal_size_max            0.3
_exptl_crystal_size_mid            0.25
_exptl_crystal_size_min            0.2
_exptl_transmission_factor_max     ?
_exptl_transmission_factor_min     ?
_diffrn_reflns_av_R_equivalents    0.0273
_diffrn_reflns_av_unetI/netI       0.0297
_diffrn_reflns_Laue_measured_fraction_full  0.982
_diffrn_reflns_Laue_measured_fraction_max  0.982
_diffrn_reflns_limit_h_max         10
_diffrn_reflns_limit_h_min         -10
_diffrn_reflns_limit_k_max         13
_diffrn_reflns_limit_k_min         -13
_diffrn_reflns_limit_l_max         13
_diffrn_reflns_limit_l_min         -13
_diffrn_reflns_number              11795
_diffrn_reflns_point_group_measured_fraction_full  0.982
_diffrn_reflns_point_group_measured_fraction_max  0.982
_diffrn_reflns_theta_full          25.000
_diffrn_reflns_theta_max           25.000
_diffrn_reflns_theta_min           1.805
_diffrn_ambient_temperature        290
_diffrn_detector_area_resol_mean   ?
_diffrn_measured_fraction_theta_full  0.982
_diffrn_measured_fraction_theta_max  0.982
_diffrn_measurement_device_type    'Bruker APEX-II CCD'
_diffrn_measurement_method         '\f and \w scans'
_diffrn_radiation_type             MoK\a
_diffrn_radiation_wavelength       0.71073
_diffrn_source                     ?
_diffrn_source_current             30.0
_diffrn_source_power               1.5
_diffrn_source_voltage             50.0
_diffrn_standards_number           0
_reflns_Friedel_coverage           0.000
_reflns_Friedel_fraction_full      .
_reflns_Friedel_fraction_max       .
_reflns_number_gt                  3031
_reflns_number_total               3689
_reflns_special_details
;
 Reflections were merged by SHELXL according to the crystal
 class for the calculation of statistics and refinement.
 
 _reflns_Friedel_fraction is defined as the number of unique
 Friedel pairs measured divided by the number that would be
 possible theoretically, ignoring centric projections and
 systematic absences.
;
_reflns_threshold_expression       'I > 2\s(I)'
_computing_cell_refinement         'SAINT V8.40B (?, 2016)'
_computing_data_collection         ?
_computing_data_reduction          'SAINT V8.40B (?, 2016)'
_computing_molecular_graphics      'Olex2 1.3 (Dolomanov et al., 2009)'
_computing_publication_material    'Olex2 1.3 (Dolomanov et al., 2009)'
_computing_structure_refinement    'XL  (Sheldrick, 2008)'
_computing_structure_solution      'SHELXT 2018/2 (Sheldrick, 2018)'
_refine_diff_density_max           0.444
_refine_diff_density_min           -0.373
_refine_diff_density_rms           0.039
_refine_ls_extinction_coef         .
_refine_ls_extinction_method       none
_refine_ls_goodness_of_fit_ref     1.058
_refine_ls_hydrogen_treatment      constr
_refine_ls_matrix_type             full
_refine_ls_number_parameters       290
_refine_ls_number_reflns           3689
_refine_ls_number_restraints       0
_refine_ls_R_factor_all            0.0614
_refine_ls_R_factor_gt             0.0480
_refine_ls_restrained_S_all        1.058
_refine_ls_shift/su_max            0.001
_refine_ls_shift/su_mean           0.000
_refine_ls_structure_factor_coef   Fsqd
_refine_ls_weighting_details      
 'w=1/[\s^2^(Fo^2^)+(0.0410P)^2^+0.7187P] where P=(Fo^2^+2Fc^2^)/3'
_refine_ls_weighting_scheme        calc
_refine_ls_wR_factor_gt            0.1132
_refine_ls_wR_factor_ref           0.1188
_refine_special_details            ?
_olex2_refinement_description
;
1. Fixed Uiso
 At 1.2 times of:
  All C(H) groups
 At 1.5 times of:
  All C(H,H,H) groups
2.a Aromatic/amide H refined with riding coordinates:
 C2(H2), C15(H15), C5(H5), C27(H27), C20(H20), C9(H9), C14(H14), C17(H17),
 C12(H12), C3(H3), C11(H11), C24(H24), C26(H26), C10(H10), C4(H4), C18(H18),
 C25(H25)
2.b Idealised Me refined as rotating group:
 C28(H28A,H28B,H28C)
;
_atom_sites_solution_hydrogens     geom
_atom_sites_solution_primary       dual
_atom_sites_solution_secondary     ?
loop_
  _atom_site_label
  _atom_site_type_symbol
  _atom_site_fract_x
  _atom_site_fract_y
  _atom_site_fract_z
  _atom_site_U_iso_or_equiv
  _atom_site_adp_type
  _atom_site_occupancy
  _atom_site_site_symmetry_order
  _atom_site_calc_flag
  _atom_site_refinement_flags_posn
  _atom_site_refinement_flags_adp
  _atom_site_refinement_flags_occupancy
  _atom_site_disorder_assembly
  _atom_site_disorder_group
 S1 S 1.01981(7) 0.41568(5) 0.84856(5) 0.03967(18) Uani 1 1 d . . . . .
 O1 O 1.1955(2) 0.39457(17) 1.05468(15) 0.0575(5) Uani 1 1 d . . . . .
 N1 N 0.3571(2) 0.17899(19) 0.40128(17) 0.0486(5) Uani 1 1 d . . . . .
 N2 N 1.1825(3) 0.6454(2) 0.81339(19) 0.0601(6) Uani 1 1 d . . . . .
 C22 C 1.3182(3) 0.5930(2) 0.98811(19) 0.0407(5) Uani 1 1 d . . . . .
 C13 C 0.5081(3) 0.2501(2) 0.4810(2) 0.0447(5) Uani 1 1 d . . . . .
 C21 C 1.1839(3) 0.5621(2) 0.88659(19) 0.0393(5) Uani 1 1 d . . . . .
 C16 C 0.7971(3) 0.3923(2) 0.64122(18) 0.0382(5) Uani 1 1 d . . . . .
 C19 C 0.9480(3) 0.4702(2) 0.72480(19) 0.0394(5) Uani 1 1 d . . . . .
 C8 C 0.3336(3) 0.0968(2) 0.2996(2) 0.0454(6) Uani 1 1 d . . . . .
 C23 C 1.3268(3) 0.5084(2) 1.0692(2) 0.0468(6) Uani 1 1 d . . . . .
 C6 C 0.0840(3) 0.0796(2) 0.3336(2) 0.0463(6) Uani 1 1 d . . . . .
 C1 C 0.2061(3) 0.1683(2) 0.4229(2) 0.0453(6) Uani 1 1 d . . . . .
 C2 C 0.1713(3) 0.2313(3) 0.5147(2) 0.0551(6) Uani 1 1 d . . . . .
 H2 H 0.254014 0.291222 0.572342 0.066 Uiso 1 1 calc R U . . .
 C7 C 0.1650(3) 0.0336(2) 0.2548(2) 0.0477(6) Uani 1 1 d . . . . .
 C15 C 0.6888(3) 0.2777(2) 0.6635(2) 0.0571(7) Uani 1 1 d . . . . .
 H15 H 0.711817 0.246440 0.733936 0.068 Uiso 1 1 calc R U . . .
 C5 C -0.0781(3) 0.0545(3) 0.3394(3) 0.0600(7) Uani 1 1 d . . . . .
 H5 H -0.161840 -0.003191 0.280952 0.072 Uiso 1 1 calc R U . . .
 C27 C 1.4479(3) 0.7117(2) 1.0001(2) 0.0535(6) Uani 1 1 d . . . . .
 H27 H 1.442291 0.769751 0.947409 0.064 Uiso 1 1 calc R U . . .
 C20 C 1.0508(3) 0.5932(2) 0.7237(2) 0.0590(7) Uani 1 1 d . . . . .
 H20 H 1.032182 0.640350 0.663772 0.071 Uiso 1 1 calc R U . . .
 C9 C 0.4484(3) 0.0761(2) 0.2448(2) 0.0542(6) Uani 1 1 d . . . . .
 H9 H 0.559121 0.119423 0.275245 0.065 Uiso 1 1 calc R U . . .
 C14 C 0.5461(3) 0.2072(2) 0.5841(2) 0.0585(7) Uani 1 1 d . . . . .
 H14 H 0.475133 0.129119 0.601442 0.070 Uiso 1 1 calc R U . . .
 C17 C 0.6182(4) 0.3608(3) 0.4545(3) 0.0899(12) Uani 1 1 d . . . . .
 H17 H 0.596650 0.389378 0.382291 0.108 Uiso 1 1 calc R U . . .
 C12 C 0.1134(4) -0.0542(2) 0.1518(2) 0.0620(7) Uani 1 1 d . . . . .
 H12 H 0.002991 -0.097758 0.120238 0.074 Uiso 1 1 calc R U . . .
 C3 C 0.0105(3) 0.2028(3) 0.5184(3) 0.0611(7) Uani 1 1 d . . . . .
 H3 H -0.016026 0.242937 0.580212 0.073 Uiso 1 1 calc R U . . .
 C11 C 0.2263(4) -0.0761(3) 0.0973(3) 0.0700(8) Uani 1 1 d . . . . .
 H11 H 0.191942 -0.134871 0.028549 0.084 Uiso 1 1 calc R U . . .
 C24 C 1.4651(4) 0.5426(3) 1.1572(2) 0.0651(8) Uani 1 1 d . . . . .
 H24 H 1.471959 0.486061 1.211144 0.078 Uiso 1 1 calc R U . . .
 C26 C 1.5836(3) 0.7455(3) 1.0872(3) 0.0682(8) Uani 1 1 d . . . . .
 H26 H 1.668992 0.825531 1.093875 0.082 Uiso 1 1 calc R U . . .
 C10 C 0.3919(4) -0.0115(3) 0.1432(2) 0.0625(7) Uani 1 1 d . . . . .
 H10 H 0.466176 -0.027961 0.104364 0.075 Uiso 1 1 calc R U . . .
 C4 C -0.1127(3) 0.1152(3) 0.4312(3) 0.0645(8) Uani 1 1 d . . . . .
 H4 H -0.220611 0.097441 0.435346 0.077 Uiso 1 1 calc R U . . .
 C18 C 0.7614(4) 0.4310(3) 0.5336(3) 0.0869(12) Uani 1 1 d . . . . .
 H18 H 0.835338 0.506100 0.513607 0.104 Uiso 1 1 calc R U . . .
 C28 C 1.1975(4) 0.3018(3) 1.1326(3) 0.0764(9) Uani 1 1 d . . . . .
 H28A H 1.095396 0.228655 1.113784 0.115 Uiso 1 1 calc R U . . .
 H28B H 1.214668 0.339928 1.213017 0.115 Uiso 1 1 calc R U . . .
 H28C H 1.283897 0.274291 1.123625 0.115 Uiso 1 1 calc R U . . .
 C25 C 1.5916(4) 0.6600(4) 1.1642(3) 0.0750(10) Uani 1 1 d . . . . .
 H25 H 1.684464 0.681634 1.222556 0.090 Uiso 1 1 calc R U . . .

loop_
  _atom_site_aniso_label
  _atom_site_aniso_U_11
  _atom_site_aniso_U_22
  _atom_site_aniso_U_33
  _atom_site_aniso_U_23
  _atom_site_aniso_U_13
  _atom_site_aniso_U_12
 S1 0.0394(3) 0.0353(3) 0.0376(3) 0.0072(2) -0.0008(2) 0.0100(2)
 O1 0.0662(11) 0.0635(11) 0.0479(10) 0.0215(8) 0.0040(8) 0.0316(10)
 N1 0.0400(11) 0.0549(12) 0.0392(11) 0.0008(9) -0.0045(8) 0.0113(9)
 N2 0.0493(12) 0.0482(12) 0.0597(13) 0.0187(10) -0.0086(10) -0.0007(10)
 C22 0.0375(11) 0.0472(13) 0.0360(11) -0.0038(10) 0.0018(9) 0.0187(10)
 C13 0.0387(12) 0.0487(13) 0.0378(12) 0.0022(10) -0.0032(10) 0.0122(10)
 C21 0.0375(11) 0.0369(12) 0.0387(12) 0.0053(9) 0.0047(9) 0.0103(9)
 C16 0.0372(11) 0.0406(12) 0.0349(11) 0.0065(9) 0.0033(9) 0.0143(10)
 C19 0.0382(11) 0.0411(12) 0.0359(11) 0.0086(9) 0.0036(9) 0.0132(10)
 C8 0.0507(14) 0.0385(12) 0.0401(12) 0.0107(10) -0.0015(10) 0.0132(10)
 C23 0.0477(13) 0.0621(15) 0.0359(12) -0.0015(11) 0.0035(10) 0.0303(12)
 C6 0.0446(13) 0.0354(12) 0.0503(14) 0.0140(10) -0.0026(11) 0.0096(10)
 C1 0.0438(13) 0.0433(13) 0.0415(13) 0.0133(10) -0.0017(10) 0.0117(10)
 C2 0.0533(15) 0.0596(16) 0.0474(14) 0.0078(12) 0.0004(12) 0.0201(13)
 C7 0.0490(13) 0.0327(11) 0.0480(13) 0.0106(10) -0.0070(11) 0.0070(10)
 C15 0.0488(14) 0.0566(15) 0.0482(14) 0.0222(12) -0.0087(11) 0.0060(12)
 C5 0.0425(14) 0.0467(14) 0.0769(19) 0.0148(13) -0.0047(13) 0.0076(11)
 C27 0.0445(13) 0.0530(15) 0.0525(15) -0.0080(12) 0.0010(11) 0.0134(12)
 C20 0.0527(15) 0.0540(15) 0.0516(15) 0.0240(12) -0.0078(12) 0.0045(12)
 C9 0.0552(15) 0.0506(14) 0.0496(14) 0.0109(12) 0.0035(12) 0.0146(12)
 C14 0.0452(14) 0.0507(14) 0.0574(16) 0.0201(12) -0.0068(12) -0.0011(11)
 C17 0.077(2) 0.081(2) 0.0658(19) 0.0392(17) -0.0290(16) -0.0064(17)
 C12 0.0641(17) 0.0407(14) 0.0611(17) -0.0026(12) -0.0096(14) 0.0084(12)
 C3 0.0659(18) 0.0636(17) 0.0645(17) 0.0215(14) 0.0172(14) 0.0334(15)
 C11 0.092(2) 0.0476(16) 0.0555(17) -0.0062(13) -0.0002(16) 0.0183(15)
 C24 0.0683(18) 0.101(2) 0.0384(14) 0.0013(14) -0.0019(13) 0.0527(18)
 C26 0.0479(15) 0.078(2) 0.0605(18) -0.0226(15) -0.0069(13) 0.0158(14)
 C10 0.079(2) 0.0525(16) 0.0570(16) 0.0078(13) 0.0150(15) 0.0267(15)
 C4 0.0490(15) 0.0612(17) 0.087(2) 0.0271(16) 0.0146(15) 0.0229(14)
 C18 0.0700(19) 0.0689(19) 0.072(2) 0.0389(16) -0.0257(16) -0.0166(15)
 C28 0.102(2) 0.085(2) 0.0607(18) 0.0361(16) 0.0179(17) 0.053(2)
 C25 0.0515(17) 0.116(3) 0.0488(16) -0.0274(17) -0.0145(13) 0.0386(18)

_geom_special_details
;
 All esds (except the esd in the dihedral angle between two l.s. planes)
 are estimated using the full covariance matrix.  The cell esds are taken
 into account individually in the estimation of esds in distances, angles
 and torsion angles; correlations between esds in cell parameters are only
 used when they are defined by crystal symmetry.  An approximate (isotropic)
 treatment of cell esds is used for estimating esds involving l.s. planes.
;
loop_
  _geom_bond_atom_site_label_1
  _geom_bond_atom_site_label_2
  _geom_bond_distance
  _geom_bond_site_symmetry_2
  _geom_bond_publ_flag
 S1 C21 1.727(2) . ?
 S1 C19 1.719(2) . ?
 O1 C23 1.360(3) . ?
 O1 C28 1.425(3) . ?
 N1 C13 1.428(3) . ?
 N1 C8 1.383(3) . ?
 N1 C1 1.389(3) . ?
 N2 C21 1.304(3) . ?
 N2 C20 1.357(3) . ?
 C22 C21 1.466(3) . ?
 C22 C23 1.391(3) . ?
 C22 C27 1.389(3) . ?
 C13 C14 1.354(3) . ?
 C13 C17 1.360(4) . ?
 C16 C19 1.462(3) . ?
 C16 C15 1.365(3) . ?
 C16 C18 1.372(3) . ?
 C19 C20 1.351(3) . ?
 C8 C7 1.411(3) . ?
 C8 C9 1.379(4) . ?
 C23 C24 1.389(3) . ?
 C6 C1 1.400(3) . ?
 C6 C7 1.438(4) . ?
 C6 C5 1.399(3) . ?
 C1 C2 1.380(4) . ?
 C2 H2 0.9300 . ?
 C2 C3 1.375(4) . ?
 C7 C12 1.392(3) . ?
 C15 H15 0.9300 . ?
 C15 C14 1.378(3) . ?
 C5 H5 0.9300 . ?
 C5 C4 1.363(4) . ?
 C27 H27 0.9300 . ?
 C27 C26 1.368(4) . ?
 C20 H20 0.9300 . ?
 C9 H9 0.9300 . ?
 C9 C10 1.376(4) . ?
 C14 H14 0.9300 . ?
 C17 H17 0.9300 . ?
 C17 C18 1.379(4) . ?
 C12 H12 0.9300 . ?
 C12 C11 1.368(4) . ?
 C3 H3 0.9300 . ?
 C3 C4 1.386(4) . ?
 C11 H11 0.9300 . ?
 C11 C10 1.391(4) . ?
 C24 H24 0.9300 . ?
 C24 C25 1.373(4) . ?
 C26 H26 0.9300 . ?
 C26 C25 1.366(5) . ?
 C10 H10 0.9300 . ?
 C4 H4 0.9300 . ?
 C18 H18 0.9300 . ?
 C28 H28A 0.9600 . ?
 C28 H28B 0.9600 . ?
 C28 H28C 0.9600 . ?
 C25 H25 0.9300 . ?

loop_
  _geom_angle_atom_site_label_1
  _geom_angle_atom_site_label_2
  _geom_angle_atom_site_label_3
  _geom_angle
  _geom_angle_site_symmetry_1
  _geom_angle_site_symmetry_3
  _geom_angle_publ_flag
 C19 S1 C21 90.11(10) . . ?
 C23 O1 C28 119.1(2) . . ?
 C8 N1 C13 126.4(2) . . ?
 C8 N1 C1 108.63(19) . . ?
 C1 N1 C13 124.4(2) . . ?
 C21 N2 C20 110.6(2) . . ?
 C23 C22 C21 123.9(2) . . ?
 C27 C22 C21 117.6(2) . . ?
 C27 C22 C23 118.4(2) . . ?
 C14 C13 N1 120.5(2) . . ?
 C14 C13 C17 118.4(2) . . ?
 C17 C13 N1 121.1(2) . . ?
 N2 C21 S1 113.70(16) . . ?
 N2 C21 C22 121.2(2) . . ?
 C22 C21 S1 125.04(17) . . ?
 C15 C16 C19 122.7(2) . . ?
 C15 C16 C18 116.9(2) . . ?
 C18 C16 C19 120.3(2) . . ?
 C16 C19 S1 123.19(16) . . ?
 C20 C19 S1 108.15(16) . . ?
 C20 C19 C16 128.6(2) . . ?
 N1 C8 C7 108.5(2) . . ?
 C9 C8 N1 128.8(2) . . ?
 C9 C8 C7 122.7(2) . . ?
 O1 C23 C22 116.0(2) . . ?
 O1 C23 C24 124.3(2) . . ?
 C24 C23 C22 119.7(3) . . ?
 C1 C6 C7 106.6(2) . . ?
 C5 C6 C1 118.2(2) . . ?
 C5 C6 C7 135.3(2) . . ?
 N1 C1 C6 109.2(2) . . ?
 C2 C1 N1 128.6(2) . . ?
 C2 C1 C6 122.2(2) . . ?
 C1 C2 H2 121.0 . . ?
 C3 C2 C1 118.0(2) . . ?
 C3 C2 H2 121.0 . . ?
 C8 C7 C6 107.1(2) . . ?
 C12 C7 C8 118.2(3) . . ?
 C12 C7 C6 134.7(2) . . ?
 C16 C15 H15 119.2 . . ?
 C16 C15 C14 121.6(2) . . ?
 C14 C15 H15 119.2 . . ?
 C6 C5 H5 120.1 . . ?
 C4 C5 C6 119.7(3) . . ?
 C4 C5 H5 120.1 . . ?
 C22 C27 H27 119.1 . . ?
 C26 C27 C22 121.8(3) . . ?
 C26 C27 H27 119.1 . . ?
 N2 C20 H20 121.3 . . ?
 C19 C20 N2 117.4(2) . . ?
 C19 C20 H20 121.3 . . ?
 C8 C9 H9 121.4 . . ?
 C10 C9 C8 117.1(2) . . ?
 C10 C9 H9 121.4 . . ?
 C13 C14 C15 120.9(2) . . ?
 C13 C14 H14 119.6 . . ?
 C15 C14 H14 119.6 . . ?
 C13 C17 H17 119.7 . . ?
 C13 C17 C18 120.7(2) . . ?
 C18 C17 H17 119.7 . . ?
 C7 C12 H12 120.3 . . ?
 C11 C12 C7 119.5(3) . . ?
 C11 C12 H12 120.3 . . ?
 C2 C3 H3 119.5 . . ?
 C2 C3 C4 120.9(3) . . ?
 C4 C3 H3 119.5 . . ?
 C12 C11 H11 119.5 . . ?
 C12 C11 C10 120.9(3) . . ?
 C10 C11 H11 119.5 . . ?
 C23 C24 H24 120.1 . . ?
 C25 C24 C23 119.8(3) . . ?
 C25 C24 H24 120.1 . . ?
 C27 C26 H26 120.5 . . ?
 C25 C26 C27 119.0(3) . . ?
 C25 C26 H26 120.5 . . ?
 C9 C10 C11 121.6(3) . . ?
 C9 C10 H10 119.2 . . ?
 C11 C10 H10 119.2 . . ?
 C5 C4 C3 121.0(3) . . ?
 C5 C4 H4 119.5 . . ?
 C3 C4 H4 119.5 . . ?
 C16 C18 C17 121.4(2) . . ?
 C16 C18 H18 119.3 . . ?
 C17 C18 H18 119.3 . . ?
 O1 C28 H28A 109.5 . . ?
 O1 C28 H28B 109.5 . . ?
 O1 C28 H28C 109.5 . . ?
 H28A C28 H28B 109.5 . . ?
 H28A C28 H28C 109.5 . . ?
 H28B C28 H28C 109.5 . . ?
 C24 C25 H25 119.4 . . ?
 C26 C25 C24 121.2(3) . . ?
 C26 C25 H25 119.4 . . ?

loop_
  _geom_torsion_atom_site_label_1
  _geom_torsion_atom_site_label_2
  _geom_torsion_atom_site_label_3
  _geom_torsion_atom_site_label_4
  _geom_torsion
  _geom_torsion_site_symmetry_1
  _geom_torsion_site_symmetry_2
  _geom_torsion_site_symmetry_3
  _geom_torsion_site_symmetry_4
  _geom_torsion_publ_flag
 S1 C19 C20 N2 0.8(3) . . . . ?
 O1 C23 C24 C25 179.9(2) . . . . ?
 N1 C13 C14 C15 -177.6(2) . . . . ?
 N1 C13 C17 C18 178.0(3) . . . . ?
 N1 C8 C7 C6 -0.3(2) . . . . ?
 N1 C8 C7 C12 179.9(2) . . . . ?
 N1 C8 C9 C10 -179.8(2) . . . . ?
 N1 C1 C2 C3 -178.9(2) . . . . ?
 C22 C23 C24 C25 0.6(4) . . . . ?
 C22 C27 C26 C25 0.2(4) . . . . ?
 C13 N1 C8 C7 172.6(2) . . . . ?
 C13 N1 C8 C9 -8.2(4) . . . . ?
 C13 N1 C1 C6 -172.9(2) . . . . ?
 C13 N1 C1 C2 7.3(4) . . . . ?
 C13 C17 C18 C16 -0.3(6) . . . . ?
 C21 S1 C19 C16 -179.2(2) . . . . ?
 C21 S1 C19 C20 -1.0(2) . . . . ?
 C21 N2 C20 C19 0.1(4) . . . . ?
 C21 C22 C23 O1 -4.4(3) . . . . ?
 C21 C22 C23 C24 174.9(2) . . . . ?
 C21 C22 C27 C26 -175.5(2) . . . . ?
 C16 C19 C20 N2 178.8(2) . . . . ?
 C16 C15 C14 C13 -0.5(5) . . . . ?
 C19 S1 C21 N2 1.2(2) . . . . ?
 C19 S1 C21 C22 -176.7(2) . . . . ?
 C19 C16 C15 C14 178.9(2) . . . . ?
 C19 C16 C18 C17 -178.4(3) . . . . ?
 C8 N1 C13 C14 -100.4(3) . . . . ?
 C8 N1 C13 C17 78.3(4) . . . . ?
 C8 N1 C1 C6 -0.7(2) . . . . ?
 C8 N1 C1 C2 179.5(2) . . . . ?
 C8 C7 C12 C11 -0.3(4) . . . . ?
 C8 C9 C10 C11 0.3(4) . . . . ?
 C23 C22 C21 S1 -2.2(3) . . . . ?
 C23 C22 C21 N2 -179.9(2) . . . . ?
 C23 C22 C27 C26 1.4(4) . . . . ?
 C23 C24 C25 C26 1.0(4) . . . . ?
 C6 C1 C2 C3 1.3(4) . . . . ?
 C6 C7 C12 C11 -180.0(3) . . . . ?
 C6 C5 C4 C3 0.9(4) . . . . ?
 C1 N1 C13 C14 70.4(3) . . . . ?
 C1 N1 C13 C17 -110.9(3) . . . . ?
 C1 N1 C8 C7 0.6(2) . . . . ?
 C1 N1 C8 C9 179.8(2) . . . . ?
 C1 C6 C7 C8 -0.2(2) . . . . ?
 C1 C6 C7 C12 179.6(3) . . . . ?
 C1 C6 C5 C4 -0.7(4) . . . . ?
 C1 C2 C3 C4 -1.2(4) . . . . ?
 C2 C3 C4 C5 0.1(4) . . . . ?
 C7 C8 C9 C10 -0.7(4) . . . . ?
 C7 C6 C1 N1 0.5(2) . . . . ?
 C7 C6 C1 C2 -179.7(2) . . . . ?
 C7 C6 C5 C4 178.3(3) . . . . ?
 C7 C12 C11 C10 -0.1(4) . . . . ?
 C15 C16 C19 S1 10.0(3) . . . . ?
 C15 C16 C19 C20 -167.7(3) . . . . ?
 C15 C16 C18 C17 3.5(5) . . . . ?
 C5 C6 C1 N1 179.8(2) . . . . ?
 C5 C6 C1 C2 -0.4(3) . . . . ?
 C5 C6 C7 C8 -179.2(3) . . . . ?
 C5 C6 C7 C12 0.5(5) . . . . ?
 C27 C22 C21 S1 174.51(18) . . . . ?
 C27 C22 C21 N2 -3.2(3) . . . . ?
 C27 C22 C23 O1 178.9(2) . . . . ?
 C27 C22 C23 C24 -1.7(3) . . . . ?
 C27 C26 C25 C24 -1.4(4) . . . . ?
 C20 N2 C21 S1 -0.9(3) . . . . ?
 C20 N2 C21 C22 177.0(2) . . . . ?
 C9 C8 C7 C6 -179.5(2) . . . . ?
 C9 C8 C7 C12 0.7(3) . . . . ?
 C14 C13 C17 C18 -3.3(5) . . . . ?
 C17 C13 C14 C15 3.7(5) . . . . ?
 C12 C11 C10 C9 0.1(4) . . . . ?
 C18 C16 C19 S1 -167.9(2) . . . . ?
 C18 C16 C19 C20 14.4(4) . . . . ?
 C18 C16 C15 C14 -3.1(4) . . . . ?
 C28 O1 C23 C22 178.4(2) . . . . ?
 C28 O1 C23 C24 -0.9(4) . . . . ?

loop_
  _diffrn_refln_index_h
  _diffrn_refln_index_k
  _diffrn_refln_index_l
  _diffrn_refln_intensity_net
  _diffrn_refln_intensity_u
 -1 0 0 1285.17 29.6
 -1 0 0 1227.68 29.6
 -1 0 0 1257.07 29.4
 1 0 0 1295.87 28.9
 1 0 0 1294.37 29.2
 1 0 0 1299.57 29.4
 1 0 0 1265.67 29.3
 -2 0 0 1056.49 27.3
 -2 0 0 1064.79 26.6
 -2 0 0 1022.8 26.6
 2 0 0 1028.8 26.3
 2 0 0 1029.2 26
 2 0 0 1040.1 27.1
 2 0 0 1005.3 25.4
 2 0 0 1030.5 26.4
 -3 0 0 770.52 22.9
 3 0 0 767.42 23.1
 3 0 0 772.42 21.4
 3 0 0 769.62 22.4
 3 0 0 782.52 22.1
 3 0 0 781.62 22.3
 -4 0 0 387.56 16.5
 4 0 0 353.06 14.4
 4 0 0 346.07 14.5
 4 0 0 378.26 15.6
 4 0 0 404.66 15.7
 4 0 0 349.07 15.3
 -5 0 0 3696.43 89.09
 5 0 0 3662.43 85.59
 5 0 0 3724.93 87.19
 5 0 0 3434.36 86.89
 5 0 0 3690.33 91.69
 5 0 0 3601.94 86.09
 6 0 0 1434.46 41.2
 6 0 0 1359.86 39
 6 0 0 1352.66 40.5
 6 0 0 1396.06 39.6
 7 0 0 73.39 11
 7 0 0 85.69 13
 7 0 0 82.19 14.9
 8 0 0 538.35 27.8
 8 0 0 582.14 25.7
 9 0 0 172.88 20.9
 9 0 0 192.38 18.2
 9 0 0 147.89 17.3
 10 0 0 35.2 15.1
 10 0 0 68.49 17.5
 11 -1 0 -25.1 16.4
 11 -1 0 7.1 17.7
 10 -1 0 -0.1 13.7
 10 -1 0 -8.3 15.5
 9 -1 0 39.7 14.9
 9 -1 0 14.1 12.1
 9 -1 0 41.9 9.6
 8 -1 0 666.23 26.1
 8 -1 0 710.53 29.6
 8 -1 0 674.03 27.1
 7 -1 0 52.49 9.1
 7 -1 0 72.49 14.5
 7 -1 0 48 11.1
 7 -1 0 49.5 8.6
 6 -1 0 2 5.2
 6 -1 0 -4 5.2
 6 -1 0 -0.1 6.9
 6 -1 0 -1.5 7.8
 6 -1 0 4 6.9
 5 -1 0 4871.31 112.29
 5 -1 0 4792.62 110.79
 5 -1 0 4802.92 109.69
 5 -1 0 4809.32 110.09
 4 -1 0 7225.98 163.98
 4 -1 0 7348.46 162.78
 -4 1 0 7328.57 162.58
 -4 1 0 7373.46 168.48
 3 -1 0 2410.36 57.89
 3 -1 0 2422.06 56.29
 3 -1 0 2416.36 55.29
 3 -1 0 2333.17 54.09
 3 -1 0 2360.56 54.79
 -3 1 0 2361.86 56.09
 -3 1 0 2358.76 54.99
 2 -1 0 61.49 5.8
 2 -1 0 50.89 4.2
 2 -1 0 58.49 6.3
 -2 1 0 57.39 6.4
 -2 1 0 52.49 5.9
 1 -1 0 349.17 9.3
 1 -1 0 336.87 9.1
 -1 1 0 330.47 9
 -1 -1 0 1111.69 26.6
 -1 -1 0 1107.69 28
 -1 -1 0 1063.89 26.7
 1 1 0 1056.69 26.3
 1 1 0 1103.49 27.7
 1 1 0 1052.09 26.6
 -2 -1 0 17.4 5.2
 -2 -1 0 15.1 4.9
 -2 -1 0 11.4 5
 2 1 0 9.7 4.3
 2 1 0 10.9 4.4
 2 1 0 9.4 4.1
 -3 -1 0 1626.14 42.6
 -3 -1 0 1586.94 41.1
 -3 -1 0 1540.55 40.7
 3 1 0 1588.54 41.6
 3 1 0 1526.55 40.1
 3 1 0 1559.34 40.8
 -4 -1 0 3929.91 92.49
 -4 -1 0 3910.61 93.99
 -4 -1 0 3866.81 91.99
 4 1 0 3904.41 90.39
 4 1 0 3741.53 92.19
 4 1 0 3779.12 89.69
 -5 -1 0 940.31 32.5
 5 1 0 876.81 30
 5 1 0 905.01 28.7
 5 1 0 862.71 28.6
 5 1 0 887.11 29.1
 5 1 0 915.21 28
 -6 -1 0 3543.05 91.29
 6 1 0 3464.45 89.79
 6 1 0 3542.75 87.29
 6 1 0 3454.65 85.39
 7 1 0 -2.9 10.6
 7 1 0 15 10.8
 7 1 0 16.6 10.6
 8 1 0 20.8 11.5
 8 1 0 29.7 13.4
 8 1 0 29 10.6
 9 1 0 -8.5 12.1
 9 1 0 -7.8 11.6
 10 1 0 53.09 16.4
 10 1 0 78.79 18.1
 11 -2 0 25.5 16.3
 11 -2 0 70.29 19
 10 -2 0 171.08 23.9
 10 -2 0 195.28 15.8
 10 -2 0 170.88 19
 9 -2 0 92.89 16.8
 9 -2 0 57.79 10.6
 9 -2 0 94.39 12.9
 9 -2 0 68.19 13.7
 8 -2 0 572.74 27.9
 8 -2 0 488.45 28.4
 8 -2 0 568.04 23
 8 -2 0 546.15 21
 7 -2 0 150.48 14.8
 7 -2 0 169.78 12.1
 7 -2 0 183.58 12.3
 7 -2 0 162.28 17.9
 6 -2 0 7.2 8.3
 6 -2 0 3.9 7.1
 6 -2 0 17.2 7.6
 6 -2 0 2.6 4.2
 6 -2 0 -0.7 4.3
 -6 2 0 6.3 5.8
 5 -2 0 1489.05 39.8
 5 -2 0 1417.86 37.3
 5 -2 0 1444.76 35.8
 5 -2 0 1401.96 34.9
 -5 2 0 1389.46 42.4
 4 -2 0 61.49 7.4
 4 -2 0 43.2 5
 4 -2 0 49.4 8.3
 4 -2 0 58.09 5.2
 -4 2 0 50.79 6.6
 3 -2 0 160.88 8.9
 3 -2 0 165.38 5.2
 3 -2 0 176.38 9.5
 3 -2 0 155.28 5.4
 -3 2 0 150.68 7.7
 2 -2 0 3019.9 68.89
 -1 -2 0 736.43 20
 -1 -2 0 704.03 20.8
 1 2 0 748.43 19.5
 1 2 0 699.33 20
 -2 -2 0 2595.14 63.89
 -2 -2 0 2501.75 61.49
 2 2 0 2558.34 63.09
 2 2 0 2606.94 60.69
 2 2 0 2568.84 60.99
 -3 -2 0 712.23 26.1
 -3 -2 0 671.53 23.2
 -3 -2 0 702.33 23
 3 2 0 684.23 22.2
 3 2 0 696.93 27
 3 2 0 675.33 22.3
 -4 -2 0 -5.5 7.1
 -4 -2 0 3.4 7.2
 -4 -2 0 9.6 7.8
 4 2 0 3.5 6.8
 4 2 0 3.5 6.1
 4 2 0 3 6.2
 -5 -2 0 281.77 17.9
 -5 -2 0 320.07 20.1
 -5 -2 0 311.77 19.4
 5 2 0 296.07 16.6
 5 2 0 308.37 16.4
 -6 -2 0 105.89 27.7
 -6 -2 0 70.49 15.9
 6 2 0 104.19 16.8
 -7 -2 0 407.06 28.3
 7 2 0 392.96 22
 7 2 0 364.36 23.7
 7 2 0 348.67 22.1
 8 2 0 181.98 20
 8 2 0 183.38 19.2
 8 2 0 173.08 19.2
 9 2 0 141.39 30
 9 2 0 171.18 20.7
 9 2 0 127.49 18.2
 10 2 0 58.69 17.6
 10 2 0 50.89 17.5
 10 2 0 66.69 14.2
 11 -3 0 21.6 19.1
 11 -3 0 -2.6 15.1
 10 -3 0 142.99 21.3
 10 -3 0 185.88 24.1
 10 -3 0 184.58 13.5
 9 -3 0 30.6 12.8
 9 -3 0 34.7 7.3
 9 -3 0 60.39 15.3
 9 -3 0 38.5 7.1
 8 -3 0 11.6 5.5
 8 -3 0 5.7 12
 8 -3 0 22.7 12.9
 7 -3 0 1036.7 32.4
 7 -3 0 1004.6 27.3
 7 -3 0 1036.4 35.1
 7 -3 0 1009.6 27.4
 6 -3 0 1097.89 31.5
 6 -3 0 1050.59 26.7
 6 -3 0 1085.29 37.1
 6 -3 0 1055.99 26.4
 -6 3 0 1030.1 30.5
 5 -3 0 2194.68 53.99
 5 -3 0 2045.7 46.9
 5 -3 0 2105.39 51.69
 -5 3 0 1976.8 56.59
 4 -3 0 139.19 4
 4 -3 0 144.89 10.3
 4 -3 0 140.09 11.6
 -4 3 0 141.19 14.3
 3 -3 0 779.42 22.5
 3 -3 0 755.52 17.7
 3 -3 0 770.02 21.4
 -3 3 0 766.32 21.4
 -3 3 0 759.22 17.7
 0 -3 0 696.23 19.3
 0 -3 0 732.23 24.6
 0 -3 0 708.33 20.5
 0 3 0 707.93 21.5
 -1 -3 0 5187.88 122.29
 1 3 0 5425.36 117.99
 1 3 0 5221.28 118.99
 -2 -3 0 570.34 21.3
 -2 -3 0 581.74 23.1
 -2 -3 0 568.84 19.8
 2 3 0 564.94 18.7
 2 3 0 636.04 23.2
 2 3 0 585.04 22
 -3 -3 0 1741.83 46.8
 -3 -3 0 1692.43 47.6
 -3 -3 0 1815.82 51.39
 3 3 0 1835.72 52.99
 3 3 0 1777.22 46.6
 3 3 0 1691.33 46.1
 -4 -3 0 780.22 29.2
 -4 -3 0 776.22 27.6
 -4 -3 0 789.52 31.5
 4 3 0 806.22 26.8
 -5 -3 0 11.1 10.5
 -5 -3 0 1.2 9.5
 -5 -3 0 7.2 10.8
 -6 -3 0 1.5 10.9
 -6 -3 0 10.2 13.8
 -6 -3 0 0.3 13
 6 3 0 17 10.7
 6 3 0 10.4 10.9
 6 3 0 26.7 11.6
 -7 -3 0 139.39 22.1
 7 3 0 149.39 18.2
 7 3 0 139.69 19.4
 7 3 0 134.69 17.6
 8 3 0 84.39 15.3
 8 3 0 84.29 15.7
 8 3 0 55.29 13.5
 9 3 0 407.76 28
 9 3 0 406.26 31.5
 9 3 0 354.76 26.1
 11 -4 0 141.39 23.1
 11 -4 0 138.29 19.6
 10 -4 0 272.97 26.8
 10 -4 0 225.48 22.7
 9 -4 0 678.13 28.5
 9 -4 0 749.13 33.7
 9 -4 0 600.24 16.8
 8 -4 0 97.69 5.4
 8 -4 0 135.89 16.9
 7 -4 0 335.67 20.4
 7 -4 0 340.67 18.9
 6 -4 0 680.03 30.1
 6 -4 0 685.53 23.9
 -6 4 0 687.03 23
 5 -4 0 815.42 25.6
 5 -4 0 820.52 26.7
 -5 4 0 776.02 24.4
 4 -4 0 870.91 25.7
 4 -4 0 847.12 19.5
 4 -4 0 875.41 26.5
 -4 4 0 829.92 19.2
 3 -4 0 253.47 9.5
 3 -4 0 274.87 12.8
 3 -4 0 273.17 12.2
 -3 4 0 268.87 9.5
 -3 4 0 268.57 12.7
 2 -4 0 462.65 15.5
 2 -4 0 480.45 16
 2 -4 0 483.25 16.4
 -2 4 0 453.85 14.9
 -2 4 0 476.35 15.7
 1 -4 0 4465.45 101.49
 -1 4 0 4362.26 98.89
 -1 4 0 4313.57 100.49
 0 -4 0 736.23 25.4
 0 -4 0 832.22 24.2
 0 -4 0 774.82 22.1
 0 4 0 796.12 21.9
 -1 -4 0 3850.61 90.09
 -1 -4 0 3869.71 95.09
 -1 -4 0 4081.29 92.59
 1 4 0 3787.62 90.69
 1 4 0 3890.71 89.09
 -2 -4 0 1868.91 47.9
 -2 -4 0 1805.32 52.59
 -2 -4 0 1849.61 49.9
 2 4 0 1788.82 47.5
 2 4 0 1854.81 46.3
 -3 -4 0 77.69 11.2
 -3 -4 0 110.99 13.4
 -3 -4 0 93.09 12.7
 3 4 0 92.89 10
 -4 -4 0 102.49 15.1
 -4 -4 0 81.09 13.9
 -4 -4 0 101.49 13.5
 -5 -4 0 834.52 32.5
 -5 -4 0 874.71 35.8
 -5 -4 0 874.41 39.3
 -6 -4 0 70.19 15.1
 -6 -4 0 98.49 17.2
 -6 -4 0 81.09 17.3
 6 4 0 98.49 14.3
 6 4 0 83.19 14.9
 -7 -4 0 36.8 16.2
 -7 -4 0 7.2 14.5
 7 4 0 46.3 13.2
 7 4 0 34.8 12.6
 7 4 0 34.9 12.9
 8 4 0 7.1 11.8
 8 4 0 7.9 13.3
 8 4 0 16.2 12.8
 9 4 0 -9.5 13
 9 4 0 15.7 15
 9 4 0 24.4 14.5
 11 -5 0 5.3 15.4
 11 -5 0 11.9 18.7
 10 -5 0 132.19 17.8
 10 -5 0 162.08 22.9
 9 -5 0 9 14.1
 9 -5 0 6.6 12.3
 8 -5 0 965.1 41
 8 -5 0 1005.4 37.1
 7 -5 0 35 12.6
 7 -5 0 20.7 11
 6 -5 0 1633.84 45.4
 6 -5 0 1734.53 48.3
 5 -5 0 3425.26 81.49
 5 -5 0 3485.45 83.19
 -5 5 0 3319.77 80.79
 4 -5 0 319.07 11
 4 -5 0 317.07 15.9
 4 -5 0 329.47 15.4
 -4 5 0 317.97 15.5
 -4 5 0 326.87 10.9
 3 -5 0 462.85 18.2
 3 -5 0 482.45 16.4
 3 -5 0 501.65 18.9
 -3 5 0 499.95 20
 -3 5 0 466.85 17.5
 -3 5 0 471.75 15.6
 2 -5 0 1181.88 32.8
 2 -5 0 1183.68 33.3
 2 -5 0 1132.09 32.3
 -2 5 0 1255.27 34.5
 -2 5 0 1164.78 32.3
 -2 5 0 1202.28 32.6
 1 -5 0 375.56 17.6
 1 -5 0 346.77 15.5
 1 -5 0 380.06 15.2
 -1 5 0 389.46 14.7
 0 -5 0 2973.2 76.09
 0 -5 0 3024.9 73.29
 0 -5 0 3001.6 71.09
 0 5 0 2978.1 72.79
 0 5 0 3006.1 70.49
 0 5 0 3002.7 74.99
 -1 -5 0 4556.44 107.09
 -1 -5 0 4413.86 110.49
 -1 -5 0 4572.14 104.69
 1 5 0 4463.45 103.19
 -2 -5 0 0.5 6.7
 -2 -5 0 -5.6 7.7
 -2 -5 0 -1.9 8
 2 5 0 3.1 5.5
 -3 -5 0 -0.5 10.5
 -3 -5 0 5.7 8.4
 -3 -5 0 8 9.9
 3 5 0 23.8 7.4
 -4 -5 0 1175.98 38.6
 -4 -5 0 1225.58 47.2
 -4 -5 0 1188.18 42.5
 -5 -5 0 2355.06 74.79
 -5 -5 0 2434.86 68.09
 -5 -5 0 2395.36 69.99
 -6 -5 0 243.18 25.5
 -6 -5 0 258.27 22.4
 -6 -5 0 256.87 29.5
 6 5 0 295.97 20.2
 6 5 0 278.87 25.4
 -7 -5 0 16.1 16.9
 -7 -5 0 -9 14.9
 7 5 0 5.8 11.4
 7 5 0 11.5 12.6
 7 5 0 23.5 13.2
 8 5 0 41.3 15
 8 5 0 65.99 16.1
 8 5 0 87.59 17.6
 11 -6 0 -13.6 17.5
 11 -6 0 -6 14.6
 10 -6 0 48.2 15.1
 9 -6 0 45.1 24.3
 9 -6 0 30.4 13
 8 -6 0 100.79 17.2
 8 -6 0 94.19 14.4
 7 -6 0 53.39 12
 7 -6 0 80.09 14.6
 6 -6 0 373.96 21.5
 6 -6 0 382.06 19.8
 5 -6 0 28.2 15.1
 5 -6 0 24.7 8.7
 5 -6 0 25.9 3.7
 4 -6 0 3411.16 80.49
 4 -6 0 3421.66 83.59
 4 -6 0 3458.15 82.99
 -4 6 0 3488.35 87.79
 -4 6 0 3507.55 79.49
 3 -6 0 0 7.7
 3 -6 0 0.7 5
 3 -6 0 -3 6.6
 -3 6 0 -0.3 6.9
 -3 6 0 -2.3 7.4
 2 -6 0 608.54 22.4
 2 -6 0 670.63 24.1
 2 -6 0 660.53 22
 -2 6 0 620.34 22.2
 -2 6 0 614.74 21.6
 -2 6 0 688.43 26.7
 1 -6 0 1404.86 39.6
 1 -6 0 1435.66 38.1
 1 -6 0 1403.96 42
 -1 6 0 1373.36 37.3
 -1 6 0 1386.66 40.5
 0 -6 0 7459.75 172.18
 0 -6 0 7372.66 168.18
 0 -6 0 7244.88 165.28
 0 6 0 7200.88 164.28
 -1 -6 0 2292.47 65.59
 -1 -6 0 2305.87 61.69
 -1 -6 0 2306.87 58.79
 1 6 0 2308.27 57.19
 -2 -6 0 1238.58 44.1
 -2 -6 0 1193.28 41.4
 -2 -6 0 1221.48 37.4
 2 6 0 1271.07 35.9
 -3 -6 0 12 12.2
 -3 -6 0 11.2 9.9
 -3 -6 0 4.6 12.9
 -4 -6 0 743.43 38
 -4 -6 0 755.22 31.4
 -4 -6 0 743.13 35.3
 -5 -6 0 2.3 11.4
 -5 -6 0 10.7 14.3
 -5 -6 0 -3.5 13.6
 -6 -6 0 9.3 15.1
 -6 -6 0 -3.5 12.4
 -6 -6 0 0.7 15
 6 6 0 8 12.6
 -7 -6 0 115.49 19.7
 -7 -6 0 105.09 22.4
 -7 -6 0 83.49 20.9
 7 6 0 139.69 20.9
 7 6 0 158.58 18.9
 -8 -6 0 29.3 20.1
 8 6 0 20.2 14.8
 8 6 0 30.9 13.3
 8 6 0 44.8 15.6
 11 -7 0 -3.5 14.5
 11 -7 0 5 19.4
 10 -7 0 48.1 18.6
 10 -7 0 39.9 14.9
 9 -7 0 5.9 15.8
 9 -7 0 2 13
 8 -7 0 -8.4 11.7
 8 -7 0 -3.7 14
 7 -7 0 -20.1 11.5
 7 -7 0 -14.7 10.3
 6 -7 0 221.08 18.8
 6 -7 0 254.37 19.4
 5 -7 0 11 8.9
 5 -7 0 14.5 10.2
 -5 7 0 -7.3 4.5
 4 -7 0 438.96 20.1
 4 -7 0 436.06 19.6
 4 -7 0 415.76 17.8
 3 -7 0 76.79 10.8
 3 -7 0 84.29 11
 3 -7 0 74.39 11.1
 2 -7 0 10.1 7.8
 2 -7 0 13.8 8.3
 2 -7 0 -1.3 7.1
 -2 7 0 1.3 6.6
 1 -7 0 282.27 18.9
 1 -7 0 302.77 17.4
 1 -7 0 305.87 15.7
 -1 7 0 302.27 18.6
 0 -7 0 -10.5 8
 0 -7 0 -2.5 10.8
 0 -7 0 2.5 6.8
 0 7 0 4.1 9.2
 -1 -7 0 24.2 9
 -1 -7 0 30.9 10.9
 -1 -7 0 17 10.8
 -2 -7 0 47.1 13.9
 -2 -7 0 44.7 14.1
 -2 -7 0 53.49 11.7
 -3 -7 0 1138.09 39.4
 -3 -7 0 1223.88 48.8
 -3 -7 0 1188.38 45.1
 -4 -7 0 730.13 39.9
 -4 -7 0 740.93 35.8
 -4 -7 0 783.62 32.3
 -5 -7 0 495.25 32.6
 -5 -7 0 493.15 36.1
 -5 -7 0 504.35 28.1
 5 7 0 532.55 31.6
 -6 -7 0 85.89 20.8
 -6 -7 0 90.79 22
 -6 -7 0 88.09 17.3
 -7 -7 0 102.49 23.9
 -7 -7 0 82.29 18.4
 -7 -7 0 63.49 22.4
 7 7 0 91.09 19.2
 7 7 0 133.79 19.7
 11 -8 0 -8.3 19.6
 11 -8 0 -2.3 15.1
 10 -8 0 51.69 20.6
 9 -8 0 57.49 18.1
 9 -8 0 62.19 15.5
 8 -8 0 79.99 17.9
 8 -8 0 61.99 13.8
 7 -8 0 149.39 18.1
 7 -8 0 166.58 20.2
 6 -8 0 708.23 28.5
 6 -8 0 700.03 29.3
 -6 8 0 662.33 20.1
 -6 8 0 672.93 19.1
 5 -8 0 2.9 5.7
 5 -8 0 9.9 9.5
 5 -8 0 15.4 11
 4 -8 0 1245.18 38
 4 -8 0 1248.28 38.4
 4 -8 0 1235.38 38.5
 -4 8 0 1220.58 36.8
 3 -8 0 269.67 19.2
 3 -8 0 260.67 17.2
 3 -8 0 245.58 17
 -3 8 0 237.08 16
 2 -8 0 135.89 14.2
 2 -8 0 131.39 14.9
 2 -8 0 106.39 14.9
 1 -8 0 500.95 21.5
 1 -8 0 478.65 23.6
 0 -8 0 474.25 24.9
 0 -8 0 450.35 21
 0 -8 0 508.85 28.9
 -1 -8 0 618.34 25.9
 -1 -8 0 603.44 29.6
 -1 -8 0 622.44 32.8
 -2 -8 0 577.34 30.7
 -2 -8 0 596.34 34.5
 -2 -8 0 499.55 36.9
 -3 -8 0 3.3 15.3
 -3 -8 0 30.5 12.6
 -3 -8 0 -16.8 13.3
 -4 -8 0 1.4 11.9
 -4 -8 0 -16.7 14
 -4 -8 0 7.7 14.6
 -5 -8 0 37.6 18.4
 -5 -8 0 48.3 14.8
 -5 -8 0 52.79 18.4
 5 8 0 41.4 15.7
 -6 -8 0 52.29 21.5
 -6 -8 0 74.29 22
 -6 -8 0 61.79 16.7
 6 8 0 101.79 19.4
 11 -9 0 59.49 24.7
 11 -9 0 40.2 25.5
 10 -9 0 45.7 19.2
 10 -9 0 42.3 15.9
 9 -9 0 473.55 32.3
 9 -9 0 477.05 28.3
 8 -9 0 101.49 16.5
 7 -9 0 -14.7 10.9
 7 -9 0 8.8 13.5
 6 -9 0 295.77 22.4
 6 -9 0 316.57 15.7
 6 -9 0 311.67 22.3
 -6 9 0 307.57 14.4
 5 -9 0 68.89 13.6
 5 -9 0 46.8 13.8
 5 -9 0 47.9 9
 -5 9 0 32.9 8.8
 4 -9 0 580.24 26.4
 4 -9 0 620.64 26.6
 4 -9 0 636.44 27
 3 -9 0 629.34 26.9
 3 -9 0 664.53 29.8
 3 -9 0 621.04 27.3
 2 -9 0 111.89 14.3
 2 -9 0 100.19 15.1
 2 -9 0 79.29 14.7
 1 -9 0 142.29 20.8
 1 -9 0 173.68 16.8
 1 -9 0 141.09 18.6
 0 -9 0 320.07 26.4
 0 -9 0 273.87 19.6
 0 -9 0 264.07 24.3
 -1 -9 0 -16.4 10.1
 -1 -9 0 -4.5 12.9
 -1 -9 0 -21.9 11.8
 -2 -9 0 26.1 12.4
 -2 -9 0 6.6 14.7
 -2 -9 0 24.2 14.8
 -3 -9 0 156.28 29.4
 -3 -9 0 99.09 20.7
 -3 -9 0 148.59 19
 -4 -9 0 141.89 24.3
 -4 -9 0 221.38 27.3
 -4 -9 0 185.18 22.6
 4 9 0 242.88 26.7
 -5 -9 0 59.99 16.6
 -5 -9 0 24.2 19.7
 -5 -9 0 42 19.5
 5 9 0 83.19 19
 11 -10 0 -15.5 19.7
 11 -10 0 5.4 15.3
 10 -10 0 78.99 22.1
 9 -10 0 730.23 33.9
 9 -10 0 707.63 38.9
 8 -10 0 151.78 21.8
 8 -10 0 160.48 19.6
 7 -10 0 350.96 24.9
 7 -10 0 340.87 25.4
 -7 10 0 303.97 14
 6 -10 0 425.26 20.5
 6 -10 0 434.06 27.6
 6 -10 0 380.26 24.2
 -6 10 0 480.25 19.5
 5 -10 0 389.26 23.8
 5 -10 0 360.56 24.2
 5 -10 0 401.96 22.6
 4 -10 0 350.06 22.6
 4 -10 0 357.26 23.6
 4 -10 0 353.76 23.9
 3 -10 0 788.02 33.8
 3 -10 0 783.82 31.9
 3 -10 0 793.32 35.6
 2 -10 0 159.88 20
 2 -10 0 156.08 21.3
 2 -10 0 184.68 18.8
 1 -10 0 14 13.4
 1 -10 0 33.1 15.6
 1 -10 0 29.9 11.5
 0 -10 0 188.18 19.8
 0 -10 0 161.18 24.4
 0 -10 0 168.98 22
 -1 -10 0 3.6 11.1
 -1 -10 0 -0.6 15.5
 -1 -10 0 -6.5 14.7
 -2 -10 0 13.5 12.6
 -2 -10 0 12 16.1
 -2 -10 0 8.6 14.7
 -3 -10 0 282.07 32.1
 -3 -10 0 244.08 31
 -3 -10 0 304.97 25.4
 -4 -10 0 37.4 19.7
 -4 -10 0 38.9 15.3
 -4 -10 0 9.6 18.5
 4 10 0 35.9 16.2
 -5 -10 0 37.3 15.1
 -5 -10 0 17.3 20.7
 -5 -10 0 26.4 20.1
 10 -11 0 131.69 24.3
 9 -11 0 46.2 16
 9 -11 0 29.3 19.1
 8 -11 0 7.2 16.2
 8 -11 0 13.1 14.6
 7 -11 0 122.99 18.6
 7 -11 0 107.19 19.6
 -7 11 0 168.98 12.1
 6 -11 0 101.19 16.3
 6 -11 0 122.89 18.9
 6 -11 0 85.69 12.3
 -6 11 0 130.79 15.4
 5 -11 0 453.25 26.5
 5 -11 0 468.65 27.7
 5 -11 0 462.65 28
 4 -11 0 334.17 26.2
 4 -11 0 320.07 25.8
 4 -11 0 352.96 25
 3 -11 0 663.43 32.2
 3 -11 0 690.73 31.4
 3 -11 0 711.53 36.4
 2 -11 0 20.3 11.8
 2 -11 0 5.9 13.5
 2 -11 0 15.7 13.9
 1 -11 0 530.35 27.3
 1 -11 0 516.85 34.6
 0 -11 0 63.59 14.8
 0 -11 0 40.6 16.7
 -1 -11 0 485.95 28
 -1 -11 0 473.05 32.1
 -1 -11 0 473.25 36.5
 -2 -11 0 349.96 33
 -2 -11 0 337.97 26.7
 -3 -11 0 34.3 20.1
 -3 -11 0 19.6 19.5
 -3 -11 0 55.79 16.1
 3 11 0 63.09 18.2
 -4 -11 0 34.6 21.6
 10 -12 0 187.48 25.9
 9 -12 0 24 19.2
 9 -12 0 37.5 15.3
 8 -12 0 23.9 15
 8 -12 0 -26 16.3
 7 -12 0 -2.9 15.1
 7 -12 0 16 14.6
 6 -12 0 85.19 17.4
 6 -12 0 75.59 17.1
 6 -12 0 72.29 13.2
 5 -12 0 113.99 18.6
 5 -12 0 101.49 23.2
 5 -12 0 96.79 16.1
 4 -12 0 710.23 37.7
 4 -12 0 729.53 35.1
 4 -12 0 812.42 35.1
 3 -12 0 446.66 27.1
 3 -12 0 441.76 29.1
 3 -12 0 426.26 32.7
 2 -12 0 28 13.4
 2 -12 0 18.2 15.3
 1 -12 0 29.4 15.8
 1 -12 0 31.9 17.6
 1 -12 0 45.1 13.9
 0 -12 0 300.37 25.1
 0 -12 0 228.28 30.7
 0 -12 0 284.77 27.3
 -1 -12 0 50.79 19.4
 -1 -12 0 48.3 19.7
 -1 -12 0 41.7 14.9
 -2 -12 0 54.79 16.7
 -2 -12 0 27.7 21.6
 -2 -12 0 62.69 21.5
 2 12 0 62.69 18.7
 9 -13 0 47.9 15.9
 8 -13 0 53.09 20.8
 8 -13 0 95.49 18.3
 7 -13 0 36.9 17.7
 7 -13 0 59.19 16.5
 6 -13 0 96.49 18.8
 6 -13 0 78.19 14.9
 6 -13 0 85.29 18.6
 5 -13 0 3 12.6
 5 -13 0 0.5 15.4
 5 -13 0 12.2 14.6
 4 -13 0 76.19 17.1
 4 -13 0 62.09 17.6
 4 -13 0 58.39 17.3
 3 -13 0 59.69 20.1
 3 -13 0 92.89 18.8
 2 -13 0 30.7 16.1
 2 -13 0 2.2 16
 2 -13 0 37.8 21.7
 1 -13 0 7.5 16.3
 1 -13 0 27.3 16.4
 1 -13 0 21.1 19.8
 0 -13 0 47.8 18.8
 0 -13 0 46.7 19.6
 0 13 0 58.09 18.6
 -1 -13 0 305.57 28.5
 8 -14 0 25.9 32.1
 7 -14 0 74.79 19.3
 7 -14 0 69.39 18.2
 6 -14 0 202.88 28.5
 -6 14 0 246.88 23.3
 5 -14 0 40.5 16.6
 5 -14 0 38.7 15.9
 4 -14 0 65.09 16.8
 4 -14 0 64.79 18.5
 -4 14 0 78.29 17.7
 3 -14 0 58.79 18.7
 3 -14 0 40.6 14.8
 3 -14 0 7.7 17.5
 2 -14 0 64.29 20.3
 2 -14 0 70.19 16.7
 2 -14 0 64.89 21.7
 -2 14 0 98.19 19.8
 1 -14 0 92.29 25.9
 1 -14 0 53.09 21.6
 -1 14 0 65.09 18.2
 4 -15 1 59.09 15.9
 5 -15 1 64.69 17.4
 2 -14 1 34.5 19.1
 2 -14 1 62.79 19.2
 3 -14 1 21.8 17.3
 3 -14 1 26.8 13.7
 3 -14 1 10.8 16.7
 4 -14 1 72.59 18.4
 4 -14 1 41.9 18.1
 4 -14 1 54.39 15.9
 5 -14 1 35.1 17
 5 -14 1 17 15.3
 5 -14 1 -6.3 14.4
 6 -14 1 105.39 18.1
 6 -14 1 131.39 20.5
 7 -14 1 79.69 18.3
 7 -14 1 36.4 21.7
 7 -14 1 41.4 18.6
 8 -14 1 15.7 24.6
 8 -14 1 53.39 18
 -1 -13 1 40 30.4
 -1 -13 1 24 19.7
 0 -13 1 54.49 15
 0 -13 1 67.69 19.9
 1 -13 1 464.65 27.6
 1 -13 1 363.26 31.8
 1 -13 1 361.66 35.2
 2 -13 1 82.29 14.9
 2 -13 1 60.19 19.7
 2 -13 1 67.29 18.2
 3 -13 1 174.98 25.5
 3 -13 1 139.79 20.7
 3 -13 1 97.79 21.9
 4 -13 1 245.68 27.2
 4 -13 1 198.58 27.7
 5 -13 1 329.47 26.7
 5 -13 1 295.37 27.4
 5 -13 1 303.27 26.1
 6 -13 1 156.38 21.4
 6 -13 1 128.79 20.5
 6 -13 1 111.89 20
 7 -13 1 33.4 11.2
 7 -13 1 49.3 18
 8 -13 1 78.29 18.7
 8 -13 1 41.6 20.4
 9 -13 1 60.19 17.2
 -2 -12 1 66.39 21.4
 -2 -12 1 22.7 19.2
 -2 -12 1 48.8 14.9
 -1 -12 1 125.39 22.3
 -1 -12 1 174.78 21.5
 -1 -12 1 117.29 23.4
 0 -12 1 206.88 29.7
 0 -12 1 255.77 22.3
 0 -12 1 224.98 26.1
 1 -12 1 108.09 20.7
 1 -12 1 145.29 18.5
 1 -12 1 120.29 19.7
 2 -12 1 26.1 11.4
 2 -12 1 14.2 15.6
 2 -12 1 14.4 14.2
 3 -12 1 304.97 23.4
 3 -12 1 277.67 29.2
 3 -12 1 286.27 25.3
 4 -12 1 135.49 20.7
 4 -12 1 126.29 19.1
 4 -12 1 153.38 21.7
 5 -12 1 209.38 22.3
 5 -12 1 186.78 23
 5 -12 1 161.58 20.5
 6 -12 1 66.99 14.5
 6 -12 1 80.69 18.3
 6 -12 1 103.39 17.4
 7 -12 1 229.28 18.4
 7 -12 1 242.58 25.7
 7 -12 1 218.38 26.5
 8 -12 1 209.38 25.5
 8 -12 1 198.28 25.8
 9 -12 1 285.17 28
 9 -12 1 219.68 28.5
 10 -12 1 62.99 24
 10 -12 1 111.09 20.2
 4 11 -1 452.35 35.4
 -4 -11 1 488.55 28.7
 -4 -11 1 416.46 35.8
 -3 -11 1 24 18.9
 -3 -11 1 3.3 12.6
 -3 -11 1 -5.6 16.7
 -2 -11 1 211.28 31.1
 -2 -11 1 242.38 27.4
 -2 -11 1 271.07 22.8
 -1 -11 1 26.4 16.7
 -1 -11 1 25.8 17.4
 -1 -11 1 16.1 11.5
 0 -11 1 277.57 21.4
 0 -11 1 239.98 26.4
 1 -11 1 28 19.7
 1 -11 1 16.9 14.8
 1 -11 1 28.6 11.7
 2 -11 1 368.06 22.9
 2 -11 1 337.57 29.3
 2 -11 1 290.17 24.3
 3 -11 1 1292.27 43.2
 3 -11 1 1405.06 50.79
 3 -11 1 1269.77 45.6
 4 -11 1 1086.19 42.2
 4 -11 1 1054.19 40.9
 4 -11 1 1056.69 38.1
 5 -11 1 280.97 22.7
 5 -11 1 240.08 23.7
 5 -11 1 266.97 23.6
 6 -11 1 76.29 16.8
 6 -11 1 76.99 11.8
 6 -11 1 70.79 15.7
 7 -11 1 25.1 15.1
 7 -11 1 2.4 16
 8 -11 1 -3.3 17.6
 8 -11 1 -1.5 16.1
 9 -11 1 438.26 32.6
 9 -11 1 467.15 30.8
 10 -11 1 92.09 23.6
 10 -11 1 101.39 19.8
 5 10 -1 395.86 35.5
 -5 -10 1 397.06 36.4
 -5 -10 1 349.27 25.9
 -4 -10 1 52.79 20.8
 -4 -10 1 89.19 22.5
 -3 -10 1 85.19 20.6
 -3 -10 1 114.69 16.4
 -3 -10 1 84.79 20.1
 -2 -10 1 455.25 36.9
 -2 -10 1 493.75 31.1
 -2 -10 1 483.85 26
 -1 -10 1 1.7 10.3
 -1 -10 1 -6.2 13.4
 -1 -10 1 -10.6 12.8
 0 -10 1 -8.4 13.1
 0 -10 1 -14.6 12.2
 0 -10 1 -3.8 9.8
 1 -10 1 114.59 16.6
 1 -10 1 115.79 17.8
 1 -10 1 108.19 18.5
 2 -10 1 82.99 13.1
 2 -10 1 79.49 15.7
 2 -10 1 84.29 15.4
 3 -10 1 11 11.8
 3 -10 1 3.4 11.1
 3 -10 1 8.9 11.9
 4 -10 1 355.96 23.2
 4 -10 1 320.77 23.8
 4 -10 1 335.37 22.8
 5 -10 1 127.99 16.4
 5 -10 1 132.39 17.8
 5 -10 1 132.49 18.3
 6 -10 1 49 15.1
 6 -10 1 49.4 9.6
 6 -10 1 28.4 14.3
 -7 10 -1 66.79 8.4
 7 -10 1 90.09 18.3
 7 -10 1 105.59 17.3
 8 -10 1 66.29 16.7
 8 -10 1 46.1 18.9
 9 -10 1 204.18 26.5
 9 -10 1 236.58 33.9
 10 -10 1 101.09 23.8
 10 -10 1 114.09 19.2
 11 -10 1 1.2 16.7
 11 -10 1 -16.9 19.7
 6 9 -1 308.77 21.1
 -6 -9 1 257.37 33.2
 -6 -9 1 266.87 24.4
 -5 -9 1 756.82 41
 -5 -9 1 747.63 47.3
 -5 -9 1 792.62 33.9
 -4 -9 1 202.58 26.5
 -4 -9 1 214.08 30.2
 -4 -9 1 229.18 21.1
 -3 -9 1 15.6 15.7
 -3 -9 1 56.39 13.1
 -3 -9 1 42.7 17
 -2 -9 1 -3.2 14.9
 -2 -9 1 6 14.2
 -2 -9 1 -9.1 12.4
 -1 -9 1 -21.5 11.3
 -1 -9 1 -13.1 11.7
 0 -9 1 10.5 12
 0 -9 1 7.3 9.6
 0 -9 1 7.7 12.5
 1 -9 1 1318.87 48.3
 1 -9 1 1333.57 43.6
 1 -9 1 1288.97 39.7
 2 -9 1 1.7 10.5
 2 -9 1 4.6 10.8
 2 -9 1 -7.5 13.7
 3 -9 1 4 9.1
 3 -9 1 8.7 9.7
 3 -9 1 -9.7 10
 4 -9 1 110.29 15.3
 4 -9 1 80.69 14.4
 4 -9 1 107.99 15.1
 5 -9 1 91.79 14.6
 5 -9 1 106.79 13.9
 5 -9 1 85.99 15.6
 6 -9 1 17.4 12.2
 6 -9 1 42.7 14.6
 6 -9 1 21.4 6.9
 7 -9 1 -14.6 13.5
 7 -9 1 -6.3 3.9
 7 -9 1 -7.4 12.8
 8 -9 1 30 14.5
 8 -9 1 25.2 20.2
 9 -9 1 303.67 26.5
 9 -9 1 292.47 29.7
 10 -9 1 17.7 18.6
 11 -9 1 -2.4 16.8
 6 8 -1 337.17 31.6
 6 8 -1 381.16 22.1
 -6 -8 1 340.37 33.4
 -6 -8 1 314.17 35.9
 -6 -8 1 307.57 24.9
 -5 -8 1 23.6 16
 -5 -8 1 21.7 12.3
 -5 -8 1 35.4 17
 -4 -8 1 36.2 12.1
 -4 -8 1 37.3 16.9
 -4 -8 1 26.7 16.7
 -3 -8 1 1.7 13.4
 -3 -8 1 13.3 13.9
 -3 -8 1 17.8 10.9
 -2 -8 1 737.03 37.1
 -2 -8 1 712.83 27.9
 -2 -8 1 683.03 32.4
 -1 -8 1 540.25 30.3
 -1 -8 1 464.85 27.3
 -1 -8 1 486.55 21.7
 0 -8 1 400.56 25
 0 -8 1 362.46 23
 0 -8 1 374.26 18.4
 1 -8 1 5.1 10
 1 -8 1 11.8 7.8
 2 -8 1 108.49 13.1
 2 -8 1 102.39 14.6
 2 -8 1 120.29 14.1
 -3 8 -1 39.2 9.7
 3 -8 1 46.8 9.7
 3 -8 1 51.79 10.8
 3 -8 1 50.79 10.1
 -4 8 -1 714.83 26
 4 -8 1 767.12 27.4
 4 -8 1 741.33 28.3
 4 -8 1 729.73 27.9
 5 -8 1 25.8 7.2
 5 -8 1 32.2 11.4
 5 -8 1 31.7 12.4
 -6 8 -1 203.98 12.3
 6 -8 1 247.18 15.7
 6 -8 1 227.18 21.5
 6 -8 1 239.48 18.9
 7 -8 1 57.99 16.2
 7 -8 1 27.1 13.7
 8 -8 1 265.17 23.2
 8 -8 1 286.87 25.6
 9 -8 1 26.7 17.7
 9 -8 1 18.8 15.3
 10 -8 1 139.59 22.6
 10 -8 1 111.09 18.8
 11 -8 1 0.8 16.4
 11 -8 1 11.9 20.8
 7 7 -1 36.5 15.2
 -7 -7 1 4 18.5
 -7 -7 1 14.4 18.2
 6 7 -1 417.76 22.2
 -6 -7 1 343.67 33.8
 -6 -7 1 349.96 53.09
 -6 -7 1 376.36 24.8
 -5 -7 1 135.19 18
 -5 -7 1 105.69 23.7
 -5 -7 1 159.88 21.8
 -4 -7 1 42.9 15.6
 -4 -7 1 43.5 16.5
 -4 -7 1 45.7 11.8
 -3 -7 1 9.6 13.6
 -3 -7 1 26.1 10.8
 -3 -7 1 -5.2 12
 2 7 -1 301.27 15.2
 -2 -7 1 256.17 22
 -2 -7 1 328.17 18.1
 -2 -7 1 324.97 24.6
 1 7 -1 1327.07 36.2
 -1 -7 1 1332.07 46.1
 -1 -7 1 1276.97 37.5
 -1 -7 1 1339.87 41.9
 0 7 -1 1331.37 36
 0 -7 1 1347.67 44.4
 0 -7 1 1283.87 36.6
 -1 7 -1 -5.9 6.2
 1 -7 1 -13.8 6.9
 1 -7 1 -10.3 7.1
 1 -7 1 -4.7 6.6
 -2 7 -1 705.53 23.3
 -2 7 -1 666.33 25
 2 -7 1 699.73 25.9
 2 -7 1 705.13 24.1
 2 -7 1 727.93 27.3
 -3 7 -1 246.28 14.4
 3 -7 1 228.78 15.5
 3 -7 1 253.17 15.7
 3 -7 1 235.48 14.8
 4 -7 1 3036.7 76.09
 4 -7 1 3083.99 74.89
 4 -7 1 3090.99 76.49
 -5 7 -1 4312.07 100.49
 5 -7 1 4451.95 116.89
 5 -7 1 4403.26 105.99
 -6 7 -1 214.18 9.2
 6 -7 1 212.88 9.4
 6 -7 1 205.68 18.5
 6 -7 1 224.88 19.1
 7 -7 1 453.95 25.5
 7 -7 1 466.85 24.7
 8 -7 1 45.8 15.6
 8 -7 1 53.49 15.4
 9 -7 1 48.3 16.4
 9 -7 1 64.49 17.6
 10 -7 1 120.99 18.8
 10 -7 1 146.79 22.5
 11 -7 1 17.8 19.8
 8 6 -1 74.39 15.1
 8 6 -1 84.09 17.8
 -8 -6 1 34.5 20.5
 -8 -6 1 75.59 21.6
 7 6 -1 48 15
 7 6 -1 45.3 12.1
 -7 -6 1 29.2 18.3
 6 6 -1 76.79 12.6
 -6 -6 1 54.59 17
 -6 -6 1 63.29 14.5
 -5 -6 1 404.66 31.1
 -5 -6 1 447.06 26
 -5 -6 1 487.25 29.6
 -4 -6 1 275.87 24.3
 -4 -6 1 256.47 25.6
 -4 -6 1 298.67 19.1
 3 6 -1 37.9 7.7
 -3 -6 1 11.6 12.2
 -3 -6 1 30.9 9.4
 -3 -6 1 22.5 11.7
 2 6 -1 322.07 14.2
 -2 -6 1 358.06 21.3
 -2 -6 1 319.97 16.2
 -2 -6 1 331.87 22.3
 1 6 -1 132.99 10
 -1 -6 1 127.79 13.6
 -1 -6 1 150.18 11.2
 -1 -6 1 152.78 16
 0 6 -1 15.9 6.2
 0 -6 1 6.2 5.8
 0 -6 1 0.3 7.5
 0 -6 1 -8.4 7.9
 -1 6 -1 37.9 7.8
 -1 6 -1 39.2 7.7
 1 -6 1 26.7 8.3
 1 -6 1 36.7 8.2
 1 -6 1 39.5 8
 -2 6 -1 260.27 16
 -2 6 -1 224.38 12.4
 2 -6 1 233.28 13.3
 2 -6 1 241.58 14.3
 2 -6 1 259.27 14.2
 -3 6 -1 587.74 20.7
 3 -6 1 606.44 22.1
 3 -6 1 612.04 21
 3 -6 1 605.44 21.9
 -4 6 -1 3058.89 72.69
 4 -6 1 3156.78 76.29
 4 -6 1 3100.89 75.89
 -5 6 -1 1314.07 32.7
 5 -6 1 1299.17 33
 5 -6 1 1322.37 38.4
 -6 6 -1 937.11 22.8
 6 -6 1 966.2 23
 6 -6 1 971.7 32.8
 6 -6 1 987.3 33.4
 7 -6 1 202.88 19.7
 7 -6 1 203.08 19.2
 8 -6 1 1142.99 41.2
 8 -6 1 1153.08 38.8
 9 -6 1 1046.9 39
 9 -6 1 1074.69 47.6
 10 -6 1 380.96 30.6
 10 -6 1 363.66 26.9
 11 -6 1 108.19 22.2
 11 -6 1 109.69 22.9
 8 5 -1 45.1 13.3
 8 5 -1 85.79 17.3
 8 5 -1 59.29 18.4
 -8 -5 1 65.29 23.5
 -8 -5 1 49.5 20.1
 7 5 -1 194.38 29.2
 7 5 -1 224.68 18.5
 -7 -5 1 199.18 25.9
 6 5 -1 138.59 15.9
 -6 -5 1 134.59 21.2
 -6 -5 1 170.48 23.1
 -6 -5 1 134.49 18.3
 -5 -5 1 1703.23 58.69
 -5 -5 1 1646.84 49.2
 -5 -5 1 1683.53 53.99
 4 5 -1 2671.03 65.69
 -4 -5 1 2566.94 70.89
 -4 -5 1 2547.45 75.49
 -4 -5 1 2492.25 66.19
 3 5 -1 70.49 8.6
 -3 -5 1 61.59 9.7
 -3 -5 1 61.79 11.6
 -3 -5 1 46.6 11.2
 2 5 -1 4.5 5
 -2 -5 1 2.6 5.9
 -2 -5 1 -3.3 7.3
 -2 -5 1 -10.4 7.8
 1 5 -1 343.77 15.6
 1 5 -1 352.26 13.3
 -1 -5 1 324.47 16.5
 -1 -5 1 350.16 14.3
 -1 -5 1 354.56 19.7
 0 5 -1 2718.83 69.29
 0 5 -1 2729.43 67.19
 0 5 -1 2815.42 64.79
 0 -5 1 2791.72 70.89
 0 -5 1 2801.42 67.89
 0 -5 1 2782.62 65.09
 -1 5 -1 1089.99 28.9
 1 -5 1 1089.09 29.3
 1 -5 1 1103.59 32.5
 1 -5 1 1063.39 31.2
 -2 5 -1 26.1 7.7
 2 -5 1 27.6 6.6
 2 -5 1 12.2 7.1
 -3 5 -1 56.69 8.3
 -3 5 -1 61.99 9.1
 -3 5 -1 60.29 9.5
 3 -5 1 46.1 9.4
 3 -5 1 56.39 8.4
 3 -5 1 39.6 6.5
 -4 5 -1 1554.74 41.9
 -4 5 -1 1583.74 38.6
 4 -5 1 1581.84 42.2
 4 -5 1 1550.94 38.2
 4 -5 1 1590.44 42.4
 -5 5 -1 166.38 8.5
 5 -5 1 186.08 15
 5 -5 1 164.38 7.3
 5 -5 1 157.68 13.2
 6 -5 1 72.89 11.6
 6 -5 1 60.29 4.3
 6 -5 1 69.19 12.1
 7 -5 1 1075.99 36.9
 8 -5 1 30 12.9
 8 -5 1 51.99 14.9
 9 -5 1 -1.4 12.6
 10 -5 1 478.95 30.1
 10 -5 1 469.25 28.3
 11 -5 1 -28 15.4
 11 -5 1 -5.4 17.1
 9 4 -1 389.16 27.3
 9 4 -1 353.46 30.3
 9 4 -1 444.66 31.1
 8 4 -1 142.79 18.9
 8 4 -1 189.58 21
 8 4 -1 120.39 20.9
 7 4 -1 167.78 21.4
 7 4 -1 186.98 19
 7 4 -1 167.38 17.2
 -7 -4 1 160.38 20.9
 -7 -4 1 122.69 19.8
 6 4 -1 112.69 24.2
 -6 -4 1 95.09 17.6
 -6 -4 1 104.99 17.2
 5 4 -1 1315.27 38.7
 -5 -4 1 1313.77 40.9
 -5 -4 1 1330.17 48.2
 -5 -4 1 1373.16 51.39
 4 4 -1 19.5 6.8
 -4 -4 1 -0.9 8.6
 -4 -4 1 -14.1 9
 -4 -4 1 5.4 7.4
 3 4 -1 1643.04 42
 -3 -4 1 1589.84 43.1
 -3 -4 1 1624.54 45.6
 -3 -4 1 1660.53 49.99
 2 4 -1 4368.96 97.99
 2 4 -1 4264.37 100.19
 2 4 -1 4382.86 108.69
 -2 -4 1 4351.06 101.89
 -2 -4 1 4202.78 99.09
 -2 -4 1 4314.07 105.69
 1 4 -1 270.07 16.4
 1 4 -1 264.27 10.4
 -1 -4 1 272.57 15.7
 -1 -4 1 258.97 11.2
 -1 -4 1 233.78 13.7
 0 4 -1 4410.66 100.79
 0 4 -1 4430.96 98.59
 0 -4 1 4391.46 103.59
 -1 4 -1 368.16 14.4
 -1 4 -1 384.76 12.8
 1 -4 1 357.56 14.1
 1 -4 1 382.36 15
 1 -4 1 352.46 12.8
 -2 4 -1 1376.86 34.4
 -2 4 -1 1348.47 34.4
 2 -4 1 1330.57 34.4
 2 -4 1 1365.16 34.6
 2 -4 1 1390.36 35.4
 -3 4 -1 1068.99 27
 -3 4 -1 1040.9 30.6
 3 -4 1 1036.9 29.1
 3 -4 1 1028.2 29.4
 3 -4 1 1035.1 26.5
 -4 4 -1 623.34 21.1
 -4 4 -1 640.14 17.3
 4 -4 1 669.83 22.3
 4 -4 1 654.73 17.4
 4 -4 1 667.13 22.2
 -5 4 -1 2491.45 58.89
 -5 4 -1 2533.45 62.99
 5 -4 1 2611.34 63.79
 5 -4 1 2573.74 58.29
 5 -4 1 2646.14 64.89
 6 -4 1 354.96 18.4
 6 -4 1 370.06 18.9
 6 -4 1 330.27 11.9
 6 -4 1 341.37 12
 7 -4 1 102.79 7.9
 7 -4 1 130.09 16.6
 7 -4 1 106.79 9.5
 7 -4 1 137.59 16.2
 8 -4 1 613.44 26.6
 8 -4 1 572.44 27.9
 8 -4 1 556.84 17.9
 8 -4 1 489.85 21.5
 9 -4 1 13 14
 9 -4 1 -1.2 12.8
 9 -4 1 -5.9 4.9
 10 -4 1 255.47 24.4
 10 -4 1 216.78 23.2
 11 -4 1 -21.5 17.2
 11 -4 1 -5.5 17.5
 9 3 -1 103.59 16.9
 9 3 -1 89.79 16.5
 9 3 -1 96.49 19.2
 8 3 -1 474.05 25.3
 8 3 -1 498.05 25.8
 8 3 -1 475.75 28.3
 -8 -3 1 451.35 33.4
 7 3 -1 142.09 18
 7 3 -1 142.99 16.8
 7 3 -1 167.08 17
 -7 -3 1 138.39 20.2
 -7 -3 1 125.59 18.4
 6 3 -1 1494.65 43.7
 -6 -3 1 1488.95 52.59
 -6 -3 1 1538.55 54.19
 5 3 -1 739.93 25.3
 -5 -3 1 746.73 29.2
 -5 -3 1 764.92 27.6
 4 3 -1 1378.46 38.3
 4 3 -1 1238.08 39.8
 -4 -3 1 1436.46 39.1
 -4 -3 1 1414.16 44.2
 -4 -3 1 1418.26 40.8
 3 3 -1 3879.91 90.39
 3 3 -1 3817.22 94.69
 3 3 -1 3802.52 91.09
 -3 -3 1 4008.4 93.09
 -3 -3 1 3990 97.09
 -3 -3 1 3912.11 91.09
 2 3 -1 1643.14 41.2
 2 3 -1 1650.53 39.7
 2 3 -1 1552.24 47.2
 -2 -3 1 1620.94 45.3
 -2 -3 1 1665.83 40.5
 -2 -3 1 1632.84 42.4
 1 3 -1 1759.92 43.4
 1 3 -1 1779.82 41.4
 -1 -3 1 1785.42 44
 -1 -3 1 1823.02 46.9
 -1 -3 1 1778.32 42.1
 -1 3 -1 154.28 8.4
 -1 3 -1 147.99 7.5
 1 -3 1 159.68 8
 1 -3 1 155.88 8.9
 1 -3 1 134.09 8.7
 -2 3 -1 0.2 4.4
 -2 3 -1 -0.9 5
 2 -3 1 2 4.5
 2 -3 1 -1.7 5
 2 -3 1 1.8 3
 -3 3 -1 333.37 13.3
 -3 3 -1 343.17 10.7
 3 -3 1 347.77 14.1
 3 -3 1 346.97 13.5
 3 -3 1 342.77 10.8
 -4 3 -1 1811.92 43.1
 4 -3 1 1959.9 47.4
 4 -3 1 1854.61 47.7
 4 -3 1 1833.22 43.6
 -5 3 -1 859.91 26.8
 5 -3 1 892.41 23.7
 5 -3 1 886.31 24.3
 5 -3 1 884.71 28.4
 5 -3 1 922.21 27.7
 6 -3 1 648.84 25.7
 6 -3 1 717.83 26.2
 6 -3 1 740.43 25.3
 6 -3 1 697.33 21.4
 7 -3 1 14.8 6.4
 7 -3 1 12.4 5.6
 7 -3 1 25.3 10.7
 7 -3 1 20 12.3
 8 -3 1 266.47 19.7
 8 -3 1 261.27 14.6
 8 -3 1 220.68 13.6
 8 -3 1 220.48 22
 9 -3 1 136.19 19.2
 9 -3 1 162.18 22.5
 9 -3 1 120.39 13.2
 9 -3 1 131.49 19.9
 10 -3 1 -9.5 7.4
 10 -3 1 4.8 14.9
 11 -3 1 39.4 19.6
 10 2 -1 46.9 16.5
 10 2 -1 65.09 16.5
 9 2 -1 185.38 20.8
 9 2 -1 152.58 20.2
 9 2 -1 192.48 20.5
 8 2 -1 125.39 18.5
 8 2 -1 84.79 14.2
 8 2 -1 108.39 16.3
 -8 -2 1 83.19 17
 7 2 -1 -0.6 10.3
 7 2 -1 -0.9 10.2
 7 2 -1 19 11
 -7 -2 1 1 11.6
 6 2 -1 4828.92 113.89
 6 2 -1 4925.91 114.29
 -6 -2 1 4679.93 128.09
 -6 -2 1 4831.52 116.99
 5 2 -1 114.19 10.6
 5 2 -1 99.29 12
 5 2 -1 81.99 10.8
 -5 -2 1 94.39 15
 -5 -2 1 97.79 13.4
 4 2 -1 181.98 13.4
 4 2 -1 185.48 11.9
 4 2 -1 178.38 12.1
 4 2 -1 189.28 11
 -4 -2 1 199.48 15.6
 -4 -2 1 178.98 13.2
 -4 -2 1 179.18 12.1
 3 2 -1 5773.42 132.69
 3 2 -1 5836.92 132.79
 -3 -2 1 5855.51 133.89
 -3 -2 1 6000 133.09
 -3 -2 1 6020.8 137.39
 2 2 -1 2745.63 63.99
 2 2 -1 2727.53 66.49
 2 2 -1 2737.53 63.29
 -2 -2 1 2793.82 68.19
 -2 -2 1 2733.53 63.59
 -2 -2 1 2831.22 67.59
 -3 2 -1 2381.36 56.79
 -3 2 -1 2384.36 54.89
 3 -2 1 2445.26 57.09
 3 -2 1 2401.76 55.09
 3 -2 1 2492.85 58.09
 -4 2 -1 5657.53 130.59
 4 -2 1 5885.41 129.49
 4 -2 1 5768.02 127.19
 4 -2 1 5566.14 132.69
 4 -2 1 5672.03 128.49
 4 -2 1 5832.42 130.79
 -5 2 -1 61.99 9.5
 5 -2 1 69.79 8.8
 5 -2 1 93.69 9.9
 5 -2 1 76.29 11.5
 5 -2 1 79.49 8.4
 6 -2 1 106.89 12.4
 6 -2 1 107.79 13.1
 6 -2 1 98.69 10.2
 6 -2 1 100.99 10
 7 -2 1 60.19 8.4
 7 -2 1 60.39 13.6
 7 -2 1 69.19 14.2
 8 -2 1 39.1 8.7
 8 -2 1 27.1 8.6
 8 -2 1 27 13.7
 9 -2 1 145.69 15.2
 9 -2 1 149.49 21.6
 9 -2 1 115.39 16.9
 10 -2 1 33.3 9.6
 10 -2 1 23.8 15.9
 11 -2 1 4.1 17
 11 -2 1 -29.7 15.6
 10 1 -1 23 15.7
 10 1 -1 14.1 13.9
 9 1 -1 19.4 13.1
 9 1 -1 32.5 12.7
 9 1 -1 36.6 10.8
 8 1 -1 109.59 14.2
 8 1 -1 108.69 15.5
 8 1 -1 121.99 16.9
 -8 -1 1 118.29 17.1
 7 1 -1 44.4 10.2
 7 1 -1 36 12.4
 7 1 -1 43.3 11.1
 -7 -1 1 19.5 11
 6 1 -1 186.88 14.8
 6 1 -1 193.58 14.2
 -6 -1 1 186.58 18.3
 5 1 -1 978.9 31
 5 1 -1 920.11 28.6
 5 1 -1 915.11 30.5
 5 1 -1 981.5 29
 5 1 -1 933.11 28
 -5 -1 1 986.6 32.9
 -5 -1 1 965.8 30.2
 4 1 -1 1201.48 33.4
 4 1 -1 1243.48 35
 4 1 -1 1283.87 33.3
 4 1 -1 1233.38 35.5
 -4 -1 1 1214.28 34.3
 -4 -1 1 1281.57 37.1
 3 1 -1 1224.28 30.8
 3 1 -1 1172.48 30.8
 3 1 -1 1207.28 31.7
 3 1 -1 1210.38 32.7
 -3 -1 1 1192.68 33.5
 -3 -1 1 1180.38 38.7
 2 1 -1 2332.97 53.49
 2 1 -1 2283.87 53.09
 2 1 -1 2318.77 55.09
 2 1 -1 2368.96 52.69
 -2 -1 1 2275.37 55.39
 -2 -1 1 2359.46 53.49
 -2 -1 1 2281.47 53.49
 -3 1 -1 5022.3 113.59
 -3 1 -1 4966.3 112.59
 3 -1 1 5055.49 116.39
 3 -1 1 5186.58 114.19
 4 -1 1 591.94 19.8
 4 -1 1 586.84 21.5
 4 -1 1 576.64 19.6
 4 -1 1 600.24 20.5
 4 -1 1 600.54 22.9
 4 -1 1 574.54 18.7
 5 -1 1 679.63 21.6
 5 -1 1 639.44 24
 5 -1 1 675.83 22.6
 5 -1 1 655.03 22.6
 5 -1 1 668.73 23.6
 6 -1 1 1663.13 47.7
 6 -1 1 1597.94 45.3
 6 -1 1 1645.84 44.8
 6 -1 1 1609.24 43.7
 7 -1 1 1811.62 56.59
 7 -1 1 1844.92 50.19
 7 -1 1 1907.11 54.09
 7 -1 1 1833.92 51.99
 8 -1 1 3.3 10.9
 8 -1 1 -9.8 8.3
 8 -1 1 -0.5 12.3
 9 -1 1 332.97 29.3
 9 -1 1 276.27 22.1
 9 -1 1 308.57 21.8
 10 -1 1 89.19 19.1
 10 -1 1 58.89 16.4
 11 -1 1 -22.9 17.3
 11 -1 1 -17.9 16.1
 10 0 -1 -20.2 12
 10 0 -1 -2.8 14.4
 9 0 -1 7.8 8.3
 9 0 -1 6.2 11
 9 0 -1 10.5 13.4
 8 0 -1 1652.33 49.2
 8 0 -1 1566.34 47
 7 0 -1 709.83 25.8
 7 0 -1 711.13 28.1
 7 0 -1 687.83 26.8
 -7 0 1 721.73 30
 6 0 -1 108.39 11.7
 6 0 -1 113.59 13.1
 6 0 -1 140.09 11.6
 6 0 -1 140.49 11.8
 -6 0 1 132.69 14.1
 5 0 -1 242.28 13.2
 5 0 -1 264.17 14
 5 0 -1 261.57 15.3
 5 0 -1 277.67 12.4
 5 0 -1 250.17 13.1
 -5 0 1 252.07 14.7
 4 0 -1 82.49 8.4
 4 0 -1 66.79 8.5
 4 0 -1 79.99 7.7
 4 0 -1 87.09 9.7
 4 0 -1 89.59 8.7
 -4 0 1 84.39 9.6
 3 0 -1 300.67 10.8
 3 0 -1 304.27 11.3
 3 0 -1 315.97 12.3
 3 0 -1 308.57 11.4
 3 0 -1 295.67 10
 -3 0 1 300.77 11.9
 -3 0 1 267.17 10.8
 2 0 -1 2392.66 53.79
 2 0 -1 2347.77 52.99
 2 0 -1 2413.26 54.49
 -2 0 1 2379.06 53.49
 -2 0 1 2404.96 54.79
 -2 0 1 2340.57 53.79
 0 0 -1 44.7 2.5
 0 0 -1 36 3
 -2 0 -1 463.35 22.4
 -2 0 -1 394.66 13.3
 2 0 1 397.26 13.3
 2 0 1 407.26 14.7
 2 0 1 412.36 14.4
 2 0 1 401.76 14.9
 2 0 1 432.56 14.3
 -3 0 -1 978.9 28.4
 3 0 1 934.21 26
 3 0 1 975.4 27.4
 3 0 1 912.01 27
 3 0 1 940.31 28.2
 3 0 1 903.41 26.2
 3 0 1 930.01 25.9
 -4 0 -1 402.16 18.6
 4 0 1 390.66 16.2
 4 0 1 379.06 17.7
 4 0 1 394.66 17
 4 0 1 404.06 16.6
 4 0 1 402.76 18.6
 4 0 1 388.86 16
 5 0 1 1962.9 51.69
 5 0 1 1916.01 50.29
 5 0 1 1909.61 51.99
 5 0 1 1931.41 50.19
 6 0 1 811.22 28.2
 6 0 1 817.42 28.4
 6 0 1 787.32 29.4
 7 0 1 500.95 24.3
 7 0 1 498.35 23.6
 7 0 1 511.05 25.9
 8 0 1 244.28 19.9
 8 0 1 217.58 19.8
 8 0 1 246.58 19.1
 9 0 1 74.89 15.6
 10 0 1 24.6 15.5
 10 0 1 58.39 12.8
 11 -1 -1 2.6 15.9
 10 -1 -1 47.8 13.7
 10 -1 -1 60.39 16.8
 9 -1 -1 36.3 8.7
 9 -1 -1 35.9 14.6
 8 -1 -1 1221.08 46.5
 8 -1 -1 1300.67 38.5
 8 -1 -1 1342.17 42.8
 8 -1 -1 1292.47 38.6
 7 -1 -1 359.66 20.9
 7 -1 -1 380.26 17.9
 7 -1 -1 384.26 17.5
 7 -1 -1 401.16 18.2
 6 -1 -1 405.96 16.6
 6 -1 -1 409.86 16.1
 6 -1 -1 457.25 19.7
 6 -1 -1 421.16 16.5
 6 -1 -1 383.56 17.4
 -6 1 1 393.56 18
 5 -1 -1 342.77 13.1
 5 -1 -1 305.27 13.9
 5 -1 -1 313.27 13
 5 -1 -1 335.17 15.4
 5 -1 -1 284.37 16.3
 -5 1 1 321.27 14.4
 -5 1 1 324.57 14.6
 4 -1 -1 150.08 8.4
 4 -1 -1 194.98 10.1
 4 -1 -1 161.08 9.4
 4 -1 -1 177.68 10.1
 -4 1 1 163.38 9.1
 2 -1 -1 40.1 5.8
 2 -1 -1 40.1 4.1
 2 -1 -1 36.6 4.4
 -2 1 1 27.6 4.8
 -2 1 1 40.7 3.9
 1 -1 -1 211.58 6.3
 1 -1 -1 235.58 7.6
 1 -1 -1 255.37 6.9
 -1 1 1 224.28 6.4
 -1 1 1 218.38 6.8
 -2 -1 -1 721.33 22.2
 -2 -1 -1 726.03 23
 -2 -1 -1 704.13 21.8
 2 1 1 691.93 21.4
 2 1 1 725.43 22.5
 2 1 1 719.23 21.4
 2 1 1 703.23 21.2
 -3 -1 -1 1125.79 33.8
 -3 -1 -1 1137.79 33
 -3 -1 -1 1153.48 33.1
 3 1 1 1133.59 33.3
 3 1 1 1120.69 31.1
 3 1 1 1118.59 31.6
 3 1 1 1118.59 32.3
 3 1 1 1137.79 32.8
 -4 -1 -1 1014.7 32.1
 -4 -1 -1 1010.9 32.2
 -4 -1 -1 982.7 32.5
 4 1 1 949.4 30.2
 4 1 1 962 31.1
 4 1 1 987 31.4
 4 1 1 969.6 29.9
 4 1 1 982.3 29.5
 -5 -1 -1 175.38 15.1
 5 1 1 152.08 13.3
 5 1 1 144.99 12.8
 5 1 1 146.19 13.7
 6 1 1 1789.42 50.39
 6 1 1 1713.33 50.29
 6 1 1 1702.63 53.39
 7 1 1 141.09 17.5
 7 1 1 89.59 13.1
 7 1 1 115.79 15.8
 8 1 1 22.2 10.8
 8 1 1 6.8 12
 8 1 1 0.5 12.1
 9 1 1 90.09 17.2
 9 1 1 106.59 17
 10 1 1 72.89 18.8
 11 -2 -1 42.7 16
 10 -2 -1 5.3 12.6
 10 -2 -1 2.2 15.3
 9 -2 -1 345.47 16.9
 9 -2 -1 285.77 21
 9 -2 -1 338.47 24.4
 8 -2 -1 21.9 6.7
 8 -2 -1 21.1 12.6
 8 -2 -1 18.2 10.5
 8 -2 -1 8.2 7.1
 7 -2 -1 316.77 19.8
 7 -2 -1 317.77 16.5
 7 -2 -1 303.37 13.9
 7 -2 -1 300.07 16.9
 7 -2 -1 292.07 14.1
 6 -2 -1 240.48 15.3
 6 -2 -1 210.48 11.8
 6 -2 -1 198.88 19.3
 6 -2 -1 199.28 10.2
 6 -2 -1 203.58 12.4
 5 -2 -1 -4.2 3
 5 -2 -1 6.6 5.3
 5 -2 -1 -1 6.6
 5 -2 -1 -1.5 3
 -5 2 1 -6 5.3
 -5 2 1 -2.6 4.7
 4 -2 -1 114.19 5.5
 4 -2 -1 97.09 8.6
 4 -2 -1 104.99 9.2
 -4 2 1 94.49 6.8
 -4 2 1 95.59 5.4
 3 -2 -1 383.66 12
 3 -2 -1 396.86 13.9
 3 -2 -1 396.46 9.1
 -3 2 1 398.46 9.3
 -3 2 1 385.96 13.3
 -3 2 1 382.06 11.7
 0 -2 -1 780.32 22.3
 0 -2 -1 860.01 24
 0 -2 -1 815.82 22.2
 0 2 1 804.02 22.5
 0 2 1 820.32 23.5
 0 2 1 822.42 21.6
 -1 -2 -1 2393.86 58.99
 -1 -2 -1 2562.24 62.89
 -1 -2 -1 2514.05 61.09
 1 2 1 2399.66 58.59
 1 2 1 2511.65 58.39
 -2 -2 -1 529.25 19
 -2 -2 -1 512.95 19.3
 -2 -2 -1 531.65 20.5
 2 2 1 511.65 18.1
 2 2 1 544.35 19.8
 2 2 1 513.35 18.4
 2 2 1 494.45 17.5
 -3 -2 -1 4908.71 112.79
 -3 -2 -1 4826.92 112.29
 -3 -2 -1 4894.31 114.99
 3 2 1 4721.63 111.59
 3 2 1 4807.62 113.69
 3 2 1 4724.73 111.49
 3 2 1 4507.95 111.39
 -4 -2 -1 401.66 21.1
 -4 -2 -1 391.46 19.5
 -4 -2 -1 416.76 20.1
 4 2 1 389.06 18.5
 -5 -2 -1 107.89 14.7
 -5 -2 -1 117.39 17.3
 -5 -2 -1 109.49 15.1
 5 2 1 97.19 12.6
 5 2 1 104.09 14.1
 5 2 1 105.49 14.8
 -6 -2 -1 4979.9 122.49
 6 2 1 4895.81 120.19
 6 2 1 5019.6 119.19
 6 2 1 4764.62 117.99
 7 2 1 -7.5 9.7
 7 2 1 2.4 11.4
 7 2 1 -15.6 10.6
 8 2 1 12.9 11.3
 8 2 1 -8.5 11.8
 8 2 1 21.7 13.1
 9 2 1 7.9 14.7
 9 2 1 10.9 24.4
 9 2 1 6.8 11.7
 10 2 1 60.59 18.8
 10 2 1 91.09 20.1
 11 -3 -1 20.7 14.6
 11 -3 -1 54.79 18.4
 10 -3 -1 117.19 12.8
 10 -3 -1 76.09 14.4
 10 -3 -1 108.09 19.3
 9 -3 -1 238.48 13.3
 9 -3 -1 325.27 19.6
 9 -3 -1 240.68 31.1
 9 -3 -1 329.77 23.2
 8 -3 -1 1307.27 42.2
 8 -3 -1 1212.18 37.3
 8 -3 -1 1199.18 31.7
 7 -3 -1 34.7 11.8
 7 -3 -1 15.6 8.5
 7 -3 -1 11.3 3.8
 7 -3 -1 5.7 3.8
 7 -3 -1 27.5 8.6
 6 -3 -1 1070.39 30
 6 -3 -1 1028.3 24.5
 6 -3 -1 1031.3 32.4
 5 -3 -1 3831.52 90.59
 5 -3 -1 3803.92 87.79
 -5 3 1 3836.92 94.29
 4 -3 -1 445.56 14.7
 4 -3 -1 468.05 17
 -4 3 1 388.16 14
 3 -3 -1 1392.86 33.4
 3 -3 -1 1354.46 35
 -3 3 1 1333.67 30
 -3 3 1 1302.67 30
 -3 3 1 1387.06 33.5
 1 -3 -1 1206.18 31.8
 1 -3 -1 1257.97 32.5
 -1 3 1 1199.18 30.7
 -1 3 1 1246.28 32.2
 0 -3 -1 2342.77 55.19
 0 -3 -1 2269.77 56.89
 0 -3 -1 2269.47 54.29
 0 3 1 2289.77 53.89
 0 3 1 2245.68 65.49
 -1 -3 -1 1757.62 44.3
 -1 -3 -1 1753.82 45.1
 -1 -3 -1 1729.53 47.1
 1 3 1 1683.73 43.9
 1 3 1 1780.72 43.4
 -2 -3 -1 1061.09 31.2
 -2 -3 -1 1046.9 33.9
 -2 -3 -1 984.1 31.7
 2 3 1 993.2 30
 2 3 1 1018.1 29.6
 2 3 1 1013.6 32.6
 -3 -3 -1 142.29 13.6
 -3 -3 -1 151.98 15.2
 -3 -3 -1 158.28 13.8
 3 3 1 138.49 13.2
 3 3 1 174.58 12.5
 -4 -3 -1 2244.18 62.59
 -4 -3 -1 2347.57 62.39
 -4 -3 -1 2309.07 66.29
 4 3 1 2299.57 62.39
 -5 -3 -1 1200.78 42.2
 -5 -3 -1 1242.28 45.3
 -5 -3 -1 1230.78 57.59
 5 3 1 1143.79 40.7
 -6 -3 -1 3 13
 -6 -3 -1 1.9 12.3
 6 3 1 -14.7 9.6
 6 3 1 -17.9 10.6
 6 3 1 -14.2 9.9
 7 3 1 131.99 18.7
 7 3 1 140.89 18.9
 7 3 1 137.69 19.5
 8 3 1 77.99 15.6
 8 3 1 78.29 15.4
 8 3 1 93.89 16.1
 9 3 1 24.3 14.4
 9 3 1 -11.3 13.9
 9 3 1 1.3 14.6
 11 -4 -1 -2.9 13.1
 11 -4 -1 -7.8 16.9
 10 -4 -1 2.7 11.7
 10 -4 -1 16.2 15.4
 9 -4 -1 -19.9 16.8
 9 -4 -1 20.8 15
 8 -4 -1 249.08 18.3
 8 -4 -1 298.37 22.9
 7 -4 -1 27.5 9.4
 7 -4 -1 42.6 12.2
 -7 4 1 32.5 8.3
 6 -4 -1 1288.47 34.8
 -6 4 1 1200.28 35.8
 5 -4 -1 1695.23 45.3
 5 -4 -1 1663.33 42.6
 4 -4 -1 3125.69 75.19
 4 -4 -1 3128.09 73.09
 -4 4 1 3161.78 83.09
 3 -4 -1 2248.88 54.39
 3 -4 -1 2197.28 52.69
 -3 4 1 2170.78 50.19
 -3 4 1 2256.57 52.99
 -3 4 1 2131.79 50.49
 -2 4 1 5748.92 129.99
 -2 4 1 5733.73 133.49
 -2 4 1 5897.61 130.49
 1 -4 -1 1709.93 42.5
 1 -4 -1 1705.13 42.8
 1 -4 -1 1706.73 44.6
 -1 4 1 1711.23 42.2
 -1 4 1 1664.43 44.1
 0 -4 -1 3930.61 94.09
 0 -4 -1 3949.8 91.69
 0 -4 -1 3866.21 90.29
 0 4 1 3850.71 89.59
 1 4 1 9764.02 213.78
 1 4 1 9502.75 214.78
 -2 -4 -1 1123.69 38
 -2 -4 -1 1096.49 34.9
 -2 -4 -1 1085.89 33.7
 2 4 1 1131.19 32.3
 -3 -4 -1 229.98 17
 -3 -4 -1 219.48 15
 -3 -4 -1 196.58 18
 -4 -4 -1 3501.55 90.19
 -4 -4 -1 3536.95 94.19
 -4 -4 -1 3460.55 88.49
 4 4 1 3368.46 89.09
 -5 -4 -1 202.68 21.3
 -5 -4 -1 174.28 20
 -5 -4 -1 214.58 23.2
 5 4 1 179.28 19.5
 -6 -4 -1 934.81 43.2
 -6 -4 -1 991.2 41.2
 -6 -4 -1 988.6 38.4
 6 4 1 968.9 39.3
 6 4 1 931.71 36.2
 -7 -4 -1 263.07 24.8
 -7 -4 -1 309.47 28.5
 7 4 1 289.37 23.3
 7 4 1 271.27 21.4
 7 4 1 299.07 25.7
 8 4 1 104.49 18
 8 4 1 131.89 21.1
 9 4 1 -1.1 14.1
 9 4 1 20.2 16.5
 9 4 1 37 15.7
 11 -5 -1 -4.6 13
 11 -5 -1 18.4 19
 10 -5 -1 -7.4 11.5
 10 -5 -1 -8.4 15.3
 9 -5 -1 -13.1 15.4
 9 -5 -1 8.8 14.1
 8 -5 -1 42.1 14.1
 7 -5 -1 281.37 17.6
 7 -5 -1 341.57 20.9
 6 -5 -1 407.16 18
 6 -5 -1 391.86 21
 -6 5 1 388.46 16.5
 5 -5 -1 189.98 15.1
 5 -5 -1 171.38 11.9
 -5 5 1 157.38 11.6
 4 -5 -1 557.24 19.5
 4 -5 -1 579.14 21.7
 -4 5 1 524.55 14.9
 -4 5 1 552.74 15.2
 -4 5 1 585.14 23.3
 3 -5 -1 217.98 12.8
 3 -5 -1 253.37 14.5
 3 -5 -1 220.58 11.5
 -3 5 1 221.88 10.8
 -3 5 1 226.58 16.8
 2 -5 -1 172.08 11.3
 2 -5 -1 181.48 12.3
 2 -5 -1 183.88 12
 -2 5 1 201.78 11.6
 -2 5 1 176.88 17.4
 1 -5 -1 296.17 16.6
 1 -5 -1 300.47 14
 1 -5 -1 296.07 14.7
 -1 5 1 294.67 13.8
 -1 5 1 329.17 19.8
 -1 5 1 305.77 15.7
 0 -5 -1 656.73 22.6
 0 -5 -1 724.33 24.8
 0 -5 -1 686.73 27.2
 0 5 1 677.43 21.8
 0 5 1 660.53 25.1
 -1 -5 -1 3777.12 90.89
 -1 -5 -1 3817.82 96.39
 -1 -5 -1 3806.32 92.99
 1 5 1 3752.92 89.09
 -2 -5 -1 316.97 20.9
 -2 -5 -1 286.17 18.5
 -2 -5 -1 308.67 17.3
 2 5 1 353.86 19.7
 -3 -5 -1 2389.16 70.39
 -3 -5 -1 2357.16 66.79
 -3 -5 -1 2415.76 64.69
 -4 -5 -1 838.52 35.1
 -4 -5 -1 818.52 38.1
 4 5 1 806.82 34.3
 -5 -5 -1 -6.4 12.9
 -5 -5 -1 21.5 13.1
 -5 -5 -1 17.2 14.1
 5 5 1 0.7 12.2
 -6 -5 -1 233.18 23.7
 -6 -5 -1 215.28 27.4
 -6 -5 -1 234.68 25.1
 6 5 1 279.97 24.1
 -7 -5 -1 355.16 31.2
 -7 -5 -1 328.07 27.2
 7 5 1 353.06 25.9
 7 5 1 355.86 24.5
 7 5 1 349.67 29.2
 8 5 1 98.69 17.2
 8 5 1 150.28 23.8
 8 5 1 129.99 21.2
 11 -6 -1 3.4 13.6
 11 -6 -1 -0.1 18.9
 10 -6 -1 66.79 14.4
 10 -6 -1 86.99 19.8
 9 -6 -1 124.09 15.4
 9 -6 -1 164.38 21.1
 8 -6 -1 245.58 22.1
 8 -6 -1 227.78 18.8
 7 -6 -1 355.66 19.4
 7 -6 -1 384.36 22.6
 6 -6 -1 191.38 14.7
 6 -6 -1 223.58 17.5
 5 -6 -1 21.9 8.1
 -5 6 1 13.9 7.7
 -5 6 1 10.4 4.3
 -5 6 1 8.5 2.5
 4 -6 -1 690.03 25.2
 4 -6 -1 658.53 21
 4 -6 -1 683.93 23.4
 -4 6 1 677.93 23.4
 -4 6 1 644.94 19.8
 -4 6 1 695.53 22.2
 3 -6 -1 63.49 9.7
 3 -6 -1 68.39 10.4
 3 -6 -1 58.39 9
 -3 6 1 53.39 9
 2 -6 -1 421.76 19.1
 2 -6 -1 433.86 18.7
 2 -6 -1 409.46 17.9
 -2 6 1 425.36 17.9
 -2 6 1 493.25 21.9
 1 -6 -1 1617.34 46.9
 1 -6 -1 1536.15 42.3
 1 -6 -1 1583.04 44
 -1 6 1 1557.74 41.5
 -1 6 1 1507.75 44.4
 0 -6 -1 1327.87 38.3
 0 -6 -1 1334.67 43.4
 0 -6 -1 1341.37 40.2
 0 6 1 1368.16 37.4
 -1 -6 -1 225.28 19.1
 -1 -6 -1 236.98 15.4
 -1 -6 -1 283.77 18.1
 -2 -6 -1 7.6 10.3
 -2 -6 -1 5.2 10.9
 -2 -6 -1 13.2 9.5
 -3 -6 -1 1590.54 51.19
 -3 -6 -1 1501.05 48.6
 -3 -6 -1 1585.04 55.29
 -4 -6 -1 44.7 13.9
 -4 -6 -1 21.6 14.3
 -4 -6 -1 3.8 13.7
 4 6 1 14 12.2
 -5 -6 -1 1063.39 47.9
 -5 -6 -1 1034.2 43.3
 -5 -6 -1 1014.3 40.2
 5 6 1 1026.6 42.1
 -6 -6 -1 423.06 28.8
 -6 -6 -1 484.35 38.6
 -6 -6 -1 430.36 35
 6 6 1 433.96 29.8
 -7 -6 -1 250.37 30.4
 -7 -6 -1 287.37 32.6
 7 6 1 292.77 29.7
 7 6 1 339.67 26.9
 11 -7 -1 58.79 22.1
 11 -7 -1 49.6 15.5
 10 -7 -1 246.88 21.2
 10 -7 -1 270.97 29.1
 9 -7 -1 272.97 21.2
 8 -7 -1 1.2 14.3
 8 -7 -1 -19.7 10.2
 7 -7 -1 143.29 18.3
 7 -7 -1 134.19 15.4
 6 -7 -1 222.38 16.3
 6 -7 -1 195.58 17.9
 5 -7 -1 955.1 30.4
 5 -7 -1 915.11 32.2
 -5 7 1 966.1 25.4
 -5 7 1 951.6 25.6
 4 -7 -1 -6.3 5.3
 4 -7 -1 -5.6 7.4
 4 -7 -1 4.2 13.5
 -4 7 1 -2.6 5.1
 3 -7 -1 134.49 13.5
 3 -7 -1 128.69 12.9
 3 -7 -1 123.59 12.6
 -3 7 1 126.59 12.1
 2 -7 -1 1378.06 40
 2 -7 -1 1362.96 39.2
 2 -7 -1 1331.37 41.9
 -2 7 1 1325.77 40.7
 1 -7 -1 1177.98 40.3
 1 -7 -1 1160.48 37.2
 1 -7 -1 1194.18 35.8
 0 -7 -1 746.13 29
 0 -7 -1 748.13 27.1
 -1 -7 -1 193.88 19.7
 -1 -7 -1 214.68 16.9
 -1 -7 -1 212.88 20.8
 -2 -7 -1 2356.46 68.69
 -2 -7 -1 2358.86 76.59
 -2 -7 -1 2409.56 73.79
 -3 -7 -1 841.92 41
 -3 -7 -1 825.22 34.6
 -3 -7 -1 819.22 37.2
 3 7 1 846.52 37.1
 -4 -7 -1 -0.3 12.2
 -4 -7 -1 18 16.2
 -4 -7 -1 6.3 13.8
 4 7 1 14.5 13
 -5 -7 -1 47.8 32.1
 -5 -7 -1 34.8 18.4
 -5 -7 -1 50.59 16.3
 5 7 1 44.5 15.1
 -6 -7 -1 40.4 17
 -6 -7 -1 31 19.1
 6 7 1 52.19 16.8
 -7 -7 -1 60.09 22.5
 -7 -7 -1 68.99 19.2
 7 7 1 105.39 19
 7 7 1 63.09 18.1
 11 -8 -1 54.69 21.8
 11 -8 -1 77.49 15.9
 10 -8 -1 75.19 14.9
 10 -8 -1 62.09 19.8
 9 -8 -1 257.57 21.2
 9 -8 -1 264.67 27.6
 8 -8 -1 312.37 21.8
 8 -8 -1 306.87 24.7
 7 -8 -1 649.83 27.5
 7 -8 -1 690.33 32
 6 -8 -1 1117.49 35.7
 6 -8 -1 1085.09 37.9
 -6 8 1 1068.19 27.7
 -6 8 1 1072.89 27
 5 -8 -1 139.29 18
 5 -8 -1 112.49 15.3
 -5 8 1 99.69 10.4
 4 -8 -1 78.69 10.5
 4 -8 -1 106.79 15
 4 -8 -1 96.39 15.6
 -4 8 1 90.09 11.5
 -4 8 1 89.69 11.7
 3 -8 -1 567.84 25.1
 3 -8 -1 591.34 25.8
 3 -8 -1 570.34 24.8
 2 -8 -1 447.26 31.3
 2 -8 -1 468.55 25.2
 2 -8 -1 475.55 22.8
 1 -8 -1 -0.9 9.6
 1 -8 -1 -5 9.5
 1 -8 -1 -7.3 10.3
 0 -8 -1 79.09 14.7
 0 -8 -1 82.09 15.1
 -1 -8 -1 -8.3 11.4
 -1 -8 -1 -14.2 10
 -1 -8 -1 -13.4 12
 -2 -8 -1 156.18 22.6
 -2 -8 -1 183.68 20.2
 -2 -8 -1 180.98 25
 -3 -8 -1 884.31 44.5
 -3 -8 -1 915.01 40.8
 -3 -8 -1 941.51 38
 3 8 1 835.12 39.5
 -4 -8 -1 97.19 17.5
 -4 -8 -1 73.99 19.6
 -4 -8 -1 75.59 19.4
 4 8 1 102.09 18.3
 -5 -8 -1 12.5 17.1
 -5 -8 -1 -0.6 13.8
 -5 -8 -1 -2.9 16.3
 5 8 1 12.7 13.9
 -6 -8 -1 199.18 28.5
 -6 -8 -1 196.78 30.5
 6 8 1 187.98 26.9
 11 -9 -1 68.99 16.4
 11 -9 -1 38.3 21.1
 10 -9 -1 49.8 14.6
 10 -9 -1 29.9 19.8
 9 -9 -1 85.09 19.3
 9 -9 -1 63.49 14.2
 8 -9 -1 330.57 23.1
 7 -9 -1 1109.99 42
 7 -9 -1 1097.29 38.1
 6 -9 -1 1052.69 38.5
 6 -9 -1 1079.79 37.1
 -6 9 1 1053.09 29.5
 5 -9 -1 10.3 10.9
 5 -9 -1 6.3 7.4
 5 -9 -1 -1.9 11.1
 -5 9 1 -1.3 6.9
 -5 9 1 -10.2 6.8
 4 -9 -1 3.2 8.5
 4 -9 -1 10.6 10.6
 4 -9 -1 5 11.2
 -4 9 1 -4.6 7.9
 3 -9 -1 115.69 16.6
 3 -9 -1 164.48 18.7
 3 -9 -1 123.69 15.8
 2 -9 -1 619.64 27.3
 2 -9 -1 616.64 28.4
 2 -9 -1 676.73 32.8
 1 -9 -1 1083.39 44
 1 -9 -1 1060.39 36.5
 1 -9 -1 991.7 38.3
 0 -9 -1 121.99 16.5
 0 -9 -1 107.29 18.3
 0 -9 -1 114.99 17.9
 -1 -9 -1 5.7 15.1
 -1 -9 -1 6.3 14.3
 -2 -9 -1 82.09 19.1
 -2 -9 -1 106.99 17.2
 -2 -9 -1 92.29 20.2
 -3 -9 -1 45.5 15.4
 -3 -9 -1 22.3 17.6
 -3 -9 -1 40 18.6
 3 9 1 33.3 14.7
 -4 -9 -1 435.66 33.7
 -4 -9 -1 442.66 30.2
 -4 -9 -1 398.46 36.5
 4 9 1 459.65 32.5
 -5 -9 -1 91.39 28.1
 -5 -9 -1 42.8 21.1
 -5 -9 -1 98.09 23.2
 5 9 1 48.7 17.5
 10 -10 -1 70.39 15.1
 10 -10 -1 36 18.9
 9 -10 -1 19.3 13.6
 9 -10 -1 -5.3 16.3
 8 -10 -1 111.89 20.5
 8 -10 -1 93.49 15.6
 7 -10 -1 40.6 17.5
 7 -10 -1 10.5 11.1
 -7 10 1 11.1 7.6
 6 -10 -1 301.07 22.8
 6 -10 -1 295.67 25
 -6 10 1 311.67 16.4
 5 -10 -1 72.89 14.8
 5 -10 -1 85.99 16
 5 -10 -1 74.49 12.1
 -5 10 1 70.19 11.2
 4 -10 -1 58.29 15
 4 -10 -1 57.29 14.3
 4 -10 -1 63.49 13.3
 -4 10 1 59.99 13.7
 3 -10 -1 368.36 24.1
 3 -10 -1 378.56 23
 3 -10 -1 354.76 26.2
 2 -10 -1 100.79 17.8
 2 -10 -1 120.39 16.1
 2 -10 -1 124.69 18.6
 1 -10 -1 215.48 22.9
 1 -10 -1 199.88 20.1
 1 -10 -1 232.18 27.2
 0 -10 -1 255.97 27.8
 0 -10 -1 233.98 23.9
 0 -10 -1 281.87 22.9
 -1 -10 -1 153.08 27.9
 -1 -10 -1 163.18 21.5
 -2 -10 -1 427.56 28.6
 -2 -10 -1 384.86 31.7
 -2 -10 -1 384.36 34.9
 2 10 1 441.56 31.3
 -3 -10 -1 191.28 28.4
 -3 -10 -1 249.97 27.2
 -3 -10 -1 211.48 28.2
 3 10 1 243.58 27.4
 -4 -10 -1 171.48 28
 -4 -10 -1 232.48 36
 -4 -10 -1 240.18 33.8
 4 10 1 243.48 29
 10 -11 -1 -6.2 18.2
 10 -11 -1 56.19 15.9
 9 -11 -1 98.19 17.4
 9 -11 -1 90.19 21.9
 8 -11 -1 183.88 21.6
 8 -11 -1 127.39 21.5
 7 -11 -1 9.3 15.9
 7 -11 -1 -1 11.3
 6 -11 -1 18.6 17.7
 6 -11 -1 24.7 13.5
 -6 11 1 28 8.7
 5 -11 -1 29.9 11.9
 5 -11 -1 60.19 15.5
 5 -11 -1 46.5 14.2
 4 -11 -1 31.7 13.3
 4 -11 -1 -1.2 12.1
 4 -11 -1 10.9 12.7
 -4 11 1 14.5 10.9
 3 -11 -1 355.26 25.1
 3 -11 -1 386.06 29.2
 3 -11 -1 336.27 25.9
 -3 11 1 441.76 28
 2 -11 -1 26.8 13.3
 2 -11 -1 35 15.3
 2 -11 -1 32.5 15.5
 -2 11 1 51.49 13.8
 1 -11 -1 12 11.6
 1 -11 -1 -5.9 19.1
 1 -11 -1 -5.5 12.9
 -1 11 1 5.6 13.7
 0 -11 -1 85.79 19.1
 0 -11 -1 65.49 18.5
 0 -11 -1 102.69 17.5
 0 11 1 97.39 19.1
 -1 -11 -1 337.37 31.4
 -1 -11 -1 359.86 34.7
 -1 -11 -1 397.56 28.1
 1 11 1 403.16 31.4
 -2 -11 -1 78.29 17.9
 -2 -11 -1 64.89 21.1
 -2 -11 -1 65.99 21.2
 2 11 1 90.49 19.5
 -3 -11 -1 493.55 39.5
 -3 -11 -1 422.16 42.9
 3 11 1 511.55 36.2
 10 -12 -1 58.79 15.3
 10 -12 -1 -1.2 25.2
 9 -12 -1 -4.1 17.7
 9 -12 -1 36.3 14.1
 8 -12 -1 78.89 16.8
 8 -12 -1 63.79 19.7
 7 -12 -1 16.2 14.8
 7 -12 -1 2.4 16.1
 6 -12 -1 365.26 32
 6 -12 -1 389.46 27.5
 5 -12 -1 39 17.3
 5 -12 -1 13.1 12.7
 5 -12 -1 39.2 15.3
 -5 12 1 45 12.2
 4 -12 -1 198.18 23.4
 4 -12 -1 173.68 22.1
 4 -12 -1 124.69 19.6
 3 -12 -1 263.47 29.3
 3 -12 -1 288.37 26.1
 3 -12 -1 323.27 25.5
 -3 12 1 346.97 28.6
 2 -12 -1 -4.4 14.4
 2 -12 -1 20.8 13.7
 2 -12 -1 26.6 15.2
 -2 12 1 21.6 16.1
 1 -12 -1 22.2 13.4
 1 -12 -1 23.6 16.2
 -1 12 1 26.8 15.8
 0 -12 -1 12 14
 0 -12 -1 -2 16.7
 0 -12 -1 1.4 15.2
 0 12 1 20.4 15
 -1 -12 -1 47.9 19.9
 -1 -12 -1 13 18.4
 1 12 1 32.5 17.4
 -2 -12 -1 210.78 30.8
 -2 -12 -1 181.98 32.9
 9 -13 -1 71.29 16.7
 8 -13 -1 82.39 22.2
 7 -13 -1 58.79 18.9
 7 -13 -1 68.39 17.6
 6 -13 -1 38 16.4
 6 -13 -1 70.29 18.4
 5 -13 -1 546.25 33.3
 5 -13 -1 600.24 35.4
 -5 13 1 667.03 32.3
 4 -13 -1 32.2 15.1
 4 -13 -1 42.4 15.7
 4 -13 -1 6.9 14.9
 -4 13 1 66.49 14.9
 3 -13 -1 71.99 16.4
 3 -13 -1 86.99 19.7
 2 -13 -1 290.87 30.5
 2 -13 -1 210.08 23.8
 -2 13 1 252.17 30.3
 1 -13 -1 33.5 15.1
 1 -13 -1 31.1 18.1
 1 -13 -1 10.4 18
 -1 13 1 41.5 17.3
 0 -13 -1 40.6 18.6
 0 -13 -1 30.2 16.5
 0 -13 -1 2.4 18
 0 13 1 21.5 16.2
 -1 -13 -1 49.3 22.4
 -1 -13 -1 49.99 17.1
 8 -14 -1 57.29 17.2
 7 -14 -1 297.67 29.8
 7 -14 -1 235.38 29.1
 -7 14 1 335.37 27.2
 6 -14 -1 288.57 29.1
 6 -14 -1 364.56 31.3
 -6 14 1 377.66 25.9
 5 -14 -1 67.39 18.7
 5 -14 -1 59.29 16.6
 4 -14 -1 29.3 16.1
 4 -14 -1 31 15.2
 4 -14 -1 -1.8 15.6
 3 -14 -1 58.29 19.2
 3 -14 -1 95.09 18.6
 2 -14 -1 198.68 34.9
 2 -14 -1 257.27 26.6
 -2 14 1 220.68 29.2
 1 -14 -1 125.89 26.3
 1 -14 -1 124.29 23.8
 1 -14 2 118.89 24.4
 2 -14 2 108.49 23
 2 -14 2 129.29 25.7
 2 -14 2 165.68 25
 3 -14 2 71.39 18.5
 3 -14 2 37.7 17.5
 4 -14 2 32 16.1
 4 -14 2 17 13.5
 4 -14 2 44.7 17.7
 5 -14 2 71.59 17.3
 5 -14 2 54.69 17
 5 -14 2 85.29 18.8
 6 -14 2 -0.9 13.5
 6 -14 2 12.9 15.1
 6 -14 2 6.1 14
 7 -14 2 69.19 18.5
 7 -14 2 49.99 18.3
 -1 -13 2 55.89 19
 -1 -13 2 57.39 20.2
 0 -13 2 126.79 22.2
 0 -13 2 105.09 23.3
 1 -13 2 36 12.2
 1 -13 2 28.1 16.8
 2 -13 2 35.3 13
 2 -13 2 9 16
 2 -13 2 18.7 15.4
 3 -13 2 50.39 19.9
 3 -13 2 98.79 16.4
 3 -13 2 74.49 17.8
 4 -13 2 34.9 15.3
 4 -13 2 82.09 17.7
 4 -13 2 52.39 15.1
 5 -13 2 -0.4 13.6
 5 -13 2 19.7 15.6
 5 -13 2 3.3 12.6
 6 -13 2 25.8 15.2
 6 -13 2 30.6 16.6
 6 -13 2 19.6 12.5
 7 -13 2 104.49 19.4
 7 -13 2 112.69 20.5
 8 -13 2 62.99 21.3
 8 -13 2 75.09 18.7
 9 -13 2 228.68 26.2
 -3 -12 2 74.09 23.7
 -3 -12 2 114.79 25
 -2 -12 2 55.19 20.8
 -2 -12 2 62.99 20.6
 -1 -12 2 37.1 12.2
 -1 -12 2 37.9 18.1
 -1 -12 2 22.1 17.7
 0 -12 2 12.9 10.8
 0 -12 2 16.6 15
 0 -12 2 -15.2 14.1
 1 -12 2 25.3 11.1
 1 -12 2 25.2 14.7
 1 -12 2 4.3 14.1
 2 -12 2 121.89 17.1
 2 -12 2 117.99 18.4
 2 -12 2 81.89 18.2
 3 -12 2 13.5 14.1
 3 -12 2 7.5 11.4
 3 -12 2 11 14.2
 4 -12 2 81.39 15.6
 4 -12 2 50.59 15.7
 4 -12 2 71.39 16.8
 5 -12 2 54.49 16.1
 5 -12 2 4.9 11.6
 5 -12 2 31.3 14.4
 6 -12 2 32.9 15.2
 6 -12 2 32 13.2
 6 -12 2 32.4 15.5
 7 -12 2 -18.2 15.6
 7 -12 2 -7.1 8.1
 7 -12 2 -3.4 14
 8 -12 2 5.2 15.5
 8 -12 2 -26.5 17.2
 9 -12 2 7.8 15.8
 9 -12 2 10.3 19
 -4 -11 2 -0.8 21.4
 -4 -11 2 -3.9 17.5
 -3 -11 2 47.4 12.4
 -3 -11 2 -0.1 17.4
 -3 -11 2 25.5 17.9
 -2 -11 2 145.39 18.4
 -2 -11 2 121.79 23.1
 -2 -11 2 121.49 21.7
 -1 -11 2 70.89 18
 -1 -11 2 53.99 12
 -1 -11 2 44.9 17.9
 0 -11 2 268.07 24.5
 0 -11 2 256.67 19.5
 1 -11 2 819.92 46.9
 1 -11 2 719.13 39.9
 1 -11 2 731.83 29.4
 2 -11 2 487.15 29.4
 2 -11 2 496.75 32.6
 2 -11 2 513.65 25
 3 -11 2 9.2 11.8
 3 -11 2 -11 11.8
 3 -11 2 -6.4 11.1
 4 -11 2 542.65 30.4
 4 -11 2 578.34 30.7
 4 -11 2 581.14 28.3
 5 -11 2 273.27 22.7
 5 -11 2 221.38 23.7
 6 -11 2 5 8.7
 6 -11 2 -13.9 12.8
 6 -11 2 -8.6 13.6
 7 -11 2 14.1 8
 7 -11 2 -1.5 15.2
 7 -11 2 -7.3 13.4
 8 -11 2 1.4 17
 8 -11 2 1.1 14.7
 9 -11 2 76.89 21.3
 9 -11 2 80.49 19.1
 10 -11 2 -59.59 26.5
 10 -11 2 -5.6 16.4
 -5 -10 2 139.49 25.6
 -4 -10 2 308.97 21.3
 -4 -10 2 298.57 35
 -4 -10 2 293.57 32.6
 -3 -10 2 880.81 47.3
 -3 -10 2 882.51 37
 -3 -10 2 867.61 41.1
 -2 -10 2 107.29 19.4
 -2 -10 2 89.39 24.7
 -2 -10 2 76.89 18.8
 -1 -10 2 -7.6 13.2
 -1 -10 2 1.2 9.3
 -1 -10 2 15.4 14.9
 0 -10 2 -1.7 12.5
 0 -10 2 -1.7 9.2
 0 -10 2 -14.8 12.3
 1 -10 2 502.95 32.5
 1 -10 2 468.75 27.1
 2 -10 2 1134.39 43.9
 2 -10 2 1138.09 37.1
 2 -10 2 1147.29 40.8
 3 -10 2 25.6 11.3
 3 -10 2 31.6 12.9
 3 -10 2 17.1 12.3
 4 -10 2 2.1 12.5
 4 -10 2 18 12.5
 4 -10 2 9 11.2
 5 -10 2 10.2 13.1
 5 -10 2 -15 12.4
 5 -10 2 1.7 9
 -6 10 -2 362.56 22.4
 6 -10 2 366.86 24.8
 6 -10 2 409.76 20.8
 6 -10 2 419.56 26.4
 7 -10 2 107.89 12.5
 7 -10 2 116.79 18.8
 7 -10 2 94.59 20.1
 8 -10 2 426.56 29
 8 -10 2 390.36 30.5
 9 -10 2 249.97 27.6
 9 -10 2 177.88 26.5
 10 -10 2 8.9 20.8
 10 -10 2 17 18.2
 -6 -9 2 60.79 21.5
 -5 -9 2 50.39 12.6
 -5 -9 2 27.6 19.1
 -5 -9 2 46.9 19
 -4 -9 2 105.49 20.5
 -4 -9 2 75.69 20.1
 -3 -9 2 60.09 18.2
 -3 -9 2 53.09 11.5
 -3 -9 2 75.49 16.8
 -2 -9 2 170.88 21.7
 -2 -9 2 143.39 20.9
 -2 -9 2 167.48 16.2
 -1 -9 2 891.81 36.2
 -1 -9 2 859.81 41
 -1 -9 2 860.71 30
 0 -9 2 360.56 19.2
 0 -9 2 350.46 23.9
 0 -9 2 453.25 30
 1 -9 2 3417.66 88.29
 1 -9 2 3303.77 92.29
 1 -9 2 3430.56 83.09
 2 -9 2 979.4 32.6
 2 -9 2 993.2 35.6
 2 -9 2 1011.7 39.1
 3 -9 2 994.3 36.5
 3 -9 2 953 33.4
 3 -9 2 908.01 34.2
 4 -9 2 323.07 20.7
 4 -9 2 323.27 21.4
 4 -9 2 323.17 21.1
 -5 9 -2 199.28 17.8
 5 -9 2 203.78 19.5
 5 -9 2 245.88 17
 5 -9 2 221.08 20.7
 6 -9 2 -6.8 13.1
 6 -9 2 0.3 6.3
 6 -9 2 6.5 12.7
 -7 9 -2 459.55 16.5
 7 -9 2 453.85 26.6
 7 -9 2 461.15 29
 8 -9 2 219.18 23
 8 -9 2 211.98 24.1
 9 -9 2 53.99 18.8
 9 -9 2 43.9 18
 10 -9 2 -19.7 16.7
 10 -9 2 -4.9 16.4
 11 -9 2 -13.1 17
 11 -9 2 -11.6 20.4
 6 8 -2 24.7 10.5
 -6 -8 2 33.3 18.2
 -6 -8 2 33.6 19.5
 -5 -8 2 306.17 33.8
 -5 -8 2 369.86 43.4
 -4 -8 2 287.47 32.6
 -4 -8 2 301.37 19.1
 -4 -8 2 329.07 28
 -3 -8 2 82.49 16.7
 -3 -8 2 83.09 12.3
 2 8 -2 99.39 10.9
 -2 -8 2 95.99 17.1
 -2 -8 2 105.39 13.7
 -2 -8 2 100.09 18.3
 1 8 -2 194.78 13.7
 -1 -8 2 204.38 19.6
 -1 -8 2 227.68 15.2
 -1 -8 2 212.58 22
 0 8 -2 -6.6 7
 0 -8 2 3 6.7
 0 -8 2 0.7 10.1
 0 -8 2 2.9 10
 -1 8 -2 789.02 26
 1 -8 2 836.12 30.5
 1 -8 2 866.41 27.3
 2 -8 2 597.84 26.9
 2 -8 2 574.74 22
 2 -8 2 569.94 24.4
 3 -8 2 1240.08 36.8
 3 -8 2 1230.88 39
 3 -8 2 1216.58 38.7
 -4 8 -2 651.73 25.2
 4 -8 2 671.93 25.8
 4 -8 2 677.23 25.8
 4 -8 2 668.53 27.1
 -5 8 -2 533.05 24.4
 5 -8 2 549.54 25.8
 5 -8 2 559.94 21.8
 5 -8 2 557.54 25.4
 6 -8 2 206.38 12.7
 6 -8 2 190.48 20.7
 6 -8 2 180.08 19.1
 -7 8 -2 1111.59 28.7
 7 -8 2 1160.58 40.1
 7 -8 2 1106.39 29.8
 7 -8 2 1178.38 41
 8 -8 2 796.72 35
 8 -8 2 775.72 50.39
 9 -8 2 173.18 26.2
 9 -8 2 153.68 20.4
 10 -8 2 -10.1 16.4
 10 -8 2 10.7 18
 11 -8 2 15.3 18.5
 7 7 -2 5.2 10.2
 -7 -7 2 28.2 18.2
 -7 -7 2 29.7 18.1
 6 7 -2 171.38 16
 -6 -7 2 169.38 22.9
 -6 -7 2 131.39 23.2
 -5 -7 2 126.69 16
 -5 -7 2 123.19 19.2
 -4 -7 2 409.56 30.6
 -4 -7 2 337.67 25.2
 -4 -7 2 355.76 19.4
 3 7 -2 70.49 9.1
 -3 -7 2 54.19 10.5
 -3 -7 2 51.49 15.3
 -3 -7 2 41 14.2
 2 7 -2 181.38 12.8
 -2 -7 2 147.29 17.6
 -2 -7 2 176.48 13.5
 -2 -7 2 216.48 21.6
 1 7 -2 24 8.4
 -1 -7 2 18.7 10.6
 -1 -7 2 28.5 7.4
 -1 -7 2 27.8 10.8
 0 7 -2 -14.4 6.8
 0 -7 2 -3.1 8.4
 0 -7 2 -6.7 12.8
 0 -7 2 4.8 5.9
 -1 7 -2 373.36 15.4
 1 -7 2 378.16 20.7
 1 -7 2 378.66 16
 1 -7 2 364.56 18.5
 -2 7 -2 146.29 11.2
 -2 7 -2 162.48 16.3
 2 -7 2 186.38 12.5
 2 -7 2 174.88 13.9
 2 -7 2 144.79 13.6
 -3 7 -2 15.3 7.1
 3 -7 2 9.8 6.4
 3 -7 2 21 8.1
 3 -7 2 11.3 8.8
 -4 7 -2 4098.69 101.59
 4 -7 2 4060.99 97.69
 4 -7 2 4063.99 96.79
 5 -7 2 -3.4 10.4
 5 -7 2 -0.3 5.2
 5 -7 2 -7.4 9.6
 -6 7 -2 45.9 6
 6 -7 2 60.49 14.5
 6 -7 2 51.19 13.5
 -7 7 -2 640.04 18.7
 7 -7 2 608.84 30.1
 7 -7 2 588.84 17.6
 7 -7 2 638.74 29.8
 8 -7 2 31.4 14.7
 8 -7 2 47.9 15.4
 9 -7 2 333.07 28.1
 9 -7 2 287.67 26
 10 -7 2 170.28 24.9
 10 -7 2 186.28 25.1
 11 -7 2 20.4 18.4
 11 -7 2 49.2 22
 8 6 -2 79.79 14.7
 -8 -6 2 83.69 21.8
 -8 -6 2 114.09 22.1
 7 6 -2 182.18 17.2
 -7 -6 2 136.59 23.4
 -7 -6 2 142.29 22.1
 -6 -6 2 84.09 18.5
 -5 -6 2 162.98 15.7
 -5 -6 2 161.48 24.3
 -5 -6 2 166.88 22.6
 4 6 -2 549.35 19.7
 -4 -6 2 498.85 27
 -4 -6 2 506.15 21.7
 -4 -6 2 507.75 31.3
 3 6 -2 886.91 30.6
 -3 -6 2 832.62 32.4
 -3 -6 2 841.32 36.8
 -3 -6 2 803.22 26.9
 2 6 -2 -4.7 5
 -2 -6 2 -13.4 7.7
 -2 -6 2 -4.4 5.4
 -2 -6 2 -5 7.9
 1 6 -2 58.49 7.8
 -1 -6 2 59.29 10.8
 -1 -6 2 55.19 11.1
 -1 -6 2 61.29 7.5
 0 6 -2 148.69 9.3
 0 -6 2 119.69 14.1
 0 -6 2 128.49 9.4
 0 -6 2 135.09 12.5
 -1 6 -2 230.88 14.2
 -1 6 -2 222.18 11.1
 1 -6 2 215.98 14.3
 1 -6 2 219.68 15.5
 1 -6 2 202.28 11.5
 -2 6 -2 5181.18 120.29
 -2 6 -2 5262.17 120.49
 2 -6 2 5207.48 121.39
 2 -6 2 5141.19 120.39
 2 -6 2 5094.89 118.09
 -3 6 -2 -0.2 6.6
 3 -6 2 5.4 5.3
 3 -6 2 -18.4 8
 3 -6 2 9.9 7.5
 4 -6 2 459.45 17.3
 4 -6 2 436.26 19.2
 4 -6 2 488.25 20.7
 -5 6 -2 243.68 12.2
 5 -6 2 264.47 13.6
 5 -6 2 271.57 17.4
 5 -6 2 271.77 18.1
 -6 6 -2 17.2 4.3
 6 -6 2 14.7 4.7
 6 -6 2 14.9 11.8
 6 -6 2 27.2 11.4
 7 -6 2 151.38 18.6
 7 -6 2 163.38 9.3
 7 -6 2 162.48 8.6
 7 -6 2 154.08 20
 8 -6 2 384.16 26
 8 -6 2 418.46 27
 8 -6 2 333.87 10.5
 9 -6 2 132.29 19.6
 9 -6 2 95.69 17.7
 10 -6 2 204.28 25.5
 10 -6 2 232.88 27.8
 11 -6 2 -4.9 18.3
 8 5 -2 103.79 15.1
 8 5 -2 139.39 19.8
 8 5 -2 93.39 17.5
 -8 -5 2 72.79 20.4
 -8 -5 2 91.89 20
 7 5 -2 149.49 16.2
 -7 -5 2 142.99 20.6
 6 5 -2 60.59 11
 -6 -5 2 32.7 14.9
 -6 -5 2 42.3 15.3
 5 5 -2 93.99 12.8
 -5 -5 2 103.79 13.9
 -5 -5 2 102.39 17
 -5 -5 2 126.29 17.9
 4 5 -2 275.17 14.9
 -4 -5 2 283.37 20.7
 -4 -5 2 264.37 24.7
 -4 -5 2 285.87 15.7
 3 5 -2 16.8 5.3
 -3 -5 2 14.2 6.4
 -3 -5 2 3.4 8.6
 -3 -5 2 13.6 8.7
 2 5 -2 3095.89 71.69
 -2 -5 2 3163.98 77.29
 -2 -5 2 3136.99 82.19
 -2 -5 2 3085.69 73.29
 1 5 -2 3068.09 71.59
 1 5 -2 3145.69 75.69
 -1 -5 2 3210.48 74.99
 -1 -5 2 3134.19 80.69
 -1 -5 2 3161.28 76.49
 0 5 -2 121.69 11.5
 0 5 -2 161.88 12.8
 0 5 -2 168.58 8.7
 0 -5 2 124.09 11.3
 0 -5 2 162.08 13.3
 -1 5 -2 1005.6 26.6
 1 -5 2 1000.3 29.6
 1 -5 2 1008.1 27.1
 1 -5 2 1004.2 30.7
 -2 5 -2 1946.11 48.1
 2 -5 2 1967.6 50.19
 2 -5 2 1945.51 48.4
 2 -5 2 1995.5 50.19
 -3 5 -2 1020.6 28.7
 -3 5 -2 966.5 29.7
 -3 5 -2 961.4 28.4
 3 -5 2 1003.8 28.2
 3 -5 2 993 29.1
 3 -5 2 1018.2 30.2
 -4 5 -2 -3.5 4.7
 4 -5 2 14.5 7.6
 4 -5 2 6 8.7
 -5 5 -2 408.56 14.3
 5 -5 2 406.06 22.5
 5 -5 2 444.66 20.8
 5 -5 2 417.76 14.9
 -6 5 -2 678.83 20
 6 -5 2 718.53 27.5
 6 -5 2 714.43 20.8
 7 -5 2 18.4 13
 7 -5 2 9.3 4.8
 7 -5 2 11.4 5.6
 7 -5 2 -1.5 12.3
 8 -5 2 115.59 16.8
 8 -5 2 98.39 9.1
 8 -5 2 110.49 17.6
 9 -5 2 74.69 16.8
 9 -5 2 59.49 7.9
 9 -5 2 55.69 15.8
 10 -5 2 71.69 18.4
 10 -5 2 83.09 19.1
 11 -5 2 -0.5 17.9
 11 -5 2 35.7 19.3
 9 4 -2 28.1 13.4
 9 4 -2 19.6 13.7
 9 4 -2 50.99 14.4
 -9 -4 2 6.4 16.2
 8 4 -2 54.89 13.5
 8 4 -2 34.1 12
 7 4 -2 575.24 25.8
 7 4 -2 546.75 23.9
 -7 -4 2 535.05 29.8
 -7 -4 2 477.95 34
 6 4 -2 2346.87 60.99
 -6 -4 2 2336.87 66.89
 -6 -4 2 2390.36 73.19
 5 4 -2 325.37 16
 5 4 -2 342.67 16.9
 -5 -4 2 294.07 25.4
 -5 -4 2 303.97 21.4
 4 4 -2 621.64 20.6
 -4 -4 2 606.04 21.4
 -4 -4 2 611.14 25
 3 4 -2 3027 70.19
 3 4 -2 2980.7 72.59
 -3 -4 2 3133.29 80.09
 -3 -4 2 2945.61 71.09
 -3 -4 2 3021.3 74.79
 2 4 -2 3633.24 82.19
 2 4 -2 3666.73 85.59
 -2 -4 2 3597.34 83.19
 -2 -4 2 3614.24 91.09
 -2 -4 2 3772.72 86.99
 1 4 -2 1033.5 25
 1 4 -2 1031.6 28.7
 -1 -4 2 1026.6 32.3
 -1 -4 2 1004.7 25.5
 -1 -4 2 986.9 29
 0 4 -2 3.2 3.5
 0 4 -2 4.8 5.7
 0 -4 2 -2.6 5.1
 0 -4 2 0.9 5.8
 0 -4 2 -0.9 3.4
 -2 4 -2 2648.33 62.89
 -2 4 -2 2737.43 63.89
 2 -4 2 2667.13 64.19
 2 -4 2 2668.13 63.49
 2 -4 2 2677.73 62.79
 -3 4 -2 200.98 12
 -3 4 -2 187.38 10.9
 3 -4 2 216.18 13.1
 3 -4 2 184.18 11.7
 3 -4 2 177.58 12
 -4 4 -2 6254.37 144.19
 -4 4 -2 6236.58 138.19
 -4 4 -2 6169.28 140.99
 4 -4 2 6240.28 138.49
 4 -4 2 6161.18 141.69
 4 -4 2 6195.38 141.69
 -5 4 -2 392.36 13.5
 5 -4 2 397.36 18.9
 5 -4 2 355.86 16.9
 5 -4 2 390.46 18.2
 6 -4 2 438.46 17.3
 6 -4 2 501.85 22.3
 6 -4 2 508.75 20.2
 6 -4 2 474.65 22.5
 7 -4 2 70.69 9.7
 7 -4 2 43.1 7.8
 7 -4 2 59.69 14.1
 7 -4 2 67.69 14
 8 -4 2 211.58 21.6
 8 -4 2 204.68 13.2
 8 -4 2 183.18 14.4
 8 -4 2 189.58 21.9
 9 -4 2 25.7 15.2
 9 -4 2 -5.9 7.5
 9 -4 2 1.3 13.6
 10 -4 2 -10.2 14.5
 10 -4 2 -25.1 14.5
 11 -4 2 -9 17.5
 10 3 -2 -20.8 13.7
 10 3 -2 12.5 14.9
 9 3 -2 34.9 14.2
 9 3 -2 91.59 25.6
 9 3 -2 64.79 14.4
 -9 -3 2 33.1 21.4
 8 3 -2 127.69 17.4
 8 3 -2 109.59 16.7
 7 3 -2 173.58 17.3
 7 3 -2 166.98 19.4
 -7 -3 2 185.18 21.1
 -7 -3 2 181.68 23.8
 6 3 -2 31.7 9.4
 -6 -3 2 24.9 12.5
 -6 -3 2 43.5 12.4
 5 3 -2 76.49 10
 5 3 -2 90.09 11.2
 -5 -3 2 69.09 12.1
 4 3 -2 1.6 5.6
 4 3 -2 0.7 5.3
 4 3 -2 -3.4 5.2
 -4 -3 2 8.4 8.4
 -4 -3 2 -8.1 6.8
 3 3 -2 1567.14 39
 3 3 -2 1565.64 40.3
 3 3 -2 1569.44 44.4
 -3 -3 2 1595.34 42
 -3 -3 2 1550.74 45.8
 -3 -3 2 1598.74 39.7
 2 3 -2 4716.13 105.69
 2 3 -2 4778.92 103.09
 2 3 -2 4638.94 109.29
 -2 -3 2 4588.74 110.19
 -2 -3 2 4666.83 106.39
 -2 -3 2 4570.14 103.59
 1 3 -2 16.6 5.1
 -1 -3 2 15.3 5.6
 -1 -3 2 3.8 4.8
 -1 -3 2 12.9 2.8
 -2 3 -2 369.86 13.3
 -2 3 -2 372.66 13.7
 2 -3 2 370.66 13.2
 2 -3 2 373.26 13.3
 2 -3 2 385.16 14.4
 -3 3 -2 2050.59 51.49
 -3 3 -2 2083.29 49.3
 3 -3 2 2076.59 51.29
 3 -3 2 2069.09 49.7
 3 -3 2 2079.69 51.19
 -4 3 -2 324.27 12.4
 -4 3 -2 329.37 15.3
 -4 3 -2 280.87 14.7
 4 -3 2 343.47 16.4
 4 -3 2 327.87 15.6
 4 -3 2 329.47 15.6
 -5 3 -2 1197.58 31.6
 5 -3 2 1234.88 35.5
 5 -3 2 1198.48 35.8
 5 -3 2 1202.08 32.4
 6 -3 2 1250.87 37.2
 6 -3 2 1203.58 33.6
 6 -3 2 1236.28 38.1
 6 -3 2 1165.58 34.5
 7 -3 2 204.68 19.5
 7 -3 2 233.88 15
 7 -3 2 229.48 17.2
 7 -3 2 242.38 18.9
 8 -3 2 103.89 17.3
 8 -3 2 106.09 13
 8 -3 2 124.99 14.6
 8 -3 2 119.39 15.9
 9 -3 2 354.76 24.4
 9 -3 2 326.07 26.4
 9 -3 2 299.87 18.6
 10 -3 2 106.99 19.3
 10 -3 2 81.09 17.8
 10 -3 2 61.19 11.3
 11 -3 2 2.6 18.1
 10 2 -2 68.49 15.3
 9 2 -2 30.1 12.5
 9 2 -2 14.1 12.8
 -9 -2 2 10.3 14.2
 8 2 -2 11.9 11.1
 8 2 -2 19.3 10.4
 -8 -2 2 14.5 12.8
 7 2 -2 623.04 25.7
 7 2 -2 672.63 39.3
 -7 -2 2 627.64 32.5
 6 2 -2 307.07 16.9
 6 2 -2 307.17 16.9
 -6 -2 2 315.37 19.4
 -6 -2 2 288.87 23.2
 5 2 -2 29.3 7.9
 5 2 -2 22.7 5.9
 5 2 -2 20.6 6.9
 -5 -2 2 9.8 8.1
 -5 -2 2 15.5 8.2
 4 2 -2 2.5 5
 4 2 -2 12.3 6
 4 2 -2 2.9 6.6
 4 2 -2 15.2 5.2
 -4 -2 2 24 8
 -4 -2 2 5.4 6.3
 2 2 -2 283.07 8.2
 2 2 -2 271.57 12.7
 2 2 -2 248.68 8.6
 2 2 -2 259.07 9.9
 -2 -2 2 275.47 13.2
 -2 -2 2 263.77 10.5
 1 2 -2 416.26 15.3
 1 2 -2 403.76 12.6
 1 2 -2 410.76 9.2
 -1 -2 2 376.56 12.4
 -1 -2 2 401.86 15
 -1 -2 2 383.66 9.3
 -2 2 -2 2963.1 68.49
 -2 2 -2 2965.1 67.89
 2 -2 2 2991.9 70.09
 2 -2 2 2890.11 68.09
 2 -2 2 2914.61 68.29
 2 -2 2 3002 68.49
 -3 2 -2 3981.7 90.39
 3 -2 2 3934.91 92.29
 3 -2 2 4070.99 91.99
 3 -2 2 3991.7 90.89
 -4 2 -2 2582.34 61.89
 -4 2 -2 2552.54 63.59
 4 -2 2 2669.13 62.39
 4 -2 2 2765.62 65.29
 4 -2 2 2679.13 63.79
 4 -2 2 2471.85 71.49
 5 -2 2 18.6 7.9
 5 -2 2 16.1 8
 5 -2 2 8.1 5.5
 5 -2 2 5.7 5.4
 6 -2 2 356.06 19.3
 6 -2 2 334.57 16.4
 6 -2 2 347.37 18
 7 -2 2 1065.59 35.7
 7 -2 2 1168.78 34.7
 7 -2 2 1162.28 39.1
 7 -2 2 1104.09 37.1
 8 -2 2 1317.47 42.4
 8 -2 2 1253.07 38.9
 8 -2 2 1290.27 44.9
 9 -2 2 175.08 16.9
 9 -2 2 143.29 20.6
 9 -2 2 157.48 20.5
 10 -2 2 30.1 10.6
 10 -2 2 34.4 16.6
 11 -2 2 -36.7 16.7
 11 -2 2 -4.7 17
 10 1 -2 40.7 17.5
 10 1 -2 56.79 14.4
 9 1 -2 -4.3 10.2
 9 1 -2 -14.4 11.8
 -9 -1 2 -9.5 11.3
 8 1 -2 -13.6 9.7
 8 1 -2 -2.3 11.2
 -8 -1 2 1.7 10.8
 7 1 -2 14.7 12.3
 7 1 -2 5.9 8.6
 -7 -1 2 8.1 10.2
 6 1 -2 21.3 8.4
 6 1 -2 11.6 7.3
 -6 -1 2 -2.1 8.4
 5 1 -2 1616.94 45.5
 5 1 -2 1715.83 43.1
 5 1 -2 1634.84 45.1
 5 1 -2 1610.84 41.8
 5 1 -2 1669.83 42.3
 -5 -1 2 1681.13 43.8
 -5 -1 2 1671.63 47.6
 4 1 -2 2276.67 53.09
 4 1 -2 2157.18 52.59
 4 1 -2 2235.18 56.39
 4 1 -2 2168.38 54.59
 -4 -1 2 2237.08 53.89
 -4 -1 2 2207.38 57.29
 3 1 -2 12.4 4
 3 1 -2 12.9 3.7
 3 1 -2 16 5.4
 3 1 -2 5.4 4.4
 -3 -1 2 9.1 5
 2 1 -2 11.8 3.5
 2 1 -2 13.9 2.6
 2 1 -2 11.8 4.3
 -2 -1 2 6.9 3.1
 -1 1 -2 1310.57 32.6
 -1 1 -2 1341.97 33.3
 1 -1 2 1329.47 33.1
 1 -1 2 1322.07 32.2
 1 -1 2 1254.37 32.7
 -2 1 -2 150.68 8
 -2 1 -2 155.38 10.5
 2 -1 2 156.48 8.8
 2 -1 2 148.09 8.8
 2 -1 2 155.38 9.2
 -4 1 -2 4000.6 95.09
 4 -1 2 4198.78 96.39
 4 -1 2 4164.08 94.49
 4 -1 2 3899.01 96.99
 4 -1 2 4074.69 99.29
 4 -1 2 4011 96.29
 4 -1 2 4112.29 95.09
 5 -1 2 638.34 22.4
 5 -1 2 663.53 23.7
 5 -1 2 659.23 24.8
 6 -1 2 98.09 13.7
 6 -1 2 123.19 23.8
 6 -1 2 102.39 12.9
 6 -1 2 89.99 12.2
 7 -1 2 -6.6 10.4
 7 -1 2 1.7 11.3
 7 -1 2 2.2 8.1
 8 -1 2 509.45 29
 8 -1 2 433.66 25.4
 8 -1 2 466.55 26.3
 9 -1 2 267.17 23.6
 9 -1 2 294.57 25.1
 10 -1 2 144.09 22.3
 10 -1 2 153.58 21.7
 10 -1 2 140.49 19.2
 11 0 -2 30.1 17.8
 9 0 -2 84.79 20.2
 9 0 -2 113.99 15.3
 8 0 -2 44.8 13.2
 8 0 -2 45.2 10.3
 8 0 -2 39.9 10.8
 -8 0 2 47.6 12.6
 7 0 -2 1064.49 31.1
 7 0 -2 1049.59 38.5
 7 0 -2 1023.5 31.6
 -7 0 2 1081.09 36.8
 6 0 -2 304.47 14.1
 6 0 -2 278.47 15.6
 6 0 -2 305.67 13.9
 6 0 -2 319.47 16.1
 -6 0 2 310.57 17.4
 5 0 -2 -3.6 4.5
 5 0 -2 -4.9 4.5
 5 0 -2 3.6 6.6
 5 0 -2 -4.8 5.9
 -5 0 2 -8.2 5.3
 4 0 -2 136.79 8
 4 0 -2 147.69 10.5
 4 0 -2 157.28 10
 4 0 -2 143.39 9.5
 4 0 -2 143.69 7.6
 -4 0 2 137.39 10.5
 -4 0 2 157.08 10.6
 3 0 -2 847.22 22
 3 0 -2 850.21 20.8
 3 0 -2 864.71 23.4
 3 0 -2 831.02 20.4
 -3 0 2 867.71 23.9
 -3 0 2 828.92 21.9
 2 0 -2 280.07 8.9
 2 0 -2 272.37 6.9
 2 0 -2 303.17 10.9
 -2 0 2 291.07 10.9
 -2 0 2 274.87 8.7
 -2 0 2 252.57 7.2
 0 0 -2 1507.55 35
 0 0 -2 1528.85 35.9
 0 0 2 1513.65 35.7
 0 0 2 1506.45 36.5
 0 0 2 1489.25 34.9
 -1 0 -2 2303.47 54.49
 -1 0 -2 2396.46 55.89
 1 0 2 2345.37 54.79
 1 0 2 2301.17 54.19
 2 0 2 7683.73 171.88
 -3 0 -2 1030 31.6
 3 0 2 1050.69 30.7
 3 0 2 1011.5 28.8
 3 0 2 1002.2 28.9
 -4 0 -2 185.98 14.4
 4 0 2 176.38 13.7
 4 0 2 164.88 11.8
 4 0 2 158.48 12.3
 4 0 2 157.78 12.2
 -5 0 -2 178.48 16.1
 5 0 2 195.08 13.9
 5 0 2 184.38 13.5
 5 0 2 173.58 14.1
 5 0 2 172.58 13.8
 6 0 2 1166.38 37.4
 6 0 2 1166.28 37.4
 6 0 2 1207.48 38.9
 7 0 2 571.74 27.8
 7 0 2 528.15 25.8
 8 0 2 417.66 23.7
 8 0 2 415.66 25.1
 8 0 2 399.96 23.5
 9 0 2 66.79 16.3
 9 0 2 86.99 13.7
 9 0 2 68.29 18.1
 10 0 2 181.68 25.2
 10 0 2 221.68 22.7
 10 0 2 135.69 21
 11 -1 -2 16.1 16.8
 11 -1 -2 -19.9 12.8
 10 -1 -2 20.4 15.1
 9 -1 -2 83.39 15.2
 9 -1 -2 49.99 11.3
 8 -1 -2 2545.05 64.09
 8 -1 -2 2329.97 63.89
 8 -1 -2 2586.44 67.59
 8 -1 -2 2514.25 62.59
 -8 1 2 2543.65 67.39
 7 -1 -2 27.9 7.7
 7 -1 -2 -0.2 8.7
 7 -1 -2 10.8 20
 7 -1 -2 14.1 7.4
 -7 1 2 15.5 7.7
 6 -1 -2 757.22 23.8
 6 -1 -2 755.32 22.2
 6 -1 -2 716.73 23.1
 6 -1 -2 778.12 25.7
 -6 1 2 768.82 25.3
 5 -1 -2 525.55 17.2
 5 -1 -2 480.05 16.3
 5 -1 -2 520.55 18.6
 -5 1 2 517.75 18.2
 -5 1 2 490.15 17.9
 4 -1 -2 4.5 4.1
 4 -1 -2 8.7 3.9
 4 -1 -2 12.7 5.7
 4 -1 -2 10.8 3.6
 -4 1 2 11.7 4
 3 -1 -2 3812.92 85.49
 3 -1 -2 3791.22 84.79
 3 -1 -2 3742.23 83.09
 3 -1 -2 3796.32 82.59
 -3 1 2 3810.62 82.69
 -3 1 2 3646.34 85.19
 -3 1 2 3875.21 84.99
 0 -1 -2 50.39 7.1
 0 -1 -2 36.8 5.8
 0 -1 -2 39.3 6.7
 0 1 2 41.7 6.1
 0 1 2 45.3 6.3
 -1 -1 -2 0.6 7.4
 -1 -1 -2 3 6.6
 1 1 2 0.9 4.4
 -2 -1 -2 44.7 7.8
 -2 -1 -2 46.7 7.8
 2 1 2 39.3 6.6
 2 1 2 46.8 7.7
 2 1 2 34.5 6
 2 1 2 47.6 7.6
 2 1 2 41.6 6.7
 -3 -1 -2 6370.36 145.49
 -3 -1 -2 6402.16 145.99
 3 1 2 6309.07 143.09
 3 1 2 6348.37 143.89
 3 1 2 6186.48 144.69
 3 1 2 6177.58 144.89
 -4 -1 -2 143.19 14.8
 4 1 2 146.39 13.4
 4 1 2 157.98 13.1
 4 1 2 146.69 13.1
 -5 -1 -2 294.37 23.7
 5 1 2 279.47 16.6
 5 1 2 281.17 17.2
 -6 -1 -2 1991.6 59.29
 6 1 2 1976.4 55.79
 6 1 2 1865.81 72.69
 6 1 2 1953.5 55.09
 7 1 2 22.1 12.6
 7 1 2 13.4 10.5
 7 1 2 35.8 13.1
 8 1 2 -21.1 12
 8 1 2 4.6 12.5
 8 1 2 17.6 10.6
 9 1 2 12.4 11.9
 9 1 2 13.9 15.3
 9 1 2 17.6 14.3
 10 1 2 -14.1 15.2
 10 1 2 11.8 16.7
 10 1 2 23.6 14.1
 11 -2 -2 -16.6 15.5
 10 -2 -2 277.27 15.5
 10 -2 -2 241.18 26.1
 9 -2 -2 58.09 14.4
 9 -2 -2 69.39 11.1
 8 -2 -2 489.45 20.9
 8 -2 -2 516.95 18.6
 8 -2 -2 450.35 19.3
 8 -2 -2 458.15 20.2
 8 -2 -2 507.25 26
 7 -2 -2 3023.8 75.89
 7 -2 -2 2923.31 70.09
 7 -2 -2 2918.61 69.79
 7 -2 -2 2900.81 69.39
 -7 2 2 2978.6 71.49
 6 -2 -2 674.53 19.9
 6 -2 -2 658.03 20.3
 6 -2 -2 688.03 24.3
 6 -2 -2 660.03 21.3
 -6 2 2 687.13 21
 5 -2 -2 766.02 20.5
 5 -2 -2 785.82 21.4
 5 -2 -2 762.72 24.1
 -5 2 2 772.92 21.1
 -5 2 2 743.93 20.6
 -5 2 2 724.13 23.6
 4 -2 -2 2035.5 46
 4 -2 -2 1971.8 46
 4 -2 -2 2001.3 49.4
 -4 2 2 1942.21 45.7
 -4 2 2 2038 46.1
 3 -2 -2 82.69 5
 3 -2 -2 86.69 7.8
 -3 2 2 92.59 5.1
 -3 2 2 88.79 5.5
 -3 2 2 83.79 6.9
 0 -2 -2 766.72 29.3
 0 -2 -2 821.92 23
 0 -2 -2 812.62 23.9
 0 2 2 829.42 22.8
 0 2 2 864.11 28.9
 0 2 2 805.12 23.3
 -1 -2 -2 111.09 9.5
 -1 -2 -2 100.09 9.9
 1 2 2 97.79 8.1
 1 2 2 105.79 9
 -3 -2 -2 3245.78 81.59
 -3 -2 -2 3334.17 81.89
 3 2 2 3359.56 83.89
 3 2 2 3267.77 80.39
 3 2 2 3168.68 80.19
 3 2 2 3260.27 82.59
 -4 -2 -2 1267.37 40.4
 -4 -2 -2 1317.97 41.2
 4 2 2 1245.98 37.5
 4 2 2 1291.07 39.5
 -5 -2 -2 255.77 21.1
 -5 -2 -2 195.08 18.5
 5 2 2 228.48 17.6
 -6 -2 -2 17.9 13.8
 6 2 2 1.7 11.4
 6 2 2 16.5 12
 6 2 2 25.1 11.3
 7 2 2 178.88 20.3
 7 2 2 213.18 21.4
 7 2 2 194.78 20.2
 8 2 2 34.9 13
 8 2 2 35.8 14.6
 9 2 2 63.29 17.4
 9 2 2 75.09 18.1
 9 2 2 73.59 17.7
 11 -3 -2 -14.2 11.9
 11 -3 -2 2.6 17.1
 10 -3 -2 380.06 25.1
 10 -3 -2 429.16 45.6
 9 -3 -2 109.39 10.5
 8 -3 -2 13 8.2
 8 -3 -2 8 4.3
 8 -3 -2 -5 8.5
 8 -3 -2 13.6 12.5
 7 -3 -2 0.3 10.4
 7 -3 -2 -0.6 11.2
 7 -3 -2 -4.9 7.2
 7 -3 -2 -2 3.8
 6 -3 -2 244.28 7.8
 6 -3 -2 268.07 12.5
 6 -3 -2 278.27 15.8
 -6 3 2 236.98 12.5
 5 -3 -2 298.27 15.8
 5 -3 -2 284.37 7.6
 5 -3 -2 290.87 13.1
 -5 3 2 292.47 11.1
 -5 3 2 298.37 7.9
 -5 3 2 258.37 14.2
 4 -3 -2 55.39 3.6
 4 -3 -2 67.99 7.1
 -4 3 2 68.49 8.4
 -4 3 2 70.89 4
 1 -3 -2 114.29 8.2
 1 -3 -2 117.29 8.7
 -1 3 2 127.99 7.9
 -1 3 2 143.59 9.8
 -1 3 2 128.79 8.8
 0 -3 -2 1685.53 43.1
 0 -3 -2 1708.33 43.6
 0 3 2 1741.83 42.6
 0 3 2 1659.63 43.3
 -1 -3 -2 2781.72 69.79
 -1 -3 -2 2863.51 72.29
 -1 -3 -2 2863.81 69.49
 1 3 2 2784.52 69.39
 1 3 2 2901.91 68.49
 -2 -3 -2 4180.68 101.09
 -2 -3 -2 4222.48 103.69
 -2 -3 -2 4290.07 100.99
 2 3 2 4267.77 99.19
 2 3 2 4173.38 100.29
 2 3 2 4116.09 102.49
 2 3 2 4114.09 99.69
 -3 -3 -2 1729.13 49.1
 -3 -3 -2 1674.53 48.9
 3 3 2 1670.53 47.8
 -4 -3 -2 809.72 31
 4 3 2 784.62 34.4
 -5 -3 -2 986.5 38.9
 -5 -3 -2 954.7 38
 5 3 2 986.1 35.1
 5 3 2 944.91 36
 -6 -3 -2 270.17 22.8
 -6 -3 -2 307.07 26.3
 6 3 2 253.37 22.3
 6 3 2 261.07 22.2
 -7 -3 -2 156.28 21.6
 7 3 2 140.59 20
 7 3 2 140.99 18.3
 7 3 2 140.59 19.7
 8 3 2 366.06 26.2
 8 3 2 319.87 25.6
 9 3 2 19.5 15.1
 9 3 2 32.5 15.3
 9 3 2 27.7 16.2
 11 -4 -2 26.9 12.9
 11 -4 -2 43.2 19.9
 10 -4 -2 73.59 24.9
 10 -4 -2 101.89 14
 9 -4 -2 -16.6 9.1
 9 -4 -2 -4.7 14.2
 8 -4 -2 57.19 10.4
 8 -4 -2 54.79 10.4
 8 -4 -2 49.3 14
 7 -4 -2 -2.6 7.6
 7 -4 -2 21.1 11.1
 6 -4 -2 222.28 12.4
 6 -4 -2 265.47 17.5
 5 -4 -2 845.32 24.1
 5 -4 -2 878.91 28.5
 -5 4 2 865.31 25.3
 4 -4 -2 334.17 15.8
 4 -4 -2 307.47 12.8
 -4 4 2 300.87 14.4
 -4 4 2 304.37 13
 -4 4 2 273.87 12
 -4 4 2 339.97 9.9
 -3 4 2 5606.04 125.89
 -3 4 2 5697.13 127.19
 -3 4 2 5750.23 127.29
 2 -4 -2 415.06 15.6
 2 -4 -2 451.05 16.9
 -2 4 2 429.56 16.3
 -2 4 2 447.76 15.3
 1 -4 -2 491.15 17.5
 1 -4 -2 477.85 17.8
 -1 4 2 473.95 16.9
 -1 4 2 464.15 17.5
 0 -4 -2 1582.84 43
 0 -4 -2 1660.43 45.9
 0 -4 -2 1629.54 42.4
 0 4 2 1495.45 47.7
 0 4 2 1584.84 45.1
 0 4 2 1591.84 42.9
 0 4 2 1594.54 42.7
 -1 -4 -2 230.68 15
 -1 -4 -2 210.38 16.3
 -1 -4 -2 242.78 17.2
 1 4 2 240.08 12.7
 1 4 2 223.58 14.8
 -2 -4 -2 252.87 18.5
 -2 -4 -2 259.57 17.4
 -2 -4 -2 239.48 16.7
 2 4 2 277.27 16.9
 -3 -4 -2 398.86 21.8
 -3 -4 -2 411.66 37.1
 3 4 2 399.76 24.4
 -4 -4 -2 597.04 30.6
 -4 -4 -2 665.93 28.7
 4 4 2 589.94 28.3
 -5 -4 -2 88.89 16.3
 -5 -4 -2 57.09 16.3
 5 4 2 72.89 14
 -6 -4 -2 623.04 34.9
 -6 -4 -2 606.34 32.4
 6 4 2 584.54 29.9
 6 4 2 581.34 30.7
 -7 -4 -2 123.39 21.3
 7 4 2 149.59 19.5
 8 4 2 73.09 17.1
 8 4 2 81.99 17.4
 8 4 2 58.89 16.1
 12 -5 -2 14.7 20.3
 11 -5 -2 84.39 21
 11 -5 -2 72.49 14.3
 10 -5 -2 71.99 18
 10 -5 -2 48.7 18.8
 9 -5 -2 27.5 10.9
 9 -5 -2 37.3 15.3
 8 -5 -2 3.3 9
 8 -5 -2 13.6 13.9
 -8 5 2 13.7 8.5
 7 -5 -2 1359.86 37.3
 7 -5 -2 1363.96 42.4
 -7 5 2 1317.37 36.5
 6 -5 -2 43.3 7.8
 6 -5 -2 48.3 11.4
 5 -5 -2 302.87 16.9
 5 -5 -2 288.57 13.4
 4 -5 -2 2709.83 66.59
 4 -5 -2 2732.73 63.99
 -4 5 2 2648.44 60.99
 -4 5 2 2577.54 61.59
 3 -5 -2 1255.67 35
 3 -5 -2 1331.77 37.2
 -3 5 2 1294.67 35.3
 -3 5 2 1410.96 37.5
 -3 5 2 1314.47 34.3
 2 -5 -2 -10.6 7.3
 2 -5 -2 -11.1 6.2
 -2 5 2 -10.3 5
 -2 5 2 -6.9 5.9
 -2 5 2 -0.1 6.7
 1 -5 -2 1432.56 39.6
 1 -5 -2 1490.55 42.7
 1 -5 -2 1438.46 40.5
 -1 5 2 1444.46 38.8
 -1 5 2 1449.06 40
 -1 5 2 1476.95 42
 -1 5 2 1418.86 38.8
 0 -5 -2 3212.18 82.19
 0 -5 -2 3212.08 77.89
 0 -5 -2 3185.88 79.09
 0 5 2 3122.89 81.39
 0 5 2 3154.78 76.49
 0 5 2 3198.88 78.99
 -1 -5 -2 2175.18 62.19
 -1 -5 -2 2142.09 57.69
 -1 -5 -2 2187.18 59.09
 1 5 2 2167.28 58.69
 -2 -5 -2 769.62 29.2
 2 5 2 763.22 29.6
 -3 -5 -2 366.06 33.4
 -3 -5 -2 372.46 23.5
 -3 -5 -2 351.56 25.5
 3 5 2 360.56 22.9
 -4 -5 -2 292.47 25.9
 -4 -5 -2 304.47 23.7
 -4 -5 -2 284.97 25.8
 4 5 2 303.97 23.1
 -5 -5 -2 26.7 14.5
 -5 -5 -2 20.3 15.7
 5 5 2 12.9 12.7
 -6 -5 -2 38.9 17.1
 -6 -5 -2 40.4 16.8
 6 5 2 64.69 15
 -7 -5 -2 237.28 42
 -7 -5 -2 241.08 30.4
 7 5 2 271.07 25.4
 7 5 2 269.57 27.4
 7 5 2 272.87 27.6
 8 5 2 25.4 15.1
 8 5 2 45.2 16.2
 8 5 2 34.2 17.7
 12 -6 -2 76.29 24.8
 11 -6 -2 137.79 23
 11 -6 -2 117.19 15.9
 10 -6 -2 64.89 14
 10 -6 -2 89.19 19.1
 9 -6 -2 18.1 16.1
 9 -6 -2 22.8 10.5
 8 -6 -2 125.99 15.5
 8 -6 -2 159.18 19.6
 7 -6 -2 224.38 19.8
 7 -6 -2 240.88 16
 -7 6 2 218.78 16.8
 6 -6 -2 16.2 7.8
 6 -6 -2 28 11.5
 -6 6 2 23.4 8.3
 5 -6 -2 13 12
 5 -6 -2 9.1 6.8
 -5 6 2 8 7.4
 -5 6 2 3.1 3
 4 -6 -2 7.8 8.6
 4 -6 -2 -6.6 5.7
 -4 6 2 6 7.5
 3 -6 -2 5096.39 118.19
 3 -6 -2 4949.7 116.69
 -3 6 2 4995.7 115.69
 -3 6 2 5114.79 116.69
 2 -6 -2 494.95 21.8
 2 -6 -2 490.85 20.5
 2 -6 -2 462.15 19.7
 -2 6 2 464.35 20.4
 -2 6 2 447.56 19.4
 1 -6 -2 1821.82 49.5
 1 -6 -2 1867.11 53.59
 1 -6 -2 1874.21 50.69
 -1 6 2 1832.62 50.39
 0 -6 -2 90.79 12.8
 0 -6 -2 70.29 11.8
 0 -6 -2 72.79 10.6
 0 6 2 64.89 10.5
 -1 -6 -2 78.79 12.7
 -1 -6 -2 73.39 12.9
 -1 -6 -2 52.89 12.3
 1 6 2 56.79 11.1
 -2 -6 -2 142.39 21.6
 -2 -6 -2 112.69 16.2
 -2 -6 -2 145.09 18.1
 2 6 2 104.59 16.7
 -3 -6 -2 909.61 39.4
 -3 -6 -2 951.3 41.7
 -3 -6 -2 968.8 36.9
 3 6 2 902.91 37.4
 -4 -6 -2 230.28 26.2
 -4 -6 -2 216.48 22.9
 4 6 2 179.48 22.4
 -5 -6 -2 155.18 22.1
 -5 -6 -2 147.09 20
 -6 -6 -2 124.49 21
 -6 -6 -2 157.78 24.8
 6 6 2 176.58 25.8
 -7 -6 -2 70.79 19.3
 -7 -6 -2 71.49 22
 7 6 2 101.49 17.1
 7 6 2 112.69 19.3
 7 6 2 84.49 18.7
 11 -7 -2 9.7 12.1
 11 -7 -2 -14.5 17.4
 10 -7 -2 43.2 18.7
 10 -7 -2 38.1 11.8
 9 -7 -2 7.4 13.6
 8 -7 -2 973.8 32.7
 8 -7 -2 965.8 38
 7 -7 -2 1143.79 40
 7 -7 -2 1158.98 35.5
 6 -7 -2 1152.08 34.7
 6 -7 -2 1117.29 38.5
 5 -7 -2 72.59 10.6
 5 -7 -2 70.29 12.4
 -5 7 2 60.09 7.9
 4 -7 -2 148.19 16.3
 4 -7 -2 113.49 12.9
 -4 7 2 115.99 10.9
 3 -7 -2 165.68 14.6
 3 -7 -2 173.38 14.9
 -3 7 2 158.38 13.1
 -3 7 2 174.08 13.1
 2 -7 -2 2980.1 75.79
 2 -7 -2 2959.5 75.89
 2 -7 -2 3046.8 79.19
 -2 7 2 3012.5 75.79
 1 -7 -2 2072.19 56.79
 1 -7 -2 2106.59 61.79
 -1 7 2 2111.79 57.99
 0 -7 -2 91.99 14
 0 -7 -2 86.09 14.6
 0 -7 -2 99.99 14.5
 0 7 2 92.89 15.3
 -1 -7 -2 136.89 19.9
 -1 -7 -2 109.29 16.4
 -1 -7 -2 147.59 18.2
 1 7 2 123.89 17.9
 -2 -7 -2 146.59 19.9
 -2 -7 -2 173.78 22.7
 2 7 2 128.49 17.5
 -3 -7 -2 1166.88 44
 -3 -7 -2 1212.08 46.6
 -3 -7 -2 1198.38 49.9
 3 7 2 1197.38 45.6
 -4 -7 -2 333.37 36.1
 -4 -7 -2 290.47 25.8
 -4 -7 -2 294.57 27.1
 -5 -7 -2 67.99 17.8
 -5 -7 -2 63.29 20.2
 5 7 2 49.4 15.7
 -6 -7 -2 -1.9 16.4
 -6 -7 -2 35.8 19.2
 6 7 2 34.6 15.5
 -7 -7 -2 35 17.6
 -7 -7 -2 44.7 22.5
 7 7 2 69.19 19.1
 7 7 2 56.19 14.7
 11 -8 -2 44.4 13.3
 11 -8 -2 23.8 19.9
 10 -8 -2 -5.2 17.7
 10 -8 -2 11.9 11.5
 9 -8 -2 17.5 10.9
 9 -8 -2 2.3 16.1
 8 -8 -2 7.3 10.6
 8 -8 -2 -0.2 14
 7 -8 -2 24.8 10.8
 7 -8 -2 39.8 14.3
 6 -8 -2 516.95 26.9
 -6 8 2 453.45 15.4
 -6 8 2 471.15 15.1
 5 -8 -2 17.2 14.9
 5 -8 -2 21.4 11.8
 -5 8 2 12.2 6.3
 4 -8 -2 217.48 23.8
 4 -8 -2 253.37 19.9
 -4 8 2 274.47 15.8
 -4 8 2 269.27 15.8
 3 -8 -2 175.18 17.1
 3 -8 -2 208.38 16.9
 3 -8 -2 208.38 16.9
 -3 8 2 210.88 16.4
 2 -8 -2 625.74 26.6
 2 -8 -2 592.64 26.6
 2 -8 -2 618.94 29.8
 -2 8 2 657.83 27.6
 1 -8 -2 892.31 32.6
 1 -8 -2 924.31 37.7
 1 -8 -2 877.01 34.1
 -1 8 2 909.71 34.4
 0 -8 -2 524.35 30.5
 0 -8 -2 539.45 27.8
 0 -8 -2 491.55 24.6
 0 8 2 551.24 28.1
 -1 -8 -2 112.99 18.9
 -1 -8 -2 96.19 18
 -1 -8 -2 146.09 18.4
 1 8 2 102.89 16.4
 -2 -8 -2 2398.06 78.09
 -2 -8 -2 2490.15 74.19
 -2 -8 -2 2480.95 70.79
 2 8 2 2420.26 72.99
 -3 -8 -2 24.5 15.4
 -3 -8 -2 -9.7 13.5
 3 8 2 -9.4 17.9
 -4 -8 -2 -7.9 16.6
 -4 -8 -2 -12.9 13.8
 4 8 2 -5.5 12.9
 -5 -8 -2 53.69 20.1
 5 8 2 32.4 16.6
 -6 -8 -2 32 21.9
 -6 -8 -2 -2 16.4
 6 8 2 5.7 17.1
 11 -9 -2 27.5 20.4
 11 -9 -2 52.89 13.6
 10 -9 -2 50.49 12.8
 10 -9 -2 31.2 18.4
 9 -9 -2 13.3 16.6
 9 -9 -2 24.6 11.5
 8 -9 -2 33.9 11.7
 7 -9 -2 29.9 11.3
 7 -9 -2 54.49 16.6
 6 -9 -2 142.49 18.9
 6 -9 -2 128.29 16.7
 -6 9 2 115.19 11
 5 -9 -2 10.1 12.6
 5 -9 -2 -8.2 9.6
 -5 9 2 -8.3 7.2
 -5 9 2 -3.8 7.2
 4 -9 -2 159.48 18.4
 4 -9 -2 165.38 19.3
 -4 9 2 171.88 16.5
 3 -9 -2 511.75 26.4
 3 -9 -2 539.35 28.1
 3 -9 -2 510.85 25.8
 -3 9 2 522.35 38.5
 2 -9 -2 337.27 26.3
 2 -9 -2 329.17 21.1
 2 -9 -2 311.27 24.2
 -2 9 2 330.27 23.4
 1 -9 -2 45.2 15.1
 1 -9 -2 50.39 14.8
 1 -9 -2 76.29 14.1
 0 -9 -2 211.88 21.2
 0 -9 -2 156.88 21.9
 0 -9 -2 226.28 25.3
 0 9 2 216.78 24.7
 -1 -9 -2 482.25 31.9
 -1 -9 -2 458.35 32.9
 -1 -9 -2 488.45 28.7
 1 9 2 473.35 30.6
 -2 -9 -2 13.2 16.4
 -2 -9 -2 6.3 14.1
 2 9 2 9.2 13.4
 -3 -9 -2 359.46 30.7
 -3 -9 -2 310.97 27.3
 -3 -9 -2 274.97 31.6
 3 9 2 348.97 29.1
 -4 -9 -2 128.29 24.3
 -4 -9 -2 137.69 24.5
 4 9 2 106.29 19.3
 -5 -9 -2 174.48 26
 -5 -9 -2 162.48 27.6
 5 9 2 136.19 25.4
 11 -10 -2 157.48 20.3
 10 -10 -2 -4.9 17.8
 10 -10 -2 23.1 12.2
 9 -10 -2 0.3 17.1
 9 -10 -2 40.7 12.8
 8 -10 -2 17.7 11.7
 8 -10 -2 8.2 15.7
 7 -10 -2 91.69 30
 -7 10 2 71.09 7.4
 6 -10 -2 12.9 12.3
 6 -10 -2 12.9 14.4
 -6 10 2 7.2 6.6
 5 -10 -2 9.8 12.8
 5 -10 -2 -6.5 11.4
 -5 10 2 -1.9 8.5
 4 -10 -2 143.69 20.6
 4 -10 -2 164.68 19.4
 -4 10 2 149.59 22.5
 3 -10 -2 43.5 14.1
 3 -10 -2 56.49 15.5
 3 -10 -2 25.7 12.8
 -3 10 2 33.9 12.6
 2 -10 -2 2.8 11.5
 2 -10 -2 7.3 12.8
 2 -10 -2 -6.7 12.7
 1 -10 -2 81.99 17.7
 1 -10 -2 77.59 17.9
 1 -10 -2 103.39 17.1
 -1 10 2 62.49 15.5
 0 -10 -2 19.1 14.9
 0 -10 -2 40.8 15.6
 0 -10 -2 52.59 16.9
 0 10 2 17.2 14.3
 -1 -10 -2 288.27 25.6
 -1 -10 -2 320.37 28.5
 -1 -10 -2 262.07 31.8
 1 10 2 284.87 27
 -2 -10 -2 240.38 32.9
 -2 -10 -2 277.87 26.2
 -2 -10 -2 281.87 31.6
 2 10 2 320.57 30.5
 -3 -10 -2 108.49 23.5
 3 10 2 85.79 18.8
 -4 -10 -2 194.28 30.1
 -4 -10 -2 210.98 28.5
 10 -11 -2 -11.1 18.7
 9 -11 -2 63.89 19.4
 8 -11 -2 480.75 27.7
 8 -11 -2 340.67 30.9
 7 -11 -2 105.19 19.6
 7 -11 -2 123.39 17.9
 -7 11 2 128.29 11.3
 6 -11 -2 154.68 21.7
 6 -11 -2 136.59 25.8
 -6 11 2 169.78 15.4
 5 -11 -2 440.36 29.2
 5 -11 -2 484.35 29
 -5 11 2 505.75 25.7
 4 -11 -2 15.4 14.1
 4 -11 -2 26.3 14.1
 -4 11 2 13.1 11.3
 3 -11 -2 -27.4 12.5
 3 -11 -2 11.1 13.8
 3 -11 -2 -2.2 12.4
 -3 11 2 -4 11.2
 2 -11 -2 11.9 12.5
 2 -11 -2 -3.2 14.1
 2 -11 -2 -2.9 19.3
 -2 11 2 2.5 12.1
 1 -11 -2 122.29 21.5
 1 -11 -2 139.39 20.3
 1 -11 -2 92.19 20.1
 -1 11 2 129.59 19.4
 0 -11 -2 226.48 29.4
 0 -11 -2 209.48 23.8
 0 -11 -2 230.18 27.6
 0 11 2 234.08 26.5
 -1 -11 -2 58.29 20.3
 -1 -11 -2 48.9 18.9
 -1 -11 -2 83.59 18.2
 1 11 2 82.09 18.5
 -2 -11 -2 -1.8 15.3
 -2 -11 -2 -12 16.2
 -2 -11 -2 13.6 18.6
 2 11 2 25.3 17.4
 -3 -11 -2 59.89 18.8
 -3 -11 -2 3.8 21.2
 10 -12 -2 -18.2 18.2
 9 -12 -2 155.08 22.6
 8 -12 -2 48.7 18.8
 8 -12 -2 63.69 16.5
 7 -12 -2 290.57 29.3
 -7 12 2 329.07 17.2
 6 -12 -2 100.39 19.6
 -6 12 2 104.89 16.9
 5 -12 -2 57.59 16.3
 5 -12 -2 71.29 18.1
 -5 12 2 49.99 12.3
 4 -12 -2 85.79 18.1
 4 -12 -2 79.39 17.1
 -4 12 2 80.89 15.1
 3 -12 -2 255.67 25.8
 -3 12 2 319.37 27.9
 2 -12 -2 723.43 39.2
 2 -12 -2 729.13 65.49
 -2 12 2 683.43 42.6
 1 -12 -2 258.77 32.7
 1 -12 -2 297.97 30.1
 1 -12 -2 293.27 34.6
 -1 12 2 278.47 30
 0 -12 -2 7.6 17.1
 0 -12 -2 30.3 15.7
 0 -12 -2 34.9 18.4
 0 12 2 25.5 16.1
 -1 -12 -2 21.4 18.8
 -1 -12 -2 16.1 15.9
 1 12 2 15.3 16.1
 -2 -12 -2 60.79 19.2
 -2 -12 -2 38.4 27
 2 12 2 34.4 18.7
 9 -13 -2 17.8 29.1
 8 -13 -2 180.08 26.1
 7 -13 -2 102.19 19
 7 -13 -2 79.39 20
 6 -13 -2 590.94 33.6
 6 -13 -2 521.15 33.9
 -6 13 2 650.03 29.3
 5 -13 -2 645.84 36.8
 5 -13 -2 567.04 34.7
 -5 13 2 666.43 32.7
 4 -13 -2 46.3 16.8
 4 -13 -2 36.6 16.5
 -4 13 2 45.4 15.1
 3 -13 -2 12.5 14.1
 3 -13 -2 35.5 17.6
 -3 13 2 44.3 16.1
 2 -13 -2 26.8 17.7
 2 -13 -2 35.8 16.1
 -2 13 2 24 15.2
 1 -13 -2 73.99 18.8
 1 -13 -2 38.1 18.5
 -1 13 2 34 16.8
 0 -13 -2 202.98 28.3
 0 -13 -2 212.48 43
 0 13 2 219.98 29.6
 8 -14 -2 50.39 20.6
 7 -14 -2 71.99 18
 7 -14 -2 46.9 18.8
 6 -14 -2 41.6 17.5
 6 -14 -2 57.89 18.1
 5 -14 -2 69.79 17.9
 5 -14 -2 93.39 20.5
 4 -14 -2 56.39 16.6
 4 -14 -2 44.1 18.7
 -4 14 2 82.39 17.7
 3 -14 -2 80.29 18.5
 3 -14 -2 76.09 20.5
 -3 14 2 87.79 19.4
 2 -14 -2 317.47 30.4
 -2 14 2 315.37 32
 1 -14 3 5.6 16.9
 2 -14 3 -3.8 15.5
 2 -14 3 17.9 18.2
 3 -14 3 27 16.3
 3 -14 3 12.9 15.3
 3 -14 3 5.2 14.9
 4 -14 3 91.89 19.5
 4 -14 3 84.89 16.7
 4 -14 3 79.39 18.7
 5 -14 3 20.8 15.8
 5 -14 3 -2.6 13.6
 5 -14 3 20.5 15.4
 6 -14 3 75.19 19.1
 6 -14 3 31.7 17
 6 -14 3 36.2 15.3
 7 -14 3 71.29 19.8
 7 -14 3 42.3 18.1
 -1 -13 3 335.67 39.3
 -1 -13 3 333.97 33.4
 -1 -13 3 460.45 24.4
 0 -13 3 125.09 21.9
 1 -13 3 28.4 16.6
 1 -13 3 60.99 12.6
 1 -13 3 34.2 16.8
 2 -13 3 41.2 11.7
 2 -13 3 28.5 15.7
 2 -13 3 14.5 15.8
 3 -13 3 46.9 12.9
 3 -13 3 74.89 16.7
 4 -13 3 250.47 24.4
 4 -13 3 242.78 28
 4 -13 3 241.08 22.8
 5 -13 3 49.9 15.8
 5 -13 3 70.39 17.1
 5 -13 3 58.49 16.6
 6 -13 3 60.29 14.7
 6 -13 3 85.39 18.8
 6 -13 3 55.89 16.7
 7 -13 3 23.8 15.9
 7 -13 3 29.4 11.8
 7 -13 3 34.9 16.9
 8 -13 3 -1.3 18.1
 8 -13 3 17.5 16.7
 -3 -12 3 43.7 19.6
 -3 -12 3 33.2 20.9
 -2 -12 3 62.49 20.1
 -2 -12 3 22.9 18.5
 -1 -12 3 100.69 21.2
 -1 -12 3 104.29 23
 0 -12 3 101.29 19.9
 0 -12 3 72.19 19.1
 1 -12 3 20.9 9.8
 1 -12 3 16.6 14
 1 -12 3 7.9 15
 2 -12 3 286.77 26.6
 2 -12 3 320.27 20.8
 2 -12 3 256.97 29.7
 3 -12 3 19 14.1
 3 -12 3 0.6 13
 3 -12 3 11.3 11.2
 4 -12 3 444.86 31.3
 4 -12 3 448.26 28.2
 4 -12 3 479.75 26.7
 5 -12 3 149.19 21.5
 5 -12 3 150.18 21.8
 5 -12 3 119.99 17.2
 6 -12 3 16 14.7
 6 -12 3 7.7 10.5
 6 -12 3 18.2 14.7
 7 -12 3 40.9 16.6
 7 -12 3 3.9 16.8
 7 -12 3 18 9.9
 8 -12 3 12.6 16.3
 9 -12 3 14.1 17.3
 -4 -11 3 7.5 18.9
 -3 -11 3 66.29 19.2
 -3 -11 3 67.09 21.3
 -2 -11 3 441.56 22.2
 -2 -11 3 412.66 30.7
 -2 -11 3 336.37 33.7
 -1 -11 3 545.75 31.8
 -1 -11 3 496.25 36.1
 -1 -11 3 559.74 24.4
 0 -11 3 157.58 21.1
 1 -11 3 158.08 16.1
 1 -11 3 101.59 18.4
 2 -11 3 73.39 15.8
 2 -11 3 108.39 13.8
 2 -11 3 90.29 16.7
 3 -11 3 560.94 25.9
 3 -11 3 582.54 31.9
 3 -11 3 507.05 28.4
 4 -11 3 313.37 22.3
 4 -11 3 291.67 23.3
 4 -11 3 313.07 25.2
 5 -11 3 20.5 20.4
 5 -11 3 13.4 11.2
 5 -11 3 36 14
 6 -11 3 4.8 9
 6 -11 3 2.4 14.2
 6 -11 3 -21.3 13.4
 7 -11 3 136.29 20.9
 7 -11 3 144.29 20.7
 7 -11 3 127.99 15.4
 8 -11 3 134.89 12.8
 8 -11 3 114.09 19.8
 8 -11 3 101.19 21.5
 9 -11 3 16.3 18.8
 9 -11 3 42.6 18.9
 10 -11 3 16.1 37.6
 10 -11 3 23.4 17.5
 -5 -10 3 25.5 18.3
 -4 -10 3 54.89 19
 -4 -10 3 56.69 11.1
 -4 -10 3 28.1 20.2
 -3 -10 3 58.09 11
 -3 -10 3 37.7 17.4
 -3 -10 3 67.09 17.6
 -2 -10 3 152.98 15.4
 -2 -10 3 131.09 21.6
 -1 -10 3 170.68 20.9
 -1 -10 3 152.28 24.5
 -1 -10 3 146.89 14.6
 0 -10 3 3.8 8.2
 0 -10 3 3.8 12.5
 0 -10 3 -6.3 12.3
 1 -10 3 1296.57 44.9
 1 -10 3 1323.17 50.49
 1 -10 3 1270.27 38.8
 2 -10 3 1142.29 41
 2 -10 3 1158.28 44.4
 3 -10 3 1508.15 50.79
 3 -10 3 1561.34 45.7
 3 -10 3 1521.15 49
 4 -10 3 35.7 13.8
 4 -10 3 43.7 13
 4 -10 3 59.39 12.5
 5 -10 3 724.53 31.4
 5 -10 3 718.43 32.3
 5 -10 3 790.22 31.6
 6 -10 3 265.77 23.6
 6 -10 3 248.88 23
 6 -10 3 264.87 18.7
 -7 10 -3 440.36 22.6
 7 -10 3 424.36 29.4
 7 -10 3 444.26 20.7
 8 -10 3 375.56 29.9
 8 -10 3 325.37 27.6
 9 -10 3 14.2 17.9
 9 -10 3 -2.1 18.2
 10 -10 3 -0.6 19
 10 -10 3 -10.8 17.8
 -6 -9 3 324.97 32
 5 9 -3 35 8.6
 -5 -9 3 40.7 19.3
 -5 -9 3 34 19.2
 -4 -9 3 115.19 14.2
 -4 -9 3 89.69 20.1
 3 9 -3 85.69 10.5
 -3 -9 3 107.79 19.9
 -3 -9 3 115.39 13.8
 -3 -9 3 110.99 17.8
 2 9 -3 162.58 13.2
 -2 -9 3 219.68 21.8
 -2 -9 3 212.08 15.1
 -2 -9 3 180.18 25.1
 1 9 -3 224.08 14.2
 -1 -9 3 240.98 21.7
 -1 -9 3 257.37 15.6
 -1 -9 3 250.27 25.6
 0 9 -3 264.27 15.4
 0 -9 3 325.67 22.8
 0 -9 3 373.26 26.4
 0 -9 3 324.57 17
 1 -9 3 982.1 36.5
 1 -9 3 921.71 38.8
 1 -9 3 947.71 30.6
 2 -9 3 1626.64 49.99
 2 -9 3 1679.53 46
 2 -9 3 1656.03 52.89
 3 -9 3 389.86 22.9
 4 -9 3 143.99 16.4
 4 -9 3 141.09 17.3
 4 -9 3 124.29 17.9
 5 -9 3 147.29 19.3
 5 -9 3 145.49 15.4
 5 -9 3 137.29 19.5
 -6 9 -3 130.69 16.9
 6 -9 3 161.18 19.4
 6 -9 3 154.98 23
 6 -9 3 157.98 14.6
 7 -9 3 882.51 37.9
 7 -9 3 857.01 35.9
 7 -9 3 865.41 28.2
 -8 9 -3 391.06 13.3
 8 -9 3 355.46 26.6
 8 -9 3 405.86 28.1
 9 -9 3 110.99 20.2
 9 -9 3 125.29 22.3
 10 -9 3 18.5 19.1
 10 -9 3 34.2 19.7
 -7 -8 3 450.95 47.9
 -7 -8 3 607.24 37.9
 6 8 -3 149.29 13.9
 -6 -8 3 144.69 25
 -6 -8 3 157.38 23.7
 5 8 -3 232.28 14.9
 -5 -8 3 216.18 26.1
 -5 -8 3 267.57 32.4
 4 8 -3 535.25 20.1
 -4 -8 3 561.44 36.5
 -4 -8 3 544.15 22.1
 -4 -8 3 580.44 30.5
 3 8 -3 6.9 9.3
 -3 -8 3 14.4 7.7
 -3 -8 3 4.9 13.3
 -3 -8 3 -13.1 11.4
 -2 -8 3 132.39 22
 -2 -8 3 114.79 12.6
 -2 -8 3 162.08 19.2
 1 8 -3 27.3 11.1
 -1 -8 3 33.2 12.8
 -1 -8 3 36.5 8.6
 -1 -8 3 56.59 13.8
 0 8 -3 182.48 13.1
 0 -8 3 149.69 17.9
 0 -8 3 160.88 12.4
 0 -8 3 186.68 19.7
 -1 8 -3 404.66 16.8
 1 -8 3 434.06 25.2
 1 -8 3 423.16 17.8
 1 -8 3 417.66 22.7
 2 -8 3 1015.4 35.2
 2 -8 3 1033.5 36.8
 2 -8 3 1034.1 31.4
 3 -8 3 29.6 9.2
 3 -8 3 28.6 11.1
 3 -8 3 41.2 10.2
 4 -8 3 53.99 12.2
 4 -8 3 29.4 8.6
 4 -8 3 48 12.6
 -5 8 -3 125.99 16.2
 5 -8 3 127.19 17.9
 5 -8 3 167.78 14.1
 5 -8 3 161.18 18.8
 -6 8 -3 178.58 17.3
 6 -8 3 218.38 22.9
 6 -8 3 189.78 13.9
 6 -8 3 200.28 19.5
 7 -8 3 1204.38 43.7
 7 -8 3 1249.97 43.5
 7 -8 3 1104.79 33
 -8 8 -3 126.39 8
 8 -8 3 92.69 18.3
 8 -8 3 88.79 20.6
 9 -8 3 455.15 32.3
 10 -8 3 -6.2 18.4
 10 -8 3 -10.9 16.9
 11 -8 3 -18.3 18.9
 11 -8 3 -5 17.3
 -7 -7 3 282.07 33.8
 -7 -7 3 283.07 28.9
 6 7 -3 4.1 8.1
 -6 -7 3 11.5 14.8
 -6 -7 3 -3.7 14.7
 5 7 -3 21.4 7.6
 -5 -7 3 12 13.4
 4 7 -3 30.3 10.3
 -4 -7 3 26.6 13.6
 -4 -7 3 18.4 14
 -4 -7 3 20.5 8.1
 3 7 -3 -8.7 5.8
 -3 -7 3 -12.4 10.9
 -3 -7 3 -8.7 6.6
 -3 -7 3 -8 11.8
 2 7 -3 412.26 15.3
 -2 -7 3 409.46 22.7
 -2 -7 3 412.56 16.8
 -2 -7 3 443.76 27.6
 1 7 -3 766.22 22.7
 -1 -7 3 814.92 29.5
 -1 -7 3 829.72 34.7
 -1 -7 3 771.82 23.5
 0 7 -3 -9.2 5.2
 0 -7 3 -2.9 5
 -1 7 -3 164.08 12.9
 1 -7 3 161.98 20.5
 1 -7 3 172.38 15.9
 1 -7 3 185.48 11.9
 -2 7 -3 71.19 9.4
 2 -7 3 78.79 12
 3 -7 3 31.2 8.3
 3 -7 3 3.7 6.8
 3 -7 3 12.1 9.4
 -4 7 -3 50.69 9.9
 4 -7 3 63.29 11.6
 4 -7 3 72.79 12.5
 4 -7 3 60.29 8.5
 -5 7 -3 -3.5 7.4
 5 -7 3 -6.3 10.3
 5 -7 3 1.5 6.1
 5 -7 3 -6.4 11.4
 6 -7 3 37.2 12.9
 6 -7 3 34.3 6.9
 6 -7 3 30.2 13.7
 7 -7 3 244.68 13.3
 7 -7 3 263.87 21.7
 7 -7 3 269.87 23
 8 -7 3 22.9 5.8
 8 -7 3 51.89 24.6
 8 -7 3 40.5 16.1
 9 -7 3 22.8 16.4
 9 -7 3 15.7 17
 10 -7 3 -11.8 17.5
 10 -7 3 -0.2 16.5
 11 -7 3 -14.4 26.6
 11 -7 3 7.4 19
 8 6 -3 190.38 27.5
 -8 -6 3 242.08 32.5
 -7 -6 3 146.19 20.7
 -7 -6 3 111.09 22.7
 6 6 -3 166.78 13.6
 -6 -6 3 175.78 22.7
 5 6 -3 46.9 8.7
 -5 -6 3 56.19 16.3
 -5 -6 3 41.2 14.6
 4 6 -3 619.54 19.7
 -4 -6 3 615.04 29
 -4 -6 3 595.64 21.4
 -4 -6 3 613.04 33.4
 3 6 -3 907.31 24.6
 -3 -6 3 883.61 25.9
 -3 -6 3 882.91 37.8
 2 6 -3 39.6 5.7
 -2 -6 3 67.49 12.5
 -2 -6 3 51.89 10.8
 1 6 -3 49.6 6.6
 -1 -6 3 55.79 10.7
 -1 -6 3 52.29 10.4
 0 6 -3 994.7 26.4
 0 -6 3 1008.9 27
 0 -6 3 1025.4 34.8
 0 -6 3 1027.3 32.2
 -1 6 -3 82.29 8.2
 1 -6 3 74.99 9
 1 -6 3 91.09 11.3
 1 -6 3 102.29 13.5
 -2 6 -3 2642.34 67.29
 -2 6 -3 2703.03 66.89
 2 -6 3 2612.44 64.09
 2 -6 3 2696.43 67.09
 2 -6 3 2690.13 67.79
 -3 6 -3 285.37 13.9
 -3 6 -3 273.37 16.7
 3 -6 3 313.07 14.6
 3 -6 3 304.97 17
 3 -6 3 298.27 15.4
 -4 6 -3 1359.26 46
 4 -6 3 1215.48 35.5
 4 -6 3 1257.27 38.5
 4 -6 3 1278.37 37.2
 5 -6 3 235.48 19.2
 5 -6 3 208.58 16
 5 -6 3 200.28 12.9
 6 -6 3 592.44 27.2
 6 -6 3 618.64 26.3
 6 -6 3 578.44 20.6
 7 -6 3 32.6 7.2
 7 -6 3 47.8 15.3
 7 -6 3 46.4 14.5
 8 -6 3 1095.39 30.9
 8 -6 3 1140.59 40.9
 8 -6 3 1161.98 42.3
 8 -6 3 1071.39 32
 9 -6 3 6.4 14.5
 9 -6 3 27.2 16.5
 10 -6 3 21.9 17.2
 10 -6 3 25.9 17.6
 11 -6 3 -15.8 18.6
 9 5 -3 73.29 19.4
 -9 -5 3 34.5 20.6
 8 5 -3 53.39 12.5
 -8 -5 3 55.89 18.9
 -8 -5 3 88.19 19.2
 7 5 -3 -2.8 8.7
 -7 -5 3 4 24
 -7 -5 3 16.5 14.3
 6 5 -3 15.6 8
 -6 -5 3 7.4 13.2
 -6 -5 3 4.6 12.2
 5 5 -3 124.69 16
 5 5 -3 89.59 10.6
 -5 -5 3 94.39 15.7
 -5 -5 3 90.89 16.4
 4 5 -3 17.8 5.7
 4 5 -3 18.2 5.6
 -4 -5 3 4.9 10.3
 -4 -5 3 -4.3 10.7
 3 5 -3 177.78 8.6
 -3 -5 3 169.68 15.2
 -3 -5 3 179.78 10
 -3 -5 3 191.28 19.3
 2 5 -3 1065.99 26.1
 -2 -5 3 1086.69 37
 -2 -5 3 1027.7 26.9
 -2 -5 3 1072.19 32.4
 1 5 -3 535.05 19.3
 1 5 -3 504.95 14.2
 -1 -5 3 513.95 22.9
 -1 -5 3 487.85 14.5
 -1 -5 3 504.25 19.8
 0 5 -3 9884.51 223.88
 0 5 -3 9999 221.48
 -1 5 -3 2019.3 52.39
 -1 5 -3 2070.79 53.59
 -1 5 -3 2020 48.8
 1 -5 3 2026.3 48.9
 1 -5 3 2066.29 53.79
 1 -5 3 2073.79 52.39
 -2 5 -3 3793.42 91.99
 -2 5 -3 4336.37 97.99
 2 -5 3 3896.31 91.89
 2 -5 3 4006 94.69
 2 -5 3 4002.6 94.59
 -3 5 -3 6718.43 155.28
 3 -5 3 6909.71 155.48
 3 -5 3 6978.6 156.88
 3 -5 3 6893.21 155.08
 4 -5 3 190.38 12.4
 4 -5 3 214.78 13.4
 4 -5 3 212.38 15.4
 5 -5 3 1206.48 37.2
 5 -5 3 1259.27 49.4
 5 -5 3 1181.28 33.5
 6 -5 3 823.12 26
 6 -5 3 836.02 31
 6 -5 3 822.52 30.6
 7 -5 3 1485.55 45.6
 7 -5 3 1502.25 46.2
 7 -5 3 1353.06 40
 7 -5 3 1397.66 39.3
 8 -5 3 188.48 20.9
 8 -5 3 158.18 22.1
 8 -5 3 136.89 14.4
 8 -5 3 126.89 14.1
 9 -5 3 214.18 24.1
 9 -5 3 225.68 24.4
 9 -5 3 161.48 15.1
 10 -5 3 17.8 17.1
 10 -5 3 -14 16.2
 11 -5 3 -35.3 17.2
 9 4 -3 32.4 13.3
 9 4 -3 -20.4 11.1
 -9 -4 3 -0.4 16
 8 4 -3 50.09 12.2
 -8 -4 3 40.6 19
 7 4 -3 23.6 9.6
 -7 -4 3 26.1 13.6
 -7 -4 3 10.7 14
 6 4 -3 1073.99 31.7
 6 4 -3 1118.89 33.4
 -6 -4 3 1014.2 42.3
 -6 -4 3 1017.4 43.4
 5 4 -3 38.7 7.5
 -5 -4 3 18.6 11.9
 -5 -4 3 30.2 11.2
 4 4 -3 189.18 10.2
 4 4 -3 218.68 16
 4 4 -3 186.38 9.7
 -4 -4 3 176.08 18
 -4 -4 3 187.68 15.1
 3 4 -3 1579.14 37.8
 3 4 -3 1591.14 41.9
 3 4 -3 1640.44 38
 -3 -4 3 1579.94 38.7
 -3 -4 3 1604.74 48.7
 -3 -4 3 1611.94 43.6
 2 4 -3 331.37 15.4
 2 4 -3 359.36 11
 -2 -4 3 324.87 18.2
 -2 -4 3 307.37 14.6
 -2 -4 3 313.87 9.9
 1 4 -3 87.19 9.5
 -1 -4 3 70.29 4.5
 -1 -4 3 86.89 11.5
 -1 -4 3 66.69 8.5
 0 4 -3 3605.44 79.29
 0 4 -3 3262.17 88.99
 0 4 -3 3645.94 83.29
 0 -4 3 3642.54 83.39
 0 -4 3 3577.64 79.39
 0 -4 3 3619.74 85.89
 -1 4 -3 2316.97 70.09
 -1 4 -3 2610.44 59.09
 1 -4 3 2622.24 61.69
 1 -4 3 2512.35 59.19
 1 -4 3 2649.83 62.99
 -3 4 -3 3528.25 84.09
 -3 4 -3 3554.74 84.39
 3 -4 3 3496.35 85.99
 3 -4 3 3604.14 85.19
 3 -4 3 3573.54 83.69
 3 -4 3 3608.24 83.89
 4 -4 3 1127.09 33.2
 4 -4 3 1148.49 34.2
 4 -4 3 1105.09 31.9
 5 -4 3 30 7.4
 5 -4 3 49.9 10.7
 5 -4 3 46.6 17.3
 6 -4 3 730.13 27.9
 6 -4 3 672.53 24.5
 6 -4 3 714.43 27.8
 7 -4 3 2181.98 58.39
 7 -4 3 2306.07 63.29
 7 -4 3 2278.87 69.99
 7 -4 3 2340.17 64.49
 8 -4 3 918.31 31.1
 8 -4 3 919.71 36.9
 8 -4 3 998.6 38.3
 8 -4 3 885.51 31.2
 9 -4 3 72.49 16.8
 9 -4 3 70.09 17
 10 -4 3 14 16.8
 10 -4 3 -23.3 15.5
 10 -4 3 -16.5 9.3
 10 3 -3 57.19 16.2
 10 3 -3 84.79 16.5
 -10 -3 3 67.09 20.9
 9 3 -3 63.39 13.2
 -9 -3 3 51.09 19.3
 8 3 -3 108.99 16.2
 8 3 -3 88.79 13.5
 -8 -3 3 57.69 16.9
 7 3 -3 190.48 16.9
 7 3 -3 173.88 16
 -7 -3 3 191.08 24.3
 -7 -3 3 220.38 20.1
 6 3 -3 252.57 15.6
 6 3 -3 234.38 14.4
 -6 -3 3 201.28 23.4
 -6 -3 3 226.08 18.8
 5 3 -3 355.86 15.9
 5 3 -3 370.16 15.5
 5 3 -3 357.86 14.7
 -5 -3 3 337.57 18.6
 4 3 -3 1441.46 37.1
 4 3 -3 1404.66 44.4
 4 3 -3 1399.16 36.2
 -4 -3 3 1425.76 39.5
 -4 -3 3 1439.46 44.6
 3 3 -3 93.99 5.6
 3 3 -3 85.59 6.2
 3 3 -3 78.79 8.4
 -3 -3 3 90.29 12.3
 -3 -3 3 83.79 9.5
 2 3 -3 2322.27 60.39
 2 3 -3 2420.56 56.49
 2 3 -3 2364.56 51.99
 2 3 -3 2392.46 52.09
 -2 -3 3 2411.46 61.59
 -2 -3 3 2361.86 56.89
 1 3 -3 2794.52 66.29
 -1 -3 3 2841.42 69.89
 -1 -3 3 2918.11 66.69
 0 3 -3 1550.74 38.9
 0 3 -3 1557.34 36
 0 -3 3 1586.14 39.1
 0 -3 3 1567.14 41
 0 -3 3 1534.75 35.6
 -2 3 -3 985.2 27.5
 -2 3 -3 1027.5 28.9
 2 -3 3 1048.3 28.9
 2 -3 3 1037.2 29
 2 -3 3 977.9 27.2
 -3 3 -3 1432.16 38.5
 -3 3 -3 1423.56 37.9
 3 -3 3 1446.06 38.6
 3 -3 3 1389.96 37.9
 3 -3 3 1449.26 38.2
 3 -3 3 1384.76 39.8
 4 -3 3 1758.12 46
 4 -3 3 1783.82 47.4
 4 -3 3 1788.42 47.1
 5 -3 3 2252.87 57.49
 5 -3 3 2326.07 59.59
 6 -3 3 790.32 28.5
 6 -3 3 809.22 27.4
 6 -3 3 841.12 30.3
 6 -3 3 839.12 30.3
 7 -3 3 14.7 13
 7 -3 3 8.4 8.5
 7 -3 3 6.8 7.5
 7 -3 3 15.9 12.7
 8 -3 3 1124.59 41.2
 8 -3 3 1138.29 36.7
 8 -3 3 1143.19 40.6
 9 -3 3 10.9 9.8
 9 -3 3 -0.7 14.1
 9 -3 3 23.3 15.8
 10 -3 3 1.9 17.1
 10 -3 3 61.59 19.3
 11 -3 3 -15.1 30.9
 10 2 -3 14.9 12.3
 10 2 -3 4.5 13.5
 -10 -2 3 -4.1 15.4
 9 2 -3 177.68 19.1
 9 2 -3 170.28 18.1
 -9 -2 3 180.18 25.8
 8 2 -3 -3.8 9
 8 2 -3 -6.4 9.9
 -8 -2 3 -5.1 11.4
 7 2 -3 1750.52 47.9
 7 2 -3 1781.12 48.5
 -7 -2 3 1761.02 56.99
 6 2 -3 99.49 11.8
 6 2 -3 92.09 13
 6 2 -3 80.09 11.1
 -6 -2 3 96.69 13.8
 -6 -2 3 66.29 13.8
 5 2 -3 558.14 20.2
 5 2 -3 512.95 17.9
 5 2 -3 550.44 18.4
 -5 -2 3 556.64 20.8
 -5 -2 3 553.64 25.6
 4 2 -3 1781.02 44.2
 4 2 -3 1823.12 48.9
 4 2 -3 1805.92 43.5
 4 2 -3 1708.73 44.5
 -4 -2 3 1780.92 49.99
 -4 -2 3 1776.92 45.2
 3 2 -3 1620.74 44.4
 3 2 -3 1658.03 39.6
 3 2 -3 1650.93 37.7
 3 2 -3 1626.44 38.8
 -3 -2 3 1632.64 45.2
 2 2 -3 315.67 14.6
 2 2 -3 309.57 10.9
 2 2 -3 329.67 7.5
 2 2 -3 297.67 7.7
 -2 -2 3 305.37 14.6
 -2 -2 3 299.97 11
 1 2 -3 2236.68 56.99
 1 2 -3 2148.58 50.59
 -1 -2 3 2184.88 53.99
 -1 -2 3 2155.08 50.59
 0 2 -3 392.16 13.1
 0 -2 3 377.16 11.8
 0 -2 3 452.35 15.9
 0 -2 3 384.16 11
 -2 2 -3 20.7 5.4
 -2 2 -3 30.4 7.4
 2 -2 3 19.4 5.8
 2 -2 3 18.2 5.4
 -3 2 -3 3292.47 78.99
 -3 2 -3 3224.58 86.09
 3 -2 3 3259.37 81.49
 3 -2 3 3512.35 79.59
 3 -2 3 3471.15 79.39
 3 -2 3 3325.67 79.39
 -4 2 -3 1161.68 38
 4 -2 3 1281.97 35.3
 4 -2 3 1289.67 35.8
 4 -2 3 1296.07 36.7
 5 -2 3 -13.4 14.4
 5 -2 3 -5.7 5.9
 5 -2 3 2.9 6.3
 5 -2 3 7.9 8.7
 6 -2 3 78.69 10.4
 6 -2 3 103.99 15.7
 6 -2 3 81.39 12.4
 6 -2 3 84.89 13.3
 7 -2 3 30.5 13.4
 7 -2 3 6.3 11.8
 7 -2 3 -7.9 8.2
 8 -2 3 65.09 16.2
 8 -2 3 56.99 15.2
 8 -2 3 51.49 11
 9 -2 3 -6.8 14.2
 9 -2 3 -8.8 9.5
 9 -2 3 -8.9 14.2
 10 -2 3 211.98 27.3
 10 -2 3 242.98 22.1
 10 -2 3 270.37 28.3
 10 1 -3 63.49 13.3
 10 1 -3 77.69 16.1
 -10 -1 3 86.09 18.1
 9 1 -3 5.7 10.4
 9 1 -3 -21.5 11.1
 -9 -1 3 4 11.7
 8 1 -3 825.02 28.1
 8 1 -3 826.92 30.5
 -8 -1 3 828.02 36.1
 7 1 -3 -4.2 9.1
 7 1 -3 -5.1 7.4
 -7 -1 3 -6.1 9.9
 6 1 -3 1018.9 28.7
 6 1 -3 1081.29 30.6
 6 1 -3 1047.6 29.1
 6 1 -3 969.8 32.5
 -6 -1 3 1064.79 36.6
 5 1 -3 1415.06 35.8
 5 1 -3 1414.06 39.2
 5 1 -3 1393.06 40.5
 5 1 -3 1445.96 37.2
 5 1 -3 1444.56 36.1
 -5 -1 3 1485.25 43.1
 -5 -1 3 1455.35 37.7
 4 1 -3 144.19 7.4
 4 1 -3 124.59 9.5
 4 1 -3 141.39 8.5
 -4 -1 3 149.88 9
 -4 -1 3 150.08 11.9
 3 1 -3 540.75 19.2
 3 1 -3 557.24 14.6
 3 1 -3 534.15 14.8
 -3 -1 3 536.35 14.8
 -3 -1 3 548.45 19.5
 -3 -1 3 526.75 15.2
 2 1 -3 941.11 23.1
 2 1 -3 981.2 22.5
 2 1 -3 971.6 27.3
 -2 -1 3 948.21 22.3
 -2 -1 3 965.5 23.1
 -2 -1 3 988.9 27.6
 1 1 -3 1801.02 40.6
 1 1 -3 1757.22 41.1
 1 1 -3 1860.71 45.1
 -1 -1 3 1739.23 41.2
 -1 -1 3 1783.72 40.2
 -1 -1 3 1832.62 44.7
 0 1 -3 2042.1 47.9
 0 1 -3 2102.19 47.5
 0 -1 3 2052.59 51.39
 0 -1 3 1990.6 47.5
 0 -1 3 2035.3 47.5
 -1 1 -3 1065.19 28.8
 -1 1 -3 1043 27.6
 -1 1 -3 1198.68 37.9
 1 -1 3 986.9 28.2
 1 -1 3 1080.19 27.7
 1 -1 3 1027.8 29
 -2 1 -3 557.94 18.3
 -2 1 -3 558.84 20.3
 2 -1 3 557.44 18.2
 2 -1 3 575.74 19.2
 -3 1 -3 336.67 15
 -3 1 -3 375.06 18
 3 -1 3 343.87 15.9
 3 -1 3 338.67 15.5
 3 -1 3 379.96 15.9
 -4 1 -3 212.98 18.3
 -4 1 -3 191.18 16.1
 4 -1 3 206.98 13.9
 4 -1 3 180.98 13.6
 4 -1 3 164.58 13.8
 5 -1 3 258.27 15.3
 5 -1 3 249.58 15.5
 5 -1 3 247.28 16.2
 5 -1 3 234.38 16.2
 6 -1 3 26.9 11.9
 6 -1 3 22.5 10.9
 6 -1 3 7.9 9.2
 7 -1 3 655.03 27.7
 7 -1 3 653.33 28.2
 7 -1 3 658.83 29.7
 8 -1 3 54.69 15.3
 8 -1 3 32.4 14.2
 8 -1 3 36.3 11.2
 9 -1 3 6.9 10.5
 9 -1 3 -6.2 15
 10 -1 3 15 12.5
 10 -1 3 -4.4 16
 10 -1 3 -1.7 17.4
 11 0 -3 -25.4 14.3
 10 0 -3 195.08 18
 9 0 -3 -13.6 8.6
 9 0 -3 20.8 8.6
 9 0 -3 5.9 11.9
 -9 0 3 -6.4 9.8
 8 0 -3 2225.68 56.69
 8 0 -3 2395.86 61.79
 8 0 -3 2202.18 56.79
 -8 0 3 2263.37 65.19
 7 0 -3 376.76 20.3
 7 0 -3 476.25 17.2
 7 0 -3 424.76 16.8
 -7 0 3 425.96 23.2
 6 0 -3 31.9 6.1
 6 0 -3 41.8 6
 6 0 -3 43.7 9.8
 6 0 -3 40 8.6
 -6 0 3 36.2 8.3
 5 0 -3 4224.88 97.19
 5 0 -3 4101.19 94.59
 5 0 -3 4487.95 103.39
 5 0 -3 4217.78 99.39
 5 0 -3 4187.78 94.39
 -5 0 3 4164.38 100.29
 4 0 -3 2805.52 63.09
 4 0 -3 2790.82 65.69
 4 0 -3 2924.11 68.19
 4 0 -3 2830.32 63.09
 -4 0 3 2745.53 65.59
 -4 0 3 2905.11 68.79
 3 0 -3 459.05 16.1
 3 0 -3 438.26 13.4
 3 0 -3 412.06 10.3
 -3 0 3 422.46 13
 -3 0 3 454.95 16
 2 0 -3 4074.09 88.59
 2 0 -3 4098.09 93.49
 1 0 -3 821.92 21
 1 0 -3 803.72 20
 1 0 -3 837.82 23.4
 -1 0 3 789.22 20.5
 -1 0 3 804.92 19.7
 -1 0 3 822.92 24.3
 -1 0 -3 5296.67 119.09
 -1 0 -3 5160.88 116.99
 -1 0 -3 5193.98 120.79
 -2 0 -3 3418.06 82.89
 2 0 3 3526.05 81.19
 2 0 3 3396.96 80.49
 -3 0 -3 8536.75 188.78
 -3 0 -3 8425.66 187.48
 3 0 3 8042.8 187.08
 3 0 3 7919.81 187.08
 -4 0 -3 556.04 20.8
 -4 0 -3 522.15 24.3
 4 0 3 546.15 23
 4 0 3 537.95 21.6
 -5 0 -3 3306.77 86.59
 5 0 3 3257.97 82.99
 5 0 3 3318.17 86.79
 5 0 3 3315.87 82.49
 -6 0 -3 1071.29 41.5
 6 0 3 1060.29 36.8
 6 0 3 1053.29 35.7
 6 0 3 1060.39 36.9
 7 0 3 498.05 28.1
 7 0 3 514.25 27.5
 7 0 3 480.65 26.2
 8 0 3 90.69 16.9
 8 0 3 86.39 13.8
 9 0 3 4.9 15.4
 9 0 3 16.6 11.6
 9 0 3 38.2 16.7
 10 0 3 53.29 14.4
 10 0 3 31.4 18
 10 0 3 60.49 20.3
 11 -1 -3 -12.5 15.2
 10 -1 -3 126.99 15.9
 10 -1 -3 143.39 21.9
 9 -1 -3 169.98 15.7
 8 -1 -3 18.3 12.4
 7 -1 -3 10.7 6.4
 7 -1 -3 3.9 10
 7 -1 -3 -1.9 7.3
 -7 1 3 3 6.9
 6 -1 -3 155.58 9.1
 6 -1 -3 155.28 12.4
 6 -1 -3 191.98 13.5
 6 -1 -3 171.48 12.9
 -6 1 3 165.18 12.6
 -6 1 3 161.28 13.5
 5 -1 -3 106.69 10.3
 5 -1 -3 110.49 6.3
 5 -1 -3 101.69 9.7
 5 -1 -3 99.49 6.4
 -5 1 3 111.09 10.6
 -5 1 3 110.09 9.8
 4 -1 -3 2330.87 55.79
 4 -1 -3 2275.67 51.49
 4 -1 -3 2389.66 51.39
 4 -1 -3 2354.76 56.09
 3 -1 -3 148.69 9.3
 -3 1 3 143.59 8.1
 -3 1 3 154.98 9
 1 -1 -3 2244.58 51.79
 1 -1 -3 2229.28 52.89
 1 -1 -3 2275.37 52.39
 -1 1 3 2300.77 57.09
 -1 1 3 2140.49 51.39
 -1 1 3 2199.08 51.89
 0 -1 -3 4739.53 106.89
 0 -1 -3 4723.83 108.89
 0 1 3 4764.52 106.19
 0 1 3 4545.55 106.09
 -1 -1 -3 4953.7 114.09
 -1 -1 -3 4949.9 114.29
 1 1 3 4953.5 112.39
 -2 -1 -3 6892.11 155.68
 -2 -1 -3 6962.3 155.48
 2 1 3 6460.25 154.28
 2 1 3 6781.02 152.98
 -3 -1 -3 163.98 15.3
 -3 -1 -3 165.48 14.5
 -3 -1 -3 147.19 11.5
 3 1 3 183.38 13.8
 3 1 3 158.58 12.8
 3 1 3 153.78 13
 -4 -1 -3 1545.95 47.6
 4 1 3 1572.84 44.6
 4 1 3 1616.04 45.6
 -5 -1 -3 894.41 35
 5 1 3 900.91 31.9
 5 1 3 880.51 31.8
 -6 -1 -3 134.99 19.5
 6 1 3 114.09 16.2
 6 1 3 121.09 18.1
 6 1 3 110.29 14.7
 7 1 3 1415.36 47.5
 7 1 3 1325.87 44.8
 7 1 3 1380.06 45.6
 8 1 3 74.99 17.8
 8 1 3 58.89 14
 8 1 3 74.49 17.5
 9 1 3 10.3 15
 9 1 3 19.6 13.2
 9 1 3 1.1 15.4
 11 -2 -3 12.3 17.1
 10 -2 -3 342.77 19.3
 10 -2 -3 447.76 18.2
 10 -2 -3 422.86 27.9
 9 -2 -3 191.08 21.1
 9 -2 -3 218.38 13.9
 8 -2 -3 81.69 11.1
 8 -2 -3 74.19 9.6
 8 -2 -3 95.39 15.3
 -8 2 3 93.89 12.4
 7 -2 -3 297.37 13.1
 7 -2 -3 244.68 14.4
 7 -2 -3 319.07 30.6
 7 -2 -3 302.07 13.1
 -7 2 3 298.27 15
 6 -2 -3 101.19 12.3
 6 -2 -3 85.79 9.5
 6 -2 -3 94.09 7.4
 6 -2 -3 110.69 8.1
 5 -2 -3 113.99 11.3
 5 -2 -3 105.79 8.7
 5 -2 -3 101.29 6.5
 5 -2 -3 113.99 6.1
 -5 2 3 116.09 8.1
 -5 2 3 96.39 9.6
 4 -2 -3 3085.39 69.19
 4 -2 -3 3036.2 71.19
 4 -2 -3 2940.61 66.19
 -4 2 3 2925.31 66.29
 -4 2 3 3049.09 69.09
 3 -2 -3 160.08 8.6
 3 -2 -3 178.08 9.8
 3 -2 -3 150.48 6.1
 -3 2 3 142.89 7.3
 -3 2 3 174.78 9.5
 1 -2 -3 840.82 23.6
 1 -2 -3 858.21 23.9
 1 -2 -3 854.01 24
 -1 2 3 828.12 22.9
 -1 2 3 859.21 24.2
 0 -2 -3 831.02 24.6
 0 -2 -3 820.02 24.7
 0 -2 -3 789.32 24
 0 2 3 845.52 24.6
 -1 -2 -3 1159.28 33.5
 -1 -2 -3 1122.59 33.3
 1 2 3 1113.69 32.4
 -2 -2 -3 603.24 23.4
 -2 -2 -3 574.44 23.1
 -2 -2 -3 541.85 21
 2 2 3 556.34 23.3
 2 2 3 543.25 22
 2 2 3 574.44 21.7
 -3 -2 -3 2841.92 74.29
 -3 -2 -3 2844.32 74.19
 3 2 3 2825.82 72.49
 3 2 3 2869.21 71.39
 -4 -2 -3 2849.31 80.79
 4 2 3 2778.32 75.19
 4 2 3 2786.62 73.39
 -5 -2 -3 320.97 24.9
 5 2 3 309.37 21.3
 5 2 3 330.87 20.4
 -6 -2 -3 8.4 14.5
 6 2 3 -9.4 11.3
 6 2 3 1.6 12
 -7 -2 -3 66.29 18.7
 7 2 3 56.99 15.4
 7 2 3 46.2 12.8
 7 2 3 68.19 15.4
 8 2 3 257.77 23.3
 8 2 3 297.57 24
 8 2 3 274.77 25.4
 9 2 3 101.29 19.9
 9 2 3 122.99 20.5
 11 -3 -3 13.5 17.2
 11 -3 -3 -0.9 13.1
 10 -3 -3 177.88 15.7
 10 -3 -3 239.98 24.4
 8 -3 -3 47 13.7
 8 -3 -3 49.5 7.1
 8 -3 -3 48.9 8.3
 7 -3 -3 145.29 10.7
 7 -3 -3 128.09 10.3
 7 -3 -3 134.69 9
 7 -3 -3 140.29 16.8
 -7 3 3 151.88 8.9
 6 -3 -3 15.9 8.9
 6 -3 -3 4.1 4.8
 6 -3 -3 1.6 3.4
 -6 3 3 3.3 4.1
 -6 3 3 0.8 3.2
 5 -3 -3 789.62 20.4
 5 -3 -3 784.52 20.6
 5 -3 -3 838.32 26.5
 -5 3 3 772.02 25.3
 -5 3 3 805.72 20.8
 -5 3 3 774.32 20.5
 4 -3 -3 291.67 14.8
 4 -3 -3 249.88 9.3
 4 -3 -3 247.78 10.1
 -4 3 3 252.87 13.3
 -4 3 3 271.37 10.8
 -4 3 3 262.37 9.9
 3 -3 -3 36.3 4.9
 3 -3 -3 42 7.9
 -3 3 3 51.29 7.8
 -3 3 3 54.49 8.7
 -3 3 3 39.5 5
 2 -3 -3 6040.4 135.09
 1 -3 -3 3663.93 85.19
 1 -3 -3 3908.61 86.29
 1 -3 -3 3648.33 85.29
 -1 3 3 3738.33 85.59
 -1 3 3 3361.96 87.39
 0 -3 -3 312.97 15.6
 0 -3 -3 323.27 15.2
 0 -3 -3 332.77 14.6
 0 3 3 285.57 18
 0 3 3 338.67 15.2
 0 3 3 320.67 18.9
 -1 -3 -3 202.68 14.4
 -1 -3 -3 195.08 14
 1 3 3 163.98 13.7
 1 3 3 190.78 12.1
 -2 -3 -3 842.62 30
 -2 -3 -3 779.62 29
 2 3 3 801.42 28.5
 -3 -3 -3 162.28 16
 -3 -3 -3 177.28 16.5
 3 3 3 154.58 15
 -4 -3 -3 3619.24 93.99
 -4 -3 -3 3571.64 93.89
 4 3 3 3666.03 92.89
 4 3 3 3544.65 90.09
 -5 -3 -3 -12.7 12.9
 -5 -3 -3 -13.2 12.7
 5 3 3 -2.5 10.9
 5 3 3 -5.3 11
 -6 -3 -3 533.55 32.1
 6 3 3 533.55 28.7
 6 3 3 516.35 27.1
 -7 -3 -3 67.89 19.3
 7 3 3 85.69 30.2
 7 3 3 81.39 19.4
 7 3 3 83.99 16.3
 8 3 3 43.8 16.1
 8 3 3 40.2 16
 8 3 3 56.69 16
 9 3 3 345.87 30.5
 9 3 3 350.46 29.7
 9 3 3 371.66 31.1
 11 -4 -3 120.69 22.4
 11 -4 -3 87.29 12.5
 10 -4 -3 90.79 11.6
 10 -4 -3 95.39 22.3
 9 -4 -3 246.18 22.9
 9 -4 -3 214.48 14.9
 8 -4 -3 3.8 10.9
 8 -4 -3 -4.2 7
 8 -4 -3 11.7 12.9
 7 -4 -3 136.39 17.3
 7 -4 -3 127.69 10.6
 6 -4 -3 121.59 8.9
 6 -4 -3 116.59 14.8
 -6 4 3 115.49 8.5
 5 -4 -3 46.9 6.9
 5 -4 -3 25 8.8
 -5 4 3 40.4 5.2
 -5 4 3 34.9 5.9
 4 -4 -3 4731.93 108.19
 4 -4 -3 4916.31 112.99
 4 -4 -3 4773.82 108.99
 -4 4 3 4824.82 112.49
 -4 4 3 4959.7 109.19
 -4 4 3 4948.9 108.89
 3 -4 -3 1238.18 33
 3 -4 -3 1364.46 36.4
 3 -4 -3 1214.58 32.6
 -3 4 3 1276.87 33.2
 -3 4 3 1259.37 34.5
 -3 4 3 1285.77 32.8
 -3 4 3 1258.27 35
 2 -4 -3 653.23 22.6
 2 -4 -3 628.34 21
 2 -4 -3 628.34 20.6
 -2 4 3 655.43 21.1
 1 -4 -3 -7.8 6.2
 1 -4 -3 -1.6 6.9
 -1 4 3 -2.1 5.8
 -1 4 3 5.6 6.7
 -1 4 3 3.8 7.2
 0 -4 -3 641.94 23.9
 0 -4 -3 668.13 23.5
 0 4 3 620.84 24.2
 0 4 3 620.44 22
 0 4 3 667.23 22.1
 0 4 3 646.04 25.8
 -1 -4 -3 210.48 16
 -1 -4 -3 239.18 15.6
 1 4 3 179.78 15.2
 -2 -4 -3 183.48 16.5
 -2 -4 -3 190.68 16.2
 2 4 3 183.18 15.6
 -3 -4 -3 239.18 21.2
 3 4 3 216.98 18.3
 -4 -4 -3 2119.19 63.89
 -4 -4 -3 2112.39 63.59
 4 4 3 2091.99 61.99
 -5 -4 -3 552.54 30.3
 -5 -4 -3 612.04 32.4
 5 4 3 543.25 30
 5 4 3 576.74 28.2
 -6 -4 -3 17 15.8
 -6 -4 -3 -7.4 15
 6 4 3 33.9 13.7
 6 4 3 3.2 11.9
 -7 -4 -3 -1.1 15.8
 7 4 3 17.8 14.1
 7 4 3 6.8 14.1
 7 4 3 11.9 13.8
 8 4 3 52.09 17.7
 8 4 3 87.59 18.5
 8 4 3 69.19 17
 12 -5 -3 24.2 21.6
 11 -5 -3 -10.4 9.4
 11 -5 -3 7.8 17.5
 10 -5 -3 21.8 16.3
 10 -5 -3 21.4 9.7
 9 -5 -3 12.3 7.8
 9 -5 -3 -5.1 14.6
 9 -5 -3 -12.4 7.7
 8 -5 -3 601.14 22
 8 -5 -3 637.74 30.4
 -8 5 3 716.23 28.8
 7 -5 -3 1036 29.4
 7 -5 -3 1016.8 35.5
 6 -5 -3 328.87 14.2
 6 -5 -3 341.97 20.4
 5 -5 -3 289.07 12.8
 5 -5 -3 278.57 17
 -5 5 3 271.17 10.4
 -5 5 3 297.97 11
 4 -5 -3 3776.82 90.29
 4 -5 -3 3740.13 86.99
 -4 5 3 3727.03 87.29
 3 -5 -3 434.36 19
 3 -5 -3 425.36 17
 -3 5 3 397.46 16.3
 -3 5 3 458.05 20.2
 2 -5 -3 4393.36 103.29
 2 -5 -3 4365.46 102.59
 -2 5 3 4350.36 102.29
 -2 5 3 4372.76 101.39
 1 -5 -3 460.75 19.3
 1 -5 -3 451.95 20.2
 -1 5 3 453.75 20.5
 -1 5 3 418.86 19.1
 -1 5 3 440.66 17.8
 0 -5 -3 13.5 8.4
 0 -5 -3 1.6 8.7
 0 5 3 12 7.9
 -1 -5 -3 1873.51 54.59
 -1 -5 -3 1898.61 53.79
 1 5 3 1977.5 55.39
 -2 -5 -3 1196.48 40.6
 -2 -5 -3 1128.49 50.09
 2 5 3 1146.09 39.3
 -3 -5 -3 1288.97 44.3
 -3 -5 -3 1247.38 45.2
 3 5 3 1304.17 44.8
 -4 -5 -3 24.5 14.6
 -4 -5 -3 0.2 13.9
 4 5 3 -13.9 10.7
 -5 -5 -3 13.5 14.7
 -5 -5 -3 38.3 17.4
 5 5 3 64.19 15.4
 -6 -5 -3 37.7 17.6
 -6 -5 -3 9.8 17.8
 6 5 3 30 15.6
 6 5 3 22.3 13.6
 -7 -5 -3 21.7 18.6
 7 5 3 24.9 14.9
 7 5 3 43.1 16.6
 7 5 3 19.8 14.4
 -8 -5 -3 188.18 27.4
 8 5 3 272.57 26.9
 8 5 3 212.08 25.4
 12 -6 -3 -6 18.9
 11 -6 -3 0.1 16.9
 11 -6 -3 10.2 9.8
 10 -6 -3 20.3 9.5
 10 -6 -3 -0.3 15.5
 9 -6 -3 0.2 8.2
 9 -6 -3 -2.2 14.9
 8 -6 -3 188.38 14.4
 8 -6 -3 178.28 20.7
 -8 6 3 150.98 13.2
 7 -6 -3 526.95 25.7
 7 -6 -3 530.05 20.3
 -7 6 3 465.75 19.3
 6 -6 -3 250.07 19.4
 6 -6 -3 208.28 13.4
 -6 6 3 179.08 13.3
 5 -6 -3 5.3 6.4
 5 -6 -3 7.6 9.7
 -5 6 3 4.9 7.3
 -5 6 3 -2 3.9
 4 -6 -3 942.81 31.7
 4 -6 -3 1038.9 30
 -4 6 3 925.81 27.8
 -4 6 3 1011.1 29.3
 3 -6 -3 -7.9 8.4
 3 -6 -3 -1.3 6.8
 -3 6 3 -8.6 5.6
 2 -6 -3 55.49 10.5
 2 -6 -3 60.59 10.9
 -2 6 3 52.29 9.5
 -2 6 3 58.89 9.1
 1 -6 -3 5869.81 137.29
 1 -6 -3 5861.01 137.89
 -1 6 3 5825.22 137.49
 0 -6 -3 450.65 31.9
 0 -6 -3 524.85 23.4
 0 6 3 574.44 28.9
 -1 -6 -3 435.96 29.1
 -1 -6 -3 440.06 24.3
 1 6 3 425.06 23.3
 -2 -6 -3 2918.01 81.29
 -2 -6 -3 2959 80.09
 2 6 3 2963.4 80.49
 -3 -6 -3 612.54 32
 -3 -6 -3 600.44 34
 3 6 3 668.93 32.3
 -4 -6 -3 1012.6 42.5
 -4 -6 -3 1021.8 43.5
 4 6 3 1045.2 42.4
 -5 -6 -3 421.76 31.3
 -5 -6 -3 418.76 29.9
 5 6 3 396.56 28.6
 -6 -6 -3 305.07 29.1
 -6 -6 -3 315.07 33.8
 6 6 3 350.86 29.4
 6 6 3 382.36 28.8
 -7 -6 -3 13.9 17.4
 -7 -6 -3 16.3 21.1
 7 6 3 20.6 16.2
 7 6 3 19.7 16.5
 11 -7 -3 9 19
 10 -7 -3 8.1 9.1
 10 -7 -3 13.2 16.6
 9 -7 -3 36.1 23.8
 9 -7 -3 41.1 9.7
 8 -7 -3 15.6 8.9
 8 -7 -3 5.3 14.6
 7 -7 -3 500.85 21
 7 -7 -3 465.85 27.4
 6 -7 -3 40.4 9.2
 6 -7 -3 41.1 13
 -6 7 3 27.1 4.6
 -6 7 3 39.1 5.1
 5 -7 -3 436.06 22.7
 5 -7 -3 469.15 20.2
 -5 7 3 461.95 17
 4 -7 -3 496.35 21.6
 4 -7 -3 521.75 24.3
 -4 7 3 504.35 19.7
 3 -7 -3 1181.48 36.7
 3 -7 -3 1189.18 37.7
 -3 7 3 1223.38 36.4
 -3 7 3 1192.18 37.7
 2 -7 -3 886.11 32.8
 2 -7 -3 930.81 32.3
 -2 7 3 950.1 32.3
 1 -7 -3 712.43 28.2
 1 -7 -3 750.92 29.4
 -1 7 3 602.94 41.4
 0 -7 -3 382.36 21.6
 0 -7 -3 381.76 23.1
 0 7 3 381.06 23.8
 -1 -7 -3 760.82 35.2
 -1 -7 -3 768.12 32.8
 1 7 3 813.52 34.1
 -2 -7 -3 326.07 26.5
 -2 -7 -3 349.17 25.7
 2 7 3 304.77 25
 -3 -7 -3 885.31 38.8
 -3 -7 -3 862.61 39.6
 3 7 3 772.62 37.3
 -4 -7 -3 274.07 27.6
 -4 -7 -3 260.87 25.7
 4 7 3 289.67 26.4
 -5 -7 -3 238.08 31.2
 5 7 3 310.27 27.9
 -6 -7 -3 -5.7 17.1
 -6 -7 -3 -6.9 19.4
 6 7 3 27.1 15.9
 6 7 3 39.3 17
 11 -8 -3 55.49 21.3
 10 -8 -3 41.2 19
 10 -8 -3 68.19 11.6
 9 -8 -3 30.4 12
 9 -8 -3 31.6 16.8
 8 -8 -3 146.79 21.8
 8 -8 -3 207.18 25.2
 7 -8 -3 12.1 9.4
 7 -8 -3 -2.7 12.9
 6 -8 -3 60.89 14.8
 6 -8 -3 66.09 12
 -6 8 3 44 6.4
 -6 8 3 44.7 9.7
 5 -8 -3 26.9 13.2
 5 -8 -3 5.7 10.4
 -5 8 3 23.2 9
 -5 8 3 15.8 6.9
 4 -8 -3 -11.1 10.2
 4 -8 -3 -5.3 12.8
 -4 8 3 2 7.3
 -4 8 3 -10.9 7.2
 3 -8 -3 50.49 12.7
 3 -8 -3 41.9 11.4
 -3 8 3 37.2 9.9
 2 -8 -3 255.27 21.1
 2 -8 -3 252.67 19.9
 -2 8 3 236.48 20
 1 -8 -3 233.58 20.8
 1 -8 -3 196.38 19.5
 -1 8 3 247.48 22.1
 0 -8 -3 29.7 13.7
 0 -8 -3 30 14.2
 0 8 3 29.7 12.6
 -1 -8 -3 2423.46 73.79
 -1 -8 -3 2442.16 71.29
 1 8 3 2551.34 73.59
 -2 -8 -3 1.7 15.3
 -2 -8 -3 5.7 15.1
 2 8 3 6.5 13.5
 -3 -8 -3 342.47 29.2
 -3 -8 -3 323.97 27.5
 3 8 3 310.17 27.5
 -4 -8 -3 296.77 32.3
 -4 -8 -3 239.38 31.3
 4 8 3 287.17 28
 -5 -8 -3 259.47 31.5
 -5 -8 -3 277.17 29.6
 5 8 3 271.07 31.5
 10 -9 -3 15.9 18.7
 9 -9 -3 241.68 18.8
 9 -9 -3 180.38 26.6
 8 -9 -3 467.65 37.6
 8 -9 -3 495.05 23.9
 7 -9 -3 192.68 23.8
 -7 9 3 154.98 8.4
 6 -9 -3 10.3 14.4
 6 -9 -3 17.7 11.8
 -6 9 3 30.7 7.4
 5 -9 -3 149.59 19.5
 5 -9 -3 160.78 18.9
 -5 9 3 143.59 14.8
 -5 9 3 140.09 15.1
 4 -9 -3 228.58 21.9
 4 -9 -3 226.38 20.4
 -4 9 3 248.18 19.5
 3 -9 -3 117.09 16.4
 3 -9 -3 90.59 15.4
 -3 9 3 76.59 12.6
 2 -9 -3 551.24 30.3
 2 -9 -3 584.84 28.9
 -2 9 3 617.74 30.3
 1 -9 -3 284.87 23.9
 1 -9 -3 300.37 22.1
 -1 9 3 292.17 25.3
 0 -9 -3 878.81 39.5
 0 -9 -3 904.21 38.1
 0 9 3 946.71 40.9
 -1 -9 -3 98.49 18.8
 -1 -9 -3 76.09 18.6
 1 9 3 56.79 15.8
 -2 -9 -3 4.5 14.1
 -2 -9 -3 5.3 15.9
 2 9 3 8.1 13.7
 -3 -9 -3 112.39 27.1
 -3 -9 -3 121.69 22.8
 3 9 3 172.48 24.8
 -4 -9 -3 94.09 21.5
 -4 -9 -3 124.99 26.2
 4 9 3 111.59 21.8
 -5 -9 -3 108.99 22.1
 5 9 3 77.69 19.6
 11 -10 -3 230.68 19.5
 10 -10 -3 149.88 17.8
 9 -10 -3 327.67 22.4
 8 -10 -3 248.88 25.1
 8 -10 -3 277.57 21.2
 7 -10 -3 157.28 25.5
 7 -10 -3 175.58 20
 -7 10 3 141.99 12.5
 6 -10 -3 109.19 18.1
 6 -10 -3 129.29 17
 -6 10 3 87.09 11
 -6 10 3 124.39 13.5
 5 -10 -3 72.39 16.9
 5 -10 -3 70.19 15.2
 -5 10 3 59.19 10.9
 4 -10 -3 610.94 30.9
 4 -10 -3 619.14 30.1
 -4 10 3 628.94 28.8
 3 -10 -3 208.28 22.1
 3 -10 -3 185.48 21.4
 -3 10 3 196.18 21.9
 2 -10 -3 256.37 23.4
 2 -10 -3 239.18 25.6
 -2 10 3 264.07 25.2
 1 -10 -3 -12.8 14.6
 1 -10 -3 0.5 13.8
 -1 10 3 7.4 12.9
 0 -10 -3 350.76 39.2
 0 -10 -3 299.97 24.9
 0 10 3 375.06 47
 -1 -10 -3 118.29 20.7
 -1 -10 -3 117.79 21.6
 1 10 3 85.09 18.1
 -2 -10 -3 21.2 17.5
 -2 -10 -3 11.7 20.9
 2 10 3 8.4 15.1
 -3 -10 -3 37.2 20.6
 -3 -10 -3 31.2 17.9
 3 10 3 4.8 15.1
 -4 -10 -3 46.8 19.2
 4 10 3 55.89 18.1
 10 -11 -3 -2.9 18
 8 -11 -3 244.08 26.6
 8 -11 -3 288.07 23.6
 7 -11 -3 23.1 13.7
 7 -11 -3 -10.9 15.5
 -7 11 3 6.8 6.4
 6 -11 -3 318.07 27.9
 6 -11 -3 325.97 25.8
 -6 11 3 347.47 19.6
 5 -11 -3 33.3 14.3
 -5 11 3 22.5 10.4
 4 -11 -3 46.5 15.4
 4 -11 -3 43.2 15
 -4 11 3 35.1 12.3
 3 -11 -3 111.49 18.6
 3 -11 -3 110.89 19.8
 -3 11 3 94.49 15.9
 2 -11 -3 34.6 22.3
 2 -11 -3 40.9 15.4
 -2 11 3 27.8 13.7
 1 -11 -3 24.5 17.3
 1 -11 -3 36.9 16
 -1 11 3 15.3 17.1
 0 -11 -3 145.39 24.1
 0 11 3 175.48 28
 -1 -11 -3 136.69 24.7
 -1 -11 -3 138.99 22.7
 1 11 3 108.89 20.6
 -2 -11 -3 92.79 21.4
 -2 -11 -3 77.99 23.5
 2 11 3 78.89 20.2
 -3 -11 -3 57.79 25.4
 -3 -11 -3 70.19 20.7
 9 -12 -3 78.19 21.7
 8 -12 -3 64.09 20.6
 7 -12 -3 14.2 16
 -7 12 3 10.3 7.8
 6 -12 -3 48.8 17.2
 -6 12 3 53.79 11
 5 -12 -3 420.46 28.7
 5 -12 -3 421.56 30.5
 -5 12 3 425.46 25.6
 4 -12 -3 122.79 20
 4 -12 -3 167.08 25
 -4 12 3 141.79 22.2
 3 -12 -3 63.79 17.7
 3 -12 -3 50.79 17.7
 -3 12 3 77.99 16.4
 2 -12 -3 35.4 18.3
 2 -12 -3 49.8 16.7
 -2 12 3 22.3 16.1
 1 -12 -3 72.79 18.3
 1 -12 -3 103.39 21.3
 -1 12 3 77.39 18.4
 0 -12 -3 151.78 25.4
 0 -12 -3 166.08 23.9
 0 12 3 185.68 28.1
 -1 -12 -3 260.17 31.4
 -1 -12 -3 264.37 31.2
 1 12 3 268.47 33
 9 -13 -3 -12.8 17.1
 8 -13 -3 37.9 15.2
 8 -13 -3 4.4 17.2
 7 -13 -3 -1.2 17
 7 -13 -3 43.3 16.4
 -7 13 3 19.9 13.5
 6 -13 -3 74.19 18.7
 6 -13 -3 41.7 18.3
 5 -13 -3 86.99 19.2
 5 -13 -3 93.79 20.6
 -5 13 3 129.09 21.1
 4 -13 -3 0.9 15.1
 4 -13 -3 0.1 14.8
 -4 13 3 38.3 22.8
 3 -13 -3 47.4 17.4
 3 -13 -3 28.4 17.4
 -3 13 3 53.69 16.2
 2 -13 -3 87.29 18.7
 2 -13 -3 87.79 20.4
 -2 13 3 70.59 18.1
 1 -13 -3 283.27 33.3
 1 -13 -3 277.17 29.6
 -1 13 3 274.47 30.9
 0 -13 -3 125.69 22.9
 0 -13 -3 68.39 23.5
 6 -14 -3 65.39 18.5
 6 -14 -3 41.6 17.8
 5 -14 -3 91.79 18.9
 5 -14 -3 100.29 20.6
 -5 14 3 71.59 15.9
 4 -14 -3 51.59 17.5
 4 -14 -3 49.3 19.1
 3 -14 -3 36 16.3
 3 -14 -3 27 22.7
 -3 14 3 35.2 16.6
 2 -14 -3 42.2 17.6
 2 -14 4 83.49 21.8
 2 -14 4 122.69 22.1
 3 -14 4 2 15.4
 3 -14 4 33.2 12.3
 3 -14 4 21 15.6
 4 -14 4 154.58 21.4
 4 -14 4 129.19 21.9
 5 -14 4 44.1 17.4
 5 -14 4 16.4 14.8
 6 -14 4 -4 14.8
 6 -14 4 7.8 14.1
 7 -14 4 20.7 16.8
 7 -14 4 26.1 18.2
 7 -14 4 8.3 20.1
 -1 -13 4 97.09 27.2
 -1 -13 4 103.39 21.9
 0 -13 4 45.9 17.9
 0 -13 4 44.6 19.7
 1 -13 4 37.3 16.9
 1 -13 4 8.6 15.6
 2 -13 4 26.4 16.6
 2 -13 4 42.9 11.2
 2 -13 4 47.9 16.3
 3 -13 4 122.69 20.8
 3 -13 4 177.08 19.6
 3 -13 4 167.48 24.3
 4 -13 4 9.3 12.2
 4 -13 4 20.8 14.1
 4 -13 4 14.4 14.2
 5 -13 4 7.1 14.5
 5 -13 4 10.1 14.9
 5 -13 4 0.4 12.8
 6 -13 4 23.8 16.7
 6 -13 4 30 13.7
 6 -13 4 12.6 14.4
 7 -13 4 50.49 17.8
 7 -13 4 49.1 13.1
 7 -13 4 39.3 18.1
 8 -13 4 5.8 18.3
 8 -13 4 7.5 18.8
 -2 -12 4 15.5 18.4
 -2 -12 4 80.79 20.2
 -1 -12 4 412.26 20.6
 -1 -12 4 371.16 35.4
 -1 -12 4 385.46 32.2
 0 -12 4 195.48 29
 0 -12 4 236.78 27.2
 1 -12 4 374.06 20.3
 1 -12 4 389.66 34
 1 -12 4 339.97 26.5
 2 -12 4 113.29 16
 2 -12 4 91.99 17.6
 2 -12 4 102.09 31.4
 3 -12 4 183.08 19
 3 -12 4 163.28 25.5
 3 -12 4 157.68 21.1
 4 -12 4 21 13.9
 4 -12 4 17.1 11.9
 4 -12 4 15.9 13.4
 5 -12 4 450.45 27.2
 5 -12 4 463.25 29.3
 5 -12 4 406.06 28.6
 6 -12 4 1.5 10.9
 6 -12 4 -7.4 14.4
 6 -12 4 -7.1 14.1
 7 -12 4 51.89 18.6
 7 -12 4 53.99 18.1
 7 -12 4 48.5 12.4
 8 -12 4 -8 16.8
 8 -12 4 -8 17.6
 9 -12 4 47.9 19.8
 9 -12 4 4 21.9
 -4 -11 4 100.19 24.3
 -3 -11 4 50.29 17.3
 -3 -11 4 23.8 19.3
 -2 -11 4 118.69 20.2
 -2 -11 4 101.09 22
 -1 -11 4 8.8 14.6
 -1 -11 4 2 15.5
 -1 -11 4 14.5 8.1
 0 -11 4 0.1 14.3
 0 -11 4 -7.6 13.1
 0 -11 4 6.9 8.1
 1 -11 4 22.7 9.4
 1 -11 4 12.1 13.5
 1 -11 4 6.6 16.9
 2 -11 4 87.89 12.8
 2 -11 4 73.49 17
 3 -11 4 13.2 12.6
 3 -11 4 8.9 10.4
 4 -11 4 68.49 15.1
 4 -11 4 75.49 14.8
 4 -11 4 70.39 21.1
 5 -11 4 213.98 22
 5 -11 4 229.68 22.2
 5 -11 4 202.18 22.7
 6 -11 4 197.48 23.5
 6 -11 4 201.98 19.7
 6 -11 4 213.28 25.5
 7 -11 4 91.09 12.5
 7 -11 4 103.59 19.3
 7 -11 4 80.69 19.4
 8 -11 4 119.39 23.2
 8 -11 4 98.49 14.1
 8 -11 4 95.19 20.2
 9 -11 4 200.88 31.2
 9 -11 4 243.78 28.3
 -5 -10 4 151.48 24.3
 -4 -10 4 164.58 26.7
 -4 -10 4 243.48 28.5
 -3 -10 4 26.4 17.3
 -3 -10 4 40.7 7.5
 -3 -10 4 39.5 15.2
 -2 -10 4 13.5 6.9
 -2 -10 4 18.4 19.9
 -2 -10 4 -15.9 13.3
 1 10 -4 49.6 8.9
 -1 -10 4 63.49 16.4
 -1 -10 4 80.19 11.4
 0 10 -4 236.68 22.6
 0 -10 4 288.87 26.7
 0 -10 4 274.97 22.6
 0 -10 4 307.37 16.1
 1 -10 4 43.7 14.7
 1 -10 4 35 9.6
 1 -10 4 28.9 14.2
 2 -10 4 21.4 13.2
 2 -10 4 13.2 9.7
 2 -10 4 -13 12.7
 3 -10 4 488.35 23.2
 3 -10 4 455.35 27
 3 -10 4 463.55 26.2
 4 -10 4 95.19 17.4
 4 -10 4 100.29 14.8
 4 -10 4 113.79 15
 5 -10 4 34.5 15.8
 5 -10 4 44.1 13.8
 5 -10 4 49.5 12.8
 6 -10 4 -6 14.6
 6 -10 4 -3.8 8
 6 -10 4 -6.5 14
 7 -10 4 26.4 16.3
 7 -10 4 19.9 8.4
 7 -10 4 23.1 17.1
 8 -10 4 0.3 7
 8 -10 4 6.3 17
 8 -10 4 -10.1 16.3
 9 -10 4 -6.6 17.8
 9 -10 4 7.2 19.6
 10 -10 4 342.67 31.5
 -6 -9 4 92.99 21.5
 -5 -9 4 101.19 23.2
 -5 -9 4 110.69 21.5
 4 9 -4 108.19 9.5
 -4 -9 4 77.09 19.9
 -4 -9 4 110.59 20.7
 -3 -9 4 4.2 6.2
 -3 -9 4 -1.8 13.6
 -3 -9 4 -1 13.4
 2 9 -4 376.46 15.2
 -2 -9 4 414.06 30.8
 -2 -9 4 436.56 27.6
 -2 -9 4 429.76 17.1
 1 9 -4 160.18 13.9
 -1 -9 4 171.78 21
 -1 -9 4 175.48 12.2
 -1 -9 4 193.38 24.3
 0 9 -4 916.11 28.6
 0 -9 4 1020 30
 0 -9 4 1030.7 42.3
 0 -9 4 1074.79 38.6
 -1 9 -4 64.19 9.9
 1 -9 4 47.7 9.6
 1 -9 4 24.9 13.3
 1 -9 4 40.5 13.9
 2 -9 4 781.52 33.6
 2 -9 4 776.52 26.9
 2 -9 4 718.83 30.9
 3 -9 4 316.97 22
 3 -9 4 321.67 21.5
 4 -9 4 82.89 14
 4 -9 4 72.09 12.5
 4 -9 4 97.49 15.8
 5 -9 4 4.4 13.3
 5 -9 4 11.9 12
 5 -9 4 19.4 9.4
 6 -9 4 1.3 13.6
 6 -9 4 -7.3 14.7
 6 -9 4 -6.3 7.6
 -7 9 -4 149.69 14.2
 7 -9 4 117.39 14.3
 7 -9 4 148.19 20.8
 7 -9 4 157.08 21.7
 8 -9 4 125.99 12.8
 8 -9 4 113.59 20.3
 8 -9 4 119.59 20.2
 9 -9 4 31.3 18.7
 9 -9 4 18.2 18.9
 10 -9 4 18.9 19.7
 10 -9 4 11.1 20.7
 -7 -8 4 48 34.1
 -6 -8 4 103.89 25.8
 -6 -8 4 89.79 23.1
 5 8 -4 199.48 11.6
 -5 -8 4 278.87 26.5
 -5 -8 4 264.97 30
 4 8 -4 -6.5 5.7
 -4 -8 4 3.1 13.9
 -4 -8 4 18.1 13.1
 3 8 -4 6.5 5.6
 -3 -8 4 5.2 12.2
 -3 -8 4 -8.6 13.1
 2 8 -4 67.09 8.3
 -2 -8 4 97.59 17.5
 -2 -8 4 87.59 10.2
 -2 -8 4 101.89 16.5
 1 8 -4 3748.72 88.39
 -1 -8 4 4071.69 105.99
 -1 -8 4 3791.92 89.79
 -1 -8 4 3977.7 98.39
 0 8 -4 1389.46 36.6
 0 -8 4 1387.86 37.3
 0 -8 4 1475.25 49.3
 0 -8 4 1446.36 45.3
 -1 8 -4 78.79 10.2
 1 -8 4 87.19 11
 1 -8 4 81.29 13.5
 1 -8 4 111.39 14.4
 -2 8 -4 158.78 14.5
 2 -8 4 149.69 18.1
 2 -8 4 205.28 13.9
 3 -8 4 23.9 9.5
 3 -8 4 29 10.1
 3 -8 4 14.8 11.1
 4 -8 4 278.97 19.2
 4 -8 4 286.07 20.8
 4 -8 4 306.37 19.1
 5 -8 4 113.79 14.7
 5 -8 4 143.29 17.9
 5 -8 4 154.48 17.2
 -6 8 -4 324.07 19
 6 -8 4 320.27 26.1
 6 -8 4 282.47 17.7
 6 -8 4 330.17 23.9
 -7 8 -4 1124.19 33.3
 7 -8 4 1048.4 33.6
 7 -8 4 1158.38 43.7
 7 -8 4 1156.28 42.1
 8 -8 4 387.46 47
 8 -8 4 350.96 26.1
 8 -8 4 285.17 16
 9 -8 4 180.28 26.8
 9 -8 4 235.18 28.2
 10 -8 4 3.5 19.7
 10 -8 4 14.5 18.3
 -7 -7 4 43 16.8
 -7 -7 4 11.8 17.2
 6 7 -4 596.44 20.8
 -6 -7 4 710.83 35.3
 -6 -7 4 661.83 41.2
 5 7 -4 490.05 16.7
 5 7 -4 446.76 16.2
 -5 -7 4 493.85 39.1
 -5 -7 4 535.25 30.4
 4 7 -4 115.29 8.7
 -4 -7 4 147.49 18.9
 -4 -7 4 152.98 23.6
 3 7 -4 761.52 21
 -3 -7 4 793.42 22.3
 -3 -7 4 812.72 32
 -3 -7 4 815.92 38.5
 2 7 -4 84.29 7.3
 -2 -7 4 98.29 8.6
 -2 -7 4 98.09 16.5
 1 7 -4 1833.42 44.9
 -1 -7 4 1967.5 59.39
 -1 -7 4 1935.71 53.79
 0 7 -4 1470.65 37
 0 -7 4 1506.45 47.8
 0 -7 4 1503.15 37.6
 0 -7 4 1483.05 44.6
 -1 7 -4 57.29 7.6
 1 -7 4 63.79 9.4
 1 -7 4 74.19 12.4
 1 -7 4 52.49 10.8
 -2 7 -4 16.1 6.6
 2 -7 4 6.2 7
 2 -7 4 1.1 7.5
 2 -7 4 7.6 9.8
 3 -7 4 426.06 21.8
 3 -7 4 447.16 18.9
 3 -7 4 459.45 21.4
 -4 7 -4 541.95 25.9
 4 -7 4 545.45 36.4
 4 -7 4 551.74 25.3
 4 -7 4 541.55 22.7
 -5 7 -4 2546.35 66.39
 5 -7 4 2610.74 69.89
 5 -7 4 2585.24 67.69
 5 -7 4 2591.94 65.89
 -6 7 -4 1873.81 50.39
 6 -7 4 1870.91 50.79
 6 -7 4 1941.81 56.89
 6 -7 4 1942.71 55.79
 -7 7 -4 16.6 9.3
 7 -7 4 0.3 15.9
 7 -7 4 24 13.7
 8 -7 4 53.09 18.2
 8 -7 4 39 16.1
 9 -7 4 0.1 16.6
 9 -7 4 22.7 16.4
 10 -7 4 16.3 18.6
 10 -7 4 6.4 18.2
 -8 -6 4 7.8 16.4
 -8 -6 4 41.6 16.8
 7 6 -4 -18.1 7.5
 -7 -6 4 20.4 15
 -7 -6 4 -5.6 15.3
 6 6 -4 43.6 7.8
 -6 -6 4 49.5 14.4
 5 6 -4 57.19 7.1
 -5 -6 4 30.4 14.7
 -5 -6 4 61.79 14.3
 4 6 -4 298.67 11.3
 4 6 -4 340.47 13.3
 -4 -6 4 300.47 21.5
 -4 -6 4 298.47 27.5
 3 6 -4 29.4 4.5
 -3 -6 4 22.2 12.2
 -3 -6 4 18.6 11.4
 -2 -6 4 4.7 9.7
 -2 -6 4 -7 7.8
 -2 -6 4 -1.6 3.3
 1 6 -4 1323.77 31.9
 -1 -6 4 1471.35 49.4
 -1 -6 4 1349.66 39.5
 -1 -6 4 1261.77 32.3
 0 6 -4 716.33 20
 0 -6 4 733.73 28.8
 0 -6 4 733.03 26.2
 -2 6 -4 6017.2 135.19
 2 -6 4 5947.71 137.69
 2 -6 4 5780.72 133.89
 2 -6 4 5972.7 138.89
 -3 6 -4 194.88 16.3
 3 -6 4 222.08 23.2
 3 -6 4 222.48 14.2
 3 -6 4 200.98 13.2
 -4 6 -4 84.59 10.8
 4 -6 4 101.29 12.3
 4 -6 4 90.89 13.3
 4 -6 4 90.89 12
 -5 6 -4 400.26 18.5
 5 -6 4 428.46 21
 5 -6 4 376.56 18.7
 5 -6 4 425.46 24.5
 -6 6 -4 306.17 15.9
 6 -6 4 297.07 21.7
 6 -6 4 227.48 23.5
 6 -6 4 260.47 16.7
 -7 6 -4 895.81 29.1
 7 -6 4 852.31 34
 7 -6 4 827.32 28.7
 7 -6 4 865.91 36.8
 8 -6 4 1.8 15.5
 8 -6 4 -4.4 8
 8 -6 4 2.4 7.3
 8 -6 4 0.4 22.6
 9 -6 4 50.19 9.8
 9 -6 4 97.59 20.8
 9 -6 4 91.59 18.7
 10 -6 4 86.39 20.2
 10 -6 4 82.29 21
 11 -6 4 28.3 20.5
 9 5 -4 66.59 14.8
 8 5 -4 92.59 13.8
 -8 -5 4 112.39 21.7
 -7 -5 4 48.3 14.6
 6 5 -4 108.69 11
 -6 -5 4 120.99 19.8
 -6 -5 4 148.89 20.3
 5 5 -4 148.49 9.5
 -5 -5 4 116.09 17.3
 -5 -5 4 150.78 21.9
 4 5 -4 122.59 7.1
 4 5 -4 122.59 7
 -4 -5 4 125.59 14.5
 -4 -5 4 87.29 15
 3 5 -4 723.23 17.7
 -3 -5 4 751.52 26.6
 -3 -5 4 762.02 32.1
 2 5 -4 306.47 19.3
 -2 -5 4 284.67 19.3
 -2 -5 4 275.77 15.5
 1 5 -4 74.49 11.1
 -1 -5 4 76.09 4.4
 -1 -5 4 67.59 9
 -1 -5 4 66.09 10.5
 0 5 -4 2021.3 52.39
 0 5 -4 2033.3 47.4
 0 -5 4 2003.6 47.3
 0 -5 4 2128.69 56.29
 0 -5 4 2018.9 52.29
 -2 5 -4 5575.24 126.59
 -2 5 -4 5552.74 130.09
 2 -5 4 5506.45 129.09
 2 -5 4 5533.95 125.49
 2 -5 4 5609.24 128.69
 -3 5 -4 16.5 7.2
 -3 5 -4 11.7 7.8
 3 -5 4 18.9 7.3
 3 -5 4 18.1 8.2
 3 -5 4 19.4 9.3
 3 -5 4 18.3 7.3
 -4 5 -4 165.78 12.8
 4 -5 4 180.38 13.9
 4 -5 4 191.58 25.1
 4 -5 4 190.68 14.4
 -5 5 -4 1781.62 47.6
 5 -5 4 1785.92 50.89
 5 -5 4 1743.83 49.8
 5 -5 4 1751.62 47.7
 -6 5 -4 394.06 17.8
 6 -5 4 396.26 23.2
 6 -5 4 363.96 19.9
 6 -5 4 375.96 23.2
 -7 5 -4 256.87 15.3
 7 -5 4 219.78 18
 7 -5 4 236.18 22.3
 7 -5 4 254.17 21
 8 -5 4 521.95 28.7
 8 -5 4 605.24 31.5
 8 -5 4 533.75 24.7
 9 -5 4 108.79 13.2
 9 -5 4 167.68 22.1
 9 -5 4 142.49 25.9
 10 -5 4 19.4 19.8
 10 -5 4 10.3 16.6
 9 4 -4 145.39 18.9
 9 4 -4 94.09 14.2
 -9 -4 4 138.89 23.8
 8 4 -4 25.4 10.5
 8 4 -4 3.2 9.5
 7 4 -4 233.38 14.7
 -7 -4 4 238.18 25.9
 -7 -4 4 242.68 25.6
 6 4 -4 196.88 12.3
 -6 -4 4 194.88 20.1
 -6 -4 4 190.78 23.1
 5 4 -4 165.78 9.7
 5 4 -4 197.08 10.7
 -5 -4 4 148.09 17
 -5 -4 4 158.78 20.2
 4 4 -4 536.95 20.1
 4 4 -4 551.04 15.1
 4 4 -4 577.64 15.6
 -4 -4 4 546.85 28.2
 -4 -4 4 563.24 22.2
 3 4 -4 1962.4 50.39
 -3 -4 4 2056.59 58.19
 -3 -4 4 2036.4 51.69
 2 4 -4 9.1 6.6
 -2 -4 4 12.7 8
 -2 -4 4 7.9 5.8
 -1 -4 4 690.03 25.4
 -1 -4 4 660.73 21.9
 -1 -4 4 666.93 15.5
 -1 -4 4 648.94 15.2
 0 4 -4 185.78 13.3
 0 4 -4 156.98 14.4
 0 -4 4 154.78 13.4
 0 -4 4 142.79 8
 0 -4 4 140.69 12.3
 0 -4 4 150.58 7.2
 -2 4 -4 512.65 19.6
 2 -4 4 546.75 18.1
 2 -4 4 555.24 21.4
 2 -4 4 468.85 21.6
 2 -4 4 497.45 20.3
 -3 4 -4 691.73 34.3
 3 -4 4 773.92 25.7
 3 -4 4 736.23 24.9
 3 -4 4 646.54 24.5
 3 -4 4 685.63 23.3
 4 -4 4 75.79 10.9
 4 -4 4 73.79 9.9
 4 -4 4 87.09 13
 -5 4 -4 2.2 5.6
 5 -4 4 -5.8 8.7
 5 -4 4 -8.8 7.3
 5 -4 4 8.6 10.3
 -6 4 -4 418.56 18.8
 6 -4 4 447.06 22.4
 6 -4 4 411.46 22.4
 6 -4 4 431.66 23.6
 -7 4 -4 382.46 18.1
 7 -4 4 352.86 21.7
 7 -4 4 347.97 24.3
 7 -4 4 336.27 25.2
 8 -4 4 107.19 13.6
 8 -4 4 146.69 19.5
 9 -4 4 -5 18.9
 9 -4 4 6.4 14.9
 9 -4 4 -11.4 10
 10 -4 4 144.79 23.1
 10 -4 4 135.39 22.5
 -10 -3 4 21.4 18.4
 9 3 -4 147.79 17.8
 -9 -3 4 125.09 23.7
 8 3 -4 90.59 16
 8 3 -4 64.69 12.6
 -8 -3 4 55.79 16.2
 7 3 -4 144.69 13.4
 7 3 -4 141.69 14.9
 -7 -3 4 161.58 18.3
 -7 -3 4 176.48 24.1
 6 3 -4 1115.49 32.3
 6 3 -4 1146.19 31.3
 -6 -3 4 1139.99 36.2
 -6 -3 4 1132.19 43.7
 5 3 -4 20.9 5.5
 5 3 -4 33.1 7
 5 3 -4 31.9 6.6
 -5 -3 4 15.4 8.1
 -5 -3 4 20.6 10.8
 4 3 -4 455.55 14.2
 4 3 -4 437.76 16.4
 4 3 -4 467.05 13.2
 -4 -3 4 469.15 23.9
 -4 -3 4 466.35 18.2
 3 3 -4 49.3 7.6
 -3 -3 4 60.99 7.4
 -3 -3 4 48 9.4
 2 3 -4 32.4 8.5
 -2 -3 4 22.7 7.5
 1 3 -4 22.6 6.2
 -1 -3 4 16.3 7.2
 -1 -3 4 12 5.8
 0 3 -4 5294.77 119.79
 0 -3 4 5327.87 116.79
 0 -3 4 5335.97 119.89
 0 -3 4 5270.47 117.89
 -1 3 -4 606.24 19.8
 -1 3 -4 552.04 22.3
 1 -3 4 585.14 19.1
 1 -3 4 575.74 17.6
 1 -3 4 631.24 21.9
 1 -3 4 614.04 20.8
 -2 3 -4 905.11 27.3
 -2 3 -4 978.2 34.3
 2 -3 4 882.11 26.3
 2 -3 4 968 30
 2 -3 4 954.2 28.4
 -3 3 -4 741.93 24.2
 3 -3 4 753.62 25
 3 -3 4 735.33 26.2
 3 -3 4 709.93 23.7
 3 -3 4 726.43 25.5
 -4 3 -4 109.39 13.8
 4 -3 4 99.19 11.2
 4 -3 4 110.49 13.1
 4 -3 4 117.79 12.8
 -5 3 -4 425.36 18
 5 -3 4 423.56 21.6
 5 -3 4 418.36 20.2
 5 -3 4 415.16 20.4
 -6 3 -4 28.5 7.9
 6 -3 4 39.9 13
 6 -3 4 31.4 10.4
 6 -3 4 25.8 11.4
 7 -3 4 319.97 23.5
 7 -3 4 275.67 20.8
 7 -3 4 314.37 24
 8 -3 4 422.06 24.3
 8 -3 4 467.45 26.6
 9 -3 4 0 14.5
 9 -3 4 -8.5 14.2
 9 -3 4 0.4 11.2
 10 -3 4 49.4 18.3
 10 -3 4 6.6 12.8
 10 -3 4 21.4 17.8
 10 2 -4 154.88 18.5
 -10 -2 4 117.39 20.8
 9 2 -4 108.59 14.9
 9 2 -4 137.99 15.6
 -9 -2 4 154.18 25.1
 8 2 -4 660.33 35.2
 8 2 -4 688.83 25.1
 -8 -2 4 723.73 35.5
 7 2 -4 100.89 13.3
 7 2 -4 105.39 11.4
 -7 -2 4 114.09 16.8
 6 2 -4 23.9 7.5
 6 2 -4 21.1 9
 -6 -2 4 17 8.2
 5 2 -4 2066.19 49.99
 5 2 -4 2063.69 51.69
 5 2 -4 2048.99 49.6
 -5 -2 4 2102.89 58.99
 -5 -2 4 2110.09 52.29
 4 2 -4 3238.38 74.39
 4 2 -4 3289.77 75.89
 4 2 -4 3313.17 75.69
 -4 -2 4 3411.66 83.89
 -4 -2 4 3325.27 77.59
 3 2 -4 251.97 16.5
 3 2 -4 274.57 8
 3 2 -4 274.37 10.6
 -3 -2 4 265.47 11
 -3 -2 4 282.47 16.1
 2 2 -4 2105.59 57.19
 2 2 -4 2171.88 51.69
 -2 -2 4 2299.57 51.99
 -2 -2 4 2296.87 57.29
 1 2 -4 3304.47 71.19
 1 2 -4 3224.08 77.69
 1 2 -4 3251.57 73.29
 -1 -2 4 3286.87 77.49
 -1 -2 4 2993 75.79
 -1 -2 4 3187.78 70.79
 0 2 -4 3452.55 78.29
 0 2 -4 3515.35 77.99
 0 -2 4 3392.06 78.39
 0 -2 4 3296.17 77.39
 -1 2 -4 458.75 16
 -1 2 -4 468.05 16.8
 1 -2 4 458.95 16.4
 1 -2 4 472.55 19.3
 -2 2 -4 1189.58 34.3
 -2 2 -4 1232.68 32.9
 2 -2 4 1121.49 31.9
 2 -2 4 1158.68 37
 2 -2 4 1238.98 33.2
 2 -2 4 1149.78 34.3
 -3 2 -4 1772.92 48.5
 3 -2 4 1699.63 46.5
 3 -2 4 1656.53 47.6
 3 -2 4 1721.23 45.7
 3 -2 4 1798.22 45.9
 -4 2 -4 1254.17 39.8
 -4 2 -4 1239.28 35.4
 4 -2 4 1257.67 36.4
 4 -2 4 1215.68 36.4
 4 -2 4 1220.48 36.6
 -5 2 -4 27.5 7
 5 -2 4 27.4 9
 5 -2 4 29.9 10.2
 5 -2 4 31.7 10
 6 -2 4 623.54 27.4
 6 -2 4 616.74 27.8
 6 -2 4 630.94 26.7
 7 -2 4 24.6 13.3
 7 -2 4 42.3 14.8
 7 -2 4 28.7 11.4
 8 -2 4 -1.4 10.5
 8 -2 4 10.5 14.2
 8 -2 4 13 15.8
 9 -2 4 -11.8 10.7
 9 -2 4 -9.6 14.1
 9 -2 4 -13.8 15.5
 10 -2 4 42.2 18.6
 10 -2 4 -14.5 16.6
 10 -2 4 -9.9 12.5
 10 1 -4 -0.3 13.2
 -10 -1 4 -3.3 13.7
 9 1 -4 100.49 11.4
 9 1 -4 85.49 14.2
 -9 -1 4 99.09 16.4
 8 1 -4 27.5 8.5
 -8 -1 4 34.8 12.3
 7 1 -4 181.78 15.2
 7 1 -4 198.08 12.3
 -7 -1 4 210.08 20.3
 6 1 -4 298.47 12.5
 6 1 -4 289.67 16.3
 6 1 -4 271.37 14.4
 6 1 -4 324.07 11.9
 -6 -1 4 294.07 20.4
 5 1 -4 2310.97 58.19
 5 1 -4 2332.67 54.49
 5 1 -4 2362.56 56.29
 5 1 -4 2458.95 65.19
 -5 -1 4 2406.06 63.19
 -5 -1 4 2331.77 55.79
 4 1 -4 3822.92 87.09
 4 1 -4 3947.9 94.09
 4 1 -4 4206.98 89.89
 -4 -1 4 3823.82 87.99
 -4 -1 4 3989.6 94.89
 -4 -1 4 3798.52 88.29
 3 1 -4 3.7 3.6
 -3 -1 4 1 3.1
 -3 -1 4 2.8 6.3
 2 1 -4 712.73 18
 2 1 -4 702.73 18.3
 2 1 -4 689.63 23.6
 -2 -1 4 749.92 18.1
 -2 -1 4 733.43 23.7
 -2 -1 4 730.33 18.5
 1 1 -4 282.57 10.2
 1 1 -4 294.77 14.4
 1 1 -4 300.97 10.2
 -1 -1 4 288.17 9.4
 -1 -1 4 297.07 14.2
 -1 -1 4 287.67 10.5
 0 1 -4 1.2 4.3
 0 1 -4 0.2 4.4
 0 -1 4 0.7 4.1
 0 -1 4 12.7 6.2
 0 -1 4 5.1 4.6
 -1 1 -4 3350.56 78.99
 -1 1 -4 3464.95 80.79
 1 -1 4 3413.16 78.99
 1 -1 4 3414.46 81.39
 -2 1 -4 8192.38 181.58
 2 -1 4 8015.1 185.88
 -3 1 -4 247.28 13.4
 -3 1 -4 253.57 17.1
 3 -1 4 252.57 14.3
 3 -1 4 240.98 15.4
 -4 1 -4 593.64 26.3
 -4 1 -4 587.94 22
 4 -1 4 592.04 22.7
 4 -1 4 598.14 22.8
 4 -1 4 587.84 23.5
 -5 1 -4 307.67 21.9
 5 -1 4 267.97 18.6
 5 -1 4 265.67 18.7
 5 -1 4 255.17 18.2
 6 -1 4 1473.25 45.7
 6 -1 4 1509.15 47.2
 6 -1 4 1531.55 45.9
 7 -1 4 1600.54 51.79
 7 -1 4 1579.34 50.29
 7 -1 4 1582.64 49.2
 8 -1 4 35.8 14.8
 8 -1 4 45 14.9
 8 -1 4 31.2 11.9
 9 -1 4 17.4 15.3
 9 -1 4 -20.1 14.8
 9 -1 4 4.9 11.7
 10 -1 4 -41 17.2
 10 -1 4 0 12.9
 10 -1 4 -23.3 16.8
 11 0 -4 -19.7 16.9
 10 0 -4 12.6 14.2
 9 0 -4 47.2 13.4
 9 0 -4 23.1 8.4
 -9 0 4 36 12
 8 0 -4 -12.8 6.2
 8 0 -4 -10.7 10.2
 -8 0 4 -15.6 9.3
 7 0 -4 348.87 18.7
 7 0 -4 362.96 12.6
 7 0 -4 345.57 14.8
 -7 0 4 338.27 21.7
 6 0 -4 417.76 17.4
 6 0 -4 393.46 18.7
 6 0 -4 388.86 19.6
 6 0 -4 389.36 12.5
 6 0 -4 398.76 12.2
 -6 0 4 400.16 19.9
 -6 0 4 390.76 16.1
 5 0 -4 2313.37 59.19
 5 0 -4 2332.17 51.79
 5 0 -4 2292.87 55.99
 -5 0 4 2351.26 60.09
 4 0 -4 1072.19 28.2
 4 0 -4 1062.49 31.5
 -4 0 4 1034.1 27.6
 -4 0 4 1119.89 31.9
 3 0 -4 1282.77 31.4
 3 0 -4 1212.48 35.2
 -3 0 4 1296.57 34.9
 -3 0 4 1269.97 31
 2 0 -4 1466.75 39
 2 0 -4 1499.85 35.4
 -2 0 4 1436.46 33.5
 -2 0 4 1508.25 39.1
 -2 0 4 1422.66 34.9
 1 0 -4 1187.58 29
 1 0 -4 1208.18 32.7
 1 0 -4 1192.88 30.4
 -1 0 4 1164.08 29.6
 -1 0 4 1167.88 33.1
 -1 0 4 1204.28 28.8
 0 0 -4 3061.69 72.19
 0 0 -4 2960.8 70.29
 0 0 4 3029.1 71.39
 0 0 4 3149.39 73.49
 0 0 4 3071.29 70.39
 0 0 4 3060.79 71.89
 -1 0 -4 6971.3 155.98
 -2 0 -4 347.27 16.4
 -2 0 -4 330.57 17.6
 -2 0 -4 357.56 17.7
 2 0 4 342.17 16.9
 2 0 4 373.36 16.1
 2 0 4 375.26 16.8
 -3 0 -4 106.79 13.2
 -3 0 -4 97.29 10.6
 3 0 4 82.69 12
 3 0 4 119.79 11.7
 -4 0 -4 196.68 17.1
 4 0 4 195.48 16
 4 0 4 184.58 15.5
 -5 0 -4 116.49 16.9
 5 0 4 98.29 14.5
 5 0 4 96.59 15.7
 5 0 4 97.19 14.5
 -6 0 -4 160.48 21.4
 6 0 4 135.39 19.1
 6 0 4 155.38 19.4
 6 0 4 159.98 18.6
 7 0 4 175.68 20.5
 7 0 4 182.68 19.8
 7 0 4 181.58 20.2
 8 0 4 291.77 24
 8 0 4 273.97 23.8
 9 0 4 36.1 16.8
 9 0 4 92.59 20.2
 9 0 4 50.99 14.6
 10 0 4 246.08 29.8
 11 -1 -4 -8.9 15.7
 10 -1 -4 -11.2 7.5
 10 -1 -4 -5 13.4
 -10 1 4 -10.1 10.1
 9 -1 -4 27.2 12.9
 -9 1 4 43.7 10.6
 8 -1 -4 76.99 10
 8 -1 -4 84.79 14.2
 -8 1 4 75.89 12
 7 -1 -4 -1.6 9.4
 7 -1 -4 3.4 4.8
 -7 1 4 13.6 7.9
 6 -1 -4 6.5 7.4
 6 -1 -4 -7 6.9
 6 -1 -4 0.3 2.8
 -6 1 4 1.7 5.9
 -6 1 4 -4.4 6
 5 -1 -4 420.36 16.6
 5 -1 -4 398.56 17.6
 -5 1 4 427.76 17.2
 4 -1 -4 12.1 6.3
 4 -1 -4 8.4 5.9
 -4 1 4 15.5 5.7
 3 -1 -4 7165.68 160.68
 2 -1 -4 70.39 8.3
 2 -1 -4 64.89 7.5
 -2 1 4 79.49 5
 -2 1 4 82.69 7.1
 -2 1 4 69.99 5.4
 -2 1 4 82.69 9.5
 1 -1 -4 4220.28 95.09
 1 -1 -4 4210.78 95.69
 -1 1 4 4066.79 94.09
 -1 1 4 4128.49 94.29
 -1 1 4 4179.98 93.49
 -1 1 4 4090.09 96.29
 0 -1 -4 34.4 7.3
 0 -1 -4 38.5 7.3
 0 1 4 31.5 7.4
 0 1 4 41.8 6.2
 0 1 4 36.1 6.8
 -1 -1 -4 174.48 12.7
 -1 -1 -4 173.28 13
 1 1 4 164.68 12.5
 1 1 4 170.28 11.1
 -2 -1 -4 4024.3 97.59
 -2 -1 -4 3885.51 94.89
 2 1 4 4019.2 95.39
 2 1 4 3991.9 94.19
 -3 -1 -4 96.09 14.9
 3 1 4 94.29 12.5
 3 1 4 112.09 12.9
 -4 -1 -4 155.78 17.1
 4 1 4 174.28 14.8
 4 1 4 139.89 15.2
 -5 -1 -4 1463.45 49.99
 5 1 4 1438.06 44.4
 5 1 4 1416.26 45.4
 -6 -1 -4 2886.41 82.39
 6 1 4 2760.52 76.19
 6 1 4 2809.02 77.49
 6 1 4 2922.01 78.29
 -7 -1 -4 308.87 28.9
 7 1 4 312.27 23.1
 7 1 4 353.06 25.4
 7 1 4 322.87 25.2
 8 1 4 152.88 20.7
 8 1 4 162.88 22.1
 8 1 4 156.58 21.4
 9 1 4 26.7 17.5
 9 1 4 33.2 15
 9 1 4 6.3 15.9
 11 -2 -4 13.5 16.7
 10 -2 -4 203.28 13.2
 10 -2 -4 241.08 23.8
 9 -2 -4 197.38 11.9
 9 -2 -4 225.08 21.6
 -9 2 4 233.38 16.6
 8 -2 -4 79.59 10.7
 8 -2 -4 63.19 14.2
 -8 2 4 75.99 12.3
 7 -2 -4 399.36 18.5
 7 -2 -4 438.66 12.8
 7 -2 -4 457.35 13.3
 7 -2 -4 444.46 22
 -7 2 4 428.76 18.7
 6 -2 -4 4.9 6
 6 -2 -4 5 7.8
 -6 2 4 11.6 5.3
 5 -2 -4 2897.01 69.79
 5 -2 -4 2986.5 71.19
 -5 2 4 3040.4 70.09
 -5 2 4 2859.81 70.39
 4 -2 -4 1137.19 31.2
 4 -2 -4 1141.19 32.1
 -4 2 4 1147.19 34.7
 -4 2 4 1206.98 31.7
 3 -2 -4 2921.31 69.49
 3 -2 -4 2864.91 66.29
 3 -2 -4 3005.2 70.19
 -3 2 4 3019.9 70.79
 -3 2 4 2990.3 66.09
 2 -2 -4 3756.92 85.19
 2 -2 -4 3639.54 83.39
 2 -2 -4 3670.23 84.89
 -2 2 4 3561.84 82.59
 -2 2 4 3696.63 85.89
 1 -2 -4 1661.03 43
 1 -2 -4 1737.43 43.5
 1 -2 -4 1718.53 43
 -1 2 4 1684.13 43.6
 -1 2 4 1619.14 41.8
 0 -2 -4 60.59 9.2
 0 -2 -4 72.89 9.5
 0 -2 -4 72.59 12.5
 0 2 4 51.89 8
 -1 -2 -4 508.85 21
 -1 -2 -4 473.05 20.4
 1 2 4 454.55 20.1
 1 2 4 468.35 19.8
 -2 -2 -4 441.26 21.2
 -2 -2 -4 457.75 21.8
 2 2 4 415.76 20.1
 2 2 4 424.06 18.6
 -3 -2 -4 276.17 19.1
 -3 -2 -4 279.57 18.9
 3 2 4 269.37 17.6
 3 2 4 296.67 19.5
 -4 -2 -4 56.49 14.7
 4 2 4 54.79 12.5
 4 2 4 40.1 11.3
 -5 -2 -4 65.99 17.5
 5 2 4 49 12.9
 5 2 4 74.39 14.3
 -6 -2 -4 122.59 21.6
 6 2 4 177.78 19.5
 6 2 4 157.58 20
 7 2 4 70.99 21.9
 7 2 4 104.39 17.1
 8 2 4 89.09 16.6
 8 2 4 83.19 18.3
 8 2 4 89.49 18.7
 9 2 4 90.99 17.9
 9 2 4 101.69 21.7
 9 2 4 98.09 20.5
 11 -3 -4 18.7 17
 10 -3 -4 747.23 34
 10 -3 -4 649.34 21.1
 9 -3 -4 88.09 16.1
 9 -3 -4 55.79 7.5
 8 -3 -4 328.57 14.8
 8 -3 -4 389.06 13.4
 8 -3 -4 325.97 22.8
 8 -3 -4 391.56 14.2
 7 -3 -4 18 4.2
 7 -3 -4 21.7 4.7
 7 -3 -4 13.1 11.1
 6 -3 -4 13.6 4.9
 6 -3 -4 24.3 9.4
 6 -3 -4 23.9 3.3
 -6 3 4 18 5.3
 5 -3 -4 266.17 8.8
 5 -3 -4 266.07 15.7
 5 -3 -4 278.07 11.7
 -5 3 4 277.77 11.1
 3 -3 -4 3021.9 71.39
 3 -3 -4 2869.51 69.39
 3 -3 -4 2892.11 68.19
 -3 3 4 2997 67.39
 -3 3 4 2997.6 70.89
 -3 3 4 2961.8 70.59
 2 -3 -4 2338.17 58.69
 2 -3 -4 2493.45 60.19
 2 -3 -4 2401.76 58.39
 -2 3 4 2486.55 59.69
 -2 3 4 2420.66 59.39
 -2 3 4 2411.36 57.39
 1 -3 -4 186.38 12.6
 1 -3 -4 163.28 11.6
 1 -3 -4 166.98 12.3
 -1 3 4 165.58 12.2
 -1 3 4 160.68 11.6
 0 -3 -4 5853.31 131.69
 0 -3 -4 5498.95 130.09
 0 -3 -4 5772.12 131.49
 0 3 4 5402.56 129.59
 0 3 4 5676.33 130.89
 -1 -3 -4 8784.22 200.38
 -1 -3 -4 8783.62 200.28
 1 3 4 8731.03 199.38
 -2 -3 -4 63.99 11.9
 -2 -3 -4 39.5 11.5
 2 3 4 59.79 10.4
 -3 -3 -4 593.14 27.9
 -3 -3 -4 586.24 28.7
 3 3 4 637.14 27.9
 3 3 4 552.24 24.6
 -4 -3 -4 3386.66 91.09
 -4 -3 -4 3307.37 90.49
 4 3 4 3297.67 86.19
 4 3 4 3371.86 88.29
 -5 -3 -4 41.4 16.3
 -5 -3 -4 67.29 17.5
 5 3 4 27.3 13.5
 5 3 4 45.2 14.3
 -6 -3 -4 63.49 18.5
 6 3 4 49.99 14.8
 6 3 4 42.1 14.5
 -7 -3 -4 24.9 18.3
 7 3 4 33.5 15.9
 7 3 4 26.7 15.5
 7 3 4 28.2 15.6
 -8 -3 -4 152.88 25.4
 8 3 4 154.08 22.1
 8 3 4 184.28 27.7
 8 3 4 190.28 24.1
 11 -4 -4 16.4 17.8
 10 -4 -4 142.79 21.4
 10 -4 -4 135.29 11.4
 9 -4 -4 173.28 19.9
 9 -4 -4 161.88 10.6
 8 -4 -4 122.79 16.3
 8 -4 -4 120.39 10
 7 -4 -4 599.34 18.7
 7 -4 -4 573.94 26.2
 -7 4 4 598.24 17.6
 -7 4 4 598.04 16.5
 6 -4 -4 1225.48 31.3
 6 -4 -4 1244.58 31.1
 6 -4 -4 1350.56 41.7
 -6 4 4 1303.77 31.8
 -6 4 4 1257.77 31.2
 5 -4 -4 1281.27 32.6
 5 -4 -4 1284.97 32.4
 5 -4 -4 1309.17 38.3
 -5 4 4 1316.17 34
 -5 4 4 1292.87 32.3
 3 -4 -4 2058.09 51.79
 3 -4 -4 2117.09 54.09
 3 -4 -4 2101.99 51.59
 -3 4 4 2131.59 52.39
 -3 4 4 2052.09 53.19
 2 -4 -4 237.38 14.7
 2 -4 -4 245.78 14.1
 2 -4 -4 277.17 15.2
 -2 4 4 250.67 13.8
 -2 4 4 242.98 13.5
 1 -4 -4 1639.74 44.7
 1 -4 -4 1602.04 44.4
 1 -4 -4 1586.04 43.5
 -1 4 4 1637.24 46.6
 -1 4 4 1644.24 44.3
 -1 4 4 1543.65 42.2
 0 -4 -4 1657.73 46.7
 0 -4 -4 1603.04 46.1
 0 4 4 1600.74 45.9
 -1 -4 -4 1558.74 46.9
 -1 -4 -4 1596.34 47.4
 1 4 4 1569.34 46.4
 -2 -4 -4 544.25 25.9
 2 4 4 528.25 24.9
 -3 -4 -4 42.5 13.9
 -3 -4 -4 50.99 14.2
 3 4 4 25.5 11.5
 -4 -4 -4 20.7 14.5
 -4 -4 -4 49.1 16.2
 4 4 4 51.09 13.8
 4 4 4 8.3 11.8
 -5 -4 -4 460.35 30.9
 -5 -4 -4 478.95 31.8
 5 4 4 490.05 27.2
 5 4 4 534.15 30.1
 -6 -4 -4 290.97 33
 6 4 4 357.56 25.2
 -7 -4 -4 10.9 18.4
 7 4 4 13.4 14.6
 7 4 4 27.6 16.6
 7 4 4 6.7 14.3
 -8 -4 -4 1.4 19.4
 8 4 4 36.2 16.9
 8 4 4 36.5 19.3
 11 -5 -4 108.19 21.2
 10 -5 -4 72.39 10.3
 9 -5 -4 68.29 9.8
 9 -5 -4 93.19 11.3
 8 -5 -4 0.7 13.1
 8 -5 -4 11.6 5.8
 7 -5 -4 112.99 15.6
 7 -5 -4 98.19 9.4
 6 -5 -4 2.9 5
 6 -5 -4 12.6 10.3
 -6 5 4 2.4 3.8
 -6 5 4 4.5 3.8
 5 -5 -4 984.9 34.2
 5 -5 -4 981.7 26.7
 5 -5 -4 1001.9 27.8
 -5 5 4 999.3 36
 -5 5 4 992.9 28.5
 4 -5 -4 3629.94 86.39
 4 -5 -4 3798.22 90.49
 4 -5 -4 3670.33 86.79
 -4 5 4 3746.93 86.99
 3 -5 -4 65.29 10.8
 3 -5 -4 42.2 6.9
 3 -5 -4 53.19 8.7
 -3 5 4 43.7 7.4
 -3 5 4 40.9 9.5
 -3 5 4 50.29 7.8
 2 -5 -4 -8.2 6.8
 2 -5 -4 -17.5 7.5
 -2 5 4 -7.3 6
 -2 5 4 -4.3 5.3
 -2 5 4 -7 6.4
 1 -5 -4 222.08 15.4
 1 -5 -4 210.68 15.6
 -1 5 4 200.48 15.8
 0 -5 -4 2515.75 67.89
 0 -5 -4 2537.15 67.59
 0 5 4 2588.94 67.79
 -1 -5 -4 405.06 30.9
 -1 -5 -4 414.16 22.7
 1 5 4 345.97 22.3
 -2 -5 -4 2072.39 61.89
 -2 -5 -4 2094.09 61.69
 2 5 4 2037.4 60.39
 -3 -5 -4 17 14.7
 -3 -5 -4 12.3 13.7
 3 5 4 12.3 12.3
 -4 -5 -4 264.37 24.6
 -4 -5 -4 304.87 29.4
 4 5 4 291.67 25.2
 -5 -5 -4 101.39 21.2
 5 5 4 102.09 27.9
 -6 -5 -4 114.49 22.1
 -6 -5 -4 143.89 24.8
 6 5 4 135.99 21
 6 5 4 159.28 26.3
 -7 -5 -4 0.1 18.6
 7 5 4 28.1 16.7
 7 5 4 22.1 15.6
 11 -6 -4 4.1 17.7
 10 -6 -4 -3.9 15.5
 10 -6 -4 16.1 6.8
 9 -6 -4 62.39 16.5
 9 -6 -4 57.29 8.3
 -9 6 4 97.19 15.7
 8 -6 -4 194.08 12.4
 8 -6 -4 197.98 22.8
 7 -6 -4 13.7 12.7
 7 -6 -4 34.1 7.7
 6 -6 -4 13.5 7
 6 -6 -4 16.2 11.7
 -6 6 4 12.5 5.3
 -6 6 4 17.6 12.1
 -6 6 4 15 4.6
 5 -6 -4 938.21 28.9
 5 -6 -4 995.7 33.9
 -5 6 4 939.61 27.8
 -5 6 4 936.21 28.3
 4 -6 -4 6.1 9.4
 4 -6 -4 3.3 6.8
 -4 6 4 1.6 6.3
 -4 6 4 16.6 7
 -4 6 4 -5.6 5.8
 3 -6 -4 718.43 26
 3 -6 -4 778.82 37.4
 -3 6 4 704.93 27
 -3 6 4 691.93 25
 2 -6 -4 74.19 11.5
 2 -6 -4 85.49 13.5
 -2 6 4 54.29 9.2
 1 -6 -4 1583.54 47.7
 -1 6 4 1623.94 47.3
 0 -6 -4 173.58 17.8
 0 -6 -4 157.98 17.9
 0 6 4 166.38 17.2
 -1 -6 -4 590.54 28.7
 -1 -6 -4 536.55 28.1
 1 6 4 552.54 27.5
 -2 -6 -4 53.89 16.3
 -2 -6 -4 59.19 15.6
 -3 -6 -4 18 15.9
 -3 -6 -4 27.3 16.5
 3 6 4 14.8 13.3
 -4 -6 -4 751.52 38.4
 -4 -6 -4 743.13 38.8
 -5 -6 -4 226.08 31.6
 -5 -6 -4 203.48 27.2
 5 6 4 216.78 22.8
 5 6 4 249.68 27.6
 -6 -6 -4 127.99 25.7
 -6 -6 -4 148.59 25.1
 6 6 4 147.59 22.4
 6 6 4 113.59 20
 -7 -6 -4 44.4 21.7
 7 6 4 63.69 19.7
 7 6 4 71.99 23.7
 11 -7 -4 -7.2 18.7
 10 -7 -4 -0.8 15.9
 9 -7 -4 363.76 17.3
 8 -7 -4 13.5 7.6
 8 -7 -4 -10.2 12.8
 -8 7 4 -10.1 9.3
 7 -7 -4 119.79 13.5
 7 -7 -4 102.89 16.9
 -7 7 4 117.79 14.6
 6 -7 -4 456.15 20
 6 -7 -4 442.46 24.4
 -6 7 4 404.26 16.1
 5 -7 -4 33 11.9
 5 -7 -4 44.3 9.6
 -5 7 4 28.5 7.5
 4 -7 -4 133.89 16
 4 -7 -4 123.49 15
 -4 7 4 121.99 13.6
 -4 7 4 117.59 13.2
 3 -7 -4 873.71 32.6
 3 -7 -4 875.11 31.3
 -3 7 4 863.51 29.7
 2 -7 -4 254.57 18.2
 2 -7 -4 223.98 24.7
 -2 7 4 237.78 17.3
 1 -7 -4 342.97 21
 1 -7 -4 350.16 22.4
 -1 7 4 352.36 22
 0 -7 -4 -2.9 11.3
 0 -7 -4 14.3 12
 0 7 4 -11 10.2
 -1 -7 -4 368.96 26.5
 -1 -7 -4 322.87 25.5
 1 7 4 343.87 26.5
 -2 -7 -4 336.37 27.6
 -2 -7 -4 351.46 25.9
 2 7 4 328.57 26.4
 -3 -7 -4 139.19 21.3
 -3 -7 -4 184.28 24.4
 3 7 4 208.08 36.9
 -4 -7 -4 124.09 25.4
 -4 -7 -4 155.38 24.1
 4 7 4 141.49 23.3
 -5 -7 -4 247.18 32.7
 -5 -7 -4 246.18 28.8
 5 7 4 303.87 31.5
 -6 -7 -4 59.39 20
 -6 -7 -4 24.4 23.6
 6 7 4 43.6 17.7
 6 7 4 40.3 18.7
 11 -8 -4 -3.6 19.3
 9 -8 -4 271.57 17.3
 9 -8 -4 238.38 26.7
 8 -8 -4 259.47 17.5
 8 -8 -4 234.28 23.3
 7 -8 -4 502.75 22.6
 7 -8 -4 455.15 28.8
 -7 8 4 449.06 13.6
 6 -8 -4 13.8 14.2
 -6 8 4 15.2 7.3
 5 -8 -4 1133.49 40
 5 -8 -4 1190.18 39.5
 -5 8 4 1111.69 35.8
 -5 8 4 1140.39 34.6
 4 -8 -4 109.89 16.1
 4 -8 -4 109.79 14.9
 -4 8 4 84.19 11.4
 3 -8 -4 355.16 23.4
 3 -8 -4 371.96 22.7
 -3 8 4 372.16 24.3
 2 -8 -4 89.09 15.6
 2 -8 -4 104.59 16
 -2 8 4 87.99 14.3
 1 -8 -4 4 11.6
 1 -8 -4 -12.1 12
 -1 8 4 0.4 11.2
 0 -8 -4 124.09 19.4
 0 -8 -4 105.59 18.5
 0 8 4 72.89 15
 -1 -8 -4 303.67 29
 -1 -8 -4 294.27 24.4
 1 8 4 294.67 26.1
 -2 -8 -4 228.08 34.9
 -2 -8 -4 160.38 24.6
 -3 -8 -4 -7.2 15
 -3 -8 -4 -11.3 16
 3 8 4 13.4 14.1
 -4 -8 -4 20.3 18.2
 -4 -8 -4 5.5 15.6
 4 8 4 13.4 14.8
 -5 -8 -4 38.3 19
 -5 -8 -4 6.7 19.5
 5 8 4 23.9 17.7
 11 -9 -4 -10.7 18.3
 9 -9 -4 197.08 17.2
 8 -9 -4 135.09 16.7
 8 -9 -4 79.79 18.6
 7 -9 -4 12.3 10.5
 7 -9 -4 7.5 13.8
 6 -9 -4 333.97 21.8
 6 -9 -4 259.47 23.4
 -6 9 4 335.77 19.4
 -6 9 4 301.67 17.4
 5 -9 -4 3.4 13.8
 5 -9 -4 11.7 12
 -5 9 4 -3.6 8.6
 4 -9 -4 421.76 25.5
 4 -9 -4 431.46 27
 3 -9 -4 944.41 37.8
 3 -9 -4 964.2 37.1
 -3 9 4 966.9 36.5
 2 -9 -4 239.18 21.4
 2 -9 -4 233.08 22.4
 -2 9 4 252.67 23.3
 1 -9 -4 985.9 39
 1 -9 -4 898.01 39.8
 -1 9 4 988.3 40.7
 0 -9 -4 828.52 40.5
 0 -9 -4 848.52 38.3
 0 9 4 789.32 37.8
 -1 -9 -4 160.78 22.9
 -1 -9 -4 164.48 29
 1 9 4 152.28 22.9
 -2 -9 -4 -2.3 17.7
 2 9 4 35.9 15.3
 -3 -9 -4 -3.7 16.9
 -3 -9 -4 -4.6 18
 3 9 4 -10.7 14.6
 -4 -9 -4 59.89 22.7
 -4 -9 -4 40.4 19.7
 4 9 4 35.9 18.4
 11 -10 -4 -32.4 33.4
 9 -10 -4 -2 16.5
 8 -10 -4 147.99 17.7
 8 -10 -4 92.39 20.2
 7 -10 -4 47.6 13.3
 7 -10 -4 29.7 15.9
 -7 10 4 28.7 7.5
 6 -10 -4 117.89 27.6
 6 -10 -4 185.88 21
 -6 10 4 183.88 15.8
 5 -10 -4 991.7 38.6
 5 -10 -4 967 40.2
 4 -10 -4 248.58 24.8
 4 -10 -4 274.17 24.7
 -4 10 4 261.57 21.5
 3 -10 -4 -6.3 12.4
 3 -10 -4 17 14
 -3 10 4 7.1 11.1
 2 -10 -4 -5.2 13.6
 2 -10 -4 11.9 14.2
 -2 10 4 6.5 13.1
 1 -10 -4 63.39 17.5
 1 -10 -4 5.3 15.5
 -1 10 4 25.3 14.6
 0 -10 -4 385.16 30.7
 0 -10 -4 406.56 31.2
 0 10 4 388.26 31.5
 -1 -10 -4 212.88 26.9
 -1 -10 -4 200.68 26.9
 1 10 4 191.08 28.3
 -2 -10 -4 50.49 21
 -2 -10 -4 81.79 21.7
 2 10 4 71.09 18.7
 -3 -10 -4 87.39 24.7
 -3 -10 -4 79.29 21.1
 3 10 4 109.59 21.4
 10 -11 -4 -1.6 20.2
 8 -11 -4 15 16.1
 8 -11 -4 37.3 12.4
 7 -11 -4 -3 16
 7 -11 -4 3.9 12.3
 -7 11 4 0 7.5
 6 -11 -4 28 14.4
 6 -11 -4 -1.5 14.7
 5 -11 -4 13.9 15.1
 5 -11 -4 44.3 15
 -5 11 4 23 11.3
 4 -11 -4 166.98 25
 4 -11 -4 191.88 24.6
 -4 11 4 215.48 21.1
 3 -11 -4 181.28 31
 3 -11 -4 181.08 25.1
 -3 11 4 206.88 23.8
 2 -11 -4 365.86 31.1
 2 -11 -4 342.97 27.6
 -2 11 4 348.67 30.2
 1 -11 -4 444.86 34.8
 1 -11 -4 409.66 29.5
 -1 11 4 441.76 31.6
 0 -11 -4 19.4 17
 0 -11 -4 22.5 18.1
 0 11 4 27.5 16
 -1 -11 -4 155.28 26
 1 11 4 126.49 21.8
 -2 -11 -4 177.88 30.6
 -2 -11 -4 224.48 30.3
 9 -12 -4 6.1 17.9
 8 -12 -4 -19.4 15
 7 -12 -4 7 16.6
 -7 12 4 14.9 8.7
 6 -12 -4 -15.1 15.7
 6 -12 -4 19.6 19
 -6 12 4 19 10.5
 5 -12 -4 125.09 20.4
 5 -12 -4 134.69 20.9
 -5 12 4 169.58 20.8
 4 -12 -4 -5.9 16.2
 4 -12 -4 28.6 16.5
 -4 12 4 22.3 13
 3 -12 -4 85.59 20.2
 3 -12 -4 53.69 18.3
 -3 12 4 90.69 28.8
 2 -12 -4 53.09 17
 2 -12 -4 47.9 19.1
 -2 12 4 39.6 16.2
 1 -12 -4 60.19 19.7
 1 -12 -4 68.39 21.4
 -1 12 4 53.09 18.5
 0 -12 -4 56.89 21.4
 0 -12 -4 75.99 19.7
 -1 -12 -4 86.09 21.8
 -1 -12 -4 61.89 39.6
 1 12 4 69.09 30.5
 8 -13 -4 47.6 31.4
 7 -13 -4 42.6 17.9
 -7 13 4 50.39 11.3
 6 -13 -4 21.9 16.1
 6 -13 -4 33.6 17.7
 -6 13 4 8.5 11.3
 5 -13 -4 3.7 15.2
 5 -13 -4 34.1 17.8
 -5 13 4 17.8 13.3
 4 -13 -4 74.39 20
 4 -13 -4 109.29 21.7
 3 -13 -4 29.6 18.1
 3 -13 -4 15.3 17.2
 -3 13 4 36.2 16.6
 2 -13 -4 57.49 19.8
 2 -13 -4 59.29 21
 -2 13 4 59.79 18.9
 1 -13 -4 16.7 16.7
 -1 13 4 27.2 17
 6 -14 -4 187.88 27.7
 5 -14 -4 54.99 19.6
 5 -14 -4 85.89 21.4
 -5 14 4 86.89 17
 4 -14 -4 72.09 20.2
 4 -14 -4 99.89 22.2
 -4 14 4 86.69 18
 2 -14 5 9.8 16.4
 3 -14 5 83.69 20.8
 4 -14 5 106.49 22.4
 4 -14 5 81.09 20.4
 5 -14 5 68.99 16.6
 5 -14 5 91.19 19.7
 6 -14 5 30.1 17.7
 6 -14 5 35.1 18.1
 6 -14 5 27.1 15.9
 -1 -13 5 45 17.4
 0 -13 5 107.99 20.7
 0 -13 5 73.99 21.6
 1 -13 5 94.39 19.2
 1 -13 5 110.79 22.7
 2 -13 5 107.79 19.4
 2 -13 5 68.29 19.8
 3 -13 5 123.69 17.9
 3 -13 5 114.09 19.3
 3 -13 5 75.99 18.7
 4 -13 5 69.39 14.7
 4 -13 5 87.79 18.3
 5 -13 5 403.86 31.2
 5 -13 5 410.06 31.5
 5 -13 5 386.66 27.2
 6 -13 5 312.27 28.1
 6 -13 5 362.06 29.9
 6 -13 5 360.66 28.8
 7 -13 5 54.99 14
 7 -13 5 39.5 19.2
 7 -13 5 53.89 20.3
 -2 -12 5 40.5 17.2
 -2 -12 5 -1.3 17.3
 -1 -12 5 28.1 16.4
 -1 -12 5 -5.7 15.6
 0 -12 5 14.9 16.6
 0 -12 5 21.9 15.8
 1 -12 5 2 13.4
 1 -12 5 -6.7 13.6
 2 -12 5 7.8 9.1
 2 -12 5 -6.2 13
 2 -12 5 -8.3 14.1
 3 -12 5 51.69 12.9
 3 -12 5 29.9 14.7
 3 -12 5 28.3 15
 4 -12 5 143.39 19.6
 4 -12 5 141.79 20
 4 -12 5 171.08 22.5
 5 -12 5 124.99 18.6
 5 -12 5 91.89 19.4
 5 -12 5 110.19 17.2
 6 -12 5 6.7 11.5
 6 -12 5 -5.9 15.2
 6 -12 5 18.7 16.1
 7 -12 5 33 17.1
 7 -12 5 31.3 12
 7 -12 5 14.7 17.7
 8 -12 5 8.3 18.2
 8 -12 5 -29.5 17.4
 -4 -11 5 395.76 41.4
 -4 -11 5 478.95 34
 -3 -11 5 424.86 38.8
 -3 -11 5 494.85 33.3
 -2 -11 5 101.69 21.6
 -1 -11 5 28.1 16
 -1 -11 5 46.7 16.5
 0 -11 5 11.9 14.2
 0 -11 5 -0.9 12.6
 0 -11 5 16.2 7.6
 1 -11 5 8 7.9
 1 -11 5 -6.2 12.1
 1 -11 5 9.9 16.1
 2 -11 5 371.06 26.3
 2 -11 5 370.76 30.3
 2 -11 5 393.96 20.3
 3 -11 5 67.29 15.5
 3 -11 5 44 15
 3 -11 5 60.49 12.4
 4 -11 5 51.39 14
 4 -11 5 40.4 15
 5 -11 5 70.99 17.4
 5 -11 5 56.09 15.6
 5 -11 5 56.29 13.2
 6 -11 5 1.7 9.9
 6 -11 5 -22.8 14.1
 6 -11 5 -18.8 22.8
 7 -11 5 10.1 9.8
 7 -11 5 -8.6 16.2
 7 -11 5 7.1 16.3
 8 -11 5 19.5 18.2
 8 -11 5 38.9 20.2
 8 -11 5 23.6 9.8
 9 -11 5 17.3 20.9
 9 -11 5 -37.3 17.6
 -5 -10 5 -19.6 19
 -5 -10 5 66.39 19.4
 -4 -10 5 69.39 17.7
 -4 -10 5 34.3 18.7
 -3 -10 5 60.49 18.5
 -3 -10 5 95.59 18.2
 -2 -10 5 208.28 32.1
 -2 -10 5 167.68 26.7
 1 10 -5 149.09 10.4
 -1 -10 5 157.88 21.3
 -1 -10 5 179.28 11.3
 -1 -10 5 166.08 24.3
 0 10 -5 144.59 11.6
 0 -10 5 163.58 21.3
 0 -10 5 169.88 12.2
 0 -10 5 116.49 18.7
 1 -10 5 257.97 21.9
 1 -10 5 292.57 16.2
 1 -10 5 286.07 25.8
 2 -10 5 1543.85 43.3
 2 -10 5 1584.94 53.69
 2 -10 5 1422.76 48.9
 3 -10 5 46.9 12
 3 -10 5 47.8 15.5
 3 -10 5 46.4 13.8
 4 -10 5 -9.1 12.7
 4 -10 5 -0.4 9.9
 4 -10 5 6.2 11.5
 5 -10 5 1.3 11.6
 5 -10 5 -2.5 9.6
 6 -10 5 16.4 15.5
 6 -10 5 -12.6 14
 6 -10 5 -2.4 8.8
 7 -10 5 -23 14.6
 7 -10 5 0.5 17.2
 7 -10 5 -4.6 8.5
 8 -10 5 45.1 19.5
 8 -10 5 41.9 19.2
 8 -10 5 43.2 10
 9 -10 5 219.48 28.3
 9 -10 5 271.97 32.4
 -6 -9 5 82.49 18.5
 -5 -9 5 214.78 32.2
 -5 -9 5 312.17 30.5
 -4 -9 5 316.57 32.5
 -4 -9 5 349.57 27
 -3 -9 5 661.23 40.8
 -3 -9 5 737.73 34.4
 2 9 -5 13.2 4.3
 -2 -9 5 21.8 4.7
 -2 -9 5 12.2 11.8
 1 9 -5 179.88 10
 -1 -9 5 160.78 18.9
 -1 -9 5 200.68 11.2
 -1 -9 5 190.78 23.5
 0 9 -5 350.46 15
 0 -9 5 347.57 22.8
 0 -9 5 370.56 27.3
 0 -9 5 378.66 15.5
 -1 9 -5 413.46 17.8
 1 -9 5 412.46 24.6
 1 -9 5 435.56 18.5
 1 -9 5 426.56 29.3
 2 -9 5 342.27 18
 2 -9 5 314.97 23.6
 2 -9 5 320.47 22.2
 3 -9 5 114.29 15.5
 3 -9 5 115.49 16.9
 4 -9 5 219.38 20
 4 -9 5 190.98 21.9
 4 -9 5 196.98 18.5
 5 -9 5 408.26 26.7
 5 -9 5 412.06 24.6
 6 -9 5 608.44 30.3
 6 -9 5 592.14 26.6
 6 -9 5 605.44 32.9
 7 -9 5 -0.4 8.2
 7 -9 5 -4.6 16.6
 7 -9 5 4.1 15.9
 8 -9 5 14.7 18.3
 8 -9 5 17.1 17.5
 8 -9 5 16.3 8.5
 9 -9 5 65.19 20
 9 -9 5 38.6 19.7
 10 -9 5 -28.9 21
 10 -9 5 19 21.8
 -6 -8 5 7.6 17.7
 -6 -8 5 25 15.6
 -5 -8 5 103.79 21.3
 -5 -8 5 132.49 19.4
 -4 -8 5 318.87 24.3
 -4 -8 5 256.27 28.4
 -3 -8 5 33.1 13
 -3 -8 5 10.3 13.6
 -2 -8 5 12 12.8
 -2 -8 5 11 11.1
 1 8 -5 1162.58 28.9
 -1 -8 5 1042 30.6
 -1 -8 5 1197.08 45.4
 -1 -8 5 1193.88 40
 0 8 -5 2269.87 54.79
 0 -8 5 2288.47 63.19
 0 -8 5 2283.87 54.99
 0 -8 5 2336.97 69.29
 -1 8 -5 6647.93 154.08
 1 -8 5 6833.02 162.98
 1 -8 5 6803.32 158.48
 1 -8 5 6647.33 151.48
 -2 8 -5 8.9 11.7
 2 -8 5 11.7 10.1
 2 -8 5 11.3 8.2
 2 -8 5 -1.2 11.4
 3 -8 5 534.25 26.5
 3 -8 5 638.14 28.2
 3 -8 5 567.64 23.1
 4 -8 5 318.47 24.4
 4 -8 5 363.86 20.9
 4 -8 5 351.46 21.6
 5 -8 5 995 34.8
 5 -8 5 1010.3 35.1
 5 -8 5 1003.4 38.2
 6 -8 5 828.62 33.5
 6 -8 5 756.12 29.4
 6 -8 5 780.82 34.8
 7 -8 5 42.1 9.8
 7 -8 5 46.2 16.5
 7 -8 5 43.7 17.4
 8 -8 5 24.5 16.1
 8 -8 5 41.6 18.1
 9 -8 5 21 8.6
 9 -8 5 36.1 18
 9 -8 5 69.39 21.2
 10 -8 5 49.1 22.9
 -7 -7 5 1.8 17.6
 -7 -7 5 25.7 15.8
 -6 -7 5 27.6 13.9
 -6 -7 5 12.2 16.5
 -5 -7 5 37.2 13.2
 -5 -7 5 6.3 14.5
 -4 -7 5 192.88 26.7
 -4 -7 5 211.58 20.2
 -3 -7 5 -13.4 10.1
 -3 -7 5 12.6 13
 -2 -7 5 243.78 23.3
 -2 -7 5 201.38 18.9
 1 7 -5 1633.74 37.8
 -1 -7 5 1510.85 37.8
 -1 -7 5 1662.13 47.9
 -1 -7 5 1667.33 53.29
 0 7 -5 861.81 23.8
 0 -7 5 887.71 31
 0 -7 5 871.11 23.9
 0 -7 5 873.61 35.4
 -1 7 -5 108.49 9.8
 1 -7 5 120.79 16.2
 1 -7 5 127.69 17.6
 1 -7 5 142.49 10.8
 -2 7 -5 851.61 26.3
 2 -7 5 841.52 32.3
 2 -7 5 848.22 26.3
 2 -7 5 840.12 30.6
 3 -7 5 30.1 9.8
 3 -7 5 40.5 10.1
 4 -7 5 528.85 26.5
 4 -7 5 551.24 24.5
 4 -7 5 522.55 23.5
 5 -7 5 1502.65 48.2
 5 -7 5 1433.56 43.5
 5 -7 5 1427.76 44.6
 6 -7 5 367.06 28.2
 6 -7 5 360.56 20.9
 6 -7 5 386.26 24.1
 7 -7 5 90.39 18.9
 7 -7 5 96.29 15.7
 7 -7 5 129.79 19.4
 8 -7 5 49.8 10.6
 8 -7 5 72.39 17.1
 8 -7 5 82.19 20.5
 9 -7 5 137.89 16.7
 9 -7 5 184.58 26.4
 10 -7 5 53.99 20.3
 10 -7 5 32.1 21.3
 -7 -6 5 83.49 16.9
 -7 -6 5 63.39 19.8
 -6 -6 5 7 14.2
 -6 -6 5 8.6 12.2
 -5 -6 5 71.19 13.9
 -5 -6 5 63.59 16.4
 -4 -6 5 38.4 14.2
 -4 -6 5 37.3 12.5
 -3 -6 5 817.32 37.5
 -3 -6 5 826.62 30.6
 -2 -6 5 113.49 14.2
 -2 -6 5 117.39 17.6
 -1 -6 5 395.66 23.1
 -1 -6 5 385.56 18.5
 -1 -6 5 376.36 10.5
 0 6 -5 4457.65 100.09
 0 -6 5 4267.67 100.89
 0 -6 5 4794.22 103.39
 0 -6 5 4332.27 105.99
 -1 6 -5 127.49 9.9
 1 -6 5 153.28 14.5
 1 -6 5 121.09 9.6
 1 -6 5 145.79 16.7
 -2 6 -5 3727.03 86.39
 2 -6 5 3657.53 85.49
 2 -6 5 3659.13 90.99
 2 -6 5 3560.24 87.89
 3 -6 5 474.15 19.8
 3 -6 5 507.95 23.1
 3 -6 5 527.65 23.8
 4 -6 5 22.3 12.2
 4 -6 5 26.7 9.1
 4 -6 5 26.4 11.8
 5 -6 5 3104.79 79.29
 5 -6 5 3160.78 82.49
 5 -6 5 3171.48 80.39
 6 -6 5 351.06 22.8
 6 -6 5 247.38 19.5
 6 -6 5 300.77 23.8
 7 -6 5 665.03 32.1
 7 -6 5 653.33 27.5
 7 -6 5 670.93 32.5
 8 -6 5 9 14.1
 9 -6 5 96.09 21.6
 9 -6 5 113.09 20
 10 -6 5 102.99 21.3
 10 -6 5 86.29 22.3
 8 5 -5 45.4 11
 -8 -5 5 33.4 14.1
 -8 -5 5 18.1 15.7
 7 5 -5 19.8 6.8
 -7 -5 5 12.2 16.4
 6 5 -5 452.25 14
 -6 -5 5 423.86 37.4
 -6 -5 5 389.16 31.7
 -5 -5 5 -3.7 12.4
 -5 -5 5 -1.4 9.9
 -4 -5 5 28.3 10.3
 -4 -5 5 27.7 12.4
 -3 -5 5 361.26 18.7
 -3 -5 5 412.26 24.5
 -2 -5 5 92.49 11.4
 -2 -5 5 124.99 15.8
 -1 -5 5 64.39 10.9
 -1 -5 5 46.6 8.5
 0 -5 5 628.74 18.8
 0 -5 5 679.93 26.7
 0 -5 5 633.84 17.6
 0 -5 5 648.14 23.3
 1 -5 5 1346.37 41
 1 -5 5 1344.87 34.5
 1 -5 5 1394.26 38.9
 2 -5 5 208.58 12
 2 -5 5 222.88 17.2
 2 -5 5 213.58 13.7
 2 -5 5 184.68 15
 -3 5 -5 200.48 25.5
 3 -5 5 212.68 16.6
 3 -5 5 196.98 13.5
 -4 5 -5 344.97 27.5
 4 -5 5 355.66 30.2
 4 -5 5 339.97 19.2
 4 -5 5 344.47 20.7
 5 -5 5 425.66 22.6
 5 -5 5 412.16 22.4
 5 -5 5 396.56 23.8
 6 -5 5 1081.09 37.3
 6 -5 5 1133.19 40
 6 -5 5 1163.58 39.5
 7 -5 5 8 13.3
 7 -5 5 10.7 14.7
 8 -5 5 49.8 26.5
 8 -5 5 9.4 14.2
 8 -5 5 17 11.3
 9 -5 5 -12.5 15.4
 9 -5 5 4.4 15.9
 9 -5 5 7.6 17.7
 10 -5 5 65.59 21.1
 10 -5 5 109.59 22.6
 9 4 -5 23.2 13.8
 -9 -4 5 13.2 16.7
 8 4 -5 47.2 9.6
 7 4 -5 -0.6 6.6
 -7 -4 5 17.7 14.7
 -7 -4 5 8.3 10.8
 -6 -4 5 56.49 12.4
 -6 -4 5 47.2 14.9
 5 4 -5 670.53 17.7
 5 4 -5 720.23 18.2
 5 4 -5 685.63 24.9
 -5 -4 5 706.43 26.7
 -5 -4 5 700.33 33.3
 4 4 -5 13.6 7.8
 -4 -4 5 20.4 8.1
 -4 -4 5 11.1 10.6
 3 4 -5 35.9 7.8
 -3 -4 5 35.3 7.6
 2 4 -5 82.39 9.8
 -2 -4 5 116.49 14.1
 -2 -4 5 83.59 9.7
 1 4 -5 1149.58 32.8
 -1 -4 5 1198.18 37.1
 -1 -4 5 1143.09 32.6
 0 4 -5 4187.48 100.29
 0 -4 5 4260.07 95.89
 0 -4 5 4264.17 97.39
 0 -4 5 4497.95 104.79
 0 -4 5 4376.66 100.69
 -1 4 -5 4514.75 105.99
 -1 4 -5 4529.35 110.09
 1 -4 5 4707.23 109.49
 1 -4 5 4574.04 106.49
 1 -4 5 4480.75 103.09
 -2 4 -5 773.92 28.6
 2 -4 5 797.82 24.2
 2 -4 5 777.42 26.2
 2 -4 5 803.92 27.2
 2 -4 5 797.72 28.7
 -3 4 -5 98.19 11.9
 3 -4 5 111.69 11.5
 3 -4 5 101.99 13.3
 3 -4 5 107.49 13.3
 -4 4 -5 2367.06 61.09
 4 -4 5 2389.26 62.89
 4 -4 5 2341.47 62.49
 4 -4 5 2351.96 72.69
 5 -4 5 3.7 10.2
 5 -4 5 16.9 12.2
 5 -4 5 -2.5 9.7
 6 -4 5 1267.67 41.9
 6 -4 5 1303.07 43.4
 6 -4 5 1266.47 41.7
 7 -4 5 205.58 20.7
 7 -4 5 232.88 22.4
 7 -4 5 185.58 21.2
 8 -4 5 310.67 37.6
 8 -4 5 223.08 31
 8 -4 5 279.47 25.5
 9 -4 5 -15.1 14.2
 9 -4 5 -11.2 16
 10 -4 5 13.8 19.2
 10 -4 5 2.8 13.9
 9 3 -5 23.9 10.2
 8 3 -5 20.8 9
 8 3 -5 -6.6 8.1
 -8 -3 5 5.5 13.7
 7 3 -5 269.07 16
 7 3 -5 267.67 14.6
 7 3 -5 283.97 16.3
 -7 -3 5 284.27 19.3
 -7 -3 5 300.67 26.7
 6 3 -5 41.7 8.1
 6 3 -5 44.9 6.9
 -6 -3 5 59.09 10.7
 -6 -3 5 52.99 13.7
 5 3 -5 233.28 14.5
 5 3 -5 233.18 9.5
 5 3 -5 235.68 10.5
 -5 -3 5 236.58 14.9
 -5 -3 5 226.78 19.9
 4 3 -5 1312.37 35.1
 -4 -3 5 1399.56 36.6
 -4 -3 5 1359.96 48.4
 3 3 -5 14.8 6.1
 -3 -3 5 24.1 8.7
 -3 -3 5 16.8 5.7
 2 3 -5 1225.58 32.9
 -2 -3 5 1258.17 38.5
 -2 -3 5 1266.97 33
 1 3 -5 343.17 14.5
 -1 -3 5 340.67 18.2
 -1 -3 5 331.97 9.3
 -1 -3 5 361.46 14.8
 0 3 -5 9359.36 212.18
 -1 3 -5 7067.49 160.68
 -1 3 -5 7217.58 164.38
 1 -3 5 7180.18 161.28
 1 -3 5 7141.39 159.18
 1 -3 5 7141.49 163.88
 -2 3 -5 920.81 30.8
 -2 3 -5 875.41 29.4
 2 -3 5 899.11 26.9
 2 -3 5 913.51 28.5
 2 -3 5 885.21 28.7
 2 -3 5 905.71 30.6
 -3 3 -5 62.69 9
 3 -3 5 53.79 10.5
 3 -3 5 71.69 10.8
 3 -3 5 90.09 12.2
 -4 3 -5 57.19 9.7
 4 -3 5 62.79 10.6
 4 -3 5 78.19 12.3
 5 -3 5 5692.93 135.59
 5 -3 5 5798.22 135.59
 5 -3 5 5653.03 135.69
 6 -3 5 2169.38 61.69
 6 -3 5 2264.97 62.39
 6 -3 5 2210.38 62.99
 7 -3 5 853.51 35.3
 7 -3 5 891.61 35.5
 8 -3 5 5.1 11.5
 8 -3 5 -6.5 13.5
 9 -3 5 42.4 17.9
 9 -3 5 28.6 13.8
 9 -3 5 66.39 17.8
 10 -3 5 -20.4 17.7
 10 -3 5 29.8 21.3
 10 -3 5 -9.5 14
 -10 -2 5 36.4 19.4
 9 2 -5 -3.1 8.3
 -9 -2 5 23.5 14.1
 8 2 -5 249.88 16.7
 8 2 -5 303.07 14.4
 8 2 -5 251.87 14.8
 -8 -2 5 277.07 25.7
 7 2 -5 512.85 20.1
 7 2 -5 543.15 19.1
 7 2 -5 569.04 22.5
 7 2 -5 518.55 19.1
 -7 -2 5 539.65 30.2
 6 2 -5 -1.6 6.5
 6 2 -5 -7.1 5.9
 6 2 -5 -3.3 5.3
 -6 -2 5 7.8 6.7
 -6 -2 5 -0.5 9.8
 5 2 -5 229.28 10.8
 5 2 -5 237.48 11.8
 -5 -2 5 235.08 19.1
 -5 -2 5 261.87 13.9
 4 2 -5 273.07 9.2
 4 2 -5 262.77 10.8
 4 2 -5 274.17 10.1
 -4 -2 5 275.77 17.5
 -4 -2 5 263.77 16.6
 3 2 -5 1056.79 27.4
 3 2 -5 1018.3 24.5
 -3 -2 5 1100.59 34.4
 -3 -2 5 1110.29 29.5
 2 2 -5 6.3 7.6
 2 2 -5 8 2.7
 2 2 -5 6.7 4.9
 -2 -2 5 19.6 5.3
 -2 -2 5 12.5 7.5
 -2 -2 5 11.3 2.5
 1 2 -5 86.39 6.7
 1 2 -5 102.69 13.4
 1 2 -5 98.49 8.6
 -1 -2 5 76.39 5.6
 -1 -2 5 90.39 9.1
 0 2 -5 8834.12 201.48
 0 2 -5 8575.04 192.58
 -1 2 -5 3035.3 72.99
 -1 2 -5 3030.9 72.19
 -1 2 -5 2959.2 74.29
 1 -2 5 3018.2 75.39
 1 -2 5 2994.8 71.69
 -2 2 -5 2798.92 69.29
 -2 2 -5 2888.31 70.89
 -2 2 -5 2788.92 68.29
 2 -2 5 2824.62 68.39
 2 -2 5 2747.43 70.69
 2 -2 5 2690.73 69.69
 -3 2 -5 3348.17 83.29
 -3 2 -5 3175.18 79.69
 3 -2 5 3347.27 80.09
 3 -2 5 3270.27 81.59
 3 -2 5 3225.98 79.79
 -4 2 -5 2512.35 84.09
 4 -2 5 2276.97 60.89
 4 -2 5 2237.18 61.69
 4 -2 5 2326.97 64.69
 -5 2 -5 1536.35 49.9
 5 -2 5 1580.04 46.2
 5 -2 5 1453.35 46
 5 -2 5 1498.25 45.6
 6 -2 5 62.99 15.4
 6 -2 5 72.59 14.6
 7 -2 5 64.29 16.6
 7 -2 5 72.59 14.4
 7 -2 5 88.79 17.2
 8 -2 5 84.99 17.9
 8 -2 5 88.69 21.4
 8 -2 5 60.99 14.3
 9 -2 5 69.89 18.9
 9 -2 5 52.89 15.5
 9 -2 5 105.39 19.8
 10 -2 5 -23.7 19.2
 10 -2 5 -22.3 14.1
 10 1 -5 1.2 12.7
 -10 -1 5 12.2 14
 9 1 -5 59.09 12.8
 9 1 -5 51.39 8.5
 -9 -1 5 69.09 15.1
 8 1 -5 28.8 10.5
 8 1 -5 31.3 6.7
 -8 -1 5 42.6 13
 7 1 -5 19.4 5.2
 7 1 -5 21.3 10.7
 7 1 -5 -1.9 8.2
 -7 -1 5 8.7 10.8
 6 1 -5 464.45 14
 6 1 -5 462.15 17.5
 6 1 -5 446.96 13.8
 -6 -1 5 498.75 25.2
 5 1 -5 71.99 8.5
 5 1 -5 65.69 9.1
 5 1 -5 78.79 5.7
 -5 -1 5 68.79 10.8
 -5 -1 5 92.49 7.4
 -5 -1 5 77.09 6.4
 4 1 -5 1431.16 42
 4 1 -5 1404.86 34.7
 4 1 -5 1440.86 33.1
 -4 -1 5 1481.75 42.3
 -4 -1 5 1380.66 34.3
 -4 -1 5 1439.76 33.6
 3 1 -5 3 7.5
 3 1 -5 8.3 3.8
 3 1 -5 9.5 3.5
 -3 -1 5 6.4 3.1
 -3 -1 5 10.3 3.5
 -3 -1 5 14.8 7.2
 2 1 -5 29.5 4.9
 2 1 -5 30.7 4.7
 2 1 -5 44.8 9.1
 -2 -1 5 33.5 4.3
 1 1 -5 25.4 8
 1 1 -5 30.1 5.4
 1 1 -5 20.1 5.4
 -1 -1 5 32.5 5.8
 -1 -1 5 24.5 4.7
 -1 -1 5 23.9 7.8
 0 1 -5 2274.87 55.59
 0 1 -5 2342.57 57.09
 0 -1 5 2316.67 55.59
 0 -1 5 2354.46 60.19
 -1 1 -5 231.98 14.7
 -1 1 -5 226.38 14.3
 1 -1 5 249.08 12.9
 1 -1 5 244.88 13.6
 -2 1 -5 1042 32.1
 -2 1 -5 1093.49 34.2
 -2 1 -5 1065.29 31.4
 2 -1 5 1046.2 33.1
 2 -1 5 1070.39 33.9
 2 -1 5 1124.19 31.9
 -3 1 -5 10.9 9.3
 3 -1 5 24.8 8.7
 3 -1 5 22.7 8.8
 -4 1 -5 2546.25 70.39
 4 -1 5 2528.15 66.89
 4 -1 5 2547.15 66.09
 -5 1 -5 320.17 23.2
 5 -1 5 326.47 27.4
 5 -1 5 275.97 19.5
 5 -1 5 308.97 20.1
 -6 1 -5 1348.86 50.39
 6 -1 5 1342.67 44.1
 6 -1 5 1351.66 45.7
 6 -1 5 1370.46 44.3
 7 -1 5 87.59 16.9
 7 -1 5 100.29 17.2
 7 -1 5 96.79 14.5
 8 -1 5 147.19 21.9
 8 -1 5 187.68 24.5
 8 -1 5 215.38 24
 9 -1 5 90.29 19.8
 9 -1 5 103.69 20.6
 9 -1 5 60.09 15.9
 11 0 -5 -17.7 14.1
 -11 0 5 8.7 16
 10 0 -5 -7.7 12.7
 -10 0 5 11.5 11.6
 9 0 -5 222.58 19.7
 -9 0 5 296.57 23.4
 8 0 -5 263.67 9.3
 8 0 -5 209.28 9.5
 8 0 -5 218.18 20.2
 -8 0 5 220.58 25.2
 7 0 -5 893.01 29
 7 0 -5 852.11 20.9
 -7 0 5 915.81 34
 6 0 -5 330.97 15.7
 -6 0 5 324.37 19.2
 -6 0 5 318.17 14.2
 5 0 -5 300.47 18.3
 5 0 -5 333.87 14
 -5 0 5 338.77 18.3
 4 0 -5 422.66 14.7
 4 0 -5 387.76 19.3
 -4 0 5 398.56 13.8
 -4 0 5 439.46 19.2
 3 0 -5 393.76 18.9
 3 0 -5 374.76 22.6
 -3 0 5 409.86 11.4
 -3 0 5 419.26 10.8
 -3 0 5 472.05 19.8
 -3 0 5 433.16 13.9
 2 0 -5 396.16 12.2
 2 0 -5 411.16 27.7
 -2 0 5 407.26 12.4
 -2 0 5 420.16 19.4
 -2 0 5 382.96 13.4
 -2 0 5 390.16 13.2
 1 0 -5 1743.23 42.6
 1 0 -5 1770.82 44.5
 -1 0 5 1774.92 42.4
 -1 0 5 1772.42 48.1
 -1 0 5 1758.82 43.3
 -1 0 5 1784.12 44.1
 0 0 -5 1892.01 46.9
 0 0 -5 1845.32 48.8
 0 0 5 1949.51 50.89
 0 0 5 1893.41 46.8
 -1 0 -5 2865.31 69.69
 -1 0 -5 2854.31 71.29
 -1 0 -5 2922.21 72.59
 1 0 5 2879.31 71.99
 1 0 5 2789.52 70.99
 1 0 5 2943.41 69.99
 1 0 5 3048.29 73.09
 -2 0 -5 487.85 21
 -2 0 -5 541.45 23.2
 2 0 5 563.84 21
 2 0 5 529.95 22.4
 -3 0 -5 11.3 9.9
 3 0 5 1.1 8.3
 3 0 5 6.7 8.2
 -4 0 -5 -3.7 10.3
 4 0 5 -12.3 8.3
 4 0 5 -16.7 9.3
 -5 0 -5 286.77 23.9
 5 0 5 337.37 22.8
 5 0 5 327.07 21.3
 -6 0 -5 496.05 32.4
 6 0 5 526.95 27.6
 6 0 5 514.55 28.7
 6 0 5 459.05 27.8
 -7 0 -5 255.07 43.4
 7 0 5 207.08 23
 7 0 5 216.58 33
 7 0 5 216.18 21.3
 8 0 5 137.19 18.8
 8 0 5 134.79 21
 8 0 5 162.98 21.9
 9 0 5 7.3 18.1
 9 0 5 7.1 17.2
 9 0 5 -3.3 15.3
 11 -1 -5 -3.2 25.6
 10 -1 -5 366.26 25.6
 9 -1 -5 95.39 14.7
 -9 1 5 74.19 12.6
 8 -1 -5 309.97 20.2
 -8 1 5 313.77 20.9
 7 -1 -5 176.38 17.8
 7 -1 -5 232.38 16.4
 -7 1 5 199.38 16.7
 6 -1 -5 277.37 18
 6 -1 -5 302.67 15.9
 -6 1 5 288.57 14.2
 -6 1 5 311.07 17.4
 5 -1 -5 40.9 10.7
 5 -1 -5 54.99 8.2
 -5 1 5 65.09 8.8
 -5 1 5 36.4 11.8
 4 -1 -5 269.97 15.4
 4 -1 -5 282.97 12.9
 -4 1 5 275.27 15.5
 3 -1 -5 2216.08 53.69
 3 -1 -5 2200.28 56.19
 -3 1 5 2270.17 56.89
 -3 1 5 2147.19 49.1
 -3 1 5 2234.68 50.49
 2 -1 -5 1504.65 40.6
 2 -1 -5 1521.85 39
 -2 1 5 1528.55 42.4
 -2 1 5 1507.55 35.9
 -2 1 5 1452.45 36.8
 1 -1 -5 129.39 11.2
 -1 1 5 116.59 9.2
 -1 1 5 135.79 13.9
 -1 1 5 122.69 9
 0 -1 -5 3951 94.29
 0 -1 -5 4140.79 95.29
 0 1 5 3798.52 96.79
 0 1 5 4138.49 95.79
 0 1 5 3953.3 92.29
 0 1 5 3905.91 93.69
 -1 -1 -5 3239.38 80.39
 1 1 5 3288.77 79.79
 1 1 5 3265.47 77.49
 1 1 5 3115.09 79.09
 1 1 5 3145.29 78.59
 -2 -1 -5 342.57 20.5
 2 1 5 320.47 16.7
 2 1 5 341.37 18.7
 -3 -1 -5 120.19 24.3
 3 1 5 114.09 14.4
 3 1 5 125.59 15.8
 -4 -1 -5 15 12
 4 1 5 12.2 10.5
 4 1 5 1.7 9.5
 -5 -1 -5 -7.7 13.1
 5 1 5 -7.9 11.9
 5 1 5 12 11.2
 -6 -1 -5 118.99 21.3
 6 1 5 119.49 17.9
 6 1 5 81.89 14.8
 6 1 5 118.69 17.6
 -7 -1 -5 -5.8 16.5
 7 1 5 -1.3 11.9
 7 1 5 2.6 13.6
 7 1 5 9.8 14.7
 8 1 5 72.39 18.5
 8 1 5 78.99 19.2
 9 1 5 15.8 16.1
 9 1 5 -2.6 18.5
 9 1 5 11.5 18.1
 11 -2 -5 -12.7 15.9
 10 -2 -5 265.17 23.9
 -10 2 5 279.17 19.1
 9 -2 -5 -11 11.8
 -9 2 5 0.5 7.6
 8 -2 -5 93.69 11.4
 8 -2 -5 124.39 17.5
 7 -2 -5 1319.17 39.8
 -7 2 5 1359.66 39
 6 -2 -5 1153.98 34.2
 6 -2 -5 1101.59 33.6
 -6 2 5 1189.08 34
 5 -2 -5 268.57 15
 5 -2 -5 324.77 15.5
 -5 2 5 283.37 14.1
 -5 2 5 319.67 15.3
 4 -2 -5 672.73 22.6
 4 -2 -5 653.83 22.2
 -4 2 5 698.83 23.7
 -4 2 5 645.74 21.5
 3 -2 -5 2.1 5.5
 3 -2 -5 -4.6 6.7
 -3 2 5 -4.5 3.2
 -3 2 5 3.9 7.2
 -3 2 5 -4.8 3.4
 2 -2 -5 2645.94 66.59
 2 -2 -5 2695.13 64.79
 -2 2 5 2545.05 61.99
 -2 2 5 2665.63 61.69
 -2 2 5 2677.93 66.39
 1 -2 -5 4765.82 110.79
 1 -2 -5 4662.63 110.29
 1 -2 -5 4719.93 109.89
 -1 2 5 4759.82 108.29
 -1 2 5 4844.52 111.69
 -1 2 5 4703.53 109.39
 0 -2 -5 449.16 20.4
 0 -2 -5 392.76 18
 0 -2 -5 451.65 19.3
 0 2 5 418.06 17.2
 0 2 5 408.36 18.3
 0 2 5 442.16 17.8
 0 2 5 464.45 20.3
 -1 -2 -5 498.55 22.4
 -1 -2 -5 486.25 22.4
 1 2 5 476.35 20.2
 1 2 5 451.15 21.4
 -2 -2 -5 1615.44 48.9
 -2 -2 -5 1590.94 48.2
 2 2 5 1602.84 45.4
 2 2 5 1653.83 47.8
 -3 -2 -5 3106.49 82.79
 3 2 5 2967.5 77.99
 3 2 5 3110.99 80.19
 -4 -2 -5 532.65 29.4
 4 2 5 552.94 28.2
 4 2 5 566.14 27.3
 -5 -2 -5 230.28 25
 5 2 5 287.37 23.6
 5 2 5 301.87 23.7
 -6 -2 -5 -17.8 14.9
 6 2 5 9.9 12.8
 6 2 5 7.7 13.2
 -7 -2 -5 38.1 18.6
 7 2 5 37.9 18.7
 7 2 5 51.09 16.3
 7 2 5 52.99 15.8
 8 2 5 20.5 14.6
 8 2 5 4.7 16.5
 8 2 5 17 16.2
 11 -3 -5 58.79 18.1
 10 -3 -5 80.89 17.5
 10 -3 -5 98.29 10
 9 -3 -5 69.59 8.4
 9 -3 -5 87.39 16.1
 -9 3 5 91.29 11.8
 8 -3 -5 -2.2 11.9
 8 -3 -5 1 6.1
 -8 3 5 9.6 6.2
 7 -3 -5 87.19 10.8
 7 -3 -5 101.29 14.3
 -7 3 5 96.59 10.9
 6 -3 -5 260.07 17
 6 -3 -5 245.18 13.2
 -6 3 5 259.97 13.9
 5 -3 -5 68.69 9.4
 5 -3 -5 63.79 9.9
 5 -3 -5 57.59 4.1
 -5 3 5 58.19 3.5
 -5 3 5 75.09 10.9
 4 -3 -5 4707.63 108.49
 4 -3 -5 4601.84 106.49
 4 -3 -5 4536.45 103.39
 -4 3 5 4668.73 102.49
 -4 3 5 4516.65 107.49
 -4 3 5 4761.22 108.39
 3 -3 -5 953.1 29.3
 3 -3 -5 937.11 28.3
 -3 3 5 995.4 30.3
 -3 3 5 933.51 25.1
 -3 3 5 935.21 28.6
 2 -3 -5 40.3 7.8
 2 -3 -5 37.2 9.5
 2 -3 -5 39.2 7.2
 -2 3 5 31.1 7.9
 -2 3 5 40.6 8.3
 1 -3 -5 641.64 23
 1 -3 -5 652.73 23.3
 1 -3 -5 649.04 24
 -1 3 5 656.33 23.1
 -1 3 5 694.63 25.1
 -1 3 5 628.74 21.9
 0 -3 -5 4887.41 115.79
 0 -3 -5 4837.22 115.29
 0 3 5 4686.13 114.29
 0 3 5 4923.31 115.39
 -1 -3 -5 3.4 9.2
 -1 -3 -5 -7.3 8.8
 1 3 5 2.3 7.8
 -2 -3 -5 2459.55 68.89
 -2 -3 -5 2307.27 66.99
 2 3 5 2378.56 64.99
 2 3 5 2344.87 62.99
 -3 -3 -5 488.05 28.1
 -3 -3 -5 492.05 27.1
 3 3 5 484.45 26.1
 3 3 5 451.35 24.4
 -4 -3 -5 556.74 32.2
 -4 -3 -5 527.35 30.1
 4 3 5 549.65 30.2
 4 3 5 516.15 26.3
 -5 -3 -5 2110.59 67.69
 5 3 5 1978.7 60.89
 5 3 5 2061.49 63.59
 -6 -3 -5 207.88 43.5
 6 3 5 160.78 22.1
 6 3 5 152.68 22.1
 -7 -3 -5 139.39 25.1
 7 3 5 140.19 20.7
 7 3 5 96.39 17.5
 7 3 5 110.59 19.4
 -8 -3 -5 371.56 36.2
 8 3 5 420.86 34
 8 3 5 405.36 32.7
 8 3 5 397.66 31.6
 11 -4 -5 11.7 16.5
 10 -4 -5 -2.1 15
 9 -4 -5 12.4 13.1
 8 -4 -5 7.5 4
 8 -4 -5 -4.3 12.5
 -8 4 5 8.9 5
 7 -4 -5 216.68 7.7
 7 -4 -5 227.98 11.1
 7 -4 -5 208.68 19.5
 6 -4 -5 543.45 15.7
 6 -4 -5 540.55 18.3
 6 -4 -5 594.34 32.3
 -6 4 5 578.64 19.5
 -6 4 5 543.75 15
 5 -4 -5 40.5 10.1
 5 -4 -5 24.2 5.2
 5 -4 -5 31.1 5.9
 -5 4 5 26.5 7.3
 -5 4 5 24.5 5.1
 4 -4 -5 4698.33 110.09
 4 -4 -5 4868.01 112.99
 4 -4 -5 4739.73 108.89
 -4 4 5 4863.01 111.79
 -4 4 5 4748.73 107.49
 3 -4 -5 61.89 10.8
 3 -4 -5 73.79 9.5
 3 -4 -5 80.09 10.1
 -3 4 5 74.29 10.8
 2 -4 -5 644.64 23.6
 2 -4 -5 641.74 25
 2 -4 -5 656.73 23.6
 -2 4 5 690.33 24.9
 -2 4 5 690.73 22
 1 -4 -5 143.69 14.4
 1 -4 -5 165.88 15.2
 -1 4 5 181.28 14.2
 -1 4 5 173.48 12.2
 0 -4 -5 553.04 25.4
 0 -4 -5 576.74 24.7
 0 4 5 617.54 25.1
 -1 -4 -5 2887.31 79.39
 1 4 5 2908.51 76.39
 -2 -4 -5 546.35 29
 -2 -4 -5 575.84 29.2
 2 4 5 559.74 27.3
 -3 -4 -5 924.11 39.7
 -3 -4 -5 872.41 38.1
 3 4 5 906.91 34.5
 3 4 5 950.5 37.7
 -4 -4 -5 141.99 22.1
 -4 -4 -5 135.79 21.3
 4 4 5 119.89 18.3
 4 4 5 147.89 22.1
 -5 -4 -5 51.59 18.8
 -5 -4 -5 77.79 22.1
 5 4 5 73.29 16.6
 -6 -4 -5 130.49 23.6
 6 4 5 145.89 21.3
 6 4 5 118.89 19.9
 -7 -4 -5 33.9 20
 7 4 5 27 15.8
 7 4 5 30.3 15.3
 7 4 5 13.7 15.5
 11 -5 -5 3.5 17.7
 9 -5 -5 126.09 7.5
 9 -5 -5 110.99 6.4
 8 -5 -5 155.28 8.5
 8 -5 -5 138.19 20.1
 -8 5 5 143.49 8.5
 7 -5 -5 203.38 20.6
 7 -5 -5 221.28 9.6
 -7 5 5 194.08 10.1
 -7 5 5 200.98 10.5
 6 -5 -5 11.6 11.1
 6 -5 -5 9.6 4.8
 6 -5 -5 6.6 5.7
 -6 5 5 9.4 6.2
 -6 5 5 1.4 5.9
 5 -5 -5 69.29 9.2
 5 -5 -5 59.29 12
 5 -5 -5 53.39 7.9
 -5 5 5 52.19 8.7
 4 -5 -5 511.05 20.2
 4 -5 -5 546.95 25
 -4 5 5 541.65 21.8
 -4 5 5 584.24 26.3
 3 -5 -5 48.8 9.4
 3 -5 -5 50.59 10.7
 3 -5 -5 71.69 10.2
 -3 5 5 66.99 8.6
 -3 5 5 50.09 9
 -3 5 5 44.8 9
 2 -5 -5 81.69 11.4
 2 -5 -5 61.09 11.5
 -2 5 5 62.89 9.8
 1 -5 -5 1 8.9
 1 -5 -5 -5 12.7
 -1 5 5 -1.9 8
 0 -5 -5 196.28 18.6
 0 5 5 197.58 17.5
 -1 -5 -5 434.06 24.7
 -1 -5 -5 448.96 24.9
 1 5 5 425.86 24.2
 -2 -5 -5 4231.08 110.29
 -2 -5 -5 4162.68 110.19
 2 5 5 4293.97 108.89
 -3 -5 -5 593.64 33.5
 -3 -5 -5 613.44 34.7
 3 5 5 626.14 32.1
 -4 -5 -5 246.68 25.7
 -4 -5 -5 277.97 27
 4 5 5 248.38 22
 4 5 5 254.37 24.7
 -5 -5 -5 59.59 20.8
 -5 -5 -5 83.79 21.2
 5 5 5 106.59 18.8
 5 5 5 61.29 17.3
 -6 -5 -5 222.18 29.3
 6 5 5 180.58 23.3
 6 5 5 214.68 28.2
 -7 -5 -5 573.44 41.1
 7 5 5 647.34 39.1
 7 5 5 592.84 35.2
 11 -6 -5 -9.4 16.1
 10 -6 -5 -4.5 15
 9 -6 -5 209.98 11.9
 9 -6 -5 149.69 22.6
 8 -6 -5 83.89 16.9
 8 -6 -5 117.49 10.5
 7 -6 -5 408.46 25.3
 7 -6 -5 440.46 17.1
 -7 6 5 380.86 13.7
 -7 6 5 365.96 13.9
 6 -6 -5 567.34 21.1
 6 -6 -5 552.24 26.3
 -6 6 5 552.24 21.1
 5 -6 -5 211.88 19.1
 5 -6 -5 210.78 14.9
 -5 6 5 210.08 16.8
 -5 6 5 209.68 15.4
 -5 6 5 191.08 13.2
 4 -6 -5 58.89 10
 4 -6 -5 34 11.5
 -4 6 5 29.6 8.4
 -4 6 5 49.9 8.5
 -4 6 5 43.3 9.1
 3 -6 -5 10 9
 3 -6 -5 -3.7 9.7
 -3 6 5 0.9 7.7
 2 -6 -5 -1 9.3
 2 -6 -5 0.3 9.9
 -2 6 5 3.1 8.9
 1 -6 -5 64.09 14.2
 -1 6 5 44.5 11.1
 0 -6 -5 232.08 21.1
 0 -6 -5 217.98 20.3
 0 6 5 208.68 19.7
 -1 -6 -5 134.89 20.3
 -1 -6 -5 150.98 20
 1 6 5 128.69 16.6
 -2 -6 -5 147.29 21.7
 -2 -6 -5 158.58 22.8
 2 6 5 167.28 21.8
 -3 -6 -5 57.79 18.4
 -3 -6 -5 70.49 18.6
 3 6 5 61.09 15.6
 -4 -6 -5 -7.1 16.5
 -4 -6 -5 -35.7 20.7
 4 6 5 4.7 13.5
 -5 -6 -5 26.5 19.5
 -5 -6 -5 26.1 17.3
 5 6 5 49.9 16.8
 5 6 5 28.2 15.6
 -6 -6 -5 97.79 21.8
 -6 -6 -5 86.59 24.3
 6 6 5 75.09 19.1
 6 6 5 78.89 19.7
 11 -7 -5 -15.2 17.7
 10 -7 -5 195.08 11.6
 9 -7 -5 275.37 14.6
 8 -7 -5 8.2 14.4
 8 -7 -5 10.5 7.2
 7 -7 -5 2 12.5
 7 -7 -5 11.8 8
 -7 7 5 6.1 4.8
 -7 7 5 4 9.3
 -7 7 5 6.1 6.5
 6 -7 -5 1245.48 42.5
 6 -7 -5 1298.97 37.8
 -6 7 5 1230.08 39.9
 -6 7 5 1254.27 36.8
 5 -7 -5 59.29 11.5
 5 -7 -5 67.59 15.1
 -5 7 5 54.69 10.1
 -5 7 5 63.89 10.2
 4 -7 -5 1417.46 42.7
 4 -7 -5 1384.76 44.5
 -4 7 5 1387.76 41.9
 3 -7 -5 754.62 30.7
 3 -7 -5 789.32 30.9
 -3 7 5 772.42 30.2
 2 -7 -5 560.24 27.9
 2 -7 -5 498.95 25.7
 -2 7 5 511.15 26.3
 1 -7 -5 1564.04 51.39
 1 -7 -5 1559.94 50.59
 -1 7 5 1598.94 50.09
 0 -7 -5 774.02 34.9
 0 -7 -5 735.73 33.5
 0 7 5 786.52 34.4
 -1 -7 -5 -1.3 13.8
 -1 -7 -5 8.8 14.6
 1 7 5 -19.5 12.6
 -2 -7 -5 -14.4 14.4
 -2 -7 -5 -3 14.7
 2 7 5 -8.6 12.1
 -3 -7 -5 203.78 27
 -3 -7 -5 230.48 27
 3 7 5 207.08 24.9
 -4 -7 -5 85.29 21.8
 -4 -7 -5 51.69 19.6
 4 7 5 70.39 18.5
 -5 -7 -5 -13.9 19.3
 -5 -7 -5 1 17.8
 5 7 5 18.7 17.4
 5 7 5 27 17.1
 11 -8 -5 7.3 18.8
 9 -8 -5 3 16.5
 8 -8 -5 23 8.6
 8 -8 -5 8.2 22.4
 7 -8 -5 9.7 9.3
 7 -8 -5 26.8 14.7
 -7 8 5 6.7 5.7
 -7 8 5 -1.4 9
 6 -8 -5 647.74 26.7
 6 -8 -5 609.14 30.3
 -6 8 5 615.04 25
 -6 8 5 679.53 33.2
 5 -8 -5 682.93 38.7
 5 -8 -5 653.03 31.6
 -5 8 5 618.24 26
 4 -8 -5 -10.8 12.1
 4 -8 -5 0.3 11.5
 -4 8 5 -3.6 9.4
 3 -8 -5 686.23 31.4
 3 -8 -5 707.43 31.3
 -3 8 5 725.73 30.8
 2 -8 -5 40.2 14.1
 2 -8 -5 61.39 15.8
 -2 8 5 27.7 11.5
 1 -8 -5 216.48 23.1
 1 -8 -5 189.68 21.5
 -1 8 5 197.18 21.6
 0 -8 -5 1618.24 55.19
 0 -8 -5 1610.44 55.79
 0 8 5 1641.74 55.09
 -1 -8 -5 62.99 18.1
 -1 -8 -5 40.8 18.5
 1 8 5 40.1 15.5
 -2 -8 -5 451.65 44.6
 -2 -8 -5 349.96 31.9
 2 8 5 375.06 29.4
 -3 -8 -5 105.39 22.1
 -3 -8 -5 119.79 22.9
 3 8 5 115.59 19.5
 -4 -8 -5 222.48 30.2
 -4 -8 -5 193.18 28.5
 4 8 5 216.88 28.2
 -5 -8 -5 24 19.8
 5 8 5 44.4 21.4
 5 8 5 53.79 21.7
 11 -9 -5 -6.6 18.3
 10 -9 -5 17.5 17.4
 9 -9 -5 -5.9 16.3
 8 -9 -5 3.2 15.7
 8 -9 -5 16.5 10.1
 -7 9 5 149.59 14.9
 6 -9 -5 31.6 15.4
 6 -9 -5 19.4 11.8
 -6 9 5 12.1 10
 -6 9 5 22.3 9.1
 5 -9 -5 49.9 15.8
 5 -9 -5 40.8 14.1
 -5 9 5 30.2 10.3
 4 -9 -5 748.73 35
 4 -9 -5 821.22 34.5
 -4 9 5 758.42 31.7
 3 -9 -5 620.64 30.5
 3 -9 -5 617.04 32.1
 -3 9 5 572.84 28.8
 2 -9 -5 162.58 22.7
 2 -9 -5 191.08 23
 -2 9 5 185.88 21.1
 1 -9 -5 228.58 25
 1 -9 -5 207.08 23.2
 -1 9 5 254.27 26.2
 0 -9 -5 23.2 15.6
 0 -9 -5 28.8 24.2
 0 9 5 17 16.4
 -1 -9 -5 297.37 29.2
 -1 -9 -5 292.17 28.2
 1 9 5 324.17 28
 -2 -9 -5 328.47 31.5
 -2 -9 -5 325.77 32
 2 9 5 415.96 31.6
 -3 -9 -5 141.19 24
 -3 -9 -5 172.68 27
 3 9 5 133.69 22.2
 -4 -9 -5 26.3 20.3
 4 9 5 33.2 20.6
 10 -10 -5 -7.6 16.9
 7 -10 -5 -2.2 14.6
 -7 10 5 -4.8 7.8
 6 -10 -5 146.19 21.5
 6 -10 -5 131.79 20.2
 -6 10 5 106.39 16.3
 5 -10 -5 -2 12.8
 -5 10 5 19.1 10.3
 4 -10 -5 3.6 14.5
 4 -10 -5 0.9 14.1
 -4 10 5 11.6 11.4
 3 -10 -5 278.97 26.9
 3 -10 -5 313.87 25.4
 -3 10 5 307.77 23.7
 2 -10 -5 186.88 26.9
 -2 10 5 203.88 24.8
 1 -10 -5 961.9 43.5
 1 -10 -5 912.31 43.7
 0 -10 -5 24.8 17.1
 0 -10 -5 33.5 19.5
 0 10 5 37.2 15.8
 -1 -10 -5 124.99 23.9
 -1 -10 -5 127.19 23.9
 1 10 5 92.59 19.4
 -2 -10 -5 40.2 20.9
 -2 -10 -5 53.79 20.5
 2 10 5 42.7 17.9
 -3 -10 -5 363.46 43.1
 -3 -10 -5 369.86 35.8
 3 10 5 406.06 34
 9 -11 -5 49.2 20.1
 7 -11 -5 70.19 15.9
 7 -11 -5 40.3 16.8
 6 -11 -5 -12.7 13.2
 6 -11 -5 -3.5 14.6
 -6 11 5 10.3 9.7
 5 -11 -5 16.5 14.8
 5 -11 -5 14 13.9
 -5 11 5 19.9 11.5
 4 -11 -5 44.3 16.7
 4 -11 -5 76.09 18
 -4 11 5 66.59 14.2
 3 -11 -5 -4.5 15.6
 3 -11 -5 -1.8 14.4
 -3 11 5 1.4 13.1
 2 -11 -5 176.98 24.2
 2 -11 -5 187.58 26.6
 -2 11 5 206.28 24.3
 1 -11 -5 63.99 20.3
 1 -11 -5 57.29 20.5
 -1 11 5 47.8 16.1
 0 -11 -5 12.8 18.9
 0 -11 -5 9.6 16.6
 0 11 5 21.9 16.4
 -1 -11 -5 36 21.2
 -1 -11 -5 51.39 20.8
 1 11 5 47.7 18.4
 -2 -11 -5 98.99 24.8
 -2 -11 -5 83.69 22.7
 9 -12 -5 316.27 25.8
 8 -12 -5 73.39 17.4
 8 -12 -5 17.8 18.1
 7 -12 -5 77.09 19.3
 6 -12 -5 73.59 19.5
 6 -12 -5 92.29 18.7
 -6 12 5 76.09 13.2
 5 -12 -5 35.2 16.9
 5 -12 -5 39.7 17.3
 -5 12 5 50.39 13.9
 4 -12 -5 -13.9 14.5
 4 -12 -5 8.2 15.6
 -4 12 5 0.9 13.3
 3 -12 -5 9.8 16.2
 3 -12 -5 4 16.7
 -3 12 5 0.3 14.1
 2 -12 -5 39 18.4
 2 -12 -5 -4.9 18.6
 -2 12 5 23.1 15.6
 1 -12 -5 108.79 23.8
 1 -12 -5 112.59 22
 -1 12 5 73.49 19.6
 0 -12 -5 21.8 18.4
 0 -12 -5 18.5 28.4
 0 12 5 39.7 18.3
 8 -13 -5 48.9 20.7
 7 -13 -5 51.69 19.7
 6 -13 -5 72.39 19
 -6 13 5 76.79 14.7
 5 -13 -5 42.1 17.1
 5 -13 -5 37.4 17
 4 -13 -5 78.29 21.1
 4 -13 -5 77.69 20
 -4 13 5 74.79 17.3
 3 -13 -5 8.4 16.5
 3 -13 -5 27.7 19.3
 -3 13 5 6.1 15.3
 2 -13 -5 46.7 22.4
 2 -13 -5 52.59 20.2
 -2 13 5 49.1 18.7
 3 -14 6 57.79 19.5
 3 -14 6 101.39 19.3
 4 -14 6 97.59 20.2
 5 -14 6 78.79 19.5
 5 -14 6 75.69 17.3
 0 -13 6 58.99 17.9
 0 -13 6 34.1 19
 1 -13 6 20.9 16.2
 1 -13 6 20.4 16.9
 2 -13 6 18.9 15.2
 2 -13 6 -0.7 15.5
 3 -13 6 13.6 16.2
 3 -13 6 34.2 16.3
 3 -13 6 36.2 11.8
 4 -13 6 19.6 15.2
 4 -13 6 27.5 16.7
 4 -13 6 20.2 13.2
 5 -13 6 68.69 16.4
 5 -13 6 90.49 19.8
 6 -13 6 -12.9 15.5
 6 -13 6 -3.6 12.6
 6 -13 6 -13.3 15.8
 7 -13 6 -12.8 12.1
 7 -13 6 -19.4 16.7
 -2 -12 6 216.98 27.4
 -1 -12 6 120.69 20.2
 -1 -12 6 105.89 22.7
 0 -12 6 49.2 16.1
 0 -12 6 44.2 18.1
 1 -12 6 74.89 17.2
 1 -12 6 101.29 12.7
 2 -12 6 86.49 17.8
 2 -12 6 55.59 11.1
 2 -12 6 77.59 17.8
 3 -12 6 15.3 16.5
 3 -12 6 -5.9 10.1
 3 -12 6 -7.8 13.3
 4 -12 6 5.1 12
 4 -12 6 7.4 13.7
 4 -12 6 -1.5 14.3
 5 -12 6 -12.1 13.5
 5 -12 6 -15.1 13.6
 5 -12 6 -0.4 12.1
 6 -12 6 -15.6 16.7
 6 -12 6 11 16
 6 -12 6 10.8 12.3
 7 -12 6 -0.2 11.5
 7 -12 6 18.9 18.7
 7 -12 6 38.4 19
 8 -12 6 -26.6 17.2
 -3 -11 6 90.99 22.9
 -2 -11 6 48.3 16.1
 -2 -11 6 21 17.9
 -1 -11 6 307.37 27
 -1 -11 6 257.47 30
 0 -11 6 159.78 26
 0 -11 6 177.58 23.2
 0 -11 6 222.18 12.2
 1 -11 6 94.39 18.1
 1 -11 6 93.19 17.2
 1 -11 6 114.39 12.6
 2 -11 6 -5.8 13.2
 2 -11 6 18.4 14.6
 3 -11 6 23.2 11.4
 3 -11 6 19.4 13.7
 3 -11 6 22.2 13.1
 4 -11 6 32.5 12.7
 4 -11 6 14.1 12.5
 4 -11 6 21.4 15.3
 5 -11 6 3.8 15.9
 5 -11 6 4.8 11.3
 5 -11 6 -4.4 13.3
 6 -11 6 -16.1 17.3
 6 -11 6 7 11.3
 6 -11 6 4.7 16.3
 7 -11 6 5.4 10.6
 7 -11 6 -10 17.9
 7 -11 6 13 17.4
 8 -11 6 58.29 12.4
 8 -11 6 70.89 22.3
 8 -11 6 61.89 21.4
 9 -11 6 44.6 39.5
 -4 -10 6 121.99 24.5
 -3 -10 6 307.47 26.2
 -3 -10 6 212.48 29.6
 -2 -10 6 228.48 28.3
 -1 -10 6 -5.2 11.5
 -1 -10 6 -9.1 13.8
 0 10 -6 82.79 9.5
 0 -10 6 72.09 9.1
 0 -10 6 63.69 15.8
 0 -10 6 34.8 17.5
 -1 10 -6 159.88 12.7
 1 -10 6 157.48 13
 1 -10 6 157.58 19.7
 1 -10 6 152.88 22.9
 2 -10 6 159.18 20.4
 2 -10 6 173.38 15.4
 2 -10 6 136.29 21.5
 3 -10 6 771.32 34.6
 3 -10 6 808.02 29.6
 3 -10 6 817.32 37.2
 4 -10 6 58.79 13.6
 4 -10 6 35.2 13.2
 5 -10 6 296.97 25.4
 5 -10 6 337.77 24.3
 5 -10 6 303.37 23.6
 6 -10 6 86.69 18.2
 6 -10 6 55.29 18.6
 6 -10 6 60.79 13.1
 7 -10 6 377.06 24.1
 7 -10 6 404.66 27.9
 7 -10 6 401.96 30.8
 8 -10 6 36.3 18.7
 8 -10 6 4.3 12.4
 8 -10 6 14.7 19.1
 9 -10 6 102.89 23.8
 9 -10 6 106.49 23.6
 -5 -9 6 55.89 21.3
 -4 -9 6 65.49 19.4
 -4 -9 6 56.69 15.3
 -3 -9 6 26.1 13.2
 -3 -9 6 -9.8 13.7
 -2 -9 6 21.1 12.3
 -2 -9 6 12.1 13.7
 -1 -9 6 17.6 12.2
 -1 -9 6 20.9 14
 -1 -9 6 19.1 3.6
 0 9 -6 87.09 8.7
 0 -9 6 52.49 15.2
 0 -9 6 70.19 8.5
 0 -9 6 52.49 14.5
 -1 9 -6 37.6 7.7
 1 -9 6 23 13.6
 1 -9 6 17.3 12.8
 1 -9 6 26.8 8.6
 2 -9 6 1837.92 58.19
 2 -9 6 1742.13 54.19
 2 -9 6 1820.52 48.2
 3 -9 6 697.23 26.3
 3 -9 6 714.13 32.3
 3 -9 6 671.53 31.4
 4 -9 6 59.09 13
 4 -9 6 67.69 13.2
 4 -9 6 64.89 16.5
 5 -9 6 -9.2 14.1
 5 -9 6 8 12.6
 5 -9 6 -3.3 9.8
 6 -9 6 -16.7 13.5
 6 -9 6 -3.8 9.4
 6 -9 6 18.9 16.2
 7 -9 6 168.78 18.9
 7 -9 6 227.88 25.6
 7 -9 6 229.28 26.2
 8 -9 6 545.45 36.9
 8 -9 6 554.44 32.3
 9 -9 6 227.78 30.4
 9 -9 6 194.98 29.2
 -6 -8 6 1.6 19
 -6 -8 6 39.7 16.5
 -5 -8 6 18.7 16.3
 -5 -8 6 18.9 13.3
 -4 -8 6 53.79 14.9
 -4 -8 6 47 16.5
 -3 -8 6 43.6 13.4
 -2 -8 6 58.69 15.6
 -2 -8 6 62.09 14.2
 -1 -8 6 53.99 13.5
 -1 -8 6 37 13.6
 0 -8 6 3.3 11.3
 0 -8 6 5.8 4.9
 0 -8 6 -12 10.2
 0 -8 6 6.4 6
 1 -8 6 5079.89 117.19
 1 -8 6 5252.97 130.09
 1 -8 6 5095.39 124.59
 2 -8 6 370.56 17.9
 2 -8 6 383.66 23.3
 2 -8 6 367.46 24.8
 3 -8 6 116.29 18.9
 3 -8 6 110.09 14.8
 3 -8 6 117.29 16.8
 4 -8 6 116.59 17.7
 4 -8 6 112.99 14.4
 4 -8 6 89.19 13.9
 5 -8 6 360.76 22.9
 5 -8 6 379.76 26.8
 5 -8 6 354.46 22.7
 6 -8 6 419.26 31.9
 6 -8 6 428.66 24.1
 6 -8 6 433.16 26.6
 7 -8 6 0.9 13.9
 7 -8 6 13.5 16.8
 8 -8 6 531.65 34.2
 8 -8 6 527.85 32.6
 9 -8 6 475.25 36.2
 9 -8 6 465.25 31.5
 9 -8 6 379.06 24.9
 10 -8 6 -20.6 19.8
 10 -8 6 4.7 22.9
 -7 -7 6 72.49 21.6
 -6 -7 6 87.79 22.1
 -5 -7 6 23.1 12.3
 -5 -7 6 2.3 14.4
 -4 -7 6 398.06 24
 -4 -7 6 334.37 28.9
 -3 -7 6 1290.27 42.4
 -3 -7 6 1337.17 50.99
 -2 -7 6 2818.12 81.79
 -2 -7 6 2816.82 73.49
 -1 -7 6 239.98 19.2
 -1 -7 6 237.28 22.7
 0 -7 6 750.02 29.5
 0 -7 6 739.33 33.7
 0 -7 6 696.83 21.5
 1 -7 6 1495.95 44.8
 1 -7 6 1477.35 38.2
 1 -7 6 1394.06 49.6
 1 -7 6 1519.05 48.3
 2 -7 6 128.19 17.1
 2 -7 6 132.69 19.5
 2 -7 6 106.39 11.9
 2 -7 6 110.89 13.3
 3 -7 6 198.18 19.6
 3 -7 6 215.98 15.7
 3 -7 6 184.98 19.9
 4 -7 6 6.8 14
 4 -7 6 2.5 13.3
 4 -7 6 -5.7 10.2
 5 -7 6 234.58 23.4
 5 -7 6 222.28 19.7
 6 -7 6 20.1 14
 6 -7 6 8.7 16.9
 7 -7 6 62.69 22.6
 8 -7 6 -1.4 18.3
 8 -7 6 -2.5 15.5
 9 -7 6 -20.9 15.7
 9 -7 6 2.7 20.1
 10 -7 6 59.09 20.6
 10 -7 6 27.8 23.2
 -8 -6 6 86.69 22.9
 -6 -6 6 53.29 17.6
 -6 -6 6 104.09 16.2
 -5 -6 6 246.68 20.2
 -5 -6 6 196.68 25.2
 -4 -6 6 13.7 13.8
 -4 -6 6 3.9 12.8
 -3 -6 6 1221.78 46.4
 -3 -6 6 1257.17 41.1
 -2 -6 6 452.05 21.3
 -2 -6 6 494.55 29
 -1 -6 6 40.7 10.2
 -1 -6 6 33.8 11.7
 0 -6 6 311.47 25.3
 0 -6 6 295.47 12.3
 0 -6 6 312.57 21.2
 1 -6 6 977.5 35.8
 1 -6 6 977.6 33.1
 1 -6 6 950.2 26.9
 2 -6 6 497.15 21
 2 -6 6 501.85 18.8
 2 -6 6 487.45 23.2
 3 -6 6 1000.7 31.1
 3 -6 6 994.5 35.5
 3 -6 6 937.51 34.5
 4 -6 6 1433.06 45
 4 -6 6 1456.05 42.9
 4 -6 6 1398.36 45.7
 5 -6 6 2163.18 62.69
 5 -6 6 2180.28 60.39
 5 -6 6 2160.38 60.79
 6 -6 6 103.79 16.5
 6 -6 6 80.79 18.7
 6 -6 6 99.49 16.1
 7 -6 6 813.22 52.49
 7 -6 6 777.52 49.1
 8 -6 6 61.09 17.6
 8 -6 6 37.5 18.8
 8 -6 6 14.3 11.7
 9 -6 6 12.8 17.2
 9 -6 6 -5.5 18.2
 10 -6 6 -24.5 18.7
 10 -6 6 -38.4 20
 8 5 -6 196.38 16.7
 -8 -5 6 188.78 21.7
 -7 -5 6 207.18 27.4
 -7 -5 6 261.47 28.5
 -6 -5 6 23.4 10.9
 -6 -5 6 -2.2 12.9
 -5 -5 6 350.26 20.8
 -5 -5 6 321.67 26.9
 -4 -5 6 338.07 19.8
 -4 -5 6 371.26 26.4
 -3 -5 6 2347.77 69.29
 -3 -5 6 2411.56 61.09
 -2 -5 6 677.63 24.5
 -2 -5 6 700.93 30.6
 -1 -5 6 2422.36 62.29
 -1 -5 6 2502.75 68.29
 0 -5 6 776.62 22.5
 0 -5 6 828.72 27.2
 1 -5 6 209.08 11
 1 -5 6 211.08 15.5
 1 -5 6 228.68 18
 2 -5 6 695.83 25.2
 2 -5 6 715.23 23.3
 2 -5 6 702.13 28.3
 3 -5 6 498.45 20.3
 3 -5 6 516.55 25.2
 3 -5 6 519.25 24.2
 4 -5 6 1010.4 36
 4 -5 6 957.8 35.4
 4 -5 6 1001.4 33.7
 5 -5 6 123.09 17.4
 5 -5 6 81.39 13.5
 5 -5 6 88.59 15.1
 6 -5 6 5.1 12.1
 6 -5 6 5.3 14.9
 6 -5 6 13.7 14.3
 7 -5 6 99.79 18.5
 7 -5 6 71.09 19
 7 -5 6 58.49 14
 8 -5 6 193.38 22.4
 8 -5 6 133.19 22.1
 9 -5 6 45.8 14.9
 9 -5 6 61.39 20.8
 10 -5 6 -39 20.1
 10 -5 6 -26.4 18.3
 -9 -4 6 11.8 16.8
 8 4 -6 49.1 9.6
 -8 -4 6 24.8 16.5
 -7 -4 6 149.39 17.9
 -7 -4 6 102.29 18.7
 -6 -4 6 709.93 36.3
 -6 -4 6 758.12 28.3
 5 4 -6 99.29 11
 -5 -4 6 102.09 12
 -5 -4 6 85.39 16.3
 4 4 -6 83.69 11.3
 -4 -4 6 111.49 18.4
 -4 -4 6 98.89 10.9
 3 4 -6 1000.6 30
 -3 -4 6 1039.5 30.2
 -3 -4 6 1043 37.8
 2 4 -6 75.29 9.8
 -2 -4 6 65.39 8.8
 -2 -4 6 48.4 14.5
 1 4 -6 1151.48 33.1
 -1 -4 6 1171.28 33.1
 -1 -4 6 1213.88 38.9
 -1 -4 6 1116.39 26.7
 0 4 -6 1468.35 40
 0 -4 6 1537.05 44.6
 0 -4 6 1408.16 36.6
 0 -4 6 1436.26 40.1
 0 -4 6 1424.56 36.1
 1 -4 6 27.9 6
 1 -4 6 22.1 9.2
 1 -4 6 9 8.9
 2 -4 6 173.68 11.9
 2 -4 6 193.28 16.5
 2 -4 6 171.58 16.4
 2 -4 6 155.28 12.7
 3 -4 6 4351.46 103.79
 3 -4 6 4370.56 107.39
 3 -4 6 4409.36 105.89
 4 -4 6 737.43 29
 4 -4 6 680.33 29
 4 -4 6 675.53 27.1
 5 -4 6 640.04 28.4
 5 -4 6 675.83 30.7
 5 -4 6 664.83 29.5
 6 -4 6 51.19 16
 6 -4 6 60.09 15.1
 6 -4 6 59.09 15.1
 7 -4 6 1127.39 56.29
 7 -4 6 1231.38 43.5
 7 -4 6 1097.29 42.2
 8 -4 6 179.78 25.9
 8 -4 6 226.18 24.8
 8 -4 6 177.58 23.1
 9 -4 6 90.19 17
 9 -4 6 124.69 22.4
 10 -4 6 -7.2 18.6
 -9 -3 6 11.5 15.6
 8 3 -6 71.69 9.5
 -8 -3 6 82.89 17.4
 7 3 -6 35.1 6.9
 -7 -3 6 39.1 10
 -7 -3 6 37.4 14.4
 6 3 -6 105.69 7.2
 6 3 -6 72.99 11.1
 -6 -3 6 108.59 13.6
 -6 -3 6 89.49 16.2
 5 3 -6 0.9 6.3
 -5 -3 6 0.5 6.5
 -5 -3 6 0.8 10.9
 4 3 -6 121.99 10.3
 -4 -3 6 144.99 16.9
 -4 -3 6 138.29 10.9
 3 3 -6 74.89 9.3
 -3 -3 6 79.19 8.8
 -3 -3 6 78.19 12.3
 2 3 -6 57.09 8
 -2 -3 6 61.69 11
 -2 -3 6 59.69 7.9
 -1 -3 6 107.39 6.1
 -1 -3 6 129.39 11.1
 -1 -3 6 108.19 6.1
 0 3 -6 6869.81 156.98
 0 3 -6 7262.37 156.68
 0 -3 6 7314.87 162.78
 0 -3 6 6728.43 155.68
 0 -3 6 6906.81 157.58
 0 -3 6 6791.32 154.58
 -1 3 -6 4.3 6.9
 1 -3 6 0.6 8
 1 -3 6 1.2 5.6
 1 -3 6 -0.4 8.1
 1 -3 6 5.3 6.2
 -2 3 -6 -7.2 7.6
 2 -3 6 -1.4 6.6
 2 -3 6 -15.9 8.2
 2 -3 6 -5.5 6.6
 2 -3 6 0.7 8.3
 -3 3 -6 539.95 24.9
 3 -3 6 527.85 21.8
 3 -3 6 507.75 23
 3 -3 6 515.35 25.8
 4 -3 6 2167.28 59.89
 4 -3 6 2279.37 60.89
 4 -3 6 2254.77 63.09
 5 -3 6 43.5 13.6
 5 -3 6 45 14.1
 6 -3 6 53.39 16
 6 -3 6 50.29 13.5
 6 -3 6 76.39 15.3
 7 -3 6 -5.9 12.5
 7 -3 6 19.5 15.7
 7 -3 6 -37.6 21.6
 8 -3 6 89.39 16.6
 8 -3 6 93.19 19.2
 8 -3 6 100.79 18.8
 9 -3 6 160.28 22.8
 9 -3 6 174.38 24.3
 9 -3 6 108.39 18.4
 -10 -2 6 13.3 17.9
 9 2 -6 30.7 10.4
 -9 -2 6 47.1 16.2
 8 2 -6 327.27 18.9
 8 2 -6 316.97 16.8
 -8 -2 6 380.56 28.9
 7 2 -6 -3.4 6.6
 7 2 -6 -8.9 5.5
 -7 -2 6 4.7 11.2
 6 2 -6 7.6 6.3
 6 2 -6 -1.5 5.2
 6 2 -6 -11.4 4.8
 -6 -2 6 -0.4 10.1
 5 2 -6 142.09 9
 5 2 -6 137.09 7.7
 5 2 -6 120.39 8.5
 -5 -2 6 149.39 10
 -5 -2 6 145.89 16.7
 4 2 -6 193.58 7.3
 4 2 -6 186.88 7.9
 4 2 -6 178.08 9.3
 -4 -2 6 203.68 17.1
 -4 -2 6 193.28 10.3
 3 2 -6 443.66 12.7
 3 2 -6 452.95 15
 -3 -2 6 493.55 22.6
 -3 -2 6 497.75 16.1
 2 2 -6 1254.97 31
 2 2 -6 1282.27 32.5
 -2 -2 6 1293.37 32.9
 -2 -2 6 1301.97 39.6
 -2 -2 6 1213.68 29.9
 1 2 -6 787.72 22.7
 1 2 -6 764.22 23
 -1 -2 6 788.82 24
 -1 -2 6 833.52 29.2
 -1 -2 6 766.52 21.3
 0 2 -6 372.46 16
 0 2 -6 357.56 15.6
 0 -2 6 387.76 16
 0 -2 6 357.46 20.4
 -1 2 -6 135.69 12.3
 -1 2 -6 122.29 10.8
 1 -2 6 164.68 12.6
 1 -2 6 118.99 10.7
 -2 2 -6 195.38 15.6
 2 -2 6 212.78 17.4
 2 -2 6 251.17 15
 -3 2 -6 11.6 10.1
 3 -2 6 11.4 11.4
 3 -2 6 7.6 9.4
 -4 2 -6 578.74 28.2
 4 -2 6 576.84 27.7
 4 -2 6 549.45 24.8
 4 -2 6 625.04 25.6
 -5 2 -6 17.3 14.3
 5 -2 6 12.3 11.3
 5 -2 6 17.7 12.7
 5 -2 6 0.7 11.1
 6 -2 6 2348.47 66.79
 6 -2 6 2364.16 67.79
 6 -2 6 2384.06 68.39
 7 -2 6 297.17 25.5
 7 -2 6 287.37 39.2
 7 -2 6 310.37 25.4
 8 -2 6 101.09 18.8
 8 -2 6 53.49 15.5
 8 -2 6 86.59 19.4
 9 -2 6 -5.8 17.4
 9 -2 6 27.5 17.2
 9 -2 6 -11 14.5
 10 1 -6 2.7 11.8
 -10 -1 6 15.9 14.3
 9 1 -6 187.68 27.3
 -9 -1 6 236.38 24.7
 8 1 -6 193.08 15.6
 -8 -1 6 219.18 22.9
 7 1 -6 165.08 14
 7 1 -6 138.09 12.7
 -7 -1 6 129.49 20
 6 1 -6 1106.29 32.2
 6 1 -6 1110.09 30.4
 5 1 -6 177.78 10
 -5 -1 6 156.38 17.4
 -5 -1 6 178.88 9.1
 4 1 -6 1022.8 26.5
 4 1 -6 1064.49 26.5
 -4 -1 6 975.5 24.2
 -4 -1 6 949.21 25.4
 -4 -1 6 1050.19 34.5
 3 1 -6 38 5.4
 3 1 -6 46 5.7
 -3 -1 6 38.7 5.6
 -3 -1 6 38.4 5.8
 -3 -1 6 36.8 9
 2 1 -6 789.72 24
 2 1 -6 815.12 22.8
 2 1 -6 950.6 43
 -2 -1 6 808.62 22.2
 -2 -1 6 844.92 23.2
 -2 -1 6 861.51 29.7
 1 1 -6 1236.58 37.6
 1 1 -6 1231.08 33.4
 1 1 -6 1249.97 32.3
 -1 -1 6 1264.57 32.4
 -1 -1 6 1086.89 31.4
 -1 -1 6 1271.87 38.5
 0 1 -6 1416.16 39
 0 -1 6 1375.76 42.2
 0 -1 6 1387.96 37.1
 -1 1 -6 1413.16 40.9
 -1 1 -6 1338.67 37.8
 1 -1 6 1315.87 38.9
 1 -1 6 1439.16 43.4
 1 -1 6 1430.06 38.2
 -2 1 -6 423.26 21.5
 2 -1 6 445.96 23.2
 2 -1 6 445.96 19.1
 -3 1 -6 1487.45 51.69
 3 -1 6 1479.35 43.2
 3 -1 6 1500.55 46.3
 -4 1 -6 136.29 20
 4 -1 6 188.18 17.1
 4 -1 6 141.89 19.3
 -5 1 -6 113.09 19.1
 5 -1 6 113.89 17.4
 5 -1 6 121.69 16.7
 5 -1 6 104.89 15.5
 -6 1 -6 36.9 16.7
 6 -1 6 31.6 14.8
 6 -1 6 14.3 12.9
 6 -1 6 25.1 14.6
 7 -1 6 0.8 14.1
 7 -1 6 -6.3 12.5
 7 -1 6 5.1 14.8
 8 -1 6 82.89 17.1
 8 -1 6 100.39 19.6
 8 -1 6 123.89 20.3
 9 -1 6 -11 17.1
 9 -1 6 -22.9 17.8
 9 -1 6 -3.7 16.2
 10 0 -6 72.89 14.7
 -10 0 6 99.99 16.7
 9 0 -6 40 12
 -9 0 6 52.39 13.4
 8 0 -6 112.69 14.8
 -8 0 6 93.89 14.4
 7 0 -6 431.46 19.2
 -7 0 6 447.26 24.7
 -7 0 6 447.26 20.7
 6 0 -6 653.03 22.3
 -6 0 6 724.73 28.8
 -6 0 6 637.94 21.7
 5 0 -6 1.1 5.8
 -5 0 6 -2.1 7.4
 4 0 -6 144.19 9.9
 4 0 -6 124.79 15.1
 -4 0 6 163.28 15.3
 3 0 -6 1187.58 31.3
 3 0 -6 1149.98 36.1
 -3 0 6 1139.29 30.3
 -3 0 6 1178.88 28
 -3 0 6 1131.79 28.8
 -3 0 6 1258.27 37.2
 2 0 -6 3303.17 75.39
 2 0 -6 3163.58 78.89
 2 0 -6 3183.58 72.79
 -2 0 6 3239.88 79.99
 -2 0 6 3230.58 74.19
 -2 0 6 2984.1 73.99
 1 0 -6 1406.96 38.5
 1 0 -6 1389.36 36
 1 0 -6 1366.86 40.2
 -1 0 6 1401.56 35.9
 -1 0 6 1450.15 42.8
 0 0 -6 1551.14 43.1
 0 0 -6 1513.85 40.5
 0 0 6 1554.54 41.4
 0 0 6 1513.95 42.2
 0 0 6 1545.45 40.2
 0 0 6 1531.75 45
 -1 0 -6 669.63 25.5
 -1 0 -6 679.73 26.6
 1 0 6 679.33 23.4
 1 0 6 685.73 27.8
 -2 0 -6 1275.77 41.1
 2 0 6 1305.77 38
 2 0 6 1268.37 40.4
 -3 0 -6 110.09 15.7
 3 0 6 102.99 14.3
 -4 0 -6 467.55 28.5
 4 0 6 508.95 25.7
 4 0 6 513.55 26.7
 -5 0 -6 -15.3 14.4
 5 0 6 -5.3 11.7
 5 0 6 9.6 11.7
 -6 0 -6 14.1 15.9
 6 0 6 11.7 14.4
 6 0 6 16.1 14.7
 6 0 6 -5.5 11.6
 -7 0 -6 1 18.2
 7 0 6 -2.8 13.9
 7 0 6 12 13.4
 7 0 6 4.9 15
 8 0 6 17.9 15.6
 8 0 6 19.7 17.8
 9 0 6 -9.1 15.5
 9 0 6 -30.8 17.9
 11 -1 -6 -20.6 13.5
 10 -1 -6 -2.3 12
 -10 1 6 -0.9 10.3
 9 -1 -6 1 10.8
 -9 1 6 -8.2 10.3
 8 -1 -6 -11.3 11.9
 -8 1 6 -3.9 8.8
 7 -1 -6 1218.38 36.9
 -7 1 6 1284.37 40.6
 6 -1 -6 812.12 26.5
 -6 1 6 867.41 30.1
 -6 1 6 773.32 25.3
 5 -1 -6 566.94 24.1
 5 -1 -6 579.84 20.6
 -5 1 6 568.74 19.6
 -5 1 6 608.84 24.2
 4 -1 -6 265.87 13.2
 4 -1 -6 233.98 15.4
 -4 1 6 286.17 17.4
 -4 1 6 274.17 13.1
 3 -1 -6 65.79 9.2
 3 -1 -6 65.99 9.7
 -3 1 6 64.39 10
 -3 1 6 69.79 5.7
 -3 1 6 47.4 6.1
 2 -1 -6 62.29 9.1
 2 -1 -6 52.79 8.8
 -2 1 6 68.99 10.8
 -2 1 6 59.59 7.4
 -2 1 6 84.69 14
 -2 1 6 65.79 7.5
 1 -1 -6 3360.66 83.29
 1 -1 -6 3432.16 82.89
 -1 1 6 3458.75 79.89
 -1 1 6 3423.66 81.19
 -1 1 6 3422.96 85.09
 0 -1 -6 2971.1 74.39
 0 1 6 2915.61 70.99
 0 1 6 2898.41 72.39
 0 1 6 2865.71 72.89
 0 1 6 3046.6 75.59
 -1 -1 -6 2364.56 64.09
 1 1 6 2383.16 60.89
 1 1 6 2396.96 63.79
 -2 -1 -6 835.52 32.7
 2 1 6 936.01 38.7
 2 1 6 828.52 32.9
 -3 -1 -6 22.5 12.1
 3 1 6 16.2 10.5
 3 1 6 17.4 11.1
 -4 -1 -6 1571.84 53.49
 4 1 6 1614.94 51.49
 4 1 6 1583.04 48.7
 -5 -1 -6 2050.99 66.49
 5 1 6 1997.9 61.39
 5 1 6 1977.2 59.49
 -6 -1 -6 180.08 34.9
 6 1 6 155.78 21.4
 6 1 6 131.89 29.7
 -7 -1 -6 98.19 22.7
 7 1 6 91.19 19.4
 7 1 6 92.49 18.3
 7 1 6 109.29 19.2
 8 1 6 80.09 18.5
 8 1 6 92.69 20.2
 8 1 6 115.49 20.9
 11 -2 -6 2.7 22.7
 10 -2 -6 5 13.2
 -10 2 6 13.8 9.8
 9 -2 -6 0.2 11.7
 -9 2 6 -5.2 8.1
 8 -2 -6 -1.5 10.2
 8 -2 -6 -12 10.7
 -8 2 6 7.3 8.1
 7 -2 -6 109.89 13.5
 7 -2 -6 86.89 11.6
 -7 2 6 86.79 11.2
 6 -2 -6 616.64 23.3
 6 -2 -6 531.85 23.2
 -6 2 6 597.54 23.8
 5 -2 -6 29.5 8.7
 5 -2 -6 10.9 7.3
 -5 2 6 31.7 8.5
 -5 2 6 20.7 7.7
 4 -2 -6 145.49 12.3
 4 -2 -6 150.28 12.6
 -4 2 6 134.39 5.2
 -4 2 6 144.89 6.1
 -4 2 6 135.69 11.2
 -4 2 6 166.68 15.2
 3 -2 -6 179.08 13.5
 3 -2 -6 166.68 13
 -3 2 6 151.68 8.9
 -3 2 6 145.19 11.3
 -3 2 6 175.98 15
 -3 2 6 180.98 9.1
 2 -2 -6 1893.41 50.89
 2 -2 -6 1899.51 50.79
 -2 2 6 1978.9 53.19
 -2 2 6 1959.7 47.5
 -2 2 6 1927.11 49.6
 1 -2 -6 382.26 19.4
 1 -2 -6 361.06 17.6
 -1 2 6 420.66 20.9
 -1 2 6 392.36 17.5
 -1 2 6 378.76 15.5
 -1 2 6 374.76 17
 0 -2 -6 119.69 13.8
 0 -2 -6 148.29 13.5
 0 2 6 149.29 16.3
 0 2 6 140.99 15.3
 0 2 6 136.99 11.8
 -1 -2 -6 112.09 16.2
 1 2 6 135.19 15.1
 1 2 6 138.49 14.1
 -2 -2 -6 37.7 13.6
 2 2 6 30.8 10.7
 2 2 6 49.9 11.9
 -3 -2 -6 2637.74 75.19
 3 2 6 2641.04 72.49
 3 2 6 2572.54 70.09
 -4 -2 -6 458.25 29.2
 4 2 6 430.66 26.1
 4 2 6 476.95 27.3
 -5 -2 -6 117.99 21.4
 5 2 6 124.89 17.6
 5 2 6 136.29 18.4
 -6 -2 -6 64.29 19.6
 6 2 6 86.89 17.5
 6 2 6 96.69 17.8
 -7 -2 -6 -22.6 17
 7 2 6 -4.3 14.4
 7 2 6 7 15.4
 7 2 6 10.4 15.6
 -8 -2 -6 237.28 35.2
 8 2 6 253.77 29.9
 8 2 6 289.17 30.1
 8 2 6 269.17 29.9
 11 -3 -6 28.9 16.2
 10 -3 -6 33.4 14.3
 -10 3 6 58.19 9.1
 9 -3 -6 83.49 14.8
 -9 3 6 85.19 13.1
 8 -3 -6 11.3 11.9
 -8 3 6 -1.6 6.5
 7 -3 -6 131.49 16.5
 -7 3 6 124.39 13.6
 6 -3 -6 78.39 12
 6 -3 -6 84.59 12.3
 -6 3 6 105.19 13.9
 5 -3 -6 887.31 28.4
 5 -3 -6 915.51 30.2
 -5 3 6 942.71 30.2
 4 -3 -6 141.49 9.3
 4 -3 -6 168.18 12.7
 4 -3 -6 166.58 13.1
 -4 3 6 170.28 8.1
 -4 3 6 163.98 15.7
 -4 3 6 159.78 7.9
 3 -3 -6 634.94 21.7
 3 -3 -6 684.93 23.7
 3 -3 -6 671.73 24.6
 -3 3 6 716.13 26.6
 -3 3 6 577.94 21.1
 2 -3 -6 677.53 33.2
 2 -3 -6 622.14 22.7
 2 -3 -6 585.34 24.4
 -2 3 6 641.54 24.8
 -2 3 6 660.13 25.3
 1 -3 -6 1672.43 47.7
 1 -3 -6 1674.33 46.8
 -1 3 6 1692.63 47.9
 -1 3 6 1620.14 45
 0 -3 -6 847.42 31
 0 -3 -6 792.82 29.9
 0 3 6 805.92 27.7
 0 3 6 852.51 30.7
 -1 -3 -6 126.09 17
 1 3 6 132.29 16.3
 1 3 6 151.88 18.3
 -2 -3 -6 66.89 16
 -2 -3 -6 88.09 15.5
 2 3 6 81.09 13.7
 2 3 6 83.39 13.5
 -3 -3 -6 31.9 15.6
 -3 -3 -6 24.6 15.2
 3 3 6 32 12.9
 3 3 6 22.8 12.7
 -4 -3 -6 2257.27 71.59
 4 3 6 2253.37 67.79
 4 3 6 2220.68 65.19
 -5 -3 -6 446.76 33
 5 3 6 498.65 30.1
 -6 -3 -6 322.67 30.1
 6 3 6 320.37 25.9
 6 3 6 345.07 28.2
 -7 -3 -6 61.29 23.5
 7 3 6 68.59 17.8
 7 3 6 87.29 20
 7 3 6 97.09 19.9
 8 3 6 540.15 56.19
 11 -4 -6 9.3 15.4
 10 -4 -6 21 14.9
 9 -4 -6 48.1 14.6
 9 -4 -6 84.99 8
 8 -4 -6 68.89 13.9
 -8 4 6 62.59 10.1
 7 -4 -6 481.35 18.2
 7 -4 -6 459.95 24.5
 -7 4 6 455.65 19.3
 6 -4 -6 34 11.7
 6 -4 -6 20.2 3.4
 6 -4 -6 12.8 7.1
 -6 4 6 14.8 7.9
 5 -4 -6 998.2 27.8
 5 -4 -6 1041.2 35.8
 5 -4 -6 1069.19 32.2
 -5 4 6 1116.69 34.2
 -5 4 6 1044.4 26.8
 4 -4 -6 140.29 11.4
 4 -4 -6 147.09 14.1
 4 -4 -6 185.78 13.3
 -4 4 6 162.38 15.7
 -4 4 6 142.29 11
 3 -4 -6 1515.15 43.9
 3 -4 -6 1413.76 40.8
 3 -4 -6 1430.06 41.7
 -3 4 6 1560.14 44.1
 -3 4 6 1530.05 44.1
 2 -4 -6 492.15 23.5
 2 -4 -6 535.05 22
 -2 4 6 551.94 23.4
 -2 4 6 535.25 19.8
 1 -4 -6 106.99 16
 1 -4 -6 136.09 15.2
 -1 4 6 111.79 14.6
 0 -4 -6 111.99 15.3
 0 -4 -6 105.89 15.2
 0 4 6 94.09 14.8
 -1 -4 -6 18.9 13.3
 -1 -4 -6 23.6 12.7
 1 4 6 27.9 11.2
 -2 -4 -6 783.02 36.6
 -2 -4 -6 848.12 37
 2 4 6 820.12 33.3
 2 4 6 808.62 35
 -3 -4 -6 1086.39 44.8
 -3 -4 -6 1132.09 45.9
 3 4 6 1134.79 41.8
 3 4 6 1158.18 43.6
 -4 -4 -6 84.79 19.4
 -4 -4 -6 76.39 20.2
 4 4 6 82.59 16.6
 4 4 6 65.59 15.6
 -5 -4 -6 113.89 22.7
 5 4 6 136.79 19.9
 5 4 6 124.39 19.1
 -6 -4 -6 86.89 22.6
 6 4 6 94.39 19.2
 6 4 6 92.99 19.5
 -7 -4 -6 97.49 25.8
 7 4 6 70.79 20.7
 7 4 6 79.29 20
 11 -5 -6 -0.9 15.5
 9 -5 -6 66.99 16.1
 8 -5 -6 115.79 17.6
 8 -5 -6 139.69 8.6
 7 -5 -6 1256.17 31.4
 7 -5 -6 1287.27 41.9
 7 -5 -6 1269.27 34.4
 -7 5 6 1317.77 32.1
 -7 5 6 1303.77 35.8
 6 -5 -6 4440.96 107.79
 6 -5 -6 4322.67 102.69
 -6 5 6 4305.87 98.69
 -6 5 6 4459.25 103.59
 5 -5 -6 76.99 11.1
 5 -5 -6 80.29 11.3
 5 -5 -6 64.89 13.2
 -5 5 6 56.49 10.6
 4 -5 -6 455.35 19.8
 4 -5 -6 437.66 22.1
 4 -5 -6 456.35 19.5
 -4 5 6 437.76 20.8
 -4 5 6 482.95 22.5
 3 -5 -6 67.59 12.6
 3 -5 -6 93.79 12.2
 -3 5 6 88.89 12
 -3 5 6 102.79 10.1
 2 -5 -6 1345.17 42.8
 2 -5 -6 1319.97 41.5
 -2 5 6 1353.66 41.6
 1 -5 -6 1116.19 39.2
 1 -5 -6 1172.58 39.6
 -1 5 6 1182.68 38.9
 0 -5 -6 1 11.2
 0 -5 -6 -11 11.6
 0 5 6 -4 10.3
 -1 -5 -6 23.5 13.9
 -1 -5 -6 17 13.7
 1 5 6 22.7 11.8
 -2 -5 -6 602.14 34.3
 -2 -5 -6 645.34 33.7
 2 5 6 644.44 32.7
 -3 -5 -6 364.16 29.4
 -3 -5 -6 414.16 29.7
 3 5 6 421.06 25.9
 3 5 6 420.16 28.8
 -4 -5 -6 -17.5 15.1
 4 5 6 19 14.5
 4 5 6 -1.4 13.2
 -5 -5 -6 14.5 18.9
 5 5 6 24.7 16.6
 5 5 6 11.5 15.3
 -6 -5 -6 167.48 28
 6 5 6 147.79 23
 6 5 6 164.68 24.7
 11 -6 -6 60.49 19.7
 10 -6 -6 9.6 15.5
 9 -6 -6 10.8 14.9
 8 -6 -6 76.09 16.1
 -8 6 6 80.79 8.7
 -8 6 6 81.59 8
 -8 6 6 92.99 7.8
 7 -6 -6 9.6 13.1
 7 -6 -6 12.1 6.8
 -7 6 6 -1.7 6.9
 6 -6 -6 3554.94 85.29
 6 -6 -6 3604.14 91.89
 -6 6 6 3603.74 87.69
 5 -6 -6 97.49 11.9
 5 -6 -6 95.49 15.7
 5 -6 -6 85.49 11.5
 -5 6 6 94.69 11.8
 -5 6 6 72.19 11.2
 -5 6 6 105.29 16.7
 4 -6 -6 5.1 10.9
 4 -6 -6 1.2 8.7
 3 -6 -6 590.24 25.6
 3 -6 -6 565.44 26.6
 -3 6 6 599.74 26.7
 2 -6 -6 1308.57 43.6
 2 -6 -6 1337.77 47.1
 -2 6 6 1355.26 43.6
 1 -6 -6 1653.73 52.69
 1 -6 -6 1757.82 53.59
 -1 6 6 1664.43 52.19
 0 -6 -6 1805.62 56.39
 0 -6 -6 1739.83 56.49
 0 6 6 1714.93 55.09
 -1 -6 -6 159.38 23.9
 -1 -6 -6 127.49 20.7
 1 6 6 107.09 17.2
 -2 -6 -6 911.21 40.7
 -2 -6 -6 882.11 40.5
 2 6 6 860.81 38.9
 -3 -6 -6 71.29 21.9
 -3 -6 -6 123.59 24.8
 3 6 6 93.79 18.1
 -4 -6 -6 54.79 19.9
 -4 -6 -6 62.59 20.5
 4 6 6 41.3 16.3
 4 6 6 46.9 16.4
 -5 -6 -6 9.3 17.5
 -5 -6 -6 27.9 20
 5 6 6 39.7 16.9
 5 6 6 -4.3 15.6
 -6 -6 -6 7.5 19.5
 11 -7 -6 6.4 17.5
 10 -7 -6 -9.8 15.9
 9 -7 -6 23.9 15.3
 8 -7 -6 4.6 13.4
 8 -7 -6 19.1 7.5
 7 -7 -6 342.77 17.8
 7 -7 -6 333.17 25.6
 -7 7 6 262.17 16.2
 -7 7 6 297.57 16.9
 6 -7 -6 296.47 18.9
 6 -7 -6 327.97 24.9
 -6 7 6 258.87 18.3
 -6 7 6 281.67 20.8
 -6 7 6 270.27 20.1
 5 -7 -6 428.66 25.5
 5 -7 -6 425.86 22.6
 -5 7 6 425.46 23.7
 4 -7 -6 449.26 26.7
 4 -7 -6 475.75 24.7
 -4 7 6 461.05 24.3
 3 -7 -6 119.59 17
 3 -7 -6 125.79 18.6
 -3 7 6 95.39 14.3
 2 -7 -6 -6.4 11.7
 2 -7 -6 -9.6 11.7
 -2 7 6 12.8 10.7
 1 -7 -6 71.49 17
 1 -7 -6 47.7 15.7
 -1 7 6 53.89 13.7
 0 -7 -6 93.49 18.3
 0 -7 -6 106.19 20.1
 0 7 6 68.19 15.8
 -1 -7 -6 -16.3 15.3
 -1 -7 -6 -1.8 15
 1 7 6 -13.8 12.9
 -2 -7 -6 80.59 24.1
 -2 -7 -6 46.9 19.1
 2 7 6 72.59 17.3
 -3 -7 -6 181.68 26.9
 -3 -7 -6 203.08 29
 3 7 6 207.48 26.4
 -4 -7 -6 326.27 32.9
 -4 -7 -6 335.37 33.1
 4 7 6 372.16 28.3
 4 7 6 408.46 34.5
 -5 -7 -6 4.6 21.4
 -5 -7 -6 -7.1 16.7
 5 7 6 12.2 25.5
 5 7 6 48.1 21.6
 11 -8 -6 26.2 19.2
 10 -8 -6 -9.8 16.4
 9 -8 -6 12.4 16
 8 -8 -6 28.8 16.6
 -8 8 6 14.9 4.7
 7 -8 -6 101.09 18.2
 -7 8 6 83.59 11
 6 -8 -6 44 11.9
 6 -8 -6 23.4 14.8
 -6 8 6 16.9 10.1
 5 -8 -6 193.28 21.4
 5 -8 -6 198.78 26.4
 -5 8 6 220.28 20.8
 4 -8 -6 12.1 12.9
 4 -8 -6 10.2 13.5
 -4 8 6 19.2 11.2
 3 -8 -6 1236.58 43.7
 3 -8 -6 1150.18 43
 -3 8 6 1208.28 42.4
 2 -8 -6 55.29 15.8
 2 -8 -6 44.5 16.4
 -2 8 6 37.3 14.1
 1 -8 -6 852.81 39.9
 1 -8 -6 829.82 38.8
 -1 8 6 862.81 37.7
 0 -8 -6 106.49 20.2
 0 -8 -6 95.39 19.9
 0 8 6 64.79 16.6
 -1 -8 -6 12.1 18.3
 1 8 6 29.4 15
 -2 -8 -6 335.07 29.9
 -2 -8 -6 389.46 32.3
 2 8 6 383.16 30.7
 -3 -8 -6 290.97 33.4
 -3 -8 -6 256.77 32.1
 3 8 6 327.47 30.6
 -4 -8 -6 -10.4 17.3
 -4 -8 -6 -23.3 18.7
 4 8 6 12.4 16.2
 4 8 6 0.8 16
 11 -9 -6 8 19.1
 10 -9 -6 -15.6 16.1
 8 -9 -6 14.5 16.4
 7 -9 -6 -6.4 14
 -7 9 6 0.5 9.2
 -7 9 6 2 7.6
 6 -9 -6 -1.2 11.3
 -6 9 6 0.6 9.6
 5 -9 -6 7.2 12.5
 5 -9 -6 29.8 15.2
 -5 9 6 18.8 10.8
 4 -9 -6 80.79 17.3
 4 -9 -6 73.59 17
 -4 9 6 114.79 18.6
 3 -9 -6 12 14.6
 3 -9 -6 21 15.4
 -3 9 6 12.3 12.4
 2 -9 -6 -13.4 13.8
 2 -9 -6 -13.8 14.2
 -2 9 6 4.7 13.2
 1 -9 -6 75.89 19.2
 -1 9 6 80.79 16.8
 0 -9 -6 26.5 18.2
 0 -9 -6 54.79 19.2
 0 9 6 27.6 15.3
 -1 -9 -6 28.2 18.3
 -1 -9 -6 16.7 18
 1 9 6 5.4 15.2
 -2 -9 -6 16.3 19.7
 -2 -9 -6 29.3 19.7
 2 9 6 36.7 17.3
 -3 -9 -6 101.59 23.4
 -3 -9 -6 107.99 24.5
 3 9 6 98.79 24
 10 -10 -6 12.4 18.7
 8 -10 -6 44.4 12.7
 8 -10 -6 18.5 16.6
 7 -10 -6 174.98 22.8
 7 -10 -6 226.18 22.1
 6 -10 -6 2.5 13.9
 6 -10 -6 11.9 13
 -6 10 6 5.4 10.2
 5 -10 -6 356.96 26.9
 5 -10 -6 300.67 26
 -5 10 6 361.06 24.2
 4 -10 -6 13.3 15
 4 -10 -6 12.1 15.3
 -4 10 6 7 11.7
 3 -10 -6 138.39 22.5
 3 -10 -6 123.89 21.4
 -3 10 6 144.79 23
 2 -10 -6 -1.9 20.6
 2 -10 -6 26.9 15.8
 -2 10 6 16.3 15.8
 1 -10 -6 35 17
 1 -10 -6 49.3 18.7
 -1 10 6 21 15.8
 0 -10 -6 2.2 17.8
 0 -10 -6 7.7 18.8
 0 10 6 3.7 15
 -1 -10 -6 3.9 17.6
 -1 -10 -6 1.6 18.1
 1 10 6 1.5 15.9
 -2 -10 -6 73.19 21.6
 -2 -10 -6 62.89 24.7
 2 10 6 110.69 37.8
 10 -11 -6 31.8 20.7
 9 -11 -6 15.3 17.5
 8 -11 -6 80.59 19.8
 7 -11 -6 66.59 19.1
 6 -11 -6 204.38 24.5
 6 -11 -6 185.88 26
 -6 11 6 184.58 21.2
 5 -11 -6 121.29 20.4
 5 -11 -6 110.99 19.2
 -5 11 6 82.49 14.9
 4 -11 -6 17.3 26.1
 4 -11 -6 36.9 16.9
 -4 11 6 28.1 13.9
 3 -11 -6 21.5 17.9
 3 -11 -6 27.9 16.5
 -3 11 6 26 24.6
 2 -11 -6 78.09 21.1
 2 -11 -6 88.29 20.1
 -2 11 6 71.69 18.3
 1 -11 -6 118.79 24
 1 -11 -6 126.49 22.9
 -1 11 6 117.19 20.8
 0 -11 -6 46.9 21
 0 -11 -6 58.29 21.9
 0 11 6 86.29 20.5
 -1 -11 -6 22.8 20.1
 9 -12 -6 48.2 19
 8 -12 -6 72.49 17.7
 8 -12 -6 -5.8 17.4
 7 -12 -6 81.09 24.7
 7 -12 -6 53.09 19.1
 6 -12 -6 73.49 17.4
 6 -12 -6 66.39 19.2
 5 -12 -6 21.8 17.5
 5 -12 -6 36.7 17.6
 -5 12 6 17.3 13.4
 4 -12 -6 47.1 20.1
 4 -12 -6 35.7 17.5
 -4 12 6 31.3 15.3
 3 -12 -6 85.99 21.5
 3 -12 -6 67.49 21.9
 -3 12 6 66.69 17.8
 2 -12 -6 117.29 23.8
 2 -12 -6 97.39 23.1
 -2 12 6 103.79 20.7
 1 -12 -6 110.99 24.6
 1 -12 -6 87.09 22.8
 -1 12 6 81.99 20.1
 7 -13 -6 53.29 19.2
 6 -13 -6 66.49 18.9
 -6 13 6 28.7 14
 5 -13 -6 48.9 27.5
 4 -13 -6 76.19 26.8
 4 -13 -6 81.39 21.9
 -4 13 6 65.59 17.8
 3 -13 -6 48.9 20.3
 -3 13 6 42.7 18
 0 -13 7 77.09 19.3
 1 -13 7 157.38 24
 2 -13 7 339.57 29.5
 2 -13 7 324.57 35.7
 2 -13 7 390.76 19.9
 3 -13 7 58.49 12.3
 3 -13 7 48.1 18.7
 3 -13 7 67.99 18.8
 4 -13 7 42.8 17.4
 4 -13 7 44 17.2
 4 -13 7 32.1 13.6
 5 -13 7 34.1 16.5
 5 -13 7 43.2 15.8
 6 -13 7 9.7 14.1
 6 -13 7 -21 15.9
 6 -13 7 -2.8 18.3
 -2 -12 7 64.09 21.8
 -1 -12 7 49.8 19.8
 -1 -12 7 94.19 18.7
 0 -12 7 6.5 16.6
 0 -12 7 25.3 15.2
 1 -12 7 163.58 24.7
 1 -12 7 228.88 13.6
 2 -12 7 46.6 15.9
 2 -12 7 59.89 10.7
 2 -12 7 41 17.6
 3 -12 7 211.18 26
 3 -12 7 209.58 26.1
 3 -12 7 201.28 18.7
 4 -12 7 147.59 20.5
 4 -12 7 178.18 25.3
 4 -12 7 149.39 21.6
 5 -12 7 143.69 22.9
 5 -12 7 131.79 28
 5 -12 7 185.18 27.5
 6 -12 7 32.3 17.2
 6 -12 7 25.2 14.3
 6 -12 7 32 19.4
 7 -12 7 166.78 23.9
 7 -12 7 205.08 27.6
 -3 -11 7 57.19 16.7
 -2 -11 7 44.3 18.9
 -2 -11 7 57.79 16.9
 -1 -11 7 136.89 23.4
 -1 -11 7 152.18 21
 0 -11 7 19.8 15.4
 0 -11 7 27.5 14.6
 1 -11 7 474.15 33.8
 1 -11 7 476.55 30.3
 1 -11 7 484.05 19.1
 2 -11 7 372.66 29.2
 2 -11 7 455.45 28.1
 2 -11 7 416.76 30.9
 3 -11 7 410.86 31.5
 3 -11 7 389.96 29.4
 3 -11 7 390.56 22.3
 4 -11 7 296.17 28
 4 -11 7 282.87 21.7
 4 -11 7 322.37 27.6
 5 -11 7 48.3 15.5
 5 -11 7 65.09 18.6
 5 -11 7 32.5 13.8
 6 -11 7 24.8 13.2
 6 -11 7 -3 16.6
 6 -11 7 6.7 15.1
 7 -11 7 295.67 25.1
 7 -11 7 310.87 29.7
 7 -11 7 296.57 33.9
 8 -11 7 180.48 22.2
 8 -11 7 202.08 29.6
 -4 -10 7 22.5 18.1
 -4 -10 7 56.39 16.3
 -3 -10 7 23.5 17.1
 -3 -10 7 61.29 16.5
 -2 -10 7 108.69 21.7
 -1 -10 7 -4.6 13.7
 0 -10 7 1.6 15.6
 0 -10 7 13.4 13.4
 1 -10 7 818.72 46.4
 1 -10 7 800.82 26.1
 1 -10 7 962.6 53.99
 1 -10 7 861.81 28.1
 2 -10 7 250.57 27.1
 2 -10 7 232.28 16.4
 3 -10 7 478.25 30.9
 3 -10 7 440.96 27.6
 3 -10 7 454.95 22.8
 4 -10 7 44 13.9
 4 -10 7 57.09 13.7
 4 -10 7 38.1 16.5
 5 -10 7 48 17.2
 5 -10 7 35.1 14.1
 5 -10 7 33.5 13.2
 6 -10 7 17.4 17.3
 6 -10 7 1.1 11.2
 6 -10 7 25.9 18.5
 7 -10 7 118.89 23.2
 7 -10 7 80.89 19.7
 7 -10 7 78.69 14.6
 8 -10 7 134.89 22.5
 8 -10 7 151.98 25.6
 -4 -9 7 44.5 18.7
 -4 -9 7 62.09 15.8
 -3 -9 7 15.5 16.3
 -3 -9 7 64.29 14.6
 -2 -9 7 54.19 13.9
 -2 -9 7 44 15.6
 -1 -9 7 24.7 12.9
 0 -9 7 596.94 29.6
 0 -9 7 597.84 34.9
 0 -9 7 589.34 18.9
 1 -9 7 155.78 12.1
 1 -9 7 178.78 13.5
 1 -9 7 145.49 22.5
 1 -9 7 139.39 19
 2 -9 7 111.59 17.3
 2 -9 7 113.19 13.7
 2 -9 7 87.79 16.3
 3 -9 7 40.7 11.1
 3 -9 7 52.29 14.7
 3 -9 7 36.3 15.8
 4 -9 7 8.3 20.9
 4 -9 7 -6.6 11.3
 4 -9 7 5.4 11.1
 5 -9 7 -13.1 12.8
 5 -9 7 -6 15.1
 5 -9 7 -8.3 10.3
 6 -9 7 148.59 20.5
 6 -9 7 159.98 21.6
 7 -9 7 75.39 14.3
 7 -9 7 67.99 17.6
 7 -9 7 73.99 20.6
 8 -9 7 14.1 17.9
 8 -9 7 -9.7 10.8
 8 -9 7 10.2 19.8
 -6 -8 7 504.55 31.2
 -5 -8 7 190.78 29.9
 -5 -8 7 260.67 24
 -4 -8 7 31.9 16.3
 -3 -8 7 17.3 11.5
 -3 -8 7 -3.2 12.7
 -2 -8 7 299.87 27
 -2 -8 7 324.67 21.9
 -1 -8 7 396.66 23.7
 -1 -8 7 395.56 28.3
 0 -8 7 1942.91 48.6
 0 -8 7 2094.49 64.29
 0 -8 7 1964.6 57.39
 1 -8 7 32 7.9
 1 -8 7 45.9 10.9
 1 -8 7 40.9 13.5
 1 -8 7 26.9 13.1
 2 -8 7 740.23 34.8
 2 -8 7 712.03 31.1
 2 -8 7 713.33 24.9
 3 -8 7 11.1 9.7
 3 -8 7 0.7 10.8
 3 -8 7 -1.3 14.6
 4 -8 7 189.48 20.1
 4 -8 7 216.88 18.8
 4 -8 7 224.28 25.2
 5 -8 7 5 15.6
 5 -8 7 -6.3 10.9
 5 -8 7 0.3 10.9
 6 -8 7 172.68 20.6
 6 -8 7 197.98 20.6
 6 -8 7 180.18 27.2
 7 -8 7 62.49 13.8
 7 -8 7 73.99 20.7
 7 -8 7 103.49 19.7
 8 -8 7 135.59 25.3
 8 -8 7 126.39 22
 9 -8 7 3.4 18
 9 -8 7 -21.5 19.9
 -7 -7 7 135.89 25.2
 -5 -7 7 281.57 32
 -5 -7 7 346.67 23.2
 -4 -7 7 61.49 13
 -4 -7 7 8.4 14.3
 -3 -7 7 272.07 26
 -3 -7 7 273.87 19.6
 -2 -7 7 213.28 19.1
 -2 -7 7 255.67 24.9
 -1 -7 7 1820.32 51.89
 -1 -7 7 1798.52 58.99
 0 -7 7 364.36 13.8
 0 -7 7 359.16 21.3
 0 -7 7 356.26 25.7
 1 -7 7 663.93 31.4
 1 -7 7 609.24 27.6
 1 -7 7 657.03 21.1
 2 -7 7 1661.93 44.4
 2 -7 7 1618.64 49.9
 2 -7 7 1720.13 53.09
 3 -7 7 277.07 22.6
 3 -7 7 301.27 22.3
 3 -7 7 235.28 29.3
 4 -7 7 998.4 39.5
 4 -7 7 995.6 34.3
 4 -7 7 986.6 38.1
 5 -7 7 15.4 11.5
 5 -7 7 28.5 12.9
 5 -7 7 2.3 14.8
 6 -7 7 5.8 11.9
 6 -7 7 -6.6 19.2
 6 -7 7 15.2 13.2
 7 -7 7 -8.3 11.9
 7 -7 7 -4.8 16.3
 7 -7 7 26 14.8
 8 -7 7 5.5 12.7
 8 -7 7 55.39 20.2
 8 -7 7 26.6 17.2
 9 -7 7 -10.5 16.1
 9 -7 7 -14.6 19.7
 -7 -6 7 225.58 21.7
 -6 -6 7 538.05 27.3
 -6 -6 7 415.76 33.6
 -5 -6 7 24.3 10.6
 -4 -6 7 38.8 14.8
 -4 -6 7 13.3 13.3
 -3 -6 7 1727.43 58.99
 -2 -6 7 2002.4 62.69
 -1 -6 7 2049.4 56.09
 -1 -6 7 2007.5 61.59
 0 -6 7 76.89 13.3
 0 -6 7 83.09 8
 0 -6 7 71.59 8.7
 0 -6 7 82.79 14.7
 1 -6 7 394.46 24.6
 1 -6 7 421.26 16.1
 2 -6 7 708.13 23.9
 2 -6 7 695.73 31
 2 -6 7 714.83 29.6
 3 -6 7 1922.21 58.19
 3 -6 7 1961.7 58.79
 3 -6 7 2159.98 68.59
 4 -6 7 230.08 19.2
 4 -6 7 232.28 22.8
 4 -6 7 224.18 22.2
 5 -6 7 62.69 13.6
 5 -6 7 50.39 13.5
 5 -6 7 79.99 17.9
 6 -6 7 166.78 22.9
 6 -6 7 132.39 21.1
 6 -6 7 168.58 20.7
 7 -6 7 768.22 34.4
 7 -6 7 770.02 37.5
 7 -6 7 769.92 34.6
 8 -6 7 286.67 27.5
 8 -6 7 214.58 25.1
 8 -6 7 258.57 28.5
 9 -6 7 141.19 18.9
 9 -6 7 199.48 29.7
 -8 -5 7 6.7 17.1
 -6 -5 7 11.4 22.9
 -6 -5 7 20.1 10.9
 -5 -5 7 7.9 9.3
 -5 -5 7 10.2 12.9
 -4 -5 7 380.56 19.9
 -4 -5 7 370.86 27.4
 -3 -5 7 1244.48 36.9
 -3 -5 7 1227.78 45.6
 -2 -5 7 2469.05 63.09
 -2 -5 7 2475.85 70.89
 -1 -5 7 5.5 9.1
 -1 -5 7 7.9 10.2
 0 -5 7 28.7 10.4
 0 -5 7 25.7 5.3
 0 -5 7 40.5 11.5
 0 -5 7 31.6 5.7
 1 -5 7 145.49 10.7
 1 -5 7 140.59 16.5
 1 -5 7 135.79 18
 2 -5 7 638.14 23
 2 -5 7 686.83 30.6
 2 -5 7 595.34 26.7
 3 -5 7 3685.83 93.69
 3 -5 7 3748.72 95.69
 4 -5 7 2205.68 63.69
 4 -5 7 2203.58 60.49
 4 -5 7 2241.98 64.19
 5 -5 7 852.41 36.3
 5 -5 7 819.92 35.4
 5 -5 7 842.72 32.3
 6 -5 7 77.99 15.1
 6 -5 7 107.39 19.2
 6 -5 7 93.79 16.6
 7 -5 7 21.5 17.8
 7 -5 7 -3 13.1
 7 -5 7 41.9 16.2
 8 -5 7 132.29 20.7
 8 -5 7 134.09 23.8
 8 -5 7 94.49 17.9
 9 -5 7 156.08 23.5
 9 -5 7 132.19 24.7
 -9 -4 7 9.4 15.8
 -8 -4 7 0.6 14.6
 -7 -4 7 239.58 28.5
 -7 -4 7 292.47 18.5
 -6 -4 7 -2.1 12.1
 -6 -4 7 1.2 8.9
 5 4 -7 325.17 17
 -5 -4 7 366.86 28.6
 -5 -4 7 397.06 18.6
 4 4 -7 22.9 8.5
 -4 -4 7 44.5 8.5
 -4 -4 7 33.2 12.9
 3 4 -7 72.39 10.2
 -3 -4 7 51.49 8.8
 -3 -4 7 60.39 13.6
 2 4 -7 594.24 22.2
 -2 -4 7 636.24 29.1
 -2 -4 7 644.54 22.4
 -1 -4 7 96.39 5.9
 -1 -4 7 87.59 5.9
 -1 -4 7 104.59 16.3
 -1 -4 7 98.69 12
 0 -4 7 144.49 16.6
 0 -4 7 129.89 8.7
 0 -4 7 127.19 13
 1 -4 7 795.32 34
 1 -4 7 784.62 28.6
 1 -4 7 777.12 24.1
 1 -4 7 741.73 25.2
 2 -4 7 23.4 8.2
 2 -4 7 24.2 11.8
 2 -4 7 35.1 12.1
 3 -4 7 931.71 34.4
 3 -4 7 1005.3 46.2
 3 -4 7 999.9 38
 4 -4 7 2.4 11.6
 4 -4 7 7.3 10.5
 4 -4 7 -2.2 13
 5 -4 7 230.38 22.3
 5 -4 7 248.08 22.9
 5 -4 7 275.37 20.1
 6 -4 7 466.45 28.5
 6 -4 7 505.05 28.3
 6 -4 7 475.55 30.4
 7 -4 7 71.39 18.7
 7 -4 7 64.49 16.3
 7 -4 7 48.5 15.9
 8 -4 7 62.49 20.3
 8 -4 7 33.3 17.6
 8 -4 7 36.2 16.2
 9 -4 7 51.79 18.3
 9 -4 7 27.3 20.7
 9 -4 7 7.8 16.3
 -9 -3 7 4.9 16.2
 -8 -3 7 86.19 18.1
 7 3 -7 131.89 6.6
 7 3 -7 130.49 9.7
 -7 -3 7 92.89 17
 6 3 -7 73.49 10.1
 -6 -3 7 113.09 12.1
 -6 -3 7 104.89 17
 -5 -3 7 166.68 12.2
 -5 -3 7 173.88 20.7
 4 3 -7 0.3 6.6
 -4 -3 7 7.9 5.8
 -4 -3 7 -12 9.3
 3 3 -7 665.33 21.6
 -3 -3 7 670.03 21.5
 -3 -3 7 706.83 30
 2 3 -7 454.35 23.1
 -2 -3 7 525.55 19
 -2 -3 7 505.05 12.9
 1 3 -7 1.3 6.4
 1 3 -7 3.3 5.8
 -1 -3 7 11.5 8
 -1 -3 7 7.1 4
 0 3 -7 14.3 6.8
 0 -3 7 11.5 8.9
 0 -3 7 30.6 10.4
 -1 3 -7 84.39 11.6
 1 -3 7 99.49 14.1
 1 -3 7 66.79 9.9
 1 -3 7 67.99 12.9
 1 -3 7 83.19 9.8
 -2 3 -7 719.13 27.8
 2 -3 7 715.03 27.4
 2 -3 7 684.93 24.3
 3 -3 7 921.41 32
 3 -3 7 969.8 33.6
 3 -3 7 917.41 36.2
 -4 3 -7 3104.09 83.79
 4 -3 7 3019 79.09
 4 -3 7 3080.49 83.49
 4 -3 7 3029.6 79.79
 5 -3 7 0.9 11.6
 5 -3 7 -6.5 12.8
 5 -3 7 -11.4 13.7
 6 -3 7 194.38 22.7
 6 -3 7 223.28 24.8
 6 -3 7 198.98 25.2
 7 -3 7 65.99 16.3
 7 -3 7 64.99 16.2
 7 -3 7 65.49 17.3
 8 -3 7 156.48 22.9
 8 -3 7 109.99 19
 8 -3 7 115.39 21.6
 9 -3 7 -31.8 18.9
 9 -3 7 -12.5 19.3
 9 -3 7 -31.8 14.9
 -10 -2 7 30 16.9
 9 2 -7 7 10.2
 -9 -2 7 -13.5 12.4
 8 2 -7 59.29 8.3
 -8 -2 7 53.59 15.2
 7 2 -7 44.2 6.9
 -7 -2 7 25.3 13.1
 6 2 -7 56.29 8.7
 -6 -2 7 68.09 14.5
 5 2 -7 16.8 4.9
 5 2 -7 6.1 4.7
 5 2 -7 17.3 4
 -5 -2 7 9.7 10.3
 -5 -2 7 14 4.9
 4 2 -7 18.8 5.2
 4 2 -7 25.7 4.4
 -4 -2 7 27.7 10.2
 3 2 -7 1356.66 34
 3 2 -7 1306.07 32.6
 -3 -2 7 1370.56 34.3
 -3 -2 7 1322.97 31.4
 2 2 -7 3712.13 85.79
 2 2 -7 3821.32 86.59
 -2 -2 7 3670.93 86.69
 -2 -2 7 3864.61 94.79
 -2 -2 7 3683.23 84.29
 1 2 -7 1752.72 45
 1 2 -7 1689.13 44.6
 -1 -2 7 1686.03 44.7
 -1 -2 7 1824.92 51.59
 0 2 -7 891.81 27.6
 0 2 -7 909.01 29
 0 -2 7 974.5 34.9
 0 -2 7 891.31 28.3
 -1 2 -7 693.33 26.1
 1 -2 7 680.13 29.4
 1 -2 7 660.93 24.1
 1 -2 7 719.43 24.8
 -2 2 -7 495.45 24.1
 -3 2 -7 201.58 18.7
 3 -2 7 198.78 22.7
 3 -2 7 217.68 19
 -4 2 -7 1336.67 46.6
 4 -2 7 1335.77 42.7
 4 -2 7 1265.17 42
 4 -2 7 1347.07 46.9
 -5 2 -7 98.99 19.9
 5 -2 7 88.19 15.5
 5 -2 7 86.29 16.4
 5 -2 7 102.89 16.7
 6 -2 7 -10.3 13.4
 6 -2 7 -1.3 12.8
 6 -2 7 -7.2 13
 7 -2 7 172.08 22.4
 7 -2 7 135.49 19.3
 7 -2 7 142.09 21.1
 8 -2 7 47 20
 8 -2 7 48.7 17.4
 9 -2 7 126.19 25.2
 9 -2 7 65.09 19.2
 -10 -1 7 19.9 14.9
 9 1 -7 -1.9 8.7
 -9 -1 7 -1.9 12.9
 8 1 -7 -1.7 7.4
 -8 -1 7 -3.7 11.2
 7 1 -7 332.67 15.5
 7 1 -7 329.07 17.1
 -7 -1 7 353.26 25.4
 6 1 -7 466.75 16.9
 -6 -1 7 479.75 26.8
 5 1 -7 171.78 10.4
 -5 -1 7 164.88 17.3
 -5 -1 7 165.48 9.2
 4 1 -7 120.89 6.2
 -4 -1 7 141.99 17.3
 -4 -1 7 107.39 7.6
 -4 -1 7 113.89 6
 3 1 -7 70.09 9.2
 3 1 -7 73.89 7
 -3 -1 7 64.29 7.1
 -3 -1 7 69.09 11.6
 2 1 -7 3734.73 88.49
 2 1 -7 3797.72 87.19
 -2 -1 7 3867.51 95.19
 -2 -1 7 3799.12 87.29
 1 1 -7 4813.72 112.59
 -1 -1 7 4786.72 110.69
 -1 -1 7 4936.41 118.39
 0 1 -7 294.67 16.9
 0 1 -7 301.77 14.9
 0 -1 7 320.87 15.9
 0 -1 7 311.77 14.9
 0 -1 7 333.07 20.9
 -1 1 -7 327.87 19.5
 1 -1 7 348.97 18
 1 -1 7 366.46 23.1
 -2 1 -7 1697.03 50.39
 2 -1 7 1612.34 54.09
 2 -1 7 1703.43 47.8
 -3 1 -7 6122.39 149.59
 3 -1 7 6114.49 144.89
 3 -1 7 6243.68 148.99
 -4 1 -7 1873.61 59.59
 4 -1 7 1926.91 55.39
 4 -1 7 1832.72 57.49
 -5 1 -7 244.38 24.6
 5 -1 7 211.98 20.6
 5 -1 7 201.68 21.6
 5 -1 7 236.68 26.1
 -6 1 -7 33.2 21.8
 6 -1 7 48.9 29.8
 6 -1 7 35.1 14.6
 7 -1 7 52.49 16.9
 7 -1 7 24.9 15.5
 7 -1 7 58.99 18.6
 8 -1 7 74.79 19.5
 8 -1 7 48.5 19
 8 -1 7 46 20
 9 -1 7 8.7 18.4
 9 -1 7 -25.4 16.8
 10 0 -7 3.9 10.8
 -10 0 7 -6.8 12.2
 9 0 -7 5.7 9.8
 -9 0 7 2.9 11.6
 8 0 -7 -7.6 8.3
 -8 0 7 -10.8 9.6
 7 0 -7 7.9 7.7
 -7 0 7 -2.1 10.4
 -7 0 7 7.4 6.6
 6 0 -7 22.8 7.7
 -6 0 7 12 17.7
 -6 0 7 14.3 6.8
 5 0 -7 63.19 8.2
 -5 0 7 68.69 12.2
 4 0 -7 117.29 10.6
 -4 0 7 139.69 17.1
 -4 0 7 128.69 4.9
 3 0 -7 236.38 12.9
 -3 0 7 234.28 17.8
 -3 0 7 220.78 10.7
 -3 0 7 237.28 10.1
 2 0 -7 2491.45 61.79
 -2 0 7 2559.14 67.69
 -2 0 7 2450.65 62.09
 -2 0 7 2422.86 58.59
 1 0 -7 1.6 7.7
 -1 0 7 7 9.9
 -1 0 7 5.4 7
 -1 0 7 8.1 5.9
 -1 0 7 14.8 6.6
 0 0 -7 3027.4 77.59
 0 0 7 3105.49 74.49
 0 0 7 3262.87 80.69
 0 0 7 3020.5 79.99
 0 0 7 2954.6 80.39
 -1 0 -7 928.01 34.2
 1 0 7 974.3 31.4
 1 0 7 1038.6 43
 -2 0 -7 1455.55 54.59
 2 0 7 1483.05 47.2
 2 0 7 1486.15 43.9
 -3 0 -7 2202.78 66.29
 3 0 7 2271.07 62.59
 3 0 7 2299.07 65.49
 -4 0 -7 8.4 14.1
 4 0 7 2.5 11.9
 4 0 7 -11.6 11.9
 -5 0 -7 140.39 22.4
 5 0 7 121.69 19
 5 0 7 97.09 16.7
 -6 0 -7 240.88 26.5
 6 0 7 237.28 24.4
 6 0 7 211.78 22.2
 6 0 7 230.88 26.3
 -7 0 -7 295.77 30.5
 7 0 7 264.97 25.2
 7 0 7 272.67 25.9
 7 0 7 275.57 34.3
 8 0 7 100.29 22.6
 8 0 7 102.09 21.6
 8 0 7 91.19 20.4
 10 -1 -7 70.99 14.1
 -10 1 7 67.49 13.7
 9 -1 -7 58.19 12.4
 -9 1 7 50.49 12.5
 7 -1 -7 18.4 9.4
 -7 1 7 9.2 10
 6 -1 -7 501.45 20.5
 -6 1 7 550.24 25.4
 -6 1 7 452.35 19.4
 5 -1 -7 6.2 7.2
 -5 1 7 -7.4 6.4
 -5 1 7 0.5 8.8
 4 -1 -7 19.2 7.6
 -4 1 7 18.1 7.1
 -4 1 7 21.8 2.7
 -4 1 7 16.3 9.2
 -4 1 7 21.3 3.1
 3 -1 -7 552.64 21
 -3 1 7 533.25 19.1
 -3 1 7 552.44 17.6
 -3 1 7 588.54 25.5
 2 -1 -7 3718.43 88.29
 -2 1 7 3525.55 85.89
 -2 1 7 3671.73 92.09
 -2 1 7 3673.23 84.09
 1 -1 -7 1085.89 34.7
 -1 1 7 1108.99 31.3
 -1 1 7 1158.38 37.7
 -1 1 7 1026 32.5
 -1 1 7 1100.29 37.4
 0 -1 -7 10 10
 0 1 7 25.8 8.6
 0 1 7 14.4 10.2
 -1 -1 -7 31.5 11.8
 1 1 7 47.3 12
 1 1 7 34.5 9.9
 -2 -1 -7 1973.4 59.29
 2 1 7 1900.11 53.99
 2 1 7 1946.11 57.59
 -3 -1 -7 32.4 15.7
 3 1 7 41.6 14.3
 3 1 7 46.2 13.6
 -4 -1 -7 2672.93 80.39
 4 1 7 2732.53 75.49
 4 1 7 2806.62 78.49
 -5 -1 -7 17.5 17.3
 5 1 7 24.6 14
 5 1 7 38.1 15.8
 -6 -1 -7 214.38 29.3
 6 1 7 166.18 22.2
 6 1 7 170.18 23.4
 -7 -1 -7 8.1 19.6
 7 1 7 -21.3 15.8
 7 1 7 6.9 15.8
 7 1 7 6.3 16
 8 1 7 15.4 19.2
 8 1 7 39.4 27.6
 8 1 7 15.7 18.3
 11 -2 -7 21.2 15.1
 10 -2 -7 93.69 16
 -10 2 7 79.99 13
 9 -2 -7 156.98 18.5
 -9 2 7 170.08 18.7
 8 -2 -7 115.89 16
 -8 2 7 114.99 16.4
 7 -2 -7 137.39 15.9
 -7 2 7 130.29 17.2
 6 -2 -7 324.77 18.9
 -6 2 7 348.47 21.2
 5 -2 -7 79.79 11.1
 -5 2 7 88.99 12.3
 4 -2 -7 250.37 15.7
 -4 2 7 260.37 8.9
 -4 2 7 286.97 20.2
 -4 2 7 233.48 8.7
 3 -2 -7 56.69 10.1
 -3 2 7 51.99 7.7
 -3 2 7 71.59 11.9
 -3 2 7 45.5 6.2
 2 -2 -7 -3 8.5
 -2 2 7 1.2 9.5
 -2 2 7 0.8 7.1
 -2 2 7 -0.8 6
 1 -2 -7 506.75 23.8
 -1 2 7 529.45 20.3
 -1 2 7 527.05 21.4
 -1 2 7 557.44 25.8
 0 -2 -7 445.06 22.6
 0 2 7 454.15 19.8
 0 2 7 454.65 25.5
 -1 -2 -7 54.39 13.6
 1 2 7 53.69 12.4
 1 2 7 73.79 12.2
 -2 -2 -7 528.75 28.9
 2 2 7 578.94 30.4
 2 2 7 551.74 25.6
 -3 -2 -7 198.38 23.6
 3 2 7 185.78 18.9
 3 2 7 168.78 21.7
 -4 -2 -7 -7.8 14.8
 4 2 7 -13.4 13.7
 4 2 7 -12.4 14
 5 2 7 253.87 23
 5 2 7 244.18 27.5
 -6 -2 -7 206.78 27.9
 6 2 7 160.08 24.9
 6 2 7 198.88 25.4
 -7 -2 -7 4.2 19.9
 7 2 7 32.4 17.8
 7 2 7 9.3 18.1
 7 2 7 13.2 16.6
 11 -3 -7 -5.5 14.6
 10 -3 -7 51.09 15.5
 -10 3 7 66.69 10.9
 9 -3 -7 100.79 15.6
 -9 3 7 98.39 14.7
 8 -3 -7 242.18 19.4
 8 -3 -7 210.08 20.1
 -8 3 7 261.67 17.9
 7 -3 -7 668.53 26.7
 7 -3 -7 645.04 27.1
 -7 3 7 672.23 26.7
 6 -3 -7 357.46 26
 6 -3 -7 378.36 29.9
 -6 3 7 400.16 22.2
 5 -3 -7 513.85 22.6
 -5 3 7 533.55 24.4
 -5 3 7 493.05 12.4
 4 -3 -7 133.69 14.7
 -4 3 7 154.58 8.4
 -4 3 7 157.58 9.9
 -4 3 7 150.38 18.1
 3 -3 -7 4.8 8.9
 -3 3 7 13.5 6.5
 -3 3 7 20 10.1
 2 -3 -7 594.54 23.4
 2 -3 -7 572.34 25.2
 -2 3 7 599.04 21.5
 -2 3 7 606.94 26.8
 -2 3 7 573.04 21
 1 -3 -7 1068.79 35.7
 1 -3 -7 1084.29 39.3
 -1 3 7 1136.39 53.39
 -1 3 7 1163.88 33.9
 0 -3 -7 -1.7 10.5
 0 -3 -7 -8.1 10.5
 0 3 7 8.7 15
 0 3 7 -0.4 10.3
 -1 -3 -7 101.69 17.1
 -1 -3 -7 126.39 17.5
 1 3 7 91.69 14.6
 1 3 7 66.29 13.4
 -2 -3 -7 1148.59 44.9
 2 3 7 1176.28 43.6
 2 3 7 1124.59 39.5
 -3 -3 -7 23.9 15.9
 3 3 7 6.9 13.4
 3 3 7 21.3 14.1
 -4 -3 -7 -14.6 14
 4 3 7 6.3 13.4
 4 3 7 0.3 13.1
 -5 -3 -7 23.9 19.1
 5 3 7 24 14.7
 5 3 7 -2.8 14
 -6 -3 -7 56.79 21.5
 6 3 7 45.5 18.2
 6 3 7 47.1 17.1
 -7 -3 -7 83.69 25.6
 7 3 7 43.7 20.1
 7 3 7 67.99 19.3
 7 3 7 53.19 18.5
 11 -4 -7 5.7 15.5
 10 -4 -7 49.8 16.3
 9 -4 -7 186.58 21
 -9 4 7 184.28 14.3
 8 -4 -7 141.69 12.3
 8 -4 -7 130.59 16.9
 -8 4 7 94.79 13.3
 7 -4 -7 19 7.3
 7 -4 -7 1.9 11.1
 -7 4 7 5.4 8.4
 6 -4 -7 1062.99 36.2
 6 -4 -7 993.9 32.3
 -6 4 7 1054.39 35.1
 5 -4 -7 32.7 12
 5 -4 -7 33.9 7.3
 -5 4 7 34.4 5.9
 -5 4 7 44.3 11.3
 4 -4 -7 72.89 13.9
 4 -4 -7 86.79 11.6
 -4 4 7 107.69 17.5
 3 -4 -7 1823.72 49.3
 3 -4 -7 1717.73 58.09
 -3 4 7 1866.21 53.39
 2 -4 -7 976.4 34.8
 2 -4 -7 1010.8 34
 1 -4 -7 144.29 17.4
 1 -4 -7 124.69 16.7
 -1 4 7 149.99 18.2
 0 -4 -7 1709.53 53.19
 0 -4 -7 1736.63 54.19
 0 4 7 1729.23 50.09
 0 4 7 1745.93 53.49
 -1 -4 -7 731.93 34.3
 -1 -4 -7 774.32 35.4
 1 4 7 754.62 33.6
 1 4 7 741.23 31.6
 -2 -4 -7 185.18 23.9
 -2 -4 -7 142.19 20.3
 2 4 7 140.99 18.4
 2 4 7 110.89 17.3
 -3 -4 -7 653.13 35.9
 -3 -4 -7 682.33 36
 3 4 7 673.43 36
 3 4 7 660.13 31.7
 -4 -4 -7 24.3 19.4
 4 4 7 15.3 15.1
 4 4 7 13.5 14
 -5 -4 -7 -4.3 17.7
 5 4 7 -6 13.6
 5 4 7 -3.5 14.4
 -6 -4 -7 61.59 22.4
 6 4 7 51.19 19.1
 6 4 7 56.69 18.8
 11 -5 -7 27.4 17.3
 10 -5 -7 -21 14.3
 9 -5 -7 15.1 13.2
 8 -5 -7 16.6 12.7
 -8 5 7 2.9 6.8
 7 -5 -7 42.9 14.4
 -7 5 7 24.5 9.1
 6 -5 -7 820.52 27.8
 6 -5 -7 825.32 33.1
 -6 5 7 867.91 31.6
 -6 5 7 778.02 22.9
 5 -5 -7 114.09 13.5
 5 -5 -7 130.99 17.6
 -5 5 7 138.29 19.2
 4 -5 -7 45.4 12.6
 4 -5 -7 60.19 10.7
 -4 5 7 69.09 9.8
 3 -5 -7 -0.8 11
 3 -5 -7 9.7 9.6
 2 -5 -7 269.37 21.9
 2 -5 -7 285.47 20.6
 -2 5 7 294.87 22
 1 -5 -7 4.1 11.6
 1 -5 -7 -19.3 11.9
 -1 5 7 -2.6 11.1
 0 -5 -7 441.96 28.9
 0 -5 -7 453.35 28.9
 0 5 7 496.25 28
 -1 -5 -7 1245.98 46.2
 -1 -5 -7 1172.38 45.8
 1 5 7 1222.88 45.2
 -2 -5 -7 9.1 15.8
 -2 -5 -7 -10.2 15.9
 2 5 7 22.2 14.1
 2 5 7 14 13.8
 -3 -5 -7 576.74 51.39
 3 5 7 707.53 40.1
 3 5 7 681.83 37.4
 -4 -5 -7 59.69 20
 -4 -5 -7 47.9 20
 4 5 7 45.1 16.5
 4 5 7 70.19 16.8
 -5 -5 -7 34.4 19.5
 5 5 7 33.8 18.2
 5 5 7 40 17.3
 -6 -5 -7 173.18 30.1
 6 5 7 212.58 32.4
 11 -6 -7 0.7 15.9
 10 -6 -7 0.5 14.7
 9 -6 -7 14.4 20.4
 -9 6 7 15.7 4.4
 8 -6 -7 10.2 13.5
 7 -6 -7 34.2 13.8
 7 -6 -7 35 11.6
 -7 6 7 19.2 9.1
 -7 6 7 6.5 6.6
 6 -6 -7 1010.9 31.9
 6 -6 -7 1028.1 38.1
 -6 6 7 1108.79 37.6
 5 -6 -7 961.9 37.5
 5 -6 -7 936.91 32
 -5 6 7 921.71 28.9
 -5 6 7 977.2 36
 4 -6 -7 351.66 21.4
 4 -6 -7 332.17 24.5
 -4 6 7 376.86 29.9
 3 -6 -7 532.55 27.2
 3 -6 -7 513.55 25.8
 -3 6 7 519.25 26.7
 2 -6 -7 -10.7 11.6
 2 -6 -7 0.1 11.6
 -2 6 7 -0.2 10.9
 1 -6 -7 962.7 40.3
 1 -6 -7 994.8 40.2
 -1 6 7 1031.1 40.4
 0 -6 -7 43.1 17.2
 0 -6 -7 85.09 18.7
 0 6 7 66.49 15.3
 -1 -6 -7 -0.8 15.4
 -1 -6 -7 -1.7 16.4
 1 6 7 -10.6 13.6
 -2 -6 -7 120.09 23.6
 -2 -6 -7 119.49 31.1
 2 6 7 108.59 21.1
 -3 -6 -7 311.07 29.9
 -3 -6 -7 279.77 31.2
 3 6 7 271.97 24.6
 3 6 7 334.47 29.1
 -4 -6 -7 65.49 21.3
 -4 -6 -7 55.89 21.5
 4 6 7 66.99 18.2
 4 6 7 80.19 18.5
 -5 -6 -7 116.89 26
 5 6 7 94.99 20.7
 5 6 7 122.89 22.2
 11 -7 -7 7.8 16.9
 10 -7 -7 15.3 16.1
 9 -7 -7 9.4 16.1
 8 -7 -7 46 17
 7 -7 -7 38.1 14.4
 7 -7 -7 28.9 8.9
 -7 7 7 -7.4 8.6
 -7 7 7 -6 8.7
 -7 7 7 2 8
 6 -7 -7 289.77 19.2
 6 -7 -7 291.07 23.3
 -6 7 7 271.27 22.6
 5 -7 -7 -1.7 12.5
 5 -7 -7 26.7 11.9
 -5 7 7 28.1 12.9
 4 -7 -7 219.38 23.4
 4 -7 -7 231.68 30.6
 -4 7 7 263.67 22.9
 3 -7 -7 7.3 12.7
 3 -7 -7 13.2 12.8
 -3 7 7 -0.3 11.3
 2 -7 -7 -10.3 11.9
 2 -7 -7 -9.6 13.2
 -2 7 7 0.7 11.2
 1 -7 -7 313.17 25.7
 1 -7 -7 321.77 25.9
 -1 7 7 343.97 27.6
 0 -7 -7 1673.63 58.59
 0 -7 -7 1757.62 60.19
 0 7 7 1785.72 58.69
 -1 -7 -7 136.39 24.9
 1 7 7 165.98 25.3
 -2 -7 -7 33 18.5
 -2 -7 -7 42.9 20.1
 2 7 7 39.9 16.5
 -3 -7 -7 63.89 21.4
 -3 -7 -7 31.6 20.1
 3 7 7 34.1 16
 3 7 7 28.5 16.7
 -4 -7 -7 331.37 34.9
 -4 -7 -7 262.77 32.7
 4 7 7 340.47 28.9
 4 7 7 373.06 36
 11 -8 -7 51.09 20.4
 10 -8 -7 1.3 17.4
 8 -8 -7 213.58 16.5
 8 -8 -7 154.38 22.6
 7 -8 -7 32.1 10.1
 -7 8 7 -3.7 9.6
 6 -8 -7 49.2 12.7
 6 -8 -7 55.19 16.8
 -6 8 7 55.49 12.9
 5 -8 -7 117.19 18.7
 5 -8 -7 133.19 16.9
 -5 8 7 111.59 15.4
 4 -8 -7 7.4 13.3
 4 -8 -7 15.5 13.9
 -4 8 7 2.2 11.8
 3 -8 -7 153.08 22.5
 3 -8 -7 146.39 20.9
 -3 8 7 179.68 22.4
 2 -8 -7 15.8 14.4
 2 -8 -7 25.1 14.7
 -2 8 7 13.8 12.7
 1 -8 -7 175.58 25.1
 1 -8 -7 203.88 24.5
 -1 8 7 189.48 23.7
 0 -8 -7 54.79 18.1
 0 8 7 37.8 15.9
 -1 -8 -7 52.39 20
 -1 -8 -7 53.09 19.7
 1 8 7 56.79 17.6
 -2 -8 -7 59.49 21.7
 -2 -8 -7 43.7 20
 2 8 7 26.3 17.3
 -3 -8 -7 8.8 19.7
 -3 -8 -7 5.7 19.6
 3 8 7 9.8 17.3
 3 8 7 26.4 16.6
 -4 -8 -7 49.7 31.3
 -4 -8 -7 18 23.1
 4 8 7 77.59 21.7
 10 -9 -7 7.3 17
 9 -9 -7 59.39 19
 8 -9 -7 305.47 28.5
 8 -9 -7 389.06 22.2
 7 -9 -7 12.1 14.9
 -7 9 7 1.6 10.9
 6 -9 -7 304.77 23.6
 6 -9 -7 232.58 23.9
 -6 9 7 220.98 22.3
 5 -9 -7 169.68 23.4
 5 -9 -7 187.58 21.6
 -5 9 7 146.39 21.2
 4 -9 -7 128.99 20.7
 4 -9 -7 156.38 20.5
 -4 9 7 142.59 22.4
 3 -9 -7 119.09 20.6
 3 -9 -7 136.79 20.8
 -3 9 7 88.59 15.4
 2 -9 -7 371.36 30.7
 2 -9 -7 315.87 27.2
 -2 9 7 343.07 27.1
 1 -9 -7 83.49 20.8
 1 -9 -7 47.4 17.9
 -1 9 7 25.8 16.2
 0 -9 -7 38.8 18.8
 0 -9 -7 12.3 18.1
 0 9 7 4.5 15.7
 -1 -9 -7 23 19.2
 -1 -9 -7 30.7 19.8
 -2 -9 -7 77.89 23.8
 -2 -9 -7 73.09 22.9
 2 9 7 86.69 20.7
 -3 -9 -7 -4.5 26.2
 -3 -9 -7 17.7 22.9
 10 -10 -7 40.2 31.6
 9 -10 -7 35.3 17.8
 8 -10 -7 61.19 18.9
 7 -10 -7 86.29 15.6
 6 -10 -7 59.39 16.8
 6 -10 -7 51.39 18.4
 5 -10 -7 294.47 26.1
 5 -10 -7 325.97 27
 -5 10 7 291.07 25.6
 4 -10 -7 129.69 21
 4 -10 -7 131.09 21.4
 -4 10 7 87.19 16.4
 3 -10 -7 189.18 24.5
 3 -10 -7 172.68 35.1
 -3 10 7 204.98 23.5
 2 -10 -7 224.58 26.4
 2 -10 -7 196.28 26.6
 -2 10 7 258.57 26.9
 1 -10 -7 34.2 18.3
 1 -10 -7 37.4 19.2
 -1 10 7 56.69 17.9
 0 -10 -7 248.08 29.5
 0 -10 -7 263.37 33.8
 0 10 7 272.67 30.6
 -1 -10 -7 132.79 26.4
 -1 -10 -7 137.49 25.4
 1 10 7 126.49 22.6
 9 -11 -7 393.36 23.5
 7 -11 -7 40.6 15.2
 7 -11 -7 18.5 16.4
 -7 11 7 -4.2 12.3
 6 -11 -7 34.7 17
 6 -11 -7 74.19 18.8
 -6 11 7 16.7 13
 5 -11 -7 154.58 33.3
 5 -11 -7 158.98 24.1
 -5 11 7 175.08 25.3
 4 -11 -7 43.4 19.2
 4 -11 -7 28.6 17.8
 3 -11 -7 115.99 22.1
 3 -11 -7 161.08 24.4
 -3 11 7 96.89 18
 2 -11 -7 84.99 21.2
 2 -11 -7 69.19 21.1
 -2 11 7 41.8 17.9
 1 -11 -7 103.99 23.5
 1 -11 -7 77.09 22.3
 -1 11 7 70.69 20.6
 0 -11 -7 31.9 23.2
 0 -11 -7 46.3 20.9
 0 11 7 39.1 21.9
 7 -12 -7 5 22.3
 -7 12 7 -10.5 12.4
 6 -12 -7 37.6 17.1
 6 -12 -7 67.49 18.8
 -6 12 7 29.3 14.5
 5 -12 -7 73.29 19.6
 5 -12 -7 55.19 18.5
 -5 12 7 40.3 25.1
 4 -12 -7 108.69 22.1
 4 -12 -7 144.79 23.9
 3 -12 -7 210.68 30.4
 3 -12 -7 257.37 33.1
 -3 12 7 201.38 29.1
 2 -12 -7 33.9 21.1
 2 -12 -7 41 29
 -2 12 7 28.7 18.8
 2 -13 8 42.1 20.1
 3 -13 8 53.59 12.2
 3 -13 8 44.7 18.6
 4 -13 8 198.78 29.9
 4 -13 8 233.78 31.2
 4 -13 8 154.38 20.9
 -1 -12 8 107.19 19.5
 0 -12 8 22.1 17.5
 0 -12 8 45.8 15.9
 1 -12 8 52.09 18.8
 1 -12 8 68.49 16.9
 2 -12 8 482.95 37.6
 2 -12 8 529.65 33.8
 3 -12 8 394.46 31.1
 3 -12 8 401.66 22.7
 3 -12 8 390.86 31.9
 4 -12 8 73.09 15.6
 4 -12 8 79.29 20.4
 5 -12 8 -16.8 14.4
 5 -12 8 -10.2 13.3
 5 -12 8 -8.4 17
 6 -12 8 6.5 16.6
 6 -12 8 2.3 14.1
 -2 -11 8 42.7 15.2
 -2 -11 8 -16.8 15.1
 -1 -11 8 53.89 15.9
 -1 -11 8 7.4 16.3
 0 -11 8 5.8 15
 0 -11 8 23.8 13.9
 1 -11 8 22.5 14.2
 1 -11 8 -3.6 14.5
 2 -11 8 371.76 29
 2 -11 8 347.77 20.7
 2 -11 8 396.56 31.8
 3 -11 8 17.8 11.5
 3 -11 8 23.8 15.6
 3 -11 8 22.3 15.9
 4 -11 8 12.6 12.8
 4 -11 8 0.8 16.5
 4 -11 8 19.9 15.5
 5 -11 8 101.19 21.2
 5 -11 8 58.59 18.3
 5 -11 8 74.29 17.1
 6 -11 8 95.39 17.7
 6 -11 8 128.99 20.5
 6 -11 8 124.39 23.8
 7 -11 8 103.99 20.9
 7 -11 8 84.69 16.7
 -3 -10 8 120.29 23.3
 -2 -10 8 463.75 37.5
 -2 -10 8 445.76 28.2
 -1 -10 8 54.09 17.6
 -1 -10 8 74.99 16.1
 0 -10 8 49.3 14.3
 0 -10 8 25.2 15.7
 1 -10 8 147.29 11.6
 1 -10 8 145.49 20.2
 1 -10 8 178.98 27.6
 2 -10 8 605.94 31.2
 2 -10 8 535.05 22.6
 3 -10 8 -11.9 13.1
 3 -10 8 -6.2 10
 3 -10 8 -7 13.7
 4 -10 8 -8.2 11.7
 4 -10 8 -16.5 15.2
 4 -10 8 -23.1 10.9
 5 -10 8 22 13.9
 5 -10 8 9 14.5
 5 -10 8 6.1 17.7
 6 -10 8 75.89 18.5
 6 -10 8 95.99 21.6
 7 -10 8 20.1 21.9
 7 -10 8 -9.8 12.4
 7 -10 8 12.6 18.5
 8 -10 8 -36.2 25.7
 8 -10 8 -25.4 17
 -5 -9 8 371.16 34.6
 -4 -9 8 97.19 17.5
 -3 -9 8 86.39 16.1
 -2 -9 8 15 11.3
 -2 -9 8 12 15.3
 -1 -9 8 43.4 16
 0 -9 8 20.7 5.3
 0 -9 8 7.2 12.3
 1 -9 8 646.94 22.1
 1 -9 8 683.43 35.9
 1 -9 8 658.43 31.9
 1 -9 8 723.43 24.8
 2 -9 8 386.26 27.4
 2 -9 8 399.36 19.2
 2 -9 8 436.56 30.9
 3 -9 8 -6 12.9
 3 -9 8 -2.4 9.8
 4 -9 8 25.4 13.7
 4 -9 8 44.7 17.7
 4 -9 8 31.2 12.8
 5 -9 8 9.6 16.8
 5 -9 8 -1.6 12.4
 5 -9 8 -14.1 12.7
 6 -9 8 172.88 24.6
 6 -9 8 128.09 19.8
 6 -9 8 110.99 16.8
 7 -9 8 -24.7 14.7
 7 -9 8 -11.9 12.1
 7 -9 8 -16 19
 8 -9 8 10.3 18.4
 8 -9 8 -9 13.1
 8 -9 8 15.9 21.2
 -5 -8 8 58.29 13.7
 -5 -8 8 27.1 17.5
 -4 -8 8 142.49 23.1
 -3 -8 8 139.29 18.1
 -3 -8 8 99.29 20
 -2 -8 8 128.29 20
 -2 -8 8 112.59 15.3
 -1 -8 8 65.39 14.1
 -1 -8 8 68.29 16.6
 0 -8 8 35.8 13.1
 0 -8 8 51.69 14.7
 1 -8 8 734.53 24.8
 1 -8 8 693.83 31.8
 1 -8 8 684.03 34.8
 1 -8 8 681.83 22.5
 2 -8 8 41.5 15.7
 2 -8 8 15.5 13.7
 2 -8 8 36.9 9.5
 3 -8 8 211.88 22.7
 3 -8 8 215.18 22.7
 3 -8 8 212.08 17.5
 4 -8 8 57.19 24.4
 4 -8 8 66.49 15.2
 4 -8 8 64.09 13.4
 5 -8 8 806.32 38.9
 5 -8 8 761.82 32.6
 5 -8 8 752.82 35.8
 6 -8 8 583.64 44.3
 6 -8 8 631.44 35.4
 6 -8 8 599.14 32.4
 7 -8 8 275.07 27
 7 -8 8 274.47 29.7
 7 -8 8 237.58 25.2
 8 -8 8 257.67 28.9
 8 -8 8 275.97 32.1
 -6 -7 8 30 17.9
 -5 -7 8 62.39 12.9
 -5 -7 8 48 17.1
 -4 -7 8 33.8 11.2
 -4 -7 8 -13.6 12.9
 -3 -7 8 16.8 10.3
 -2 -7 8 57.79 15.7
 -2 -7 8 81.39 13.2
 -1 -7 8 308.47 26.2
 -1 -7 8 271.97 20.4
 0 -7 8 158.08 9.2
 0 -7 8 130.59 13.8
 0 -7 8 134.09 18.4
 0 -7 8 142.49 17
 1 -7 8 497.85 27.3
 1 -7 8 536.45 29.7
 1 -7 8 500.45 18.5
 1 -7 8 510.05 20.2
 2 -7 8 8.8 14.5
 2 -7 8 5.8 12.6
 3 -7 8 247.68 23.3
 3 -7 8 210.58 17.3
 3 -7 8 224.98 25
 4 -7 8 426.86 30
 4 -7 8 454.95 23.7
 4 -7 8 430.46 29
 5 -7 8 295.57 26.4
 5 -7 8 320.97 22.6
 5 -7 8 301.77 43
 6 -7 8 538.45 31.5
 6 -7 8 584.24 34
 7 -7 8 351.76 28.2
 7 -7 8 426.26 28
 7 -7 8 416.36 34.1
 8 -7 8 147.49 23.3
 8 -7 8 164.88 26
 8 -7 8 105.49 18.5
 9 -7 8 78.79 25.8
 9 -7 8 87.69 22.7
 -7 -6 8 19.4 16.9
 -6 -6 8 207.88 19.3
 -5 -6 8 222.88 28.8
 -5 -6 8 269.37 19.3
 -4 -6 8 263.27 27.1
 -4 -6 8 315.17 20
 -3 -6 8 1.4 9
 -3 -6 8 19.8 14
 -2 -6 8 42.7 11.4
 -2 -6 8 32.5 13.7
 -1 -6 8 751.22 29
 -1 -6 8 761.12 35.5
 0 -6 8 242.68 18.9
 0 -6 8 278.17 11.6
 0 -6 8 275.27 16
 0 -6 8 249.78 23.4
 1 -6 8 61.49 9.3
 1 -6 8 49.8 8.3
 1 -6 8 55.49 14.1
 1 -6 8 70.19 14.3
 2 -6 8 96.89 16.3
 2 -6 8 57.39 15.4
 2 -6 8 83.49 12.9
 3 -6 8 2.6 12.6
 3 -6 8 8.9 13.9
 3 -6 8 -6.2 9.4
 4 -6 8 618.34 33.4
 4 -6 8 647.84 27.3
 4 -6 8 595.84 32.9
 5 -6 8 169.58 24.3
 5 -6 8 217.28 23.4
 5 -6 8 206.68 19.1
 6 -6 8 509.15 33.3
 6 -6 8 460.25 30.1
 7 -6 8 91.29 21.5
 7 -6 8 84.59 18.3
 7 -6 8 59.99 16.5
 8 -6 8 -5.9 19.1
 8 -6 8 -15.9 15.1
 9 -6 8 105.69 23
 -8 -5 8 14.6 16.8
 -6 -5 8 -6.6 13.2
 -6 -5 8 35.3 10.5
 -5 -5 8 272.17 17.7
 -5 -5 8 242.28 26.6
 -4 -5 8 724.33 26.3
 -4 -5 8 657.03 35.2
 -3 -5 8 593.44 32.5
 -3 -5 8 592.44 23.6
 -2 -5 8 1318.47 47.1
 -2 -5 8 1312.47 38.9
 -1 -5 8 -1.7 3.3
 -1 -5 8 11.4 11.9
 -1 -5 8 -13.2 8.9
 0 -5 8 74.79 8.4
 0 -5 8 68.99 13.2
 0 -5 8 64.19 14.2
 1 -5 8 225.48 14.2
 1 -5 8 244.58 22.5
 1 -5 8 236.08 13.7
 2 -5 8 128.99 14
 2 -5 8 117.69 16.8
 2 -5 8 112.29 16.8
 3 -5 8 690.43 30.9
 3 -5 8 668.63 27.2
 3 -5 8 710.73 34
 4 -5 8 11.9 13.6
 4 -5 8 30.4 12.5
 4 -5 8 9.2 15
 5 -5 8 220.88 19.4
 5 -5 8 213.28 26.5
 5 -5 8 215.58 23.7
 6 -5 8 252.67 25.9
 6 -5 8 207.18 26.2
 7 -5 8 599.84 31.6
 7 -5 8 522.25 34.5
 7 -5 8 594.44 36.5
 8 -5 8 125.49 20.9
 8 -5 8 152.68 25.5
 8 -5 8 84.49 19.4
 9 -5 8 97.79 23.6
 -8 -4 8 61.29 18
 -7 -4 8 147.59 13.1
 -6 -4 8 255.07 28
 -6 -4 8 325.97 17.9
 5 4 -8 961.3 30.5
 -5 -4 8 1074.49 31.6
 -5 -4 8 1096.79 44.2
 4 4 -8 580.64 22.3
 -4 -4 8 639.24 22.4
 -4 -4 8 646.64 34.2
 3 4 -8 258.47 15.8
 -3 -4 8 279.27 24.3
 -3 -4 8 295.17 15.6
 -2 -4 8 62.79 13.8
 -2 -4 8 85.19 11.4
 -1 -4 8 -4.3 8.7
 -1 -4 8 -9 9.9
 0 -4 8 677.13 31.2
 0 -4 8 650.43 21
 0 -4 8 707.23 26.9
 1 -4 8 518.05 25
 1 -4 8 483.45 20
 1 -4 8 492.15 19.5
 1 -4 8 494.25 27.3
 2 -4 8 169.58 15.1
 2 -4 8 201.28 19.3
 2 -4 8 240.08 24.4
 3 -4 8 2705.83 73.39
 3 -4 8 2726.93 77.09
 3 -4 8 2684.03 70.49
 4 -4 8 5.4 13.8
 4 -4 8 -6.1 13.9
 4 -4 8 -3.2 11.1
 5 -4 8 129.19 17.5
 5 -4 8 94.89 18.3
 5 -4 8 124.89 19.3
 6 -4 8 428.56 34.7
 6 -4 8 402.56 31.7
 6 -4 8 424.66 30.3
 7 -4 8 87.69 19.4
 7 -4 8 125.99 20
 7 -4 8 145.89 23.1
 8 -4 8 14.4 16.3
 8 -4 8 21.8 18.3
 8 -4 8 18 20.4
 9 -4 8 174.08 26.3
 9 -4 8 204.48 46.3
 -9 -3 8 27.2 16.8
 -8 -3 8 29.2 15.4
 7 3 -8 207.78 8.3
 -7 -3 8 172.38 25.5
 -6 -3 8 -16.4 12.1
 5 3 -8 720.63 22.5
 -5 -3 8 759.02 23.2
 -5 -3 8 827.12 37.6
 4 3 -8 -11.6 6.5
 -4 -3 8 1.2 10.8
 -4 -3 8 2.9 5.7
 -3 -3 8 1741.93 45.5
 -3 -3 8 1824.92 55.69
 2 3 -8 809.82 25.4
 2 3 -8 795.52 22.1
 -2 -3 8 810.02 33.6
 -2 -3 8 810.02 26.1
 -2 -3 8 757.42 20.6
 1 3 -8 887.41 26.7
 -1 -3 8 873.31 28.7
 -1 -3 8 890.61 35.1
 0 3 -8 349.17 17.6
 0 -3 8 365.36 23.8
 0 -3 8 356.56 19.4
 0 -3 8 337.97 15.3
 -1 3 -8 2807.52 71.69
 1 -3 8 2687.03 71.49
 1 -3 8 2784.72 76.39
 -2 3 -8 3035.5 78.99
 2 -3 8 2917.61 79.19
 2 -3 8 2998.1 82.19
 2 -3 8 3024 77.09
 -3 3 -8 137.59 18.8
 3 -3 8 115.39 17
 3 -3 8 131.89 18.8
 3 -3 8 129.69 17.2
 -4 3 -8 -4.9 13.8
 4 -3 8 -11.7 13
 4 -3 8 -0.8 11.7
 4 -3 8 -15.6 13.5
 5 -3 8 13.8 14.9
 5 -3 8 -5.7 13.8
 5 -3 8 1.2 12.3
 6 -3 8 39.8 15.3
 6 -3 8 66.09 16.9
 7 -3 8 91.39 20.7
 7 -3 8 99.59 19.6
 8 -3 8 13.1 19.1
 8 -3 8 30.6 17.5
 8 2 -8 132.09 11.1
 -7 -2 8 -13.2 10.9
 6 2 -8 199.68 9
 6 2 -8 165.68 9.6
 -6 -2 8 169.28 23.5
 5 2 -8 382.06 12.4
 5 2 -8 412.96 12.9
 -5 -2 8 371.06 12.8
 -5 -2 8 400.66 26
 4 2 -8 613.24 17.5
 4 2 -8 601.24 18.3
 -4 -2 8 610.44 29.4
 -4 -2 8 569.24 15.8
 -4 -2 8 601.04 18.8
 3 2 -8 412.16 14.8
 3 2 -8 400.06 15.5
 -3 -2 8 385.36 13
 -3 -2 8 403.16 15.7
 -3 -2 8 430.86 26.4
 2 2 -8 320.07 14.6
 2 2 -8 321.47 15.6
 -2 -2 8 326.37 13.2
 -2 -2 8 302.57 15.6
 -2 -2 8 351.36 23.3
 1 2 -8 65.49 9.4
 1 2 -8 74.29 10
 -1 -2 8 64.09 9.1
 -1 -2 8 74.99 10.8
 -1 -2 8 68.69 12.9
 0 2 -8 607.34 23.9
 0 -2 8 593.94 21.7
 0 -2 8 602.04 29.2
 0 -2 8 626.54 23.7
 -1 2 -8 589.14 25.5
 1 -2 8 599.64 37.6
 1 -2 8 593.54 31
 2 -2 8 485.95 23.6
 2 -2 8 490.85 28.8
 -3 2 -8 493.55 29.3
 3 -2 8 530.85 30.4
 3 -2 8 526.45 26
 -4 2 -8 111.49 19
 4 -2 8 150.48 23.1
 4 -2 8 153.48 19.1
 4 -2 8 129.89 17.4
 -5 2 -8 2113.89 67.49
 5 -2 8 2101.99 66.39
 5 -2 8 2109.19 62.79
 5 -2 8 1993 61.49
 -6 2 -8 301.47 28.7
 6 -2 8 288.97 25
 6 -2 8 307.57 25.8
 6 -2 8 255.87 27.1
 7 -2 8 353.26 32.7
 7 -2 8 402.76 29.7
 7 -2 8 424.06 30.4
 8 -2 8 5.9 17.8
 8 -2 8 36 20.6
 8 -2 8 61.09 19.3
 -10 -1 8 30.3 18.2
 9 1 -8 27.8 8.1
 -9 -1 8 10.8 14.3
 8 1 -8 33 7.7
 -8 -1 8 -2.5 11.5
 -7 -1 8 10.5 11.4
 6 1 -8 238.18 13
 -6 -1 8 228.08 23
 5 1 -8 231.98 12.2
 -5 -1 8 207.38 21.9
 4 1 -8 9.2 6.5
 4 1 -8 19.8 4.2
 -4 -1 8 0.4 10.8
 -4 -1 8 9.7 5.2
 -4 -1 8 3.1 3.7
 -4 -1 8 2.9 6.2
 3 1 -8 10.7 5.3
 3 1 -8 10.9 6.7
 -3 -1 8 14.2 6.1
 -3 -1 8 23.4 11.1
 2 1 -8 3230.58 78.29
 2 1 -8 3260.67 79.49
 -2 -1 8 3188.68 76.39
 -2 -1 8 3127.79 82.49
 -2 -1 8 3387.66 85.89
 1 1 -8 7.2 6.6
 1 1 -8 -0.5 7.7
 -1 -1 8 -0.3 10.6
 -1 -1 8 3 7.4
 -1 -1 8 -0.9 5.2
 0 1 -8 128.29 14.5
 0 -1 8 137.29 13.7
 0 -1 8 119.59 19
 -1 1 -8 1305.07 42.7
 1 -1 8 1337.47 46.2
 1 -1 8 1386.16 52.39
 -2 1 -8 1350.96 46.1
 2 -1 8 1414.86 48.4
 2 -1 8 1395.06 42.5
 -3 1 -8 71.19 16.5
 3 -1 8 96.99 15.6
 3 -1 8 78.39 16.3
 -4 1 -8 866.21 39.5
 4 -1 8 983.3 40.6
 4 -1 8 880.81 35.6
 -5 1 -8 -28.1 15.2
 5 -1 8 -0.4 14.3
 5 -1 8 -14.8 13.2
 -6 1 -8 66.19 20
 6 -1 8 52.99 16.5
 6 -1 8 65.09 18.2
 6 -1 8 24.3 17.1
 7 -1 8 36.4 18.2
 7 -1 8 29.3 18.2
 7 -1 8 36.1 18.7
 8 -1 8 9.9 20.1
 8 -1 8 -5.3 17.1
 8 -1 8 24.2 21.2
 10 0 -8 201.48 21.7
 -10 0 8 213.88 26.6
 -9 0 8 21.7 13.3
 8 0 -8 96.99 12.8
 -8 0 8 80.29 15
 7 0 -8 22 7.8
 -7 0 8 13 6.8
 -7 0 8 -2.5 10.4
 6 0 -8 17.5 7.8
 -6 0 8 10.7 6.9
 -6 0 8 18.6 11.7
 5 0 -8 15.9 7.7
 -5 0 8 8.7 10.4
 -4 0 8 37.6 5.3
 -4 0 8 49.99 6.6
 -4 0 8 61.39 12.5
 3 0 -8 46.2 9.1
 -3 0 8 46.9 13
 -3 0 8 55.49 8
 -3 0 8 56.69 7.6
 -3 0 8 62.09 8.8
 2 0 -8 142.09 13.7
 -2 0 8 135.79 18.4
 -2 0 8 145.99 10.5
 -2 0 8 141.59 11.7
 1 0 -8 155.48 14.9
 -1 0 8 170.08 12.7
 -1 0 8 175.18 21.5
 -1 0 8 175.08 14.2
 0 0 -8 215.58 17.8
 0 0 8 216.58 14.5
 0 0 8 262.87 21.9
 1 0 8 16.9 12.3
 1 0 8 5.5 9.5
 -2 0 -8 723.93 32.9
 2 0 8 765.72 29.8
 2 0 8 790.22 35.6
 -3 0 -8 501.95 30.8
 3 0 8 600.94 33.6
 3 0 8 521.85 26.4
 -4 0 -8 1120.49 46.6
 4 0 8 1109.89 44.9
 4 0 8 1048.8 40
 -5 0 -8 465.75 44.7
 5 0 8 478.65 33.8
 -6 0 -8 259.17 29.1
 6 0 8 271.37 24.6
 6 0 8 261.87 25.2
 -7 0 -8 84.99 24
 7 0 8 79.69 20.3
 7 0 8 93.79 20
 7 0 8 74.39 20.4
 8 0 8 124.89 27.6
 8 0 8 77.69 21.2
 10 -1 -8 27.7 11.4
 -10 1 8 21.7 12.3
 9 -1 -8 8.9 10
 -9 1 8 11 10.9
 -8 1 8 347.27 24.8
 7 -1 -8 186.48 15.3
 -7 1 8 164.88 20
 6 -1 -8 104.59 14.3
 -6 1 8 99.09 14.5
 5 -1 -8 102.99 13.7
 -5 1 8 85.69 11.7
 -5 1 8 87.09 24.6
 4 -1 -8 544.15 21.8
 -4 1 8 528.95 15.3
 -4 1 8 483.35 19.4
 -4 1 8 542.75 15.1
 3 -1 -8 -0.6 8.1
 -3 1 8 2.6 6.9
 -3 1 8 5.1 5.6
 2 -1 -8 1377.46 41.5
 -2 1 8 1409.46 37.3
 -2 1 8 1374.56 39.2
 -2 1 8 1412.26 46.4
 1 -1 -8 -1.7 9.2
 -1 1 8 1.3 10.5
 -1 1 8 -4.7 7.1
 0 -1 -8 -4.6 9.8
 0 1 8 11.5 8.9
 0 1 8 17.8 11.9
 -1 -1 -8 702.93 32.2
 1 1 8 756.62 28.2
 1 1 8 691.63 32.8
 -2 -1 -8 700.93 34.6
 2 1 8 763.22 35.1
 2 1 8 743.33 30.4
 -3 -1 -8 319.57 26.3
 3 1 8 387.26 24.3
 3 1 8 346.07 27.4
 -4 -1 -8 179.18 25.4
 4 1 8 184.48 21.4
 4 1 8 181.08 24.6
 -5 -1 -8 3.3 17.7
 5 1 8 21.7 15.3
 5 1 8 36.5 16.8
 -6 -1 -8 85.49 24.2
 6 1 8 120.29 21.1
 6 1 8 99.19 20.3
 -7 -1 -8 6.9 21
 7 1 8 9.1 17.1
 7 1 8 -12.7 16.9
 7 1 8 31.6 17.9
 10 -2 -8 40.3 12.8
 -10 2 8 15.6 11
 9 -2 -8 179.18 18.6
 -9 2 8 141.19 18.7
 8 -2 -8 185.58 17.5
 -7 2 8 65.09 14.7
 6 -2 -8 958.9 32.8
 -6 2 8 1015.9 37.4
 5 -2 -8 120.09 15.2
 -5 2 8 175.98 19.7
 4 -2 -8 570.14 23.5
 -4 2 8 532.15 16.4
 -4 2 8 512.95 19.7
 -4 2 8 536.95 27.4
 3 -2 -8 267.97 18.3
 -3 2 8 283.47 13.3
 2 -2 -8 214.38 16.6
 -2 2 8 254.87 23.5
 -2 2 8 232.58 14.3
 -2 2 8 243.48 14.9
 1 -2 -8 -9.2 13.8
 -1 2 8 -2.1 10.8
 -1 2 8 6.4 8.2
 0 -2 -8 376.16 23.1
 0 2 8 368.96 25
 0 2 8 374.96 22.9
 -1 -2 -8 -14.2 11.8
 1 2 8 -0.8 11.3
 1 2 8 14.8 13.1
 -2 -2 -8 415.06 28
 2 2 8 432.96 25.4
 2 2 8 459.95 28.9
 -3 -2 -8 697.33 36.5
 3 2 8 731.83 36.7
 3 2 8 717.63 32.1
 -4 -2 -8 15.2 18.1
 4 2 8 7.6 15
 -5 -2 -8 58.79 20.4
 5 2 8 78.79 17.8
 5 2 8 45.5 16.7
 -6 -2 -8 -10.8 17.8
 6 2 8 5.8 17
 6 2 8 -6.9 15.7
 -7 -2 -8 -31.2 21.7
 7 2 8 25.8 33.7
 7 2 8 -2.4 17.3
 11 -3 -8 19.8 14.9
 10 -3 -8 20 13.4
 -10 3 8 7.9 9.3
 9 -3 -8 197.38 19.9
 -9 3 8 196.28 18.6
 8 -3 -8 17.8 11.1
 -8 3 8 1.2 9.1
 7 -3 -8 -7.1 9.9
 -7 3 8 -3.9 9.5
 6 -3 -8 161.58 17.8
 -6 3 8 142.49 19.7
 -5 3 8 147.89 6.7
 4 -3 -8 5.5 15.4
 -4 3 8 15.7 14.8
 -4 3 8 14.2 6.1
 -3 3 8 1033.2 38.1
 -3 3 8 918.71 28.9
 -3 3 8 976.7 28.9
 2 -3 -8 856.31 33.4
 -2 3 8 871.41 35.3
 -2 3 8 885.71 28.7
 1 -3 -8 154.38 19.6
 -1 3 8 161.28 20.7
 -1 3 8 202.28 16.2
 0 -3 -8 1283.47 44.9
 0 3 8 1291.57 45.7
 0 3 8 1302.47 40.8
 -1 -3 -8 1896.11 61.49
 1 3 8 1911.01 60.49
 1 3 8 2001.3 57.39
 -2 -3 -8 655.73 34.4
 2 3 8 677.63 35.9
 2 3 8 656.43 30
 -3 -3 -8 64.09 19.8
 3 3 8 68.39 16.8
 3 3 8 71.29 17.3
 -4 -3 -8 -1.6 16.6
 4 3 8 7.2 14.2
 4 3 8 -1.5 14
 -5 -3 -8 -12.9 16.9
 5 3 8 9 16
 5 3 8 -6.2 14.8
 -6 -3 -8 108.59 25.7
 6 3 8 120.59 22.4
 6 3 8 94.69 21.3
 11 -4 -8 65.99 16.7
 10 -4 -8 19.2 14.4
 9 -4 -8 103.59 16.3
 -9 4 8 92.59 14.9
 8 -4 -8 33.7 13
 -8 4 8 29 9.9
 7 -4 -8 5.2 11
 -7 4 8 -5.9 9.5
 6 -4 -8 -16.7 10.6
 -6 4 8 -2.2 10.6
 5 -4 -8 143.39 19
 -5 4 8 168.08 21.9
 -5 4 8 155.98 9.9
 -5 4 8 134.69 9.2
 4 -4 -8 2505.45 67.79
 -4 4 8 2435.86 73.39
 -4 4 8 2439.86 60.09
 3 -4 -8 297.97 19.1
 3 -4 -8 275.77 20.6
 -3 4 8 293.77 16.6
 -3 4 8 329.37 19.4
 2 -4 -8 4.9 10.8
 2 -4 -8 7.1 11.7
 -2 4 8 8.1 9.7
 -2 4 8 12.6 12.5
 1 -4 -8 385.46 24.5
 1 -4 -8 355.16 26
 -1 4 8 397.96 26.1
 -1 4 8 317.97 21.1
 0 -4 -8 129.49 18.9
 0 -4 -8 105.79 18.6
 0 4 8 135.29 17.6
 0 4 8 103.29 16.8
 -1 -4 -8 628.44 35
 -1 -4 -8 612.64 34
 1 4 8 633.74 30.6
 1 4 8 673.93 35.6
 -2 -4 -8 935.11 43.4
 2 4 8 914.81 40.8
 2 4 8 919.81 37
 3 4 8 703.43 36.7
 3 4 8 677.83 34.1
 -4 -4 -8 173.58 26.2
 4 4 8 143.19 21.8
 4 4 8 145.29 22.1
 -5 -4 -8 119.89 24.9
 5 4 8 105.69 19.9
 5 4 8 103.09 20.6
 -6 -4 -8 381.86 40.3
 6 4 8 369.56 36.7
 11 -5 -8 22.8 16.7
 10 -5 -8 12.3 15.4
 9 -5 -8 4.7 13.2
 8 -5 -8 23.6 12.6
 -8 5 8 -11.3 8.2
 7 -5 -8 225.58 21.2
 -7 5 8 179.68 19.5
 6 -5 -8 142.99 18.2
 -6 5 8 151.78 10.2
 -6 5 8 172.38 21.7
 5 -5 -8 432.16 26.7
 5 -5 -8 416.46 19.7
 4 -5 -8 183.28 20.4
 -4 5 8 196.98 13.3
 -4 5 8 170.88 21.1
 3 -5 -8 284.07 22.1
 3 -5 -8 299.87 20.7
 -3 5 8 285.77 23.7
 2 -5 -8 30.7 13.3
 2 -5 -8 -0.1 14.3
 -2 5 8 22.6 12.8
 1 -5 -8 595.74 31.6
 1 -5 -8 633.94 32.1
 -1 5 8 683.13 33.1
 0 -5 -8 968.8 42.3
 0 -5 -8 1039.1 42.3
 0 5 8 989.3 41.4
 0 5 8 1006.3 37.3
 -1 -5 -8 259.27 25.8
 -1 -5 -8 235.68 25.7
 1 5 8 278.97 28.6
 1 5 8 285.37 22.7
 -2 -5 -8 272.97 27.3
 2 5 8 275.37 41.3
 -3 -5 -8 308.87 29.6
 3 5 8 318.47 27.6
 3 5 8 360.36 29.9
 -4 -5 -8 187.88 28.5
 4 5 8 163.68 22.9
 4 5 8 135.19 21.7
 -5 -5 -8 -2.7 19.3
 5 5 8 -9.9 17
 5 5 8 -0.7 17.9
 11 -6 -8 25.9 17.3
 10 -6 -8 -1.8 15.9
 -9 6 8 96.09 12.3
 -8 6 8 126.29 16.5
 7 -6 -8 219.48 22.6
 -7 6 8 154.78 10.4
 -7 6 8 186.88 20.2
 6 -6 -8 12.6 13.3
 6 -6 -8 9.9 8.1
 -6 6 8 16.7 12.1
 5 -6 -8 20.3 10.1
 5 -6 -8 11.2 13.6
 -5 6 8 37.8 13.8
 4 -6 -8 55.09 12.9
 4 -6 -8 46.2 14.9
 -4 6 8 53.39 14.4
 3 -6 -8 136.49 19.1
 3 -6 -8 148.49 19.3
 -3 6 8 129.89 17.4
 2 -6 -8 54.99 17.3
 2 -6 -8 52.09 14.6
 -2 6 8 45.4 14.5
 1 -6 -8 29.6 16
 1 -6 -8 37 16
 -1 6 8 37.3 14.7
 0 -6 -8 437.66 29.7
 0 -6 -8 364.46 28.2
 0 6 8 394.06 29.8
 -1 -6 -8 196.68 28.2
 1 6 8 235.38 26.7
 1 6 8 148.19 22.9
 -2 -6 -8 6.4 17.8
 -2 -6 -8 15.2 17.4
 2 6 8 37.8 16.1
 2 6 8 -6.3 14
 -3 -6 -8 -7.2 17.8
 -3 -6 -8 8.5 18
 3 6 8 5.6 15.2
 3 6 8 7.4 15.1
 -4 -6 -8 219.48 30.4
 4 6 8 230.48 30.4
 4 6 8 255.67 26.7
 -5 -6 -8 360.26 42.4
 5 6 8 321.77 31.1
 10 -7 -8 47.8 17.5
 9 -7 -8 188.68 24.4
 8 -7 -8 653.33 32.4
 -8 7 8 516.35 24.9
 7 -7 -8 41.3 9.2
 7 -7 -8 48.4 16
 -7 7 8 26.2 11.6
 6 -7 -8 31.6 15.1
 6 -7 -8 34.7 10.8
 -6 7 8 19.3 13.6
 5 -7 -8 100.19 14.7
 5 -7 -8 75.09 17
 -5 7 8 71.99 15.1
 4 -7 -8 626.94 31.8
 4 -7 -8 671.43 30.9
 -4 7 8 687.03 32.3
 3 -7 -8 155.28 21.3
 3 -7 -8 145.09 20.1
 -3 7 8 183.58 22.4
 2 -7 -8 221.08 23.6
 2 -7 -8 198.78 21.9
 -2 7 8 237.98 24.6
 1 -7 -8 10.9 15.8
 1 -7 -8 17.3 15.8
 -1 7 8 0 13.4
 0 -7 -8 508.55 34.4
 0 -7 -8 458.35 31.8
 0 7 8 484.15 36.2
 -1 -7 -8 169.08 25.6
 -1 -7 -8 139.89 23.4
 1 7 8 117.29 20.5
 -2 -7 -8 3.1 17.8
 -2 -7 -8 14 18.6
 2 7 8 7.3 15.5
 2 7 8 25.6 15.6
 -3 -7 -8 26.4 20.4
 -3 -7 -8 29.6 20.9
 3 7 8 59.19 18
 3 7 8 37.7 17.8
 -4 -7 -8 0.7 31.6
 4 7 8 3.6 17.9
 4 7 8 -17 16.3
 10 -8 -8 48.6 18.6
 9 -8 -8 38.5 17.2
 8 -8 -8 643.94 35.3
 8 -8 -8 670.83 24.9
 7 -8 -8 8.8 14.5
 7 -8 -8 14.3 10
 6 -8 -8 122.59 19.8
 6 -8 -8 103.29 22.4
 5 -8 -8 138.19 20.2
 -5 8 8 106.29 16.3
 4 -8 -8 224.18 23.6
 -4 8 8 280.17 26.6
 3 -8 -8 150.18 20.6
 -3 8 8 134.29 22.2
 2 -8 -8 90.79 18.8
 2 -8 -8 60.09 18.2
 -2 8 8 91.29 18
 1 -8 -8 23.6 17.3
 1 -8 -8 4.6 16.7
 -1 8 8 12.8 15.2
 0 -8 -8 87.59 22.3
 0 -8 -8 86.29 20.9
 0 8 8 49.6 16.3
 -1 -8 -8 257.17 31.8
 -1 -8 -8 321.87 31.8
 1 8 8 300.07 31.9
 -2 -8 -8 96.99 24.7
 -2 -8 -8 30.6 20.9
 2 8 8 68.89 18.5
 2 8 8 41.2 19.1
 -3 -8 -8 19.1 23.7
 3 8 8 25 20.6
 3 8 8 21.2 20.3
 10 -9 -8 32.3 17.3
 9 -9 -8 83.99 19.5
 8 -9 -8 86.09 18.8
 7 -9 -8 -2.6 14.2
 7 -9 -8 12 11.2
 -7 9 8 -8.3 12.4
 6 -9 -8 23.9 12.5
 6 -9 -8 -1.1 14.3
 -6 9 8 -10.3 12.1
 5 -9 -8 166.28 22.7
 5 -9 -8 122.09 20.6
 -5 9 8 109.89 17.5
 4 -9 -8 21 14.9
 4 -9 -8 -1.5 15.2
 -4 9 8 4.8 13.8
 3 -9 -8 181.38 23.2
 3 -9 -8 210.18 26
 -3 9 8 144.19 20
 2 -9 -8 200.28 26.1
 -2 9 8 211.28 25.9
 1 -9 -8 11.6 17.5
 1 -9 -8 -13.7 16.6
 -1 9 8 9.6 16.5
 0 -9 -8 30 20.1
 0 -9 -8 22.7 18.7
 0 9 8 -5 16.1
 -1 -9 -8 228.48 29.9
 -1 -9 -8 282.77 35.2
 1 9 8 278.97 31.4
 -2 -9 -8 148.09 35.3
 2 9 8 178.88 29.4
 9 -10 -8 45.9 18.1
 8 -10 -8 57.69 18.2
 -8 10 8 11.7 14.9
 7 -10 -8 21 16.6
 7 -10 -8 26.4 13.1
 6 -10 -8 15.9 16.2
 6 -10 -8 20.7 14.1
 -6 10 8 7.8 13.5
 5 -10 -8 235.68 27.4
 5 -10 -8 235.98 25.5
 -5 10 8 223.98 27.1
 4 -10 -8 3.8 16
 4 -10 -8 11.8 16.2
 -4 10 8 15.8 15.3
 3 -10 -8 36.8 18.4
 3 -10 -8 71.89 20
 -3 10 8 53.09 17.1
 2 -10 -8 34.9 19.5
 2 -10 -8 60.99 19.4
 -2 10 8 24.1 16.7
 1 -10 -8 11.2 19.4
 1 -10 -8 22 19.5
 -1 10 8 -1.4 15.4
 0 -10 -8 101.39 23.4
 0 -10 -8 130.69 25.7
 0 10 8 93.29 20.6
 -1 -10 -8 40 28.2
 -1 -10 -8 45.3 25.4
 7 -11 -8 44.8 15.3
 7 -11 -8 28.6 16.8
 6 -11 -8 31.2 17.5
 6 -11 -8 35.9 16.5
 5 -11 -8 35.6 16.2
 5 -11 -8 9.2 16.9
 -5 11 8 29.5 21.3
 4 -11 -8 36.6 18.3
 4 -11 -8 34.9 17.3
 -4 11 8 6.4 16.4
 3 -11 -8 18 17.7
 3 -11 -8 15.1 17.8
 -3 11 8 40.1 18
 2 -11 -8 18.8 18.2
 2 -11 -8 36.3 20.3
 -2 11 8 28.2 17.7
 1 -11 -8 51.49 21.4
 -1 11 8 30.6 19.1
 6 -12 -8 68.89 18.3
 5 -12 -8 57.19 25.5
 5 -12 -8 50.39 18.5
 -5 12 8 17.7 16.1
 4 -12 -8 35 18.7
 4 -12 -8 11.1 17.6
 -4 12 8 -8.4 15.7
 3 -12 -8 55.59 22
 3 -12 -8 40.9 19.8
 0 -12 9 281.67 27.2
 1 -12 9 15.1 14.9
 1 -12 9 3.7 16.3
 2 -12 9 40.6 19.1
 2 -12 9 25.8 16.6
 3 -12 9 352.76 21.9
 3 -12 9 375.96 32.9
 3 -12 9 384.46 31.3
 4 -12 9 9.4 13.8
 4 -12 9 34 25.5
 4 -12 9 28 16.5
 5 -12 9 7.6 19
 5 -12 9 -6.6 15
 5 -12 9 -9.7 15.5
 -2 -11 9 4.8 20
 -2 -11 9 49.8 15.6
 -1 -11 9 114.09 22.6
 -1 -11 9 173.58 21.6
 0 -11 9 411.86 28.5
 0 -11 9 324.27 33.4
 1 -11 9 228.08 25.4
 1 -11 9 184.28 28.5
 2 -11 9 24.5 15.8
 2 -11 9 15.2 15.6
 2 -11 9 8.5 9.6
 3 -11 9 -11.6 15.1
 3 -11 9 -12.9 15.8
 3 -11 9 -1.6 10.7
 4 -11 9 20.4 14.2
 4 -11 9 0 15.5
 4 -11 9 24.7 18.8
 5 -11 9 63.99 20.4
 5 -11 9 49.5 17.2
 5 -11 9 51.69 18.5
 6 -11 9 116.29 20
 6 -11 9 140.79 21.9
 -3 -10 9 279.37 25.1
 -2 -10 9 0.2 15.1
 -2 -10 9 26.5 13.5
 -1 -10 9 92.59 20.5
 0 -10 9 198.98 28.2
 0 -10 9 274.67 24.5
 1 -10 9 210.18 24.3
 1 -10 9 170.68 11.5
 1 -10 9 145.09 22
 2 -10 9 851.91 37.5
 2 -10 9 828.92 29.1
 2 -10 9 862.41 43.4
 3 -10 9 415.36 30.6
 3 -10 9 417.66 22.5
 3 -10 9 423.06 31.2
 4 -10 9 23.6 18.1
 4 -10 9 5 12.7
 4 -10 9 -2.9 14.5
 5 -10 9 303.77 31.7
 5 -10 9 332.47 30.1
 5 -10 9 312.57 35.2
 6 -10 9 146.79 22.2
 6 -10 9 133.49 24.6
 7 -10 9 15.1 18.6
 7 -10 9 13.9 21.8
 -4 -9 9 19.3 18.1
 -4 -9 9 90.49 21.8
 -3 -9 9 106.19 16.5
 -3 -9 9 85.29 21
 -2 -9 9 7.9 15.8
 -2 -9 9 62.99 14.4
 -1 -9 9 156.58 26
 -1 -9 9 184.58 19.9
 0 -9 9 100.29 16.8
 0 -9 9 98.69 19.4
 1 -9 9 357.46 16.1
 1 -9 9 393.46 30.4
 2 -9 9 78.69 29.8
 2 -9 9 102.59 18.7
 2 -9 9 91.29 12
 3 -9 9 142.79 20.9
 3 -9 9 106.29 21.5
 3 -9 9 129.59 17
 4 -9 9 20.3 14.8
 4 -9 9 51.69 19.9
 4 -9 9 22.4 13.1
 5 -9 9 186.08 25.3
 5 -9 9 160.38 21.5
 5 -9 9 173.08 25.2
 6 -9 9 202.78 26
 6 -9 9 218.48 25.2
 6 -9 9 241.28 29.6
 7 -9 9 181.28 24.2
 7 -9 9 175.48 25.8
 7 -9 9 229.98 29.6
 -5 -8 9 3 16.7
 -3 -8 9 113.49 21.3
 -3 -8 9 160.98 18.5
 -2 -8 9 9 14.2
 -2 -8 9 18.8 11
 -1 -8 9 74.89 14.9
 -1 -8 9 55.19 16.4
 0 -8 9 236.38 9.6
 0 -8 9 172.18 20.9
 1 -8 9 148.59 21.2
 1 -8 9 131.19 12
 1 -8 9 155.18 23.3
 2 -8 9 43.2 10.1
 2 -8 9 32 16.5
 2 -8 9 44.8 14.9
 3 -8 9 -6.5 9.8
 3 -8 9 -8.3 12.7
 4 -8 9 448.76 29.8
 4 -8 9 414.96 24.4
 4 -8 9 463.25 30.3
 5 -8 9 310.87 29
 5 -8 9 359.46 29.9
 5 -8 9 342.37 24.6
 6 -8 9 0.3 15
 6 -8 9 4.7 15.5
 6 -8 9 37.4 21
 7 -8 9 120.59 25.7
 7 -8 9 105.69 20.7
 7 -8 9 62.69 18.2
 8 -8 9 -33.7 15.1
 8 -8 9 -22.3 21.5
 8 -8 9 -11.8 16.8
 -6 -7 9 40.6 18.6
 -5 -7 9 -4.9 14.9
 -4 -7 9 18.7 15.9
 -3 -7 9 67.99 12.9
 -3 -7 9 61.79 17.3
 -2 -7 9 1022.6 35
 -2 -7 9 866.91 47
 -1 -7 9 -11.5 10.4
 -1 -7 9 -2.8 13.1
 0 -7 9 37.2 13.6
 0 -7 9 39.6 14.3
 1 -7 9 21.4 13.5
 1 -7 9 23.2 14.3
 1 -7 9 26.7 8.1
 2 -7 9 105.39 13.8
 2 -7 9 91.69 16.8
 2 -7 9 106.59 18.8
 3 -7 9 74.49 17.2
 3 -7 9 80.19 12.9
 3 -7 9 86.69 18.6
 4 -7 9 19.3 15.1
 4 -7 9 14.7 12.7
 4 -7 9 26.3 17.8
 5 -7 9 80.29 20.4
 5 -7 9 48.9 14.6
 5 -7 9 32.3 15.4
 6 -7 9 400.56 31.5
 6 -7 9 407.26 26.7
 6 -7 9 429.76 32.5
 7 -7 9 615.14 37.9
 7 -7 9 550.54 36.1
 7 -7 9 604.04 34.4
 8 -7 9 -7.7 16.3
 8 -7 9 36.9 18.6
 -7 -6 9 95.59 22.1
 -6 -6 9 116.09 21
 -5 -6 9 38.4 12.4
 -5 -6 9 1.8 15.4
 -4 -6 9 355.06 30.4
 -4 -6 9 431.76 21.5
 -3 -6 9 114.99 15.4
 -3 -6 9 113.59 22.3
 -2 -6 9 605.24 33.8
 -2 -6 9 606.14 26
 -1 -6 9 26.1 13.7
 -1 -6 9 5.7 10.9
 0 -6 9 -14.3 12.3
 0 -6 9 -14.9 12.3
 0 -6 9 6.7 5.7
 1 -6 9 -4.8 7
 1 -6 9 14.9 8
 1 -6 9 -11.1 12.5
 1 -6 9 -8.8 12.5
 2 -6 9 164.78 18.2
 2 -6 9 158.18 25.1
 2 -6 9 184.08 21.7
 3 -6 9 12.5 13.7
 3 -6 9 9.6 15
 3 -6 9 17.6 11.1
 4 -6 9 44.9 17.7
 4 -6 9 40.6 14.9
 4 -6 9 48.3 13.2
 5 -6 9 1.1 14.1
 5 -6 9 2.6 17.1
 5 -6 9 1.7 12.4
 6 -6 9 122.79 20.1
 6 -6 9 102.69 18.8
 6 -6 9 159.58 24.6
 7 -6 9 24.7 17.7
 7 -6 9 65.89 22.1
 7 -6 9 62.29 18.5
 8 -6 9 14.3 18.3
 8 -6 9 -24 31.3
 -7 -5 9 47.3 18
 -6 -5 9 0 15
 -5 -5 9 492.05 22.2
 -5 -5 9 410.96 31.2
 -4 -5 9 350.26 18.4
 -4 -5 9 350.36 28.7
 -3 -5 9 1730.23 58.49
 -3 -5 9 1681.83 47.1
 -2 -5 9 286.07 25.8
 -1 -5 9 502.35 15.1
 -1 -5 9 546.05 31.1
 -1 -5 9 513.15 24.3
 0 -5 9 550.34 30.9
 0 -5 9 530.65 26
 0 -5 9 518.05 18.4
 1 -5 9 1163.18 33.9
 1 -5 9 1151.68 39.5
 1 -5 9 1157.88 44.1
 2 -5 9 720.23 35
 2 -5 9 734.43 30.5
 2 -5 9 687.03 32.5
 3 -5 9 109.89 16.2
 3 -5 9 117.69 18.9
 3 -5 9 90.19 18
 4 -5 9 62.09 17.7
 4 -5 9 61.19 16.9
 4 -5 9 74.39 14.7
 5 -5 9 8 13.4
 5 -5 9 3.4 15.2
 5 -5 9 15.8 16.7
 6 -5 9 26.2 18.5
 6 -5 9 -20.8 15.9
 6 -5 9 -8.6 14.2
 7 -5 9 57.39 18.9
 7 -5 9 77.39 19.7
 7 -5 9 89.19 22.7
 8 -5 9 5.6 18.1
 8 -5 9 43 19.5
 8 -5 9 20.5 23.9
 -8 -4 9 16.4 17
 -7 -4 9 -13.8 14.2
 -6 -4 9 42.4 17.5
 5 4 -9 930.81 30.3
 -5 -4 9 1066.09 31
 -5 -4 9 1050.69 45.5
 4 4 -9 1222.98 36.1
 -4 -4 9 1319.67 36.6
 -4 -4 9 1336.67 50.29
 -3 -4 9 236.38 24.6
 -3 -4 9 244.98 15.8
 -2 -4 9 154.08 14.9
 -2 -4 9 151.18 6.2
 -2 -4 9 178.18 22.7
 -1 -4 9 399.66 14.6
 -1 -4 9 379.76 22.9
 -1 -4 9 441.86 27.9
 0 -4 9 1054.29 31.9
 0 -4 9 1103.99 37.2
 0 -4 9 1092.79 31.5
 0 -4 9 1173.58 44.1
 1 -4 9 938.91 29.7
 1 -4 9 906.21 38.7
 1 -4 9 874.21 33.4
 2 -4 9 906.71 39.5
 2 -4 9 918.91 32
 2 -4 9 964.8 35.8
 3 -4 9 82.19 17.2
 3 -4 9 84.59 14.1
 3 -4 9 81.39 17.1
 4 -4 9 350.66 26.5
 4 -4 9 338.37 29.2
 4 -4 9 366.56 23.4
 5 -4 9 616.94 37.1
 5 -4 9 579.84 32.4
 5 -4 9 638.34 30.8
 6 -4 9 35 17.9
 6 -4 9 74.89 17.6
 6 -4 9 78.29 19.7
 7 -4 9 95.19 22.4
 7 -4 9 110.79 20.6
 7 -4 9 60.79 24.6
 8 -4 9 -28.5 17.4
 8 -4 9 23.1 24.1
 8 -4 9 -10.7 29.4
 -9 -3 9 18.6 16.9
 -8 -3 9 34.5 16.5
 6 3 -9 113.29 7.7
 -6 -3 9 116.99 18.8
 5 3 -9 500.15 18
 -5 -3 9 579.84 19.3
 -5 -3 9 573.74 34.5
 4 3 -9 801.02 28.3
 -4 -3 9 887.61 25.8
 -4 -3 9 898.31 38.4
 3 3 -9 6.7 7.5
 -3 -3 9 15.7 7.9
 -3 -3 9 6.7 12.3
 2 3 -9 -6.9 6.9
 -2 -3 9 4 8.7
 -2 -3 9 -1.7 11.9
 -2 -3 9 3.5 4.5
 1 3 -9 383.56 18.3
 -1 -3 9 382.26 18.2
 -1 -3 9 397.16 20.7
 -1 -3 9 403.76 26.7
 0 3 -9 192.18 16.3
 0 -3 9 202.58 18.6
 0 -3 9 204.58 13.5
 0 -3 9 237.88 23.9
 -1 3 -9 3225.58 81.99
 1 -3 9 3085.99 80.29
 1 -3 9 3141.99 87.19
 -2 3 -9 303.87 23.2
 2 -3 9 272.67 19.3
 2 -3 9 296.37 27
 2 -3 9 271.07 21.8
 -3 3 -9 769.52 35.2
 3 -3 9 750.52 31
 3 -3 9 767.32 37.8
 3 -3 9 803.02 34.2
 -4 3 -9 10.9 14.8
 4 -3 9 19.3 15.4
 4 -3 9 27.1 17.3
 4 -3 9 17.2 12.5
 5 -3 9 44.7 17
 5 -3 9 38.8 17.7
 6 -3 9 358.96 27.9
 6 -3 9 368.06 30.7
 6 -3 9 330.57 33.3
 7 -3 9 214.28 29.8
 7 -3 9 248.88 27.8
 7 -3 9 247.88 28.7
 8 -3 9 59.79 21.5
 -9 -2 9 -9.7 14.9
 -8 -2 9 16.2 23.3
 -7 -2 9 36.5 15.3
 -6 -2 9 38.5 14.2
 5 2 -9 119.89 7.2
 5 2 -9 129.39 8.3
 -5 -2 9 95.39 17.2
 -5 -2 9 119.49 8.1
 4 2 -9 20.7 5.9
 4 2 -9 17 6.1
 -4 -2 9 21.9 13
 -4 -2 9 13.2 5.5
 3 2 -9 155.38 11.6
 -3 -2 9 131.49 9.2
 -3 -2 9 139.69 12.3
 -3 -2 9 167.38 21.7
 2 2 -9 117.59 12.7
 2 2 -9 125.89 12.1
 -2 -2 9 121.89 17.3
 -2 -2 9 114.69 14
 0 2 -9 -0.5 9.5
 0 -2 9 8.9 13.3
 -1 2 -9 292.87 21.1
 1 -2 9 297.67 21.5
 1 -2 9 287.87 26.7
 -2 2 -9 -2.5 12.9
 2 -2 9 0.1 14.1
 2 -2 9 3 13.6
 -3 2 -9 582.94 32.5
 3 -2 9 597.64 29
 3 -2 9 599.24 35
 -4 2 -9 829.22 39.4
 4 -2 9 809.22 36.6
 4 -2 9 772.52 33.8
 4 -2 9 836.72 41.9
 5 -2 9 239.18 24.4
 5 -2 9 238.78 25.7
 5 -2 9 219.38 29.6
 -6 2 -9 18.5 18.8
 6 -2 9 44.9 19.1
 6 -2 9 68.39 17.5
 7 -2 9 20.9 16.6
 7 -2 9 -7.6 18.4
 7 -2 9 13.5 19.3
 8 -2 9 236.48 30.4
 8 -2 9 181.68 26.1
 8 -2 9 205.78 30.3
 -9 -1 9 4.9 14
 8 1 -9 181.08 12.2
 7 1 -9 61.39 11.9
 -7 -1 9 44.9 14.9
 6 1 -9 213.88 13.2
 -6 -1 9 166.78 23.3
 5 1 -9 293.37 15.4
 -5 -1 9 268.27 25.5
 4 1 -9 595.54 21.4
 -4 -1 9 566.34 19.2
 -4 -1 9 583.64 30.6
 3 1 -9 284.07 13.1
 3 1 -9 268.57 16.2
 -3 -1 9 293.37 23.8
 -3 -1 9 253.77 14.2
 2 1 -9 348.67 15.7
 2 1 -9 328.27 18.1
 -2 -1 9 297.47 17.2
 -2 -1 9 322.47 25.9
 -2 -1 9 335.97 14.8
 -2 -1 9 334.27 17.5
 -1 -1 9 316.97 17.9
 0 1 -9 208.78 19
 0 -1 9 235.58 25.2
 0 -1 9 255.17 30.7
 -1 1 -9 403.86 24.7
 1 -1 9 378.26 28.5
 1 -1 9 371.86 22.9
 -2 1 -9 2322.77 69.09
 2 -1 9 2233.48 70.59
 2 -1 9 2458.65 64.99
 -3 1 -9 615.94 34.2
 3 -1 9 641.64 29.8
 3 -1 9 625.14 35.8
 -4 1 -9 8.5 16.2
 4 -1 9 -1 14
 4 -1 9 11.6 15.5
 -5 1 -9 1.6 17.6
 5 -1 9 -7.9 15.2
 5 -1 9 -3.7 14.9
 5 -1 9 -12.3 13.9
 -6 1 -9 184.18 27
 6 -1 9 144.49 22.3
 6 -1 9 169.98 24.2
 6 -1 9 132.89 23.4
 7 -1 9 37.5 20.8
 7 -1 9 55.59 19.6
 7 -1 9 53.59 21.4
 -10 0 9 19.7 14.4
 -9 0 9 32.6 14.5
 8 0 -9 139.09 14
 7 0 -9 304.77 16.8
 -7 0 9 284.47 25.6
 6 0 -9 386.16 18.1
 -6 0 9 350.66 26.4
 -6 0 9 305.17 15.3
 5 0 -9 298.17 17.3
 -5 0 9 276.57 25.2
 -5 0 9 229.68 14
 4 0 -9 1495.05 41.6
 -4 0 9 1407.26 38.8
 -4 0 9 1541.35 50.09
 -4 0 9 1451.55 36.6
 -4 0 9 1338.67 40.7
 3 0 -9 173.08 15.6
 -3 0 9 165.78 12.7
 -3 0 9 176.78 12.6
 -2 0 9 285.67 15.8
 1 0 -9 163.48 17.4
 -1 0 9 171.38 23.8
 -1 0 9 190.78 15.3
 0 0 9 489.25 23.4
 0 0 9 505.35 31
 -1 0 -9 178.58 21.9
 1 0 9 192.88 24.8
 1 0 9 185.28 19.6
 -2 0 -9 1431.96 51.29
 2 0 9 1469.65 46.1
 2 0 9 1448.46 52.19
 -3 0 -9 56.29 17.8
 3 0 9 76.49 17
 3 0 9 54.39 18.2
 -4 0 -9 188.28 27
 4 0 9 229.38 34.4
 4 0 9 208.48 29.7
 5 0 9 130.09 21.7
 5 0 9 134.99 20.8
 -6 0 -9 37 20.6
 6 0 9 33.7 16.5
 6 0 9 35.8 18.7
 6 0 9 2.5 18.4
 -7 0 -9 113.79 25.8
 7 0 9 67.39 22
 7 0 9 76.09 21.6
 10 -1 -9 34.1 10.2
 -10 1 9 2.7 13
 -8 1 9 90.29 15.5
 7 -1 -9 23.2 9.3
 -7 1 9 -4.2 10.9
 6 -1 -9 25.4 9.9
 -6 1 9 3.2 12.1
 5 -1 -9 488.65 23.1
 -5 1 9 563.64 30.2
 4 -1 -9 808.92 29.5
 -4 1 9 758.92 22.4
 -4 1 9 788.92 34.6
 3 -1 -9 1165.68 37.8
 -3 1 9 1102.39 31.8
 -3 1 9 1253.67 44.3
 2 -1 -9 518.15 25.4
 -2 1 9 555.94 23.2
 -2 1 9 578.64 21.6
 -1 1 9 703.63 35.2
 -1 1 9 737.03 26.4
 0 -1 -9 1468.95 48.7
 0 1 9 1581.44 45.5
 0 1 9 1503.35 52.29
 -1 -1 -9 4447.96 115.59
 1 1 9 4429.16 116.39
 1 1 9 4538.45 110.09
 -2 -1 -9 13.6 15.7
 2 1 9 34.4 13.9
 2 1 9 26.6 15.5
 -3 -1 -9 25.2 16.8
 3 1 9 19.1 16.7
 3 1 9 29.7 14.8
 -4 -1 -9 26.8 17.6
 4 1 9 23.6 15.6
 -5 -1 -9 147.79 25.4
 5 1 9 164.28 22.3
 5 1 9 101.49 21.2
 -6 -1 -9 121.89 26.4
 6 1 9 88.29 20.4
 6 1 9 82.49 21.2
 -7 -1 -9 17.7 37.2
 7 1 9 -9.8 19.4
 7 1 9 7.2 18.1
 7 1 9 -26.1 19
 10 -2 -9 33.1 11.5
 -10 2 9 12.2 11.4
 9 -2 -9 28.3 10.6
 -9 2 9 17.9 11.4
 8 -2 -9 15.2 9.9
 -8 2 9 -16.5 10.4
 7 -2 -9 28.3 10.8
 -7 2 9 -1.1 10.8
 6 -2 -9 2.4 14.4
 -6 2 9 9.2 12.3
 5 -2 -9 134.39 15.6
 -5 2 9 141.99 22.2
 4 -2 -9 2189.78 59.19
 -4 2 9 2124.79 63.39
 -4 2 9 2053.59 50.59
 3 -2 -9 -0.2 17.4
 -3 2 9 16.3 8.2
 -3 2 9 22.8 14.4
 -3 2 9 -1.3 7.4
 2 -2 -9 433.66 24.9
 -2 2 9 492.25 21
 -2 2 9 526.55 30.5
 1 -2 -9 -23.1 12.1
 -1 2 9 6.5 18.7
 -1 2 9 4.4 13.4
 0 -2 -9 511.95 30.2
 0 2 9 579.94 32.7
 0 2 9 569.34 26.5
 -1 -2 -9 806.12 38.6
 1 2 9 840.42 34.6
 1 2 9 908.61 40.2
 -2 -2 -9 592.84 34.9
 2 2 9 643.04 31.3
 2 2 9 599.84 35.4
 -3 -2 -9 158.88 23.6
 3 2 9 177.58 25.5
 3 2 9 159.08 21.2
 -4 -2 -9 75.69 21
 4 2 9 47.4 17.1
 4 2 9 49.6 17.9
 -5 -2 -9 195.48 28.3
 5 2 9 202.78 26.9
 5 2 9 161.48 23.7
 -6 -2 -9 11.1 21.7
 6 2 9 -6.6 16.8
 6 2 9 9.6 18
 10 -3 -9 41.4 12.7
 -10 3 9 0.7 11.1
 9 -3 -9 39.4 12.6
 -9 3 9 1.5 10.1
 8 -3 -9 17.7 11.3
 -8 3 9 -8 10
 7 -3 -9 30.7 12
 -7 3 9 1.7 11
 6 -3 -9 40.8 12.6
 -6 3 9 29.8 13.2
 5 -3 -9 5.9 12
 -5 3 9 4.1 13
 -5 3 9 1.8 4.5
 4 -3 -9 97.99 15.7
 -4 3 9 98.79 17.5
 -4 3 9 99.09 11
 3 -3 -9 789.82 33.9
 -3 3 9 850.81 28.4
 -3 3 9 863.51 27.7
 -3 3 9 870.01 39
 -2 3 9 333.37 19.1
 -2 3 9 357.76 27.4
 1 -3 -9 104.99 17.8
 -1 3 9 113.69 14.9
 -1 3 9 116.99 18.8
 0 -3 -9 1114.49 44.1
 0 3 9 1198.98 46.1
 0 3 9 1219.68 40.8
 -1 -3 -9 83.29 18.8
 1 3 9 105.29 16.7
 1 3 9 152.18 25.2
 -2 -3 -9 425.26 30.8
 2 3 9 450.75 32.2
 2 3 9 488.15 27.4
 -3 -3 -9 92.59 22.1
 3 3 9 114.29 19.1
 -4 -3 -9 261.77 29
 4 3 9 224.58 29.3
 4 3 9 274.77 26
 -5 -3 -9 1.5 19
 5 3 9 11.1 17.7
 5 3 9 27 18.4
 6 3 9 89.89 26.4
 6 3 9 85.09 23
 10 -4 -9 33.8 19.8
 9 -4 -9 6.1 12.1
 -9 4 9 -1.8 11.3
 8 -4 -9 59.49 14.2
 7 -4 -9 87.29 15.6
 -7 4 9 57.99 13.6
 6 -4 -9 15.8 12.8
 -6 4 9 21.8 12.7
 5 -4 -9 223.58 21.5
 -5 4 9 251.97 26.4
 -5 4 9 184.78 11.5
 4 -4 -9 -1.7 12.4
 -4 4 9 12 14.3
 -4 4 9 19 8.1
 -4 4 9 28.9 7
 3 -4 -9 19.3 14.6
 -3 4 9 38.6 10.3
 -3 4 9 45.3 16.1
 2 -4 -9 -14.7 13.7
 -2 4 9 30.6 15.3
 -2 4 9 -1.4 10.2
 1 -4 -9 16 14.7
 -1 4 9 14 14.9
 -1 4 9 18.8 12.1
 0 -4 -9 511.95 30.7
 0 4 9 536.95 33.8
 0 4 9 436.76 27.5
 -1 -4 -9 327.67 27.5
 1 4 9 259.67 28.2
 1 4 9 290.87 23
 -2 -4 -9 13.8 20.4
 2 4 9 -6.1 14.8
 -3 -4 -9 13.3 18.1
 3 4 9 -13.2 15.6
 3 4 9 -4.7 14.6
 -4 -4 -9 252.37 30
 4 4 9 260.27 26.5
 4 4 9 258.17 30.6
 -5 -4 -9 7.1 20
 5 4 9 -9.5 17.1
 5 4 9 9.2 19.4
 10 -5 -9 47.9 15.7
 9 -5 -9 46.9 15.2
 8 -5 -9 106.09 16.8
 -8 5 9 76.89 14.6
 7 -5 -9 218.98 21.9
 -7 5 9 183.08 21.4
 6 -5 -9 1.3 12.3
 -6 5 9 7 12.5
 -6 5 9 16.7 8.7
 -6 5 9 1 5.5
 5 -5 -9 355.46 25.7
 -5 5 9 374.36 16.9
 -5 5 9 353.46 15.5
 -5 5 9 370.76 28.5
 4 -5 -9 36.4 14.6
 4 -5 -9 50.79 12.2
 -4 5 9 56.49 16.8
 -4 5 9 51.59 10.5
 3 -5 -9 212.58 22.2
 3 -5 -9 183.58 22.6
 -3 5 9 292.37 27.1
 -3 5 9 254.07 22.2
 2 -5 -9 376.16 25.5
 2 -5 -9 311.27 26.5
 -2 5 9 354.46 30.8
 -2 5 9 372.76 22.4
 1 -5 -9 23.5 14.2
 1 -5 -9 -8.6 15.1
 -1 5 9 -19.1 11.4
 -1 5 9 1.3 13.9
 0 -5 -9 621.54 36.4
 0 -5 -9 650.73 34.3
 0 5 9 682.23 36.6
 0 5 9 686.83 31.3
 -1 -5 -9 -4 19.3
 -1 -5 -9 -9.5 15.6
 1 5 9 -16 14
 1 5 9 -9.1 13.4
 -2 -5 -9 0.7 16.7
 2 5 9 13.4 16.3
 2 5 9 18.8 15.5
 -3 -5 -9 10.9 18
 3 5 9 33.5 16.8
 3 5 9 44.8 18.1
 -4 -5 -9 44.5 22.7
 4 5 9 4.5 17.9
 4 5 9 20.3 18
 -5 -5 -9 40.4 22.5
 5 5 9 9 19
 5 5 9 25.9 20
 10 -6 -9 65.49 16.6
 9 -6 -9 43.5 15.2
 -8 6 9 243.88 21.9
 7 -6 -9 69.79 16.6
 -7 6 9 31.3 6.2
 -7 6 9 48.9 13.4
 6 -6 -9 58.69 16.1
 -6 6 9 20.6 13.8
 -6 6 9 48.5 8.2
 5 -6 -9 225.58 24
 5 -6 -9 234.98 18.7
 -5 6 9 208.98 26.2
 4 -6 -9 363.36 25.7
 4 -6 -9 342.77 26.6
 -4 6 9 350.16 29.8
 3 -6 -9 13.2 13.5
 3 -6 -9 -6.7 13.8
 -3 6 9 8.1 14
 2 -6 -9 164.38 22.8
 2 -6 -9 196.58 23.4
 -2 6 9 132.89 19.5
 1 -6 -9 289.07 27.4
 1 -6 -9 234.78 25.1
 -1 6 9 241.38 26.5
 -1 6 9 224.08 22.3
 0 -6 -9 2.9 15.4
 0 -6 -9 -4.7 15.2
 0 6 9 1.7 13.1
 0 6 9 -7.3 14.5
 -1 -6 -9 264.27 28.6
 -1 -6 -9 291.67 28.9
 1 6 9 297.97 25
 1 6 9 273.17 28.8
 -2 -6 -9 2.8 17.4
 -2 -6 -9 18.7 19.3
 2 6 9 0.2 16.1
 2 6 9 34.7 16.4
 -3 -6 -9 0.7 18.7
 3 6 9 9.2 17.2
 3 6 9 22.1 17.5
 4 6 9 3.4 19.4
 4 6 9 -2.7 30.2
 10 -7 -9 39.8 16.5
 9 -7 -9 51.89 16.8
 -8 7 9 108.19 15.3
 7 -7 -9 22.6 14.6
 7 -7 -9 7.5 8.4
 -7 7 9 -4.3 12.1
 6 -7 -9 15.1 10.4
 -6 7 9 -16.1 12.8
 5 -7 -9 164.88 23.9
 -5 7 9 115.09 18
 4 -7 -9 128.59 19.5
 4 -7 -9 138.99 21
 -4 7 9 130.49 19.7
 3 -7 -9 201.88 24.2
 -3 7 9 216.18 25.4
 2 -7 -9 72.49 19.3
 2 -7 -9 53.99 17.4
 -2 7 9 38.8 16.3
 1 -7 -9 251.97 26.3
 1 -7 -9 217.78 26
 -1 7 9 216.18 27
 0 -7 -9 11.8 17.3
 0 -7 -9 -1.2 16.8
 0 7 9 8.5 16.7
 0 7 9 47.9 16.7
 -1 -7 -9 830.92 43.3
 -1 -7 -9 731.83 41.9
 1 7 9 805.22 44.3
 1 7 9 818.12 38
 -2 -7 -9 22.3 21.3
 -2 -7 -9 25.3 21.1
 2 7 9 13 16.8
 2 7 9 16.3 17.7
 -3 -7 -9 24.9 24
 3 7 9 19.5 30.5
 10 -8 -9 47.3 17
 9 -8 -9 43 17.3
 8 -8 -9 372.46 30.1
 7 -8 -9 181.18 24.7
 7 -8 -9 135.39 17.4
 6 -8 -9 53.19 16.7
 6 -8 -9 68.59 13.5
 5 -8 -9 25.9 12.7
 5 -8 -9 21.8 15.4
 -5 8 9 7.9 15.1
 4 -8 -9 -2.6 14.5
 4 -8 -9 3.6 13.3
 -4 8 9 -1.7 14
 3 -8 -9 81.09 18
 3 -8 -9 87.19 19.4
 -3 8 9 75.79 17.4
 2 -8 -9 138.99 23.4
 2 -8 -9 124.99 22.2
 -2 8 9 91.49 19.6
 1 -8 -9 31.3 18.7
 1 -8 -9 43.3 19.5
 -1 8 9 25.7 17.5
 0 -8 -9 -10.9 17
 0 -8 -9 10.2 18.2
 0 8 9 10.1 16.8
 -1 -8 -9 36 20.8
 -1 -8 -9 46.3 21.3
 1 8 9 80.09 19
 1 8 9 45.3 20.1
 -2 -8 -9 167.18 31.7
 -2 -8 -9 198.48 39.6
 9 -9 -9 58.49 18
 8 -9 -9 64.69 18
 7 -9 -9 11.7 15.7
 7 -9 -9 26 12.1
 -7 9 9 -11.8 13.7
 6 -9 -9 3.9 15.3
 6 -9 -9 22.4 12.7
 -6 9 9 -10.7 14.1
 5 -9 -9 16.2 14
 5 -9 -9 18.3 15.9
 -5 9 9 -3.7 14.4
 4 -9 -9 -3.3 13.8
 4 -9 -9 8.9 16
 -4 9 9 -7 14.9
 3 -9 -9 44.6 19.4
 3 -9 -9 63.99 29.3
 -3 9 9 50.49 17.6
 2 -9 -9 333.77 32.2
 2 -9 -9 318.87 30.4
 -2 9 9 310.57 31.2
 1 -9 -9 31.5 18.6
 1 -9 -9 24.3 18.5
 -1 9 9 14.6 18.5
 0 -9 -9 79.09 23.4
 0 -9 -9 121.49 25.6
 0 9 9 54.89 21.1
 -1 -9 -9 30.7 23.8
 1 9 9 30.2 21
 8 -10 -9 42.7 17.4
 7 -10 -9 39.5 17.7
 7 -10 -9 58.69 14.5
 6 -10 -9 42.9 17.5
 6 -10 -9 37.2 14.9
 -6 10 9 20.9 16.7
 5 -10 -9 5.8 14.7
 5 -10 -9 24.5 16.4
 4 -10 -9 67.49 19.9
 4 -10 -9 53.69 18.1
 -4 10 9 47.3 18.9
 3 -10 -9 109.99 22.4
 3 -10 -9 92.99 22.6
 -3 10 9 76.89 19.6
 2 -10 -9 46.9 19.6
 2 -10 -9 20.4 18.7
 -2 10 9 17.3 17.3
 1 -10 -9 93.19 28.8
 1 -10 -9 89.59 23.9
 -1 10 9 58.39 19.7
 7 -11 -9 88.39 25
 6 -11 -9 45.2 19.1
 5 -11 -9 92.59 28.4
 5 -11 -9 89.59 19.2
 -5 11 9 69.99 19.6
 -4 11 9 46.7 19.8
 3 -11 -9 34.2 18.7
 -3 11 9 -13.4 16.9
 -1 -11 10 272.87 40.2
 -1 -11 10 389.56 28
 0 -11 10 62.09 20.6
 1 -11 10 116.89 20.3
 1 -11 10 88.29 21.8
 2 -11 10 58.19 18.5
 2 -11 10 89.29 19.6
 3 -11 10 115.99 22
 3 -11 10 78.19 13.9
 3 -11 10 90.09 20.1
 4 -11 10 97.99 22.7
 4 -11 10 93.99 20.8
 4 -11 10 69.39 16.3
 5 -11 10 221.08 32.4
 5 -11 10 197.38 29.8
 5 -11 10 174.48 25.6
 -2 -10 10 4.8 20.1
 -2 -10 10 57.79 15
 -1 -10 10 97.19 16.6
 -1 -10 10 53.59 18.5
 0 -10 10 63.49 17
 1 -10 10 227.98 29.4
 1 -10 10 254.87 26.5
 2 -10 10 94.39 18.8
 2 -10 10 54.29 17.9
 3 -10 10 -2 16.7
 3 -10 10 4.4 11.6
 3 -10 10 -3.9 16
 4 -10 10 299.87 29.8
 4 -10 10 287.97 32.2
 4 -10 10 274.27 23.8
 5 -10 10 288.97 25.8
 5 -10 10 345.77 34.4
 5 -10 10 329.17 31
 6 -10 10 61.89 18.1
 6 -10 10 105.09 25
 6 -10 10 81.49 20.5
 -3 -9 10 4.7 16.6
 -2 -9 10 12.9 16.6
 -1 -9 10 10 16.1
 -1 -9 10 9.5 15.2
 0 -9 10 19.1 13.6
 0 -9 10 -13.4 14.2
 1 -9 10 170.28 21.7
 1 -9 10 161.18 12.4
 1 -9 10 172.98 26.6
 2 -9 10 -11.1 15.4
 2 -9 10 -13.2 15.4
 3 -9 10 33.8 19.2
 3 -9 10 42.8 17.2
 3 -9 10 62.29 13.4
 4 -9 10 9.9 18
 4 -9 10 -11.7 12.6
 4 -9 10 -9.9 13.6
 5 -9 10 269.47 25
 5 -9 10 276.67 31.1
 5 -9 10 273.27 29.8
 6 -9 10 68.19 18.7
 6 -9 10 35.4 23.5
 6 -9 10 42.4 17.6
 7 -9 10 8.1 18.5
 -4 -8 10 269.17 21.9
 -3 -8 10 -6.5 15.3
 -3 -8 10 43.3 12.5
 -2 -8 10 10.8 14.8
 -2 -8 10 24.9 11.5
 -1 -8 10 8.8 15.1
 -1 -8 10 23.2 12.9
 0 -8 10 -3.8 12.8
 0 -8 10 -10.6 14.2
 1 -8 10 -0.7 7.3
 1 -8 10 2.4 14.2
 1 -8 10 -15.1 14.2
 2 -8 10 -16.7 15
 2 -8 10 -2.3 10.5
 2 -8 10 3.8 14.4
 3 -8 10 74.89 19.1
 3 -8 10 72.69 13.7
 3 -8 10 61.99 17.5
 4 -8 10 107.39 22.2
 4 -8 10 71.49 18
 4 -8 10 119.49 17.1
 5 -8 10 -16.5 18.6
 5 -8 10 -1.9 15.3
 5 -8 10 -7.1 16.6
 6 -8 10 8.5 15.4
 6 -8 10 12.8 20.6
 6 -8 10 -16 15.7
 7 -8 10 8 27.9
 7 -8 10 -11.4 16.7
 7 -8 10 26.1 17.7
 -5 -7 10 388.06 22.8
 -4 -7 10 2.7 15.4
 -3 -7 10 179.88 27.4
 -3 -7 10 266.77 19.6
 -2 -7 10 0.2 14.1
 -2 -7 10 24.9 11.5
 -1 -7 10 112.49 19.1
 -1 -7 10 134.99 19.2
 0 -7 10 37.6 14.3
 0 -7 10 17.2 16.1
 0 -7 10 11.9 6.1
 1 -7 10 76.19 11.8
 1 -7 10 97.79 17.8
 2 -7 10 3 9.3
 2 -7 10 -8.2 13.9
 2 -7 10 -11.5 14.2
 3 -7 10 -9.4 10.5
 3 -7 10 -6.7 15.5
 3 -7 10 -5.2 14.3
 4 -7 10 128.39 24.3
 4 -7 10 168.18 19.8
 4 -7 10 178.88 23.9
 5 -7 10 -21.8 17.9
 5 -7 10 -11.3 15.3
 6 -7 10 104.69 21.2
 6 -7 10 107.19 24.1
 6 -7 10 129.79 21.1
 7 -7 10 125.69 21.8
 7 -7 10 170.88 23.4
 -6 -6 10 -5.4 16.8
 -5 -6 10 10.3 15.8
 -4 -6 10 45.1 10.1
 -4 -6 10 -1.7 14.4
 -3 -6 10 14.1 9.4
 -3 -6 10 11.6 14.1
 -2 -6 10 195.38 18.7
 -2 -6 10 204.38 27.3
 -1 -6 10 820.92 21.4
 -1 -6 10 956.7 42.6
 -1 -6 10 929.21 34.1
 0 -6 10 57.29 16.4
 0 -6 10 48.8 7.6
 0 -6 10 35.8 14.6
 1 -6 10 106.69 18.1
 1 -6 10 143.69 13.5
 1 -6 10 137.69 18.5
 2 -6 10 229.08 24.8
 2 -6 10 189.98 25.3
 2 -6 10 208.38 17
 3 -6 10 1383.66 43.4
 3 -6 10 1369.46 65.69
 3 -6 10 1392.96 53.09
 4 -6 10 1135.59 40.6
 4 -6 10 1173.08 45.9
 4 -6 10 1139.79 48.2
 5 -6 10 106.09 18.9
 5 -6 10 102.39 22.5
 6 -6 10 73.59 17.8
 6 -6 10 36.1 18.7
 6 -6 10 71.19 22
 7 -6 10 -25.3 20.2
 7 -6 10 -6.2 16
 -7 -5 10 17.3 17
 -6 -5 10 -1.2 14.9
 -4 -5 10 140.19 14.7
 -2 -5 10 51.09 12.3
 -2 -5 10 50.99 15.4
 -1 -5 10 25.1 5.7
 -1 -5 10 25.3 12.1
 -1 -5 10 21.7 14.1
 0 -5 10 54.79 8.7
 0 -5 10 36.3 15.4
 0 -5 10 24.1 13.5
 1 -5 10 32.2 15.9
 1 -5 10 46.9 9.9
 1 -5 10 39.4 15.4
 2 -5 10 30.6 16.2
 2 -5 10 15.1 10.3
 2 -5 10 54.39 17.2
 3 -5 10 496.65 34.5
 3 -5 10 506.15 25.3
 3 -5 10 528.75 30.4
 4 -5 10 481.95 26.5
 4 -5 10 459.55 32.4
 4 -5 10 495.85 35.9
 5 -5 10 501.35 38.8
 5 -5 10 498.75 28.8
 5 -5 10 512.65 33.2
 6 -5 10 402.16 27.6
 6 -5 10 390.46 35.4
 6 -5 10 397.96 35.2
 7 -5 10 132.39 21.8
 7 -5 10 90.19 23.1
 7 -5 10 117.29 25
 -8 -4 10 -0.3 17
 -7 -4 10 4.7 16.6
 -6 -4 10 426.56 17.4
 -5 -4 10 4 14.9
 -4 -4 10 303.37 16
 -4 -4 10 291.87 27.6
 -3 -4 10 187.38 25.2
 -3 -4 10 203.88 15.7
 -2 -4 10 235.68 26
 -2 -4 10 225.88 9.7
 -2 -4 10 203.58 28.8
 -1 -4 10 121.69 10.5
 -1 -4 10 122.79 15.5
 -1 -4 10 104.09 17.8
 0 -4 10 9.9 13.1
 0 -4 10 18.5 14.6
 0 -4 10 1.7 7.5
 1 -4 10 38.3 17.8
 1 -4 10 38.2 15.2
 1 -4 10 47.5 16.4
 2 -4 10 1138.49 37.6
 2 -4 10 1087.39 40.9
 2 -4 10 1223.88 48.7
 3 -4 10 58.59 17.4
 3 -4 10 19 16.3
 3 -4 10 30.9 12.2
 4 -4 10 884.81 45.2
 4 -4 10 881.61 36.1
 4 -4 10 933.21 41
 5 -4 10 193.48 30.4
 5 -4 10 208.58 26.5
 5 -4 10 209.48 23.5
 6 -4 10 -1.2 14.2
 6 -4 10 -14.1 18.4
 6 -4 10 1.9 19.7
 7 -4 10 97.29 25.1
 7 -4 10 110.39 22.3
 -8 -3 10 66.19 19.4
 -7 -3 10 71.09 18.8
 5 3 -10 177.78 11.7
 -5 -3 10 232.88 12.1
 -5 -3 10 206.88 25.9
 4 3 -10 338.57 16.9
 -4 -3 10 333.77 28.2
 -4 -3 10 351.86 15.3
 3 3 -10 1 5.2
 -3 -3 10 -6.9 4.4
 -3 -3 10 -3.9 7.9
 -3 -3 10 -5.3 13.2
 2 3 -10 183.28 13.6
 -2 -3 10 167.48 24.3
 -2 -3 10 183.88 17
 1 3 -10 140.49 15.3
 -1 -3 10 159.48 10.9
 -1 -3 10 147.09 23.4
 -1 -3 10 124.29 17.5
 0 3 -10 34.9 12
 0 -3 10 32.2 13.9
 0 -3 10 18.1 14.6
 -1 3 -10 542.35 28
 1 -3 10 570.34 34.6
 1 -3 10 544.45 27.5
 -2 3 -10 -9.2 12.6
 2 -3 10 17.7 16.2
 2 -3 10 -5 14.2
 2 -3 10 -3.8 10.2
 -3 3 -10 152.38 22.7
 3 -3 10 112.89 20.3
 3 -3 10 153.98 21.9
 3 -3 10 129.89 18.6
 -4 3 -10 72.79 18.4
 4 -3 10 64.99 20.1
 4 -3 10 69.19 15.6
 4 -3 10 100.89 19.5
 5 -3 10 601.84 32.6
 5 -3 10 600.74 36.1
 5 -3 10 548.85 56.79
 6 -3 10 231.38 26.2
 6 -3 10 174.08 26
 6 -3 10 212.78 26.7
 7 -3 10 245.08 36.4
 7 -3 10 236.98 30.1
 -9 -2 10 21.9 16.3
 -8 -2 10 9.6 14.8
 -6 -2 10 279.07 27.1
 5 2 -10 92.09 8.1
 -5 -2 10 105.09 7.4
 -5 -2 10 74.39 17.2
 -4 -2 10 91.89 8.4
 -4 -2 10 117.79 10.1
 -4 -2 10 122.59 19.1
 3 2 -10 11.7 7.9
 -3 -2 10 4.1 13.8
 -3 -2 10 13.7 8.6
 2 2 -10 602.14 24.2
 -2 -2 10 577.34 20.2
 -2 -2 10 626.04 24.7
 -2 -2 10 583.84 32.9
 1 2 -10 878.11 31.9
 -1 -2 10 863.81 39.4
 0 2 -10 885.11 34.2
 0 -2 10 916.21 41.1
 0 -2 10 912.61 33.7
 -1 2 -10 2026 60.49
 1 -2 10 1983.8 65.39
 1 -2 10 2022.2 58.19
 -2 2 -10 148.79 20.6
 2 -2 10 176.48 28.4
 2 -2 10 184.88 22.6
 -3 2 -10 70.69 18.2
 3 -2 10 91.19 20.7
 3 -2 10 105.79 18.5
 -4 2 -10 13.1 16.8
 4 -2 10 13.4 17
 4 -2 10 24 18
 -5 2 -10 185.38 26.6
 5 -2 10 166.98 22
 5 -2 10 122.49 22.5
 5 -2 10 167.68 24.9
 -6 2 -10 12.5 20.1
 6 -2 10 1.9 19.7
 6 -2 10 8.9 19.6
 6 -2 10 23.3 16.2
 7 -2 10 163.48 26.2
 -9 -1 10 28.4 15.5
 -8 -1 10 25 18.1
 7 1 -10 281.37 14.6
 6 1 -10 215.68 14.5
 -6 -1 10 174.08 23.9
 5 1 -10 1605.54 43.8
 -5 -1 10 1664.93 55.59
 4 1 -10 86.29 11.8
 -4 -1 10 81.89 8.2
 -4 -1 10 70.49 16.4
 3 1 -10 285.67 18.3
 -3 -1 10 294.27 17.2
 -3 -1 10 284.87 16.4
 -3 -1 10 250.47 14.5
 -3 -1 10 300.67 26.3
 2 1 -10 12.5 10.2
 -2 -1 10 13.6 14.3
 -2 -1 10 25.3 10.5
 1 1 -10 817.72 32.5
 -1 -1 10 804.62 39
 -1 -1 10 845.42 42.7
 0 1 -10 1032 39
 0 -1 10 1035.7 35.6
 0 -1 10 1058.79 44.4
 -1 1 -10 74.39 16.4
 1 -1 10 38.4 15
 1 -1 10 37.9 17.4
 -2 1 -10 46.4 17
 2 -1 10 58.99 15.5
 2 -1 10 57.29 18.8
 -3 1 -10 397.16 28.9
 3 -1 10 403.46 28
 3 -1 10 375.96 32.4
 -4 1 -10 371.06 52.79
 4 -1 10 497.15 29.7
 4 -1 10 436.36 61.39
 -5 1 -10 133.99 24.6
 5 -1 10 121.49 19.7
 5 -1 10 138.69 22.4
 5 -1 10 85.39 21.4
 -6 1 -10 -5.5 19.1
 6 -1 10 14.2 20.4
 6 -1 10 17.7 16.6
 6 -1 10 -0.5 18
 7 -1 10 160.08 28
 7 -1 10 196.18 28.7
 7 -1 10 195.18 29.1
 -9 0 10 -6.2 13.2
 -8 0 10 -1.5 13.2
 -6 0 10 -14.4 7.4
 -6 0 10 -7.9 13.2
 5 0 -10 77.79 12.2
 -5 0 10 60.19 15.7
 -5 0 10 53.79 10
 4 0 -10 456.25 22.6
 -4 0 10 450.55 30.1
 -4 0 10 401.46 16.1
 3 0 -10 2.1 10.4
 -3 0 10 12.1 8.2
 -3 0 10 3.2 8.4
 -3 0 10 2.9 13.2
 2 0 -10 461.15 24.5
 -2 0 10 474.45 21
 -2 0 10 468.55 31.6
 1 0 -10 531.15 28.7
 -1 0 10 544.35 33.8
 -1 0 10 600.14 28.4
 0 0 -10 668.03 32.3
 0 0 10 669.63 37.4
 0 0 10 701.23 27.8
 -1 0 -10 748.23 36.4
 1 0 10 807.72 40.9
 1 0 10 779.42 32.9
 -2 0 -10 210.98 25.2
 2 0 10 214.18 23.1
 2 0 10 242.18 29.5
 -3 0 -10 254.27 28.3
 3 0 10 283.57 24.4
 3 0 10 318.57 37.8
 -4 0 -10 -26.7 15.1
 4 0 10 -20.6 14.6
 4 0 10 -1.6 17.3
 -5 0 -10 244.28 29.7
 5 0 10 207.18 31.7
 5 0 10 196.58 27.8
 -6 0 -10 -0.1 20.4
 6 0 10 22.7 17.8
 6 0 10 -8.9 18.7
 6 0 10 -8.2 19.6
 -9 1 10 -5.5 12.6
 -8 1 10 -21.6 11.7
 7 -1 -10 29.6 9.6
 -7 1 10 -17 11.2
 6 -1 -10 373.16 20.9
 -6 1 10 328.07 26.4
 5 -1 -10 90.39 13.9
 -5 1 10 84.29 17.1
 4 -1 -10 989.2 34.8
 -4 1 10 953.7 40.6
 -4 1 10 897.01 26.7
 3 -1 -10 162.98 19.7
 -3 1 10 220.88 26
 -3 1 10 201.88 14.7
 2 -1 -10 -9.9 11.5
 -2 1 10 -8.8 8.7
 -2 1 10 5.8 14.9
 1 -1 -10 133.59 18.1
 -1 1 10 174.48 17.1
 -1 1 10 178.78 26.6
 0 -1 -10 20.5 15.7
 0 1 10 51.99 13.8
 0 1 10 35.6 16.8
 -1 -1 -10 280.67 25.1
 1 1 10 317.97 24.2
 1 1 10 333.37 31.3
 -2 -1 -10 470.45 32.7
 2 1 10 497.35 35.1
 2 1 10 523.45 28.1
 3 1 10 517.15 35.1
 3 1 10 514.05 29.9
 -4 -1 -10 202.28 29.5
 4 1 10 245.88 27
 4 1 10 180.68 25.3
 -5 -1 -10 165.48 27.3
 5 1 10 162.28 23.1
 5 1 10 112.79 24.2
 -6 -1 -10 90.59 28.8
 6 1 10 98.49 39.8
 6 1 10 74.69 24.2
 -10 2 10 22.3 13.2
 -9 2 10 -3 12.2
 7 -2 -10 38.1 11.3
 -7 2 10 3 12.6
 6 -2 -10 25.5 11.4
 -6 2 10 21.9 14.1
 5 -2 -10 43.4 12.6
 -5 2 10 56.19 16
 -5 2 10 42.5 5.6
 4 -2 -10 221.18 21.3
 -4 2 10 202.98 13.3
 -4 2 10 256.97 27
 3 -2 -10 79.19 16.1
 -3 2 10 107.59 18.7
 -3 2 10 91.39 11.3
 2 -2 -10 428.16 25.3
 -2 2 10 453.45 32
 -2 2 10 454.75 21.1
 1 -2 -10 357.76 26.5
 -1 2 10 389.66 22.4
 -1 2 10 384.66 31.3
 0 -2 -10 956.2 41.2
 0 2 10 938.01 35.3
 0 2 10 960.7 44.5
 -1 -2 -10 -5 14.4
 1 2 10 11.2 16.5
 1 2 10 10.3 14
 -2 -2 -10 432.86 32.4
 2 2 10 415.56 26.7
 2 2 10 330.57 50.09
 -3 -2 -10 6.1 16.3
 3 2 10 -6.7 16.2
 3 2 10 -1.4 14.7
 -4 -2 -10 258.17 29.9
 4 2 10 234.18 25.9
 4 2 10 276.37 35.4
 -5 -2 -10 15.1 20.7
 5 2 10 9 19
 5 2 10 1 17.2
 -6 -2 -10 -8.2 20.5
 6 2 10 2 20.8
 10 -3 -10 165.58 19.7
 9 -3 -10 45.5 12.8
 -8 3 10 59.19 14.6
 7 -3 -10 15.7 11.7
 -7 3 10 -19.7 11.8
 6 -3 -10 194.68 19.6
 -6 3 10 190.28 25.3
 5 -3 -10 27 12.6
 -5 3 10 11.5 14.7
 4 -3 -10 59.49 15.4
 -4 3 10 48.9 16.5
 -4 3 10 47.8 9
 3 -3 -10 30.4 14.9
 -3 3 10 15.9 9.6
 -3 3 10 47 17.8
 -2 3 10 90.29 13.5
 -2 3 10 117.39 20.2
 1 -3 -10 -3.8 14.6
 -1 3 10 -15.8 14.4
 -1 3 10 -2.1 11.4
 0 -3 -10 841.32 39.2
 0 3 10 906.91 36.6
 0 3 10 943.41 44
 -1 -3 -10 60.49 19.3
 1 3 10 43.5 16.4
 -2 -3 -10 127.99 22.9
 2 3 10 137.79 22.1
 2 3 10 152.28 21.3
 -3 -3 -10 51.19 20.8
 3 3 10 59.39 17.7
 3 3 10 32.1 19
 -4 -3 -10 1.5 18.6
 4 3 10 13.3 16.9
 4 3 10 -1.7 18.7
 -5 -3 -10 33.8 24.2
 5 3 10 47.9 22.5
 10 -4 -10 154.88 20.6
 9 -4 -10 33.8 13
 -9 4 10 -12.8 10.6
 8 -4 -10 60.09 14.4
 -8 4 10 14.7 12.6
 7 -4 -10 31.2 13.6
 -7 4 10 3.7 13
 6 -4 -10 184.58 21.2
 -6 4 10 142.99 18.8
 5 -4 -10 193.28 21.4
 -5 4 10 119.29 19.7
 -5 4 10 149.49 11.7
 4 -4 -10 563.04 30.5
 -4 4 10 563.84 36.3
 -4 4 10 556.74 22.2
 3 -4 -10 25.5 15.3
 -3 4 10 20.4 15.4
 2 -4 -10 137.99 20.9
 -2 4 10 119.69 16.7
 -2 4 10 125.29 20.2
 1 -4 -10 126.99 21
 -1 4 10 142.49 19.9
 -1 4 10 108.99 20.1
 0 -4 -10 314.87 27.6
 0 4 10 344.97 50.69
 0 4 10 350.06 25.8
 1 4 10 62.19 19
 1 4 10 104.09 21.2
 -2 -4 -10 -9.6 16.7
 2 4 10 -11.1 14.1
 2 4 10 -1.6 16.2
 -3 -4 -10 6.2 19.6
 3 4 10 -16.3 16.5
 3 4 10 1.4 16
 -4 -4 -10 14.7 18.9
 4 4 10 7.7 18.9
 4 4 10 -8.2 17.1
 10 -5 -10 53.29 15.2
 9 -5 -10 26.4 13.8
 8 -5 -10 46.9 15
 7 -5 -10 83.89 16.6
 -7 5 10 52.99 15
 6 -5 -10 84.09 17.6
 -6 5 10 45.8 15.2
 -6 5 10 70.89 7.7
 5 -5 -10 327.47 24.3
 -5 5 10 294.37 29.7
 -5 5 10 319.77 16.6
 4 -5 -10 59.49 16.5
 -4 5 10 43 16.8
 -4 5 10 56.49 11.5
 3 -5 -10 14.1 14.3
 -3 5 10 19.9 15.8
 -3 5 10 33.6 11.7
 2 -5 -10 104.99 19.5
 -2 5 10 60.39 17.8
 -2 5 10 98.39 16.1
 1 -5 -10 622.94 37.6
 -1 5 10 671.43 48.8
 -1 5 10 592.64 30.7
 0 -5 -10 294.07 29.8
 0 5 10 311.47 32.8
 0 5 10 296.47 24
 -1 -5 -10 228.28 27.6
 1 5 10 274.67 26.2
 1 5 10 265.27 30.8
 -2 -5 -10 9 20.3
 2 5 10 37 18.4
 2 5 10 36.8 17.2
 -3 -5 -10 96.59 23.6
 3 5 10 121.79 23.7
 3 5 10 111.49 21.3
 -4 -5 -10 51.69 25.8
 4 5 10 60.69 22.8
 4 5 10 46.9 25.9
 10 -6 -10 47.4 15.6
 9 -6 -10 33.8 15.6
 -9 6 10 -23.3 15
 8 -6 -10 44.9 15.7
 -7 6 10 9.1 13.9
 6 -6 -10 158.78 22
 -6 6 10 159.18 12.8
 -6 6 10 132.09 19.9
 5 -6 -10 34.9 15.3
 -5 6 10 22.3 9.7
 -5 6 10 -2.7 14.5
 4 -6 -10 2.1 11.6
 4 -6 -10 13.2 14.9
 -4 6 10 11 10.7
 -4 6 10 -9.2 15
 3 -6 -10 16.1 20.1
 3 -6 -10 11.6 13.8
 -3 6 10 10.9 16.6
 -3 6 10 -3.4 11.5
 2 -6 -10 369.06 28.6
 2 -6 -10 346.77 31.7
 -2 6 10 354.26 24.9
 -2 6 10 364.66 54.79
 1 -6 -10 524.55 32.7
 1 -6 -10 577.04 35.1
 -1 6 10 557.24 38.3
 -1 6 10 595.74 29.9
 0 -6 -10 115.19 22
 0 -6 -10 102.39 22.1
 0 6 10 107.99 18.7
 0 6 10 77.19 19.4
 -1 -6 -10 193.08 28.7
 1 6 10 214.78 33
 1 6 10 205.28 24.2
 -2 -6 -10 132.89 25.6
 2 6 10 108.19 22.8
 2 6 10 143.79 23
 9 -7 -10 83.59 18.3
 7 -7 -10 48 17.5
 -7 7 10 72.59 10.8
 6 -7 -10 29.2 11.4
 6 -7 -10 11.6 15.7
 -6 7 10 33.9 9.4
 -6 7 10 10.9 15.5
 5 -7 -10 37.9 16.5
 5 -7 -10 35.8 13.4
 -5 7 10 50.39 11.4
 4 -7 -10 5.5 12.4
 4 -7 -10 -3.6 15.2
 -4 7 10 -4.2 15.3
 -4 7 10 20.3 11.9
 3 -7 -10 26.6 15.7
 3 -7 -10 30 16.6
 -3 7 10 43.1 13.5
 2 -7 -10 225.98 29.2
 2 -7 -10 199.88 26.9
 -2 7 10 223.08 31.3
 -2 7 10 255.37 23.9
 1 -7 -10 142.89 24.4
 1 -7 -10 154.28 24
 -1 7 10 178.88 23.8
 -1 7 10 129.99 22
 0 -7 -10 56.59 21
 0 -7 -10 60.29 21.3
 0 7 10 85.09 19
 0 7 10 57.59 19.2
 -1 -7 -10 99.19 23.6
 -1 -7 -10 91.29 24.8
 1 7 10 58.79 20.6
 1 7 10 104.59 21
 -2 -7 -10 6.5 30.1
 2 7 10 26.6 18.6
 9 -8 -10 72.39 17.7
 8 -8 -10 31.1 16
 7 -8 -10 60.39 18.2
 7 -8 -10 52.99 11.7
 -7 8 10 22.6 16.7
 6 -8 -10 10.2 11.7
 6 -8 -10 10.3 15.6
 -6 8 10 -11.6 15.7
 5 -8 -10 19.5 13.4
 5 -8 -10 13.2 15.6
 -5 8 10 -4.7 16.6
 4 -8 -10 97.59 18.6
 4 -8 -10 73.09 20
 3 -8 -10 6.8 15.4
 3 -8 -10 4.9 17.5
 -3 8 10 8.2 17.6
 2 -8 -10 314.17 30.7
 2 -8 -10 309.27 30.2
 -2 8 10 289.77 32.1
 1 -8 -10 33.3 20.4
 1 -8 -10 17.9 18.1
 -1 8 10 18.7 19
 -1 8 10 32 14.9
 0 -8 -10 25 19.4
 0 -8 -10 21.3 19.7
 0 8 10 35.3 20.1
 0 8 10 56.39 17.9
 -1 -8 -10 45.5 22.8
 1 8 10 86.59 23.8
 8 -9 -10 35.1 16.9
 7 -9 -10 42.2 17.4
 -7 9 10 -10.5 15.9
 6 -9 -10 105.49 17.7
 6 -9 -10 116.49 21.9
 5 -9 -10 70.79 16.8
 5 -9 -10 62.19 20.3
 -5 9 10 47.3 21.5
 4 -9 -10 53.69 18.1
 4 -9 -10 63.59 19.9
 -4 9 10 29.1 18.7
 3 -9 -10 29.2 18.8
 3 -9 -10 29.1 17.9
 -3 9 10 -5.7 16.8
 2 -9 -10 105.89 23.7
 2 -9 -10 89.69 22.2
 -2 9 10 49.7 20
 1 -9 -10 214.58 30.4
 1 -9 -10 143.49 27.2
 -1 9 10 138.39 24.7
 -1 9 10 202.58 24.4
 0 -9 -10 6.8 20.6
 0 -9 -10 31.6 22.3
 0 9 10 24.7 21.8
 0 9 10 88.69 31.5
 6 -10 -10 83.49 17.4
 6 -10 -10 72.69 22
 5 -10 -10 42.2 20.4
 5 -10 -10 30.2 19.3
 -5 10 10 3.8 17.9
 4 -10 -10 101.09 20.7
 4 -10 -10 131.69 26.4
 3 -10 -10 28.3 18.4
 -3 10 10 -11.3 17.6
 2 -10 -10 12.3 18.2
 2 -10 -10 40.1 20.4
 -2 10 10 21.3 19.2
 1 -11 11 32.8 16.2
 2 -11 11 12.6 18.8
 2 -11 11 20.4 18.1
 -1 -10 11 46 14.3
 0 -10 11 21 15.6
 0 -10 11 -6.9 17.1
 1 -10 11 118.19 21
 1 -10 11 68.29 20.6
 2 -10 11 16.6 17.7
 2 -10 11 33 18
 3 -10 11 23.2 13.2
 3 -10 11 26.5 19.5
 3 -10 11 44.9 20.1
 4 -10 11 11.6 21.2
 4 -10 11 -8.9 13.7
 4 -10 11 3.4 17.7
 5 -10 11 -0.4 19.8
 5 -10 11 -1.9 16.4
 -3 -9 11 74.69 24.5
 -2 -9 11 78.99 21.3
 -1 -9 11 25.3 14
 -1 -9 11 -3.5 16.4
 0 -9 11 56.69 16.4
 0 -9 11 25.5 17.3
 1 -9 11 142.89 20.7
 1 -9 11 108.39 12
 1 -9 11 124.99 22.1
 2 -9 11 -18.6 16
 2 -9 11 -12 9.4
 2 -9 11 -21.9 15.5
 3 -9 11 53.79 18.3
 3 -9 11 92.49 15.5
 3 -9 11 92.39 21.6
 4 -9 11 6.8 20.5
 4 -9 11 10.4 14.4
 4 -9 11 1 17.2
 5 -9 11 -6.1 30.1
 5 -9 11 -21.5 16.3
 5 -9 11 -12.5 14.7
 -3 -8 11 308.57 22.7
 -2 -8 11 305.77 32.3
 -2 -8 11 395.96 25
 -1 -8 11 177.78 22.1
 -1 -8 11 139.09 22.8
 0 -8 11 364.16 34.6
 0 -8 11 442.06 34.5
 1 -8 11 226.78 28.6
 1 -8 11 195.88 14.2
 1 -8 11 225.28 26.1
 2 -8 11 174.18 22.6
 2 -8 11 125.89 16.1
 2 -8 11 120.19 21.4
 3 -8 11 219.38 20.4
 3 -8 11 264.17 29.9
 3 -8 11 251.87 30.3
 4 -8 11 147.89 23.6
 4 -8 11 197.18 22.6
 4 -8 11 204.58 26.4
 5 -8 11 -2.8 21.3
 5 -8 11 -22.3 14.3
 5 -8 11 -22.2 17.4
 6 -8 11 83.49 20.1
 6 -8 11 2.9 19.4
 6 -8 11 41.4 28.5
 -5 -7 11 -13.8 16.7
 -3 -7 11 117.09 16.9
 -2 -7 11 -3.3 15
 -2 -7 11 3.1 11
 -1 -7 11 212.28 27.7
 -1 -7 11 260.47 22.4
 0 -7 11 280.57 29.3
 0 -7 11 273.87 24.3
 0 -7 11 235.58 12.2
 1 -7 11 47.4 27.4
 1 -7 11 54.79 10.1
 1 -7 11 46.9 18.2
 2 -7 11 9.4 15.8
 2 -7 11 5.2 17
 3 -7 11 448.26 25
 3 -7 11 468.95 36.4
 3 -7 11 447.36 31
 4 -7 11 215.78 22.6
 4 -7 11 207.48 27.8
 4 -7 11 159.88 23.8
 5 -7 11 436.26 28.5
 5 -7 11 442.16 35.2
 5 -7 11 356.16 36.9
 6 -7 11 209.08 25.3
 6 -7 11 160.98 25.5
 6 -7 11 236.58 44.5
 -6 -6 11 7.7 17.3
 -3 -6 11 2.9 8.8
 -3 -6 11 1.1 16.1
 -2 -6 11 99.79 19.3
 -2 -6 11 155.28 18.1
 -1 -6 11 115.49 16.8
 -1 -6 11 152.68 7.5
 -1 -6 11 121.99 20.2
 0 -6 11 45.9 16.2
 0 -6 11 34.5 15.3
 0 -6 11 37.6 8.3
 1 -6 11 -13.6 14.4
 1 -6 11 16.6 14
 1 -6 11 16.4 15.9
 2 -6 11 198.28 18.4
 2 -6 11 248.78 31.2
 3 -6 11 49.4 13.6
 3 -6 11 49.6 19.2
 3 -6 11 59.39 19.3
 4 -6 11 53.69 19.3
 4 -6 11 76.19 15.8
 4 -6 11 79.19 21.4
 5 -6 11 97.69 22.9
 5 -6 11 156.88 23
 5 -6 11 132.89 24.8
 6 -6 11 26 16.7
 6 -6 11 -33.1 17.6
 6 -6 11 -5.6 20.6
 -6 -5 11 33.8 18.3
 -4 -5 11 334.97 31.3
 -3 -5 11 48.4 11
 -3 -5 11 41.8 16.8
 -2 -5 11 29.8 15.9
 -2 -5 11 25 11.4
 -1 -5 11 165.78 25.1
 -1 -5 11 160.88 11
 -1 -5 11 146.89 17.5
 0 -5 11 -14 14.7
 0 -5 11 -21.7 13
 0 -5 11 11 7.9
 1 -5 11 130.39 20.2
 1 -5 11 96.59 31.1
 1 -5 11 131.59 15
 2 -5 11 45.5 18.3
 2 -5 11 17.6 19.7
 2 -5 11 19.1 11.4
 3 -5 11 54.09 18.8
 3 -5 11 38.2 18.1
 3 -5 11 37.3 13.8
 4 -5 11 344.57 31.8
 4 -5 11 266.67 31.6
 5 -5 11 872.01 44.7
 5 -5 11 828.32 46.7
 5 -5 11 932.81 39.2
 6 -5 11 87.49 24.3
 6 -5 11 75.69 19
 6 -5 11 35.4 20.6
 -7 -4 11 40.6 18.4
 -6 -4 11 149.99 23.8
 -5 -4 11 22.4 17.3
 -4 -4 11 226.68 30.2
 -4 -4 11 275.77 15.6
 -3 -4 11 40.6 11.4
 -3 -4 11 42.6 16.3
 -2 -4 11 78.29 8.2
 -2 -4 11 88.79 14
 -1 -4 11 198.88 12.8
 -1 -4 11 185.38 26.1
 0 -4 11 374.66 30.3
 0 -4 11 344.07 25.4
 0 -4 11 394.96 19.1
 1 -4 11 183.28 26.5
 1 -4 11 145.89 19.5
 1 -4 11 179.88 16.7
 2 -4 11 199.28 25.8
 2 -4 11 196.58 18.9
 3 -4 11 48 19.1
 3 -4 11 67.89 19.9
 3 -4 11 32.9 14
 4 -4 11 249.48 26.4
 4 -4 11 267.57 28.2
 4 -4 11 257.07 34.9
 5 -4 11 -1 19.2
 5 -4 11 15.2 21
 5 -4 11 23.4 16.6
 6 -4 11 1.3 15.3
 6 -4 11 -2.7 20.7
 6 -4 11 -6.8 21.2
 -8 -3 11 -5 16.2
 -7 -3 11 231.78 29.9
 -6 -3 11 720.83 41.7
 -5 -3 11 704.63 40.9
 -5 -3 11 753.62 21.8
 -4 -3 11 3.5 26.8
 -4 -3 11 54.79 8.5
 3 3 -11 226.88 17.6
 -3 -3 11 192.18 11.4
 -3 -3 11 256.67 27.2
 -3 -3 11 244.08 17
 2 3 -11 46.9 10.2
 -2 -3 11 28.1 16.2
 -2 -3 11 51.19 12.6
 -2 -3 11 59.79 9.2
 1 3 -11 494.45 24
 -1 -3 11 529.55 33.7
 -1 -3 11 493.15 25.9
 0 3 -11 321.87 37.2
 0 -3 11 284.57 23.5
 0 -3 11 298.37 29.4
 -1 3 -11 40.8 14.7
 1 -3 11 35.7 17.2
 1 -3 11 45.7 16.5
 -2 3 -11 39.4 15.2
 2 -3 11 63.99 23.2
 2 -3 11 49.3 13
 2 -3 11 34 17.1
 -3 3 -11 141.79 22.4
 3 -3 11 148.99 23.4
 3 -3 11 142.89 21.2
 3 -3 11 159.18 19.3
 -4 3 -11 6.6 16.5
 4 -3 11 -17.5 16.9
 4 -3 11 36.8 18.3
 4 -3 11 14 14
 5 -3 11 13.2 20.2
 5 -3 11 8.3 15.2
 5 -3 11 8.9 20
 6 -3 11 -8.3 20
 6 -3 11 24.7 21
 6 -3 11 38.6 18.6
 -8 -2 11 -4.8 15.7
 -7 -2 11 373.16 34.1
 -6 -2 11 31.4 16.6
 5 2 -11 95.19 10.8
 -5 -2 11 70.59 20.5
 -5 -2 11 66.79 6.6
 4 2 -11 -3.9 7.3
 -4 -2 11 -13.2 13.6
 -4 -2 11 0.8 6.5
 3 2 -11 109.59 12.5
 -3 -2 11 67.69 10.4
 -3 -2 11 93.69 18.4
 -3 -2 11 91.99 12.2
 2 2 -11 681.93 27.3
 -2 -2 11 693.93 37.1
 -2 -2 11 590.84 36
 1 2 -11 767.92 31.6
 -1 -2 11 770.12 39.8
 -1 -2 11 791.42 31.6
 0 2 -11 593.44 29.1
 0 -2 11 546.35 35.9
 0 -2 11 573.94 27.3
 -1 2 -11 29.8 14.5
 1 -2 11 14.6 16.5
 1 -2 11 14.1 15
 -2 2 -11 321.37 27.5
 2 -2 11 380.06 27.7
 -3 2 -11 -6.8 15.5
 3 -2 11 -1 17.1
 3 -2 11 6.8 15.7
 -4 2 -11 222.78 28.9
 4 -2 11 220.48 35.8
 4 -2 11 236.78 28.8
 4 -2 11 215.28 24.4
 -5 2 -11 211.78 31.2
 5 -2 11 221.68 26.2
 5 -2 11 178.38 28.3
 5 -2 11 229.98 30.7
 6 -2 11 19.6 18.4
 6 -2 11 -8 20.3
 6 -2 11 -22.1 27.9
 -8 -1 11 6.5 15.5
 -7 -1 11 228.48 31.7
 6 1 -11 338.57 17.2
 -6 -1 11 282.57 30.5
 5 1 -11 148.69 15.5
 -5 -1 11 169.88 5.9
 -5 -1 11 133.49 20.3
 4 1 -11 131.69 15.3
 -4 -1 11 104.99 11.2
 -4 -1 11 90.09 10.8
 -4 -1 11 78.19 17.9
 3 1 -11 -0.8 10
 -3 -1 11 8.8 9.4
 -3 -1 11 -2.1 14.4
 2 1 -11 42.3 12.7
 -2 -1 11 41.2 17.2
 -2 -1 11 55.29 12.8
 1 1 -11 560.84 28.7
 -1 -1 11 545.55 26.3
 -1 -1 11 587.54 36.6
 0 1 -11 -1.9 13
 0 -1 11 5.8 16.2
 0 -1 11 9.8 13.1
 -1 1 -11 699.63 34.9
 1 -1 11 688.13 40.7
 1 -1 11 705.53 31.4
 -2 1 -11 152.08 21.9
 2 -1 11 182.28 21.9
 2 -1 11 144.49 38.1
 3 -1 11 433.36 28.7
 3 -1 11 445.56 39.4
 -4 1 -11 151.08 24.9
 4 -1 11 170.78 23.9
 4 -1 11 98.59 22.8
 -5 1 -11 135.79 25.5
 5 -1 11 146.79 24.7
 5 -1 11 164.58 27.9
 5 -1 11 137.49 21.6
 -6 1 -11 84.39 36
 -9 0 11 -6 14.5
 7 0 -11 234.68 17.4
 -6 0 11 -9.7 14.2
 5 0 -11 30 10.7
 -5 0 11 7.3 15.4
 4 0 -11 155.88 18
 -4 0 11 97.19 19.1
 -4 0 11 123.39 11.9
 3 0 -11 2.9 11.9
 -3 0 11 4.3 9.5
 -3 0 11 8.4 15
 2 0 -11 108.79 16
 -2 0 11 110.79 20.7
 -2 0 11 120.29 24.8
 1 0 -11 437.06 27.1
 -1 0 11 394.66 33.7
 -1 0 11 386.36 22.9
 0 0 -11 26.8 14.6
 0 0 11 35.1 14.6
 0 0 11 10.8 17.7
 -1 0 -11 148.99 21.4
 1 0 11 114.99 26.8
 1 0 11 108.29 17.4
 -2 0 -11 -10.1 15.4
 2 0 11 -12.7 16.6
 2 0 11 -5.9 14.4
 -3 0 -11 67.89 20.1
 3 0 11 63.09 21.7
 3 0 11 67.09 19.1
 -4 0 -11 224.88 28.9
 4 0 11 248.58 37.3
 4 0 11 230.98 28.5
 -5 0 -11 1.8 20.1
 5 0 11 -0.4 19.8
 5 0 11 -2.7 18.5
 -6 0 -11 413.56 38.2
 6 0 11 378.06 34
 6 0 11 418.36 32.4
 -9 1 11 27.4 18
 -8 1 11 -10.7 13.8
 -7 1 11 -12.1 13.8
 -6 1 11 276.57 27.9
 5 -1 -11 64.99 24
 -5 1 11 26 15.6
 -5 1 11 25.8 3.8
 4 -1 -11 99.79 15.2
 -4 1 11 77.79 10
 -4 1 11 94.89 19
 3 -1 -11 339.07 23.5
 -3 1 11 318.67 18.6
 -3 1 11 344.87 30.7
 2 -1 -11 477.25 28.4
 -2 1 11 503.75 23.1
 -2 1 11 463.15 34.7
 1 -1 -11 38.1 14.8
 -1 1 11 28.5 17.9
 -1 1 11 23.8 12.6
 0 -1 -11 639.74 34.5
 0 1 11 640.04 30.3
 0 1 11 639.64 39.4
 -1 -1 -11 576.44 34.8
 1 1 11 555.34 30.1
 1 1 11 513.45 36.5
 2 1 11 48.8 19.8
 2 1 11 100.89 24.1
 -3 -1 -11 19 17.9
 3 1 11 12.7 16
 3 1 11 7.3 18.9
 -4 -1 -11 13 18.7
 4 1 11 -2 19
 4 1 11 -2.4 17.3
 -5 -1 -11 155.08 27.9
 5 1 11 94.19 25.1
 5 1 11 94.99 23.3
 -9 2 11 -6.8 13.7
 -8 2 11 -7.6 13.7
 -7 2 11 57.29 16.9
 6 -2 -11 557.94 27.7
 -6 2 11 429.36 33.5
 5 -2 -11 219.18 22.4
 -5 2 11 297.67 10.3
 4 -2 -11 332.57 24.1
 -4 2 11 281.47 16
 -4 2 11 279.77 32.3
 3 -2 -11 4.5 12.4
 -3 2 11 1.4 9.5
 -3 2 11 5.2 16
 2 -2 -11 293.57 25.3
 -2 2 11 283.67 20
 -2 2 11 274.07 33.7
 1 -2 -11 384.86 26.7
 -1 2 11 371.76 36.1
 -1 2 11 393.56 23.9
 0 -2 -11 779.82 39.4
 0 2 11 847.02 35.1
 -1 -2 -11 202.58 28.1
 1 2 11 202.38 30.7
 1 2 11 187.08 21.9
 -2 -2 -11 79.69 21.1
 2 2 11 63.79 21.4
 2 2 11 69.49 17.9
 -3 -2 -11 29.5 19.1
 3 2 11 0.4 16.2
 3 2 11 -10.9 19.4
 -4 -2 -11 89.89 24.3
 4 2 11 52.29 22.3
 4 2 11 34.1 19.5
 -5 -2 -11 48.1 37.6
 5 2 11 -21 34.7
 5 2 11 -1.5 19.1
 -9 3 11 -19.7 12.3
 -7 3 11 96.29 17.8
 6 -3 -11 342.07 24.3
 -6 3 11 295.57 29.8
 -5 3 11 129.19 19.6
 -5 3 11 96.99 10.7
 4 -3 -11 191.08 22
 -4 3 11 195.48 14.9
 -4 3 11 150.18 22.2
 3 -3 -11 394.46 27.6
 -3 3 11 384.06 33.3
 2 -3 -11 169.18 21.6
 -2 3 11 161.88 24
 -2 3 11 182.08 19
 1 -3 -11 872.41 41.2
 -1 3 11 974.1 75.19
 -1 3 11 864.91 35
 0 -3 -11 12.1 16.1
 0 3 11 18.7 17.1
 0 3 11 12 13.6
 -1 -3 -11 104.99 22.1
 1 3 11 59.99 20.9
 1 3 11 91.79 20.7
 -2 -3 -11 12.1 18.5
 2 3 11 -7.6 15.2
 2 3 11 2.5 18
 -3 -3 -11 207.28 32.1
 3 3 11 211.28 28.9
 3 3 11 242.08 27.2
 -4 -3 -11 -3.4 20.5
 4 3 11 -13.6 17.9
 4 3 11 -12.9 20
 9 -4 -11 34 17.1
 -8 4 11 -7.9 13.5
 7 -4 -11 70.19 15.3
 -6 4 11 153.38 21
 5 -4 -11 29.2 14.4
 -5 4 11 -5.1 7.2
 -5 4 11 -0.9 16
 4 -4 -11 191.38 23.3
 -4 4 11 182.88 28.4
 -4 4 11 188.38 15.9
 3 -4 -11 35.5 16.7
 -3 4 11 9.4 16.9
 -3 4 11 22.6 11.5
 2 -4 -11 697.73 35.6
 -2 4 11 708.33 53.09
 -2 4 11 743.73 31.3
 -1 4 11 56.49 19.7
 -1 4 11 68.99 16.1
 0 -4 -11 214.98 26.9
 0 4 11 167.68 24.2
 0 4 11 143.19 23.7
 -1 -4 -11 91.19 22.4
 1 4 11 126.79 21.1
 1 4 11 90.19 22.3
 -2 -4 -11 132.19 25.9
 2 4 11 140.89 22.3
 2 4 11 121.99 23.6
 -3 -4 -11 102.89 25.3
 3 4 11 74.49 22.6
 3 4 11 81.19 20.8
 -4 -4 -11 26.5 21.1
 4 4 11 -4.6 18.6
 -9 5 11 -26.1 11.8
 7 -5 -11 41.7 19.9
 -7 5 11 -8 14.9
 6 -5 -11 69.09 17.3
 -6 5 11 35.4 7.3
 -6 5 11 29.5 17.2
 5 -5 -11 61.99 17.4
 -5 5 11 24.7 9.5
 -5 5 11 3.9 16.7
 4 -5 -11 51.09 17.7
 -4 5 11 31.8 17.3
 -4 5 11 55.49 12
 3 -5 -11 13.2 19.9
 -3 5 11 -5 11.2
 -3 5 11 -8.4 19.8
 2 -5 -11 421.76 31.7
 -2 5 11 430.26 25.7
 -2 5 11 413.06 35.3
 1 -5 -11 17.6 17.5
 -1 5 11 -17.2 16.4
 -1 5 11 0.5 14.1
 0 -5 -11 197.28 27.1
 0 5 11 212.98 24.9
 0 5 11 208.58 31.9
 -1 -5 -11 13.6 18.8
 1 5 11 6.3 16.3
 1 5 11 -26.9 16.1
 -2 -5 -11 77.49 23.4
 2 5 11 84.29 20.6
 2 5 11 38.6 20.2
 -3 -5 -11 52.69 28.3
 3 5 11 33.5 21.4
 7 -6 -11 42.2 16.5
 -7 6 11 -19.8 15.3
 6 -6 -11 1.8 14.5
 -6 6 11 -19.1 16.4
 -6 6 11 6.9 8.3
 5 -6 -11 19.8 16
 -5 6 11 19.9 15.8
 -5 6 11 -9.9 17.3
 4 -6 -11 -5.5 15.3
 -4 6 11 7.5 24.1
 -4 6 11 7.3 11
 3 -6 -11 61.29 20
 -3 6 11 17 17.8
 -3 6 11 54.89 15
 2 -6 -11 57.19 18.8
 -2 6 11 23.4 18.8
 -2 6 11 60.29 16
 1 -6 -11 43.4 19.8
 -1 6 11 27.4 19.1
 -1 6 11 61.89 16.9
 0 -6 -11 39.1 20.3
 0 6 11 41.2 20.4
 0 6 11 84.29 19.1
 -1 -6 -11 118.79 25.1
 1 6 11 83.69 22.9
 1 6 11 120.29 22.3
 2 6 11 6 22.1
 2 6 11 82.19 24.2
 8 -7 -11 57.49 17.7
 7 -7 -11 105.09 19.7
 -7 7 11 57.59 18.6
 6 -7 -11 34.6 18.1
 -6 7 11 6.4 17.6
 5 -7 -11 15.6 16.7
 -5 7 11 14 11.4
 4 -7 -11 65.09 19.9
 -4 7 11 86.59 15.3
 3 -7 -11 30.6 18.9
 3 -7 -11 17.2 16.2
 -3 7 11 21.4 14.3
 -3 7 11 -7.3 18
 2 -7 -11 170.68 28.8
 2 -7 -11 180.28 26.9
 -2 7 11 221.98 23.6
 -2 7 11 120.39 23.4
 1 -7 -11 -1.9 17.7
 -1 7 11 -18.7 18
 -1 7 11 17 16.7
 0 -7 -11 26.1 21.2
 0 7 11 20.7 17.3
 0 7 11 -6.5 18.7
 -1 -7 -11 5.2 25.2
 1 7 11 17.5 22.2
 1 7 11 29.1 19.3
 8 -8 -11 36.3 16.8
 6 -8 -11 83.69 20.1
 -6 8 11 127.49 16.8
 5 -8 -11 7.5 17.1
 5 -8 -11 18.4 14.6
 -5 8 11 26.4 12.6
 -5 8 11 0.9 19.7
 4 -8 -11 77.89 18.6
 4 -8 -11 90.69 22.3
 -4 8 11 75.39 15.7
 -4 8 11 73.49 21.7
 3 -8 -11 31.2 18.4
 3 -8 -11 40.3 19.1
 -3 8 11 7.5 18.9
 -3 8 11 48.7 15.6
 2 -8 -11 10.7 18.5
 2 -8 -11 -5.7 17.3
 -2 8 11 19.5 15.8
 -2 8 11 -25.6 18.2
 1 -8 -11 60.09 21.1
 1 -8 -11 90.09 24.5
 -1 8 11 50.29 21.2
 -1 8 11 94.19 18.9
 0 -8 -11 20.5 20.9
 0 -8 -11 46.2 22.7
 0 8 11 7.8 16.1
 0 8 11 9.4 20.1
 7 -9 -11 54.19 19
 -7 9 11 -26.3 20.7
 6 -9 -11 87.19 21.9
 5 -9 -11 42.1 19.9
 5 -9 -11 35.4 16
 -5 9 11 46.8 14.4
 -5 9 11 10.8 20.5
 4 -9 -11 44.8 20
 4 -9 -11 25.9 17.6
 -4 9 11 36.9 14.9
 3 -9 -11 138.79 36.9
 3 -9 -11 120.59 22.8
 -3 9 11 93.69 24.7
 2 -9 -11 44.2 23.3
 2 -9 -11 41.1 21
 -2 9 11 65.19 17.6
 -2 9 11 29.7 21.7
 1 -10 12 117.99 20.6
 2 -10 12 65.29 20.1
 -2 -9 12 181.18 21.6
 -1 -9 12 287.47 25.8
 0 -9 12 140.29 24.2
 1 -9 12 35.6 19.3
 1 -9 12 59.89 19.2
 2 -9 12 245.38 30
 2 -9 12 207.98 31.4
 2 -9 12 162.18 17.4
 3 -9 12 472.25 40.1
 3 -9 12 563.54 37.2
 3 -9 12 426.16 26.6
 4 -9 12 601.94 31.3
 4 -9 12 557.54 39.4
 -2 -8 12 36.5 16.1
 -2 -8 12 2.7 16.8
 -1 -8 12 135.19 19.2
 -1 -8 12 77.59 20.8
 0 -8 12 -8.2 15.8
 0 -8 12 6.4 14.5
 1 -8 12 43.1 10
 1 -8 12 65.09 21.2
 1 -8 12 29.1 18
 2 -8 12 39.8 11.9
 2 -8 12 21.2 19.2
 2 -8 12 15 18.4
 3 -8 12 199.08 21.9
 3 -8 12 239.08 31.5
 3 -8 12 200.08 30.7
 4 -8 12 152.68 25.9
 4 -8 12 142.09 19.9
 4 -8 12 89.89 23.4
 5 -8 12 6.2 16.7
 5 -8 12 -18.7 21.5
 -4 -7 12 22.6 31.9
 -3 -7 12 -8.8 17.4
 -2 -7 12 25.1 17.1
 -1 -7 12 247.98 30.7
 -1 -7 12 240.68 23.9
 0 -7 12 5.3 16.3
 0 -7 12 -6.4 6.9
 0 -7 12 2.5 14.9
 1 -7 12 -1 16.8
 1 -7 12 -11.7 17.1
 2 -7 12 39.3 12.6
 2 -7 12 54.49 19.7
 2 -7 12 68.69 20
 3 -7 12 265.17 29
 3 -7 12 194.38 30.8
 3 -7 12 212.78 22.1
 4 -7 12 33.4 21.3
 4 -7 12 3 19.2
 4 -7 12 24.6 15
 5 -7 12 -2.3 20.7
 5 -7 12 34 17.5
 -5 -6 12 20.5 18.6
 -4 -6 12 -16.8 15.7
 -3 -6 12 26.8 10.7
 -3 -6 12 -25.1 15.6
 -2 -6 12 12.4 17.1
 -2 -6 12 6.1 11.9
 -1 -6 12 3.6 16.4
 -1 -6 12 20.3 13.8
 0 -6 12 -14.2 7.4
 0 -6 12 -13.2 14.6
 0 -6 12 -4.9 16.1
 1 -6 12 85.29 21.2
 1 -6 12 106.79 15.3
 1 -6 12 100.39 20.5
 2 -6 12 205.48 33
 2 -6 12 214.68 25.6
 2 -6 12 186.58 19.1
 3 -6 12 -16.5 19.1
 3 -6 12 7.5 13.1
 3 -6 12 -9.2 18.1
 4 -6 12 18.5 21.9
 4 -6 12 -16.4 17.7
 4 -6 12 -16.5 14
 5 -6 12 28.1 23.3
 5 -6 12 19 15.8
 -6 -5 12 40 20.1
 -5 -5 12 47 19.9
 -3 -5 12 53.09 18.6
 -3 -5 12 52.79 11.5
 -2 -5 12 -8.6 11.3
 -2 -5 12 -7.9 15.2
 -1 -5 12 135.29 21.5
 -1 -5 12 105.89 17.2
 -1 -5 12 134.29 11.5
 0 -5 12 81.29 11.3
 0 -5 12 63.69 16.6
 0 -5 12 37.5 18.9
 1 -5 12 69.99 20.2
 1 -5 12 105.39 15.7
 1 -5 12 106.79 22.5
 2 -5 12 97.99 15.3
 2 -5 12 58.69 20
 2 -5 12 87.59 20.7
 3 -5 12 33.7 14.8
 3 -5 12 8.2 18.5
 3 -5 12 3.1 19
 4 -5 12 10.9 14.1
 4 -5 12 -11.9 18.9
 4 -5 12 0.4 19.5
 5 -5 12 80.99 18.7
 5 -5 12 62.99 23.2
 5 -5 12 47.8 23.3
 -6 -4 12 2.8 17.4
 -5 -4 12 317.17 18.5
 -4 -4 12 218.48 14.7
 -4 -4 12 170.98 28
 -3 -4 12 175.78 28.3
 -3 -4 12 173.48 17.1
 -2 -4 12 19.4 6.3
 -2 -4 12 8.1 11.9
 -2 -4 12 14.3 16.1
 -1 -4 12 9.6 13.3
 -1 -4 12 13.8 16.4
 -1 -4 12 30.6 8.2
 0 -4 12 49.1 18.5
 0 -4 12 57.89 16.8
 1 -4 12 975 40.6
 1 -4 12 901.71 33.8
 1 -4 12 972.7 48.2
 2 -4 12 629.34 28.8
 2 -4 12 565.14 38.8
 2 -4 12 583.04 32.9
 3 -4 12 10.7 19.9
 3 -4 12 22.7 18.7
 4 -4 12 596.94 42.6
 4 -4 12 607.54 37.4
 4 -4 12 621.04 33.1
 5 -4 12 15.5 21.5
 5 -4 12 18.1 15.8
 -7 -3 12 13.9 17.7
 -6 -3 12 0.4 17.2
 -5 -3 12 297.97 12.8
 -4 -3 12 78.89 20.8
 -4 -3 12 128.19 12.5
 3 3 -12 19.7 8.1
 -3 -3 12 16.9 16.3
 2 3 -12 62.79 11.6
 -2 -3 12 46.9 18
 -2 -3 12 50.49 13.4
 1 3 -12 73.09 13.7
 -1 -3 12 50.99 15.8
 -1 -3 12 60.29 18.5
 0 3 -12 177.48 20.8
 0 -3 12 162.98 23.1
 0 -3 12 184.08 24.5
 -1 3 -12 307.27 25.3
 1 -3 12 325.87 21.7
 1 -3 12 323.27 33.5
 1 -3 12 305.47 27.2
 -2 3 -12 1030.6 43.9
 2 -3 12 1000 49.7
 2 -3 12 1051.69 38.8
 2 -3 12 1008.1 41.5
 3 -3 12 426.46 26.8
 3 -3 12 358.26 37.2
 3 -3 12 420.16 33
 -4 3 -12 -4 18.5
 4 -3 12 12 15.6
 4 -3 12 -10.4 19.3
 4 -3 12 -14.1 18.6
 5 -3 12 73.89 18.7
 5 -3 12 68.59 23.5
 5 -3 12 83.59 24.9
 -7 -2 12 14.5 16.5
 -6 -2 12 -20.2 15.9
 -5 -2 12 -3.8 16.1
 4 2 -12 13.1 8.6
 -4 -2 12 23.9 8
 -4 -2 12 -13.7 15.5
 3 2 -12 141.69 16
 -3 -2 12 124.49 16.3
 -3 -2 12 112.89 21.6
 2 2 -12 28.7 12.3
 -2 -2 12 17.3 16.7
 1 2 -12 12.4 11.8
 -1 -2 12 -4 13.5
 -1 -2 12 -0.1 16
 0 2 -12 262.07 23.7
 0 -2 12 274.27 32.3
 0 -2 12 256.17 24.2
 -1 2 -12 149.99 23
 1 -2 12 133.19 24.1
 1 -2 12 155.88 20.8
 -2 2 -12 38.4 17.2
 2 -2 12 66.49 19.7
 2 -2 12 48.9 21.8
 -3 2 -12 591.24 36.5
 3 -2 12 546.65 34.9
 3 -2 12 549.65 42.3
 3 -2 12 529.05 29.4
 -4 2 -12 180.18 26.7
 4 -2 12 167.28 23.8
 4 -2 12 165.98 27.7
 4 -2 12 181.08 27.7
 -5 2 -12 226.88 33
 5 -2 12 207.08 26.4
 5 -2 12 196.78 31.9
 5 -2 12 161.48 28.7
 -8 -1 12 63.69 19.3
 -7 -1 12 10.1 16.7
 6 1 -12 241.08 16.2
 5 1 -12 10.4 9.1
 -5 -1 12 -23.3 14.9
 4 1 -12 48.2 11.4
 -4 -1 12 29.8 17.6
 -4 -1 12 37.8 8.9
 3 1 -12 617.44 27.7
 -3 -1 12 588.84 24.9
 -3 -1 12 532.05 39.3
 2 1 -12 31.3 12.8
 -2 -1 12 21.3 19.1
 -2 -1 12 17.5 12.8
 1 1 -12 737.33 34
 -1 -1 12 741.33 31.7
 -1 -1 12 771.82 42.3
 0 1 -12 210.28 23.9
 0 -1 12 179.58 23
 0 -1 12 194.28 31.4
 -1 1 -12 337.47 28
 1 -1 12 332.87 27.3
 1 -1 12 341.07 35.7
 -2 1 -12 1.1 25.9
 2 -1 12 -15.5 15.4
 2 -1 12 -3.7 20.6
 -3 1 -12 24.5 18.9
 3 -1 12 38 22.6
 3 -1 12 39.6 19
 -4 1 -12 18.8 20.7
 4 -1 12 22.6 19.6
 4 -1 12 17.4 22.3
 -5 1 -12 246.28 34.6
 5 -1 12 259.97 32.1
 -8 0 12 38.8 17.9
 5 0 -12 144.19 18
 -5 0 12 89.79 21.8
 -5 0 12 122.29 7.2
 -4 0 12 20 8.8
 3 0 -12 12.7 12.3
 -3 0 12 -3.3 10.6
 2 0 -12 650.13 31.4
 -2 0 12 625.54 27.6
 -2 0 12 537.95 40.9
 1 0 -12 317.67 26.3
 -1 0 12 323.17 33.7
 -1 0 12 296.37 22.9
 0 0 -12 656.03 34.8
 0 0 12 572.94 30.2
 0 0 12 595.84 43.4
 -1 0 -12 38.4 16.1
 1 0 12 35.8 20.1
 1 0 12 31 17.3
 -2 0 -12 -4 16.7
 2 0 12 -12.3 16
 2 0 12 -23.5 19.6
 -3 0 -12 -11.5 17
 3 0 12 9 20.1
 3 0 12 -1 17
 -4 0 -12 -22 18.9
 4 0 12 -16.6 18.1
 5 0 12 207.08 26.2
 5 0 12 205.08 29.3
 -8 1 12 -1.8 15.8
 -7 1 12 131.19 21.9
 6 -1 -12 80.09 14.4
 5 -1 -12 103.89 16
 -4 1 12 186.58 15.7
 3 -1 -12 891.71 36.5
 -3 1 12 747.83 35.3
 2 -1 -12 143.89 21.7
 -2 1 12 88.69 21.8
 -2 1 12 113.09 15.4
 1 -1 -12 4.4 13.9
 -1 1 12 -0.5 12.9
 -1 1 12 15.2 18.6
 0 -1 -12 14.4 15.2
 0 1 12 17.2 14.6
 0 1 12 4.8 19.7
 -1 -1 -12 213.88 32.2
 1 1 12 180.48 27
 1 1 12 158.58 24.5
 -2 -1 -12 132.49 24
 2 1 12 116.49 21.5
 2 1 12 75.59 23
 -3 -1 -12 128.89 25
 3 1 12 105.89 22.9
 3 1 12 93.09 25.4
 -4 -1 -12 37.7 21.6
 4 1 12 -1.5 18.9
 4 1 12 32.4 23.3
 -8 2 12 -18.4 16
 7 -2 -12 187.58 21.2
 -6 2 12 81.39 23.3
 5 -2 -12 20.6 13.6
 -5 2 12 6.5 7.8
 -5 2 12 -17 19.6
 4 -2 -12 58.79 15.7
 -4 2 12 58.99 11.1
 3 -2 -12 265.87 25.3
 -3 2 12 218.68 18.3
 -3 2 12 158.48 38
 2 -2 -12 199.58 23.9
 -2 2 12 140.19 24.5
 -2 2 12 154.98 18.6
 1 -2 -12 30.4 16
 -1 2 12 16.3 13.7
 -1 2 12 16.7 19.2
 0 2 12 96.79 22.5
 0 2 12 121.59 18.9
 -1 -2 -12 206.28 26.5
 1 2 12 174.58 22.9
 1 2 12 170.68 26.2
 -2 -2 -12 46.5 19.8
 2 2 12 32.7 17.7
 2 2 12 20.8 20.9
 -3 -2 -12 263.77 31.1
 3 2 12 264.67 28.6
 3 2 12 242.18 37
 4 2 12 3.9 24.6
 4 2 12 -20.4 21.8
 -6 3 12 75.89 19.9
 5 -3 -12 8 14.1
 -5 3 12 -13.5 27.8
 4 -3 -12 82.59 18.1
 -4 3 12 65.49 11.6
 -4 3 12 28.9 31.5
 3 -3 -12 53.19 17.5
 -3 3 12 37.6 12.5
 -3 3 12 42 20.1
 2 -3 -12 218.38 26.4
 -2 3 12 179.38 20.8
 -2 3 12 156.98 25.7
 -1 3 12 -2.6 19.5
 -1 3 12 -1.8 14
 0 -3 -12 230.48 29.1
 0 3 12 264.37 35.6
 0 3 12 192.88 26.7
 -1 -3 -12 -0.1 17.9
 1 3 12 25.9 17.3
 1 3 12 41.9 20.6
 -2 -3 -12 75.59 24.1
 2 3 12 106.39 26.5
 2 3 12 92.99 22.3
 -3 -3 -12 68.79 23.7
 3 3 12 51.59 20.7
 -8 4 12 -21.3 15.4
 -7 4 12 -20.6 16.7
 6 -4 -12 15.1 15.3
 -6 4 12 -10 16.9
 5 -4 -12 7.7 14.4
 -5 4 12 -10 8.1
 4 -4 -12 109.99 20
 -4 4 12 80.49 21.1
 -4 4 12 104.39 13.6
 -3 4 12 43.2 13
 -3 4 12 17.1 20.3
 2 -4 -12 40.4 18.2
 -2 4 12 7.8 13.5
 -2 4 12 -3.2 20
 1 -4 -12 -0.5 17.3
 -1 4 12 5.8 19.2
 -1 4 12 -3 13.9
 0 -4 -12 251.27 30.8
 0 4 12 169.28 26.8
 0 4 12 205.68 25.6
 -1 -4 -12 -14 18.7
 1 4 12 -5.6 19.6
 1 4 12 -3.6 16.4
 -2 -4 -12 32.8 20.9
 2 4 12 3.3 20.8
 2 4 12 20 19.7
 -8 5 12 12.4 16.7
 7 -5 -12 59.39 16.9
 -7 5 12 4.9 17.7
 6 -5 -12 33.5 16.8
 5 -5 -12 5.8 16.7
 -5 5 12 -15.7 18.4
 -5 5 12 -8.2 9.1
 4 -5 -12 21 17.3
 -4 5 12 -5.4 18.9
 -4 5 12 3.4 11.5
 3 -5 -12 34.4 18.8
 -3 5 12 23.2 19.6
 -3 5 12 41.8 13.6
 2 -5 -12 100.19 22.4
 -2 5 12 94.09 17.4
 -2 5 12 85.39 23
 1 -5 -12 38.2 19.6
 -1 5 12 30.3 16.4
 0 -5 -12 41.2 20.3
 0 5 12 13.5 21.3
 0 5 12 31.7 18.3
 -1 -5 -12 -6.7 18.3
 1 5 12 8.7 17.8
 1 5 12 -1.6 20.7
 -2 -5 -12 59.89 23.8
 2 5 12 51.29 23.7
 7 -6 -12 78.39 19
 6 -6 -12 29.6 17.3
 -6 6 12 14.3 19.4
 5 -6 -12 7.3 16.4
 -5 6 12 -23.8 17.8
 -5 6 12 -0.9 10.4
 4 -6 -12 59.49 19.3
 -4 6 12 60.69 14.5
 -4 6 12 39.9 20.7
 3 -6 -12 67.79 20.3
 -3 6 12 22.9 20.6
 -3 6 12 56.29 15.1
 2 -6 -12 224.58 30.2
 -2 6 12 248.98 25
 1 -6 -12 35.2 21.4
 -1 6 12 16 21.2
 -1 6 12 21.5 16.5
 0 -6 -12 66.99 23.5
 0 6 12 43.5 22
 0 6 12 46.8 19.3
 -1 -6 -12 90.49 32.4
 1 6 12 53.89 22
 1 6 12 21.3 22.7
 7 -7 -12 109.49 21.2
 -7 7 12 31 20
 6 -7 -12 60.59 20.1
 -6 7 12 17.7 14.3
 -6 7 12 -3.7 18.9
 5 -7 -12 26.4 17.8
 -5 7 12 25.7 12.3
 -5 7 12 10.5 21.8
 4 -7 -12 129.89 23.4
 -4 7 12 104.09 16.8
 -4 7 12 88.59 23.5
 3 -7 -12 271.97 30.1
 -3 7 12 287.77 37.3
 -3 7 12 282.87 25.4
 2 -7 -12 66.19 21.5
 -2 7 12 35.3 16.6
 -2 7 12 14.5 22.4
 1 -7 -12 119.29 26.6
 -1 7 12 83.99 24.9
 -1 7 12 123.49 21.9
 6 -8 -12 36.1 18.7
 -6 8 12 -24 19.4
 -6 8 12 38.9 18.9
 5 -8 -12 18.1 19.4
 -5 8 12 19.9 13.4
 -5 8 12 -8 21
 4 -8 -12 210.98 30.4
 -4 8 12 191.58 23.9
 3 -8 -12 173.28 34.6
 -3 8 12 131.89 26.9
 2 -8 -12 43.3 22.2
 -2 8 12 45.1 18.9
 -2 8 12 21.1 27
 -1 -8 13 25.1 21.5
 -1 -8 13 65.49 16.5
 0 -8 13 -4.6 15.5
 1 -8 13 -10.8 21.1
 1 -8 13 12 17.7
 2 -8 13 -8.4 12
 2 -8 13 -1.3 18.4
 2 -8 13 -0.7 18.7
 3 -8 13 -1 14.2
 3 -8 13 8.9 22.7
 -3 -7 13 -26.9 17.3
 -2 -7 13 123.89 28.3
 -1 -7 13 212.68 34.6
 -1 -7 13 221.88 24.3
 0 -7 13 87.09 18.9
 0 -7 13 86.79 22.3
 1 -7 13 14.4 19.3
 1 -7 13 31.7 11.2
 1 -7 13 27 19.7
 2 -7 13 8.4 19.3
 2 -7 13 12.1 20.1
 2 -7 13 4.9 12.4
 3 -7 13 9.6 20.6
 3 -7 13 29.5 21
 4 -7 13 -11.1 14.9
 -3 -6 13 180.48 18
 -2 -6 13 136.09 24.1
 -2 -6 13 166.18 21.6
 -1 -6 13 16.3 19
 -1 -6 13 24.9 17
 0 -6 13 27.2 9.8
 0 -6 13 11.7 18.2
 0 -6 13 -0.2 16.5
 1 -6 13 165.08 26.7
 1 -6 13 189.78 18.2
 1 -6 13 187.68 24.7
 2 -6 13 192.68 27.2
 2 -6 13 108.09 24.3
 2 -6 13 154.68 20.8
 3 -6 13 3.5 14.3
 3 -6 13 -11.8 19.4
 3 -6 13 0.9 21.1
 4 -6 13 246.18 26.3
 4 -6 13 236.88 33.3
 4 -6 13 209.68 29.2
 -4 -5 13 -8.6 17.3
 -3 -5 13 113.59 22.4
 -3 -5 13 149.88 17.6
 -2 -5 13 126.89 16.9
 -2 -5 13 119.59 22.8
 -1 -5 13 21.2 18.3
 -1 -5 13 58.89 9.6
 -1 -5 13 74.29 17.2
 0 -5 13 24.5 20.1
 1 -5 13 244.38 20.1
 1 -5 13 223.38 32.9
 1 -5 13 247.68 28.3
 2 -5 13 394.36 37.3
 2 -5 13 444.66 25.7
 2 -5 13 455.05 34.8
 3 -5 13 129.09 18.6
 3 -5 13 138.29 25.4
 4 -5 13 27.7 22.6
 4 -5 13 -16.1 21.3
 4 -5 13 57.79 17.3
 -5 -4 13 0.5 18.5
 -4 -4 13 18 18.3
 -3 -4 13 216.28 31.3
 -3 -4 13 258.77 19.8
 -2 -4 13 16.3 18.5
 -2 -4 13 40.3 14.5
 -2 -4 13 46.5 8.1
 -1 -4 13 -0.5 16.8
 -1 -4 13 -8.4 14.2
 0 -4 13 25 16.7
 0 -4 13 32.3 11
 0 -4 13 2.3 17.8
 1 -4 13 21.4 19.5
 1 -4 13 38.8 17.9
 1 -4 13 26.5 12.6
 2 -4 13 78.79 22
 2 -4 13 67.29 15.3
 3 -4 13 551.34 36.3
 3 -4 13 516.15 45
 3 -4 13 587.34 32
 4 -4 13 -39.5 19.5
 4 -4 13 4.9 14.5
 -6 -3 13 62.09 21
 -5 -3 13 -6.5 16.5
 -4 -3 13 -10.9 17.4
 -4 -3 13 26.9 8.3
 3 3 -13 19.1 8.7
 -3 -3 13 -2.1 17.5
 2 3 -13 -10.2 9.8
 -2 -3 13 8.9 18
 -2 -3 13 -6.3 12.5
 1 3 -13 5.8 11.5
 -1 -3 13 10.2 15.1
 -1 -3 13 -19.7 17.5
 0 3 -13 103.39 17.3
 0 -3 13 72.99 21
 0 -3 13 85.69 18.7
 -1 3 -13 115.39 19.8
 1 -3 13 122.39 23.6
 1 -3 13 135.89 21.5
 -2 3 -13 141.79 36.5
 2 -3 13 132.29 25.8
 2 -3 13 132.89 22.5
 -3 3 -13 38.3 20.4
 3 -3 13 59.49 17.9
 3 -3 13 4.9 21.3
 3 -3 13 25.7 21.6
 -4 3 -13 20.4 19.4
 4 -3 13 -38.3 20.9
 4 -3 13 -7.2 20.9
 4 -3 13 25 16.2
 -6 -2 13 77.59 20.9
 -5 -2 13 56.79 19.7
 4 2 -13 51.39 10
 -4 -2 13 25.6 19
 -4 -2 13 39.9 9.4
 3 2 -13 28.2 11.1
 -3 -2 13 20.5 12.1
 -3 -2 13 -4.7 18.5
 2 2 -13 531.75 26.9
 -2 -2 13 451.45 36.7
 -2 -2 13 454.95 26.8
 1 2 -13 23.3 13.9
 -1 -2 13 -2.4 17.4
 -1 -2 13 -9.5 14.1
 0 2 -13 127.39 19.9
 0 -2 13 106.49 23.1
 0 -2 13 128.79 20.1
 -1 2 -13 86.89 19.7
 1 -2 13 83.29 20.6
 1 -2 13 53.29 22.1
 -2 2 -13 443.76 33.8
 2 -2 13 407.36 32.6
 2 -2 13 386.66 40.6
 -3 2 -13 -8.7 17.9
 3 -2 13 -6 22.2
 3 -2 13 -12.4 20.2
 3 -2 13 16.7 15
 -4 2 -13 120.69 26.2
 4 -2 13 99.19 20.3
 -7 -1 13 19.7 18.7
 -6 -1 13 9.2 17.3
 4 1 -13 211.08 18.9
 -4 -1 13 160.38 15
 -4 -1 13 173.88 25.1
 3 1 -13 242.98 21.5
 -3 -1 13 189.68 19.6
 -3 -1 13 230.88 31.8
 2 1 -13 11.5 13.3
 -2 -1 13 10.1 13.3
 -2 -1 13 10.7 18.3
 1 1 -13 19.9 14.8
 -1 -1 13 6.7 18.9
 -1 -1 13 -5.8 14.5
 0 1 -13 167.18 24.1
 0 -1 13 132.79 19.8
 0 -1 13 105.29 23.7
 -1 1 -13 139.59 36.4
 1 -1 13 112.29 25.3
 1 -1 13 133.39 21.7
 -2 1 -13 93.89 21.4
 2 -1 13 89.89 22.2
 -3 1 -13 -17.9 17.8
 3 -1 13 -39.4 21.5
 3 -1 13 -25.7 19.6
 -4 1 -13 -5.8 20.4
 4 -1 13 21.5 17.5
 -7 0 13 3.7 17.9
 -6 0 13 -28.1 16
 5 0 -13 43.9 12.6
 -5 0 13 -12.9 17.6
 4 0 -13 79.59 15
 -4 0 13 52.39 19.6
 -4 0 13 63.09 11.2
 3 0 -13 536.15 29.5
 -3 0 13 497.45 38.5
 -3 0 13 475.95 25.1
 2 0 -13 181.38 23.1
 -2 0 13 140.89 24.5
 -2 0 13 131.39 17.3
 1 0 -13 166.48 24.9
 -1 0 13 117.89 24.3
 -1 0 13 145.29 22.2
 0 0 -13 108.89 20.5
 0 0 13 75.69 23
 0 0 13 92.59 19.1
 -1 0 -13 25.7 18.6
 1 0 13 -32.9 16.2
 1 0 13 -1.5 20.4
 -2 0 -13 165.18 25.8
 2 0 13 219.18 26.3
 2 0 13 150.18 28.6
 -3 0 -13 257.17 32.3
 3 0 13 190.58 26.1
 3 0 13 172.68 30.4
 -6 1 13 -16.1 17.2
 5 -1 -13 36.7 13.7
 -5 1 13 -14.1 17.5
 4 -1 -13 102.69 17.5
 -4 1 13 65.09 11.9
 -4 1 13 50.29 20.4
 -3 1 13 36.9 20
 -3 1 13 38.6 13.3
 2 -1 -13 126.79 20.9
 -2 1 13 82.99 16.2
 -2 1 13 87.59 23.4
 1 -1 -13 92.69 19.5
 -1 1 13 83.79 17.1
 -1 1 13 80.09 22.9
 0 -1 -13 53.99 18.9
 0 1 13 21.3 21.9
 0 1 13 31.8 19.4
 -1 -1 -13 145.09 24.7
 1 1 13 130.49 21.3
 1 1 13 117.69 26.1
 -2 -1 -13 198.38 28.3
 2 1 13 136.39 28.5
 2 1 13 158.48 24.8
 -3 -1 -13 83.09 25.3
 3 1 13 82.69 23.1
 -7 2 13 -21 16.6
 6 -2 -13 49 14.8
 5 -2 -13 15.4 14.1
 -5 2 13 -32.6 17.3
 4 -2 -13 21.2 15.1
 -4 2 13 -2.6 17.6
 -4 2 13 -11.5 10.2
 3 -2 -13 73.89 17.9
 -3 2 13 0.4 19.6
 -3 2 13 34.9 13.4
 2 -2 -13 39.2 17.6
 -2 2 13 15.3 20
 -2 2 13 14.1 14
 1 -2 -13 17.5 16.8
 -1 2 13 -9.1 19.5
 -1 2 13 -9.1 15
 0 -2 -13 41.8 18.2
 0 2 13 12.2 16.2
 0 2 13 6.2 22.3
 -1 -2 -13 75.99 22.2
 1 2 13 36.9 23.3
 1 2 13 28.1 18.5
 -2 -2 -13 -2.7 19.3
 2 2 13 -12.7 17.6
 2 2 13 -2.8 25.6
 3 2 13 37.1 31
 6 -3 -13 46.5 16.1
 -6 3 13 -24.3 18.6
 5 -3 -13 44.9 16.4
 -5 3 13 -12.1 17.7
 -5 3 13 10.7 9.9
 4 -3 -13 67.39 18.7
 -4 3 13 26.7 12
 -4 3 13 16.1 20.1
 -3 3 13 -4.5 12.3
 -3 3 13 -21.9 20.2
 2 -3 -13 88.19 20.7
 -2 3 13 76.29 23.1
 -2 3 13 71.49 16.7
 1 -3 -13 39.5 18.7
 -1 3 13 -8.4 20.6
 0 -3 -13 45.3 20.9
 0 3 13 30.1 17.2
 0 3 13 -0.9 21.2
 -1 -3 -13 9 20
 1 3 13 -10.3 18.2
 1 3 13 -12.5 21.1
 -2 -3 -13 11 21.9
 2 3 13 5.6 21.9
 2 3 13 21 21
 6 -4 -13 46.9 17.2
 -6 4 13 16.4 20.4
 5 -4 -13 48.2 18.5
 -5 4 13 5 19.6
 -5 4 13 -3.5 10.1
 4 -4 -13 84.79 19.9
 -4 4 13 46.3 22.8
 -4 4 13 70.99 13.9
 3 -4 -13 113.29 21.3
 -3 4 13 56.89 15.3
 -3 4 13 93.09 24.4
 2 -4 -13 247.88 30.3
 -2 4 13 249.18 41.3
 -2 4 13 192.78 24.3
 1 -4 -13 74.59 22.5
 -1 4 13 44.9 17.5
 -1 4 13 10.5 22.8
 0 -4 -13 14.5 20.3
 0 4 13 8 22.1
 0 4 13 -6.3 17.2
 -1 -4 -13 58.79 22.6
 1 4 13 71.19 21.4
 1 4 13 26.2 26.6
 6 -5 -13 41.5 16.7
 -6 5 13 2.5 18.3
 5 -5 -13 60.89 20.1
 -5 5 13 18.3 12.3
 -5 5 13 6.7 21.3
 4 -5 -13 104.59 21.1
 -4 5 13 82.69 24.5
 -4 5 13 88.29 15.5
 3 -5 -13 129.39 23
 -3 5 13 107.29 25.5
 -3 5 13 131.59 19.1
 2 -5 -13 16.6 18.3
 -2 5 13 -10.5 21.4
 -2 5 13 -2.7 15.3
 1 -5 -13 71.19 22.5
 -1 5 13 33.5 18.1
 -1 5 13 52.89 24.3
 0 -5 -13 30.9 21.6
 0 5 13 -8.8 16.8
 0 5 13 -0.7 35.5
 6 -6 -13 80.59 21.1
 -6 6 13 14.1 21.7
 5 -6 -13 64.69 19.3
 -5 6 13 1.5 21.1
 -5 6 13 -3.8 11.4
 4 -6 -13 104.89 22.5
 -4 6 13 46.4 24.2
 -4 6 13 59.59 15.9
 3 -6 -13 21.9 20
 -3 6 13 38.2 19.3
 -3 6 13 2.3 21.6
 2 -6 -13 68.29 23.5
 -2 6 13 85.09 20.1
 -1 6 13 13.9 17.4
 -1 6 13 -23.1 34.2
 5 -7 -13 39.1 18.5
 -5 7 13 19.6 14
 4 -7 -13 385.26 35.7
 -3 7 13 16.7 16.2
 0 -7 14 39.1 18.3
 -2 -6 14 -9.4 19.1
 -1 -6 14 17.3 34.4
 -1 -6 14 60.89 18.3
 0 -6 14 32.6 18.9
 1 -6 14 226.98 21
 1 -6 14 238.68 27.6
 2 -6 14 83.69 19.6
 2 -6 14 76.79 23.2
 2 -6 14 38.8 24.7
 -3 -5 14 57.89 13
 -2 -5 14 13.5 14.1
 -2 -5 14 3 21.8
 -1 -5 14 -24.6 18.1
 -1 -5 14 -18.8 15.7
 0 -5 14 5.4 10.7
 0 -5 14 8.6 18.8
 0 -5 14 5.5 18.2
 1 -5 14 91.79 22.6
 1 -5 14 86.49 15.7
 2 -5 14 31.8 14.8
 2 -5 14 20 21
 -4 -4 14 -1.9 32.5
 -3 -4 14 49.4 13.1
 -3 -4 14 18.6 20.4
 -2 -4 14 20.4 21
 -1 -4 14 10.9 19.8
 -1 -4 14 19.8 18.4
 -1 -4 14 36 10.9
 0 -4 14 -3.4 17.7
 0 -4 14 25.7 12
 0 -4 14 6.9 20.8
 1 -4 14 181.48 21.7
 1 -4 14 140.89 23.8
 2 -4 14 -2.2 21.1
 2 -4 14 1.2 24.6
 3 -4 14 -19.2 20.3
 3 -4 14 30.7 15.9
 -5 -3 14 -14.5 19.6
 -4 -3 14 18 19.7
 -3 -3 14 -10.5 11.6
 -3 -3 14 -13 19.3
 -2 -3 14 -20.4 13.8
 -2 -3 14 3.4 20
 1 3 -14 213.38 22.5
 -1 -3 14 208.68 34.6
 -1 -3 14 202.28 26
 0 3 -14 239.58 25.7
 0 -3 14 206.58 28.5
 0 -3 14 213.98 21.4
 -1 3 -14 248.68 29.8
 1 -3 14 283.07 36.7
 1 -3 14 256.87 30.8
 1 -3 14 187.38 29
 -2 3 -14 53.99 19.9
 2 -3 14 39.1 24.1
 2 -3 14 81.69 17.5
 2 -3 14 19.7 20.9
 -3 3 -14 -17.6 19.2
 3 -3 14 21.9 16.5
 3 -3 14 -35.5 20.4
 3 -3 14 -49.3 33.7
 -5 -2 14 -2.7 20.7
 -4 -2 14 1.7 18.9
 -3 -2 14 184.88 27.6
 -3 -2 14 212.38 21
 2 2 -14 67.19 14.9
 -2 -2 14 46.8 21.9
 -2 -2 14 39.8 16.5
 1 2 -14 108.89 18.2
 -1 -2 14 82.69 23.7
 -1 -2 14 85.29 19.2
 0 2 -14 191.08 26.5
 0 -2 14 240.08 29.6
 0 -2 14 228.28 35.7
 -1 2 -14 23.7 18.3
 1 -2 14 -9.3 19.8
 1 -2 14 11.9 21.9
 2 -2 14 216.48 27.6
 2 -2 14 219.68 38
 -3 2 -14 42.5 22.5
 3 -2 14 60.89 18
 -6 -1 14 -19.1 20
 -5 -1 14 -39.4 18.4
 -4 -1 14 -8.2 10.8
 -4 -1 14 4.1 19.7
 3 1 -14 32.1 13.8
 -3 -1 14 -14.9 12.1
 -3 -1 14 3.1 18.8
 2 1 -14 272.57 24.6
 -2 -1 14 214.98 25.2
 -2 -1 14 257.87 35.8
 1 1 -14 22.3 15.4
 -1 -1 14 19.6 17.1
 -1 -1 14 36.2 21.9
 0 -1 14 327.37 39.6
 0 -1 14 316.57 30.3
 -1 1 -14 174.08 25.8
 1 -1 14 156.78 24.3
 1 -1 14 149.59 29.1
 -2 1 -14 41.1 21.4
 2 -1 14 6.5 19.9
 -6 0 14 -13.2 18.1
 -5 0 14 -28.7 17.7
 -4 0 14 -12.8 19.1
 -4 0 14 -17.3 10.3
 -3 0 14 17.8 14
 -3 0 14 24.5 20.6
 -2 0 14 50.59 17.4
 -2 0 14 53.89 23
 1 0 -14 14.2 19.9
 -1 0 14 -5.3 16.8
 -1 0 14 19.7 22.1
 0 0 14 130.29 22.9
 0 0 14 104.79 27.4
 -1 0 -14 171.78 25.5
 1 0 14 141.69 23.2
 1 0 14 113.69 27.9
 -2 0 -14 9.4 18.3
 2 0 14 -27.8 18.9
 2 0 14 -6.9 24.4
 -6 1 14 -19 18.5
 -5 1 14 -23.7 18.9
 4 -1 -14 29 14.7
 -4 1 14 -15.5 20
 -3 1 14 142.99 21.5
 -3 1 14 128.29 26.2
 2 -1 -14 50.09 29.6
 -2 1 14 -14.3 14.7
 -2 1 14 -9.6 20.7
 1 -1 -14 26.6 18.2
 -1 1 14 13.4 22
 -1 1 14 14.1 22.1
 0 -1 -14 28.1 19.5
 0 1 14 -3.1 17.8
 0 1 14 10.9 24
 -1 -1 -14 72.19 20.6
 1 1 14 49.8 19.7
 2 1 14 -18.6 20.7
 -6 2 14 -26.9 20.5
 4 -2 -14 110.59 20.6
 -4 2 14 96.79 15.1
 -4 2 14 101.19 25
 3 -2 -14 95.49 21.1
 -3 2 14 60.39 16.1
 -3 2 14 42.3 23.9
 2 -2 -14 143.79 23.4
 -2 2 14 124.59 28.1
 -2 2 14 117.19 19.1
 1 -2 -14 14.1 17.9
 -1 2 14 16.2 23.5
 0 -2 -14 10.9 18.3
 0 2 14 -28.6 16.3
 0 2 14 -11.9 27.1
 -1 -2 -14 12.2 20.5
 1 2 14 -29.4 22.4
 1 2 14 -5 19.2
 -5 3 14 85.89 24.6
 -4 3 14 21.6 21.9
 -4 3 14 11.2 13.5
 3 -3 -14 45.5 18.6
 -3 3 14 1.7 22.4
 2 -3 -14 93.89 21.1
 -2 3 14 66.29 25.1
 -2 3 14 17 29.1
 -1 3 14 35.7 25.8
 -1 3 14 35.2 18.5
 0 -3 -14 25.4 21.5
 0 3 14 -0.2 24
 0 3 14 -1.8 18.3
 -5 4 14 48.2 22.8
 4 -4 -14 45 18.6
 -4 4 14 -12.7 13.2
 -4 4 14 -24.4 21.6
 3 -4 -14 73.09 21.8
 -3 4 14 42.9 25
 2 -4 -14 68.59 20.5
 -2 4 14 -5.4 16.4
 -2 4 14 -7.2 23.6
 1 -4 -14 56.29 23.2
 -1 4 14 11.1 27.1
 -1 4 14 8.1 18.5
 -4 5 14 -15.9 24
 -4 5 14 25.2 14.9
 3 -5 -14 17.2 18.8
 -3 5 14 -12.5 15.8
 -3 5 14 -16.9 28.1
 -1 -4 15 -2.5 17.6
 -3 -3 15 -6.6 16.6
 -2 -3 15 91.39 18.2
 -2 -3 15 63.29 24.5
 1 3 -15 152.18 23.1
 -1 -3 15 139.59 19.6
 0 -3 15 110.39 26
 0 -3 15 131.49 23.6
 -3 -2 15 -7.4 23.2
 -3 -2 15 -16.4 13.2
 2 2 -15 30.7 14.3
 -2 -2 15 -24.3 15.3
 -2 -2 15 -13.6 37.1
 -1 -2 15 140.29 22.8
 -1 -2 15 100.39 25.7
 0 2 -15 98.29 20.9
 0 -2 15 52.89 25
 0 -2 15 54.89 21.5
 3 1 -15 40.3 14.5
 -3 -1 15 -25.2 13.8
 2 1 -15 47.4 17.2
 -2 -1 15 -13.8 16.4
 1 1 -15 52.09 19
 -1 -1 15 -12.2 24.1
 -1 -1 15 -17.1 18.3
 0 1 -15 134.29 23.4
 0 -1 15 108.09 28.2
 0 -1 15 95.29 23.5
 4 0 -15 185.18 23
 3 0 -15 37.4 16
 -3 0 15 -12.3 14.6
 -3 0 15 -19.2 36.1
 -1 0 15 -37.9 24.1
 0 0 -15 53.79 20.6
 0 0 15 -7.8 19.6
 4 -1 -15 38.3 17.1
 3 -1 -15 34.6 16.1
 -3 1 15 -29.7 14.7
 -2 1 15 15.1 34.3
 -2 1 15 -2.5 36.2
 1 -1 -15 55.79 21.2
 -1 1 15 -17.7 23.4
 -2 2 15 -25.4 16.9

_iucr_refine_instructions_details
;
TITL mo_dpjb280_0m_a.res in P-1
    mo_dpjb280_0m.res
    created by SHELXL-2019/1 at 12:48:46 on 29-Nov-2024
REM Old TITL mo_DPJB280_0m in P-1
REM SHELXT solution in P-1: R1 0.198, Rweak 0.014, Alpha 0.080
REM <I/s> 0.000 for 0 systematic absences, Orientation as input
REM Formula found by SHELXT: C31 Cl
CELL 0.71073 9.0482 11.2757 11.5271 93.629 99.053 112.116
ZERR 2 0.0007 0.0009 0.0009 0.003 0.002 0.002
LATT 1
SFAC C H N O S
UNIT 56 40 4 2 2

L.S. 14 0 0
PLAN  10
TEMP 23
CONF
BOND
list 4
fmap 2 53
MORE -1
BOND $H
ACTA
OMIT 0 50
REM <olex2.extras>
REM <HklSrc "%.\\mo_DPJB280_0m.hkl">
REM </olex2.extras>

WGHT    0.041000    0.718700
FVAR       2.22026
S1    5    1.019807    0.415676    0.848564    11.00000    0.03938    0.03529 =
         0.03758    0.00720   -0.00077    0.01003
O1    4    1.195493    0.394568    1.054684    11.00000    0.06621    0.06348 =
         0.04791    0.02149    0.00404    0.03161
N1    3    0.357083    0.178993    0.401281    11.00000    0.03997    0.05488 =
         0.03923    0.00085   -0.00447    0.01127
N2    3    1.182520    0.645373    0.813392    11.00000    0.04934    0.04817 =
         0.05966    0.01874   -0.00864   -0.00071
C22   1    1.318232    0.593022    0.988113    11.00000    0.03751    0.04715 =
         0.03599   -0.00384    0.00177    0.01865
C13   1    0.508052    0.250131    0.481010    11.00000    0.03874    0.04868 =
         0.03781    0.00224   -0.00319    0.01221
C21   1    1.183940    0.562113    0.886585    11.00000    0.03746    0.03687 =
         0.03868    0.00529    0.00465    0.01026
C16   1    0.797127    0.392265    0.641221    11.00000    0.03717    0.04061 =
         0.03492    0.00652    0.00329    0.01427
C19   1    0.947958    0.470153    0.724799    11.00000    0.03815    0.04110 =
         0.03587    0.00859    0.00358    0.01315
C8    1    0.333614    0.096840    0.299571    11.00000    0.05074    0.03850 =
         0.04010    0.01067   -0.00155    0.01325
C23   1    1.326850    0.508390    1.069158    11.00000    0.04775    0.06205 =
         0.03586   -0.00146    0.00348    0.03032
C6    1    0.083998    0.079550    0.333593    11.00000    0.04462    0.03542 =
         0.05027    0.01396   -0.00262    0.00960
C1    1    0.206132    0.168250    0.422870    11.00000    0.04382    0.04334 =
         0.04145    0.01330   -0.00167    0.01171
C2    1    0.171255    0.231276    0.514671    11.00000    0.05335    0.05958 =
         0.04737    0.00776    0.00043    0.02011
AFIX  43
H2    2    0.254014    0.291222    0.572342    11.00000   -1.20000
AFIX   0
C7    1    0.164959    0.033559    0.254788    11.00000    0.04898    0.03268 =
         0.04803    0.01060   -0.00703    0.00700
C15   1    0.688811    0.277679    0.663497    11.00000    0.04880    0.05663 =
         0.04823    0.02218   -0.00868    0.00596
AFIX  43
H15   2    0.711817    0.246440    0.733936    11.00000   -1.20000
AFIX   0
C5    1   -0.078060    0.054549    0.339428    11.00000    0.04252    0.04668 =
         0.07693    0.01478   -0.00466    0.00756
AFIX  43
H5    2   -0.161840   -0.003191    0.280952    11.00000   -1.20000
AFIX   0
C27   1    1.447863    0.711699    1.000061    11.00000    0.04450    0.05304 =
         0.05251   -0.00802    0.00097    0.01339
AFIX  43
H27   2    1.442291    0.769751    0.947409    11.00000   -1.20000
AFIX   0
C20   1    1.050848    0.593225    0.723669    11.00000    0.05268    0.05403 =
         0.05155    0.02405   -0.00780    0.00448
AFIX  43
H20   2    1.032182    0.640350    0.663772    11.00000   -1.20000
AFIX   0
C9    1    0.448373    0.076092    0.244826    11.00000    0.05516    0.05063 =
         0.04956    0.01087    0.00350    0.01464
AFIX  43
H9    2    0.559121    0.119423    0.275245    11.00000   -1.20000
AFIX   0
C14   1    0.546147    0.207186    0.584051    11.00000    0.04523    0.05066 =
         0.05741    0.02015   -0.00677   -0.00108
AFIX  43
H14   2    0.475133    0.129119    0.601442    11.00000   -1.20000
AFIX   0
C17   1    0.618175    0.360779    0.454495    11.00000    0.07750    0.08135 =
         0.06576    0.03924   -0.02904   -0.00637
AFIX  43
H17   2    0.596650    0.389378    0.382291    11.00000   -1.20000
AFIX   0
C12   1    0.113394   -0.054245    0.151782    11.00000    0.06407    0.04068 =
         0.06110   -0.00256   -0.00959    0.00840
AFIX  43
H12   2    0.002991   -0.097758    0.120238    11.00000   -1.20000
AFIX   0
C3    1    0.010451    0.202815    0.518361    11.00000    0.06594    0.06360 =
         0.06449    0.02155    0.01715    0.03342
AFIX  43
H3    2   -0.016026    0.242937    0.580212    11.00000   -1.20000
AFIX   0
C11   1    0.226333   -0.076059    0.097286    11.00000    0.09164    0.04761 =
         0.05547   -0.00615   -0.00019    0.01825
AFIX  43
H11   2    0.191942   -0.134871    0.028549    11.00000   -1.20000
AFIX   0
C24   1    1.465109    0.542571    1.157159    11.00000    0.06826    0.10074 =
         0.03843    0.00132   -0.00186    0.05269
AFIX  43
H24   2    1.471959    0.486061    1.211144    11.00000   -1.20000
AFIX   0
C26   1    1.583554    0.745515    1.087206    11.00000    0.04785    0.07762 =
         0.06049   -0.02264   -0.00686    0.01579
AFIX  43
H26   2    1.668992    0.825531    1.093875    11.00000   -1.20000
AFIX   0
C10   1    0.391895   -0.011516    0.143230    11.00000    0.07944    0.05251 =
         0.05702    0.00777    0.01503    0.02666
AFIX  43
H10   2    0.466176   -0.027961    0.104364    11.00000   -1.20000
AFIX   0
C4    1   -0.112683    0.115170    0.431181    11.00000    0.04903    0.06117 =
         0.08740    0.02713    0.01464    0.02285
AFIX  43
H4    2   -0.220611    0.097441    0.435346    11.00000   -1.20000
AFIX   0
C18   1    0.761418    0.430968    0.533620    11.00000    0.06996    0.06893 =
         0.07226    0.03886   -0.02570   -0.01656
AFIX  43
H18   2    0.835338    0.506100    0.513607    11.00000   -1.20000
AFIX   0
C28   1    1.197530    0.301793    1.132636    11.00000    0.10208    0.08547 =
         0.06075    0.03606    0.01794    0.05315
AFIX 137
H28A  2    1.095396    0.228655    1.113784    11.00000   -1.50000
H28B  2    1.214668    0.339928    1.213017    11.00000   -1.50000
H28C  2    1.283897    0.274291    1.123625    11.00000   -1.50000
AFIX   0
C25   1    1.591580    0.659965    1.164223    11.00000    0.05155    0.11579 =
         0.04878   -0.02742   -0.01453    0.03863
AFIX  43
H25   2    1.684464    0.681634    1.222556    11.00000   -1.20000
AFIX   0
HKLF 4


REM  mo_dpjb280_0m_a.res in P-1
REM wR2 = 0.1188, GooF = S = 1.058, Restrained GooF = 1.058 for all data
REM R1 = 0.0480 for 3031 Fo > 4sig(Fo) and 0.0614 for all 3689 data
REM 290 parameters refined using 0 restraints

END  
     
WGHT      0.0450      0.6957 

REM Highest difference peak  0.444,  deepest hole -0.373,  1-sigma level  0.039
Q1    1   0.6956  0.4574  0.5824  11.00000  0.05    0.44
Q2    1   0.5402  0.3826  0.5014  11.00000  0.05    0.44
Q3    1   1.1202  0.4946  0.8632  11.00000  0.05    0.21
Q4    1   0.8804  0.4764  0.4791  11.00000  0.05    0.19
Q5    1   0.7060  0.3578  0.6656  11.00000  0.05    0.16
Q6    1   1.0034  0.4211  0.7459  11.00000  0.05    0.16
Q7    1   1.0599  0.5192  0.6947  11.00000  0.05    0.15
Q8    1   0.6788  0.2762  0.7685  11.00000  0.05    0.15
Q9    1   0.1265  0.0906  0.2721  11.00000  0.05    0.15
Q10   1   0.6183  0.3461  0.3453  11.00000  0.05    0.15

  REM The information below was added by Olex2.
  REM
  REM R1 = 0.0480 for 3031 Fo > 4sig(Fo) and 0.0614 for all 14952 data
  REM 290 parameters refined using n/a restraints
  REM Highest difference peak 0.44, deepest hole -0.37
  REM Mean Shift 0, Max Shift -0.001.

  REM +++ Tabular Listing of Refinement Information +++
  REM R1_all = 0.0614
  REM R1_gt = 0.0480
  REM wR_ref = 0.1188
  REM GOOF = 1.058
  REM Shift_max = -0.001
  REM Shift_mean = 0
  REM Reflections_all = 14952
  REM Reflections_gt = 3031
  REM Parameters = 290
  REM Hole = -0.37
  REM Peak = 0.44
  REM Flack = n/a

  
;
_olex2_submission_special_instructions  'No special instructions were received'
