# Supplementary material for: Low-Temperature Dynamics at Nano- and Macroscales: Organic Crystal That Exhibits Low-Temperature Molecular Motion and the Thermosalient Effect
Source: Chem Mater. 2025 May 1;37(9):3373–83. doi: 10.1021/acs.chemmater.5c00171 (PMC12079796; doi:10.1021/acs.chemmater.5c00171)
Supplement: Supplementary file 6 — cm5c00171_si_006.cif [file cm5c00171_si_006.cif]

data_publication_text
_publ_requested_journal          'Journal of American Chemical Society'
_publ_contact_author_name        'Braulio Rodr\'iguez-Molina'
_publ_contact_author_email       brodriguez@iquimica.unam.mx
loop_
_publ_author_name
_publ_author_address

"Jos\'e L. Belmonte-V\'azquez" ''
"Durga P. Karothu" ''
"Carl. P. Fleisher" ''
"Dazaet Galicia-Badillo" ''
"Mauricio Maldonado-Dom\'inguez" ''
"Robert Schurko" ''
"Liang Li" ''
"Pance Naumov" ''
"Braulio Rodr\'iguez-Molina" ''
 
data_JB_10c_300K_a
 
_audit_creation_method            'SHELXL-2018/3'
_shelx_SHELXL_version_number      '2018/3'
_chemical_name_systematic         ?
_chemical_name_common             ?
_chemical_melting_point           ?
_chemical_formula_moiety          ?
_chemical_formula_sum
 'C28 H20 N2 O S' 
_chemical_formula_weight          432.52

loop_
 _atom_type_symbol
 _atom_type_description
 _atom_type_scat_dispersion_real
 _atom_type_scat_dispersion_imag
 _atom_type_scat_source
 'C'  'C'   0.0034   0.0017
 'XDISP Program in WinGX S.Brennan & P.L.Cowan Rev.Sci.Instrum.63,850 1992'
 'H'  'H'   0.0000   0.0000
 'XDISP Program in WinGX S.Brennan & P.L.Cowan Rev.Sci.Instrum.63,850 1992'
 'N'  'N'   0.0065   0.0035
 'XDISP Program in WinGX S.Brennan & P.L.Cowan Rev.Sci.Instrum.63,850 1992'
 'O'  'O'   0.0115   0.0064
 'XDISP Program in WinGX S.Brennan & P.L.Cowan Rev.Sci.Instrum.63,850 1992'
 'S'  'S'   0.1300   0.1309
 'XDISP Program in WinGX S.Brennan & P.L.Cowan Rev.Sci.Instrum.63,850 1992'

 
_space_group_crystal_system       triclinic
_space_group_IT_number            2
_space_group_name_H-M_alt         'P -1'
_space_group_name_Hall            '-P 1'
 
_shelx_space_group_comment
;
The symmetry employed for this shelxl refinement is uniquely defined
by the following loop, which should always be used as a source of
symmetry information in preference to the above space-group names.
They are only intended as comments.
;
 
loop_
 _space_group_symop_operation_xyz
 'x, y, z'
 '-x, -y, -z'
 
_cell_length_a                    9.0798(10)
_cell_length_b                    11.3099(12)
_cell_length_c                    11.5596(12)
_cell_angle_alpha                 93.518(4)
_cell_angle_beta                  99.069(4)
_cell_angle_gamma                 112.133(4)
_cell_volume                      1076.4(2)
_cell_formula_units_Z             2
_cell_measurement_temperature     300(2)
_cell_measurement_reflns_used     9970    
_cell_measurement_theta_min       2.5416   
_cell_measurement_theta_max       31.3506
 
_exptl_crystal_description        block
_exptl_crystal_colour             colourless
_exptl_crystal_density_meas       ?
_exptl_crystal_density_method     ?
_exptl_crystal_density_diffrn     1.335          
_exptl_crystal_F_000              452
_exptl_transmission_factor_min    ?
_exptl_transmission_factor_max    ?
_exptl_crystal_size_max           0.230
_exptl_crystal_size_mid           0.090
_exptl_crystal_size_min           0.080
_exptl_absorpt_coefficient_mu     0.183
_shelx_estimated_absorpt_T_min    0.959
_shelx_estimated_absorpt_T_max    0.985
_exptl_absorpt_correction_type    multi-scan
_exptl_absorpt_correction_T_min   0.891
_exptl_absorpt_correction_T_max   0.985
_exptl_absorpt_process_details    'SADABS 2016/2 Bruker AXS Madison WI USA'
_exptl_absorpt_special_details    ?
_diffrn_ambient_temperature       300(2)
_diffrn_radiation_wavelength      0.7288
_diffrn_radiation_type            synchrotron
_diffrn_source                    'Advanced Light Source beamline 12.2.1'
_diffrn_measurement_device_type   'Bruker D8 with PHOTONII detector' 
_diffrn_measurement_method        '\w/\q shutterless scans'
_diffrn_detector_area_resol_mean  7.39
_diffrn_reflns_number             35754
_diffrn_reflns_av_unetI/netI      0.0296
_diffrn_reflns_av_R_equivalents   0.0374
_diffrn_reflns_limit_h_min        -12
_diffrn_reflns_limit_h_max        12
_diffrn_reflns_limit_k_min        -16
_diffrn_reflns_limit_k_max        16
_diffrn_reflns_limit_l_min        -16
_diffrn_reflns_limit_l_max        16
_diffrn_reflns_theta_min          1.845
_diffrn_reflns_theta_max          31.434
_diffrn_reflns_theta_full         25.930
_diffrn_measured_fraction_theta_max   0.997
_diffrn_measured_fraction_theta_full  0.999
_diffrn_reflns_Laue_measured_fraction_max    0.997
_diffrn_reflns_Laue_measured_fraction_full   0.999
_diffrn_reflns_point_group_measured_fraction_max   0.997
_diffrn_reflns_point_group_measured_fraction_full  0.999
_reflns_number_total              6583
_reflns_number_gt                 5440
_reflns_threshold_expression      'I > 2\s(I)'
_reflns_Friedel_coverage          0.000
_reflns_Friedel_fraction_max      .
_reflns_Friedel_fraction_full     .
 
_reflns_special_details
;
 Reflections were merged by SHELXL according to the crystal
 class for the calculation of statistics and refinement.
 
 _reflns_Friedel_fraction is defined as the number of unique
 Friedel pairs measured divided by the number that would be
 possible theoretically, ignoring centric projections and
 systematic absences.
;
 
_computing_data_collection        'Bruker APEX 3'
_computing_cell_refinement        'Bruker SAINT v8.40a'
_computing_data_reduction         'Bruker SAINT v8.40a'
_computing_structure_solution     'SHELXT 2014/5 (Sheldrick, 2014)'
_computing_structure_refinement 'SHELXL-2018/3 (Sheldrick, 2018)'
_computing_molecular_graphics     'Bruker SHELXTL'
_computing_publication_material   'Bruker SHELXTL & local programs'
_refine_special_details           
;
 All non-hydrogen atoms were refined anisotropically. Hydrogen atoms
 were found in the difference map constrained and refined with a
 riding model. 
;
_refine_ls_structure_factor_coef  Fsqd
_refine_ls_matrix_type            full
_refine_ls_weighting_scheme       calc
_refine_ls_weighting_details
'w=1/[\s^2^(Fo^2^)+(0.0771P)^2^+0.2238P] where P=(Fo^2^+2Fc^2^)/3'
_atom_sites_solution_primary      'Dual space'
_atom_sites_solution_secondary    difmap
_atom_sites_solution_hydrogens    geom
_refine_ls_hydrogen_treatment     constr
_refine_ls_extinction_method      none
_refine_ls_extinction_coef        .
_refine_ls_number_reflns          6583
_refine_ls_number_parameters      290
_refine_ls_number_restraints      0
_refine_ls_R_factor_all           0.0601
_refine_ls_R_factor_gt            0.0512
_refine_ls_wR_factor_ref          0.1553
_refine_ls_wR_factor_gt           0.1457
_refine_ls_goodness_of_fit_ref    1.043
_refine_ls_restrained_S_all       1.043
_refine_ls_shift/su_max           0.001
_refine_ls_shift/su_mean          0.000
 
loop_
 _atom_site_label
 _atom_site_type_symbol
 _atom_site_fract_x
 _atom_site_fract_y
 _atom_site_fract_z
 _atom_site_U_iso_or_equiv
 _atom_site_adp_type
 _atom_site_occupancy
 _atom_site_site_symmetry_order  
 _atom_site_calc_flag
 _atom_site_refinement_flags_posn
 _atom_site_refinement_flags_adp
 _atom_site_refinement_flags_occupancy
 _atom_site_disorder_assembly
 _atom_site_disorder_group
C1 C 0.3335(2) 0.09676(14) 0.29944(13) 0.0571(3) Uani 1 1 d . . . . .
C2 C 0.4484(2) 0.07605(17) 0.24447(16) 0.0669(4) Uani 1 1 d . . . . .
H2A H 0.558780 0.119294 0.274563 0.080 Uiso 1 1 calc R U . . .
C3 C 0.3915(3) -0.01177(19) 0.14290(18) 0.0770(5) Uani 1 1 d . . . . .
H3A H 0.465264 -0.028389 0.104106 0.092 Uiso 1 1 calc R U . . .
C4 C 0.2257(3) -0.07613(19) 0.0972(2) 0.0852(6) Uani 1 1 d . . . . .
H4A H 0.191231 -0.134814 0.028760 0.102 Uiso 1 1 calc R U . . .
C5 C 0.1133(3) -0.05420(17) 0.15145(18) 0.0759(5) Uani 1 1 d . . . . .
H5A H 0.003180 -0.097154 0.120013 0.091 Uiso 1 1 calc R U . . .
C6 C 0.1655(2) 0.03342(14) 0.25462(15) 0.0601(4) Uani 1 1 d . . . . .
C7 C 0.08460(19) 0.07934(14) 0.33314(15) 0.0592(4) Uani 1 1 d . . . . .
C8 C -0.0777(2) 0.05408(18) 0.3392(2) 0.0740(5) Uani 1 1 d . . . . .
H8A H -0.161239 -0.003760 0.281148 0.089 Uiso 1 1 calc R U . . .
C9 C -0.1121(2) 0.1150(2) 0.4307(2) 0.0786(5) Uani 1 1 d . . . . .
H9A H -0.219605 0.097535 0.434726 0.094 Uiso 1 1 calc R U . . .
C10 C 0.0107(3) 0.2024(2) 0.5179(2) 0.0758(5) Uani 1 1 d . . . . .
H10A H -0.015965 0.242341 0.579379 0.091 Uiso 1 1 calc R U . . .
C11 C 0.1719(2) 0.23099(19) 0.51468(16) 0.0683(4) Uani 1 1 d . . . . .
H11A H 0.254252 0.290426 0.572365 0.082 Uiso 1 1 calc R U . . .
C12 C 0.20657(19) 0.16814(15) 0.42263(14) 0.0577(4) Uani 1 1 d . . . . .
N1 N 0.35712(16) 0.17862(14) 0.40124(12) 0.0605(3) Uani 1 1 d . . . . .
C13 C 0.50771(18) 0.24972(15) 0.48080(13) 0.0564(3) Uani 1 1 d . . . . .
C14 C 0.6178(3) 0.3607(2) 0.4541(2) 0.1043(9) Uani 1 1 d . . . . .
H14A H 0.596322 0.389247 0.382051 0.125 Uiso 1 1 calc R U . . .
C15 C 0.7610(3) 0.4309(2) 0.5332(2) 0.1037(9) Uani 1 1 d . . . . .
H15A H 0.834456 0.505879 0.513197 0.124 Uiso 1 1 calc R U . . .
C16 C 0.79711(17) 0.39208(14) 0.64109(12) 0.0501(3) Uani 1 1 d . . . . .
C17 C 0.6896(2) 0.27707(17) 0.66355(16) 0.0691(5) Uani 1 1 d . . . . .
H17A H 0.712956 0.245779 0.733678 0.083 Uiso 1 1 calc R U . . .
C18 C 0.5468(2) 0.20642(18) 0.58396(17) 0.0711(5) Uani 1 1 d . . . . .
H18A H 0.476594 0.128240 0.601182 0.085 Uiso 1 1 calc R U . . .
C19 C 0.94767(17) 0.46981(14) 0.72477(12) 0.0506(3) Uani 1 1 d . . . . .
C20 C 1.0503(2) 0.59304(18) 0.72304(16) 0.0730(5) Uani 1 1 d . . . . .
H20A H 1.031473 0.640110 0.663349 0.088 Uiso 1 1 calc R U . . .
N2 N 1.18212(19) 0.64467(14) 0.81282(14) 0.0733(4) Uani 1 1 d . . . . .
C21 C 1.18409(17) 0.56154(14) 0.88634(13) 0.0508(3) Uani 1 1 d . . . . .
S1 S 1.01984(4) 0.41566(3) 0.84844(3) 0.05061(12) Uani 1 1 d . . . . .
C22 C 1.31835(18) 0.59301(15) 0.98751(13) 0.0526(3) Uani 1 1 d . . . . .
C23 C 1.4479(2) 0.71212(18) 0.99909(16) 0.0668(4) Uani 1 1 d . . . . .
H23A H 1.442627 0.769967 0.946386 0.080 Uiso 1 1 calc R U . . .
C24 C 1.5834(2) 0.7456(2) 1.0869(2) 0.0830(6) Uani 1 1 d . . . . .
H24A H 1.668414 0.825447 1.093558 0.100 Uiso 1 1 calc R U . . .
C25 C 1.5920(3) 0.6607(3) 1.16434(19) 0.0890(7) Uani 1 1 d . . . . .
H25A H 1.684588 0.682484 1.222523 0.107 Uiso 1 1 calc R U . . .
C26 C 1.4651(3) 0.5432(3) 1.15723(16) 0.0793(6) Uani 1 1 d . . . . .
H26A H 1.471688 0.486910 1.211304 0.095 Uiso 1 1 calc R U . . .
C27 C 1.3270(2) 0.50869(18) 1.06911(13) 0.0596(4) Uani 1 1 d . . . . .
O1 O 1.19598(17) 0.39507(13) 1.05474(11) 0.0701(3) Uani 1 1 d . . . . .
C28 C 1.1981(3) 0.3028(2) 1.13304(19) 0.0900(7) Uani 1 1 d . . . . .
H28A H 1.096518 0.229728 1.114360 0.135 Uiso 1 1 calc R U . . .
H28B H 1.214924 0.340971 1.213021 0.135 Uiso 1 1 calc R U . . .
H28C H 1.284453 0.275552 1.124425 0.135 Uiso 1 1 calc R U . . .
 
loop_
 _atom_site_aniso_label
 _atom_site_aniso_U_11
 _atom_site_aniso_U_22
 _atom_site_aniso_U_33
 _atom_site_aniso_U_23
 _atom_site_aniso_U_13
 _atom_site_aniso_U_12
C1 0.0607(8) 0.0488(7) 0.0507(7) 0.0105(6) -0.0039(6) 0.0145(6)
C2 0.0685(10) 0.0621(9) 0.0625(9) 0.0130(7) 0.0035(8) 0.0200(8)
C3 0.0956(14) 0.0639(10) 0.0695(11) 0.0094(8) 0.0150(10) 0.0293(10)
C4 0.1076(17) 0.0574(10) 0.0700(11) -0.0042(8) -0.0019(11) 0.0191(10)
C5 0.0774(12) 0.0519(9) 0.0749(11) -0.0013(8) -0.0114(9) 0.0111(8)
C6 0.0620(9) 0.0428(7) 0.0595(8) 0.0112(6) -0.0082(7) 0.0098(6)
C7 0.0545(8) 0.0454(7) 0.0642(9) 0.0156(6) -0.0063(6) 0.0106(6)
C8 0.0546(9) 0.0580(9) 0.0925(13) 0.0178(9) -0.0073(8) 0.0106(7)
C9 0.0619(10) 0.0715(11) 0.1038(16) 0.0290(11) 0.0127(10) 0.0264(9)
C10 0.0775(12) 0.0777(12) 0.0822(12) 0.0260(10) 0.0177(10) 0.0381(10)
C11 0.0691(10) 0.0706(10) 0.0599(9) 0.0103(8) 0.0005(8) 0.0259(8)
C12 0.0532(8) 0.0556(8) 0.0548(8) 0.0149(6) -0.0034(6) 0.0150(6)
N1 0.0517(7) 0.0650(8) 0.0506(7) 0.0019(6) -0.0068(5) 0.0147(6)
C13 0.0506(7) 0.0582(8) 0.0491(7) 0.0053(6) -0.0053(6) 0.0149(6)
C14 0.0900(14) 0.0910(14) 0.0779(13) 0.0425(11) -0.0338(11) -0.0095(11)
C15 0.0854(14) 0.0836(13) 0.0847(13) 0.0451(11) -0.0320(11) -0.0164(11)
C16 0.0480(7) 0.0498(7) 0.0459(7) 0.0086(5) -0.0004(5) 0.0154(5)
C17 0.0566(8) 0.0639(9) 0.0632(9) 0.0248(7) -0.0115(7) 0.0039(7)
C18 0.0561(9) 0.0629(9) 0.0688(10) 0.0225(8) -0.0102(7) 0.0016(7)
C19 0.0480(7) 0.0497(7) 0.0462(7) 0.0098(5) -0.0002(5) 0.0137(5)
C20 0.0642(9) 0.0626(9) 0.0670(10) 0.0279(8) -0.0110(8) 0.0035(7)
N2 0.0619(8) 0.0585(8) 0.0721(9) 0.0220(7) -0.0114(7) 0.0007(6)
C21 0.0457(6) 0.0484(7) 0.0499(7) 0.0066(5) 0.0008(5) 0.0126(5)
S1 0.05010(19) 0.04409(18) 0.04837(19) 0.00931(13) -0.00220(13) 0.01236(13)
C22 0.0489(7) 0.0572(8) 0.0477(7) -0.0028(6) -0.0002(5) 0.0215(6)
C23 0.0543(8) 0.0644(9) 0.0666(10) -0.0089(8) -0.0016(7) 0.0143(7)
C24 0.0566(10) 0.0948(14) 0.0741(12) -0.0260(11) -0.0090(8) 0.0177(9)
C25 0.0637(11) 0.131(2) 0.0614(11) -0.0259(12) -0.0166(8) 0.0428(12)
C26 0.0781(12) 0.1164(17) 0.0509(9) 0.0017(9) -0.0061(8) 0.0552(12)
C27 0.0616(9) 0.0743(10) 0.0466(7) 0.0010(7) 0.0010(6) 0.0355(8)
O1 0.0775(8) 0.0731(7) 0.0608(7) 0.0239(6) 0.0021(6) 0.0330(6)
C28 0.1177(18) 0.0984(16) 0.0724(12) 0.0400(12) 0.0174(12) 0.0590(15)
 
_geom_special_details
;
 All esds (except the esd in the dihedral angle between two l.s. planes)
 are estimated using the full covariance matrix.  The cell esds are taken
 into account individually in the estimation of esds in distances, angles
 and torsion angles; correlations between esds in cell parameters are only
 used when they are defined by crystal symmetry.  An approximate (isotropic)
 treatment of cell esds is used for estimating esds involving l.s. planes.
;
 
loop_
 _geom_bond_atom_site_label_1
 _geom_bond_atom_site_label_2
 _geom_bond_distance
 _geom_bond_site_symmetry_2
 _geom_bond_publ_flag
C1 C2 1.386(3) . ?
C1 N1 1.387(2) . ?
C1 C6 1.411(2) . ?
C2 C3 1.382(3) . ?
C2 H2A 0.9300 . ?
C3 C4 1.397(3) . ?
C3 H3A 0.9300 . ?
C4 C5 1.368(3) . ?
C4 H4A 0.9300 . ?
C5 C6 1.397(2) . ?
C5 H5A 0.9300 . ?
C6 C7 1.440(3) . ?
C7 C8 1.405(3) . ?
C7 C12 1.407(2) . ?
C8 C9 1.367(3) . ?
C8 H8A 0.9300 . ?
C9 C10 1.389(3) . ?
C9 H9A 0.9300 . ?
C10 C11 1.382(3) . ?
C10 H10A 0.9300 . ?
C11 C12 1.385(3) . ?
C11 H11A 0.9300 . ?
C12 N1 1.390(2) . ?
N1 C13 1.4305(18) . ?
C13 C18 1.363(2) . ?
C13 C14 1.367(3) . ?
C14 C15 1.384(3) . ?
C14 H14A 0.9300 . ?
C15 C16 1.379(2) . ?
C15 H15A 0.9300 . ?
C16 C17 1.370(2) . ?
C16 C19 1.4665(19) . ?
C17 C18 1.385(2) . ?
C17 H17A 0.9300 . ?
C18 H18A 0.9300 . ?
C19 C20 1.357(2) . ?
C19 S1 1.7213(14) . ?
C20 N2 1.363(2) . ?
C20 H20A 0.9300 . ?
N2 C21 1.309(2) . ?
C21 C22 1.4674(19) . ?
C21 S1 1.7290(14) . ?
C22 C27 1.396(2) . ?
C22 C23 1.397(2) . ?
C23 C24 1.376(3) . ?
C23 H23A 0.9300 . ?
C24 C25 1.367(4) . ?
C24 H24A 0.9300 . ?
C25 C26 1.380(4) . ?
C25 H25A 0.9300 . ?
C26 C27 1.394(2) . ?
C26 H26A 0.9300 . ?
C27 O1 1.361(2) . ?
O1 C28 1.426(2) . ?
C28 H28A 0.9600 . ?
C28 H28B 0.9600 . ?
C28 H28C 0.9600 . ?
 
loop_
 _geom_angle_atom_site_label_1
 _geom_angle_atom_site_label_2
 _geom_angle_atom_site_label_3
 _geom_angle
 _geom_angle_site_symmetry_1
 _geom_angle_site_symmetry_3
 _geom_angle_publ_flag
C2 C1 N1 128.79(15) . . ?
C2 C1 C6 122.47(16) . . ?
N1 C1 C6 108.73(15) . . ?
C3 C2 C1 117.01(18) . . ?
C3 C2 H2A 121.5 . . ?
C1 C2 H2A 121.5 . . ?
C2 C3 C4 121.5(2) . . ?
C2 C3 H3A 119.2 . . ?
C4 C3 H3A 119.2 . . ?
C5 C4 C3 121.03(19) . . ?
C5 C4 H4A 119.5 . . ?
C3 C4 H4A 119.5 . . ?
C4 C5 C6 119.29(19) . . ?
C4 C5 H5A 120.4 . . ?
C6 C5 H5A 120.4 . . ?
C5 C6 C1 118.65(19) . . ?
C5 C6 C7 134.37(17) . . ?
C1 C6 C7 106.98(14) . . ?
C8 C7 C12 118.00(18) . . ?
C8 C7 C6 135.33(16) . . ?
C12 C7 C6 106.65(14) . . ?
C9 C8 C7 119.64(18) . . ?
C9 C8 H8A 120.2 . . ?
C7 C8 H8A 120.2 . . ?
C8 C9 C10 121.21(19) . . ?
C8 C9 H9A 119.4 . . ?
C10 C9 H9A 119.4 . . ?
C11 C10 C9 121.0(2) . . ?
C11 C10 H10A 119.5 . . ?
C9 C10 H10A 119.5 . . ?
C10 C11 C12 117.75(18) . . ?
C10 C11 H11A 121.1 . . ?
C12 C11 H11A 121.1 . . ?
C11 C12 N1 128.56(15) . . ?
C11 C12 C7 122.38(16) . . ?
N1 C12 C7 109.06(15) . . ?
C1 N1 C12 108.57(13) . . ?
C1 N1 C13 126.58(14) . . ?
C12 N1 C13 124.37(14) . . ?
C18 C13 C14 118.29(15) . . ?
C18 C13 N1 120.64(14) . . ?
C14 C13 N1 121.05(14) . . ?
C13 C14 C15 120.60(17) . . ?
C13 C14 H14A 119.7 . . ?
C15 C14 H14A 119.7 . . ?
C16 C15 C14 121.50(17) . . ?
C16 C15 H15A 119.3 . . ?
C14 C15 H15A 119.3 . . ?
C17 C16 C15 117.03(14) . . ?
C17 C16 C19 122.43(13) . . ?
C15 C16 C19 120.50(14) . . ?
C16 C17 C18 121.36(15) . . ?
C16 C17 H17A 119.3 . . ?
C18 C17 H17A 119.3 . . ?
C13 C18 C17 121.01(15) . . ?
C13 C18 H18A 119.5 . . ?
C17 C18 H18A 119.5 . . ?
C20 C19 C16 128.31(13) . . ?
C20 C19 S1 108.26(11) . . ?
C16 C19 S1 123.41(10) . . ?
C19 C20 N2 116.93(14) . . ?
C19 C20 H20A 121.5 . . ?
N2 C20 H20A 121.5 . . ?
C21 N2 C20 111.05(13) . . ?
N2 C21 C22 121.13(14) . . ?
N2 C21 S1 113.36(11) . . ?
C22 C21 S1 125.49(11) . . ?
C19 S1 C21 90.39(7) . . ?
C27 C22 C23 118.49(15) . . ?
C27 C22 C21 123.78(14) . . ?
C23 C22 C21 117.67(15) . . ?
C24 C23 C22 121.3(2) . . ?
C24 C23 H23A 119.3 . . ?
C22 C23 H23A 119.3 . . ?
C25 C24 C23 119.6(2) . . ?
C25 C24 H24A 120.2 . . ?
C23 C24 H24A 120.2 . . ?
C24 C25 C26 120.81(17) . . ?
C24 C25 H25A 119.6 . . ?
C26 C25 H25A 119.6 . . ?
C25 C26 C27 120.1(2) . . ?
C25 C26 H26A 120.0 . . ?
C27 C26 H26A 120.0 . . ?
O1 C27 C26 124.40(18) . . ?
O1 C27 C22 115.89(13) . . ?
C26 C27 C22 119.71(19) . . ?
C27 O1 C28 118.95(16) . . ?
O1 C28 H28A 109.5 . . ?
O1 C28 H28B 109.5 . . ?
H28A C28 H28B 109.5 . . ?
O1 C28 H28C 109.5 . . ?
H28A C28 H28C 109.5 . . ?
H28B C28 H28C 109.5 . . ?
 
loop_
 _geom_torsion_atom_site_label_1
 _geom_torsion_atom_site_label_2
 _geom_torsion_atom_site_label_3
 _geom_torsion_atom_site_label_4
 _geom_torsion
 _geom_torsion_site_symmetry_1
 _geom_torsion_site_symmetry_2
 _geom_torsion_site_symmetry_3
 _geom_torsion_site_symmetry_4
 _geom_torsion_publ_flag
N1 C1 C2 C3 180.00(16) . . . . ?
C6 C1 C2 C3 -0.8(2) . . . . ?
C1 C2 C3 C4 0.4(3) . . . . ?
C2 C3 C4 C5 0.1(3) . . . . ?
C3 C4 C5 C6 -0.4(3) . . . . ?
C4 C5 C6 C1 0.1(3) . . . . ?
C4 C5 C6 C7 179.96(18) . . . . ?
C2 C1 C6 C5 0.5(2) . . . . ?
N1 C1 C6 C5 179.89(14) . . . . ?
C2 C1 C6 C7 -179.38(14) . . . . ?
N1 C1 C6 C7 -0.02(17) . . . . ?
C5 C6 C7 C8 1.0(3) . . . . ?
C1 C6 C7 C8 -179.07(17) . . . . ?
C5 C6 C7 C12 179.84(17) . . . . ?
C1 C6 C7 C12 -0.27(16) . . . . ?
C12 C7 C8 C9 -0.4(2) . . . . ?
C6 C7 C8 C9 178.33(17) . . . . ?
C7 C8 C9 C10 0.5(3) . . . . ?
C8 C9 C10 C11 0.2(3) . . . . ?
C9 C10 C11 C12 -0.9(3) . . . . ?
C10 C11 C12 N1 -178.85(16) . . . . ?
C10 C11 C12 C7 1.0(2) . . . . ?
C8 C7 C12 C11 -0.4(2) . . . . ?
C6 C7 C12 C11 -179.45(15) . . . . ?
C8 C7 C12 N1 179.50(14) . . . . ?
C6 C7 C12 N1 0.46(17) . . . . ?
C2 C1 N1 C12 179.62(15) . . . . ?
C6 C1 N1 C12 0.31(17) . . . . ?
C2 C1 N1 C13 -8.0(3) . . . . ?
C6 C1 N1 C13 172.65(14) . . . . ?
C11 C12 N1 C1 179.42(16) . . . . ?
C7 C12 N1 C1 -0.48(17) . . . . ?
C11 C12 N1 C13 6.9(3) . . . . ?
C7 C12 N1 C13 -173.04(14) . . . . ?
C1 N1 C13 C18 -100.1(2) . . . . ?
C12 N1 C13 C18 71.1(2) . . . . ?
C1 N1 C13 C14 78.1(3) . . . . ?
C12 N1 C13 C14 -110.7(2) . . . . ?
C18 C13 C14 C15 -3.7(4) . . . . ?
N1 C13 C14 C15 178.0(3) . . . . ?
C13 C14 C15 C16 -0.3(5) . . . . ?
C14 C15 C16 C17 3.8(4) . . . . ?
C14 C15 C16 C19 -178.4(3) . . . . ?
C15 C16 C17 C18 -3.3(3) . . . . ?
C19 C16 C17 C18 178.90(18) . . . . ?
C14 C13 C18 C17 4.2(3) . . . . ?
N1 C13 C18 C17 -177.55(18) . . . . ?
C16 C17 C18 C13 -0.6(3) . . . . ?
C17 C16 C19 C20 -168.2(2) . . . . ?
C15 C16 C19 C20 14.1(3) . . . . ?
C17 C16 C19 S1 9.7(2) . . . . ?
C15 C16 C19 S1 -167.95(19) . . . . ?
C16 C19 C20 N2 179.06(17) . . . . ?
S1 C19 C20 N2 0.9(2) . . . . ?
C19 C20 N2 C21 0.0(3) . . . . ?
C20 N2 C21 C22 177.26(16) . . . . ?
C20 N2 C21 S1 -1.0(2) . . . . ?
C20 C19 S1 C21 -1.15(14) . . . . ?
C16 C19 S1 C21 -179.43(14) . . . . ?
N2 C21 S1 C19 1.26(15) . . . . ?
C22 C21 S1 C19 -176.88(14) . . . . ?
N2 C21 C22 C27 179.74(16) . . . . ?
S1 C21 C22 C27 -2.2(2) . . . . ?
N2 C21 C22 C23 -3.3(2) . . . . ?
S1 C21 C22 C23 174.74(12) . . . . ?
C27 C22 C23 C24 1.5(3) . . . . ?
C21 C22 C23 C24 -175.69(16) . . . . ?
C22 C23 C24 C25 0.2(3) . . . . ?
C23 C24 C25 C26 -1.5(3) . . . . ?
C24 C25 C26 C27 1.1(3) . . . . ?
C25 C26 C27 O1 179.84(17) . . . . ?
C25 C26 C27 C22 0.6(3) . . . . ?
C23 C22 C27 O1 178.85(14) . . . . ?
C21 C22 C27 O1 -4.2(2) . . . . ?
C23 C22 C27 C26 -1.9(2) . . . . ?
C21 C22 C27 C26 175.10(15) . . . . ?
C26 C27 O1 C28 -0.9(3) . . . . ?
C22 C27 O1 C28 178.38(16) . . . . ?
 
_refine_diff_density_max    0.554
_refine_diff_density_min   -0.481
_refine_diff_density_rms    0.046

_shelx_res_file
;
TITL JB_10c_300k_a.res in P-1
    JB_10c_300K_a.res
    created by SHELXL-2018/3 at 14:11:19 on 17-May-2023
REM Old TITL JB_10C_300K in P-1

REM SHELXT solution in P-1
REM R1 0.178,  Rweak 0.009,  Alpha 0.065,  Orientation as input
REM Formula found by SHELXT:  C28 N2 O S

CELL  0.7288   9.0798  11.3099  11.5596   93.518   99.069  112.133
ZERR   2.000   0.0010   0.0012   0.0012    0.004    0.004    0.004
LATT  1
SFAC C H N O S
DISP    C     0.00337    0.00172        11.92
DISP    H     0.00000    0.00000         0.67
DISP    N     0.00654    0.00351        20.58
DISP    O     0.01151    0.00644        34.18
DISP    S     0.12997    0.13093       564.08
UNIT 56 40 4 2 2

ACTA

TEMP 27
SIZE 0.230 0.090 0.080

REM Colourless Block sample cut from block

L.S. 10
BOND $H
CONF
FMAP 2
PLAN 20

WGHT    0.077100    0.223800
FVAR       0.85234
C1    1    0.333508    0.096761    0.299442    11.00000    0.06068    0.04881 =
         0.05073    0.01053   -0.00391    0.01454
C2    1    0.448375    0.076049    0.244468    11.00000    0.06849    0.06206 =
         0.06247    0.01304    0.00349    0.02003
AFIX  43
H2A   2    0.558780    0.119294    0.274563    11.00000   -1.20000
AFIX   0
C3    1    0.391456   -0.011769    0.142903    11.00000    0.09561    0.06387 =
         0.06954    0.00937    0.01499    0.02935
AFIX  43
H3A   2    0.465264   -0.028389    0.104106    11.00000   -1.20000
AFIX   0
C4    1    0.225691   -0.076133    0.097174    11.00000    0.10763    0.05740 =
         0.06998   -0.00416   -0.00189    0.01914
AFIX  43
H4A   2    0.191231   -0.134814    0.028760    11.00000   -1.20000
AFIX   0
C5    1    0.113250   -0.054198    0.151454    11.00000    0.07741    0.05194 =
         0.07491   -0.00135   -0.01144    0.01108
AFIX  43
H5A   2    0.003180   -0.097154    0.120013    11.00000   -1.20000
AFIX   0
C6    1    0.165533    0.033423    0.254622    11.00000    0.06202    0.04275 =
         0.05950    0.01122   -0.00822    0.00984
C7    1    0.084596    0.079340    0.333137    11.00000    0.05453    0.04537 =
         0.06424    0.01556   -0.00628    0.01061
C8    1   -0.077681    0.054075    0.339151    11.00000    0.05461    0.05803 =
         0.09253    0.01784   -0.00729    0.01060
AFIX  43
H8A   2   -0.161239   -0.003760    0.281148    11.00000   -1.20000
AFIX   0
C9    1   -0.112051    0.114978    0.430730    11.00000    0.06189    0.07146 =
         0.10382    0.02896    0.01271    0.02640
AFIX  43
H9A   2   -0.219605    0.097535    0.434726    11.00000   -1.20000
AFIX   0
C10   1    0.010705    0.202414    0.517898    11.00000    0.07750    0.07765 =
         0.08216    0.02602    0.01772    0.03810
AFIX  43
H10A  2   -0.015965    0.242341    0.579379    11.00000   -1.20000
AFIX   0
C11   1    0.171869    0.230994    0.514678    11.00000    0.06911    0.07059 =
         0.05990    0.01034    0.00048    0.02587
AFIX  43
H11A  2    0.254252    0.290426    0.572365    11.00000   -1.20000
AFIX   0
C12   1    0.206569    0.168136    0.422632    11.00000    0.05320    0.05555 =
         0.05483    0.01487   -0.00339    0.01505
N1    3    0.357120    0.178625    0.401241    11.00000    0.05167    0.06504 =
         0.05055    0.00188   -0.00678    0.01469
C13   1    0.507712    0.249720    0.480798    11.00000    0.05058    0.05824 =
         0.04910    0.00533   -0.00527    0.01493
C14   1    0.617822    0.360679    0.454071    11.00000    0.08999    0.09102 =
         0.07787    0.04247   -0.03384   -0.00949
AFIX  43
H14A  2    0.596322    0.389247    0.382051    11.00000   -1.20000
AFIX   0
C15   1    0.760962    0.430857    0.533213    11.00000    0.08538    0.08358 =
         0.08471    0.04508   -0.03196   -0.01639
AFIX  43
H15A  2    0.834456    0.505879    0.513197    11.00000   -1.20000
AFIX   0
C16   1    0.797105    0.392076    0.641088    11.00000    0.04804    0.04976 =
         0.04591    0.00865   -0.00036    0.01537
C17   1    0.689600    0.277065    0.663549    11.00000    0.05660    0.06386 =
         0.06318    0.02485   -0.01147    0.00391
AFIX  43
H17A  2    0.712956    0.245779    0.733678    11.00000   -1.20000
AFIX   0
C18   1    0.546831    0.206419    0.583958    11.00000    0.05607    0.06286 =
         0.06885    0.02252   -0.01017    0.00160
AFIX  43
H18A  2    0.476594    0.128240    0.601182    11.00000   -1.20000
AFIX   0
C19   1    0.947673    0.469812    0.724770    11.00000    0.04797    0.04972 =
         0.04622    0.00979   -0.00019    0.01368
C20   1    1.050256    0.593041    0.723036    11.00000    0.06422    0.06258 =
         0.06702    0.02786   -0.01100    0.00346
AFIX  43
H20A  2    1.031473    0.640110    0.663349    11.00000   -1.20000
AFIX   0
N2    3    1.182121    0.644669    0.812821    11.00000    0.06186    0.05846 =
         0.07209    0.02197   -0.01135    0.00067
C21   1    1.184086    0.561536    0.886336    11.00000    0.04574    0.04841 =
         0.04986    0.00664    0.00075    0.01262
S1    5    1.019835    0.415656    0.848442    11.00000    0.05010    0.04409 =
         0.04837    0.00931   -0.00220    0.01236
C22   1    1.318353    0.593012    0.987509    11.00000    0.04888    0.05715 =
         0.04774   -0.00283   -0.00018    0.02147
C23   1    1.447946    0.712122    0.999087    11.00000    0.05427    0.06438 =
         0.06656   -0.00891   -0.00163    0.01426
AFIX  43
H23A  2    1.442627    0.769967    0.946386    11.00000   -1.20000
AFIX   0
C24   1    1.583371    0.745611    1.086928    11.00000    0.05657    0.09479 =
         0.07406   -0.02597   -0.00897    0.01774
AFIX  43
H24A  2    1.668414    0.825447    1.093558    11.00000   -1.20000
AFIX   0
C25   1    1.592026    0.660746    1.164344    11.00000    0.06368    0.13060 =
         0.06140   -0.02585   -0.01664    0.04280
AFIX  43
H25A  2    1.684588    0.682484    1.222523    11.00000   -1.20000
AFIX   0
C26   1    1.465062    0.543167    1.157234    11.00000    0.07813    0.11638 =
         0.05092    0.00168   -0.00608    0.05519
AFIX  43
H26A  2    1.471688    0.486910    1.211304    11.00000   -1.20000
AFIX   0
C27   1    1.326977    0.508692    1.069112    11.00000    0.06163    0.07434 =
         0.04663    0.00101    0.00101    0.03551
O1    4    1.195976    0.395065    1.054736    11.00000    0.07751    0.07313 =
         0.06083    0.02392    0.00211    0.03300
C28   1    1.198145    0.302785    1.133036    11.00000    0.11775    0.09836 =
         0.07245    0.04002    0.01741    0.05902
AFIX 137
H28A  2    1.096518    0.229728    1.114360    11.00000   -1.50000
H28B  2    1.214924    0.340971    1.213021    11.00000   -1.50000
H28C  2    1.284453    0.275552    1.124425    11.00000   -1.50000

AFIX   0
HKLF 4


REM  JB_10c_300k_a.res in P-1
REM wR2 = 0.155346, GooF = S = 1.04322, Restrained GooF = 1.04322 for all data
REM R1 = 0.051243 for 5440 Fo > 4sig(Fo) and 0.060094 for all 6583 data
REM 290 parameters refined using 0 restraints

END

WGHT      0.0771      0.2238

REM Highest difference peak  0.554,  deepest hole -0.481,  1-sigma level  0.046
Q1    1   0.5471  0.3804  0.4987  11.00000  0.05    0.55
Q2    1   0.6989  0.4520  0.5806  11.00000  0.05    0.48
Q3    1   1.2270  0.5987  0.7680  11.00000  0.05    0.24
Q4    1   1.5607  0.5922  1.1921  11.00000  0.05    0.20
Q5    1   0.7259  0.2553  0.6132  11.00000  0.05    0.20
Q6    1   1.3101  0.5462  1.0174  11.00000  0.05    0.20
Q7    1   0.1376  0.1251  0.3747  11.00000  0.05    0.19
Q8    1   0.2443  0.0637  0.2669  11.00000  0.05    0.19
Q9    1   0.3504  0.1413  0.3530  11.00000  0.05    0.17
Q10   1   1.2572  0.5786  0.9461  11.00000  0.05    0.17
Q11   1   0.5502  0.2131  0.5194  11.00000  0.05    0.17
Q12   1   0.8789  0.4338  0.6846  11.00000  0.05    0.16
Q13   1   1.0818  0.5438  0.6830  11.00000  0.05    0.16
Q14   1  -0.0449  0.0577  0.2889  11.00000  0.05    0.16
Q15   1   1.4030  0.5364  1.1089  11.00000  0.05    0.16
Q16   1   0.3850  0.0762  0.2872  11.00000  0.05    0.15
Q17   1   0.3167 -0.0288  0.0991  11.00000  0.05    0.15
Q18   1   0.9905  0.5205  0.7113  11.00000  0.05    0.15
Q19   1   1.3782  0.6446  1.0001  11.00000  0.05    0.15
Q20   1   1.1095  0.4970  0.8737  11.00000  0.05    0.14
;
_shelx_res_checksum   31932

_shelx_hkl_file
;
  -1   0   0  173.58    7.00
  -1   0   0  186.58    7.00
  -2   0   0  147.49    5.90
  -2   0   0  146.29    5.70
  -2   0   0  142.59    5.80
  -2   0   0  150.18    5.70
   2   0   0  147.09    5.70
   2   0   0  141.29    5.70
   2   0   0  144.29    5.80
   2   0   0  137.39    5.70
   2   0   0  159.48    5.90
  -3   0   0   96.99    3.90
  -3   0   0   98.79    4.00
  -3   0   0   91.09    3.80
  -3   0   0   95.49    3.80
  -3   0   0   96.39    3.90
   3   0   0   93.49    3.80
   3   0   0   90.79    3.80
   3   0   0   99.69    4.10
   3   0   0   97.69    3.90
  -4   0   0   57.29    2.70
  -4   0   0   54.49    2.30
  -4   0   0   54.29    2.30
  -4   0   0   55.79    2.40
  -4   0   0   57.09    2.40
   4   0   0   56.59    2.30
   4   0   0   52.59    2.40
   4   0   0   57.79    2.70
   4   0   0   57.29    2.40
   4   0   0   53.49    2.30
  -5   0   0  465.45   18.30
  -5   0   0  473.15   17.80
  -5   0   0  437.66   17.90
  -5   0   0  450.45   17.90
  -5   0   0  455.25   18.00
   5   0   0  467.05   18.30
   5   0   0  468.45   17.90
   5   0   0  467.25   18.00
   5   0   0  466.45   18.00
   5   0   0  442.46   17.90
  -6   0   0  152.68    6.30
  -6   0   0  147.09    6.20
  -6   0   0  143.69    6.20
  -6   0   0  157.48    6.10
   6   0   0  147.49    6.10
   6   0   0  158.58    6.30
   6   0   0  163.48    6.70
  -7   0   0    7.10    0.80
  -7   0   0    8.70    0.70
  -7   0   0    8.80    0.90
   7   0   0    7.60    0.80
   7   0   0    7.90    0.60
   7   0   0    7.80    1.10
  -8   0   0   56.79    2.80
  -8   0   0   55.89    2.40
  -8   0   0   55.49    2.50
   8   0   0   50.59    3.00
   8   0   0   57.89    2.70
  -9   0   0   13.70    1.20
  -9   0   0   12.80    0.90
  -9   0   0   14.90    0.90
   9   0   0   11.70    1.40
   9   0   0   15.80    1.10
 -10   0   0    5.10    0.70
 -10   0   0    5.60    0.90
 -10   0   0    5.50    0.60
  10   0   0    4.00    1.00
  10   0   0    5.20    0.80
 -11   0   0    0.00    0.50
 -11   0   0    0.50    0.30
  11   0   0    0.70    0.60
  12  -1   0    1.50    0.90
 -12   1   0    2.50    0.50
 -12   1   0    2.90    0.80
  11  -1   0    0.60    0.50
  11  -1   0    1.30    0.70
 -11   1   0    1.50    0.70
 -11   1   0    1.30    0.50
 -11   1   0    0.70    0.40
  10  -1   0    0.60    0.60
  10  -1   0    0.40    0.50
 -10   1   0    0.70    0.50
 -10   1   0    0.50    0.40
 -10   1   0    0.20    0.30
   9  -1   0    2.20    0.60
   9  -1   0    1.60    0.80
  -9   1   0    2.90    0.70
  -9   1   0    1.80    0.40
  -9   1   0    2.40    0.40
   8  -1   0   60.79    3.30
   8  -1   0   65.59    2.90
  -8   1   0   59.99    2.80
  -8   1   0   63.89    2.80
   7  -1   0    7.70    1.10
   7  -1   0    8.40    0.80
   7  -1   0    7.50    0.60
   7  -1   0    8.60    0.80
  -7   1   0    7.90    0.60
  -7   1   0    7.00    0.70
  -7   1   0    8.20    0.70
   6  -1   0    0.50    0.40
   6  -1   0    0.40    0.30
   6  -1   0    0.20    0.30
   6  -1   0    0.20    0.50
   6  -1   0    0.30    0.20
  -6   1   0    0.00    0.20
  -6   1   0    0.20    0.20
  -6   1   0    0.60    0.30
  -6   1   0    0.60    0.50
  -6   1   0    0.20    0.30
   5  -1   0  594.24   23.50
   5  -1   0  628.74   23.60
   5  -1   0  584.14   23.50
   5  -1   0  614.64   23.60
   5  -1   0  643.54   23.90
  -5   1   0  619.74   23.60
  -5   1   0  558.64   23.50
  -5   1   0  607.54   23.60
  -5   1   0  605.14   23.90
   4  -1   0 1007.60   38.90
   3  -1   0  341.37   13.00
   3  -1   0  317.87   12.90
   3  -1   0  340.27   13.00
   3  -1   0  348.67   13.20
  -3   1   0  330.57   13.20
  -3   1   0  326.87   12.80
  -3   1   0  330.87   13.00
  -3   1   0  334.37   13.00
   2  -1   0    9.60    0.70
   2  -1   0    7.70    0.40
   2  -1   0    8.20    0.40
   2  -1   0    9.00    0.50
   2  -1   0    8.30    0.50
  -2   1   0    8.70    0.40
  -2   1   0    8.50    0.70
  -2   1   0    7.80    0.50
  -2   1   0    9.00    0.60
  -2   1   0    7.80    0.40
  -2   1   0    7.80    0.40
   1  -1   0   45.70    1.80
   1  -1   0   46.60    1.80
   1  -1   0   45.80    1.80
   1  -1   0   45.40    1.80
  -1   1   0   47.50    1.90
  -1   1   0   46.70    1.80
  -1   1   0   44.70    1.80
  -1   1   0   45.40    1.80
   0   1   0  451.75   33.50
  -1  -1   0  170.18    6.40
  -1  -1   0  160.18    6.20
  -1  -1   0  161.48    6.30
  -1  -1   0  157.48    6.30
   1   1   0  166.38    6.40
   1   1   0  154.58    6.20
   1   1   0  158.88    6.30
  -2  -1   0    1.80    0.30
  -2  -1   0    1.80    0.30
  -2  -1   0    2.10    0.30
  -2  -1   0    1.70    0.20
  -2  -1   0    1.30    0.30
  -2  -1   0    1.70    0.20
  -2  -1   0    1.70    0.40
   2   1   0    2.00    0.30
   2   1   0    2.00    0.20
   2   1   0    1.70    0.40
   2   1   0    2.00    0.30
  -3  -1   0  212.28    8.50
  -3  -1   0  214.98    8.50
  -3  -1   0  215.68    8.50
  -3  -1   0  208.78    8.40
  -3  -1   0  216.18    8.30
  -3  -1   0  222.18    8.70
  -3  -1   0  220.48    8.30
   3   1   0  214.78    8.40
   3   1   0  208.18    8.50
   3   1   0  217.28    8.70
   3   1   0  207.48    8.30
  -4  -1   0  512.95   20.70
  -4  -1   0  542.75   20.90
  -4  -1   0  539.65   20.70
  -4  -1   0  531.65   20.50
   4   1   0  526.45   20.90
   4   1   0  527.05   20.60
  -5  -1   0  107.99    4.60
  -5  -1   0  110.19    4.90
  -5  -1   0  111.79    4.40
  -5  -1   0  107.69    4.60
  -5  -1   0  109.99    4.60
   5   1   0  106.39    4.50
   5   1   0  112.69    4.40
   5   1   0  108.09    4.90
   5   1   0  110.89    4.60
  -6  -1   0  411.16   16.20
  -6  -1   0  394.46   16.10
  -6  -1   0  393.06   16.00
  -6  -1   0  419.46   15.90
   6   1   0  433.96   16.10
   6   1   0  402.16   15.90
   6   1   0  403.16   16.50
  -7  -1   0    1.10    0.50
  -7  -1   0    1.10    0.30
  -7  -1   0    0.50    0.30
   7   1   0    0.80    0.40
   7   1   0    0.60    0.70
  -8  -1   0    2.00    0.40
  -8  -1   0    1.70    0.40
  -8  -1   0    1.80    0.60
   8   1   0    2.10    0.80
   8   1   0    1.70    0.60
  -9  -1   0   -0.50    0.40
  -9  -1   0    0.60    0.30
   9   1   0    0.60    0.90
   9   1   0   -0.20    0.40
 -10  -1   0    5.60    0.60
 -10  -1   0    7.20    1.00
  10   1   0    5.10    0.80
  10   1   0    3.70    1.00
 -11  -1   0    1.00    0.40
 -11  -1   0    1.10    0.60
  11   1   0    1.50    0.80
  11   1   0    0.70    0.60
  12  -2   0    0.60    0.80
 -12   2   0    0.70    0.60
 -12   2   0    0.40    0.40
 -12   2   0    0.00    0.40
  11  -2   0    3.80    0.70
  11  -2   0    1.80    0.80
 -11   2   0    4.80    0.70
 -11   2   0    4.80    0.70
 -11   2   0    4.30    0.80
  10  -2   0   12.40    1.10
  10  -2   0   11.00    1.50
 -10   2   0   14.10    1.00
 -10   2   0   12.70    0.90
 -10   2   0   15.40    1.30
   9  -2   0    8.40    1.20
   9  -2   0    7.20    0.90
   9  -2   0    8.40    0.90
  -9   2   0    9.40    0.80
  -9   2   0    7.50    0.80
   8  -2   0   59.09    3.10
   8  -2   0   60.99    2.70
   8  -2   0   55.99    2.60
  -8   2   0   48.00    2.40
  -8   2   0   52.49    2.70
  -8   2   0   60.59    2.50
   7  -2   0   18.60    1.20
   7  -2   0   16.90    1.50
   7  -2   0   18.40    1.10
  -7   2   0   17.40    1.00
  -7   2   0   16.30    1.10
  -7   2   0   16.80    1.40
  -7   2   0   16.20    1.00
   6  -2   0    0.30    0.20
   6  -2   0    0.30    0.30
   6  -2   0    0.60    0.30
   6  -2   0    0.40    0.30
   6  -2   0    0.60    0.60
   6  -2   0    0.50    0.10
  -6   2   0    0.30    0.20
  -6   2   0    0.30    0.20
  -6   2   0    0.60    0.30
  -6   2   0    0.20    0.20
  -6   2   0    0.80    0.10
  -6   2   0    0.00    0.40
   5  -2   0  186.38    7.80
   5  -2   0  198.98    7.50
   5  -2   0  186.88    7.40
   5  -2   0  191.98    7.50
   5  -2   0  182.48    7.40
  -5   2   0  175.18    7.40
  -5   2   0  187.58    7.40
  -5   2   0  189.88    7.20
  -5   2   0  186.98    7.40
  -5   2   0  182.28    7.80
  -5   2   0  185.88    7.50
   4  -2   0    8.60    0.90
   4  -2   0    7.90    0.50
   4  -2   0    7.30    0.40
   4  -2   0    8.70    0.60
   4  -2   0    8.70    0.60
   4  -2   0    8.10    0.50
  -4   2   0    7.60    0.40
  -4   2   0    7.40    0.50
  -4   2   0    7.80    0.50
  -4   2   0    8.10    0.50
  -4   2   0    7.50    0.50
  -4   2   0    8.50    0.80
   3  -2   0   23.90    1.30
   3  -2   0   23.60    1.00
   3  -2   0   22.00    1.00
   3  -2   0   20.00    0.90
   3  -2   0   21.10    1.00
  -3   2   0   20.90    0.90
  -3   2   0   22.30    1.00
  -3   2   0   22.10    1.00
  -3   2   0   21.60    1.00
  -3   2   0   22.60    1.30
   2  -2   0  423.16   16.90
   2  -2   0  404.26   44.10
   2  -2   0  436.76   45.90
  -2   2   0  390.76   45.60
  -2   2   0  465.75   47.70
  -2   2   0  428.16   16.80
   1  -2   0 6017.10  255.17
  -1   2   0 5169.48  244.28
   0  -2   0  618.54   24.40
   0   2   0  649.64   54.69
   0   2   0  607.74   24.40
  -1  -2   0  105.69    4.30
  -1  -2   0  109.69    4.30
  -1  -2   0  105.39    4.40
  -1  -2   0  108.39    4.30
  -1  -2   0  110.99    4.40
   1   2   0  108.69    4.30
   1   2   0  106.69    4.30
   1   2   0  107.39    4.40
   1   2   0  114.89    4.50
   1   2   0  111.19    4.30
  -2  -2   0  346.67   13.90
  -2  -2   0  354.86   13.90
  -2  -2   0  367.36   14.00
   2   2   0  355.36   13.90
   2   2   0  370.96   14.00
   2   2   0  354.86   13.80
   2   2   0  347.27   13.90
   2   2   0  346.67   13.70
  -3  -2   0  105.69    3.90
  -3  -2   0  102.09    4.00
  -3  -2   0   99.39    3.90
  -3  -2   0  102.29    4.10
  -3  -2   0   97.99    4.20
  -3  -2   0  101.89    4.20
  -3  -2   0  102.89    4.30
   3   2   0   97.99    4.30
   3   2   0   97.69    4.10
   3   2   0   98.49    3.90
   3   2   0  100.39    4.00
   3   2   0   97.69    4.10
  -4  -2   0   -0.10    0.20
  -4  -2   0    0.20    0.20
  -4  -2   0    0.50    0.40
  -4  -2   0    0.10    0.10
  -4  -2   0    0.00    0.20
  -4  -2   0   -0.10    0.20
  -4  -2   0    0.10    0.30
   4   2   0    0.10    0.40
   4   2   0    0.20    0.10
   4   2   0    0.30    0.20
   4   2   0    0.00    0.30
  -5  -2   0   38.40    2.00
  -5  -2   0   39.70    2.00
  -5  -2   0   37.70    1.80
  -5  -2   0   37.90    1.90
  -5  -2   0   38.40    2.20
  -5  -2   0   40.50    1.70
   5   2   0   39.70    1.70
   5   2   0   39.60    1.80
   5   2   0   39.80    1.90
   5   2   0   42.10    2.20
   5   2   0   39.10    1.50
  -6  -2   0    5.80    0.80
  -6  -2   0    6.30    0.50
  -6  -2   0    6.20    0.60
   6   2   0    6.40    0.70
   6   2   0    5.60    0.50
   6   2   0    7.30    1.00
  -7  -2   0   43.80    2.00
  -7  -2   0   42.90    1.90
  -7  -2   0   40.10    2.20
   7   2   0   43.00    2.10
   7   2   0   39.10    3.20
  -8  -2   0   18.80    1.10
  -8  -2   0   17.70    1.30
   8   2   0   18.10    1.30
   8   2   0   15.70    1.60
  -9  -2   0    9.30    1.10
  -9  -2   0   10.80    0.80
   9   2   0    7.90    1.20
   9   2   0    9.80    1.00
 -10  -2   0    3.80    0.80
 -10  -2   0    2.90    0.50
  10   2   0    2.70    0.70
  10   2   0    1.70    0.70
 -11  -2   0    2.20    0.70
 -11  -2   0    2.40    0.50
  11   2   0    1.60    0.90
  11   2   0    0.80    0.50
  12  -3   0    1.90    0.90
 -12   3   0    4.50    0.90
 -12   3   0    2.00    0.50
 -12   3   0    2.90    0.50
  11  -3   0    0.80    0.70
 -11   3   0    1.50    0.50
 -11   3   0    1.10    0.40
  10  -3   0   16.70    1.30
  10  -3   0   14.40    1.60
  10  -3   0   13.90    1.70
 -10   3   0   17.50    1.10
   9  -3   0    5.50    1.00
   9  -3   0    5.80    0.80
  -9   3   0    4.70    0.60
  -9   3   0    5.20    0.60
   8  -3   0    2.50    0.50
   8  -3   0    2.80    0.20
   8  -3   0    2.20    0.90
   8  -3   0    1.50    0.50
  -8   3   0    3.20    0.50
  -8   3   0    2.70    0.50
  -8   3   0    2.90    0.40
   7  -3   0  108.29    5.00
   7  -3   0  113.89    4.60
   7  -3   0  116.19    4.60
   7  -3   0  106.89    4.30
  -7   3   0  111.39    4.40
  -7   3   0  104.59    4.40
  -7   3   0  108.59    4.20
  -7   3   0  104.59    4.60
  -7   3   0   95.79    4.40
   6  -3   0  134.79    5.20
   6  -3   0  128.69    5.20
   6  -3   0  131.39    5.20
   6  -3   0  134.89    5.60
   6  -3   0  120.49    5.00
   6  -3   0  120.99    5.10
  -6   3   0  121.59    5.10
  -6   3   0  122.39    5.10
  -6   3   0  123.29    5.60
  -6   3   0  126.49    5.20
  -6   3   0  127.69    5.00
  -6   3   0  126.99    5.10
   5  -3   0  238.48    9.90
   5  -3   0  260.17   10.10
   5  -3   0  265.37   10.40
   5  -3   0  252.57   10.00
   5  -3   0  271.07   10.10
   5  -3   0  248.68   10.00
  -5   3   0  259.57   10.00
  -5   3   0  252.07   10.10
  -5   3   0  256.97   10.00
  -5   3   0  246.18   10.00
  -5   3   0  257.57   10.40
  -5   3   0  250.47    9.90
   4  -3   0   18.00    0.90
   4  -3   0   16.90    0.90
   4  -3   0   15.30    0.80
   4  -3   0   17.20    0.90
   4  -3   0   18.20    0.90
   4  -3   0   17.50    1.20
  -4   3   0   17.40    0.90
  -4   3   0   16.50    0.80
  -4   3   0   18.00    1.20
  -4   3   0   16.40    0.90
  -4   3   0   18.30    0.90
  -4   3   0   16.30    0.80
   3  -3   0  114.29    4.50
   3  -3   0  114.79    4.80
   3  -3   0  109.69    4.50
   3  -3   0  116.29    4.50
   3  -3   0  109.09    4.50
  -3   3   0  110.59    4.40
  -3   3   0  108.69    4.50
  -3   3   0  112.39    4.50
  -3   3   0  115.49    4.50
  -3   3   0  118.09    4.50
  -3   3   0  117.99    4.80
   2  -3   0 1249.57   47.10
   2  -3   0 1074.79   89.29
   2  -3   0 1216.28   87.79
  -2   3   0 1150.68   91.79
  -2   3   0 1257.07   89.99
   1  -3   0 1148.49   89.29
  -1   3   0 1344.37   95.99
  -1   3   0 1339.37   50.49
   0  -3   0   94.99    3.80
   0  -3   0   95.59    4.00
   0  -3   0   98.19    3.90
   0  -3   0   95.49    3.90
   0  -3   0   98.99    3.80
   0  -3   0   97.39    4.10
   0  -3   0   98.59    3.90
   0   3   0   97.49    3.80
   0   3   0   94.99    3.80
   0   3   0   97.69    3.90
   0   3   0   98.59    3.90
  -1  -3   0  513.85   63.89
  -1  -3   0  501.85   53.59
  -1  -3   0  719.83   25.70
   1   3   0  656.93   25.50
  -2  -3   0   77.29    3.20
  -2  -3   0   77.69    3.30
  -2  -3   0   84.39    3.50
  -2  -3   0   74.89    3.30
  -2  -3   0   84.29    3.20
   2   3   0   80.09    3.20
   2   3   0   76.49    3.20
   2   3   0   83.39    3.40
   2   3   0   77.79    3.30
   2   3   0   77.59    3.50
  -3  -3   0  236.18    8.60
  -3  -3   0  237.38    8.80
  -3  -3   0  225.88    8.90
  -3  -3   0  207.18    8.90
  -3  -3   0  220.18    8.70
   3   3   0  209.88    8.80
   3   3   0  208.38    8.60
   3   3   0  232.98    9.10
   3   3   0  228.98    8.60
   3   3   0  218.38    8.80
  -4  -3   0   93.79    3.80
  -4  -3   0   97.69    4.20
  -4  -3   0   90.69    4.00
  -4  -3   0   90.89    3.70
  -4  -3   0   93.09    3.60
  -4  -3   0   94.89    4.00
  -4  -3   0   90.19    3.90
   4   3   0   89.09    3.70
   4   3   0   89.39    3.60
   4   3   0   98.39    4.20
   4   3   0   90.09    3.80
   4   3   0   88.29    4.00
  -5  -3   0   -0.10    0.10
  -5  -3   0    0.40    0.40
  -5  -3   0    0.00    0.20
  -5  -3   0    0.20    0.20
   5   3   0    0.10    0.10
   5   3   0    0.20    0.20
   5   3   0   -0.30    0.50
   5   3   0    0.10    0.40
  -6  -3   0    1.80    0.30
  -6  -3   0    0.90    0.50
   6   3   0    1.10    0.40
   6   3   0    1.80    0.30
   6   3   0    1.10    0.60
  -7  -3   0   13.10    1.10
  -7  -3   0   13.30    0.80
   7   3   0   12.90    1.00
   7   3   0   12.10    1.30
  -8  -3   0    7.60    0.90
   8   3   0    6.10    0.80
   8   3   0    4.40    1.00
  -9  -3   0   28.60    1.80
   9   3   0   28.00    1.70
   9   3   0   24.90    2.10
 -10  -3   0    0.50    0.50
 -10  -3   0   -0.30    0.50
  10   3   0    0.00    0.50
  10   3   0   -0.10    0.60
  12  -4   0    0.70    0.80
 -12   4   0    1.00    0.50
 -12   4   0    1.30    0.40
  11  -4   0    7.80    1.40
  11  -4   0   12.00    1.20
 -11   4   0   12.10    0.90
 -11   4   0   12.50    0.90
  10  -4   0   19.70    1.80
  10  -4   0   21.30    1.50
  10  -4   0   22.80    1.50
 -10   4   0   22.10    1.30
 -10   4   0   21.10    1.20
   9  -4   0   63.39    3.60
   9  -4   0   65.19    3.20
   9  -4   0   68.09    3.10
  -9   4   0   71.29    3.00
  -9   4   0   71.59    3.00
   8  -4   0   14.40    1.50
   8  -4   0   13.40    1.00
   8  -4   0   13.40    1.10
   8  -4   0   13.20    0.70
  -8   4   0   14.30    0.70
  -8   4   0   14.30    0.90
  -8   4   0   11.90    1.00
  -8   4   0   16.00    0.90
   7  -4   0   34.70    1.70
   7  -4   0   33.70    1.70
   7  -4   0   31.80    2.10
   7  -4   0   32.20    1.50
  -7   4   0   33.70    1.60
  -7   4   0   27.90    1.90
  -7   4   0   32.30    1.60
  -7   4   0   32.80    1.70
  -7   4   0   33.90    1.40
   6  -4   0   82.89    3.50
   6  -4   0   86.99    4.10
   6  -4   0   84.59    3.60
   6  -4   0   90.29    3.60
   6  -4   0   90.99    3.70
  -6   4   0   82.39    4.00
  -6   4   0   86.49    3.60
  -6   4   0   80.29    3.60
  -6   4   0   86.19    3.60
  -6   4   0   88.99    3.70
  -6   4   0   84.99    3.40
   5  -4   0  108.69    4.80
   5  -4   0  110.39    4.40
   5  -4   0  100.39    4.20
   5  -4   0  107.39    4.30
   5  -4   0  114.69    4.40
  -5   4   0  105.29    4.70
  -5   4   0  106.39    4.30
  -5   4   0  109.49    4.20
  -5   4   0  107.49    4.30
  -5   4   0   90.29    4.70
  -5   4   0  107.29    4.20
  -5   4   0  104.89    4.30
   4  -4   0  109.69    5.00
   4  -4   0  116.19    4.60
   4  -4   0  117.29    4.60
   4  -4   0  117.99    4.50
   4  -4   0  112.49    4.60
   4  -4   0  112.09    4.60
  -4   4   0  117.89    4.50
  -4   4   0  115.99    4.60
  -4   4   0  116.79    5.00
  -4   4   0  112.89    4.60
  -4   4   0  111.19    4.60
  -4   4   0  111.09    4.50
   3  -4   0   31.20    1.70
   3  -4   0   30.40    1.30
   3  -4   0   31.20    1.30
   3  -4   0   30.80    1.40
   3  -4   0   32.70    1.40
   3  -4   0   29.00    1.40
  -3   4   0   30.90    1.70
  -3   4   0   30.90    1.40
  -3   4   0   31.70    1.30
  -3   4   0   32.20    1.30
  -3   4   0   28.90    1.40
  -3   4   0   30.80    1.30
   2  -4   0   59.99    2.40
   2  -4   0   56.69    2.40
   2  -4   0   59.19    2.40
   2  -4   0   58.59    2.30
   2  -4   0   56.49    2.70
   2  -4   0   56.49    2.40
  -2   4   0   59.19    2.30
  -2   4   0   60.09    2.40
  -2   4   0   59.49    2.70
  -2   4   0   56.89    2.40
  -2   4   0   56.69    2.40
  -2   4   0   56.49    2.30
   1  -4   0  819.42   76.29
   1  -4   0  636.24   24.50
  -1   4   0  471.35   54.29
  -1   4   0  580.14   24.20
   0  -4   0  111.89    4.80
   0  -4   0  118.19    4.70
   0  -4   0  109.19    4.90
   0  -4   0  114.09    4.60
   0  -4   0  119.09    4.50
   0  -4   0  113.49    4.50
   0   4   0  116.99    4.60
   0   4   0  121.49    4.60
   0   4   0  113.89    4.70
   0   4   0  113.59    4.50
  -1  -4   0  535.55   20.20
  -1  -4   0  537.15   20.20
   1   4   0  483.85   20.30
  -2  -4   0  244.48    9.60
  -2  -4   0  245.58    9.90
  -2  -4   0  243.98    9.60
  -2  -4   0  255.37    9.80
  -2  -4   0  237.68    9.80
   2   4   0  259.17    9.60
   2   4   0  243.68    9.60
   2   4   0  246.98    9.70
   2   4   0  240.28    9.80
  -3  -4   0   10.30    0.80
  -3  -4   0   11.60    0.80
  -3  -4   0   11.90    0.60
  -3  -4   0   11.40    0.70
  -3  -4   0   11.20    1.00
   3   4   0   12.80    1.00
   3   4   0   10.50    0.80
   3   4   0   11.60    0.70
   3   4   0   11.60    0.60
   3   4   0   11.90    0.80
  -4  -4   0   14.40    1.30
  -4  -4   0   11.20    0.60
  -4  -4   0   10.60    0.90
  -4  -4   0   11.70    0.50
  -4  -4   0   11.30    0.70
   4   4   0   11.60    1.10
   4   4   0   10.40    0.70
   4   4   0    9.90    0.60
   4   4   0   11.50    0.90
   4   4   0   11.20    0.60
  -5  -4   0   88.29    3.80
  -5  -4   0   96.09    3.90
  -5  -4   0   89.79    4.10
  -5  -4   0  100.39    3.70
   5   4   0   93.39    4.00
   5   4   0   95.59    3.80
   5   4   0   97.79    4.50
   5   4   0   93.69    3.80
  -6  -4   0    8.80    0.70
  -6  -4   0    9.30    0.90
  -6  -4   0    9.20    0.60
   6   4   0    7.60    1.10
   6   4   0    9.90    0.90
   6   4   0    8.70    0.50
  -7  -4   0    2.70    0.60
  -7  -4   0    3.40    0.50
   7   4   0    4.90    1.00
   7   4   0    3.60    0.60
  -8  -4   0    0.30    0.30
  -8  -4   0    0.20    0.50
   8   4   0    0.70    0.50
   8   4   0    0.40    0.50
  -9  -4   0    0.10    0.50
  -9  -4   0    0.00    0.30
   9   4   0    0.00    0.50
   9   4   0   -0.90    0.40
 -10  -4   0    0.30    0.40
 -10  -4   0   -0.20    0.50
  10   4   0    0.30    0.50
  10   4   0    0.10    0.60
  12  -5   0    1.00    0.60
  12  -5   0    1.00    0.80
 -12   5   0    0.80    0.40
  11  -5   0    1.40    0.60
  11  -5   0    0.80    0.80
 -11   5   0    1.30    0.40
 -11   5   0    1.40    0.40
  10  -5   0   11.60    1.10
  10  -5   0    9.90    1.50
  10  -5   0   11.30    1.10
 -10   5   0   13.30    0.90
 -10   5   0   12.70    0.90
   9  -5   0   -0.10    0.40
   9  -5   0    1.00    0.50
   9  -5   0    0.40    0.70
  -9   5   0    1.10    0.40
  -9   5   0    0.60    0.20
  -9   5   0    0.80    0.30
   8  -5   0   83.89    3.70
   8  -5   0   82.89    3.50
   8  -5   0   82.39    4.10
   8  -5   0   74.19    3.70
  -8   5   0   78.29    3.70
  -8   5   0   89.29    3.60
  -8   5   0   88.29    3.40
  -8   5   0   91.89    3.60
   7  -5   0    2.40    0.30
   7  -5   0    2.00    0.50
   7  -5   0    1.30    0.70
   7  -5   0    2.10    0.40
  -7   5   0    1.20    0.30
  -7   5   0    2.30    0.40
  -7   5   0    1.80    0.40
  -7   5   0    2.20    0.40
  -7   5   0    1.80    0.40
  -7   5   0    1.90    0.30
   6  -5   0  194.08    7.50
   6  -5   0  181.48    7.50
   6  -5   0  195.18    7.60
  -6   5   0  189.18    7.40
  -6   5   0  192.18    7.50
  -6   5   0  181.38    7.50
  -6   5   0  185.78    7.50
  -6   5   0  180.48    8.70
   5  -5   0  446.06   16.60
   5  -5   0  433.36   16.60
   5  -5   0  427.06   16.40
   5  -5   0  416.96   17.00
   5  -5   0  422.66   16.50
  -5   5   0  434.16   16.40
  -5   5   0  429.56   16.50
  -5   5   0  412.36   17.70
  -5   5   0  407.56   16.50
  -5   5   0  407.96   16.40
   4  -5   0   41.90    1.90
   4  -5   0   40.40    2.20
   4  -5   0   42.60    1.90
   4  -5   0   41.10    1.80
   4  -5   0   43.60    1.80
  -4   5   0   43.40    1.80
  -4   5   0   42.80    1.70
  -4   5   0   38.50    1.80
  -4   5   0   41.50    2.20
  -4   5   0   42.90    1.80
  -4   5   0   42.00    1.80
   3  -5   0   61.79    2.60
   3  -5   0   72.29    2.70
   3  -5   0   62.69    2.70
   3  -5   0   63.39    2.60
   3  -5   0   56.39    2.90
  -3   5   0   61.09    2.50
  -3   5   0   61.89    2.60
  -3   5   0   63.89    3.00
  -3   5   0   66.19    2.60
  -3   5   0   65.59    2.60
   2  -5   0  153.48    6.10
   2  -5   0  155.48    6.00
   2  -5   0  152.18    6.50
   2  -5   0  157.68    6.10
   2  -5   0  154.68    6.10
   2  -5   0  146.09    6.10
  -2   5   0  153.68    6.10
  -2   5   0  156.08    6.20
  -2   5   0  150.88    6.00
  -2   5   0  157.38    6.10
  -2   5   0  153.78    6.40
  -2   5   0  159.48    6.10
   1  -5   0   46.60    2.00
   1  -5   0   46.80    2.00
   1  -5   0   48.50    1.80
   1  -5   0   45.70    2.30
   1  -5   0   46.30    1.90
   1  -5   0   45.80    2.00
  -1   5   0   47.90    1.90
  -1   5   0   46.40    2.00
  -1   5   0   44.60    2.00
  -1   5   0   47.30    1.90
  -1   5   0   46.60    2.30
  -1   5   0   45.50    2.00
   0  -5   0  424.16   16.60
   0  -5   0  399.96   16.80
   0   5   0  429.56   16.40
   0   5   0  432.96   16.30
   0   5   0  422.36   16.20
  -1  -5   0  646.54   24.80
   1   5   0  637.34   24.60
   1   5   0  606.74   24.40
   1   5   0  640.34   24.80
  -2  -5   0    0.00    0.30
  -2  -5   0    0.10    0.20
  -2  -5   0    0.20    0.30
  -2  -5   0   -0.20    0.10
  -2  -5   0    0.20    0.20
   2   5   0    0.10    0.30
   2   5   0   -0.20    0.20
   2   5   0    0.00    0.20
   2   5   0    0.30    0.20
   2   5   0    0.10    0.20
  -3  -5   0    0.60    0.20
  -3  -5   0    0.70    0.20
  -3  -5   0    1.40    0.40
  -3  -5   0    1.10    0.50
   3   5   0    1.10    0.50
   3   5   0    1.00    0.20
   3   5   0    0.80    0.20
   3   5   0    1.00    0.40
   3   5   0    0.80    0.40
  -4  -5   0  148.99    5.90
  -4  -5   0  144.89    6.10
  -4  -5   0  145.69    5.90
   4   5   0  159.98    6.50
   4   5   0  144.39    6.10
   4   5   0  139.89    5.80
  -5  -5   0  257.37   10.30
  -5  -5   0  254.67   10.60
   5   5   0  266.47   10.20
   5   5   0  255.57   10.90
   5   5   0  270.47   10.50
  -6  -5   0   24.90    1.60
  -6  -5   0   26.50    1.40
   6   5   0   26.90    1.50
   6   5   0   23.50    1.80
  -7  -5   0    0.00    0.30
  -7  -5   0   -0.10    0.40
   7   5   0   -0.30    0.40
   7   5   0    0.30    0.50
  -8  -5   0    4.10    0.60
  -8  -5   0    5.60    0.90
   8   5   0    4.40    0.70
   8   5   0    4.40    1.10
  -9  -5   0    1.10    0.50
  -9  -5   0    0.40    0.40
   9   5   0    0.60    0.70
   9   5   0    0.50    0.50
  12  -6   0    0.60    0.80
 -12   6   0    0.20    0.40
 -12   6   0    0.20    0.40
  11  -6   0    0.00    0.40
  11  -6   0   -0.10    0.70
 -11   6   0   -0.50    0.30
 -11   6   0    0.10    0.40
  10  -6   0    8.40    1.40
  10  -6   0    7.70    1.00
 -10   6   0    8.50    0.80
 -10   6   0    8.00    0.80
   9  -6   0    2.60    0.50
   9  -6   0    1.80    0.50
   9  -6   0    2.10    0.90
  -9   6   0    2.40    0.50
  -9   6   0    1.90    0.40
  -9   6   0    1.80    0.30
   8  -6   0    7.30    0.70
   8  -6   0    8.50    0.80
   8  -6   0    7.60    0.60
   8  -6   0    7.50    1.30
  -8   6   0    8.30    0.50
  -8   6   0    7.20    0.70
  -8   6   0    7.40    0.60
   7  -6   0    6.20    1.20
   7  -6   0    6.60    0.70
   7  -6   0    7.00    0.50
   7  -6   0    6.60    0.50
   7  -6   0    6.40    0.70
  -7   6   0    7.20    0.50
  -7   6   0    6.70    0.60
  -7   6   0    6.40    0.60
  -7   6   0    7.40    0.60
  -7   6   0    6.80    0.50
   6  -6   0   41.10    1.80
   6  -6   0   42.40    2.00
   6  -6   0   40.30    2.40
   6  -6   0   41.50    1.90
   6  -6   0   46.00    2.00
  -6   6   0   40.70    1.90
  -6   6   0   42.70    1.80
  -6   6   0   40.00    1.90
  -6   6   0   45.10    1.80
  -6   6   0   43.00    1.90
   5  -6   0    2.40    0.60
   5  -6   0    4.40    0.60
   5  -6   0    3.10    0.30
   5  -6   0    3.70    0.30
   5  -6   0    3.40    0.40
   5  -6   0    3.70    0.50
  -5   6   0    3.10    0.40
  -5   6   0    3.40    0.70
  -5   6   0    3.20    0.40
  -5   6   0    3.40    0.40
  -5   6   0    3.50    0.40
  -5   6   0    3.90    0.30
   4  -6   0  410.96   16.50
   4  -6   0  424.26   16.20
   4  -6   0  417.96   16.10
   4  -6   0  431.66   16.10
   4  -6   0  412.36   16.00
  -4   6   0  411.36   16.50
  -4   6   0  394.16   16.00
  -4   6   0  413.16   16.10
  -4   6   0  355.66   16.00
  -4   6   0  426.56   16.00
  -4   6   0  437.06   16.00
   3  -6   0    0.60    0.20
   3  -6   0    0.60    0.20
   3  -6   0    0.60    0.50
   3  -6   0    0.40    0.20
   3  -6   0    0.30    0.10
   3  -6   0    0.40    0.30
  -3   6   0    0.50    0.20
  -3   6   0    0.60    0.20
  -3   6   0    1.00    0.10
  -3   6   0    1.50    0.30
  -3   6   0    0.60    0.40
  -3   6   0    0.90    0.30
   2  -6   0   81.79    3.40
   2  -6   0   79.89    3.30
   2  -6   0   82.69    3.20
   2  -6   0   83.49    3.40
   2  -6   0   80.89    3.40
  -2   6   0   83.19    3.20
  -2   6   0   81.89    3.30
  -2   6   0   77.59    3.30
  -2   6   0   80.69    3.40
  -2   6   0   81.69    3.70
  -2   6   0   80.39    3.30
   1  -6   0  198.28    7.70
   1  -6   0  200.28    7.70
   1  -6   0  198.38    7.50
   1  -6   0  181.78    8.00
   1  -6   0  194.78    7.50
   1  -6   0  194.88    7.70
  -1   6   0  189.08    7.50
  -1   6   0  192.58    7.50
  -1   6   0  186.78    7.70
  -1   6   0  198.68    7.60
  -1   6   0  185.88    7.60
   0  -6   0  985.90   39.20
   0   6   0  962.20   38.90
  -1  -6   0  290.57   12.10
  -1  -6   0  299.07   11.90
  -1  -6   0  292.47   11.70
  -1  -6   0  297.67   11.60
  -1  -6   0  305.17   11.50
  -1  -6   0  299.17   11.70
   1   6   0  283.67   11.50
   1   6   0  294.27   11.70
   1   6   0  291.57   11.80
   1   6   0  299.57   11.60
  -2  -6   0  152.08    6.60
  -2  -6   0  163.28    6.20
  -2  -6   0  150.68    6.20
  -2  -6   0  151.68    6.40
   2   6   0  157.08    6.30
   2   6   0  147.09    6.20
   2   6   0  161.28    6.20
   2   6   0  160.08    6.60
  -3  -6   0    2.10    0.40
  -3  -6   0    1.50    0.40
  -3  -6   0    2.50    0.40
   3   6   0    2.40    0.50
   3   6   0    2.80    0.40
   3   6   0    2.90    0.70
   3   6   0    1.70    0.30
  -4  -6   0   88.39    4.00
  -4  -6   0   82.19    3.70
  -4  -6   0   89.89    3.80
   4   6   0   95.29    3.70
   4   6   0   90.79    3.90
   4   6   0   94.69    4.30
  -5  -6   0    0.20    0.30
   5   6   0    0.70    0.60
   5   6   0    0.30    0.30
  -6  -6   0    1.20    0.50
  -6  -6   0    0.90    0.30
   6   6   0    1.70    0.70
   6   6   0    0.60    0.40
  -7  -6   0    8.60    1.00
  -7  -6   0    8.60    0.70
   7   6   0    7.80    1.30
   7   6   0    9.50    0.90
  -8  -6   0    0.20    0.50
  -8  -6   0    1.20    0.40
   8   6   0    0.70    0.80
   8   6   0    1.50    0.50
  -9  -6   0    3.00    0.50
  -9  -6   0    3.40    0.80
   9   6   0    2.80    0.70
   9   6   0    2.50    0.90
  12  -7   0    2.20    0.70
  12  -7   0    2.40    1.00
 -12   7   0    2.80    0.50
 -12   7   0    2.60    0.50
  11  -7   0    0.00    0.50
  11  -7   0   -0.10    0.80
 -11   7   0   -0.20    0.30
 -11   7   0    0.30    0.40
  10  -7   0    1.10    0.50
  10  -7   0    3.20    1.00
 -10   7   0    2.20    0.50
 -10   7   0    2.60    0.50
   9  -7   0    0.30    0.70
   9  -7   0    0.70    0.40
   9  -7   0    1.00    0.50
  -9   7   0    0.60    0.40
  -9   7   0    0.70    0.30
  -9   7   0    0.70    0.30
   8  -7   0    1.50    0.50
   8  -7   0    0.80    0.70
   8  -7   0    0.50    0.40
  -8   7   0    1.00    0.30
  -8   7   0    1.10    0.40
  -8   7   0    1.10    0.30
   7  -7   0   -0.30    0.40
   7  -7   0    0.30    0.20
   7  -7   0    0.40    0.30
   7  -7   0    0.30    0.60
   7  -7   0    0.20    0.20
  -7   7   0    0.30    0.20
  -7   7   0    0.50    0.20
  -7   7   0    0.40    0.20
  -7   7   0   -0.10    0.30
   6  -7   0   24.70    1.30
   6  -7   0   23.20    1.80
   6  -7   0   23.20    1.20
   6  -7   0   24.00    1.10
   6  -7   0   25.80    1.40
  -6   7   0   25.10    1.20
  -6   7   0   22.70    1.20
  -6   7   0   24.70    1.10
  -6   7   0   20.10    1.20
  -6   7   0   23.20    1.10
   5  -7   0    0.00    0.30
   5  -7   0    0.00    0.20
   5  -7   0    0.10    0.20
   5  -7   0   -0.10    0.20
   5  -7   0    0.10    0.20
  -5   7   0   -0.10    0.20
  -5   7   0    0.10    0.20
  -5   7   0    0.00    0.10
  -5   7   0   -0.10    0.20
  -5   7   0    0.00    0.30
  -5   7   0   -0.30    0.20
   4  -7   0   49.70    2.10
   4  -7   0   44.90    2.60
   4  -7   0   48.40    2.20
   4  -7   0   47.90    2.10
   4  -7   0   47.90    2.10
  -4   7   0   46.90    2.60
  -4   7   0   48.40    2.20
  -4   7   0   47.90    2.20
  -4   7   0   48.40    2.00
  -4   7   0   53.89    2.10
  -4   7   0   49.00    2.10
   3  -7   0    9.20    0.60
   3  -7   0    9.70    0.50
   3  -7   0    9.80    0.70
   3  -7   0    9.70    0.60
   3  -7   0    8.40    1.00
   3  -7   0    9.60    0.60
  -3   7   0    9.10    0.90
  -3   7   0    9.80    0.60
  -3   7   0    8.60    0.70
  -3   7   0    9.70    0.60
  -3   7   0    9.90    0.50
  -3   7   0    9.10    0.60
   2  -7   0    0.40    0.40
   2  -7   0    1.10    0.30
   2  -7   0    1.40    0.20
   2  -7   0    1.50    0.30
   2  -7   0    1.10    0.20
  -2   7   0    1.10    0.30
  -2   7   0    1.30    0.20
  -2   7   0    1.10    0.30
  -2   7   0    0.60    0.30
  -2   7   0    0.80    0.40
  -2   7   0    1.90    0.30
   1  -7   0   41.30    2.10
   1  -7   0   43.40    1.80
   1  -7   0   41.80    1.90
   1  -7   0   43.60    2.00
   1  -7   0   40.60    2.30
   1  -7   0   42.60    1.90
  -1   7   0   42.00    1.90
  -1   7   0   39.50    2.00
  -1   7   0   44.20    1.70
  -1   7   0   41.00    1.90
  -1   7   0   40.70    1.70
   0  -7   0    1.00    0.30
   0  -7   0    0.90    0.20
   0  -7   0    1.10    0.30
   0  -7   0    0.90    0.30
   0  -7   0    0.50    0.40
   0  -7   0    0.60    0.30
   0   7   0    0.90    0.10
   0   7   0    0.80    0.20
   0   7   0    0.60    0.30
   0   7   0    0.90    0.30
  -1  -7   0    3.50    0.30
  -1  -7   0    3.50    0.60
  -1  -7   0    3.30    0.40
  -1  -7   0    3.60    0.50
  -1  -7   0    2.80    0.70
   1   7   0    3.30    0.50
   1   7   0    2.90    0.30
   1   7   0    3.80    0.40
  -2  -7   0    7.20    0.60
  -2  -7   0    8.20    0.80
  -2  -7   0    7.60    0.50
   2   7   0    8.10    0.60
   2   7   0    7.30    0.60
   2   7   0    7.90    0.70
  -3  -7   0  136.19    5.70
  -3  -7   0  143.99    5.70
  -3  -7   0  133.49    5.90
   3   7   0  148.49    5.70
   3   7   0  139.69    6.20
   3   7   0  137.19    5.80
  -4  -7   0   84.29    3.80
  -4  -7   0   84.39    3.60
   4   7   0   84.79    3.50
   4   7   0   88.89    4.20
   4   7   0   86.39    3.80
  -5  -7   0   50.29    2.70
  -5  -7   0   46.00    2.20
   5   7   0   50.39    2.80
   5   7   0   49.70    2.20
   5   7   0   49.80    2.40
  -6  -7   0    8.80    0.90
  -6  -7   0   10.30    0.80
   6   7   0   10.70    1.30
   6   7   0    9.20    0.90
  -7  -7   0    7.60    0.90
  -7  -7   0    7.80    0.80
   7   7   0    6.70    1.20
   7   7   0    7.60    0.90
  -8  -7   0    2.30    0.50
  -8  -7   0    2.40    0.60
   8   7   0    2.60    0.90
   8   7   0    2.10    0.60
  12  -8   0    3.80    0.90
  12  -8   0    2.30    1.00
 -12   8   0    3.60    0.60
 -12   8   0    2.60    0.50
  11  -8   0    0.50    0.80
  11  -8   0   -0.50    0.50
 -11   8   0   -0.20    0.30
 -11   8   0   -0.10    0.30
  10  -8   0    1.70    1.00
  10  -8   0    1.20    0.60
 -10   8   0    1.20    0.40
 -10   8   0    1.70    0.40
 -10   8   0    1.20    0.40
   9  -8   0    5.90    0.80
   9  -8   0    2.30    1.20
  -9   8   0    5.30    0.60
  -9   8   0    5.10    0.60
  -9   8   0    6.30    0.50
   8  -8   0    6.50    1.30
   8  -8   0    6.80    0.70
  -8   8   0    6.20    0.50
  -8   8   0    6.90    0.70
  -8   8   0    7.20    0.60
   7  -8   0   12.30    1.00
   7  -8   0   14.70    1.00
   7  -8   0   13.90    0.80
   7  -8   0   13.90    1.50
  -7   8   0   13.60    0.90
  -7   8   0   14.90    0.80
  -7   8   0   13.30    0.70
  -7   8   0   13.90    0.80
   6  -8   0   80.39    3.30
   6  -8   0   73.79    3.10
   6  -8   0   72.69    3.80
   6  -8   0   76.79    3.40
  -6   8   0   77.79    3.10
  -6   8   0   73.89    3.10
  -6   8   0   73.59    3.20
  -6   8   0   71.29    3.00
   5  -8   0    0.40    0.20
   5  -8   0    0.00    0.50
   5  -8   0    0.00    0.30
   5  -8   0    0.50    0.30
   5  -8   0    0.20    0.20
  -5   8   0    0.20    0.20
  -5   8   0    0.50    0.30
  -5   8   0    0.80    0.20
  -5   8   0    0.40    0.30
  -5   8   0    0.60    0.20
   4  -8   0  135.19    6.10
   4  -8   0  139.49    5.60
   4  -8   0  128.39    5.50
   4  -8   0  139.49    5.50
  -4   8   0  129.99    5.60
  -4   8   0  141.19    5.50
  -4   8   0  137.49    5.40
  -4   8   0  132.39    6.10
  -4   8   0  146.59    5.50
  -4   8   0  136.99    5.30
  -4   8   0  136.79    5.50
   3  -8   0   30.70    1.50
   3  -8   0   29.90    1.90
   3  -8   0   32.40    1.60
   3  -8   0   30.50    1.30
  -3   8   0   29.90    1.60
  -3   8   0   29.60    1.40
  -3   8   0   31.30    1.90
  -3   8   0   31.40    1.40
  -3   8   0   32.50    1.50
  -3   8   0   31.80    1.30
   2  -8   0   12.70    0.70
   2  -8   0   13.90    0.90
   2  -8   0   13.60    0.60
   2  -8   0   14.40    0.90
   2  -8   0   14.40    1.30
  -2   8   0   13.30    0.70
  -2   8   0   12.70    0.90
  -2   8   0   13.80    0.80
  -2   8   0   13.20    1.20
  -2   8   0   13.70    0.70
  -2   8   0   13.70    0.80
   1  -8   0   58.69    2.60
   1  -8   0   58.89    2.90
   1  -8   0   59.19    2.40
   1  -8   0   59.39    3.10
   1  -8   0   59.99    2.40
   1  -8   0   58.69    2.60
  -1   8   0   59.89    2.60
  -1   8   0   60.39    2.40
  -1   8   0   57.19    2.40
  -1   8   0   59.09    2.50
   0  -8   0   63.79    2.60
   0  -8   0   67.29    3.40
   0  -8   0   64.19    2.90
   0   8   0   64.79    2.70
   0   8   0   65.09    2.80
   0   8   0   61.09    2.70
  -1  -8   0   74.99    3.40
  -1  -8   0   77.79    3.90
  -1  -8   0   78.19    3.10
   1   8   0   80.59    3.20
   1   8   0   76.19    3.30
   1   8   0   69.29    3.20
  -2  -8   0   71.99    3.70
  -2  -8   0   65.79    3.10
  -2  -8   0   68.89    2.90
   2   8   0   60.79    2.90
   2   8   0   70.99    3.00
   2   8   0   70.19    2.90
  -3  -8   0    2.90    0.40
  -3  -8   0    2.00    0.50
   3   8   0    2.10    0.50
   3   8   0    3.10    0.40
  -4  -8   0   -0.20    0.20
  -4  -8   0   -0.20    0.30
   4   8   0    0.00    0.50
   4   8   0   -0.10    0.30
   4   8   0    0.30    0.30
  -5  -8   0    2.60    0.40
  -5  -8   0    2.70    0.50
   5   8   0    3.90    0.60
   5   8   0    2.80    0.80
  -6  -8   0    5.80    0.60
  -6  -8   0    6.70    0.80
   6   8   0    5.50    0.70
   6   8   0    6.40    1.10
  -7  -8   0    2.10    0.60
  -7  -8   0    0.50    0.30
   7   8   0    1.60    0.50
   7   8   0    2.10    0.70
  12  -9   0    0.40    0.70
  12  -9   0    0.30    0.70
 -12   9   0    1.70    0.50
 -12   9   0    0.50    0.40
  11  -9   0    2.60    0.70
  11  -9   0    1.80    0.90
 -11   9   0    2.00    0.50
 -11   9   0    3.00    0.60
  10  -9   0    1.30    1.00
  10  -9   0    0.90    0.50
 -10   9   0    1.90    0.40
 -10   9   0    2.00    0.50
 -10   9   0    1.50    0.40
   9  -9   0   38.40    2.00
   9  -9   0   34.20    2.50
  -9   9   0   36.00    1.70
  -9   9   0   38.60    1.80
  -9   9   0   38.80    1.90
   8  -9   0    8.30    1.30
   8  -9   0    9.30    1.00
   8  -9   0   11.80    1.50
  -8   9   0    8.50    0.70
  -8   9   0    8.50    0.70
  -8   9   0    8.20    0.60
   7  -9   0    0.70    0.40
   7  -9   0    0.60    0.40
   7  -9   0    0.30    0.60
  -7   9   0    1.30    0.30
  -7   9   0    1.00    0.30
  -7   9   0    0.70    0.30
   6  -9   0   30.70    1.50
   6  -9   0   33.60    1.70
   6  -9   0   32.30    1.70
  -6   9   0   33.60    1.50
  -6   9   0   32.60    1.50
  -6   9   0   29.70    1.40
  -6   9   0   32.90    1.50
   5  -9   0    6.30    1.10
   5  -9   0    5.80    0.70
   5  -9   0    5.70    0.60
   5  -9   0    6.40    0.70
  -5   9   0    6.90    0.50
  -5   9   0    7.70    0.60
  -5   9   0    6.20    0.40
  -5   9   0    6.80    0.50
   4  -9   0   71.69    3.10
   4  -9   0   68.69    3.00
   4  -9   0   65.99    3.00
   4  -9   0   70.89    3.60
  -4   9   0   74.29    3.00
  -4   9   0   71.59    3.00
  -4   9   0   70.29    2.90
  -4   9   0   67.59    2.80
   3  -9   0   70.69    3.10
   3  -9   0   73.79    2.90
   3  -9   0   71.99    3.70
   3  -9   0   75.79    3.20
   3  -9   0   70.89    3.10
  -3   9   0   72.29    3.00
  -3   9   0   73.59    2.90
  -3   9   0   71.89    3.10
  -3   9   0   72.59    3.10
   2  -9   0    8.40    0.50
   2  -9   0    8.10    0.60
   2  -9   0    9.80    0.80
   2  -9   0    8.80    1.10
  -2   9   0    9.20    0.70
  -2   9   0    8.70    0.50
  -2   9   0    9.00    0.70
  -2   9   0    8.90    0.50
   1  -9   0   23.30    1.70
   1  -9   0   21.10    1.30
   1  -9   0   20.90    1.00
   1  -9   0   22.10    1.00
  -1   9   0   22.30    1.20
  -1   9   0   21.70    1.00
  -1   9   0   20.70    1.00
  -1   9   0   22.10    1.20
   0  -9   0   34.80    2.20
   0  -9   0   32.20    1.40
   0  -9   0   34.90    1.70
   0   9   0   30.30    1.50
   0   9   0   34.20    1.60
   0   9   0   33.90    1.70
  -1  -9   0    0.00    0.40
  -1  -9   0    0.10    0.20
  -1  -9   0   -0.20    0.30
   1   9   0    0.10    0.20
   1   9   0    0.10    0.30
   1   9   0    0.00    0.30
  -2  -9   0    1.50    0.50
  -2  -9   0    2.50    0.70
  -2  -9   0    2.50    0.40
   2   9   0    3.20    0.50
   2   9   0    2.30    0.40
  -3  -9   0   13.80    0.80
  -3  -9   0   14.00    1.50
  -3  -9   0   14.40    1.10
   3   9   0   13.00    1.00
   3   9   0   12.90    0.80
  -4  -9   0   20.30    1.30
  -4  -9   0   19.70    1.10
   4   9   0   19.60    1.20
   4   9   0   17.10    1.00
  -5  -9   0    3.70    0.70
  -5  -9   0    2.20    0.40
   5   9   0    3.50    0.60
   5   9   0    1.70    0.80
  -6  -9   0    8.10    1.00
  -6  -9   0    7.70    0.70
   6   9   0    8.00    1.30
   6   9   0    8.90    0.90
  -7  -9   0    1.60    0.40
  12 -10   0    0.10    0.80
  12 -10   0    0.60    0.60
 -12  10   0   -0.10    0.40
  11 -10   0    0.20    0.50
  11 -10   0   -0.30    0.80
 -11  10   0    0.40    0.40
 -11  10   0   -0.10    0.40
  10 -10   0    3.70    1.10
  10 -10   0    5.90    0.90
 -10  10   0    4.10    0.60
 -10  10   0    3.50    0.60
 -10  10   0    4.70    0.60
   9 -10   0   49.20    3.10
   9 -10   0   53.89    2.60
  -9  10   0   51.99    2.40
  -9  10   0   50.79    2.30
  -9  10   0   47.80    2.30
   8 -10   0   14.20    1.60
   8 -10   0   13.40    1.10
   8 -10   0   15.60    1.20
  -8  10   0   14.40    0.90
  -8  10   0   15.60    0.90
  -8  10   0   14.30    0.90
   7 -10   0   36.60    1.90
   7 -10   0   34.40    2.40
   7 -10   0   34.40    1.90
  -7  10   0   36.80    1.70
  -7  10   0   33.30    1.70
   6 -10   0   41.10    2.60
   6 -10   0   43.30    2.30
   6 -10   0   44.30    2.10
  -6  10   0   45.00    1.90
  -6  10   0   43.30    2.00
  -6  10   0   45.10    2.00
   5 -10   0   40.20    2.50
   5 -10   0   32.80    1.90
   5 -10   0   38.50    1.90
  -5  10   0   43.00    1.90
  -5  10   0   43.20    1.70
  -5  10   0   42.70    1.90
  -5  10   0   41.70    1.80
   4 -10   0   31.80    2.20
   4 -10   0   31.50    1.70
   4 -10   0   32.30    1.60
  -4  10   0   31.40    1.30
  -4  10   0   32.00    1.50
  -4  10   0   31.10    1.50
  -4  10   0   30.90    1.50
   3 -10   0   82.89    3.50
   3 -10   0   80.99    4.10
   3 -10   0   83.19    3.20
   3 -10   0   72.99    3.40
  -3  10   0   81.29    3.30
  -3  10   0   78.99    3.40
  -3  10   0   82.79    3.40
  -3  10   0   78.49    3.20
   2 -10   0   21.40    0.90
   2 -10   0   20.40    1.70
   2 -10   0   20.80    1.30
   2 -10   0   20.40    1.10
  -2  10   0   22.00    1.00
  -2  10   0   20.80    1.10
  -2  10   0   20.70    1.00
  -2  10   0   19.80    1.10
   1 -10   0    3.90    0.60
   1 -10   0    4.40    0.30
   1 -10   0    4.60    1.00
  -1  10   0    3.20    0.30
  -1  10   0    5.60    0.60
  -1  10   0    4.20    0.50
  -1  10   0    5.30    0.60
   0 -10   0   21.90    1.80
   0 -10   0   22.00    1.30
   0 -10   0   21.10    1.00
   0  10   0   21.40    1.20
   0  10   0   21.10    1.10
  -1 -10   0    0.20    0.30
  -1 -10   0    0.20    0.50
  -1 -10   0    0.00    0.20
   1  10   0    0.30    0.40
   1  10   0    0.20    0.30
  -2 -10   0    0.10    0.20
  -2 -10   0    0.40    0.40
  -2 -10   0    0.00    0.30
   2  10   0    0.10    0.30
   2  10   0    0.10    0.30
  -3 -10   0   24.80    1.50
  -3 -10   0   24.10    1.30
  -3 -10   0   24.80    2.10
   3  10   0   26.70    1.40
   3  10   0   26.00    1.50
  -4 -10   0    1.20    0.70
  -4 -10   0    0.70    0.30
  -4 -10   0    0.80    0.50
   4  10   0    0.60    0.40
   4  10   0    0.30    0.40
  -5 -10   0    0.10    0.40
  -5 -10   0   -0.30    0.50
  -5 -10   0    0.20    0.40
   5  10   0    0.00    0.40
  -6 -10   0   -0.20    0.60
  -6 -10   0   -0.10    0.40
  -6 -10   0    0.60    0.40
   6  10   0    0.30    0.50
  12 -11   0   -0.30    0.80
  12 -11   0   -0.90    0.80
 -12  11   0    0.70    0.40
  11 -11   0   -0.50    0.80
 -11  11   0    0.00    0.30
  10 -11   0    6.90    1.50
  10 -11   0    8.70    1.00
 -10  11   0    9.70    0.80
 -10  11   0    8.80    0.80
   9 -11   0    1.70    1.00
   9 -11   0    1.90    0.60
  -9  11   0    1.50    0.40
  -9  11   0    1.80    0.40
   8 -11   0    0.40    0.50
   8 -11   0    1.30    0.90
   8 -11   0    0.40    0.50
  -8  11   0    1.10    0.40
  -8  11   0    0.50    0.30
   7 -11   0   10.20    1.00
   7 -11   0    8.50    1.30
   7 -11   0    8.90    0.90
  -7  11   0    8.20    0.70
  -7  11   0    9.80    0.70
   6 -11   0    9.70    0.90
   6 -11   0    9.10    1.30
   6 -11   0   10.30    0.90
  -6  11   0   10.70    0.80
  -6  11   0   11.70    0.80
   5 -11   0   42.30    2.70
   5 -11   0   43.70    2.10
  -5  11   0   43.60    2.00
  -5  11   0   44.10    2.00
   4 -11   0   29.90    2.10
   4 -11   0   31.50    1.70
  -4  11   0   31.90    1.50
  -4  11   0   30.20    1.50
  -4  11   0   30.50    1.50
   3 -11   0   62.29    2.90
   3 -11   0   62.29    2.50
   3 -11   0   63.49    3.50
  -3  11   0   61.79    2.70
  -3  11   0   63.69    2.70
  -3  11   0   64.09    2.80
   2 -11   0    1.00    0.20
   2 -11   0    0.70    0.40
   2 -11   0    2.00    0.70
  -2  11   0    0.50    0.30
  -2  11   0    1.10    0.30
  -2  11   0    1.00    0.20
   1 -11   0   55.19    3.10
   1 -11   0   54.59    2.60
   1 -11   0   51.09    2.20
  -1  11   0   52.59    2.50
  -1  11   0   53.99    2.40
   0 -11   0    6.00    0.70
   0 -11   0    5.60    0.40
   0 -11   0    7.10    1.10
   0  11   0    5.20    0.60
   0  11   0    5.90    0.60
  -1 -11   0   39.50    2.60
  -1 -11   0   37.40    1.70
  -1 -11   0   40.10    2.00
   1  11   0   32.70    2.10
   1  11   0   38.80    1.90
  -2 -11   0   25.10    1.50
  -2 -11   0   23.60    1.20
  -2 -11   0   24.20    2.00
   2  11   0   25.30    1.30
   2  11   0   26.10    1.50
  -3 -11   0    3.00    0.60
  -3 -11   0    2.30    0.40
  -3 -11   0    1.90    0.70
   3  11   0    2.10    0.50
   3  11   0    2.70    0.60
  -4 -11   0    2.00    0.50
  -4 -11   0    1.50    0.80
  -4 -11   0    1.30    0.40
   4  11   0    1.30    0.50
  -5 -11   0    1.30    0.70
  -5 -11   0    0.70    0.40
   5  11   0    0.70    0.40
  11 -12   0    2.50    0.70
  11 -12   0    1.70    1.00
 -11  12   0    2.60    0.50
  10 -12   0    2.80    1.00
  10 -12   0    4.70    0.80
 -10  12   0    5.70    0.70
 -10  12   0    5.20    0.60
   9 -12   0    1.60    0.60
   9 -12   0    2.30    1.00
  -9  12   0    1.60    0.40
  -9  12   0    1.80    0.40
   8 -12   0    0.20    0.80
   8 -12   0    0.00    0.50
  -8  12   0   -0.10    0.30
  -8  12   0   -0.10    0.30
   7 -12   0    0.20    0.50
   7 -12   0   -0.40    0.60
   7 -12   0    0.10    0.40
  -7  12   0   -0.20    0.20
  -7  12   0   -0.20    0.30
   6 -12   0    6.90    0.80
   6 -12   0    6.70    1.20
   6 -12   0    7.30    0.90
  -6  12   0    6.50    0.60
  -6  12   0    7.60    0.60
   5 -12   0    6.20    0.80
   5 -12   0    7.90    1.30
  -5  12   0    8.50    0.60
  -5  12   0    7.30    0.60
  -5  12   0    5.90    0.60
   4 -12   0   60.89    3.50
   4 -12   0   64.59    2.90
  -4  12   0   68.49    2.80
  -4  12   0   60.29    2.70
  -4  12   0   61.09    2.80
   3 -12   0   38.20    1.90
   3 -12   0   38.50    2.50
  -3  12   0   37.10    1.80
  -3  12   0   36.10    1.80
  -3  12   0   35.40    1.70
   2 -12   0    4.70    0.70
   2 -12   0    4.90    1.00
  -2  12   0    3.40    0.50
  -2  12   0    3.80    0.50
   1 -12   0    3.20    0.60
   1 -12   0    3.60    0.90
  -1  12   0    1.90    0.40
  -1  12   0    2.90    0.50
   0 -12   0   21.10    1.90
   0 -12   0   22.40    1.40
   0  12   0   22.70    1.30
   0  12   0   22.80    1.20
  -1 -12   0    6.20    1.30
  -1 -12   0    3.70    0.60
   1  12   0    3.60    0.60
   1  12   0    3.90    0.50
  -2 -12   0    3.70    0.70
  -2 -12   0    1.90    0.70
   2  12   0    2.40    0.50
   2  12   0    4.00    0.60
  -3 -12   0    2.90    0.90
   3  12   0    4.10    0.60
   3  12   0    4.40    0.60
  -4 -12   0   -0.20    0.30
  -4 -12   0    0.40    0.70
   4  12   0    0.40    0.40
  11 -13   0    0.60    0.60
  11 -13   0    0.20    0.80
 -11  13   0    0.40    0.40
  10 -13   0    0.00    0.90
  10 -13   0    0.70    0.60
 -10  13   0    0.10    0.30
 -10  13   0   -0.10    0.30
   9 -13   0    0.60    0.50
   9 -13   0   -1.00    0.70
  -9  13   0    0.10    0.30
  -9  13   0    0.30    0.30
   8 -13   0    3.40    1.00
   8 -13   0    3.40    0.70
  -8  13   0    4.70    0.60
  -8  13   0    3.60    0.50
   7 -13   0    3.60    0.70
   7 -13   0    2.50    1.00
  -7  13   0    3.70    0.50
  -7  13   0    1.90    0.40
   6 -13   0    6.80    1.30
   6 -13   0    6.10    0.90
   6 -13   0    6.50    0.90
  -6  13   0    6.00    0.60
  -6  13   0    7.20    0.70
   5 -13   0    0.20    0.40
   5 -13   0    0.10    0.60
  -5  13   0    0.00    0.30
  -5  13   0    0.10    0.20
  -5  13   0    0.50    0.30
   4 -13   0    4.90    0.80
   4 -13   0    5.40    1.20
  -4  13   0    5.20    0.60
  -4  13   0    4.40    0.50
  -4  13   0    4.70    0.60
   3 -13   0    5.90    0.80
   3 -13   0    7.20    1.20
  -3  13   0    6.70    0.60
  -3  13   0    6.30    0.60
   2 -13   0   -0.10    0.30
   2 -13   0    0.10    0.60
  -2  13   0    0.80    0.30
  -2  13   0    0.40    0.40
   1 -13   0   -0.20    0.40
   1 -13   0    0.00    0.40
  -1  13   0    0.60    0.30
  -1  13   0    0.20    0.30
   0 -13   0    3.90    0.60
   0 -13   0    4.70    1.00
   0  13   0    3.70    0.60
   0  13   0    4.20    0.60
  -1 -13   0   17.30    1.30
  -1 -13   0   19.00    1.90
   1  13   0   17.40    1.20
   1  13   0   18.80    1.10
  -2 -13   0    2.70    0.50
  -2 -13   0    3.30    1.00
   2  13   0    2.70    0.60
   2  13   0    3.30    0.70
  10 -14   0    0.20    0.90
  10 -14   0    0.80    0.60
 -10  14   0    0.40    0.40
 -10  14   0    0.50    0.40
   9 -14   0    1.20    0.60
   9 -14   0    2.00    0.90
  -9  14   0    0.70    0.40
  -9  14   0    1.20    0.40
   8 -14   0    5.10    0.80
   8 -14   0    2.00    1.00
  -8  14   0    3.90    0.60
  -8  14   0    2.50    0.40
   7 -14   0    1.40    0.90
   7 -14   0    1.90    0.60
  -7  14   0    1.30    0.40
  -7  14   0    2.00    0.40
   6 -14   0    5.20    0.90
   6 -14   0    5.90    1.20
   6 -14   0    5.60    0.90
  -6  14   0    4.40    0.60
  -6  14   0    4.60    0.60
   5 -14   0    0.80    0.70
   5 -14   0    1.10    0.50
  -5  14   0    0.80    0.30
  -5  14   0    1.50    0.40
   4 -14   0    1.40    0.90
   4 -14   0    3.10    0.60
  -4  14   0    2.80    0.50
  -4  14   0    2.40    0.50
   3 -14   0    1.90    0.50
   3 -14   0    2.30    0.80
  -3  14   0    1.90    0.40
  -3  14   0    1.70    0.40
   2 -14   0    3.40    0.60
   2 -14   0    2.70    0.90
  -2  14   0    3.60    0.50
  -2  14   0    3.00    0.50
   1 -14   0    2.80    0.90
   1 -14   0    3.90    0.70
  -1  14   0    4.80    0.60
  -1  14   0    4.20    0.60
   0 -14   0   -0.20    0.60
   0 -14   0    0.30    0.40
   0  14   0    0.10    0.30
   0  14   0    0.70    0.30
  -1 -14   0    0.60    0.50
  -1 -14   0    1.20    0.80
   1  14   0    0.40    0.30
   1  14   0    0.50    0.30
   9 -15   0    0.80    0.90
   9 -15   0    0.90    0.70
  -9  15   0    0.80    0.40
  -9  15   0    0.50    0.40
   8 -15   0   -0.20    0.60
   8 -15   0    0.50    0.60
  -8  15   0    0.80    0.40
  -8  15   0    0.10    0.30
   7 -15   0   -0.30    0.50
   7 -15   0    0.80    0.80
  -7  15   0    0.00    0.30
  -7  15   0    0.30    0.30
   6 -15   0    0.70    0.60
   6 -15   0    0.60    0.70
   6 -15   0    0.70    0.50
  -6  15   0    0.40    0.30
   5 -15   0    1.20    0.50
   5 -15   0    1.50    0.90
  -5  15   0    0.90    0.40
  -5  15   0    1.30    0.40
   4 -15   0    5.40    0.80
   4 -15   0    7.10    1.30
  -4  15   0    5.00    0.60
  -4  15   0    4.40    0.60
   3 -15   0    7.60    0.90
   3 -15   0    6.30    1.30
  -3  15   0    6.70    0.70
  -3  15   0    6.80    0.60
   2 -15   0   12.00    1.10
   2 -15   0   12.00    1.60
  -2  15   0   11.20    1.00
  -2  15   0   14.30    0.90
   1 -15   0    0.30    0.40
   1 -15   0    0.60    0.70
  -1  15   0    0.10    0.30
  -1  15   0    0.30    0.40
   6 -16   0    4.60    1.20
   6 -16   0    6.60    1.00
  -6  16   0    6.20    0.60
   5 -16   0    1.00    0.50
   5 -16   0    0.70    0.80
  -5  16   0    1.50    0.30
   4 -16   0    0.40    0.70
   4 -16   0   -0.50    0.40
  -4  16   0    0.10    0.30
  -4  16   0    0.20    0.30
  -4  16  -1    1.50    0.40
   4 -16   1    0.60    0.70
   4 -16   1    1.60    0.50
  -5  16  -1    1.70    0.40
   5 -16   1    1.90    0.60
   5 -16   1   -0.20    0.80
  -6  16  -1    0.00    0.20
   6 -16   1    0.10    0.50
   6 -16   1    0.60    0.80
  -1  15  -1    4.30    0.60
  -1  15  -1    2.60    0.50
   1 -15   1    3.10    0.90
   1 -15   1    4.80    0.70
  -2  15  -1    4.10    0.60
  -2  15  -1    5.10    0.60
   2 -15   1    4.70    1.20
   2 -15   1    5.50    0.90
  -3  15  -1    4.00    0.60
  -3  15  -1    4.00    0.60
   3 -15   1    5.20    0.80
   3 -15   1    4.50    1.10
  -4  15  -1    0.30    0.30
  -4  15  -1    0.20    0.30
   4 -15   1    0.00    0.40
   4 -15   1    0.30    0.70
  -5  15  -1    3.80    0.60
  -5  15  -1    3.50    0.50
   5 -15   1    4.70    0.80
   5 -15   1    2.10    0.90
  -6  15  -1   -0.20    0.30
   6 -15   1   -0.20    0.40
   6 -15   1   -0.20    0.60
  -7  15  -1   -0.20    0.30
  -7  15  -1    0.10    0.30
   7 -15   1    0.30    0.70
   7 -15   1   -0.20    0.50
  -8  15  -1    0.30    0.30
  -8  15  -1    0.30    0.30
   8 -15   1    0.50    0.60
   8 -15   1   -0.30    0.70
   1  14  -1    1.90    0.40
   1  14  -1    1.80    0.50
  -1 -14   1    1.80    0.60
  -1 -14   1    2.30    0.90
   0  14  -1   19.80    1.20
   0  14  -1   19.20    1.30
   0 -14   1   18.90    1.30
   0 -14   1   21.10    2.00
  -1  14  -1    8.20    0.70
  -1  14  -1    5.50    0.70
   1 -14   1    4.60    1.20
  -2  14  -1    3.10    0.50
  -2  14  -1    3.50    0.60
   2 -14   1    3.80    0.70
   2 -14   1    2.70    0.90
  -3  14  -1   -0.10    0.30
  -3  14  -1    0.10    0.20
   3 -14   1    0.40    0.70
   3 -14   1    0.00    0.40
  -4  14  -1    3.10    0.50
  -4  14  -1    3.30    0.50
   4 -14   1    3.30    0.60
   4 -14   1    3.30    1.00
  -5  14  -1    0.20    0.30
  -5  14  -1    0.00    0.30
  -5  14  -1   -0.30    0.20
   5 -14   1    0.40    0.40
   5 -14   1   -0.20    0.60
  -6  14  -1    9.70    0.80
   6 -14   1   11.70    1.00
   6 -14   1   10.90    1.50
  -7  14  -1    4.00    0.60
  -7  14  -1    3.90    0.50
   7 -14   1    2.10    0.60
   7 -14   1    1.90    0.80
  -8  14  -1   -0.10    0.30
  -8  14  -1   -0.40    0.20
   8 -14   1   -0.30    0.60
   8 -14   1    0.40    0.50
  -9  14  -1    0.80    0.40
  -9  14  -1    0.50    0.30
   9 -14   1    0.60    0.60
   9 -14   1    1.00    0.80
 -10  14  -1   -0.10    0.30
 -10  14  -1    0.30    0.30
  10 -14   1    0.00    0.50
  10 -14   1    0.50    0.90
   3  13  -1    0.00    0.30
  -3 -13   1    0.30    0.40
  -3 -13   1    1.00    0.70
   2  13  -1    5.10    0.60
   2  13  -1    3.40    0.60
  -2 -13   1    3.30    1.00
  -2 -13   1    4.30    0.80
   1  13  -1    1.70    0.50
   1  13  -1    2.30    0.40
  -1 -13   1    2.30    0.90
  -1 -13   1    2.70    0.60
   0  13  -1    3.20    0.50
   0  13  -1    3.50    0.60
   0 -13   1    3.80    1.00
   0 -13   1    4.10    0.60
  -1  13  -1   32.60    1.60
  -1  13  -1   27.90    1.60
   1 -13   1   30.00    1.70
   1 -13   1   30.40    2.30
  -2  13  -1    6.10    0.70
  -2  13  -1    6.50    0.60
   2 -13   1    7.60    1.30
   2 -13   1    5.30    0.70
  -3  13  -1   10.00    0.80
  -3  13  -1    9.60    0.80
   3 -13   1   11.20    0.90
   3 -13   1   10.40    1.40
  -4  13  -1   20.50    1.10
  -4  13  -1   19.40    1.20
  -4  13  -1   19.80    1.20
   4 -13   1   19.10    1.80
   4 -13   1   21.80    1.30
  -5  13  -1   22.20    1.30
  -5  13  -1   24.30    1.30
  -5  13  -1   22.50    1.30
   5 -13   1   23.70    1.40
  -6  13  -1    9.90    0.80
  -6  13  -1   12.70    0.80
   6 -13   1   10.90    1.10
   6 -13   1    9.90    1.50
   6 -13   1   11.70    1.20
  -7  13  -1    4.70    0.50
  -7  13  -1    4.30    0.60
   7 -13   1    3.50    0.70
   7 -13   1    2.80    1.00
  -8  13  -1    3.20    0.50
   8 -13   1    3.30    0.70
   8 -13   1    1.20    0.80
  -9  13  -1    1.00    0.40
  -9  13  -1    0.20    0.30
   9 -13   1    0.80    0.60
   9 -13   1    0.70    0.80
 -10  13  -1    1.70    0.50
  10 -13   1    0.80    0.60
  10 -13   1    0.90    0.90
   4  12  -1    1.50    0.50
  -4 -12   1    2.50    0.60
  -4 -12   1    1.20    0.90
   3  12  -1    0.70    0.40
   3  12  -1    0.30    0.30
  -3 -12   1    0.20    0.60
  -3 -12   1    0.00    0.40
   2  12  -1    0.90    0.40
   2  12  -1    1.10    0.40
  -2 -12   1    0.40    0.60
  -2 -12   1   -0.10    0.40
   1  12  -1   11.70    0.90
   1  12  -1   11.50    0.90
  -1 -12   1   10.80    1.50
  -1 -12   1   12.00    1.00
   0  12  -1   21.30    1.20
   0  12  -1   20.70    1.30
   0 -12   1   20.20    1.30
   0 -12   1   22.10    1.90
  -1  12  -1    9.80    0.80
  -1  12  -1    9.20    0.80
   1 -12   1    9.90    0.90
   1 -12   1   10.50    1.30
  -2  12  -1    2.60    0.50
  -2  12  -1    1.90    0.40
   2 -12   1    2.30    0.50
   2 -12   1    2.50    0.80
  -3  12  -1   23.80    1.30
  -3  12  -1   23.90    1.20
  -3  12  -1   25.80    1.30
   3 -12   1   23.80    1.50
   3 -12   1   24.70    2.00
  -4  12  -1   13.80    0.90
  -4  12  -1   13.00    0.90
  -4  12  -1   13.30    0.90
   4 -12   1   13.50    1.10
   4 -12   1   14.80    1.60
  -5  12  -1   17.70    1.00
  -5  12  -1   17.10    1.00
  -5  12  -1   16.00    1.00
   5 -12   1   17.80    1.70
   5 -12   1   15.20    1.10
  -6  12  -1    6.80    0.60
  -6  12  -1    7.00    0.60
   6 -12   1    7.40    0.90
   6 -12   1    6.20    1.20
   6 -12   1    7.50    0.80
  -7  12  -1   18.20    1.10
  -7  12  -1   20.40    1.10
   7 -12   1   18.40    1.30
   7 -12   1   16.70    1.70
  -8  12  -1   12.70    0.90
  -8  12  -1   14.40    0.90
   8 -12   1   16.00    1.30
   8 -12   1   13.80    1.70
  -9  12  -1   14.40    1.00
  -9  12  -1   14.30    1.00
   9 -12   1   12.40    1.70
   9 -12   1   15.90    1.30
 -10  12  -1    3.10    0.50
 -10  12  -1    4.10    0.60
  10 -12   1    3.40    1.10
  10 -12   1    2.70    0.70
 -11  12  -1    0.20    0.40
  11 -12   1    0.20    0.90
  11 -12   1    0.10    0.50
   5  11  -1    6.10    0.80
  -5 -11   1    7.50    0.70
  -5 -11   1    7.90    1.40
  -5 -11   1    7.80    0.90
   4  11  -1   27.00    1.60
  -4 -11   1   29.50    2.40
  -4 -11   1   25.20    1.40
  -4 -11   1   28.10    1.70
   3  11  -1    0.40    0.40
   3  11  -1    0.60    0.40
  -3 -11   1    0.70    0.60
  -3 -11   1    0.80    0.40
  -3 -11   1    0.70    0.30
   2  11  -1   18.80    1.10
   2  11  -1   18.20    1.20
  -2 -11   1   17.50    1.20
  -2 -11   1   16.90    1.00
  -2 -11   1   17.80    1.80
   1  11  -1    2.00    0.40
   1  11  -1    0.80    0.40
  -1 -11   1    0.90    0.30
  -1 -11   1    1.70    0.50
  -1 -11   1    1.20    0.60
   0  11  -1   27.00    1.40
   0  11  -1   25.60    1.40
   0 -11   1   25.60    1.50
   0 -11   1   26.90    2.00
   0 -11   1   24.70    1.30
  -1  11  -1    2.40    0.40
  -1  11  -1    2.90    0.50
   1 -11   1    2.50    0.30
   1 -11   1    3.30    0.90
   1 -11   1    2.40    0.50
  -2  11  -1   29.20    1.50
  -2  11  -1   30.60    1.40
  -2  11  -1   30.50    1.50
   2 -11   1   29.90    2.10
   2 -11   1   29.30    1.30
   2 -11   1   24.60    2.10
  -3  11  -1  134.89    5.40
  -3  11  -1  130.99    5.40
  -3  11  -1  130.99    5.30
   3 -11   1  129.89    5.20
   3 -11   1  137.89    5.60
   3 -11   1  128.99    6.10
  -4  11  -1  119.09    4.70
  -4  11  -1  107.99    4.60
  -4  11  -1  109.99    4.70
   4 -11   1  116.19    4.80
   4 -11   1  113.59    4.50
   4 -11   1  114.39    5.50
  -5  11  -1   25.50    1.30
  -5  11  -1   27.40    1.40
  -5  11  -1   25.90    1.30
  -5  11  -1   26.80    1.40
   5 -11   1   28.20    1.50
   5 -11   1   25.00    2.00
  -6  11  -1    6.90    0.60
  -6  11  -1    5.50    0.60
  -6  11  -1    5.50    0.50
   6 -11   1    7.10    0.80
   6 -11   1    6.60    0.80
   6 -11   1    6.00    1.10
  -7  11  -1    0.00    0.20
  -7  11  -1    0.50    0.30
  -7  11  -1    0.10    0.30
   7 -11   1    0.10    0.40
   7 -11   1    0.20    0.60
   7 -11   1    0.20    0.50
  -8  11  -1    0.20    0.30
  -8  11  -1    0.50    0.30
  -8  11  -1    0.50    0.30
   8 -11   1   -0.10    0.70
   8 -11   1    0.70    0.60
  -9  11  -1   31.40    1.60
  -9  11  -1   29.90    1.50
   9 -11   1   29.00    1.80
   9 -11   1   27.80    2.30
 -10  11  -1    6.90    0.70
 -10  11  -1    6.60    0.70
  10 -11   1    6.00    1.30
  10 -11   1    5.30    0.90
 -11  11  -1    0.50    0.40
  11 -11   1   -1.40    0.70
  11 -11   1    0.60    0.50
   6  10  -1    0.50    0.40
  -6 -10   1    0.90    0.80
  -6 -10   1    0.00    0.40
  -6 -10   1    0.20    0.30
   5  10  -1   22.10    1.40
  -5 -10   1   24.60    2.10
  -5 -10   1   21.60    1.30
   4  10  -1    6.50    0.60
   4  10  -1    6.40    0.80
  -4 -10   1    5.80    0.60
  -4 -10   1    5.40    0.80
  -4 -10   1    6.90    1.30
   3  10  -1    9.40    0.70
   3  10  -1    9.20    0.80
  -3 -10   1    7.50    0.60
  -3 -10   1    8.40    0.90
  -3 -10   1    7.00    1.20
   2  10  -1   46.70    2.10
   2  10  -1   43.20    2.20
  -2 -10   1   43.20    2.00
  -2 -10   1   45.60    2.30
  -2 -10   1   46.30    2.80
   1  10  -1    0.20    0.30
   1  10  -1   -0.10    0.30
  -1 -10   1   -0.20    0.30
  -1 -10   1    0.20    0.50
  -1 -10   1   -0.20    0.20
   0  10  -1    0.30    0.30
   0  10  -1    0.10    0.30
   0 -10   1    0.10    0.20
   0 -10   1    0.20    0.30
   0 -10   1    0.00    0.40
  -1  10  -1   13.00    0.70
  -1  10  -1   10.80    0.80
  -1  10  -1    9.90    0.60
  -1  10  -1   10.20    0.60
   1 -10   1   10.00    0.90
   1 -10   1   10.00    1.20
   1 -10   1   10.60    0.60
  -2  10  -1    7.40    0.50
  -2  10  -1    8.40    0.60
  -2  10  -1    8.10    0.70
  -2  10  -1    7.20    0.60
   2 -10   1    8.30    0.80
   2 -10   1   10.10    1.20
   2 -10   1    7.10    0.60
   2 -10   1    7.60    0.50
  -3  10  -1    1.50    0.40
  -3  10  -1    1.70    0.30
  -3  10  -1    2.10    0.30
   3 -10   1    1.60    0.40
   3 -10   1    1.70    0.20
   3 -10   1    1.70    0.30
   3 -10   1    1.20    0.70
  -4  10  -1   35.70    1.70
  -4  10  -1   34.40    1.50
  -4  10  -1   39.10    1.70
  -4  10  -1   36.70    1.70
   4 -10   1   33.70    2.30
   4 -10   1   29.70    1.70
   4 -10   1   37.50    1.80
   4 -10   1   34.40    1.70
   4 -10   1   36.60    1.50
  -5  10  -1   10.60    0.60
  -5  10  -1   12.70    0.80
  -5  10  -1   12.00    0.70
  -5  10  -1   11.30    0.80
   5 -10   1   11.20    0.80
   5 -10   1   12.30    0.90
   5 -10   1   11.30    1.30
  -6  10  -1    6.10    0.60
  -6  10  -1    5.00    0.50
  -6  10  -1    6.30    0.60
   6 -10   1    7.80    0.80
   6 -10   1    4.40    1.00
   6 -10   1    5.40    0.70
  -7  10  -1   10.00    0.70
  -7  10  -1   10.30    0.80
  -7  10  -1   10.70    0.70
   7 -10   1   10.00    1.00
   7 -10   1    9.40    0.90
   7 -10   1    9.20    1.30
  -8  10  -1    4.50    0.60
  -8  10  -1    4.40    0.50
  -8  10  -1    4.10    0.50
   8 -10   1    3.70    0.70
   8 -10   1    2.60    0.90
  -9  10  -1   16.20    0.90
  -9  10  -1   15.40    1.20
  -9  10  -1   14.80    1.00
   9 -10   1   14.20    1.30
   9 -10   1   14.50    1.70
 -10  10  -1    6.70    0.70
 -10  10  -1    6.70    0.60
 -10  10  -1    5.50    0.70
  10 -10   1    5.00    1.30
  10 -10   1    5.80    0.90
 -11  10  -1   -0.30    0.40
 -11  10  -1   -0.60    0.30
  11 -10   1   -0.60    0.80
  11 -10   1    0.30    0.50
 -12  10  -1    0.30    0.40
  12 -10   1    0.90    0.60
  12 -10   1    1.30    1.00
   7   9  -1    1.10    0.50
   7   9  -1    0.90    0.80
  -7  -9   1    0.90    0.40
  -7  -9   1    2.10    0.60
   6   9  -1   15.60    1.60
   6   9  -1   15.00    1.10
  -6  -9   1   14.80    1.00
  -6  -9   1   14.50    1.20
   5   9  -1   63.39    3.60
   5   9  -1   67.09    3.10
  -5  -9   1   67.09    3.10
  -5  -9   1   61.69    2.90
   4   9  -1   21.00    1.30
   4   9  -1   22.00    1.20
  -4  -9   1   19.70    1.10
  -4  -9   1   22.50    1.40
   3   9  -1    2.40    0.50
   3   9  -1    2.90    0.50
  -3  -9   1    3.10    0.40
  -3  -9   1    1.60    0.80
  -3  -9   1    2.30    0.50
   2   9  -1    0.20    0.30
   2   9  -1    0.30    0.40
  -2  -9   1    0.10    0.20
  -2  -9   1    0.20    0.50
  -2  -9   1    0.60    0.40
   1   9  -1    0.30    0.20
   1   9  -1    0.00    0.30
   1   9  -1    0.00    0.30
  -1  -9   1    0.00    0.30
  -1  -9   1    0.10    0.10
  -1  -9   1    0.00    0.50
   0   9  -1    1.90    0.40
   0   9  -1    2.40    0.30
   0   9  -1    2.20    0.50
   0  -9   1    2.00    0.30
   0  -9   1    3.20    0.80
   0  -9   1    2.30    0.40
  -1   9  -1  138.59    5.70
  -1   9  -1  146.69    5.90
  -1   9  -1  144.19    5.90
  -1   9  -1  146.09    5.70
   1  -9   1  146.19    6.50
   1  -9   1  143.19    5.70
   1  -9   1  146.99    6.00
  -2   9  -1    1.10    0.30
  -2   9  -1    0.30    0.20
  -2   9  -1    0.70    0.30
  -2   9  -1    0.80    0.20
   2  -9   1    0.30    0.30
   2  -9   1    0.50    0.10
   2  -9   1   -0.10    0.40
   2  -9   1    0.50    0.30
   2  -9   1    0.20    0.20
   2  -9   1    0.40    0.30
  -3   9  -1    1.40    0.30
  -3   9  -1    0.40    0.40
  -3   9  -1    1.70    0.30
  -3   9  -1    1.10    0.20
  -3   9  -1    1.10    0.30
   3  -9   1    1.60    0.40
   3  -9   1    1.40    0.30
   3  -9   1    1.20    0.30
   3  -9   1    1.50    0.20
   3  -9   1    0.80    0.50
  -4   9  -1   12.90    0.80
  -4   9  -1   11.60    0.80
  -4   9  -1   13.50    0.80
  -4   9  -1   12.00    0.60
   4  -9   1   12.10    0.70
   4  -9   1   10.90    0.80
   4  -9   1   12.60    0.90
   4  -9   1   11.70    0.80
   4  -9   1   12.00    1.30
  -5   9  -1   12.10    0.70
  -5   9  -1   12.40    0.80
  -5   9  -1   12.70    0.80
   5  -9   1   11.70    1.30
   5  -9   1   11.10    0.90
   5  -9   1   10.20    0.70
   5  -9   1   12.70    0.90
  -6   9  -1    2.60    0.40
  -6   9  -1    2.80    0.40
  -6   9  -1    2.60    0.30
  -6   9  -1    2.40    0.40
   6  -9   1    1.50    0.30
   6  -9   1    1.70    0.40
   6  -9   1    2.50    0.50
   6  -9   1    2.20    0.70
  -7   9  -1    0.00    0.20
  -7   9  -1    0.00    0.20
  -7   9  -1   -0.50    0.20
   7  -9   1   -0.40    0.60
   7  -9   1   -0.20    0.30
   7  -9   1    0.20    0.40
  -8   9  -1    2.50    0.50
  -8   9  -1    2.20    0.40
  -8   9  -1    2.30    0.40
   8  -9   1    1.90    0.50
   8  -9   1    1.30    0.80
  -9   9  -1   24.50    1.30
  -9   9  -1   24.30    1.30
  -9   9  -1   24.50    1.30
   9  -9   1   21.40    2.00
   9  -9   1   24.60    1.50
 -10   9  -1    2.50    0.50
 -10   9  -1    0.90    0.40
 -10   9  -1    1.80    0.50
  10  -9   1    0.80    0.50
  10  -9   1    1.40    0.90
 -11   9  -1    0.40    0.40
 -11   9  -1    0.50    0.40
  11  -9   1    1.10    0.60
  11  -9   1    1.60    1.00
 -12   9  -1   -0.20    0.40
 -12   9  -1    0.40    0.60
  12  -9   1   -0.20    0.70
  12  -9   1    0.00    0.60
   7   8  -1    1.10    0.60
   7   8  -1    2.10    0.60
  -7  -8   1    2.60    0.60
  -7  -8   1    1.90    0.40
   6   8  -1   22.50    1.40
  -6  -8   1   22.00    1.30
  -6  -8   1   24.30    1.50
   5   8  -1    3.10    0.80
   5   8  -1    2.20    0.40
   5   8  -1    2.30    0.50
  -5  -8   1    1.80    0.40
  -5  -8   1    1.50    0.50
   4   8  -1    3.60    0.60
   4   8  -1    2.30    0.70
   4   8  -1    3.50    0.50
  -4  -8   1    3.40    0.50
  -4  -8   1    3.40    0.60
   3   8  -1    1.20    0.30
   3   8  -1    2.00    0.50
  -3  -8   1    1.40    0.30
  -3  -8   1    0.60    0.40
   2   8  -1   89.79    3.80
   2   8  -1   90.59    3.70
   2   8  -1   75.89    3.60
  -2  -8   1   90.49    3.60
  -2  -8   1   82.29    3.80
  -2  -8   1   92.89    4.40
   1   8  -1   60.69    2.70
   1   8  -1   67.69    2.80
   1   8  -1   67.49    2.90
  -1  -8   1   61.19    2.90
  -1  -8   1   68.79    3.50
  -1  -8   1   65.39    2.70
   0   8  -1   50.79    2.30
   0   8  -1   51.59    2.20
   0   8  -1   49.70    2.00
   0   8  -1   47.60    2.10
   0   8  -1   51.39    2.00
   0  -8   1   46.80    2.30
   0  -8   1   49.80    2.50
   0  -8   1   49.10    2.70
   0  -8   1   47.30    2.00
  -1   8  -1    2.40    0.30
  -1   8  -1    1.50    0.30
  -1   8  -1    2.70    0.40
  -1   8  -1    1.90    0.30
   1  -8   1    1.90    0.40
   1  -8   1    2.50    0.50
   1  -8   1    1.70    0.20
   1  -8   1    1.60    0.50
   1  -8   1    1.80    0.20
   1  -8   1    1.80    0.60
  -2   8  -1   14.30    0.70
  -2   8  -1   16.10    0.80
  -2   8  -1   17.00    0.90
  -2   8  -1   13.40    1.20
  -2   8  -1   14.50    1.00
  -2   8  -1   15.10    0.90
   2  -8   1   14.50    0.70
   2  -8   1   14.90    1.30
   2  -8   1   15.70    0.90
   2  -8   1   14.10    0.80
   2  -8   1   15.80    1.00
  -3   8  -1    6.00    0.60
  -3   8  -1    5.90    0.40
  -3   8  -1    5.70    0.80
  -3   8  -1    6.20    0.50
  -3   8  -1    5.40    0.50
  -3   8  -1    6.30    0.50
   3  -8   1    5.50    0.90
   3  -8   1    5.10    0.50
   3  -8   1    5.90    0.50
   3  -8   1    5.90    0.40
   3  -8   1    6.70    0.80
  -4   8  -1   95.49    3.80
  -4   8  -1   92.19    3.80
  -4   8  -1   89.39    3.60
  -4   8  -1   86.29    3.80
  -4   8  -1   83.89    4.20
  -4   8  -1   90.69    3.70
   4  -8   1   93.99    3.60
   4  -8   1   93.29    3.80
   4  -8   1   91.69    4.30
   4  -8   1   90.19    3.80
  -5   8  -1    3.10    0.40
  -5   8  -1    2.80    0.40
  -5   8  -1    3.30    0.40
  -5   8  -1    2.90    0.30
   5  -8   1    3.10    0.50
   5  -8   1    3.10    0.50
   5  -8   1    3.30    0.40
   5  -8   1    3.10    0.80
  -6   8  -1   25.10    1.30
  -6   8  -1   25.60    1.30
  -6   8  -1   22.80    1.10
  -6   8  -1   27.40    1.30
   6  -8   1   26.10    1.40
   6  -8   1   27.70    1.90
   6  -8   1   26.10    1.50
  -7   8  -1    3.70    0.50
  -7   8  -1    3.40    0.40
  -7   8  -1    3.30    0.40
  -7   8  -1    3.50    0.50
   7  -8   1    3.20    0.40
   7  -8   1    2.50    0.80
   7  -8   1    4.10    0.50
  -8   8  -1   23.40    1.20
  -8   8  -1   24.70    1.30
  -8   8  -1   22.10    1.20
   8  -8   1   22.30    1.40
   8  -8   1   23.50    1.90
   8  -8   1   21.80    1.30
  -9   8  -1    1.80    0.40
  -9   8  -1    1.70    0.40
  -9   8  -1    1.80    0.40
   9  -8   1    1.30    0.90
   9  -8   1    1.10    0.60
 -10   8  -1   10.00    0.80
 -10   8  -1   10.60    0.80
  10  -8   1    7.90    1.40
  10  -8   1   10.60    1.10
 -11   8  -1    0.30    0.60
 -11   8  -1    1.20    0.40
  11  -8   1    0.70    0.80
  11  -8   1    0.00    0.50
 -12   8  -1   -0.40    0.40
 -12   8  -1    0.20    0.40
  12  -8   1    0.50    0.60
  12  -8   1    0.00    0.90
   8   7  -1    0.10    0.70
   8   7  -1    0.00    0.40
  -8  -7   1    0.20    0.30
  -8  -7   1   -0.60    0.40
   7   7  -1    1.70    0.50
   7   7  -1    1.00    0.70
  -7  -7   1    2.40    0.60
  -7  -7   1    1.10    0.40
   6   7  -1   29.90    2.10
   6   7  -1   27.10    2.00
  -6  -7   1   31.00    1.80
  -6  -7   1   29.00    1.50
   5   7  -1   13.40    0.80
   5   7  -1   11.00    1.20
   5   7  -1   11.10    1.00
  -5  -7   1   11.80    0.80
  -5  -7   1   11.40    1.00
   4   7  -1    4.50    0.80
   4   7  -1    5.30    0.50
   4   7  -1    4.50    0.70
  -4  -7   1    4.90    0.90
  -4  -7   1    3.40    0.50
   3   7  -1    4.30    0.50
   3   7  -1    4.00    0.80
   3   7  -1    4.10    0.60
  -3  -7   1    4.50    0.70
  -3  -7   1    3.80    0.40
  -3  -7   1    4.10    0.50
   2   7  -1   35.10    1.70
   2   7  -1   40.60    1.90
   2   7  -1   40.40    1.80
  -2  -7   1   37.10    1.80
  -2  -7   1   38.80    1.70
  -2  -7   1   39.20    2.00
   1   7  -1  165.18    6.50
   1   7  -1  150.98    6.30
   1   7  -1  165.08    6.40
  -1  -7   1  159.58    6.90
  -1  -7   1  158.38    6.40
  -1  -7   1  158.18    6.80
  -1  -7   1  159.18    6.50
  -1  -7   1  159.08    6.30
   0   7  -1  171.18    6.50
   0   7  -1  173.78    6.70
   0   7  -1  158.98    6.80
   0   7  -1  167.98    6.60
   0   7  -1  172.48    6.70
   0   7  -1  163.28    6.50
   0  -7   1  168.28    6.80
   0  -7   1  168.88    6.60
   0  -7   1  166.38    7.20
   0  -7   1  169.08    7.00
   0  -7   1  160.98    6.70
   0  -7   1  167.18    6.80
  -1   7  -1    0.40    0.20
  -1   7  -1   -0.10    0.20
  -1   7  -1   -0.20    0.10
  -1   7  -1    0.20    0.20
  -1   7  -1    0.20    0.20
   1  -7   1    0.10    0.10
   1  -7   1    0.10    0.20
   1  -7   1    0.00    0.20
   1  -7   1   -0.10    0.20
   1  -7   1    0.00    0.30
   1  -7   1    0.20    0.10
   1  -7   1    0.20    0.20
  -2   7  -1   92.89    3.80
  -2   7  -1   87.29    3.80
  -2   7  -1   92.89    3.70
  -2   7  -1   87.19    3.60
  -2   7  -1   94.59    3.70
  -2   7  -1   88.99    4.10
   2  -7   1   92.39    3.80
   2  -7   1   89.39    3.70
   2  -7   1   91.59    4.20
   2  -7   1   91.19    3.80
   2  -7   1   91.79    3.60
   2  -7   1   91.19    3.80
  -3   7  -1   31.30    1.40
  -3   7  -1   30.50    1.50
  -3   7  -1   29.80    1.80
  -3   7  -1   32.80    1.40
  -3   7  -1   31.20    1.30
  -3   7  -1   33.70    1.50
   3  -7   1   29.70    1.50
   3  -7   1   31.40    1.50
   3  -7   1   31.80    1.50
   3  -7   1   32.20    1.60
   3  -7   1   31.00    1.90
   3  -7   1   32.70    1.30
  -4   7  -1  371.96   14.30
  -4   7  -1  372.46   14.50
  -4   7  -1  371.06   14.40
  -4   7  -1  393.06   14.50
  -4   7  -1  363.76   14.50
  -4   7  -1  354.86   14.90
   4  -7   1  384.76   15.00
   4  -7   1  363.66   14.50
   4  -7   1  384.76   14.50
   4  -7   1  365.36   14.40
   4  -7   1  343.37   14.50
  -5   7  -1  502.95   19.10
  -5   7  -1  501.55   19.00
  -5   7  -1  481.25   18.90
  -5   7  -1  458.95   19.60
  -5   7  -1  490.35   19.10
  -5   7  -1  479.45   19.10
   5  -7   1  527.75   19.10
   5  -7   1  496.95   19.60
   5  -7   1  488.35   19.10
   5  -7   1  480.55   19.00
   5  -7   1  498.35   19.10
   5  -7   1  469.15   19.10
  -6   7  -1   24.80    1.20
  -6   7  -1   23.20    1.20
  -6   7  -1   23.10    1.20
  -6   7  -1   23.90    1.10
   6  -7   1   25.50    1.40
   6  -7   1   24.10    1.80
   6  -7   1   22.90    1.10
   6  -7   1   25.30    1.30
   6  -7   1   24.20    1.20
  -7   7  -1   51.39    2.20
  -7   7  -1   43.10    2.00
  -7   7  -1   50.29    2.10
  -7   7  -1   48.20    2.20
   7  -7   1   47.90    2.20
   7  -7   1   46.40    2.20
   7  -7   1   49.40    2.80
   7  -7   1   47.80    2.30
   7  -7   1   44.30    2.00
  -8   7  -1    5.00    0.70
  -8   7  -1    4.00    0.50
  -8   7  -1    4.80    0.60
   8  -7   1    4.80    1.10
   8  -7   1    4.40    0.70
  -9   7  -1    4.30    0.60
  -9   7  -1    4.10    0.40
  -9   7  -1    3.10    0.50
   9  -7   1    2.90    0.60
   9  -7   1    2.50    0.90
 -10   7  -1   11.00    0.90
  10  -7   1   10.70    1.50
  10  -7   1   10.80    1.10
 -11   7  -1    3.70    0.60
 -11   7  -1    3.50    0.60
  11  -7   1    1.40    0.80
  11  -7   1    3.30    0.70
 -12   7  -1    0.20    0.40
 -12   7  -1    0.60    0.40
  12  -7   1    0.20    0.80
  12  -7   1    0.00    0.50
   9   6  -1    0.50    1.00
   9   6  -1    0.20    0.50
  -9  -6   1    0.30    0.50
  -9  -6   1    0.20    0.30
   8   6  -1    3.80    1.00
   8   6  -1    4.60    0.80
  -8  -6   1    3.20    0.50
  -8  -6   1    3.20    0.70
   7   6  -1    3.70    0.70
   7   6  -1    2.80    0.90
  -7  -6   1    2.50    0.40
  -7  -6   1    4.40    0.70
   6   6  -1    5.90    1.10
   6   6  -1    5.60    0.70
  -6  -6   1    5.40    0.80
  -6  -6   1    5.90    0.60
   5   6  -1   44.30    1.90
   5   6  -1   43.00    2.20
   5   6  -1   45.80    2.60
  -5  -6   1   43.70    2.20
  -5  -6   1   42.40    2.00
   4   6  -1   36.40    1.80
   4   6  -1   36.40    1.60
   4   6  -1   34.40    2.10
  -4  -6   1   32.00    1.60
  -4  -6   1   33.80    2.40
  -4  -6   1   34.60    1.60
   3   6  -1    2.70    0.40
   3   6  -1    3.70    0.60
   3   6  -1    3.80    0.70
  -3  -6   1    3.00    0.50
  -3  -6   1    2.90    0.40
  -3  -6   1    2.30    0.40
   2   6  -1   39.30    1.80
   2   6  -1   42.30    2.00
   2   6  -1   42.30    2.10
   2   6  -1   44.00    1.90
   2   6  -1   43.30    2.20
  -2  -6   1   40.80    2.00
  -2  -6   1   41.20    2.00
  -2  -6   1   40.60    1.90
  -2  -6   1   42.40    2.20
  -2  -6   1   44.40    1.80
   1   6  -1   18.30    0.90
   1   6  -1   19.10    1.00
   1   6  -1   18.40    1.10
   1   6  -1   19.20    1.10
  -1  -6   1   16.80    1.20
  -1  -6   1   19.00    1.00
  -1  -6   1   17.90    1.10
  -1  -6   1   18.10    1.30
  -1  -6   1   18.10    1.10
  -1  -6   1   19.10    0.90
   0   6  -1    1.30    0.30
   0   6  -1    1.90    0.40
   0   6  -1    1.40    0.20
   0   6  -1    1.60    0.20
   0   6  -1    1.00    0.30
   0   6  -1    1.60    0.20
   0  -6   1    1.60    0.30
   0  -6   1    1.50    0.30
   0  -6   1    0.60    0.40
   0  -6   1    1.70    0.40
   0  -6   1    1.70    0.20
   0  -6   1    1.70    0.40
  -1   6  -1    6.70    0.40
  -1   6  -1    6.50    0.40
  -1   6  -1    6.50    0.50
  -1   6  -1    6.50    0.50
  -1   6  -1    6.50    0.50
   1  -6   1    6.60    0.40
   1  -6   1    6.90    0.80
   1  -6   1    5.90    0.50
   1  -6   1    6.50    0.40
   1  -6   1    6.40    0.50
   1  -6   1    7.60    0.60
  -2   6  -1   39.10    1.70
  -2   6  -1   37.60    1.60
  -2   6  -1   36.10    1.90
  -2   6  -1   37.50    1.50
  -2   6  -1   36.00    1.60
  -2   6  -1   35.90    1.70
   2  -6   1   37.40    1.50
   2  -6   1   38.00    1.60
   2  -6   1   35.10    2.00
   2  -6   1   36.40    1.60
   2  -6   1   37.50    1.70
   2  -6   1   36.90    1.70
  -3   6  -1   76.79    3.60
  -3   6  -1   79.19    3.30
  -3   6  -1   81.49    3.20
  -3   6  -1   79.59    3.10
  -3   6  -1   83.49    3.30
  -3   6  -1   79.89    3.40
   3  -6   1   76.09    3.60
   3  -6   1   79.59    3.20
   3  -6   1   78.89    3.30
   3  -6   1   80.09    3.20
   3  -6   1   78.29    3.30
   3  -6   1   81.49    3.30
  -4   6  -1  362.26   15.20
  -4   6  -1  392.76   15.10
  -4   6  -1  398.36   15.70
  -4   6  -1  382.26   15.20
  -4   6  -1  385.86   15.20
   4  -6   1  412.96   15.20
   4  -6   1  393.26   15.20
   4  -6   1  382.86   15.10
   4  -6   1  401.36   15.20
   4  -6   1  382.86   15.20
   4  -6   1  393.16   15.70
  -5   6  -1  165.18    6.40
  -5   6  -1  159.28    7.00
  -5   6  -1  156.78    6.50
  -5   6  -1  153.28    6.50
  -5   6  -1  162.98    6.60
  -5   6  -1  172.08    6.50
   5  -6   1  166.88    6.60
   5  -6   1  167.58    7.00
   5  -6   1  169.88    6.60
   5  -6   1  170.98    6.60
   5  -6   1  156.48    6.40
   5  -6   1  161.78    6.60
  -6   6  -1  123.29    4.80
  -6   6  -1  112.39    4.70
  -6   6  -1  116.19    4.70
  -6   6  -1  113.49    4.80
  -6   6  -1  112.79    4.80
   6  -6   1  115.29    4.60
   6  -6   1  115.89    4.80
   6  -6   1  123.39    4.90
   6  -6   1  115.69    4.80
   6  -6   1  116.69    5.30
  -7   6  -1   21.60    1.00
  -7   6  -1   21.00    1.20
  -7   6  -1   23.40    1.20
  -7   6  -1   20.90    1.10
   7  -6   1   22.70    1.30
   7  -6   1   18.10    1.10
   7  -6   1   23.00    1.20
   7  -6   1   21.30    1.70
   7  -6   1   22.70    1.10
  -8   6  -1  106.49    4.30
  -8   6  -1  106.59    4.40
  -8   6  -1  108.49    4.50
   8  -6   1   99.79    4.40
   8  -6   1  113.59    6.10
   8  -6   1  105.69    4.60
  -9   6  -1   98.59    4.10
  -9   6  -1   96.49    3.90
  -9   6  -1   98.99    4.10
   9  -6   1   84.09    4.70
   9  -6   1   93.09    4.20
 -10   6  -1   30.70    1.50
 -10   6  -1   29.50    1.50
  10  -6   1   27.90    1.80
  10  -6   1   22.90    2.10
 -11   6  -1    8.80    0.80
 -11   6  -1    9.60    0.90
  11  -6   1    9.80    1.10
  11  -6   1    6.20    1.30
 -12   6  -1    0.40    0.40
 -12   6  -1    0.10    0.40
  12  -6   1    0.00    0.50
  12  -6   1    0.30    0.70
   9   5  -1    6.70    0.90
   9   5  -1    6.10    1.20
  -9  -5   1    7.60    1.00
  -9  -5   1    6.40    0.70
   8   5  -1    5.50    1.20
   8   5  -1    4.10    0.70
  -8  -5   1    5.50    0.60
  -8  -5   1    6.30    0.90
   7   5  -1   20.20    1.30
   7   5  -1   21.50    1.70
  -7  -5   1   20.90    1.40
  -7  -5   1   19.80    1.20
   6   5  -1   11.90    0.70
   6   5  -1   12.70    1.30
   6   5  -1   12.60    1.00
  -6  -5   1   12.20    0.80
  -6  -5   1   14.30    1.10
   5   5  -1  183.68    7.00
   5   5  -1  179.08    7.80
   5   5  -1  179.28    7.10
   5   5  -1  182.28    7.40
  -5  -5   1  184.58    7.40
  -5  -5   1  184.28    7.20
  -5  -5   1  163.78    7.20
   4   5  -1  305.07   12.30
   4   5  -1  302.47   12.00
   4   5  -1  312.37   11.80
  -4  -5   1  284.27   11.80
  -4  -5   1  293.97   12.00
  -4  -5   1  303.17   11.80
   3   5  -1    7.70    0.50
   3   5  -1    8.40    0.70
   3   5  -1    7.70    0.50
   3   5  -1    6.80    0.90
   3   5  -1    7.40    0.70
  -3  -5   1    7.50    0.80
  -3  -5   1    6.20    0.70
  -3  -5   1    7.50    0.50
  -3  -5   1    7.20    0.50
  -3  -5   1    6.50    0.70
   2   5  -1   -0.20    0.30
   2   5  -1    0.10    0.20
   2   5  -1    0.20    0.20
   2   5  -1    0.00    0.10
   2   5  -1   -0.10    0.20
  -2  -5   1   -0.10    0.20
  -2  -5   1    0.10    0.20
  -2  -5   1    0.10    0.20
  -2  -5   1    0.00    0.20
  -2  -5   1   -0.20    0.20
   1   5  -1   52.69    2.20
   1   5  -1   51.49    2.30
   1   5  -1   49.40    2.10
   1   5  -1   50.89    2.10
  -1  -5   1   48.50    2.30
  -1  -5   1   51.89    2.40
  -1  -5   1   49.20    2.20
  -1  -5   1   51.19    2.30
   0   5  -1  381.36   14.60
   0   5  -1  368.46   14.70
   0   5  -1  375.46   14.60
   0   5  -1  383.16   14.50
   0  -5   1  382.36   14.70
   0  -5   1  370.46   14.70
   0  -5   1  372.76   15.00
   0  -5   1  376.36   14.80
  -1   5  -1  152.78    5.80
  -1   5  -1  149.49    5.90
  -1   5  -1  147.29    5.80
  -1   5  -1  141.99    5.90
  -1   5  -1  148.69    5.90
  -1   5  -1  148.39    6.20
   1  -5   1  145.69    5.90
   1  -5   1  141.69    6.10
   1  -5   1  147.49    5.80
   1  -5   1  150.08    5.90
   1  -5   1  154.18    5.90
   1  -5   1  146.79    5.70
  -2   5  -1    2.60    0.40
  -2   5  -1    3.20    0.30
  -2   5  -1    3.00    0.20
  -2   5  -1    3.80    0.60
  -2   5  -1    2.90    0.30
  -2   5  -1    2.60    0.30
   2  -5   1    3.90    0.40
   2  -5   1    3.10    0.30
   2  -5   1    2.70    0.30
   2  -5   1    3.10    0.20
   2  -5   1    3.00    0.30
   2  -5   1    3.90    0.60
  -3   5  -1    4.20    0.40
  -3   5  -1    4.20    0.40
  -3   5  -1    5.10    0.30
  -3   5  -1    4.60    0.50
  -3   5  -1    5.10    0.30
  -3   5  -1    5.00    0.60
   3  -5   1    4.80    0.70
   3  -5   1    5.70    0.40
   3  -5   1    4.70    0.30
   3  -5   1    5.30    0.40
   3  -5   1    5.00    0.40
   3  -5   1    5.30    0.50
  -4   5  -1  208.18    8.30
  -4   5  -1  206.58    8.30
  -4   5  -1  211.18    8.20
  -4   5  -1  211.78    8.70
  -4   5  -1  209.48    8.20
  -4   5  -1  215.28    8.30
   4  -5   1  216.18    8.30
   4  -5   1  213.38    8.20
   4  -5   1  211.38    8.30
   4  -5   1  205.58    8.30
   4  -5   1  202.88    8.30
  -5   5  -1   19.60    1.00
  -5   5  -1   20.70    1.10
  -5   5  -1   21.20    1.00
  -5   5  -1   19.70    0.90
  -5   5  -1   20.90    1.00
  -5   5  -1   19.20    1.40
   5  -5   1   20.70    1.00
   5  -5   1   20.50    1.10
   5  -5   1   19.30    1.50
   5  -5   1   20.40    0.90
   5  -5   1   19.10    1.10
   5  -5   1   19.70    1.00
  -6   5  -1    6.80    0.60
  -6   5  -1    6.70    0.90
  -6   5  -1    7.00    0.60
  -6   5  -1    7.30    0.50
  -6   5  -1    8.00    0.60
   6  -5   1    7.00    0.50
   6  -5   1    7.90    0.50
   6  -5   1    8.60    1.20
   6  -5   1    8.10    0.60
   6  -5   1    7.50    0.70
  -7   5  -1  108.89    4.50
  -7   5  -1  112.79    4.50
  -7   5  -1  100.69    4.30
  -7   5  -1  111.29    4.60
   7  -5   1  107.79    4.60
   7  -5   1  104.79    5.00
   7  -5   1  104.09    4.40
   7  -5   1  111.09    4.50
  -8   5  -1    5.40    0.60
  -8   5  -1    5.80    0.60
  -8   5  -1    5.30    0.40
   8  -5   1    6.80    1.20
   8  -5   1    5.80    0.60
   8  -5   1    5.20    0.70
   8  -5   1    5.60    0.50
  -9   5  -1    1.00    0.40
  -9   5  -1    0.30    0.30
   9  -5   1    0.50    0.40
   9  -5   1    0.70    0.80
   9  -5   1    0.80    0.50
 -10   5  -1   39.90    1.90
 -10   5  -1   39.50    1.90
  10  -5   1   39.20    2.10
  10  -5   1   33.10    2.50
 -11   5  -1    0.20    0.30
 -11   5  -1   -0.20    0.40
  11  -5   1    1.20    0.90
  11  -5   1   -0.50    0.40
 -12   5  -1    4.90    0.70
 -12   5  -1    2.50    0.60
  12  -5   1    2.80    0.70
  12  -5   1    2.70    0.90
  10   4  -1    0.20    0.50
  10   4  -1    0.00    0.60
 -10  -4   1    0.50    0.50
 -10  -4   1    0.30    0.40
   9   4  -1   21.50    1.90
   9   4  -1   23.10    1.70
  -9  -4   1   25.40    1.70
   8   4  -1   11.20    1.30
   8   4  -1   14.50    1.10
  -8  -4   1   14.50    1.20
  -8  -4   1   13.50    0.90
   7   4  -1   14.50    1.10
   7   4  -1   15.40    1.40
  -7  -4   1   15.00    0.90
  -7  -4   1   12.80    0.80
  -7  -4   1   14.80    1.20
   6   4  -1   13.30    1.00
   6   4  -1    9.30    1.10
   6   4  -1   11.70    0.60
  -6  -4   1   12.60    0.80
  -6  -4   1   12.80    1.10
   5   4  -1  146.29    6.10
   5   4  -1  145.09    5.80
   5   4  -1  153.58    6.50
  -5  -4   1  151.38    6.20
  -5  -4   1  153.08    6.00
  -5  -4   1  135.29    5.90
  -5  -4   1  151.08    5.80
   4   4  -1    0.20    0.20
   4   4  -1    0.30    0.40
   4   4  -1    0.20    0.20
   4   4  -1    0.50    0.20
   4   4  -1    0.40    0.40
  -4  -4   1    0.30    0.30
  -4  -4   1    0.10    0.30
  -4  -4   1    0.40    0.20
  -4  -4   1    0.30    0.30
  -4  -4   1    0.20    0.20
  -4  -4   1    0.20    0.20
   3   4  -1  212.58    8.50
   3   4  -1  224.38    8.90
   3   4  -1  227.88    8.50
   3   4  -1  221.08    8.40
   3   4  -1  213.88    8.70
   3   4  -1  207.58    8.70
  -3  -4   1  217.48    8.90
  -3  -4   1  206.38    8.70
  -3  -4   1  217.58    8.50
  -3  -4   1  215.18    8.50
  -3  -4   1  206.38    8.70
  -3  -4   1  224.18    8.40
   2   4  -1  614.54   23.60
   2   4  -1  596.74   23.70
  -2  -4   1  616.64   23.50
  -2  -4   1  619.04   23.80
  -2  -4   1  593.54   23.70
   1   4  -1   34.80    1.70
   1   4  -1   34.90    1.50
   1   4  -1   36.50    1.40
   1   4  -1   35.10    1.50
   1   4  -1   36.30    1.60
   1   4  -1   36.30    1.80
  -1  -4   1   36.50    1.70
  -1  -4   1   35.60    1.70
  -1  -4   1   36.50    1.60
  -1  -4   1   36.90    1.50
  -1  -4   1   33.60    1.50
   0  -4   1  628.14   24.50
  -1   4  -1   48.80    2.10
  -1   4  -1   50.19    2.30
  -1   4  -1   49.30    2.10
  -1   4  -1   50.29    2.10
  -1   4  -1   52.19    2.10
  -1   4  -1   50.29    2.00
   1  -4   1   50.19    2.00
   1  -4   1   49.90    2.10
   1  -4   1   48.30    2.10
   1  -4   1   56.79    2.40
   1  -4   1   51.59    2.10
   1  -4   1   49.20    2.10
  -2   4  -1  203.98    7.70
  -2   4  -1  196.98    7.70
  -2   4  -1  191.48    7.90
  -2   4  -1  193.28    7.60
  -2   4  -1  192.58    7.70
  -2   4  -1  193.98    7.70
   2  -4   1  196.48    7.70
   2  -4   1  193.08    7.70
   2  -4   1  193.18    7.70
   2  -4   1  203.58    7.70
   2  -4   1  200.68    8.00
   2  -4   1  204.38    7.60
  -3   4  -1  130.29    5.30
  -3   4  -1  133.49    5.30
  -3   4  -1  130.59    5.30
  -3   4  -1  136.89    5.30
  -3   4  -1  138.79    5.60
   3  -4   1  135.89    5.30
   3  -4   1  135.09    5.60
   3  -4   1  133.09    5.30
   3  -4   1  128.79    5.30
   3  -4   1  136.59    5.20
   3  -4   1  139.69    5.40
   3  -4   1  132.79    5.30
  -4   4  -1   90.79    3.60
  -4   4  -1   88.09    3.60
  -4   4  -1   90.89    3.60
  -4   4  -1   87.39    3.60
  -4   4  -1   89.69    3.60
  -4   4  -1   87.39    4.00
   4  -4   1   88.29    4.00
   4  -4   1   91.59    3.50
   4  -4   1   87.49    3.70
   4  -4   1   88.79    3.60
   4  -4   1   86.99    3.70
   4  -4   1   91.49    3.60
  -5   4  -1  319.77   12.40
  -5   4  -1  321.47   12.40
  -5   4  -1  312.77   12.50
  -5   4  -1  336.17   12.50
  -5   4  -1  322.37   12.90
  -5   4  -1  317.47   12.50
  -5   4  -1  314.47   12.50
   5  -4   1  314.97   12.60
   5  -4   1  314.27   12.90
   5  -4   1  337.67   12.60
   5  -4   1  323.77   12.50
   5  -4   1  302.07   12.50
  -6   4  -1   39.70    1.80
  -6   4  -1   37.70    1.60
  -6   4  -1   35.90    1.80
  -6   4  -1   38.60    1.70
  -6   4  -1   39.10    2.30
  -6   4  -1   40.90    1.80
  -6   4  -1   38.10    1.80
   6  -4   1   36.60    1.80
   6  -4   1   39.40    1.90
   6  -4   1   39.30    1.80
   6  -4   1   38.20    2.30
   6  -4   1   38.00    1.70
  -7   4  -1   11.30    0.80
  -7   4  -1   11.10    0.80
  -7   4  -1   12.10    0.80
  -7   4  -1   12.20    0.60
   7  -4   1   10.70    0.80
   7  -4   1   10.70    1.30
   7  -4   1   12.40    0.90
   7  -4   1   11.80    0.70
  -8   4  -1   61.69    2.60
  -8   4  -1   54.89    2.70
  -8   4  -1   58.29    2.40
  -8   4  -1   62.49    2.70
   8  -4   1   59.39    2.50
   8  -4   1   61.29    2.70
   8  -4   1   58.29    3.20
  -9   4  -1    1.00    0.40
  -9   4  -1    0.50    0.40
   9  -4   1    0.50    0.70
   9  -4   1    0.70    0.50
   9  -4   1    1.00    0.40
 -10   4  -1   21.80    1.30
 -10   4  -1   22.20    1.30
  10  -4   1   22.20    1.50
  10  -4   1   18.10    1.80
 -11   4  -1   -0.10    0.30
 -11   4  -1   -0.10    0.40
  11  -4   1    0.30    0.50
  11  -4   1   -0.70    0.60
 -12   4  -1    0.90    0.40
 -12   4  -1    0.90    0.50
  12  -4   1    0.10    0.70
  10   3  -1    2.00    0.90
  10   3  -1    1.70    0.60
 -10  -3   1    2.10    0.50
 -10  -3   1    2.40    0.70
   9   3  -1    6.80    1.20
   9   3  -1    6.30    0.90
  -9  -3   1    7.00    0.70
  -9  -3   1    7.70    1.10
   8   3  -1   36.00    2.60
   8   3  -1   42.40    2.20
  -8  -3   1   46.40    2.10
  -8  -3   1   43.80    2.30
   7   3  -1   14.00    1.10
   7   3  -1   13.80    1.40
  -7  -3   1   14.20    0.80
  -7  -3   1   13.10    0.90
  -7  -3   1   13.90    1.10
   6   3  -1  153.78    7.00
   6   3  -1  142.89    6.30
   6   3  -1  155.98    6.30
   6   3  -1  171.68    6.70
   6   3  -1  158.58    6.40
  -6  -3   1  171.48    6.50
  -6  -3   1  164.18    6.70
  -6  -3   1  172.68    6.40
   5   3  -1  100.09    4.40
   5   3  -1   93.89    4.10
   5   3  -1   93.49    3.80
   5   3  -1   91.39    3.80
  -5  -3   1   99.99    3.90
  -5  -3   1   97.69    3.80
  -5  -3   1   87.89    4.00
  -5  -3   1   96.29    4.10
  -5  -3   1   93.89    3.80
   4   3  -1  180.58    7.50
   4   3  -1  171.98    7.00
   4   3  -1  175.28    7.00
   4   3  -1  177.88    7.20
   4   3  -1  173.98    7.10
  -4  -3   1  185.48    7.10
  -4  -3   1  173.68    7.30
  -4  -3   1  175.98    7.20
  -4  -3   1  178.28    7.00
  -4  -3   1  179.88    7.40
  -4  -3   1  170.88    7.20
  -4  -3   1  191.28    6.90
   3   3  -1  540.85   20.40
   3   3  -1  517.75   20.20
   3   3  -1  504.65   20.10
   3   3  -1  525.95   19.90
  -3  -3   1  534.55   20.30
  -3  -3   1  518.85   20.20
  -3  -3   1  493.25   20.00
  -3  -3   1  495.65   20.20
   2   3  -1  231.18    9.20
   2   3  -1  228.48    9.20
   2   3  -1  235.28    9.40
   2   3  -1  237.28    9.10
   2   3  -1  238.28    9.00
  -2  -3   1  236.78    9.10
  -2  -3   1  221.28    9.20
  -2  -3   1  222.08    9.10
  -2  -3   1  244.28    9.00
  -2  -3   1  232.48    9.20
  -2  -3   1  238.38    9.40
   1   3  -1  238.28    9.10
   1   3  -1  243.08    9.40
   1   3  -1  229.28    9.30
   1   3  -1  239.78    9.30
   1   3  -1  236.38    9.20
  -1  -3   1  242.98    9.30
  -1  -3   1  230.88    9.30
  -1  -3   1  237.68    9.40
   0   3  -1 2359.16  152.28
   0   3  -1 2823.12  136.89
   0  -3   1 2291.77  130.99
   0  -3   1 2247.38  149.99
  -1   3  -1   23.00    1.00
  -1   3  -1   23.50    1.00
  -1   3  -1   23.10    1.10
  -1   3  -1   23.00    1.00
  -1   3  -1   24.70    1.20
  -1   3  -1   23.20    1.00
   1  -3   1   24.50    1.10
   1  -3   1   22.90    1.20
   1  -3   1   23.30    1.10
   1  -3   1   22.90    1.00
   1  -3   1   22.70    1.00
   1  -3   1   23.50    1.00
  -2   3  -1    0.00    0.10
  -2   3  -1    0.20    0.10
  -2   3  -1    0.10    0.10
  -2   3  -1    0.20    0.30
  -2   3  -1    0.20    0.20
   2  -3   1    0.00    0.10
   2  -3   1    0.00    0.30
   2  -3   1    0.20    0.10
   2  -3   1    0.00    0.10
   2  -3   1    0.00    0.20
   2  -3   1    0.10    0.10
  -3   3  -1   43.30    1.80
  -3   3  -1   43.00    1.90
  -3   3  -1   43.70    1.80
  -3   3  -1   43.50    1.90
   3  -3   1   45.00    2.20
   3  -3   1   43.10    1.90
   3  -3   1   45.40    1.80
   3  -3   1   46.30    1.90
   3  -3   1   45.20    1.80
   3  -3   1   47.20    1.80
  -4   3  -1  231.48    9.40
  -4   3  -1  240.58    9.40
  -4   3  -1  241.58    9.40
  -4   3  -1  247.48    9.30
  -4   3  -1  245.88    9.40
  -4   3  -1  217.38    9.30
  -4   3  -1  246.18    9.80
   4  -3   1  239.08    9.70
   4  -3   1  238.38    9.40
   4  -3   1  255.67    9.40
   4  -3   1  231.18    9.30
  -5   3  -1  108.19    4.70
  -5   3  -1  123.89    4.80
  -5   3  -1  108.99    4.80
  -5   3  -1  120.79    4.80
  -5   3  -1  116.09    4.70
  -5   3  -1  121.49    5.20
  -5   3  -1  114.89    4.80
   5  -3   1  124.89    4.90
   5  -3   1  126.09    4.80
   5  -3   1  119.79    4.80
   5  -3   1  122.19    4.80
   5  -3   1  119.69    5.20
  -6   3  -1   80.39    3.20
  -6   3  -1   76.59    3.70
  -6   3  -1   79.79    3.30
  -6   3  -1   76.19    3.00
  -6   3  -1   76.89    3.30
  -6   3  -1   75.79    3.30
   6  -3   1   73.39    3.10
   6  -3   1   80.29    3.70
   6  -3   1   79.19    3.30
   6  -3   1   65.89    3.50
   6  -3   1   81.99    3.30
  -7   3  -1    1.00    0.30
  -7   3  -1    1.00    0.20
  -7   3  -1    0.90    0.30
  -7   3  -1    0.70    0.30
   7  -3   1    1.10    0.20
   7  -3   1    1.40    0.60
   7  -3   1    0.90    0.50
   7  -3   1    1.10    0.40
  -8   3  -1   25.70    1.30
  -8   3  -1   21.00    1.40
  -8   3  -1   26.10    1.30
   8  -3   1   25.20    1.40
   8  -3   1   25.30    1.90
   8  -3   1   21.30    1.40
  -9   3  -1   14.40    1.00
  -9   3  -1   14.40    1.00
   9  -3   1   12.10    1.40
   9  -3   1   13.50    1.00
   9  -3   1   16.60    1.20
 -10   3  -1    0.30    0.40
 -10   3  -1    0.20    0.30
  10  -3   1   -0.10    0.60
  10  -3   1    0.40    0.60
  10  -3   1    0.50    0.50
 -11   3  -1    4.20    0.70
 -11   3  -1    2.90    0.50
  11  -3   1    3.60    1.00
 -12   3  -1    3.00    0.60
 -12   3  -1    2.80    0.50
 -12   3  -1    2.90    0.80
  12  -3   1    2.80    1.00
  11   2  -1   -0.40    0.50
  11   2  -1    1.00    0.90
 -11  -2   1    1.30    0.70
 -11  -2   1   -0.20    0.30
  10   2  -1    4.30    0.80
  10   2  -1    2.80    1.00
 -10  -2   1    7.20    1.00
 -10  -2   1    5.80    0.70
   9   2  -1   13.70    1.20
   9   2  -1   11.80    1.40
  -9  -2   1   12.30    0.90
  -9  -2   1   15.20    1.40
  -9  -2   1   12.80    0.90
   8   2  -1    7.40    1.20
   8   2  -1    9.00    0.90
  -8  -2   1    9.80    0.70
  -8  -2   1    9.30    1.00
  -8  -2   1    8.80    0.70
   7   2  -1    3.30    0.60
   7   2  -1    2.70    0.80
  -7  -2   1    2.50    0.40
  -7  -2   1    2.50    0.60
  -7  -2   1    3.20    0.40
   6   2  -1  568.94   22.00
   6   2  -1  548.25   21.60
   6   2  -1  553.64   21.40
  -6  -2   1  528.95   21.30
  -6  -2   1  555.34   21.70
  -6  -2   1  554.04   21.50
   5   2  -1   11.00    0.90
   5   2  -1   12.00    0.50
   5   2  -1   10.60    0.50
   5   2  -1   13.10    1.20
   5   2  -1   11.40    0.60
   5   2  -1   10.70    0.70
  -5  -2   1   11.80    0.90
  -5  -2   1   11.40    0.90
  -5  -2   1   11.20    0.80
  -5  -2   1   10.90    0.70
  -5  -2   1   10.60    1.00
   4   2  -1   21.50    1.00
   4   2  -1   22.80    1.00
   4   2  -1   25.90    1.50
   4   2  -1   22.00    1.30
   4   2  -1   21.90    1.10
  -4  -2   1   22.80    1.20
  -4  -2   1   23.90    1.00
  -4  -2   1   22.90    1.00
  -4  -2   1   21.90    1.10
  -4  -2   1   24.70    1.40
  -4  -2   1   20.10    1.20
  -4  -2   1   21.70    1.20
   3   2  -1  776.52   30.60
  -3  -2   1  801.92   30.70
   2   2  -1  394.26   15.20
   2   2  -1  382.56   15.20
   2   2  -1  412.76   15.30
  -2  -2   1  381.36   15.20
  -2  -2   1  374.86   15.10
   1   2  -1 1271.07   46.60
   1   2  -1 1008.20   76.19
   1   2  -1 1093.69   91.19
  -1  -2   1 1382.76   98.79
   0   2  -1 4872.71  248.08
   0   2  -1 6519.95  277.57
   0  -2   1 6105.29  274.27
  -1   2  -1 3081.79  146.09
   1  -2   1 2479.75  148.69
   1  -2   1 3317.17  147.59
  -2   2  -1  742.63   63.89
  -2   2  -1  668.53   63.69
  -2   2  -1  780.52   30.50
   2  -2   1  783.52   30.30
   2  -2   1  836.52   64.99
  -3   2  -1  346.77   12.90
  -3   2  -1  325.27   13.00
  -3   2  -1  299.07   12.90
  -3   2  -1  329.27   13.00
  -3   2  -1  349.27   13.20
  -3   2  -1  331.37   12.90
  -3   2  -1  331.27   13.00
   3  -2   1  321.57   13.00
   3  -2   1  314.57   12.90
   3  -2   1  360.76   13.20
   3  -2   1  347.37   12.90
   3  -2   1  346.67   13.00
  -4   2  -1  766.12   29.50
   4  -2   1  757.82   29.50
   4  -2   1  769.52   29.90
  -5   2  -1    8.10    0.60
  -5   2  -1    8.90    0.60
  -5   2  -1    7.80    0.60
  -5   2  -1    9.40    0.90
  -5   2  -1    8.90    0.60
  -5   2  -1    7.40    0.40
   5  -2   1    8.30    0.40
   5  -2   1    8.00    0.60
   5  -2   1    7.80    0.90
   5  -2   1    8.00    0.60
   5  -2   1    9.00    0.70
   5  -2   1    8.30    0.60
  -6   2  -1   13.10    0.80
  -6   2  -1   12.50    0.80
  -6   2  -1   11.50    0.80
  -6   2  -1   13.80    1.20
  -6   2  -1   11.10    0.80
   6  -2   1   12.30    0.90
   6  -2   1   13.10    1.30
   6  -2   1   12.80    0.50
   6  -2   1   11.20    0.80
   6  -2   1   12.50    0.80
   6  -2   1   12.70    0.80
  -7   2  -1    5.20    0.60
  -7   2  -1    5.70    0.60
  -7   2  -1    5.80    0.60
   7  -2   1    7.50    0.80
   7  -2   1    5.20    1.00
   7  -2   1    4.70    0.60
  -8   2  -1    4.10    0.50
  -8   2  -1    3.40    0.50
   8  -2   1    3.90    1.00
   8  -2   1    3.80    0.60
   8  -2   1    4.60    0.60
  -9   2  -1   10.40    0.80
  -9   2  -1    9.00    0.80
   9  -2   1   12.00    1.10
   9  -2   1   10.70    1.30
   9  -2   1   10.90    0.90
 -10   2  -1    2.10    0.50
 -10   2  -1    1.80    0.50
  10  -2   1    3.00    0.70
  10  -2   1    2.50    0.90
 -11   2  -1    0.20    0.50
 -11   2  -1   -0.40    0.30
 -11   2  -1    0.10    0.40
  11  -2   1    0.10    0.70
 -12   2  -1    0.60    0.60
 -12   2  -1    0.50    0.40
  12  -2   1   -0.20    0.60
  11   1  -1    0.20    0.60
  11   1  -1    0.00    0.50
 -11  -1   1    0.10    0.30
 -11  -1   1    0.60    0.60
  10   1  -1    2.70    0.80
  10   1  -1    3.30    0.70
 -10  -1   1    3.40    0.50
 -10  -1   1    4.40    0.80
 -10  -1   1    2.90    0.50
   9   1  -1    2.80    0.60
   9   1  -1    1.90    0.80
  -9  -1   1    2.50    0.50
  -9  -1   1    2.70    0.40
  -9  -1   1    2.20    0.60
   8   1  -1   10.60    1.00
   8   1  -1    9.20    1.20
  -8  -1   1   10.20    0.70
  -8  -1   1   10.80    0.80
  -8  -1   1   11.00    1.00
   7   1  -1    2.20    0.40
   7   1  -1    2.40    0.60
   7   1  -1    3.20    0.80
  -7  -1   1    3.20    0.50
  -7  -1   1    2.60    0.40
  -7  -1   1    2.70    0.60
   6   1  -1   21.30    1.50
   6   1  -1   20.10    1.10
   6   1  -1   22.70    1.30
  -6  -1   1   18.80    1.20
  -6  -1   1   20.70    1.30
  -6  -1   1   20.40    1.30
  -6  -1   1   20.20    1.10
  -6  -1   1   20.60    1.00
   5   1  -1  115.09    5.50
   5   1  -1  122.19    5.00
   5   1  -1  117.69    4.80
   5   1  -1  127.19    5.20
   5   1  -1  124.69    5.10
  -5  -1   1  127.69    5.10
  -5  -1   1  130.09    5.40
  -5  -1   1  130.79    5.00
  -5  -1   1  124.89    5.00
  -5  -1   1  124.19    5.20
  -5  -1   1  124.39    5.20
   4   1  -1  174.78    6.30
   4   1  -1  164.68    6.30
   4   1  -1  167.28    6.50
   4   1  -1  158.18    6.60
   4   1  -1  147.89    6.70
   4   1  -1  160.98    6.40
  -4  -1   1  150.38    7.10
  -4  -1   1  160.28    6.60
  -4  -1   1  161.18    6.60
  -4  -1   1  164.78    6.50
  -4  -1   1  171.98    6.40
  -4  -1   1  165.78    6.50
   3   1  -1  164.98    6.50
   3   1  -1  170.48    6.70
   3   1  -1  163.88    6.40
   3   1  -1  162.48    6.40
   3   1  -1  164.98    6.60
  -3  -1   1  163.88    6.50
  -3  -1   1  162.18    6.40
  -3  -1   1  157.38    6.50
  -3  -1   1  166.98    6.40
  -3  -1   1  161.98    6.60
  -3  -1   1  168.48    6.70
   2   1  -1  307.07   12.10
   2   1  -1  304.17   12.00
   2   1  -1  305.57   12.00
  -2  -1   1  309.07   12.10
  -2  -1   1  315.77   12.20
  -2  -1   1  323.17   12.10
   1   1  -1  588.24   52.39
   1   1  -1  531.45   42.20
   1   1  -1  452.15   18.50
  -1  -1   1  473.35   18.50
  -1  -1   1  419.76   38.00
  -1  -1   1  389.66   44.80
   0   1  -1 1598.54   88.69
   0  -1   1 1646.64   79.29
  -1   1  -1  770.22   49.60
  -1   1  -1  813.02   53.19
   1  -1   1  868.81   50.99
   1  -1   1  788.82   31.40
  -2   1  -1  768.52   30.00
  -2   1  -1  833.82   59.59
  -2   1  -1  744.33   60.99
   2  -1   1  736.43   58.89
   2  -1   1  774.22   30.00
   3  -1   1  696.53   27.10
  -4   1  -1   75.09    3.30
  -4   1  -1   83.39    3.60
  -4   1  -1   77.59    3.30
  -4   1  -1   82.59    3.40
  -4   1  -1   73.59    3.10
   4  -1   1   82.69    3.30
   4  -1   1   83.19    3.70
   4  -1   1   81.49    3.30
   4  -1   1   82.59    3.40
   4  -1   1   91.49    3.50
  -5   1  -1   88.09    3.70
  -5   1  -1   90.59    3.70
  -5   1  -1   88.59    3.60
  -5   1  -1   79.89    3.60
  -5   1  -1   87.89    4.00
   5  -1   1   88.69    3.60
   5  -1   1   92.69    4.10
   5  -1   1   88.79    3.70
   5  -1   1   87.09    3.70
   5  -1   1   92.49    3.80
  -6   1  -1  198.48    7.60
  -6   1  -1  180.68    7.60
  -6   1  -1  192.38    7.70
  -6   1  -1  180.88    7.70
   6  -1   1  198.88    7.70
   6  -1   1  197.18    7.60
   6  -1   1  184.08    7.60
  -7   1  -1  202.98    8.30
  -7   1  -1  212.98    8.30
  -7   1  -1  199.38    8.50
   7  -1   1  197.88    8.80
   7  -1   1  216.98    8.50
   7  -1   1  216.58    8.40
  -8   1  -1    0.20    0.30
  -8   1  -1   -0.20    0.30
   8  -1   1    0.10    0.40
   8  -1   1    0.00    0.30
   8  -1   1   -0.30    0.50
  -9   1  -1   32.00    1.50
  -9   1  -1   30.60    1.60
   9  -1   1   25.70    2.00
   9  -1   1   29.20    1.70
 -10   1  -1    6.90    0.70
 -10   1  -1    6.90    0.70
 -10   1  -1    7.50    1.00
  10  -1   1    8.00    0.90
 -11   1  -1   -0.10    0.40
 -11   1  -1   -0.30    0.50
 -11   1  -1    0.50    0.40
  11  -1   1   -0.10    0.60
  11   0  -1    3.00    0.70
  11   0  -1    2.50    1.00
 -11   0   1    3.00    0.80
 -11   0   1    2.10    0.50
  10   0  -1    0.60    0.70
  10   0  -1   -0.40    0.40
 -10   0   1    0.90    0.30
 -10   0   1    0.00    0.40
 -10   0   1    0.20    0.50
   9   0  -1   -0.60    0.40
   9   0  -1   -0.10    0.50
  -9   0   1    0.60    0.40
  -9   0   1   -0.10    0.40
  -9   0   1   -0.20    0.30
   8   0  -1  152.98    6.20
   8   0  -1  125.39    6.60
  -8   0   1  149.69    6.00
  -8   0   1  152.48    6.30
  -8   0   1  152.28    5.90
   7   0  -1   79.09    3.40
   7   0  -1   71.69    3.70
   7   0  -1   74.89    3.20
  -7   0   1   75.89    3.40
  -7   0   1   74.19    3.10
  -7   0   1   74.89    3.20
   6   0  -1   14.00    0.80
   6   0  -1   14.90    1.30
   6   0  -1   14.90    1.00
  -6   0   1   14.20    1.00
  -6   0   1   15.40    1.00
  -6   0   1   15.20    0.80
  -6   0   1   15.40    1.80
  -6   0   1   12.80    0.90
  -6   0   1   12.60    0.80
   5   0  -1   27.20    1.30
   5   0  -1   30.70    1.50
   5   0  -1   31.30    1.80
   5   0  -1   25.60    1.10
   5   0  -1   29.10    1.30
  -5   0   1   29.10    1.50
  -5   0   1   26.20    1.30
  -5   0   1   28.80    1.30
  -5   0   1   28.00    1.70
  -5   0   1   27.90    1.40
   4   0  -1   11.60    0.70
   4   0  -1   11.00    0.80
   4   0  -1   11.20    0.60
   4   0  -1   11.90    0.50
   4   0  -1   11.70    0.50
   4   0  -1   12.30    1.00
  -4   0   1   11.40    0.80
  -4   0   1   10.50    0.60
  -4   0   1   12.60    0.70
  -4   0   1   10.40    0.90
  -4   0   1   11.50    0.60
   3   0  -1   43.90    1.90
   3   0  -1   41.20    1.80
   3   0  -1   42.50    1.90
   3   0  -1   44.10    1.80
   3   0  -1   44.20    1.70
   3   0  -1   44.90    1.90
   3   0  -1   45.80    2.10
  -3   0   1   44.40    1.80
  -3   0   1   42.50    1.80
  -3   0   1   45.50    2.10
  -3   0   1   45.50    2.00
  -3   0   1   45.80    1.90
   2   0  -1  365.96   14.20
   2   0  -1  368.86   14.10
  -2   0   1  356.46   14.20
   1   0  -1  918.11   62.59
  -1   0   1  970.50   55.09
   0   0  -1    5.90    0.30
   0   0  -1    5.80    0.30
   0   0  -1    5.90    0.30
   0   0  -1    5.80    0.30
   0   0  -1    6.10    0.30
   0   0  -1    6.50    0.30
   0   0   1    5.80    0.30
  -1   0  -1 2749.72  116.99
  -1   0  -1 2532.95  120.29
   1   0   1 2695.73  119.79
   1   0   1 2593.74  115.59
  -2   0  -1   60.69    2.40
  -2   0  -1   60.59    2.50
  -2   0  -1   63.19    2.70
  -2   0  -1   63.79    2.50
  -2   0  -1   61.89    2.40
  -2   0  -1   60.69    2.50
   2   0   1   56.19    2.50
   2   0   1   62.59    2.50
   2   0   1   60.99    2.50
   2   0   1   59.39    2.50
   2   0   1   63.79    2.70
  -3   0  -1  142.29    5.50
  -3   0  -1  145.59    5.70
  -3   0  -1  139.79    5.50
  -3   0  -1  127.09    5.40
  -3   0  -1  133.59    5.40
   3   0   1  134.89    5.50
   3   0   1  133.69    5.40
   3   0   1  138.69    5.50
   3   0   1  138.69    5.70
   3   0   1  138.39    5.50
  -4   0  -1   47.70    2.20
  -4   0  -1   50.89    2.20
  -4   0  -1   52.79    2.30
  -4   0  -1   51.99    2.50
  -4   0  -1   53.99    2.30
   4   0   1   51.09    2.50
   4   0   1   50.79    2.20
   4   0   1   51.79    2.20
   4   0   1   52.19    2.20
   4   0   1   53.99    2.30
  -5   0  -1  253.67   10.20
  -5   0  -1  245.68    9.90
  -5   0  -1  252.97    9.80
  -5   0  -1  242.28    9.90
  -5   0  -1  246.38    9.80
   5   0   1  246.38    9.80
   5   0   1  238.68    9.90
   5   0   1  256.77    9.90
   5   0   1  251.77    9.90
   5   0   1  258.17   10.30
  -6   0  -1   97.69    4.20
  -6   0  -1  104.59    4.10
  -6   0  -1   97.89    4.30
   6   0   1   97.69    4.70
   6   0   1  106.89    4.30
   6   0   1  101.79    4.20
   6   0   1  103.19    4.30
  -7   0  -1   62.29    2.50
  -7   0  -1   55.59    2.60
  -7   0  -1   53.89    2.70
   7   0   1   56.59    2.60
   7   0   1   55.69    3.10
   7   0   1   64.49    3.10
  -8   0  -1   24.40    1.30
  -8   0  -1   25.10    1.30
  -8   0  -1   26.80    1.60
   8   0   1   24.80    1.40
   8   0   1   21.60    1.80
  -9   0  -1   10.00    1.10
  -9   0  -1    9.10    0.70
  -9   0  -1    9.20    0.80
   9   0   1    8.90    0.90
   9   0   1    7.30    1.20
 -10   0  -1    2.60    0.50
 -10   0  -1    2.50    0.70
 -10   0  -1    2.00    0.50
  10   0   1    2.30    0.90
  10   0   1    2.90    0.90
 -11   0  -1    0.90    0.40
 -11   0  -1    0.40    0.50
  11   0   1    1.10    0.90
  12  -1  -1   -0.40    0.70
 -12   1   1    0.20    0.40
 -12   1   1    0.10    0.70
  11  -1  -1    0.50    0.70
  11  -1  -1   -0.40    0.50
 -11   1   1   -0.70    0.40
 -11   1   1   -0.20    0.30
  10  -1  -1    3.80    1.00
  10  -1  -1    7.50    0.90
 -10   1   1    5.30    0.70
 -10   1   1    4.90    0.60
 -10   1   1    6.70    1.00
   9  -1  -1    0.80    0.50
   9  -1  -1    0.80    0.70
  -9   1   1    0.70    0.40
  -9   1   1    0.70    0.30
  -9   1   1    1.10    0.50
   8  -1  -1  125.49    5.40
   8  -1  -1  120.19    5.80
  -8   1   1  134.29    5.50
  -8   1   1  128.09    5.20
  -8   1   1  127.09    5.20
   7  -1  -1   42.10    2.50
   7  -1  -1   43.60    2.10
   7  -1  -1   47.60    2.20
   7  -1  -1   45.10    2.00
  -7   1   1   46.50    2.00
  -7   1   1   44.00    2.00
  -7   1   1   42.30    2.10
  -7   1   1   42.20    2.20
   6  -1  -1   41.20    1.80
   6  -1  -1   47.10    2.10
   6  -1  -1   49.70    2.20
   6  -1  -1   46.70    2.10
   6  -1  -1   48.30    2.00
   6  -1  -1   49.00    2.60
   6  -1  -1   47.80    2.20
  -6   1   1   48.00    2.00
  -6   1   1   48.30    2.30
  -6   1   1   45.80    2.50
  -6   1   1   45.70    2.10
  -6   1   1   44.40    2.10
   5  -1  -1   42.90    2.20
   5  -1  -1   41.90    1.90
   5  -1  -1   35.10    1.60
   5  -1  -1   43.40    1.70
   5  -1  -1   42.00    1.90
   5  -1  -1   40.50    1.80
   5  -1  -1   40.80    1.80
  -5   1   1   42.40    2.20
  -5   1   1   41.50    1.90
  -5   1   1   37.90    1.80
  -5   1   1   40.60    1.80
  -5   1   1   40.50    1.80
   4  -1  -1   20.70    0.90
   4  -1  -1   20.60    1.10
   4  -1  -1   20.50    1.00
   4  -1  -1   21.20    1.30
   4  -1  -1   19.10    0.80
  -4   1   1   20.30    1.10
  -4   1   1   20.30    0.80
  -4   1   1   17.90    0.90
  -4   1   1   16.40    0.90
  -4   1   1   20.30    1.30
  -4   1   1   20.30    1.00
   3  -1  -1 1167.98   97.29
   3  -1  -1 1312.87   90.39
  -3   1   1 1167.28  100.59
  -3   1   1 1269.07   46.60
  -3   1   1 1018.00   84.99
   2  -1  -1    2.90    0.30
   2  -1  -1    2.80    0.20
   2  -1  -1    2.80    0.20
   2  -1  -1    3.70    0.60
   2  -1  -1    2.60    0.20
  -2   1   1    2.60    0.20
  -2   1   1    2.40    0.30
  -2   1   1    2.70    0.20
  -2   1   1    2.60    0.20
  -2   1   1    2.30    0.20
  -2   1   1    2.80    0.40
   1  -1  -1   24.20    1.10
   1  -1  -1   23.60    1.00
   1  -1  -1   24.40    1.00
   1  -1  -1   25.00    1.00
   1  -1  -1   23.70    1.00
  -1   1   1   24.10    1.10
  -1   1   1   23.00    1.00
  -1   1   1   23.20    1.00
  -1   1   1   23.90    1.00
   0  -1  -1 2721.33  115.89
   0   1   1 2617.44  111.89
   0   1   1 2640.24  116.19
  -1  -1  -1 2640.94  126.79
  -1  -1  -1 2288.57  115.49
   1   1   1 2773.52  127.59
   1   1   1 2505.95  117.29
  -2  -1  -1   98.89    3.90
  -2  -1  -1  103.09    3.90
  -2  -1  -1   81.89    3.80
  -2  -1  -1   98.19    3.90
  -2  -1  -1  103.19    4.10
   2   1   1   98.39    3.90
   2   1   1   94.79    3.90
   2   1   1   99.69    3.90
   2   1   1   99.39    4.10
   2   1   1   96.09    3.80
  -3  -1  -1  151.68    6.20
  -3  -1  -1  164.28    6.40
  -3  -1  -1  166.38    6.60
  -3  -1  -1  164.48    6.40
  -3  -1  -1  164.08    6.30
  -3  -1  -1  149.19    6.30
   3   1   1  163.08    6.60
   3   1   1  161.48    6.20
   3   1   1  162.18    6.40
   3   1   1  155.98    6.30
   3   1   1  160.88    6.30
   3   1   1  156.18    6.40
  -4  -1  -1  136.79    5.30
  -4  -1  -1  134.29    5.40
  -4  -1  -1  134.39    5.50
  -4  -1  -1  136.59    5.80
  -4  -1  -1  137.79    5.50
   4   1   1  136.39    5.80
   4   1   1  136.79    5.40
   4   1   1  133.09    5.50
   4   1   1  130.29    5.40
  -5  -1  -1   21.30    1.00
  -5  -1  -1   19.70    1.20
  -5  -1  -1   20.80    1.20
  -5  -1  -1   20.20    1.30
  -5  -1  -1   22.50    1.50
  -5  -1  -1   22.10    1.10
   5   1   1   21.00    1.10
   5   1   1   22.00    1.10
   5   1   1   21.10    1.50
   5   1   1   21.90    1.20
  -6  -1  -1  199.38    7.90
  -6  -1  -1  186.68    8.10
  -6  -1  -1  197.78    8.20
  -6  -1  -1  202.58    7.80
   6   1   1  190.88    7.90
   6   1   1  204.38    8.50
   6   1   1  205.38    8.00
  -7  -1  -1   15.70    0.90
  -7  -1  -1   15.30    0.90
  -7  -1  -1   13.70    1.10
   7   1   1   13.10    1.30
   7   1   1   12.80    0.90
   7   1   1   13.80    1.00
  -8  -1  -1    1.10    0.40
  -8  -1  -1    0.90    0.50
  -8  -1  -1    1.50    0.40
   8   1   1    1.80    0.80
   8   1   1    1.30    0.40
  -9  -1  -1    9.30    0.80
  -9  -1  -1    9.20    0.80
  -9  -1  -1   11.30    1.10
   9   1   1    8.30    1.30
   9   1   1    9.20    0.90
 -10  -1  -1    4.10    0.80
 -10  -1  -1    4.70    0.60
  10   1   1    2.60    0.60
  10   1   1    2.30    0.90
 -11  -1  -1   15.30    1.40
  12  -2  -1    1.60    0.70
 -12   2   1    3.00    1.00
 -12   2   1    2.30    0.60
 -12   2   1    2.50    0.50
  11  -2  -1    6.80    1.00
  11  -2  -1    3.60    1.10
 -11   2   1    8.20    1.10
 -11   2   1    7.20    0.70
 -11   2   1    5.80    0.70
  10  -2  -1    1.70    0.80
  10  -2  -1    2.00    0.60
 -10   2   1    1.40    0.40
 -10   2   1    2.10    0.50
 -10   2   1    1.60    0.60
   9  -2  -1   28.20    1.70
   9  -2  -1   29.50    2.10
  -9   2   1   32.00    1.60
  -9   2   1   31.80    1.50
   8  -2  -1    2.20    0.50
   8  -2  -1    0.80    0.60
   8  -2  -1    2.30    0.60
  -8   2   1    1.80    0.40
  -8   2   1    1.80    0.70
  -8   2   1    3.30    0.50
   7  -2  -1   29.60    1.30
   7  -2  -1   33.60    1.40
   7  -2  -1   31.10    1.70
   7  -2  -1   34.20    1.70
   7  -2  -1   35.10    2.10
  -7   2   1   33.80    1.60
  -7   2   1   32.20    1.70
  -7   2   1   35.30    1.60
  -7   2   1   29.50    1.60
   6  -2  -1   22.70    1.10
   6  -2  -1   23.90    1.20
   6  -2  -1   24.70    1.70
   6  -2  -1   22.70    1.20
   6  -2  -1   24.90    1.30
   6  -2  -1   19.60    1.00
  -6   2   1   23.10    1.10
  -6   2   1   22.30    1.50
  -6   2   1   21.50    1.20
  -6   2   1   23.30    1.00
  -6   2   1   23.00    1.10
  -6   2   1   22.00    1.30
   5  -2  -1    0.10    0.20
   5  -2  -1    0.00    0.30
   5  -2  -1    0.10    0.10
   5  -2  -1   -0.10    0.10
   5  -2  -1    0.30    0.30
   5  -2  -1   -0.10    0.40
  -5   2   1   -0.10    0.10
  -5   2   1   -0.20    0.20
  -5   2   1    0.20    0.40
  -5   2   1    0.00    0.20
  -5   2   1    0.10    0.20
   4  -2  -1   13.00    0.80
   4  -2  -1   12.60    0.70
   4  -2  -1   13.40    1.10
   4  -2  -1   12.20    0.70
   4  -2  -1   11.60    0.60
   4  -2  -1   12.80    0.70
  -4   2   1   12.60    0.70
  -4   2   1   11.70    0.70
  -4   2   1   12.60    0.80
  -4   2   1   12.10    0.70
  -4   2   1   12.50    0.60
  -4   2   1   12.40    1.00
   3  -2  -1   54.69    2.20
   3  -2  -1   56.79    2.50
   3  -2  -1   53.89    2.20
   3  -2  -1   53.09    2.20
   3  -2  -1   54.99    2.20
  -3   2   1   54.09    2.20
  -3   2   1   52.89    2.30
  -3   2   1   56.19    2.50
  -3   2   1   54.89    2.20
  -3   2   1   52.69    2.20
   2  -2  -1  981.70   77.79
   2  -2  -1 1199.28   78.59
   2  -2  -1 1133.79   43.40
  -2   2   1 1379.66   84.69
  -2   2   1  886.41   76.79
  -2   2   1 1120.09   43.30
   1  -2  -1  473.45   17.70
   1  -2  -1  456.85   39.20
   1  -2  -1  360.66   37.90
  -1   2   1  442.16   17.60
   0  -2  -1  121.79    4.90
   0  -2  -1  123.29    4.70
   0  -2  -1  121.09    4.80
   0  -2  -1  125.19    4.70
   0  -2  -1  119.59    4.70
   0  -2  -1  121.99    4.80
   0   2   1  112.39    4.70
   0   2   1  122.79    4.80
   0   2   1  123.19    4.70
   0   2   1  121.39    4.80
  -1  -2  -1  372.36   13.80
  -1  -2  -1  356.36   14.00
   1   2   1  330.97   13.80
   1   2   1  366.26   14.00
   1   2   1  353.96   13.80
  -2  -2  -1   81.49    3.20
  -2  -2  -1   78.39    3.40
  -2  -2  -1   76.79    3.10
  -2  -2  -1   75.89    3.00
  -2  -2  -1   74.59    3.00
  -2  -2  -1   78.39    3.30
  -2  -2  -1   79.49    3.20
   2   2   1   77.69    3.00
   2   2   1   77.89    3.40
   2   2   1   75.49    3.20
   2   2   1   73.39    3.30
   2   2   1   77.99    3.00
  -3  -2  -1  672.83   27.00
  -3  -2  -1  695.23   27.20
   3   2   1  717.43   27.20
  -4  -2  -1   48.40    2.30
  -4  -2  -1   52.19    2.40
  -4  -2  -1   52.19    2.40
  -4  -2  -1   53.59    2.10
  -4  -2  -1   52.19    2.60
  -4  -2  -1   51.59    2.10
  -4  -2  -1   52.39    2.20
   4   2   1   52.09    2.20
   4   2   1   50.99    2.30
   4   2   1   51.79    2.30
   4   2   1   49.99    2.10
   4   2   1   54.79    2.60
  -5  -2  -1   14.00    0.80
  -5  -2  -1   12.40    1.00
  -5  -2  -1   13.20    0.90
  -5  -2  -1   13.40    0.70
   5   2   1   13.50    1.30
   5   2   1   14.70    1.00
   5   2   1   14.10    0.80
  -6  -2  -1  575.64   21.90
  -6  -2  -1  562.24   22.30
  -6  -2  -1  558.24   22.00
   6   2   1  576.64   22.60
   6   2   1  560.84   22.10
   6   2   1  556.54   22.00
  -7  -2  -1   -0.10    0.30
  -7  -2  -1    0.30    0.20
  -7  -2  -1    0.20    0.40
   7   2   1    0.00    0.40
   7   2   1    0.60    0.70
  -8  -2  -1    0.50    0.30
  -8  -2  -1    1.30    0.40
  -8  -2  -1    1.30    0.50
   8   2   1    0.20    0.50
   8   2   1    1.40    0.50
  -9  -2  -1    0.70    0.50
  -9  -2  -1    0.40    0.30
   9   2   1   -0.40    0.50
   9   2   1    0.30    0.40
 -10  -2  -1    3.90    0.60
 -10  -2  -1    3.80    0.80
  10   2   1    5.00    0.80
  10   2   1    2.90    1.00
  12  -3  -1   -0.20    0.70
 -12   3   1    0.40    0.30
 -12   3   1    1.00    0.50
 -12   3   1   -0.20    0.60
  11  -3  -1    4.00    0.80
  11  -3  -1    4.40    1.10
 -11   3   1    5.00    0.60
 -11   3   1    6.00    0.70
 -11   3   1    5.60    0.90
  10  -3  -1    6.80    0.90
  10  -3  -1    5.50    1.20
  10  -3  -1    7.10    0.90
 -10   3   1    6.20    0.70
 -10   3   1    7.20    0.70
   9  -3  -1   25.80    2.00
   9  -3  -1   26.50    1.60
   9  -3  -1   26.90    1.60
  -9   3   1   29.00    1.40
  -9   3   1   29.20    1.50
   8  -3  -1  118.29    5.10
   8  -3  -1  129.79    5.50
   8  -3  -1  142.79    6.20
  -8   3   1  127.59    5.30
  -8   3   1  130.79    5.30
   7  -3  -1    0.50    0.40
   7  -3  -1    0.70    0.20
   7  -3  -1    0.70    0.40
   7  -3  -1    0.60    0.60
  -7   3   1    0.60    0.30
  -7   3   1    1.00    0.20
  -7   3   1    0.50    0.30
  -7   3   1    0.80    0.30
  -7   3   1    0.80    0.30
   6  -3  -1  136.49    5.30
   6  -3  -1  130.49    5.70
   6  -3  -1  119.79    5.10
   6  -3  -1  125.79    5.20
   6  -3  -1  133.29    5.40
   6  -3  -1  127.29    5.20
  -6   3   1  131.59    5.20
  -6   3   1  130.39    5.70
  -6   3   1  128.89    5.20
  -6   3   1  128.39    5.40
  -6   3   1  132.89    5.10
  -6   3   1  127.49    5.20
   5  -3  -1  505.45   18.80
   5  -3  -1  480.15   18.80
   5  -3  -1  510.95   19.30
   5  -3  -1  431.66   18.70
   5  -3  -1  515.45   18.90
  -5   3   1  497.15   19.20
  -5   3   1  473.15   18.90
  -5   3   1  500.25   18.70
  -5   3   1  463.75   18.80
  -5   3   1  463.35   18.80
   4  -3  -1   48.70    2.40
   4  -3  -1   51.79    2.10
   4  -3  -1   45.50    2.00
   4  -3  -1   47.10    2.00
   4  -3  -1   42.10    1.90
   4  -3  -1   47.60    2.00
  -4   3   1   46.30    2.00
  -4   3   1   46.30    2.00
  -4   3   1   47.10    2.10
  -4   3   1   49.80    1.90
  -4   3   1   47.00    2.00
  -4   3   1   49.90    2.40
   3  -3  -1  170.88    6.70
   3  -3  -1  171.78    6.80
   3  -3  -1  176.88    6.70
   3  -3  -1  170.38    6.70
   3  -3  -1  174.78    6.70
   3  -3  -1  169.48    7.00
  -3   3   1  173.78    6.60
  -3   3   1  160.28    6.70
  -3   3   1  165.98    6.70
  -3   3   1  171.38    7.00
  -3   3   1  171.48    6.60
  -3   3   1  168.78    6.80
   2  -3  -1 1468.25  103.79
  -2   3   1 1723.53  110.49
   1  -3  -1  163.18    6.40
   1  -3  -1  164.88    6.50
   1  -3  -1  166.28    6.50
   1  -3  -1  163.78    6.70
   1  -3  -1  172.68    6.50
  -1   3   1  167.58    6.70
  -1   3   1  161.28    6.50
   0  -3  -1  302.27   12.30
   0  -3  -1  309.27   12.10
   0  -3  -1  317.37   12.20
   0   3   1  307.37   11.90
  -1  -3  -1  229.28    9.20
  -1  -3  -1  236.98    9.30
  -1  -3  -1  238.98    9.00
  -1  -3  -1  234.38    9.10
   1   3   1  221.78    9.00
   1   3   1  232.28    9.10
   1   3   1  232.58    9.00
   1   3   1  234.28    9.20
   1   3   1  232.28    9.30
  -2  -3  -1  137.39    5.60
  -2  -3  -1  133.49    5.30
  -2  -3  -1  135.49    5.50
  -2  -3  -1  132.79    5.40
  -2  -3  -1  133.49    5.30
   2   3   1  132.59    5.20
   2   3   1  129.89    5.40
   2   3   1  136.69    5.60
   2   3   1  133.59    5.30
  -3  -3  -1   23.10    1.30
  -3  -3  -1   26.40    1.50
  -3  -3  -1   25.20    1.30
  -3  -3  -1   26.10    1.00
  -3  -3  -1   24.80    1.30
  -3  -3  -1   26.00    1.20
  -3  -3  -1   23.20    1.10
   3   3   1   23.50    1.30
   3   3   1   24.30    1.20
   3   3   1   25.80    1.10
   3   3   1   24.80    1.10
  -4  -3  -1  288.57   11.00
  -4  -3  -1  276.47   11.10
  -4  -3  -1  282.07   11.20
  -4  -3  -1  279.17   10.90
  -4  -3  -1  284.37   10.90
  -4  -3  -1  280.27   11.40
  -4  -3  -1  267.57   11.20
   4   3   1  290.47   11.50
   4   3   1  274.77   11.10
   4   3   1  279.07   11.10
   4   3   1  283.67   10.90
   4   3   1  281.47   10.90
  -5  -3  -1  129.19    5.40
  -5  -3  -1  130.49    5.00
  -5  -3  -1  121.49    5.00
  -5  -3  -1  128.39    5.20
   5   3   1  129.29    5.30
   5   3   1  121.79    5.10
   5   3   1  124.39    4.90
   5   3   1  129.19    5.70
  -6  -3  -1   -0.10    0.20
  -6  -3  -1   -0.30    0.30
  -6  -3  -1   -0.20    0.20
   6   3   1   -0.10    0.20
   6   3   1    0.00    0.50
   6   3   1   -0.10    0.40
  -7  -3  -1   14.00    0.80
  -7  -3  -1   14.60    0.90
  -7  -3  -1   13.40    1.20
   7   3   1   13.90    1.00
   7   3   1   13.20    1.40
  -8  -3  -1    8.60    0.70
  -8  -3  -1    8.50    1.00
   8   3   1    8.40    0.80
   8   3   1    5.70    1.10
  -9  -3  -1    0.60    0.50
  -9  -3  -1   -0.20    0.30
   9   3   1    0.70    0.70
   9   3   1   -0.50    0.40
 -10  -3  -1    0.40    0.40
 -10  -3  -1    1.30    0.60
  10   3   1    1.20    0.50
  10   3   1   -0.30    0.50
  12  -4  -1    1.40    0.80
 -12   4   1    4.70    0.90
 -12   4   1    2.90    0.50
 -12   4   1    2.70    0.50
  11  -4  -1    0.00    0.50
  11  -4  -1    0.60    0.80
  11  -4  -1    0.50    0.50
 -11   4   1    0.10    0.30
 -11   4   1    0.60    0.40
  10  -4  -1    0.60    0.50
  10  -4  -1    1.60    0.50
  10  -4  -1    0.70    0.80
 -10   4   1    0.50    0.30
 -10   4   1    1.00    0.40
   9  -4  -1    0.20    0.40
   9  -4  -1    0.20    0.40
   9  -4  -1    0.10    0.70
  -9   4   1    0.40    0.30
  -9   4   1    0.40    0.30
   8  -4  -1   25.10    1.50
   8  -4  -1   23.50    1.50
   8  -4  -1   23.60    1.20
   8  -4  -1   22.80    1.90
  -8   4   1   26.60    1.30
  -8   4   1   23.40    1.40
  -8   4   1   25.50    1.10
  -8   4   1   26.30    1.30
   7  -4  -1    2.30    0.30
   7  -4  -1    1.70    0.80
   7  -4  -1    2.30    0.40
   7  -4  -1    3.20    0.50
   7  -4  -1    2.10    0.50
  -7   4   1    2.10    0.40
  -7   4   1    1.90    0.40
  -7   4   1    2.60    0.40
  -7   4   1    2.60    0.30
  -7   4   1    2.90    0.40
   6  -4  -1  139.69    5.80
   6  -4  -1  140.49    5.70
   6  -4  -1  153.48    5.90
   6  -4  -1  134.59    5.80
   6  -4  -1  143.39    5.80
  -6   4   1  146.09    5.60
  -6   4   1  143.09    5.70
  -6   4   1  139.99    5.80
  -6   4   1  149.49    5.80
  -6   4   1  142.49    5.90
  -6   4   1  142.99    6.30
   5  -4  -1  201.68    7.80
   5  -4  -1  204.98    7.90
   5  -4  -1  195.18    7.80
   5  -4  -1  195.28    7.90
   5  -4  -1  202.08    8.00
   5  -4  -1  199.88    8.30
  -5   4   1  196.28    7.80
  -5   4   1  200.68    7.80
  -5   4   1  196.98    7.70
  -5   4   1  192.18    7.80
  -5   4   1  193.18    7.90
  -5   4   1  199.98    8.30
   4  -4  -1  416.76   15.70
   4  -4  -1  403.26   15.70
   4  -4  -1  408.16   15.70
  -4   4   1  409.66   16.10
  -4   4   1  368.96   15.70
  -4   4   1  417.16   15.70
  -4   4   1  404.96   15.70
   3  -4  -1  268.47   10.90
   3  -4  -1  267.27   10.50
   3  -4  -1  263.87   10.70
   3  -4  -1  277.77   10.60
  -3   4   1  280.37   10.50
  -3   4   1  291.37   10.50
  -3   4   1  271.17   10.90
  -3   4   1  254.77   10.50
  -3   4   1  263.17   10.60
   2  -4  -1  807.72   32.10
   2  -4  -1  880.71   75.59
  -2   4   1  798.62   32.00
  -2   4   1  755.22   77.49
   1  -4  -1  215.98    9.20
   1  -4  -1  230.98    8.90
  -1   4   1  234.78    8.90
  -1   4   1  225.78    8.90
   0  -4  -1  545.85   52.69
   0  -4  -1  623.14   65.99
   0   4   1  518.05   22.20
   0   4   1  676.73   69.99
  -1  -4  -1 1303.97   49.80
   1   4   1 1025.60   99.09
   1   4   1 1285.57   49.40
   1   4   1 1341.47   93.29
  -2  -4  -1  154.88    6.20
  -2  -4  -1  151.48    6.20
  -2  -4  -1  163.78    6.60
  -2  -4  -1  155.68    6.40
  -2  -4  -1  156.88    6.30
   2   4   1  162.98    6.10
   2   4   1  146.99    6.30
   2   4   1  156.28    6.40
   2   4   1  152.18    6.20
   2   4   1  162.58    6.60
  -3  -4  -1   30.00    1.40
  -3  -4  -1   33.30    1.80
  -3  -4  -1   30.70    1.70
  -3  -4  -1   32.10    1.60
  -3  -4  -1   32.70    1.50
  -3  -4  -1   31.10    1.60
   3   4   1   34.00    1.90
   3   4   1   31.40    1.50
   3   4   1   33.90    1.40
   3   4   1   31.90    1.60
  -4  -4  -1  432.26   16.20
  -4  -4  -1  426.36   16.40
  -4  -4  -1  408.86   16.30
  -4  -4  -1  395.26   16.60
   4   4   1  432.76   16.90
   4   4   1  420.26   16.50
   4   4   1  438.46   16.30
   4   4   1  405.36   16.40
  -5  -4  -1   23.90    1.00
  -5  -4  -1   22.20    1.50
  -5  -4  -1   22.70    1.10
  -5  -4  -1   24.20    1.20
   5   4   1   25.60    1.40
   5   4   1   24.20    1.10
   5   4   1   24.50    1.70
   5   4   1   23.30    1.00
  -6  -4  -1  100.79    4.10
  -6  -4  -1  101.69    4.30
  -6  -4  -1   98.79    4.50
   6   4   1  106.39    4.40
  -7  -4  -1   28.70    1.80
  -7  -4  -1   27.80    1.50
   7   4   1   29.80    1.60
   7   4   1   25.40    1.90
  -8  -4  -1    8.20    1.00
  -8  -4  -1    7.10    0.70
   8   4   1    5.90    1.10
   8   4   1    8.40    0.90
  -9  -4  -1    0.70    0.40
  -9  -4  -1    0.80    0.50
   9   4   1    0.90    0.50
   9   4   1    0.20    0.60
 -10  -4  -1    0.90    0.40
  10   4   1    0.20    0.60
  10   4   1    0.00    0.50
  12  -5  -1    0.30    0.90
  12  -5  -1    1.60    0.70
 -12   5   1    1.60    0.40
 -12   5   1    1.20    0.80
  11  -5  -1    1.30    0.90
  11  -5  -1    1.40    0.50
 -11   5   1    0.90    0.40
  10  -5  -1    0.90    0.50
  10  -5  -1    0.40    0.70
  10  -5  -1    0.60    0.50
 -10   5   1    0.10    0.30
 -10   5   1    0.20    0.30
   9  -5  -1    0.30    0.40
   9  -5  -1    0.80    0.50
   9  -5  -1   -0.40    0.60
  -9   5   1   -0.10    0.20
  -9   5   1    0.30    0.30
  -9   5   1    0.00    0.30
   8  -5  -1    2.30    0.50
   8  -5  -1    2.90    0.40
   8  -5  -1    3.20    0.60
   8  -5  -1    4.80    1.00
  -8   5   1    2.80    0.40
  -8   5   1    3.20    0.50
  -8   5   1    3.20    0.50
  -8   5   1    3.00    0.50
   7  -5  -1   38.50    1.90
   7  -5  -1   35.90    1.80
   7  -5  -1   35.60    2.30
   7  -5  -1   37.10    1.70
  -7   5   1   35.90    1.80
  -7   5   1   37.00    1.70
  -7   5   1   36.50    1.60
  -7   5   1   38.90    1.70
  -7   5   1   33.30    1.70
   6  -5  -1   46.30    2.10
   6  -5  -1   47.90    2.70
   6  -5  -1   49.70    2.30
   6  -5  -1   45.30    2.10
   6  -5  -1   50.29    2.20
  -6   5   1   45.30    2.60
  -6   5   1   49.90    2.10
  -6   5   1   49.40    2.00
  -6   5   1   46.70    2.10
  -6   5   1   50.39    2.10
   5  -5  -1   23.00    1.10
   5  -5  -1   21.50    1.10
   5  -5  -1   22.70    1.60
   5  -5  -1   22.20    1.10
   5  -5  -1   23.80    1.20
   5  -5  -1   24.00    1.20
  -5   5   1   21.80    1.50
  -5   5   1   20.80    1.10
  -5   5   1   23.70    1.10
  -5   5   1   23.30    1.00
  -5   5   1   21.90    1.10
  -5   5   1   22.40    1.00
   4  -5  -1   65.09    2.70
   4  -5  -1   68.19    2.70
   4  -5  -1   64.89    3.20
   4  -5  -1   66.29    2.80
   4  -5  -1   66.49    2.70
   4  -5  -1   62.09    2.70
  -4   5   1   64.39    2.60
  -4   5   1   65.79    2.60
  -4   5   1   66.29    2.70
  -4   5   1   64.09    2.70
  -4   5   1   59.89    2.70
  -4   5   1   63.49    3.10
   3  -5  -1   33.00    1.90
   3  -5  -1   34.00    1.50
   3  -5  -1   35.70    1.60
   3  -5  -1   36.30    1.50
   3  -5  -1   34.90    1.50
  -3   5   1   36.20    1.40
  -3   5   1   35.80    1.50
  -3   5   1   36.00    1.40
  -3   5   1   33.30    1.50
  -3   5   1   34.60    1.90
  -3   5   1   35.20    1.50
  -3   5   1   35.40    1.60
   2  -5  -1   23.90    1.50
   2  -5  -1   26.60    1.20
   2  -5  -1   27.00    1.20
   2  -5  -1   27.60    1.30
   2  -5  -1   26.60    1.20
  -2   5   1   26.00    1.50
  -2   5   1   27.30    1.20
  -2   5   1   26.60    1.20
  -2   5   1   26.60    1.30
  -2   5   1   27.40    1.20
   1  -5  -1   37.90    1.70
   1  -5  -1   38.70    1.50
   1  -5  -1   40.50    1.70
   1  -5  -1   38.80    1.60
   1  -5  -1   38.20    1.70
   1  -5  -1   39.00    2.10
  -1   5   1   39.20    1.60
  -1   5   1   38.40    1.50
  -1   5   1   36.10    1.70
  -1   5   1   38.60    2.00
  -1   5   1   39.30    1.70
  -1   5   1   37.50    1.80
   0  -5  -1   89.49    3.90
   0  -5  -1   88.69    3.60
   0  -5  -1   88.89    3.50
   0  -5  -1   83.19    4.00
   0  -5  -1   90.49    3.50
   0  -5  -1   89.39    3.70
   0   5   1   90.79    3.50
   0   5   1   84.79    3.70
   0   5   1   88.89    3.60
   0   5   1   86.99    3.50
  -1  -5  -1  513.15   19.90
  -1  -5  -1  515.85   19.70
  -1  -5  -1  520.55   19.50
  -1  -5  -1  484.15   19.50
  -1  -5  -1  505.25   19.60
   1   5   1  489.15   19.70
   1   5   1  515.85   19.90
   1   5   1  498.95   19.50
   1   5   1  490.05   19.50
   1   5   1  500.45   19.60
  -2  -5  -1   42.90    2.00
  -2  -5  -1   45.00    2.30
  -2  -5  -1   40.60    2.00
  -2  -5  -1   41.70    1.80
  -2  -5  -1   42.60    1.80
   2   5   1   39.20    1.80
   2   5   1   41.90    2.00
   2   5   1   44.10    1.80
   2   5   1   41.00    2.00
   2   5   1   42.80    2.20
  -3  -5  -1  290.17   11.50
  -3  -5  -1  298.47   11.30
  -3  -5  -1  293.87   11.30
   3   5   1  309.87   11.80
   3   5   1  286.77   11.40
   3   5   1  292.27   11.40
   3   5   1  246.88   11.40
  -4  -5  -1   91.79    3.90
  -4  -5  -1  101.59    4.00
  -4  -5  -1   93.09    4.20
   4   5   1  101.59    3.80
   4   5   1   83.49    4.40
  -5  -5  -1    3.50    0.60
  -5  -5  -1    2.40    0.40
   5   5   1    1.90    0.30
   5   5   1    3.10    0.50
   5   5   1    2.10    0.70
  -6  -5  -1   20.70    1.90
  -6  -5  -1   24.40    1.30
   6   5   1   25.20    1.40
   6   5   1   23.00    1.80
  -7  -5  -1   32.60    1.90
  -7  -5  -1   30.20    1.50
   7   5   1   29.90    1.70
   7   5   1   26.40    2.00
  -8  -5  -1    9.10    1.10
  -8  -5  -1    7.80    0.80
   8   5   1    9.90    1.40
   8   5   1    7.70    1.20
  -9  -5  -1   -0.30    0.50
  -9  -5  -1    0.50    0.40
   9   5   1   -0.30    0.60
   9   5   1   -0.20    0.40
  12  -6  -1    2.80    0.70
  12  -6  -1    3.20    1.00
 -12   6   1    3.40    0.60
 -12   6   1    2.90    0.50
  11  -6  -1   -0.30    0.70
  11  -6  -1    0.20    0.50
 -11   6   1   -0.10    0.40
 -11   6   1   -0.10    0.30
  10  -6  -1    4.10    1.10
  10  -6  -1    5.70    0.80
  10  -6  -1    5.80    0.90
 -10   6   1    6.60    0.70
 -10   6   1    6.00    0.70
   9  -6  -1    9.50    1.50
   9  -6  -1   11.60    1.00
   9  -6  -1   11.80    1.00
  -9   6   1   12.30    0.90
  -9   6   1   13.30    0.90
   8  -6  -1   24.60    1.40
   8  -6  -1   24.40    1.50
   8  -6  -1   23.90    1.90
   8  -6  -1   21.00    1.20
  -8   6   1   25.10    1.30
  -8   6   1   24.60    1.10
   7  -6  -1   41.60    2.00
   7  -6  -1   40.00    1.80
   7  -6  -1   38.80    1.90
   7  -6  -1   35.90    1.70
   7  -6  -1   39.40    2.50
  -7   6   1   39.20    1.70
  -7   6   1   42.00    1.80
  -7   6   1   37.00    1.80
  -7   6   1   36.60    1.80
  -7   6   1   37.00    1.70
   6  -6  -1   23.00    1.20
   6  -6  -1   24.10    1.30
   6  -6  -1   21.90    1.70
   6  -6  -1   24.90    1.30
   6  -6  -1   23.10    1.10
  -6   6   1   24.50    1.10
  -6   6   1   24.40    1.20
  -6   6   1   22.60    1.20
  -6   6   1   22.80    1.10
  -6   6   1   23.50    1.10
   5  -6  -1    0.30    0.20
   5  -6  -1    0.60    0.30
   5  -6  -1    0.90    0.60
   5  -6  -1    0.60    0.20
   5  -6  -1    0.50    0.30
   5  -6  -1    1.00    0.20
  -5   6   1    0.50    0.20
  -5   6   1    0.50    0.20
  -5   6   1    0.50    0.20
  -5   6   1    0.70    0.40
  -5   6   1    0.70    0.20
  -5   6   1    0.40    0.20
   4  -6  -1   93.39    3.70
   4  -6  -1   91.29    3.70
   4  -6  -1   87.69    4.20
   4  -6  -1   93.39    3.70
   4  -6  -1   94.29    3.90
   4  -6  -1   88.59    3.70
  -4   6   1   87.89    4.20
  -4   6   1   86.79    3.70
  -4   6   1   90.89    3.60
  -4   6   1   90.39    3.70
  -4   6   1   91.39    3.70
  -4   6   1   92.59    3.60
   3  -6  -1    7.80    0.50
   3  -6  -1    7.10    0.50
   3  -6  -1    7.20    0.60
   3  -6  -1    7.50    0.50
   3  -6  -1    7.20    0.90
  -3   6   1    8.30    0.80
  -3   6   1    8.40    0.50
  -3   6   1    8.20    0.40
  -3   6   1    8.00    0.50
  -3   6   1    7.60    0.60
  -3   6   1    8.00    0.50
   2  -6  -1   54.69    2.40
   2  -6  -1   53.99    2.80
   2  -6  -1   57.59    2.40
   2  -6  -1   57.79    2.40
   2  -6  -1   55.69    2.40
  -2   6   1   60.19    2.40
  -2   6   1   57.99    2.40
  -2   6   1   65.49    3.50
  -2   6   1   53.19    2.50
  -2   6   1   57.39    2.30
   1  -6  -1  178.08    7.80
   1  -6  -1  202.38    8.10
   1  -6  -1  196.58    7.80
   1  -6  -1  188.78    8.20
   1  -6  -1  191.88    7.60
  -1   6   1  206.28    7.60
  -1   6   1  200.58    7.60
  -1   6   1  202.78    7.80
  -1   6   1  195.18    7.80
  -1   6   1  192.48    7.70
   0  -6  -1  167.28    7.70
   0  -6  -1  175.88    7.30
   0  -6  -1  187.88    7.60
   0  -6  -1  178.48    7.10
   0  -6  -1  178.98    7.20
   0  -6  -1  192.08    7.30
   0   6   1  187.28    7.20
   0   6   1  175.88    7.10
   0   6   1  178.88    7.40
   0   6   1  191.08    7.00
   0   6   1  186.48    7.30
  -1  -6  -1   32.20    1.50
  -1  -6  -1   32.20    1.60
  -1  -6  -1   30.30    2.00
  -1  -6  -1   32.90    1.40
  -1  -6  -1   31.50    1.60
  -1  -6  -1   30.40    1.80
   1   6   1   33.90    1.50
   1   6   1   31.60    1.60
   1   6   1   32.00    1.50
   1   6   1   31.30    1.40
  -2  -6  -1    2.30    0.40
  -2  -6  -1    2.20    0.30
  -2  -6  -1    3.20    0.50
   2   6   1    2.80    0.70
   2   6   1    3.40    0.40
   2   6   1    2.40    0.30
   2   6   1    3.20    0.50
  -3  -6  -1  180.48    7.30
  -3  -6  -1  173.88    7.00
  -3  -6  -1  171.28    7.10
   3   6   1  169.38    7.10
   3   6   1  173.78    7.20
   3   6   1  184.38    7.00
   3   6   1  182.68    7.60
  -4  -6  -1    1.50    0.30
  -4  -6  -1    2.10    0.40
  -4  -6  -1    2.40    0.60
   4   6   1    1.70    0.30
   4   6   1    1.50    0.40
   4   6   1    1.80    0.70
  -5  -6  -1  114.79    4.80
  -5  -6  -1  111.99    5.00
   5   6   1  114.79    5.30
   5   6   1  115.69    4.60
   5   6   1  116.49    4.90
  -6  -6  -1   43.20    2.00
   6   6   1   42.70    2.10
   6   6   1   40.70    2.60
  -7  -6  -1   22.70    1.60
  -7  -6  -1   23.90    1.30
   7   6   1   24.60    1.50
   7   6   1   21.30    1.90
  -8  -6  -1    0.60    0.40
  -8  -6  -1    0.40    0.30
   8   6   1    0.60    0.70
   8   6   1    0.70    0.50
  12  -7  -1    7.90    1.50
  12  -7  -1    9.00    1.20
 -12   7   1    8.90    0.90
 -12   7   1    8.20    0.80
  11  -7  -1    3.10    1.00
  11  -7  -1    3.10    0.70
 -11   7   1    4.50    0.70
 -11   7   1    5.10    0.70
  10  -7  -1   19.80    1.40
  10  -7  -1   20.70    1.40
  10  -7  -1   15.40    1.90
 -10   7   1   21.20    1.20
 -10   7   1   20.70    1.20
   9  -7  -1   18.40    1.30
   9  -7  -1   18.30    1.80
   9  -7  -1   17.80    1.30
  -9   7   1   18.40    1.10
  -9   7   1   19.50    1.00
  -9   7   1   19.50    1.10
   8  -7  -1    0.20    0.40
   8  -7  -1    0.20    0.70
   8  -7  -1    0.20    0.40
  -8   7   1   -0.10    0.30
  -8   7   1   -0.20    0.20
  -8   7   1    0.30    0.30
   7  -7  -1   13.90    0.80
   7  -7  -1   14.00    1.00
   7  -7  -1   15.90    1.10
   7  -7  -1   11.90    0.80
   7  -7  -1   13.20    1.50
  -7   7   1   11.90    0.90
  -7   7   1   13.80    0.80
  -7   7   1   14.10    0.90
  -7   7   1   14.20    0.80
  -7   7   1   12.40    0.70
   6  -7  -1   27.60    2.10
   6  -7  -1   26.40    1.90
   6  -7  -1   26.20    1.30
   6  -7  -1   27.70    1.40
   6  -7  -1   25.60    1.30
  -6   7   1   25.80    1.30
  -6   7   1   26.80    1.20
  -6   7   1   25.30    1.30
  -6   7   1   27.80    1.20
  -6   7   1   27.20    1.30
   5  -7  -1  104.09    4.90
   5  -7  -1  102.39    4.30
   5  -7  -1  108.79    4.50
   5  -7  -1  104.79    4.30
   5  -7  -1  106.99    4.30
   5  -7  -1  108.49    4.30
  -5   7   1  103.49    4.80
  -5   7   1  107.39    4.30
  -5   7   1   99.49    4.30
  -5   7   1  106.19    4.30
  -5   7   1  109.19    4.20
  -5   7   1  101.19    4.10
   4  -7  -1    0.70    0.30
   4  -7  -1    0.00    0.20
   4  -7  -1    0.50    0.50
   4  -7  -1    0.00    0.10
   4  -7  -1    0.10    0.20
  -4   7   1    0.00    0.10
  -4   7   1    0.20    0.20
  -4   7   1    0.20    0.20
  -4   7   1    0.00    0.10
  -4   7   1    0.60    0.30
  -4   7   1    0.00    0.30
   3  -7  -1   19.00    1.00
   3  -7  -1   16.30    0.90
   3  -7  -1   17.80    0.90
   3  -7  -1   16.50    0.90
   3  -7  -1   15.00    1.30
  -3   7   1   18.00    0.90
  -3   7   1   18.10    0.90
  -3   7   1   17.00    1.00
  -3   7   1   17.70    0.90
  -3   7   1   16.50    1.30
   2  -7  -1  163.98    6.40
   2  -7  -1  159.18    6.30
   2  -7  -1  149.49    6.90
   2  -7  -1  162.18    6.40
   2  -7  -1  162.38    6.40
  -2   7   1  157.58    6.90
  -2   7   1  163.28    6.40
  -2   7   1  156.88    6.50
  -2   7   1  163.78    6.30
  -2   7   1  157.88    6.40
   1  -7  -1  149.79    6.00
   1  -7  -1  150.98    5.80
   1  -7  -1  149.39    5.90
   1  -7  -1  151.68    6.10
   1  -7  -1  146.99    6.30
   1  -7  -1  149.99    6.60
   1  -7  -1  156.88    6.10
  -1   7   1  146.99    6.00
  -1   7   1  145.89    6.10
  -1   7   1  146.29    5.90
  -1   7   1  152.18    6.00
  -1   7   1  153.38    5.90
   0  -7  -1   89.59    3.80
   0  -7  -1   89.29    4.10
   0  -7  -1   87.39    4.40
   0  -7  -1   93.49    3.90
   0  -7  -1   92.59    3.60
   0  -7  -1   90.19    3.90
   0   7   1   85.89    3.60
   0   7   1   95.39    3.80
   0   7   1   92.69    3.70
  -1  -7  -1   27.50    1.20
  -1  -7  -1   27.40    1.90
  -1  -7  -1   28.50    1.50
  -1  -7  -1   26.30    1.30
   1   7   1   26.30    1.40
   1   7   1   29.70    1.30
   1   7   1   26.30    1.30
  -2  -7  -1  251.17   10.70
  -2  -7  -1  266.17   10.60
  -2  -7  -1  282.87   10.50
   2   7   1  259.67   10.60
   2   7   1  264.67   10.60
   2   7   1  280.87   10.50
  -3  -7  -1   88.69    3.90
  -3  -7  -1   92.39    3.90
  -3  -7  -1   92.79    4.10
   3   7   1   93.79    4.00
   3   7   1   96.39    4.40
   3   7   1   97.39    3.90
  -4  -7  -1    0.80    0.40
  -4  -7  -1    0.70    0.30
   4   7   1    1.70    0.40
   4   7   1    1.80    0.70
   4   7   1    1.50    0.30
  -5  -7  -1    5.20    0.60
  -5  -7  -1    5.80    0.80
   5   7   1    4.80    0.90
   5   7   1    4.60    0.70
  -6  -7  -1    5.00    0.80
  -6  -7  -1    2.90    0.50
   6   7   1    4.20    0.90
   6   7   1    3.90    0.70
  -7  -7  -1    4.90    0.60
  -7  -7  -1    4.30    0.70
   7   7   1    5.10    1.00
   7   7   1    5.50    0.80
  -8  -7  -1    1.00    0.50
  -8  -7  -1    0.20    0.30
   8   7   1    0.50    0.70
   8   7   1    0.60    0.40
  12  -8  -1    2.90    0.80
  12  -8  -1    3.50    1.10
 -12   8   1    4.60    0.70
  11  -8  -1    1.70    0.90
 -11   8   1    4.00    0.60
 -11   8   1    5.00    0.70
  10  -8  -1    4.50    1.20
  10  -8  -1    4.30    0.80
 -10   8   1    4.50    0.60
 -10   8   1    4.60    0.50
 -10   8   1    3.70    0.50
   9  -8  -1   20.10    1.40
   9  -8  -1   20.00    1.30
   9  -8  -1   14.30    1.80
  -9   8   1   20.90    1.10
  -9   8   1   19.30    1.10
  -9   8   1   19.70    1.10
   8  -8  -1   33.30    1.80
   8  -8  -1   28.40    2.30
   8  -8  -1   33.70    1.80
  -8   8   1   32.90    1.60
  -8   8   1   31.50    1.60
  -8   8   1   32.10    1.50
   7  -8  -1   68.79    3.10
   7  -8  -1   63.59    2.80
   7  -8  -1   65.59    3.60
  -7   8   1   66.69    2.90
  -7   8   1   67.69    2.80
  -7   8   1   69.99    2.80
  -7   8   1   65.59    2.80
   6  -8  -1  107.49    5.40
   6  -8  -1  124.99    4.80
   6  -8  -1  123.89    5.00
   6  -8  -1  111.99    4.70
  -6   8   1  111.19    4.80
  -6   8   1  113.99    4.60
  -6   8   1  114.49    4.70
  -6   8   1  117.79    4.70
  -6   8   1  116.79    4.70
   5  -8  -1   12.30    0.90
   5  -8  -1   11.20    0.70
   5  -8  -1   11.50    1.20
   5  -8  -1   10.20    0.70
   5  -8  -1   12.40    0.90
  -5   8   1   11.10    0.70
  -5   8   1   12.50    0.70
  -5   8   1   11.40    0.50
  -5   8   1   12.20    0.60
  -5   8   1   10.30    0.80
   4  -8  -1    9.90    0.70
   4  -8  -1   10.90    1.20
   4  -8  -1   10.70    0.70
   4  -8  -1   12.50    0.80
  -4   8   1   11.60    0.70
  -4   8   1   10.40    0.70
  -4   8   1   11.00    0.80
  -4   8   1   12.60    0.70
   3  -8  -1   67.19    2.90
   3  -8  -1   63.19    3.60
   3  -8  -1   66.79    2.90
   3  -8  -1   72.89    3.00
  -3   8   1   70.59    2.80
  -3   8   1   69.69    2.90
  -3   8   1   64.79    3.00
  -3   8   1   66.99    3.40
  -3   8   1   72.09    2.90
   2  -8  -1   56.69    2.40
   2  -8  -1   57.69    2.60
   2  -8  -1   57.39    3.10
   2  -8  -1   60.69    2.60
  -2   8   1   61.99    2.50
  -2   8   1   58.29    2.40
  -2   8   1   55.49    2.60
  -2   8   1   57.89    2.50
   1  -8  -1    0.30    0.30
   1  -8  -1    0.10    0.10
   1  -8  -1   -0.30    0.30
   1  -8  -1    0.00    0.10
  -1   8   1    0.10    0.10
  -1   8   1    0.10    0.10
  -1   8   1    0.10    0.20
   0  -8  -1    9.00    1.10
   0  -8  -1    8.80    0.50
   0  -8  -1    9.60    0.80
   0   8   1   10.00    0.70
   0   8   1    8.80    0.60
   0   8   1   10.40    0.60
  -1  -8  -1    0.70    0.50
  -1  -8  -1    0.30    0.20
  -1  -8  -1    0.30    0.30
   1   8   1    0.50    0.30
   1   8   1    0.50    0.30
   1   8   1    0.60    0.20
  -2  -8  -1   17.60    1.60
  -2  -8  -1   20.40    1.30
  -2  -8  -1   19.30    1.00
   2   8   1   17.30    1.00
   2   8   1   20.60    1.20
   2   8   1   21.30    1.00
  -3  -8  -1   91.99    4.10
  -3  -8  -1   89.19    3.80
   3   8   1   90.69    4.00
   3   8   1   94.69    3.80
  -4  -8  -1    9.30    0.90
  -4  -8  -1    8.40    0.70
   4   8   1    9.10    0.80
   4   8   1   10.80    1.20
   4   8   1    9.50    0.70
  -5  -8  -1    0.40    0.30
  -5  -8  -1   -0.20    0.30
   5   8   1   -0.30    0.40
   5   8   1    0.20    0.40
  -6  -8  -1   11.30    1.10
  -6  -8  -1   11.90    0.90
   6   8   1   13.30    1.40
   6   8   1   12.20    1.00
  -7  -8  -1    1.60    0.50
  -7  -8  -1    0.90    0.40
   7   8   1    0.70    0.70
   7   8   1    1.40    0.50
  12  -9  -1    3.00    1.00
 -12   9   1    4.20    0.70
 -12   9   1    4.30    0.70
  11  -9  -1    0.60    0.90
  11  -9  -1    1.60    0.60
 -11   9   1    3.20    0.60
 -11   9   1    4.00    0.60
  10  -9  -1    1.80    0.90
  10  -9  -1    1.50    0.50
 -10   9   1    3.10    0.50
 -10   9   1    3.20    0.50
 -10   9   1    3.90    0.50
   9  -9  -1    5.30    0.80
   9  -9  -1    2.90    0.90
   9  -9  -1    5.10    0.80
  -9   9   1    5.80    0.50
  -9   9   1    4.80    0.60
  -9   9   1    4.70    0.60
   8  -9  -1   21.50    2.00
   8  -9  -1   23.60    1.50
   8  -9  -1   23.70    1.50
  -8   9   1   24.20    1.20
  -8   9   1   22.70    1.20
  -8   9   1   23.40    1.30
   7  -9  -1  103.99    4.30
   7  -9  -1   92.99    4.40
  -7   9   1   98.69    4.10
  -7   9   1   99.99    4.10
  -7   9   1  100.49    4.10
   6  -9  -1  109.59    4.50
   6  -9  -1  101.19    4.50
   6  -9  -1  109.49    4.70
  -6   9   1  107.59    4.40
  -6   9   1  108.89    4.30
  -6   9   1  103.29    4.20
  -6   9   1  113.09    4.40
   5  -9  -1    0.50    0.40
   5  -9  -1    1.00    0.30
   5  -9  -1    0.30    0.30
   5  -9  -1   -0.20    0.50
  -5   9   1    0.50    0.30
  -5   9   1    0.90    0.20
  -5   9   1    0.80    0.30
   4  -9  -1    1.10    0.30
   4  -9  -1    0.10    0.50
   4  -9  -1    1.00    0.30
   4  -9  -1    1.30    0.40
  -4   9   1    0.90    0.30
  -4   9   1    0.80    0.30
  -4   9   1    1.40    0.30
   3  -9  -1   11.80    1.30
   3  -9  -1   12.20    0.80
   3  -9  -1   13.90    1.00
  -3   9   1   13.30    0.70
  -3   9   1   13.70    0.80
  -3   9   1   13.40    0.80
   2  -9  -1   72.49    3.20
   2  -9  -1   78.49    3.30
   2  -9  -1   74.79    3.80
  -2   9   1   76.69    3.20
  -2   9   1   78.49    3.10
  -2   9   1   75.99    3.20
  -2   9   1   76.09    3.00
   1  -9  -1  117.59    4.60
   1  -9  -1  117.89    5.50
   1  -9  -1  121.19    4.90
   1  -9  -1  114.99    4.70
  -1   9   1  120.39    4.90
  -1   9   1  120.49    4.80
  -1   9   1  116.29    4.60
  -1   9   1  108.59    4.70
   0  -9  -1   12.50    1.00
   0  -9  -1   12.40    0.70
   0  -9  -1   13.10    1.30
   0   9   1   12.90    0.90
   0   9   1   14.60    0.80
   0   9   1   11.20    0.70
  -1  -9  -1    2.80    0.30
  -1  -9  -1    3.40    0.60
  -1  -9  -1    3.90    1.00
   1   9   1    3.10    0.50
   1   9   1    3.00    0.40
  -2  -9  -1    7.20    0.80
  -2  -9  -1    8.10    1.20
  -2  -9  -1    6.80    0.60
   2   9   1    8.50    0.60
   2   9   1    7.50    0.70
  -3  -9  -1    2.80    0.60
  -3  -9  -1    2.50    0.40
  -3  -9  -1    3.10    0.90
   3   9   1    3.40    0.60
   3   9   1    2.20    0.40
  -4  -9  -1   38.90    2.00
  -4  -9  -1   34.60    1.80
   4   9   1   37.30    1.90
  -5  -9  -1    5.00    0.60
  -5  -9  -1    6.80    0.80
   5   9   1    7.10    0.90
  -6  -9  -1    2.20    0.60
  -6  -9  -1    1.80    0.40
   6   9   1    1.80    0.50
   6   9   1    1.70    0.80
  12 -10  -1   -0.40    1.30
 -12  10   1    0.60    0.40
  11 -10  -1   -0.10    1.10
  11 -10  -1    0.10    0.60
 -11  10   1    1.00    0.40
  10 -10  -1    2.30    1.00
  10 -10  -1    3.00    0.60
 -10  10   1    3.20    0.50
 -10  10   1    2.90    0.50
   9 -10  -1    0.10    0.50
   9 -10  -1   -0.10    0.40
   9 -10  -1    0.00    0.70
  -9  10   1    0.00    0.30
  -9  10   1    0.20    0.30
  -9  10   1    0.20    0.30
   8 -10  -1    7.30    0.90
   8 -10  -1    4.90    1.00
   8 -10  -1    6.50    0.90
  -8  10   1    7.00    0.60
  -8  10   1    6.10    0.80
  -8  10   1    6.60    0.60
   7 -10  -1   -0.10    0.60
   7 -10  -1    0.70    0.50
   7 -10  -1    0.40    0.40
  -7  10   1    0.50    0.30
  -7  10   1    0.50    0.30
  -7  10   1    1.00    0.30
   6 -10  -1   29.30    2.20
   6 -10  -1   32.10    1.60
   6 -10  -1   30.20    1.80
  -6  10   1   29.90    1.50
  -6  10   1   30.40    1.40
  -6  10   1   33.20    1.50
   5 -10  -1    6.30    1.10
   5 -10  -1    6.50    0.70
  -5  10   1    6.10    0.50
  -5  10   1    6.20    0.60
   4 -10  -1    6.50    1.10
   4 -10  -1    6.40    0.50
   4 -10  -1    6.00    0.70
  -4  10   1    6.50    0.50
  -4  10   1    6.10    0.60
  -4  10   1    6.20    0.60
   3 -10  -1   43.10    2.00
   3 -10  -1   42.20    2.60
   3 -10  -1   38.00    1.90
  -3  10   1   43.40    1.90
  -3  10   1   40.20    1.80
  -3  10   1   40.30    1.90
   2 -10  -1   15.00    1.00
   2 -10  -1   14.20    1.40
  -2  10   1   14.30    0.90
  -2  10   1   12.70    0.70
  -2  10   1   13.20    0.70
  -2  10   1   15.10    0.90
   1 -10  -1   24.00    1.40
   1 -10  -1   23.60    1.00
   1 -10  -1   25.60    1.90
  -1  10   1   23.00    1.30
  -1  10   1   24.10    1.20
  -1  10   1   23.70    1.00
   0 -10  -1   29.90    1.90
   0 -10  -1   31.40    2.20
   0  10   1   29.50    1.60
   0  10   1   32.00    1.50
  -1 -10  -1   11.80    1.40
  -1 -10  -1   11.70    1.00
  -1 -10  -1   12.70    0.80
   1  10   1   13.40    0.80
   1  10   1   11.50    0.90
  -2 -10  -1   40.40    2.60
  -2 -10  -1   38.30    1.90
  -2 -10  -1   37.40    2.00
   2  10   1   37.90    1.80
   2  10   1   35.70    1.90
  -3 -10  -1   18.60    1.30
  -3 -10  -1   20.10    1.80
   3  10   1   19.30    1.20
   3  10   1   17.20    1.10
  -4 -10  -1   17.80    1.10
  -4 -10  -1   20.50    1.90
  -4 -10  -1   18.80    1.30
   4  10   1   18.20    1.20
  -5 -10  -1    0.20    0.60
  -5 -10  -1    0.60    0.30
  -5 -10  -1    0.50    0.40
   5  10   1    0.70    0.40
  12 -11  -1   -0.30    0.80
 -12  11   1    0.10    0.40
  11 -11  -1    2.50    0.70
  11 -11  -1    2.50    1.00
 -11  11   1    4.10    0.60
  10 -11  -1    0.20    0.50
  10 -11  -1    0.70    0.90
 -10  11   1    0.80    0.30
 -10  11   1    1.10    0.40
   9 -11  -1    5.80    1.30
   9 -11  -1    6.20    0.90
  -9  11   1    6.00    0.60
  -9  11   1    5.50    0.60
   8 -11  -1   12.40    1.60
   8 -11  -1   10.10    1.10
   8 -11  -1   10.60    1.10
  -8  11   1   12.80    0.80
  -8  11   1   11.00    0.80
   7 -11  -1    0.10    0.60
   7 -11  -1   -0.10    0.30
   7 -11  -1    0.20    0.40
  -7  11   1    0.10    0.30
  -7  11   1   -0.10    0.20
   6 -11  -1    1.20    0.80
   6 -11  -1    1.60    0.50
   6 -11  -1    2.00    0.80
  -6  11   1    2.50    0.40
   5 -11  -1    5.20    0.70
   5 -11  -1    3.20    0.80
  -5  11   1    4.60    0.50
  -5  11   1    4.70    0.50
   4 -11  -1    0.80    0.40
   4 -11  -1    0.70    0.60
  -4  11   1    0.60    0.30
  -4  11   1    0.10    0.20
   3 -11  -1   35.80    1.80
   3 -11  -1   35.60    2.40
  -3  11   1   33.30    1.70
  -3  11   1   33.80    1.60
  -3  11   1   34.90    1.60
   2 -11  -1    2.60    0.80
   2 -11  -1    3.20    0.60
  -2  11   1    3.40    0.40
  -2  11   1    2.90    0.40
  -2  11   1    2.40    0.40
   1 -11  -1    0.20    0.50
   1 -11  -1    0.60    0.40
  -1  11   1    0.00    0.30
  -1  11   1    0.20    0.30
   0 -11  -1    8.30    0.80
   0 -11  -1    7.70    0.50
   0 -11  -1    7.60    1.20
   0  11   1    8.30    0.70
   0  11   1    8.20    0.80
  -1 -11  -1   35.80    2.40
  -1 -11  -1   29.10    1.50
  -1 -11  -1   30.60    1.80
   1  11   1   33.40    1.60
  -2 -11  -1    5.20    0.70
  -2 -11  -1    4.30    1.00
  -2 -11  -1    5.70    0.70
   2  11   1    7.20    0.60
   2  11   1    5.30    0.70
  -3 -11  -1   35.10    2.60
  -3 -11  -1   35.10    2.00
   3  11   1   34.90    1.80
   3  11   1   37.20    1.90
  -4 -11  -1    6.90    1.30
  -4 -11  -1    8.50    0.90
   4  11   1    7.60    0.80
  11 -12  -1    1.80    0.80
  11 -12  -1    3.20    1.10
 -11  12   1    4.70    0.70
  10 -12  -1    0.20    0.90
  10 -12  -1   -0.30    0.50
 -10  12   1    0.70    0.30
 -10  12   1    0.00    0.30
   9 -12  -1    0.10    0.50
   9 -12  -1    0.50    0.90
  -9  12   1    0.40    0.30
  -9  12   1    0.40    0.30
   8 -12  -1    4.00    1.10
   8 -12  -1    5.50    0.80
  -8  12   1    3.50    0.60
  -8  12   1    3.80    0.60
   7 -12  -1    0.50    0.40
   7 -12  -1    0.30    0.50
   7 -12  -1   -0.30    0.50
  -7  12   1    0.40    0.30
  -7  12   1    0.90    0.30
   6 -12  -1   27.30    2.10
   6 -12  -1   27.90    1.80
   6 -12  -1   29.60    1.60
  -6  12   1   28.40    1.40
  -6  12   1   26.70    1.40
   5 -12  -1    2.30    0.90
   5 -12  -1    1.90    0.50
  -5  12   1    2.50    0.40
  -5  12   1    2.40    0.40
  -5  12   1    1.10    0.30
   4 -12  -1   11.90    1.40
   4 -12  -1   13.60    1.00
  -4  12   1   12.30    0.80
  -4  12   1   12.00    0.90
  -4  12   1   13.80    0.90
   3 -12  -1   21.60    1.40
   3 -12  -1   18.70    1.80
  -3  12   1   21.50    1.20
  -3  12   1   21.80    1.20
  -3  12   1   23.00    1.10
   2 -12  -1    0.60    0.60
   2 -12  -1    1.30    0.50
  -2  12   1    1.50    0.40
  -2  12   1    1.00    0.30
   1 -12  -1    0.40    0.30
   1 -12  -1    0.30    0.50
  -1  12   1    0.10    0.30
  -1  12   1    0.20    0.30
   0 -12  -1    0.50    0.60
   0 -12  -1    0.00    0.30
   0  12   1    0.10    0.30
   0  12   1   -0.20    0.20
  -1 -12  -1    0.40    0.60
  -1 -12  -1    0.40    0.40
   1  12   1    0.90    0.40
   1  12   1    1.20    0.40
  -2 -12  -1   16.30    1.20
  -2 -12  -1   14.00    1.70
   2  12   1   17.80    1.20
   2  12   1   16.40    1.00
  -3 -12  -1   14.40    1.20
  -3 -12  -1   17.30    1.80
   3  12   1   14.60    1.10
  11 -13  -1    1.50    1.00
 -11  13   1    3.70    0.60
  10 -13  -1    0.20    0.90
  10 -13  -1    0.40    0.60
 -10  13   1    0.00    0.30
 -10  13   1    0.60    0.30
   9 -13  -1    0.50    0.70
   9 -13  -1    0.60    0.60
  -9  13   1    0.30    0.50
  -9  13   1    0.50    0.30
   8 -13  -1    4.40    0.80
   8 -13  -1    4.00    1.00
  -8  13   1    5.00    0.60
  -8  13   1    5.10    0.60
   7 -13  -1    2.00    0.80
   7 -13  -1    2.70    0.70
   7 -13  -1    2.30    0.60
  -7  13   1    2.70    0.40
  -7  13   1    3.00    0.50
   6 -13  -1    1.60    0.60
   6 -13  -1    1.30    0.50
   6 -13  -1    0.20    0.60
  -6  13   1    1.50    0.40
  -6  13   1    2.80    0.50
   5 -13  -1   38.30    2.70
   5 -13  -1   40.90    2.10
  -5  13   1   37.90    2.00
  -5  13   1   41.00    1.90
   4 -13  -1    0.90    0.50
   4 -13  -1    0.50    0.60
  -4  13   1    0.90    0.30
  -4  13   1    0.70    0.30
   3 -13  -1    4.00    1.00
   3 -13  -1    5.70    0.80
  -3  13   1    4.20    0.50
  -3  13   1    4.60    0.60
   2 -13  -1   16.10    1.20
   2 -13  -1   15.50    1.70
  -2  13   1   15.00    1.00
  -2  13   1   15.30    1.00
   1 -13  -1    0.40    0.50
   1 -13  -1    1.00    0.40
  -1  13   1    0.60    0.30
  -1  13   1    0.10    0.30
   0 -13  -1    0.30    0.50
   0 -13  -1    0.30    0.40
   0  13   1    0.30    0.30
   0  13   1    0.50    0.30
  -1 -13  -1    0.60    0.40
  -1 -13  -1    0.30    0.60
   1  13   1    1.50    0.40
   1  13   1    0.70    0.30
  -2 -13  -1    5.50    0.80
  -2 -13  -1    7.60    1.40
   2  13   1    5.00    0.60
   2  13   1    7.10    0.90
  10 -14  -1   -0.20    0.60
  10 -14  -1   -0.50    0.80
 -10  14   1   -0.10    0.30
 -10  14   1   -0.20    0.30
   9 -14  -1    0.90    0.90
  -9  14   1    1.30    0.40
  -9  14   1    1.00    0.40
   8 -14  -1    1.40    0.60
   8 -14  -1    1.70    0.90
  -8  14   1    1.20    0.40
  -8  14   1    0.80    0.30
   7 -14  -1    9.50    1.10
   7 -14  -1    9.30    1.40
   7 -14  -1    9.30    1.10
  -7  14   1   11.10    0.80
  -7  14   1    8.20    0.70
   6 -14  -1   14.40    1.70
   6 -14  -1   15.10    1.20
   6 -14  -1   14.10    1.30
  -6  14   1   14.60    0.90
  -6  14   1   13.00    0.90
   5 -14  -1    0.60    0.70
   5 -14  -1    0.80    0.50
  -5  14   1    0.60    0.30
  -5  14   1    1.20    0.30
   4 -14  -1   -0.10    0.40
   4 -14  -1    0.20    0.60
  -4  14   1    0.30    0.30
  -4  14   1    0.20    0.30
   3 -14  -1    3.90    0.70
   3 -14  -1    5.40    1.20
  -3  14   1    3.70    0.50
  -3  14   1    4.30    0.50
   2 -14  -1   10.70    1.50
   2 -14  -1   12.20    1.00
  -2  14   1   10.80    0.80
  -2  14   1    9.50    0.90
   1 -14  -1   12.50    1.60
   1 -14  -1   13.30    1.10
  -1  14   1   11.80    1.00
  -1  14   1   12.50    0.90
   0 -14  -1    0.20    0.40
   0 -14  -1    2.00    0.80
   0  14   1    0.30    0.30
   0  14   1    0.50    0.40
  -1 -14  -1    0.10    0.40
  -1 -14  -1    0.10    0.60
   1  14   1    0.10    0.30
   1  14   1   -0.10    0.30
   9 -15  -1    0.50    0.80
   9 -15  -1    1.20    0.70
  -9  15   1    0.60    0.40
  -9  15   1    0.30    0.30
   8 -15  -1    0.80    0.80
   8 -15  -1    1.10    0.60
  -8  15   1    2.40    0.50
  -8  15   1    1.00    0.40
   7 -15  -1   -0.40    0.60
   7 -15  -1   -0.40    0.50
  -7  15   1    0.20    0.30
  -7  15   1    0.30    0.30
   6 -15  -1    3.90    0.70
   6 -15  -1    4.20    0.90
   6 -15  -1    2.90    0.90
  -6  15   1    4.20    0.50
   5 -15  -1    5.90    0.80
   5 -15  -1    5.60    1.30
  -5  15   1    5.50    0.60
  -5  15   1    5.30    0.60
   4 -15  -1    1.70    1.50
  -4  15   1    2.10    0.40
  -4  15   1    1.40    0.40
   3 -15  -1    5.30    0.80
   3 -15  -1    5.60    1.20
  -3  15   1    4.40    0.60
  -3  15   1    4.90    0.60
   2 -15  -1    1.60    0.80
   2 -15  -1    1.90    0.60
  -2  15   1    0.90    0.40
  -2  15   1    1.50    0.50
   1 -15  -1    0.00    0.60
   1 -15  -1    0.40    0.50
  -1  15   1    0.50    0.30
  -1  15   1    0.10    0.30
   6 -16  -1    1.50    0.60
   6 -16  -1    0.40    0.70
  -6  16   1    1.20    0.40
   5 -16  -1    0.50    0.70
   5 -16  -1    0.20    0.50
  -5  16   1    0.20    0.30
  -5  16   1    0.00    0.30
  -4  16  -2    0.70    0.40
   4 -16   2    0.40    0.40
   4 -16   2    0.40    0.70
  -5  16  -2    0.30    0.30
   5 -16   2    0.90    0.50
   5 -16   2    0.10    0.70
  -6  16  -2    5.10    0.60
   6 -16   2    5.40    0.90
  -1  15  -2   11.50    0.90
  -1  15  -2   10.30    0.90
   1 -15   2   11.10    1.00
   1 -15   2   12.30    1.70
  -2  15  -2    3.60    0.60
  -2  15  -2    4.10    0.60
   2 -15   2    4.00    1.10
   2 -15   2    4.00    0.60
  -3  15  -2    4.30    0.60
  -3  15  -2    5.40    1.00
   3 -15   2    3.50    1.00
   3 -15   2    4.60    0.70
  -4  15  -2    4.40    0.60
  -4  15  -2    4.80    0.60
   4 -15   2    2.70    0.90
   4 -15   2    3.80    0.70
  -5  15  -2    6.40    0.70
   5 -15   2    5.60    0.90
   5 -15   2    6.20    1.30
  -6  15  -2    0.30    0.30
   6 -15   2    0.20    0.60
   6 -15   2    0.60    0.50
  -7  15  -2    0.30    0.30
  -7  15  -2    0.30    0.30
   7 -15   2    0.30    0.60
   7 -15   2   -0.10    0.50
  -8  15  -2    0.50    0.40
  -8  15  -2    0.30    0.40
   8 -15   2    0.90    0.60
   8 -15   2   -0.30    0.80
   1  14  -2   10.60    0.90
   1  14  -2    9.20    0.90
  -1 -14   2    9.40    1.00
  -1 -14   2   12.70    1.90
   0  14  -2    2.20    0.50
   0  14  -2    3.80    0.80
   0 -14   2    2.80    0.60
   0 -14   2    2.30    1.00
  -1  14  -2   10.00    0.90
  -1  14  -2   11.00    0.80
   1 -14   2    9.10    0.90
   1 -14   2    9.90    1.50
  -2  14  -2    8.00    0.70
  -2  14  -2    7.70    0.80
   2 -14   2    9.10    0.90
   2 -14   2    7.10    1.30
  -3  14  -2    4.90    0.60
  -3  14  -2    4.20    0.60
   3 -14   2    7.00    0.80
   3 -14   2    5.30    1.20
  -4  14  -2    0.90    0.40
  -4  14  -2    1.40    0.40
   4 -14   2    1.10    0.40
   4 -14   2    0.80    0.70
  -5  14  -2    4.90    0.60
  -5  14  -2    4.70    0.60
  -5  14  -2    5.30    0.60
   5 -14   2    4.80    1.10
   5 -14   2    6.20    0.80
  -6  14  -2    1.20    0.40
  -6  14  -2    1.40    0.40
   6 -14   2    0.70    0.70
   6 -14   2    0.60    0.50
  -7  14  -2    4.40    0.60
  -7  14  -2    5.40    0.60
   7 -14   2    4.00    1.00
   7 -14   2    4.60    0.70
  -8  14  -2    1.10    0.40
  -8  14  -2    1.60    0.40
   8 -14   2    0.60    0.90
   8 -14   2    1.80    0.60
  -9  14  -2    0.60    0.40
  -9  14  -2   -0.30    0.30
   9 -14   2    0.60    0.80
   9 -14   2   -0.30    0.50
   3  13  -2    2.50    0.50
   3  13  -2    3.20    0.60
  -3 -13   2    2.50    0.50
  -3 -13   2    3.80    1.10
   2  13  -2    3.00    0.50
   2  13  -2    2.90    0.60
  -2 -13   2    3.50    1.00
  -2 -13   2    4.00    0.70
   1  13  -2    2.20    0.50
   1  13  -2    2.60    0.50
  -1 -13   2    2.70    0.60
  -1 -13   2    2.50    0.90
   0  13  -2   10.10    0.80
   0  13  -2    8.80    0.80
   0 -13   2    9.00    1.40
   0 -13   2    9.90    0.90
  -1  13  -2    0.00    0.30
  -1  13  -2   -0.10    0.30
   1 -13   2    0.60    0.60
   1 -13   2   -0.70    0.30
  -2  13  -2    1.50    0.40
  -2  13  -2    1.40    0.40
   2 -13   2    2.30    0.50
   2 -13   2    1.80    0.70
  -3  13  -2    6.80    0.70
  -3  13  -2    7.90    0.70
   3 -13   2    7.00    0.80
   3 -13   2    6.70    1.20
  -4  13  -2    4.60    0.50
  -4  13  -2    4.50    0.50
  -4  13  -2    4.80    0.60
   4 -13   2    3.50    0.90
   4 -13   2    4.00    0.60
  -5  13  -2   -0.30    0.20
  -5  13  -2    0.00    0.30
  -5  13  -2    0.00    0.30
   5 -13   2    0.00    0.60
   5 -13   2   -0.60    0.40
  -6  13  -2    1.60    0.40
  -6  13  -2    1.90    0.40
   6 -13   2    1.90    0.80
   6 -13   2    2.70    0.60
  -7  13  -2    9.70    0.80
  -7  13  -2    8.50    0.80
   7 -13   2   10.90    1.50
   7 -13   2    9.40    1.00
  -8  13  -2    4.00    0.60
  -8  13  -2    5.40    0.60
   8 -13   2    4.80    0.80
   8 -13   2    4.50    1.20
  -9  13  -2   10.90    0.80
  -9  13  -2    9.70    0.80
   9 -13   2    9.10    1.10
   9 -13   2    7.60    1.50
 -10  13  -2    0.70    0.40
 -10  13  -2    0.90    0.40
  10 -13   2    1.70    0.70
  10 -13   2    0.20    0.80
   4  12  -2    0.80    0.60
  -4 -12   2    2.20    0.80
  -4 -12   2    2.80    0.70
   3  12  -2    9.00    0.90
  -3 -12   2    8.60    1.40
  -3 -12   2    7.30    0.70
  -3 -12   2    6.70    0.80
   2  12  -2    6.60    0.80
   2  12  -2    7.10    0.70
  -2 -12   2    7.10    1.40
  -2 -12   2    7.00    0.80
  -2 -12   2    6.10    0.60
   1  12  -2    1.40    0.40
   1  12  -2    0.90    0.60
  -1 -12   2    1.60    0.30
  -1 -12   2    1.40    0.40
  -1 -12   2    0.90    0.70
   0  12  -2   -0.10    0.30
   0  12  -2    0.00    0.30
   0 -12   2   -0.20    0.50
   0 -12   2    0.30    0.20
   0 -12   2   -0.20    0.30
  -1  12  -2    0.70    0.30
  -1  12  -2    0.50    0.30
   1 -12   2    0.20    0.30
   1 -12   2    0.00    0.20
   1 -12   2    0.50    0.50
  -2  12  -2    8.60    0.80
  -2  12  -2    9.80    0.80
   2 -12   2   10.70    1.30
   2 -12   2    9.80    0.90
   2 -12   2   10.00    0.60
  -3  12  -2   -0.10    0.20
  -3  12  -2   -0.10    0.20
  -3  12  -2    0.10    0.30
   3 -12   2    0.00    0.20
   3 -12   2    0.80    0.60
   3 -12   2   -0.20    0.50
  -4  12  -2    6.80    0.60
  -4  12  -2    7.10    0.60
  -4  12  -2    8.40    0.70
   4 -12   2    6.80    1.20
   4 -12   2    7.20    0.80
   4 -12   2    7.50    0.60
  -5  12  -2    2.00    0.40
  -5  12  -2    2.30    0.40
  -5  12  -2    2.40    0.40
   5 -12   2    2.40    0.80
   5 -12   2    2.30    0.50
  -6  12  -2    3.40    0.50
  -6  12  -2    2.30    0.40
   6 -12   2    2.00    0.90
   6 -12   2    2.10    0.50
   6 -12   2    2.60    0.60
  -7  12  -2    0.00    0.30
  -7  12  -2   -0.30    0.20
   7 -12   2   -0.40    0.40
   7 -12   2   -0.30    0.60
  -8  12  -2    0.10    0.30
  -8  12  -2    0.70    0.30
   8 -12   2   -0.30    0.80
   8 -12   2    0.40    0.50
  -9  12  -2    0.20    0.30
  -9  12  -2    0.40    0.30
   9 -12   2   -0.50    0.80
   9 -12   2    0.50    0.50
 -10  12  -2    2.50    0.50
 -10  12  -2    2.70    0.50
  10 -12   2    2.70    1.10
  10 -12   2    1.90    0.70
 -11  12  -2    0.50    0.40
  11 -12   2   -0.20    0.90
  11 -12   2    0.30    0.50
   5  11  -2    1.90    0.60
  -5 -11   2    1.40    0.50
  -5 -11   2    1.30    0.80
  -5 -11   2    1.20    0.40
   4  11  -2    0.20    0.40
   4  11  -2    0.30    0.40
  -4 -11   2    0.00    0.30
  -4 -11   2    0.50    0.60
   3  11  -2    1.10    0.40
   3  11  -2    1.20    0.40
  -3 -11   2    1.00    0.40
  -3 -11   2    1.30    0.30
  -3 -11   2    0.70    0.60
   2  11  -2   11.70    0.90
   2  11  -2   10.90    0.80
  -2 -11   2   10.50    0.70
  -2 -11   2   10.90    1.00
  -2 -11   2   12.30    1.40
   1  11  -2    4.60    0.60
   1  11  -2    4.70    0.70
  -1 -11   2    4.80    0.50
  -1 -11   2    6.00    0.70
  -1 -11   2    5.30    1.10
   0  11  -2   24.50    1.40
   0  11  -2   24.60    1.40
   0 -11   2   26.20    1.50
   0 -11   2   27.40    2.00
   0 -11   2   25.40    1.20
  -1  11  -2   75.19    3.20
  -1  11  -2   69.39    3.20
   1 -11   2   76.19    3.30
   1 -11   2   74.59    3.00
   1 -11   2   72.69    3.90
  -2  11  -2   50.49    2.30
  -2  11  -2   49.50    2.30
  -2  11  -2   51.59    2.20
   2 -11   2   51.09    2.40
   2 -11   2   49.80    2.10
   2 -11   2   53.09    3.00
  -3  11  -2   -0.30    0.20
  -3  11  -2    0.10    0.30
  -3  11  -2    0.00    0.20
   3 -11   2    0.20    0.40
   3 -11   2    0.10    0.20
   3 -11   2    0.20    0.50
  -4  11  -2   50.39    2.40
  -4  11  -2   51.29    2.40
  -4  11  -2   54.59    2.40
   4 -11   2   53.99    2.50
   4 -11   2   55.89    2.40
   4 -11   2   53.19    3.10
  -5  11  -2   25.70    1.30
  -5  11  -2   27.50    1.40
  -5  11  -2   27.10    1.40
   5 -11   2   26.30    2.00
   5 -11   2   28.20    1.50
  -6  11  -2    0.40    0.30
  -6  11  -2    0.10    0.30
  -6  11  -2    0.30    0.30
   6 -11   2    0.40    0.40
   6 -11   2    0.40    0.40
   6 -11   2    0.10    0.60
  -7  11  -2    1.00    0.40
  -7  11  -2    0.50    0.30
  -7  11  -2    0.30    0.30
   7 -11   2    0.30    0.70
   7 -11   2    0.30    0.50
  -8  11  -2    0.60    0.30
  -8  11  -2    0.20    0.30
  -8  11  -2    0.20    0.30
   8 -11   2    0.60    0.80
   8 -11   2    0.30    0.50
  -9  11  -2    5.10    0.70
  -9  11  -2    6.00    0.70
  -9  11  -2    5.50    0.60
   9 -11   2    4.00    1.10
 -10  11  -2    0.40    0.40
 -10  11  -2   -0.10    0.30
 -10  11  -2    0.10    0.30
  10 -11   2    0.00    0.50
  10 -11   2   -0.10    0.90
 -11  11  -2    0.60    0.40
  11 -11   2   -0.10    0.50
  11 -11   2   -0.90    0.70
   6  10  -2    0.20    0.40
  -6 -10   2    1.10    0.70
  -6 -10   2    0.10    0.40
  -6 -10   2    0.50    0.30
  -5 -10   2    6.60    0.70
  -5 -10   2    6.80    0.90
  -5 -10   2    7.60    1.30
   4  10  -2   25.80    1.40
   4  10  -2   24.30    1.50
  -4 -10   2   24.60    1.30
  -4 -10   2   23.70    1.50
  -4 -10   2   23.90    2.00
   3  10  -2   60.39    3.20
   3  10  -2   78.29    3.20
  -3 -10   2   72.09    3.10
  -3 -10   2   75.59    4.00
  -3 -10   2   73.59    3.30
   2  10  -2   10.80    0.80
   2  10  -2    9.30    0.80
  -2 -10   2    8.40    0.60
  -2 -10   2    9.00    1.20
  -2 -10   2    8.10    0.80
   1  10  -2    0.10    0.30
   1  10  -2    0.50    0.30
  -1 -10   2    0.00    0.20
  -1 -10   2    0.30    0.50
  -1 -10   2   -0.20    0.30
   0  10  -2    0.20    0.10
   0  10  -2   -0.30    0.30
   0  10  -2   -0.30    0.30
   0 -10   2    0.60    0.60
   0 -10   2    0.20    0.30
   0 -10   2    0.40    0.20
  -1  10  -2   53.29    2.10
  -1  10  -2   46.60    2.00
  -1  10  -2   39.90    2.10
  -1  10  -2   43.30    2.00
   1 -10   2   44.90    2.70
   1 -10   2   47.20    2.20
   1 -10   2   45.40    1.90
  -2  10  -2  124.69    5.10
  -2  10  -2  123.09    5.10
  -2  10  -2  123.89    5.00
  -2  10  -2  121.39    5.00
   2 -10   2  125.09    5.20
   2 -10   2  126.99    5.00
   2 -10   2  126.99    5.80
  -3  10  -2    3.20    0.40
  -3  10  -2    2.80    0.40
  -3  10  -2    2.80    0.30
  -3  10  -2    3.30    0.50
   3 -10   2    2.60    0.70
   3 -10   2    3.10    0.30
   3 -10   2    2.50    0.50
   3 -10   2    2.50    0.40
   3 -10   2    3.00    0.50
  -4  10  -2    2.50    0.40
  -4  10  -2    2.30    0.40
  -4  10  -2    3.20    0.40
  -4  10  -2    2.30    0.30
   4 -10   2    2.80    0.50
   4 -10   2    3.70    0.80
   4 -10   2    1.80    0.40
   4 -10   2    2.30    0.30
  -5  10  -2    0.20    0.30
  -5  10  -2    0.40    0.20
  -5  10  -2    0.20    0.30
   5 -10   2    1.00    0.40
   5 -10   2    0.80    0.60
   5 -10   2    1.00    0.40
  -6  10  -2   42.70    2.00
  -6  10  -2   41.30    2.00
  -6  10  -2   43.40    2.00
   6 -10   2   37.60    2.00
   6 -10   2   45.30    2.10
   6 -10   2   40.10    2.60
  -7  10  -2   10.80    0.70
  -7  10  -2    9.30    0.70
  -7  10  -2    9.00    0.70
   7 -10   2    7.70    1.30
   7 -10   2    8.50    1.00
  -8  10  -2   33.90    1.60
  -8  10  -2   31.10    1.60
  -8  10  -2   34.20    1.70
   8 -10   2   34.10    1.90
   8 -10   2   29.50    2.30
  -9  10  -2   14.40    1.00
  -9  10  -2   14.30    1.00
  -9  10  -2   15.30    0.90
   9 -10   2   14.70    1.20
   9 -10   2   11.60    1.50
 -10  10  -2    1.20    0.40
 -10  10  -2    1.20    0.40
  10 -10   2    1.80    0.70
  10 -10   2    1.80    1.00
 -11  10  -2    0.00    0.30
 -11  10  -2    0.00    0.40
  11 -10   2    0.50    0.80
  11 -10   2    0.50    0.60
 -12  10  -2    1.20    0.50
 -12  10  -2    0.90    0.50
  12 -10   2    1.10    1.00
  12 -10   2    0.90    0.70
   7   9  -2    0.80    0.40
   7   9  -2    0.60    0.70
  -7  -9   2    0.30    0.50
  -7  -9   2    0.70    0.30
   6   9  -2    1.90    0.50
   6   9  -2    3.20    0.90
  -6  -9   2    2.80    0.60
  -6  -9   2    2.10    0.40
   5   9  -2    3.30    1.00
   5   9  -2    4.40    0.70
  -5  -9   2    2.90    0.50
  -5  -9   2    3.00    0.60
   4   9  -2    7.30    0.60
   4   9  -2    6.30    0.80
  -4  -9   2    5.20    0.60
  -4  -9   2    6.70    0.80
   3   9  -2    5.40    0.60
   3   9  -2    5.20    0.70
  -3  -9   2    4.70    0.70
  -3  -9   2    4.90    0.50
   2   9  -2   17.60    1.00
   2   9  -2   18.40    1.10
  -2  -9   2   16.90    1.50
  -2  -9   2   16.00    0.90
  -2  -9   2   16.60    1.10
   1   9  -2  102.99    4.20
   1   9  -2   99.49    4.30
  -1  -9   2   98.49    4.30
  -1  -9   2   97.99    4.00
  -1  -9   2   98.19    4.80
   0   9  -2   44.90    1.90
   0   9  -2   46.80    2.10
   0   9  -2   45.20    1.90
   0   9  -2   42.20    2.00
   0   9  -2   46.80    2.10
   0  -9   2   45.60    1.90
   0  -9   2   43.00    2.20
   0  -9   2   46.10    2.60
  -1   9  -2  363.66   14.60
  -1   9  -2  382.06   14.60
  -1   9  -2  351.46   14.60
  -1   9  -2  392.06   14.80
  -1   9  -2  373.36   14.70
   1  -9   2  385.16   14.60
   1  -9   2  371.46   14.80
   1  -9   2  363.66   15.10
   1  -9   2  392.76   15.30
  -2   9  -2  107.19    4.50
  -2   9  -2  110.99    4.40
  -2   9  -2  105.69    4.40
  -2   9  -2  111.89    4.50
   2  -9   2  114.49    5.10
   2  -9   2  107.19    4.60
   2  -9   2  115.39    4.60
   2  -9   2  101.79    4.40
   2  -9   2  105.09    4.30
  -3   9  -2  110.29    4.50
  -3   9  -2  109.79    4.50
  -3   9  -2  117.29    4.50
  -3   9  -2  104.39    4.30
  -3   9  -2  103.09    5.00
   3  -9   2  103.89    4.50
   3  -9   2  113.59    5.10
   3  -9   2  109.19    4.40
   3  -9   2  116.39    4.60
   3  -9   2  104.59    4.60
  -4   9  -2   40.30    1.80
  -4   9  -2   35.40    2.30
  -4   9  -2   36.70    1.60
  -4   9  -2   42.90    2.00
  -4   9  -2   39.90    1.80
   4  -9   2   37.60    1.80
   4  -9   2   39.40    1.70
   4  -9   2   39.00    2.40
   4  -9   2   38.70    1.80
   4  -9   2   43.30    2.00
  -5   9  -2   26.20    1.30
  -5   9  -2   29.10    1.30
  -5   9  -2   26.00    1.30
   5  -9   2   26.30    1.90
   5  -9   2   25.40    1.40
   5  -9   2   23.50    1.40
   5  -9   2   24.70    1.30
  -6   9  -2    0.40    0.20
  -6   9  -2    0.20    0.30
  -6   9  -2   -0.10    0.20
  -6   9  -2    0.30    0.20
   6  -9   2   -0.20    0.60
   6  -9   2    0.20    0.30
   6  -9   2    0.10    0.40
   6  -9   2   -0.10    0.20
  -7   9  -2   44.00    2.10
  -7   9  -2   45.40    2.10
  -7   9  -2   46.70    2.10
   7  -9   2   48.60    2.30
   7  -9   2   42.20    2.10
   7  -9   2   45.00    2.70
  -8   9  -2   17.70    1.00
  -8   9  -2   17.90    1.10
  -8   9  -2   18.50    1.10
   8  -9   2   18.80    1.30
   8  -9   2   16.70    1.70
  -9   9  -2    5.00    0.50
  -9   9  -2    4.80    0.60
  -9   9  -2    4.90    0.60
   9  -9   2    4.00    0.70
   9  -9   2    4.80    1.10
 -10   9  -2    0.50    0.40
 -10   9  -2    0.50    0.30
  10  -9   2    0.20    0.70
  10  -9   2    0.50    0.50
 -11   9  -2    0.50    0.40
 -11   9  -2    0.20    0.40
  11  -9   2   -0.10    0.50
  11  -9   2   -0.50    0.70
 -12   9  -2   -0.10    0.40
 -12   9  -2   -0.10    0.40
  12  -9   2   -1.10    0.50
  12  -9   2    0.70    0.90
  -8  -8   2    2.60    0.50
   7   8  -2    0.90    0.50
   7   8  -2    0.40    0.50
  -7  -8   2    0.50    0.30
  -7  -8   2    0.60    0.50
   6   8  -2   -0.30    0.40
   6   8  -2    0.30    0.50
  -6  -8   2   -0.30    0.30
  -6  -8   2    0.20    0.40
   5   8  -2   29.80    1.70
   5   8  -2   27.30    2.00
   5   8  -2   31.30    1.50
  -5  -8   2   29.30    1.70
  -5  -8   2   29.40    1.50
   4   8  -2   31.30    1.70
   4   8  -2   36.20    2.70
   4   8  -2   32.40    1.60
  -4  -8   2   31.70    1.60
  -4  -8   2   30.10    1.80
   3   8  -2    7.70    0.80
   3   8  -2    8.50    0.60
  -3  -8   2    5.80    0.90
  -3  -8   2    6.80    0.60
   2   8  -2   14.00    0.90
   2   8  -2   12.10    1.20
  -2  -8   2   13.20    0.80
  -2  -8   2   11.40    0.90
  -2  -8   2   14.10    1.30
   1   8  -2   28.40    1.40
   1   8  -2   31.40    1.50
   1   8  -2   33.10    1.60
  -1  -8   2   31.80    2.00
  -1  -8   2   28.00    1.80
  -1  -8   2   30.00    1.40
  -1  -8   2   28.80    1.60
   0   8  -2    0.10    0.30
   0   8  -2    0.10    0.10
   0   8  -2    0.10    0.20
   0   8  -2    0.00    0.20
   0   8  -2    0.40    0.30
   0  -8   2    0.40    0.30
   0  -8   2    0.00    0.10
   0  -8   2   -0.30    0.40
   0  -8   2    0.10    0.30
  -1   8  -2   94.19    3.90
  -1   8  -2   96.49    3.90
  -1   8  -2   98.39    4.00
  -1   8  -2   99.49    4.00
   1  -8   2   96.39    4.10
   1  -8   2   99.89    4.50
   1  -8   2   95.59    4.10
   1  -8   2   96.79    4.30
  -2   8  -2   64.29    2.70
  -2   8  -2   61.59    3.20
  -2   8  -2   69.69    2.80
  -2   8  -2   67.69    2.80
  -2   8  -2   63.69    2.70
   2  -8   2   68.69    2.90
   2  -8   2   63.89    2.80
   2  -8   2   65.59    2.70
   2  -8   2   67.29    3.30
   2  -8   2   62.49    2.80
  -3   8  -2  164.28    6.30
  -3   8  -2  158.08    6.20
  -3   8  -2  166.08    6.20
  -3   8  -2  146.69    6.70
  -3   8  -2  150.38    6.10
   3  -8   2  157.38    6.30
   3  -8   2  154.88    6.10
   3  -8   2  161.68    6.80
   3  -8   2  152.98    6.30
   3  -8   2  141.79    6.20
  -4   8  -2   76.89    3.20
  -4   8  -2   83.29    3.40
  -4   8  -2   75.09    3.80
  -4   8  -2   80.49    3.30
  -4   8  -2   81.19    3.30
   4  -8   2   83.69    3.90
   4  -8   2   74.79    3.40
   4  -8   2   80.39    3.20
   4  -8   2   80.09    3.30
  -5   8  -2   65.99    2.90
  -5   8  -2   61.99    2.70
  -5   8  -2   70.39    2.90
  -5   8  -2   59.19    3.30
   5  -8   2   67.09    2.80
   5  -8   2   71.39    3.00
   5  -8   2   72.89    3.00
   5  -8   2   70.99    3.50
  -6   8  -2   20.00    1.00
  -6   8  -2   23.10    1.30
  -6   8  -2   24.60    1.20
  -6   8  -2   22.40    1.20
   6  -8   2   25.90    1.40
   6  -8   2   23.70    1.20
   6  -8   2   22.80    1.10
   6  -8   2   22.20    1.80
  -7   8  -2  115.39    4.70
  -7   8  -2  119.09    4.80
  -7   8  -2  109.99    4.70
   7  -8   2  119.89    4.90
   7  -8   2  111.19    4.70
   7  -8   2  109.79    5.30
  -8   8  -2   70.09    3.00
  -8   8  -2   71.49    3.10
  -8   8  -2   69.49    3.10
   8  -8   2   66.89    3.70
   8  -8   2   69.59    3.20
  -9   8  -2   13.80    0.90
  -9   8  -2   12.80    0.80
  -9   8  -2   15.20    1.00
   9  -8   2   13.00    1.10
   9  -8   2   12.50    1.60
 -10   8  -2    0.40    0.30
 -10   8  -2    0.80    0.40
  10  -8   2    0.40    0.50
  10  -8   2    0.00    0.70
 -11   8  -2    1.50    0.50
 -11   8  -2    2.30    0.50
  11  -8   2    1.10    0.60
  11  -8   2    1.90    0.90
 -12   8  -2    0.40    0.40
 -12   8  -2   -0.50    0.30
  12  -8   2    0.60    0.80
  12  -8   2    0.60    0.60
   8   7  -2    0.10    0.50
   8   7  -2    0.20    0.70
  -8  -7   2    0.50    0.30
  -8  -7   2    0.80    0.50
   7   7  -2   -0.10    0.50
   7   7  -2    0.60    0.50
  -7  -7   2    0.30    0.30
  -7  -7   2    0.10    0.40
   6   7  -2   14.20    1.50
   6   7  -2   15.10    1.10
  -6  -7   2   15.40    1.20
  -6  -7   2   13.00    0.90
   5   7  -2   10.60    1.00
   5   7  -2   11.70    0.80
   5   7  -2   12.10    1.20
  -5  -7   2    9.70    0.90
  -5  -7   2   11.40    0.80
   4   7  -2   34.80    2.20
   4   7  -2   41.50    1.80
   4   7  -2   39.20    2.00
  -4  -7   2   39.70    2.00
  -4  -7   2   38.00    1.80
   3   7  -2    6.30    0.70
   3   7  -2    8.40    1.00
  -3  -7   2    7.00    0.60
  -3  -7   2    7.10    0.60
   2   7  -2   21.90    1.10
   2   7  -2   19.30    1.10
   2   7  -2   22.50    1.30
  -2  -7   2   22.30    1.10
  -2  -7   2   20.10    1.40
  -2  -7   2   22.10    1.20
  -2  -7   2   20.60    1.30
   1   7  -2    3.40    0.40
   1   7  -2    3.30    0.30
   1   7  -2    3.50    0.40
   1   7  -2    3.40    0.60
   1   7  -2    3.40    0.30
  -1  -7   2    3.30    0.30
  -1  -7   2    4.10    0.70
  -1  -7   2    4.00    0.60
  -1  -7   2    3.20    0.40
  -1  -7   2    3.70    0.60
  -1  -7   2    2.50    0.40
   0   7  -2    0.10    0.10
   0   7  -2   -0.10    0.10
   0   7  -2   -0.10    0.30
   0   7  -2    0.20    0.20
   0   7  -2    0.60    0.20
   0   7  -2    0.10    0.30
   0  -7   2    0.00    0.20
   0  -7   2   -0.10    0.20
   0  -7   2   -0.10    0.20
   0  -7   2   -0.10    0.30
   0  -7   2    0.10    0.10
   0  -7   2   -0.30    0.20
  -1   7  -2   49.50    2.00
  -1   7  -2   46.30    2.20
  -1   7  -2   46.30    2.10
  -1   7  -2   49.90    2.10
  -1   7  -2   50.29    2.10
   1  -7   2   50.79    2.00
   1  -7   2   48.10    2.30
   1  -7   2   49.10    2.20
   1  -7   2   49.30    2.50
   1  -7   2   47.40    2.20
   1  -7   2   49.90    2.20
  -2   7  -2   20.80    0.90
  -2   7  -2   20.30    1.40
  -2   7  -2   20.80    1.00
  -2   7  -2   24.40    1.10
  -2   7  -2   22.10    1.10
  -2   7  -2   21.10    1.00
   2  -7   2   21.90    1.20
   2  -7   2   20.50    1.10
   2  -7   2   19.70    1.10
   2  -7   2   21.30    0.90
   2  -7   2   21.10    1.40
  -3   7  -2    1.10    0.30
  -3   7  -2    1.50    0.30
  -3   7  -2    1.30    0.20
  -3   7  -2    1.10    0.30
  -3   7  -2    0.70    0.20
  -3   7  -2    0.50    0.40
   3  -7   2    0.60    0.20
   3  -7   2    0.90    0.50
   3  -7   2    1.10    0.30
   3  -7   2    2.00    0.40
   3  -7   2    1.10    0.20
   3  -7   2    0.70    0.30
  -4   7  -2  491.45   19.20
  -4   7  -2  474.65   19.20
  -4   7  -2  478.45   19.70
  -4   7  -2  505.95   19.10
  -4   7  -2  501.05   19.20
  -4   7  -2  531.55   19.10
   4  -7   2  516.25   19.10
   4  -7   2  495.55   19.70
   4  -7   2  484.05   19.20
   4  -7   2  498.15   19.20
   4  -7   2  481.95   19.10
   4  -7   2  462.55   19.20
  -5   7  -2    0.20    0.20
  -5   7  -2    0.10    0.20
  -5   7  -2    0.10    0.10
  -5   7  -2    0.40    0.40
  -5   7  -2    0.20    0.30
   5  -7   2   -0.10    0.40
   5  -7   2    0.60    0.60
   5  -7   2    0.20    0.20
   5  -7   2    0.10    0.20
   5  -7   2    0.10    0.20
  -6   7  -2    3.50    0.50
  -6   7  -2    3.50    0.40
  -6   7  -2    3.20    0.40
  -6   7  -2    4.00    0.50
   6  -7   2    3.70    0.40
   6  -7   2    4.00    0.60
   6  -7   2    3.90    0.30
   6  -7   2    3.60    0.40
   6  -7   2    3.30    0.80
  -7   7  -2   65.39    2.80
  -7   7  -2   64.49    2.70
  -7   7  -2   69.39    2.90
   7  -7   2   65.39    3.40
   7  -7   2   63.39    2.70
   7  -7   2   62.29    2.60
   7  -7   2   64.19    3.00
   7  -7   2   61.29    2.80
  -8   7  -2    1.10    0.40
  -8   7  -2    1.30    0.30
  -8   7  -2    1.00    0.30
   8  -7   2    1.30    0.80
   8  -7   2    1.80    0.50
  -9   7  -2   21.90    1.10
  -9   7  -2   22.90    1.30
  -9   7  -2   22.10    1.30
   9  -7   2   22.20    1.90
   9  -7   2   21.60    1.50
 -10   7  -2   13.20    0.90
 -10   7  -2   13.00    1.00
  10  -7   2   16.10    2.00
  10  -7   2   12.10    1.60
 -11   7  -2    3.30    0.60
 -11   7  -2    3.20    0.60
  11  -7   2    3.10    1.00
  11  -7   2    3.50    0.80
 -12   7  -2    1.40    0.50
 -12   7  -2    2.80    0.50
  12  -7   2    2.60    0.90
  12  -7   2    1.30    0.60
   9   6  -2    6.40    0.90
   9   6  -2    6.60    1.30
  -9  -6   2    7.90    1.00
   8   6  -2    5.60    1.20
   8   6  -2    8.20    0.90
  -8  -6   2    7.40    0.70
   7   6  -2   14.10    1.60
   7   6  -2   13.30    1.10
  -7  -6   2   14.20    1.20
  -7  -6   2   14.80    0.90
   6   6  -2    3.20    0.80
   6   6  -2    3.50    0.60
  -6  -6   2    3.60    0.50
  -6  -6   2    5.70    0.80
   5   6  -2   19.40    1.60
   5   6  -2   19.10    1.30
   5   6  -2   21.00    1.10
  -5  -6   2   19.80    1.10
  -5  -6   2   20.10    1.30
   4   6  -2   56.99    3.00
   4   6  -2   59.39    2.50
   4   6  -2   57.09    2.70
  -4  -6   2   58.19    2.50
  -4  -6   2   58.39    2.70
  -4  -6   2   54.39    2.50
   3   6  -2  106.49    4.60
   3   6  -2  105.39    4.20
   3   6  -2  105.89    4.40
  -3  -6   2   96.29    4.20
  -3  -6   2  103.19    4.20
  -3  -6   2   99.99    4.40
  -3  -6   2  101.29    4.60
   2   6  -2   -0.10    0.20
   2   6  -2    0.20    0.20
   2   6  -2    0.20    0.30
   2   6  -2    0.60    0.30
   2   6  -2    0.00    0.20
  -2  -6   2    0.00    0.30
  -2  -6   2   -0.20    0.20
  -2  -6   2   -0.10    0.20
  -2  -6   2    0.10    0.30
   1   6  -2    7.20    0.40
   1   6  -2    7.30    0.40
   1   6  -2    6.70    0.70
   1   6  -2    6.90    0.50
   1   6  -2    7.20    0.50
   1   6  -2    6.00    0.60
  -1  -6   2    7.30    0.50
  -1  -6   2    7.50    0.70
  -1  -6   2    7.00    0.60
  -1  -6   2    7.00    0.80
  -1  -6   2    6.90    0.60
  -1  -6   2    6.20    0.50
   0   6  -2   15.80    0.90
   0   6  -2   12.50    0.80
   0   6  -2   14.40    0.80
   0   6  -2   16.00    0.90
   0   6  -2   14.40    0.70
   0   6  -2   16.20    0.70
   0  -6   2   15.90    1.10
   0  -6   2   14.60    0.90
   0  -6   2   14.50    0.90
   0  -6   2   16.20    0.70
   0  -6   2   15.30    0.80
   0  -6   2   13.80    1.00
  -1   6  -2   28.60    1.40
  -1   6  -2   28.80    1.20
  -1   6  -2   29.40    1.30
  -1   6  -2   29.70    1.40
  -1   6  -2   29.40    1.40
   1  -6   2   27.70    1.30
   1  -6   2   29.50    1.60
   1  -6   2   27.50    1.40
   1  -6   2   29.90    1.20
   1  -6   2   28.90    1.40
   1  -6   2   27.60    1.40
   2  -6   2  682.43   26.90
   2  -6   2  692.13   26.60
  -3   6  -2    0.00    0.20
  -3   6  -2   -0.10    0.20
  -3   6  -2    0.40    0.30
  -3   6  -2    0.00    0.10
  -3   6  -2    0.10    0.10
  -3   6  -2    0.70    0.30
   3  -6   2    0.10    0.40
   3  -6   2    0.20    0.20
   3  -6   2    0.10    0.20
   3  -6   2    0.20    0.20
   3  -6   2    0.00    0.20
   3  -6   2    0.80    0.30
  -4   6  -2   52.99    2.70
  -4   6  -2   59.79    2.40
  -4   6  -2   62.19    2.50
  -4   6  -2   57.39    2.90
  -4   6  -2   57.99    2.60
   4  -6   2   65.39    2.60
   4  -6   2   62.49    3.00
   4  -6   2   56.19    2.60
   4  -6   2   58.39    2.40
   4  -6   2   62.09    2.50
   4  -6   2   60.69    2.60
  -5   6  -2   29.50    1.30
  -5   6  -2   28.80    1.40
  -5   6  -2   28.90    1.40
  -5   6  -2   27.00    1.80
  -5   6  -2   31.50    1.40
  -5   6  -2   30.60    1.40
   5  -6   2   29.20    1.30
   5  -6   2   30.40    1.30
   5  -6   2   30.70    1.90
   5  -6   2   29.10    1.50
   5  -6   2   29.00    1.40
   5  -6   2   30.20    1.50
  -6   6  -2    2.40    0.30
  -6   6  -2    2.60    0.40
  -6   6  -2    2.80    0.40
  -6   6  -2    2.20    0.30
   6  -6   2    2.20    0.30
   6  -6   2    2.30    0.50
   6  -6   2    2.30    0.40
   6  -6   2    2.10    0.30
   6  -6   2    2.60    0.80
  -7   6  -2   19.10    1.10
  -7   6  -2   19.50    1.00
  -7   6  -2   20.70    1.10
   7  -6   2   19.00    1.00
   7  -6   2   19.10    1.60
   7  -6   2   18.30    0.90
   7  -6   2   18.80    1.20
   7  -6   2   18.80    1.00
  -8   6  -2   35.20    1.60
  -8   6  -2   38.50    1.80
  -8   6  -2   39.40    1.80
   8  -6   2   36.80    2.40
   8  -6   2   34.60    1.70
   8  -6   2   37.00    2.00
  -9   6  -2   13.10    0.90
  -9   6  -2   11.80    0.90
   9  -6   2   12.60    1.10
   9  -6   2   11.20    1.50
 -10   6  -2   17.30    1.10
 -10   6  -2   19.50    1.20
  10  -6   2   15.60    1.70
  10  -6   2   16.20    1.40
 -11   6  -2    0.20    0.30
 -11   6  -2    0.80    0.40
  11  -6   2    0.80    0.60
  11  -6   2    0.20    0.80
 -12   6  -2    1.50    0.50
 -12   6  -2    1.20    0.50
  12  -6   2    1.40    0.80
  12  -6   2    1.60    0.60
   9   5  -2    1.40    0.80
   9   5  -2    1.70    0.60
  -9  -5   2    1.70    0.40
  -9  -5   2    1.20    0.60
   8   5  -2    8.60    1.30
   8   5  -2    6.70    0.90
  -8  -5   2    7.70    1.20
  -8  -5   2    8.60    0.70
   7   5  -2   11.40    1.00
   7   5  -2   10.00    1.30
  -7  -5   2   10.60    0.80
  -7  -5   2   10.60    1.00
   6   5  -2    6.00    1.00
   6   5  -2    5.40    0.80
   6   5  -2    5.20    0.50
  -6  -5   2    6.40    0.80
  -6  -5   2    5.20    0.40
  -6  -5   2    4.90    0.60
   5   5  -2   15.20    1.10
   5   5  -2   12.80    1.30
   5   5  -2   14.10    0.70
   5   5  -2   13.10    0.80
  -5  -5   2   12.10    0.80
  -5  -5   2   14.30    0.80
  -5  -5   2   15.30    1.10
   4   5  -2   34.60    1.50
   4   5  -2   36.60    2.10
   4   5  -2   35.20    1.80
   4   5  -2   35.00    1.60
  -4  -5   2   33.10    2.00
  -4  -5   2   34.40    1.60
  -4  -5   2   37.10    1.40
  -4  -5   2   33.90    1.80
  -4  -5   2   32.70    1.60
   3   5  -2    1.70    0.40
   3   5  -2    1.90    0.60
   3   5  -2    2.20    0.30
   3   5  -2    1.80    0.30
   3   5  -2    1.50    0.40
   3   5  -2    2.10    0.20
  -3  -5   2    2.20    0.40
  -3  -5   2    2.20    0.20
  -3  -5   2    1.70    0.30
  -3  -5   2    2.20    0.50
  -3  -5   2    2.00    0.30
  -3  -5   2    1.70    0.40
   2   5  -2  398.76   15.90
   2   5  -2  424.86   15.80
   2   5  -2  439.76   16.30
   2   5  -2  412.46   16.10
   2   5  -2  409.06   16.00
   2   5  -2  387.06   16.10
  -2  -5   2  396.76   16.10
  -2  -5   2  389.86   16.10
  -2  -5   2  404.56   16.00
  -2  -5   2  425.16   15.90
  -2  -5   2  421.46   16.30
   1   5  -2  417.26   16.50
   1   5  -2  422.46   16.60
   1   5  -2  442.46   16.60
   1   5  -2  432.36   16.40
   1   5  -2  418.56   16.70
  -1  -5   2  415.56   16.60
  -1  -5   2  407.46   16.60
  -1  -5   2  444.96   16.80
  -1  -5   2  429.56   16.70
   0   5  -2   20.20    0.90
   0   5  -2   20.00    0.90
   0   5  -2   19.50    0.90
   0   5  -2   20.30    1.00
   0   5  -2   18.90    1.00
   0   5  -2   20.20    1.00
   0  -5   2   19.00    1.00
   0  -5   2   20.10    0.90
   0  -5   2   19.90    1.20
   0  -5   2   18.50    1.00
   0  -5   2   20.20    1.10
   0  -5   2   19.80    1.00
  -1   5  -2  147.39    5.80
  -1   5  -2  142.69    5.80
  -1   5  -2  143.79    5.80
  -1   5  -2  146.59    5.70
  -1   5  -2  145.09    6.00
  -1   5  -2  154.58    5.80
   1  -5   2  142.29    5.80
   1  -5   2  136.69    5.80
   1  -5   2  145.69    5.80
   1  -5   2  146.99    5.70
   1  -5   2  147.59    6.00
   1  -5   2  148.59    5.80
  -2   5  -2  266.77   10.30
  -2   5  -2  261.27   10.40
  -2   5  -2  261.07   10.40
  -2   5  -2  265.07   10.60
  -2   5  -2  262.87   10.40
  -2   5  -2  259.37   10.30
   2  -5   2  255.37   10.40
   2  -5   2  272.77   10.30
   2  -5   2  268.37   10.30
   2  -5   2  271.27   10.40
   2  -5   2  271.97   10.60
   2  -5   2  261.77   10.40
  -3   5  -2  127.69    5.50
  -3   5  -2  139.09    5.40
  -3   5  -2  133.19    5.50
  -3   5  -2  141.39    5.40
  -3   5  -2  137.09    5.80
  -3   5  -2  139.99    5.50
   3  -5   2  140.69    5.80
   3  -5   2  130.49    5.50
   3  -5   2  142.19    5.50
   3  -5   2  141.49    5.40
   3  -5   2  137.09    5.40
   3  -5   2  133.79    5.50
  -4   5  -2   -0.10    0.30
  -4   5  -2    0.00    0.20
  -4   5  -2    0.40    0.10
  -4   5  -2    0.90    0.20
  -4   5  -2    0.30    0.20
   4  -5   2    0.40    0.20
   4  -5   2    0.30    0.10
   4  -5   2    0.90    0.50
   4  -5   2    0.30    0.20
   4  -5   2    0.60    0.30
   4  -5   2    0.20    0.10
  -5   5  -2   52.89    2.30
  -5   5  -2   53.29    2.20
  -5   5  -2   50.59    2.30
  -5   5  -2   53.99    2.30
  -5   5  -2   54.99    2.40
  -5   5  -2   50.69    2.70
   5  -5   2   55.29    2.10
   5  -5   2   56.69    2.40
   5  -5   2   51.79    2.40
   5  -5   2   54.89    2.70
   5  -5   2   53.59    2.20
  -6   5  -2   73.89    3.10
  -6   5  -2   73.29    3.30
  -6   5  -2   77.59    3.30
  -6   5  -2   76.19    3.20
  -6   5  -2   81.69    3.30
  -6   5  -2   76.69    3.70
   6  -5   2   75.69    3.20
   6  -5   2   75.99    3.10
   6  -5   2   76.39    3.70
   6  -5   2   77.49    3.10
   6  -5   2   81.19    3.40
  -7   5  -2    1.20    0.20
  -7   5  -2    0.70    0.30
  -7   5  -2    2.40    0.40
   7  -5   2    1.00    0.70
   7  -5   2    1.20    0.30
   7  -5   2    0.90    0.30
   7  -5   2    0.30    0.40
  -8   5  -2    8.30    0.70
  -8   5  -2    8.80    0.50
  -8   5  -2    8.20    0.70
   8  -5   2    9.10    1.30
   8  -5   2    8.90    0.90
  -9   5  -2    7.00    0.70
  -9   5  -2    6.60    0.70
   9  -5   2    4.40    1.10
   9  -5   2    6.70    0.90
 -10   5  -2    8.10    0.70
 -10   5  -2    6.70    0.70
  10  -5   2    5.90    0.90
  10  -5   2    5.70    1.20
 -11   5  -2    3.70    0.60
 -11   5  -2    3.60    0.60
  11  -5   2    2.00    0.90
  11  -5   2    2.40    0.70
 -12   5  -2    0.60    0.40
 -12   5  -2    1.20    0.40
  12  -5   2    0.80    0.60
  12  -5   2    0.60    0.80
  10   4  -2    0.30    0.50
 -10  -4   2    0.10    0.40
 -10  -4   2    0.40    0.50
   9   4  -2    1.20    0.80
   9   4  -2    1.00    0.50
  -9  -4   2    2.50    0.70
  -9  -4   2    2.20    0.60
   8   4  -2    3.70    0.70
   8   4  -2    2.30    0.70
  -8  -4   2    3.60    0.70
   7   4  -2   49.20    2.90
   7   4  -2   52.79    2.50
  -7  -4   2   49.00    2.20
  -7  -4   2   48.90    2.50
   6   4  -2  244.68   10.80
   6   4  -2  243.78   10.10
   6   4  -2  257.37   10.40
  -6  -4   2  261.47   10.10
  -6  -4   2  277.27   10.50
  -6  -4   2  258.47   10.40
   5   4  -2   34.00    1.50
   5   4  -2   33.40    1.80
   5   4  -2   34.40    1.50
   5   4  -2   34.90    2.10
  -5  -4   2   37.30    1.80
  -5  -4   2   36.10    1.50
  -5  -4   2   32.70    1.60
   4   4  -2   75.09    3.50
   4   4  -2   69.49    3.10
   4   4  -2   71.49    3.20
   4   4  -2   73.59    2.90
   4   4  -2   69.19    3.20
  -4  -4   2   74.69    3.10
  -4  -4   2   72.49    3.20
  -4  -4   2   72.89    3.10
  -4  -4   2   75.49    2.90
  -4  -4   2   74.89    3.50
   3   4  -2  385.36   15.10
   3   4  -2  388.16   14.90
   3   4  -2  384.56   15.10
   3   4  -2  401.26   15.30
   3   4  -2  387.56   14.80
   3   4  -2  377.36   15.00
  -3  -4   2  386.46   15.30
  -3  -4   2  384.36   14.90
  -3  -4   2  357.56   15.10
  -3  -4   2  374.06   15.10
  -3  -4   2  395.76   14.80
  -3  -4   2  385.06   15.20
   2   4  -2  486.25   19.90
   2   4  -2  519.95   19.90
   2   4  -2  533.55   19.70
   2   4  -2  493.95   19.80
   2   4  -2  529.65   20.10
   2   4  -2  493.65   19.80
  -2  -4   2  519.95   20.00
  -2  -4   2  509.85   19.90
  -2  -4   2  508.95   20.00
   1   4  -2  153.88    6.10
   1   4  -2  145.99    6.00
   1   4  -2  150.68    5.90
   1   4  -2  151.58    5.80
   1   4  -2  149.19    6.00
  -1  -4   2  155.48    6.10
  -1  -4   2  153.88    5.90
  -1  -4   2  144.29    5.90
  -1  -4   2  141.29    6.00
  -1  -4   2  150.18    6.00
   0   4  -2    0.00    0.10
   0   4  -2    0.10    0.10
   0   4  -2   -0.20    0.20
   0   4  -2    0.10    0.20
   0   4  -2    0.30    0.20
   0   4  -2    0.00    0.10
   0  -4   2   -0.10    0.20
   0  -4   2   -0.10    0.20
   0  -4   2   -0.10    0.10
   0  -4   2    0.30    0.20
   0  -4   2    0.10    0.20
   0  -4   2    0.10    0.20
  -1   4  -2  932.21   96.49
  -1   4  -2  945.11   38.40
  -1   4  -2  865.01   77.09
   1  -4   2 1044.40   80.19
   1  -4   2  986.80   38.50
   1  -4   2 1040.20   97.59
  -2   4  -2  372.56   14.30
  -2   4  -2  361.86   14.20
  -2   4  -2  362.76   14.30
   2  -4   2  372.76   14.50
   2  -4   2  356.96   14.20
   2  -4   2  376.96   14.30
  -3   4  -2   25.80    1.40
  -3   4  -2   23.50    1.00
  -3   4  -2   24.40    1.10
  -3   4  -2   24.90    1.20
  -3   4  -2   23.30    1.20
   3  -4   2   23.20    1.10
   3  -4   2   24.70    1.00
   3  -4   2   25.20    1.20
   3  -4   2   22.40    1.10
   3  -4   2   25.30    1.10
   3  -4   2   24.30    1.40
  -4   4  -2  813.32   32.40
   4  -4   2  846.52   32.40
  -5   4  -2   47.80    2.20
  -5   4  -2   49.10    2.50
  -5   4  -2   49.70    2.10
  -5   4  -2   48.60    2.20
  -5   4  -2   49.00    2.00
  -5   4  -2   49.30    2.10
   5  -4   2   50.39    2.60
   5  -4   2   46.60    2.50
   5  -4   2   46.50    2.10
   5  -4   2   50.09    2.00
   5  -4   2   49.99    2.20
  -6   4  -2   50.89    2.20
  -6   4  -2   51.59    2.20
  -6   4  -2   50.39    2.10
  -6   4  -2   43.00    2.00
  -6   4  -2   49.50    2.10
  -6   4  -2   47.70    2.20
  -6   4  -2   48.20    2.60
   6  -4   2   49.90    2.10
   6  -4   2   50.89    2.70
   6  -4   2   48.90    2.10
   6  -4   2   52.59    2.30
  -7   4  -2    7.40    0.60
  -7   4  -2    5.70    0.40
  -7   4  -2    6.10    0.60
  -7   4  -2    7.40    0.60
   7  -4   2    5.10    1.40
   7  -4   2    6.40    0.80
   7  -4   2    6.10    0.50
  -8   4  -2   25.20    1.30
  -8   4  -2   26.20    1.40
  -8   4  -2   24.40    1.00
   8  -4   2   22.10    1.90
   8  -4   2   25.50    1.50
   8  -4   2   24.70    1.30
  -9   4  -2    0.80    0.40
  -9   4  -2    1.10    0.40
   9  -4   2   -0.20    0.40
   9  -4   2    0.30    0.60
 -10   4  -2   -0.20    0.30
 -10   4  -2    0.20    0.40
  10  -4   2    0.20    0.50
  10  -4   2   -0.10    0.60
 -11   4  -2   -0.20    0.30
 -11   4  -2   -0.40    0.30
  11  -4   2    0.00    0.50
  11  -4   2    0.30    0.80
 -12   4  -2    0.40    0.40
 -12   4  -2    0.30    0.40
  12  -4   2    1.40    0.60
  12  -4   2   -0.50    0.70
  10   3  -2    0.00    0.50
  10   3  -2    0.20    0.70
 -10  -3   2   -0.10    0.30
 -10  -3   2   -0.10    0.50
   9   3  -2    2.40    0.60
   9   3  -2    3.30    0.90
  -9  -3   2    3.40    0.50
  -9  -3   2    3.20    0.70
   8   3  -2    9.50    1.00
   8   3  -2    7.50    1.10
  -8  -3   2    9.70    0.80
  -8  -3   2    9.40    1.00
  -8  -3   2    8.30    0.70
   7   3  -2   15.60    0.80
   7   3  -2   19.50    1.30
   7   3  -2   16.80    1.60
  -7  -3   2   18.60    1.00
  -7  -3   2   18.00    1.00
  -7  -3   2   18.40    1.30
   6   3  -2    2.40    0.30
   6   3  -2    3.80    0.40
   6   3  -2    2.70    0.70
   6   3  -2    3.90    0.70
   6   3  -2    3.10    0.30
  -6  -3   2    3.70    0.60
  -6  -3   2    3.40    0.50
  -6  -3   2    2.90    0.40
   5   3  -2    7.00    0.90
   5   3  -2    7.50    0.50
   5   3  -2    7.80    0.50
   5   3  -2    6.70    0.80
  -5  -3   2    7.40    0.90
  -5  -3   2    7.10    0.60
  -5  -3   2    7.30    0.60
  -5  -3   2    7.00    0.50
  -5  -3   2    6.70    0.80
  -5  -3   2    7.20    0.50
   4   3  -2    0.40    0.20
   4   3  -2   -0.10    0.40
   4   3  -2    0.30    0.20
   4   3  -2    0.40    0.20
   4   3  -2    0.60    0.40
  -4  -3   2    0.10    0.20
  -4  -3   2    0.30    0.30
  -4  -3   2    0.00    0.30
  -4  -3   2    0.40    0.30
  -4  -3   2    0.30    0.20
  -4  -3   2    0.30    0.20
   3   3  -2  210.48    8.60
   3   3  -2  206.88    8.50
   3   3  -2  213.98    8.30
   3   3  -2  213.78    8.30
   3   3  -2  211.38    8.40
   3   3  -2  218.38    8.50
  -3  -3   2  200.88    8.50
  -3  -3   2  212.38    8.50
  -3  -3   2  219.98    8.60
  -3  -3   2  200.08    8.30
  -3  -3   2  214.88    8.30
  -3  -3   2  225.98    8.30
   2   3  -2  490.25   75.29
   2   3  -2  567.74   66.99
   2   3  -2  675.03   26.40
  -2  -3   2  659.93   26.50
  -2  -3   2  682.03   86.29
  -2  -3   2  802.92   76.99
   1   3  -2    1.70    0.30
   1   3  -2    1.70    0.30
   1   3  -2    1.60    0.20
   1   3  -2    1.40    0.20
   1   3  -2    1.60    0.30
   1   3  -2    2.00    0.30
  -1  -3   2    1.40    0.20
  -1  -3   2    1.40    0.30
  -1  -3   2    1.40    0.20
  -1  -3   2    1.80    0.30
  -1  -3   2    1.60    0.30
  -1  -3   2    1.80    0.20
   0   3  -2 5210.58  245.38
   0   3  -2 5739.83  281.37
   0  -3   2 4770.62  268.57
   0  -3   2 5092.79  245.48
  -1   3  -2 6930.01  337.27
  -1   3  -2 7036.40  313.37
   1  -3   2 6756.12  331.07
  -2   3  -2   50.19    2.20
  -2   3  -2   53.59    2.00
  -2   3  -2   54.99    2.20
  -2   3  -2   53.59    2.30
  -2   3  -2   51.89    2.20
  -2   3  -2   51.39    2.10
   2  -3   2   51.19    2.20
   2  -3   2   48.10    2.20
   2  -3   2   51.99    2.20
   2  -3   2   53.49    2.30
   2  -3   2   52.29    2.10
   2  -3   2   51.09    2.00
  -3   3  -2  296.97   11.30
  -3   3  -2  297.77   11.50
  -3   3  -2  280.47   11.30
  -3   3  -2  274.27   11.20
   3  -3   2  293.87   11.30
   3  -3   2  279.07   11.30
   3  -3   2  301.17   11.50
   3  -3   2  277.67   11.30
   3  -3   2  306.07   11.30
  -4   3  -2   41.30    1.90
  -4   3  -2   45.40    2.20
  -4   3  -2   44.00    1.80
  -4   3  -2   42.00    1.90
  -4   3  -2   45.00    1.90
  -4   3  -2   42.00    1.80
  -4   3  -2   44.70    1.80
   4  -3   2   41.70    1.80
   4  -3   2   42.10    1.80
   4  -3   2   43.90    1.90
   4  -3   2   40.40    1.90
   4  -3   2   47.90    2.50
  -5   3  -2  143.29    6.00
  -5   3  -2  155.88    6.00
  -5   3  -2  151.38    6.40
  -5   3  -2  144.39    5.90
  -5   3  -2  147.59    6.00
  -5   3  -2  154.28    6.00
  -5   3  -2  147.39    5.90
   5  -3   2  157.58    6.20
   5  -3   2  148.99    5.90
   5  -3   2  153.18    6.40
   5  -3   2  139.99    6.30
   5  -3   2  155.58    5.90
  -6   3  -2  123.89    5.30
  -6   3  -2  135.49    6.00
  -6   3  -2  132.59    5.60
  -6   3  -2  146.79    5.60
  -6   3  -2  139.79    5.50
  -6   3  -2  131.69    5.60
  -6   3  -2  140.89    5.50
   6  -3   2  139.49    5.70
   6  -3   2  135.09    6.00
   6  -3   2  139.79    5.50
   6  -3   2  134.69    5.40
   6  -3   2  140.09    5.60
  -7   3  -2   27.10    1.10
  -7   3  -2   28.20    1.40
  -7   3  -2   25.20    1.40
   7  -3   2   29.60    1.60
   7  -3   2   28.80    1.40
   7  -3   2   27.70    1.90
  -8   3  -2   11.50    0.80
  -8   3  -2   11.40    0.80
   8  -3   2   10.70    1.00
   8  -3   2   10.40    0.80
   8  -3   2   11.90    1.30
  -9   3  -2   30.30    1.50
  -9   3  -2   27.60    1.50
   9  -3   2   26.60    2.10
   9  -3   2   31.40    1.70
   9  -3   2   27.60    1.50
 -10   3  -2    8.90    0.80
 -10   3  -2    8.20    0.80
  10  -3   2    8.10    1.30
  10  -3   2    8.00    1.00
 -11   3  -2    0.50    0.40
 -11   3  -2    0.40    0.40
  11  -3   2    0.30    0.60
  11  -3   2    0.30    0.50
 -12   3  -2    2.30    0.70
 -12   3  -2    2.20    0.80
 -12   3  -2    4.50    0.70
  12  -3   2    2.70    1.00
  11   2  -2    4.10    0.80
  11   2  -2    3.00    0.90
 -11  -2   2    4.50    0.70
 -11  -2   2    4.20    0.90
  10   2  -2    1.50    0.90
  10   2  -2    1.30    0.50
 -10  -2   2    2.40    0.70
 -10  -2   2    2.10    0.50
   9   2  -2    2.40    0.80
   9   2  -2    3.10    0.70
  -9  -2   2    2.90    0.50
  -9  -2   2    2.70    0.70
  -9  -2   2    3.10    0.50
   8   2  -2    1.40    0.50
   8   2  -2    1.90    0.80
  -8  -2   2    2.20    0.40
  -8  -2   2    1.50    0.40
  -8  -2   2    1.90    0.60
   7   2  -2   56.99    2.60
   7   2  -2   67.29    2.90
   7   2  -2   67.89    3.50
   7   2  -2   74.19    3.20
  -7  -2   2   71.69    3.20
  -7  -2   2   67.09    2.90
  -7  -2   2   68.19    2.80
   6   2  -2   31.20    1.50
   6   2  -2   30.90    1.80
   6   2  -2   30.60    1.30
   6   2  -2   33.10    2.00
   6   2  -2   31.20    1.40
  -6  -2   2   29.60    1.60
  -6  -2   2   31.30    1.50
  -6  -2   2   33.50    1.70
  -6  -2   2   33.20    1.40
   5   2  -2    1.90    0.30
   5   2  -2    2.10    0.30
   5   2  -2    2.40    0.50
   5   2  -2    2.20    0.30
   5   2  -2    1.30    0.50
   5   2  -2    2.70    0.40
  -5  -2   2    2.50    0.40
  -5  -2   2    2.10    0.30
  -5  -2   2    1.80    0.40
  -5  -2   2    1.60    0.40
  -5  -2   2    2.20    0.40
  -5  -2   2    2.80    0.60
   4   2  -2    0.70    0.40
   4   2  -2    0.30    0.40
   4   2  -2    0.60    0.20
   4   2  -2    0.50    0.20
   4   2  -2    0.60    0.20
  -4  -2   2    0.90    0.20
  -4  -2   2    0.40    0.40
  -4  -2   2    0.70    0.20
  -4  -2   2    0.60    0.30
  -4  -2   2    0.90    0.20
  -4  -2   2    0.30    0.30
  -4  -2   2    0.80    0.30
  -3  -2   2 2137.79  141.99
  -3  -2   2 1825.92  156.68
   2   2  -2   38.40    1.60
   2   2  -2   40.70    1.80
   2   2  -2   39.50    1.60
   2   2  -2   37.10    1.70
   2   2  -2   38.60    1.60
   2   2  -2   39.10    1.80
  -2  -2   2   37.90    1.60
  -2  -2   2   37.00    1.60
  -2  -2   2   37.70    1.70
  -2  -2   2   37.60    1.80
  -2  -2   2   38.40    1.60
   1   2  -2   57.39    2.30
   1   2  -2   56.89    2.30
   1   2  -2   54.99    2.30
   1   2  -2   53.29    2.20
   1   2  -2   55.49    2.20
  -1  -2   2   55.39    2.30
  -1  -2   2   53.79    2.30
  -1  -2   2   53.89    2.30
  -1  -2   2   55.69    2.20
  -1  -2   2   56.79    2.20
  -1  -2   2   56.49    2.30
   0   2  -2 9999.00  400.76
   0  -2   2 8905.71  420.76
  -1   2  -2 2407.76  134.69
  -1   2  -2 2199.48  118.49
   1  -2   2 2203.78  117.19
  -2   2  -2  430.56   17.10
   2  -2   2  440.76   17.00
   2  -2   2  444.46   17.10
  -3   2  -2  559.94   21.40
  -3   2  -2  515.55   21.20
   3  -2   2  567.34   21.40
  -4   2  -2  365.86   13.80
  -4   2  -2  328.87   13.30
  -4   2  -2  358.26   13.40
  -4   2  -2  326.77   13.40
  -4   2  -2  351.56   13.40
  -4   2  -2  345.77   13.50
   4  -2   2  304.07   13.50
   4  -2   2  350.76   13.30
   4  -2   2  359.06   13.30
   4  -2   2  350.16   13.70
  -5   2  -2    1.00    0.20
  -5   2  -2    1.30    0.30
  -5   2  -2    0.80    0.50
  -5   2  -2    1.40    0.30
  -5   2  -2    1.40    0.30
  -5   2  -2    1.10    0.30
  -5   2  -2    1.30    0.20
   5  -2   2    1.30    0.20
   5  -2   2    1.20    0.30
   5  -2   2    1.40    0.40
   5  -2   2    1.10    0.30
   5  -2   2    0.90    0.50
  -6   2  -2   40.60    1.90
  -6   2  -2   41.00    2.00
  -6   2  -2   44.20    1.90
  -6   2  -2   42.70    2.00
   6  -2   2   44.30    2.10
   6  -2   2   43.80    1.90
   6  -2   2   39.60    1.90
   6  -2   2   41.80    2.40
  -7   2  -2  129.09    5.50
  -7   2  -2  127.19    5.60
  -7   2  -2  139.39    5.50
   7  -2   2  139.09    5.60
   7  -2   2  133.19    6.00
   7  -2   2  138.59    5.50
  -8   2  -2  127.09    5.40
  -8   2  -2  136.79    5.40
   8  -2   2  138.19    5.60
   8  -2   2  133.89    5.40
   8  -2   2  120.79    6.00
  -9   2  -2   18.40    1.10
  -9   2  -2   17.60    1.10
   9  -2   2   17.30    1.30
   9  -2   2   19.20    1.60
   9  -2   2   14.70    1.60
 -10   2  -2    2.90    0.50
 -10   2  -2    2.40    0.50
  10  -2   2    3.30    0.70
  10  -2   2    2.50    0.90
 -11   2  -2    0.00    0.30
 -11   2  -2   -0.20    0.80
 -11   2  -2    0.30    0.40
  11  -2   2   -0.20    0.50
  11   1  -2    1.30    0.80
  11   1  -2    2.40    0.70
 -11  -1   2    3.50    0.50
 -11  -1   2    4.10    0.80
  10   1  -2    3.50    1.00
  10   1  -2    3.10    0.70
 -10  -1   2    5.20    0.60
 -10  -1   2    3.20    0.70
 -10  -1   2    3.20    0.50
   9   1  -2    0.10    0.50
   9   1  -2    0.20    0.50
  -9  -1   2    0.30    0.50
  -9  -1   2   -0.30    0.30
  -9  -1   2    0.20    0.30
   8   1  -2    0.10    0.40
   8   1  -2    0.40    0.60
  -8  -1   2   -0.80    0.20
  -8  -1   2   -0.10    0.30
   7   1  -2    0.50    0.10
   7   1  -2   -0.20    0.40
   7   1  -2    0.40    0.50
   7   1  -2    1.00    0.30
  -7  -1   2    1.20    0.40
  -7  -1   2    0.80    0.30
  -7  -1   2    0.80    0.30
   6   1  -2    1.40    0.30
   6   1  -2    1.50    0.20
   6   1  -2    1.20    0.50
   6   1  -2    1.30    0.60
   6   1  -2    1.20    0.20
  -6  -1   2    1.50    0.30
  -6  -1   2    2.10    0.40
  -6  -1   2    1.00    0.30
  -6  -1   2    1.40    0.40
  -6  -1   2    0.70    0.30
   5   1  -2  196.68    8.00
   5   1  -2  209.28    8.40
   5   1  -2  201.68    8.10
   5   1  -2  194.98    7.80
   5   1  -2  207.68    7.80
   5   1  -2  201.38    7.90
  -5  -1   2  194.38    8.30
  -5  -1   2  196.38    8.10
  -5  -1   2  193.78    7.90
  -5  -1   2  210.78    7.90
  -5  -1   2  196.08    8.00
  -5  -1   2  198.58    8.00
   4   1  -2  308.87   11.70
   4   1  -2  324.77   12.10
   4   1  -2  305.07   11.70
   4   1  -2  302.27   11.60
   4   1  -2  283.07   11.90
   4   1  -2  299.27   11.80
  -4  -1   2  290.87   11.90
  -4  -1   2  289.77   11.80
  -4  -1   2  311.77   12.10
  -4  -1   2  299.97   11.70
  -4  -1   2  297.17   11.70
  -4  -1   2  291.67   11.80
   3   1  -2    2.10    0.30
   3   1  -2    1.70    0.30
   3   1  -2    1.80    0.40
   3   1  -2    2.50    0.50
   3   1  -2    2.20    0.20
  -3  -1   2    2.10    0.40
  -3  -1   2    1.80    0.30
  -3  -1   2    1.80    0.30
  -3  -1   2    1.60    0.30
  -3  -1   2    2.10    0.40
  -3  -1   2    1.90    0.20
  -3  -1   2    1.60    0.20
   2   1  -2    1.70    0.20
   2   1  -2    1.80    0.30
   2   1  -2    2.40    0.30
   2   1  -2    3.00    0.40
   2   1  -2    2.20    0.30
   2   1  -2    2.20    0.40
  -2  -1   2    1.90    0.30
  -2  -1   2    2.20    0.40
  -2  -1   2    2.00    0.30
  -2  -1   2    1.70    0.20
  -2  -1   2    2.40    0.30
  -2  -1   2    2.50    0.40
   1   1  -2 1748.72  107.99
   1   1  -2 1412.56   89.69
  -1  -1   2 1251.47   99.69
  -1  -1   2 1775.22   94.19
   0   1  -2 1251.37   49.40
   0   1  -2 1284.17   68.79
   0  -1   2 1270.67   70.09
  -1   1  -2  186.78    7.30
  -1   1  -2  178.88    7.30
  -1   1  -2  187.38    7.20
  -1   1  -2  210.88    7.50
   1  -1   2  188.88    7.40
   1  -1   2  178.88    7.30
   1  -1   2  190.88    7.30
   1  -1   2  177.18    7.30
   1  -1   2  189.98    7.30
  -2   1  -2   22.20    1.00
  -2   1  -2   24.50    1.10
  -2   1  -2   23.10    1.00
  -2   1  -2   23.50    1.00
  -2   1  -2   23.80    1.10
   2  -1   2   24.50    1.10
   2  -1   2   24.10    1.20
   2  -1   2   23.10    1.00
   2  -1   2   23.40    1.10
  -3   1  -2 1171.88   46.50
  -3   1  -2 1356.96   95.49
  -3   1  -2 1098.39   84.99
   3  -1   2 1209.18   46.70
   3  -1   2 1197.78   84.49
   3  -1   2 1193.48   87.79
  -4   1  -2  539.45   20.20
  -4   1  -2  442.96   19.70
  -4   1  -2  547.25   19.90
  -4   1  -2  524.35   19.90
   4  -1   2  512.35   19.90
   4  -1   2  516.15   20.20
   4  -1   2  478.85   19.90
   4  -1   2  535.25   19.80
  -5   1  -2   74.49    3.50
  -5   1  -2   79.29    3.70
  -5   1  -2   77.29    3.30
  -5   1  -2   81.19    3.30
  -5   1  -2   78.79    3.30
   5  -1   2   82.89    3.30
   5  -1   2   78.09    3.70
   5  -1   2   82.39    3.30
  -6   1  -2   11.90    0.80
  -6   1  -2   10.00    0.70
  -6   1  -2   11.70    0.70
   6  -1   2   11.60    0.90
   6  -1   2    9.80    1.10
   6  -1   2   10.10    0.90
   6  -1   2    8.40    1.00
  -7   1  -2    0.70    0.40
  -7   1  -2    0.70    0.30
  -7   1  -2    0.70    0.30
   7  -1   2    0.40    0.30
   7  -1   2    0.40    0.40
   7  -1   2    1.00    0.60
  -8   1  -2   46.60    2.10
  -8   1  -2   45.90    2.20
   8  -1   2   46.10    2.30
   8  -1   2   46.00    2.20
   8  -1   2   45.30    2.70
  -9   1  -2   27.80    1.50
  -9   1  -2   27.50    1.40
   9  -1   2   25.40    1.50
   9  -1   2   19.40    1.80
 -10   1  -2    9.50    1.20
 -10   1  -2   10.80    0.90
 -10   1  -2   12.00    0.90
  10  -1   2    8.80    1.30
  10  -1   2   10.50    1.00
 -11   1  -2    4.40    0.70
  11  -1   2    3.50    0.90
  11   0  -2    2.00    0.70
  11   0  -2    1.90    0.80
 -11   0   2    2.10    0.50
 -11   0   2    3.30    0.80
 -11   0   2    1.50    0.50
  10   0  -2    0.40    0.60
  10   0  -2    0.40    0.50
 -10   0   2    0.70    0.50
 -10   0   2    0.20    0.40
 -10   0   2   -0.20    0.30
   9   0  -2    5.00    1.00
   9   0  -2    4.30    1.00
  -9   0   2    7.30    0.90
  -9   0   2    5.60    0.60
  -9   0   2    6.10    0.60
   8   0  -2    5.30    0.80
   8   0  -2    5.10    1.00
  -8   0   2    3.80    0.60
  -8   0   2    5.80    1.10
  -8   0   2    3.90    0.50
   7   0  -2   89.99    4.20
   7   0  -2  106.99    4.20
   7   0  -2  108.19    4.40
   7   0  -2  117.79    5.00
   7   0  -2  114.39    4.70
  -7   0   2  110.79    4.40
  -7   0   2  113.79    4.60
  -7   0   2  101.49    4.50
  -7   0   2  101.79    4.40
   6   0  -2   34.00    2.00
   6   0  -2   32.40    1.40
   6   0  -2   33.50    1.80
   6   0  -2   35.40    1.40
  -6   0   2   33.10    1.60
  -6   0   2   31.30    1.60
  -6   0   2   31.60    2.00
  -6   0   2   37.30    1.80
  -6   0   2   34.70    1.50
  -6   0   2   32.80    1.70
   5   0  -2    0.20    0.10
   5   0  -2    0.30    0.30
   5   0  -2    0.30    0.50
   5   0  -2    0.10    0.10
   5   0  -2    0.00    0.20
   5   0  -2    0.50    0.20
  -5   0   2    0.30    0.30
  -5   0   2    0.20    0.20
  -5   0   2    0.30    0.50
  -5   0   2    0.10    0.20
  -5   0   2    0.10    0.20
  -5   0   2    0.30    0.30
   4   0  -2   22.60    1.00
   4   0  -2   21.30    1.10
   4   0  -2   22.00    1.20
   4   0  -2   22.60    1.00
   4   0  -2   22.80    0.90
   4   0  -2   24.10    1.40
  -4   0   2   22.90    1.00
  -4   0   2   21.60    1.10
  -4   0   2   23.00    1.40
  -4   0   2   19.70    1.00
  -4   0   2   22.30    1.20
  -4   0   2   22.60    1.10
   3   0  -2  111.49    4.30
   3   0  -2  106.29    4.30
   3   0  -2  106.09    4.50
   3   0  -2  107.69    4.30
   3   0  -2  109.79    4.30
  -3   0   2  109.49    4.30
  -3   0   2  105.19    4.30
  -3   0   2  110.49    4.50
  -3   0   2  105.89    4.40
  -3   0   2  118.89    4.60
  -3   0   2  111.39    4.30
   2   0  -2   33.80    1.60
   2   0  -2   36.00    1.50
   2   0  -2   34.70    1.40
   2   0  -2   36.10    1.40
   2   0  -2   35.10    1.60
   2   0  -2   34.90    1.50
  -2   0   2   34.50    1.50
  -2   0   2   35.20    1.50
  -2   0   2   35.50    1.60
  -2   0   2   36.30    1.60
  -2   0   2   35.30    1.40
   1   0  -2 2167.48  133.99
   1   0  -2 2032.80  105.49
  -1   0   2 2072.79  104.09
   0   0  -2  206.88    8.20
   0   0  -2  213.78    8.10
   0   0  -2  209.08    8.20
   0   0   2  210.88    8.20
  -1   0  -2  346.27   13.10
  -1   0  -2  319.67   12.90
   1   0   2  327.67   12.90
   1   0   2  348.47   13.10
  -2   0  -2 1137.79   68.09
  -2   0  -2  925.51   70.29
  -2   0  -2 1122.59   43.00
   2   0   2 1113.89   66.29
   2   0   2 1206.28   72.79
   2   0   2 1102.89   42.90
  -3   0  -2  136.59    5.60
  -3   0  -2  142.09    5.40
  -3   0  -2  137.09    5.30
  -3   0  -2  140.39    5.50
  -3   0  -2  136.09    5.50
  -3   0  -2  139.59    5.50
  -3   0  -2  144.29    5.80
   3   0   2  134.39    5.80
   3   0   2  137.49    5.50
   3   0   2  134.69    5.50
   3   0   2  140.09    5.60
   3   0   2  137.39    5.50
  -4   0  -2   22.70    1.10
  -4   0  -2   21.20    1.10
  -4   0  -2   21.70    1.10
  -4   0  -2   21.30    1.10
  -4   0  -2   22.20    1.40
   4   0   2   21.20    1.10
   4   0   2   21.40    1.40
   4   0   2   18.00    1.10
   4   0   2   21.70    1.10
   4   0   2   23.00    1.10
  -5   0  -2   22.40    1.10
  -5   0  -2   24.10    1.20
  -5   0  -2   22.60    1.20
  -5   0  -2   23.90    1.50
   5   0   2   21.40    1.50
   5   0   2   22.80    1.10
   5   0   2   20.90    1.20
   5   0   2   23.40    1.20
   5   0   2   22.60    1.30
  -6   0  -2  125.69    5.40
  -6   0  -2  133.29    5.30
  -6   0  -2  122.59    5.30
   6   0   2  125.09    5.80
   6   0   2  133.69    5.40
   6   0   2  138.39    5.40
   6   0   2  136.39    5.50
  -7   0  -2   54.39    2.70
  -7   0  -2   56.99    2.60
  -7   0  -2   58.39    2.50
   7   0   2   60.79    2.80
   7   0   2   56.69    3.10
   7   0   2   60.29    2.60
   7   0   2   58.89    2.90
  -8   0  -2   42.90    2.00
  -8   0  -2   41.10    2.30
  -8   0  -2   44.40    2.00
   8   0   2   37.10    2.50
   8   0   2   42.40    2.10
  -9   0  -2    6.50    0.70
  -9   0  -2    6.70    1.00
  -9   0  -2    7.60    0.70
   9   0   2    4.70    1.00
   9   0   2    4.80    0.70
 -10   0  -2   13.60    1.30
 -10   0  -2   14.30    1.00
  10   0   2   13.00    1.10
  10   0   2   11.90    1.50
 -11   0  -2    1.70    0.40
  11   0   2    0.60    0.70
  12  -1  -2    0.40    0.70
  12  -1  -2    0.80    0.60
 -12   1   2    0.80    0.60
 -12   1   2   -0.20    0.30
  11  -1  -2    0.70    0.60
  11  -1  -2    1.60    0.60
 -11   1   2    2.00    0.50
 -11   1   2    3.00    0.80
 -11   1   2    2.30    0.50
  10  -1  -2    1.60    0.60
  10  -1  -2    0.50    0.70
 -10   1   2    1.00    0.40
 -10   1   2    2.00    0.60
 -10   1   2    1.20    0.40
   9  -1  -2    4.00    0.70
   9  -1  -2    4.20    1.00
  -9   1   2    5.90    0.90
  -9   1   2    4.70    0.60
  -9   1   2    3.90    0.50
   8  -1  -2  237.38   10.00
   8  -1  -2  232.58   10.30
  -8   1   2  243.88    9.70
  -8   1   2  258.17   10.00
  -8   1   2  253.67    9.80
   7  -1  -2    1.50    0.40
   7  -1  -2    2.40    0.60
   7  -1  -2    2.10    0.20
   7  -1  -2    2.70    0.80
   7  -1  -2    1.70    0.20
  -7   1   2    1.80    0.40
  -7   1   2    2.10    0.50
  -7   1   2    2.60    0.50
  -7   1   2    2.10    0.40
   6  -1  -2  100.39    3.80
   6  -1  -2   93.19    3.90
   6  -1  -2   92.49    4.00
   6  -1  -2   91.19    3.80
   6  -1  -2  100.09    4.20
  -6   1   2  104.69    3.90
  -6   1   2   93.69    4.10
  -6   1   2   93.69    3.90
  -6   1   2   96.19    4.40
  -6   1   2   92.49    4.00
   5  -1  -2   67.19    3.00
   5  -1  -2   71.59    2.90
   5  -1  -2   68.79    3.10
   5  -1  -2   70.89    3.00
   5  -1  -2   70.39    3.00
   5  -1  -2   79.89    3.40
   5  -1  -2   75.39    2.90
  -5   1   2   71.89    3.00
  -5   1   2   70.29    3.10
  -5   1   2   68.49    3.30
  -5   1   2   74.49    2.90
  -5   1   2   67.79    3.00
   4  -1  -2    0.60    0.50
   4  -1  -2    0.70    0.30
   4  -1  -2    0.40    0.20
   4  -1  -2    0.30    0.20
   4  -1  -2    0.60    0.10
   4  -1  -2    0.40    0.20
  -4   1   2    0.60    0.20
  -4   1   2    0.50    0.20
  -4   1   2    0.50    0.40
  -4   1   2    0.30    0.20
  -4   1   2    0.80    0.20
  -4   1   2    0.50    0.20
   3  -1  -2  530.95   19.90
   3  -1  -2  510.55   19.60
  -3   1   2  493.95   19.80
  -3   1   2  493.25   19.60
   1  -1  -2 1968.40   93.69
  -1   1   2 1741.43   92.29
   0  -1  -2    8.50    0.50
   0  -1  -2    8.20    0.40
   0  -1  -2    8.00    0.40
   0  -1  -2    8.20    0.40
   0  -1  -2    7.90    0.40
   0  -1  -2    8.90    0.50
   0   1   2    8.40    0.40
   0   1   2    8.60    0.40
   0   1   2    8.00    0.40
   0   1   2    7.70    0.40
   0   1   2    7.50    0.50
   0   1   2    8.70    0.60
  -1  -1  -2    1.10    0.30
  -1  -1  -2    0.90    0.20
  -1  -1  -2    1.30    0.20
  -1  -1  -2    1.00    0.20
  -1  -1  -2    1.60    0.20
  -1  -1  -2    1.20    0.20
  -1  -1  -2    1.50    0.20
  -1  -1  -2    1.40    0.30
   1   1   2    1.40    0.20
   1   1   2    0.70    0.30
   1   1   2    1.30    0.20
  -2  -1  -2    6.00    0.30
  -2  -1  -2    5.80    0.40
  -2  -1  -2    6.30    0.40
  -2  -1  -2    5.90    0.40
  -2  -1  -2    6.80    0.50
  -2  -1  -2    6.50    0.60
   2   1   2    6.30    0.30
   2   1   2    6.40    0.40
   2   1   2    7.10    0.50
   2   1   2    5.20    0.40
   2   1   2    6.00    0.40
   2   1   2    5.70    0.70
  -3  -1  -2  934.61   35.20
  -3  -1  -2  890.91   35.00
   3   1   2  913.31   34.90
   3   1   2  878.41   35.20
  -4  -1  -2   18.30    1.00
  -4  -1  -2   20.70    1.30
  -4  -1  -2   17.90    0.80
  -4  -1  -2   19.70    1.10
  -4  -1  -2   19.90    1.00
  -4  -1  -2   20.40    0.90
   4   1   2   19.50    1.00
   4   1   2   17.70    1.30
   4   1   2   18.70    0.90
   4   1   2   18.90    1.10
   4   1   2   18.10    1.00
  -5  -1  -2   34.50    1.80
  -5  -1  -2   34.10    1.80
  -5  -1  -2   38.90    1.60
  -5  -1  -2   35.40    1.70
   5   1   2   34.60    2.10
   5   1   2   36.70    1.60
   5   1   2   36.00    1.70
   5   1   2   36.70    1.70
  -6  -1  -2  228.78    8.80
  -6  -1  -2  230.98    9.20
  -6  -1  -2  233.48    9.00
  -6  -1  -2  217.78    9.10
   6   1   2  226.68    9.00
   6   1   2  217.08    8.90
   6   1   2  211.08    9.40
  -7  -1  -2    4.00    0.70
  -7  -1  -2    3.70    0.50
  -7  -1  -2    4.30    0.50
   7   1   2    3.70    0.60
   7   1   2    2.90    0.80
  -8  -1  -2    0.20    0.30
  -8  -1  -2   -0.20    0.40
  -8  -1  -2    0.20    0.30
   8   1   2   -0.30    0.50
   8   1   2    0.40    0.40
  -9  -1  -2    0.40    0.40
  -9  -1  -2    0.50    0.30
  -9  -1  -2    0.30    0.50
   9   1   2   -0.10    0.50
   9   1   2    1.00    0.50
 -10  -1  -2    0.20    0.30
 -10  -1  -2    0.70    0.50
  10   1   2    0.40    0.40
  10   1   2    0.30    0.60
 -11  -1  -2    4.80    0.70
  11   1   2    3.20    0.90
  12  -2  -2    1.30    0.60
  12  -2  -2    0.60    0.70
 -12   2   2    1.00    0.40
 -12   2   2    1.80    0.80
  11  -2  -2    0.10    0.50
  11  -2  -2    0.20    0.70
 -11   2   2    0.50    0.50
 -11   2   2   -0.10    0.30
 -11   2   2   -0.10    0.30
  10  -2  -2   15.10    1.20
  10  -2  -2   11.90    1.50
 -10   2   2   18.30    1.30
 -10   2   2   17.10    1.00
 -10   2   2   13.30    1.00
   9  -2  -2    1.30    0.70
   9  -2  -2    1.40    0.50
  -9   2   2    1.30    0.50
  -9   2   2    0.80    0.40
  -9   2   2    1.40    0.40
   8  -2  -2   41.20    1.80
   8  -2  -2   37.30    2.70
   8  -2  -2   49.30    2.30
  -8   2   2   40.50    2.10
  -8   2   2   47.40    2.00
  -8   2   2   49.20    2.10
   7  -2  -2  323.77   12.10
   7  -2  -2  308.17   12.00
   7  -2  -2  287.67   11.70
   7  -2  -2  317.57   11.80
  -7   2   2  279.87   11.90
  -7   2   2  276.37   12.10
  -7   2   2  310.27   11.90
  -7   2   2  311.87   11.80
   6  -2  -2   73.99    3.10
   6  -2  -2   77.69    3.70
   6  -2  -2   79.89    3.30
   6  -2  -2   75.39    3.30
   6  -2  -2   83.09    3.50
   6  -2  -2   75.39    3.20
  -6   2   2   80.09    3.30
  -6   2   2   82.89    3.10
  -6   2   2   75.69    3.40
  -6   2   2   76.99    3.20
  -6   2   2   74.69    4.40
  -6   2   2   78.49    3.20
   5  -2  -2  102.69    4.00
   5  -2  -2   95.99    4.00
   5  -2  -2  106.89    4.40
   5  -2  -2   97.59    4.20
   5  -2  -2   97.19    3.90
   5  -2  -2  101.59    4.00
  -5   2   2   94.39    4.40
  -5   2   2   95.69    4.00
  -5   2   2   98.89    3.90
  -5   2   2   96.29    4.20
  -5   2   2   93.39    4.00
  -5   2   2   99.89    4.00
   4  -2  -2  269.37   10.60
   4  -2  -2  261.77   10.20
   4  -2  -2  266.87   10.20
   4  -2  -2  258.67   10.20
   4  -2  -2  260.97   10.20
   4  -2  -2  256.67   10.40
  -4   2   2  266.37   10.60
  -4   2   2  263.57   10.20
  -4   2   2  262.47   10.20
  -4   2   2  261.67   10.40
  -4   2   2  261.27   10.20
  -4   2   2  259.07   10.20
   3  -2  -2   11.70    0.60
   3  -2  -2   11.40    0.60
   3  -2  -2   11.40    0.60
   3  -2  -2   11.70    0.80
   3  -2  -2   12.80    0.60
   3  -2  -2   13.60    1.00
  -3   2   2   11.30    0.60
  -3   2   2   11.50    0.60
  -3   2   2   11.90    0.60
  -3   2   2   12.40    0.60
  -3   2   2   11.40    0.90
  -3   2   2   11.80    0.70
   1  -2  -2  666.53   50.69
   1  -2  -2  759.52   53.49
   1  -2  -2  776.12   29.70
  -1   2   2  844.72   58.79
  -1   2   2  797.32   56.69
  -1   2   2  729.93   29.70
   0  -2  -2  119.39    5.00
   0  -2  -2  126.29    4.80
   0  -2  -2  122.39    4.80
   0  -2  -2  122.49    5.10
   0  -2  -2  123.49    4.80
   0  -2  -2  125.59    4.90
   0  -2  -2  123.49    4.90
   0  -2  -2  129.79    4.80
   0   2   2  118.49    4.90
   0   2   2  120.99    4.80
   0   2   2  121.39    4.80
  -1  -2  -2   17.70    0.90
  -1  -2  -2   16.90    0.80
  -1  -2  -2   17.10    0.70
  -1  -2  -2   17.30    0.70
  -1  -2  -2   15.70    0.80
  -1  -2  -2   16.80    0.70
  -1  -2  -2   17.60    0.90
  -1  -2  -2   17.80    1.00
   1   2   2   16.20    1.00
   1   2   2   15.80    0.80
   1   2   2   16.30    0.70
   1   2   2   17.30    0.80
  -2  -2  -2 1240.18   90.49
  -2  -2  -2 1281.87   80.09
  -2  -2  -2 1254.07   47.60
   2   2   2 1166.58   79.19
   2   2   2 1232.08   47.40
   2   2   2 1108.09   85.79
  -3  -2  -2  427.56   16.80
  -3  -2  -2  438.66   16.90
  -3  -2  -2  440.46   16.70
  -3  -2  -2  425.16   17.00
  -3  -2  -2  443.26   17.10
  -3  -2  -2  426.16   16.90
   3   2   2  426.86   16.80
   3   2   2  431.66   17.20
   3   2   2  437.56   16.80
   3   2   2  427.96   16.80
  -4  -2  -2  160.08    6.30
  -4  -2  -2  162.78    6.40
  -4  -2  -2  159.98    6.60
  -4  -2  -2  162.48    6.50
  -4  -2  -2  138.09    6.20
  -4  -2  -2  160.88    6.50
  -4  -2  -2  165.38    6.80
   4   2   2  165.78    6.20
   4   2   2  157.28    6.30
   4   2   2  163.28    6.80
   4   2   2  166.98    6.40
   4   2   2  153.18    6.40
  -5  -2  -2   27.40    1.50
  -5  -2  -2   24.90    1.40
  -5  -2  -2   28.00    1.20
  -5  -2  -2   25.40    1.60
   5   2   2   25.50    1.80
   5   2   2   28.60    1.40
   5   2   2   26.30    1.30
  -6  -2  -2    1.10    0.50
  -6  -2  -2    1.50    0.30
   6   2   2    1.30    0.70
   6   2   2    1.60    0.40
   6   2   2    1.40    0.30
  -7  -2  -2   23.20    1.20
  -7  -2  -2   20.60    1.50
   7   2   2   21.70    1.70
   7   2   2   24.60    1.40
  -8  -2  -2    3.20    0.60
  -8  -2  -2    4.20    0.50
   8   2   2    3.10    0.90
   8   2   2    3.20    0.60
  -9  -2  -2    4.20    0.80
   9   2   2    4.30    0.70
   9   2   2    4.40    1.00
 -10  -2  -2    0.50    0.60
 -10  -2  -2    1.70    0.70
  10   2   2    1.20    0.50
  10   2   2   -0.10    0.50
  12  -3  -2    0.00    0.80
  12  -3  -2    0.00    0.80
 -12   3   2    0.20    0.60
 -12   3   2    0.40    0.40
 -12   3   2   -0.10    0.40
  11  -3  -2    0.50    0.80
  11  -3  -2   -0.10    0.50
 -11   3   2    0.80    0.60
 -11   3   2   -0.20    0.30
 -11   3   2    0.30    0.40
  10  -3  -2   28.70    1.90
 -10   3   2   35.70    1.70
 -10   3   2   35.10    1.70
   9  -3  -2   18.60    1.30
   9  -3  -2   19.30    1.40
   9  -3  -2   18.00    1.70
  -9   3   2   20.30    1.10
  -9   3   2   19.00    1.10
   8  -3  -2    0.70    0.40
   8  -3  -2    1.30    0.70
   8  -3  -2    0.90    0.50
   8  -3  -2    0.70    0.20
  -8   3   2    0.40    0.30
  -8   3   2    0.40    0.30
  -8   3   2    0.20    0.30
  -8   3   2    0.30    0.40
   7  -3  -2    0.40    0.20
   7  -3  -2    1.10    0.20
   7  -3  -2    0.40    0.40
   7  -3  -2    1.30    0.70
  -7   3   2    1.70    0.30
  -7   3   2    0.60    0.30
  -7   3   2    1.50    0.30
  -7   3   2    0.70    0.30
  -7   3   2    1.10    0.30
   6  -3  -2   33.10    1.60
   6  -3  -2   29.20    1.40
   6  -3  -2   30.60    1.50
   6  -3  -2   28.90    1.40
   6  -3  -2   32.70    1.90
   6  -3  -2   28.00    1.30
  -6   3   2   29.70    1.60
  -6   3   2   31.50    1.40
  -6   3   2   28.00    1.40
  -6   3   2   32.90    1.30
  -6   3   2   31.10    1.40
  -6   3   2   29.20    1.80
   5  -3  -2   39.10    1.60
   5  -3  -2   38.80    1.90
   5  -3  -2   39.00    1.70
   5  -3  -2   38.20    1.70
   5  -3  -2   40.10    1.70
   5  -3  -2   37.90    2.10
  -5   3   2   38.30    1.70
  -5   3   2   38.30    1.80
  -5   3   2   38.10    2.10
  -5   3   2   39.90    1.60
  -5   3   2   39.30    1.70
   4  -3  -2    5.20    0.40
   4  -3  -2    5.00    0.40
   4  -3  -2    5.40    0.60
   4  -3  -2    5.90    0.40
   4  -3  -2    6.50    0.80
   4  -3  -2    5.20    0.40
  -4   3   2    5.50    0.50
  -4   3   2    5.90    0.40
  -4   3   2    6.20    0.70
  -4   3   2    5.10    0.40
  -4   3   2    5.60    0.40
  -4   3   2    6.40    0.40
   3  -3  -2 1331.17   50.89
  -3   3   2 1277.47   51.19
  -3   3   2 1342.17  109.29
  -3   3   2 1266.77  100.39
   2  -3  -2 3692.73  187.68
   2  -3  -2 3975.10  194.38
  -2   3   2 3190.38  186.68
   1  -3  -2   23.80    1.00
   1  -3  -2   24.00    1.00
   1  -3  -2   22.70    1.30
   1  -3  -2   22.80    1.00
   1  -3  -2   22.90    1.00
  -1   3   2   22.20    1.30
  -1   3   2   23.20    1.00
  -1   3   2   21.00    1.00
  -1   3   2   23.90    1.00
  -1   3   2   22.40    1.00
   0  -3  -2  249.97    9.00
   0  -3  -2  231.08    9.10
   0  -3  -2  232.48    9.40
   0  -3  -2  228.68    9.00
   0  -3  -2  235.68    9.10
   0  -3  -2  232.78    9.30
   0  -3  -2  226.58    9.00
   0   3   2  234.68    9.00
   0   3   2  223.38    9.00
   0   3   2  225.98    9.10
   0   3   2  230.58    9.10
  -1  -3  -2  380.96   14.70
  -1  -3  -2  375.66   14.80
  -1  -3  -2  384.66   14.90
  -1  -3  -2  401.86   15.00
   1   3   2  371.26   14.80
   1   3   2  373.06   14.70
   1   3   2  375.16   15.00
  -2  -3  -2  601.14   22.50
  -2  -3  -2  585.54   22.90
  -2  -3  -2  588.84   22.70
   2   3   2  564.84   22.70
   2   3   2  607.24   23.00
   2   3   2  562.24   22.60
  -3  -3  -2  199.58    8.80
  -3  -3  -2  222.78    9.00
  -3  -3  -2  230.28    8.80
  -3  -3  -2  231.78    9.00
  -3  -3  -2  228.68    8.90
  -3  -3  -2  233.48    9.10
  -3  -3  -2  237.88    9.30
  -3  -3  -2  228.58    9.10
   3   3   2  238.68    8.80
   3   3   2  237.98    9.40
   3   3   2  218.28    9.00
   3   3   2  215.48    8.90
  -4  -3  -2   96.29    4.00
  -4  -3  -2  101.59    4.00
  -4  -3  -2  101.79    4.10
  -4  -3  -2   97.39    4.30
  -4  -3  -2   99.89    4.30
   4   3   2  106.59    3.90
   4   3   2   97.99    4.10
   4   3   2  101.19    4.20
   4   3   2   96.89    4.50
  -5  -3  -2  111.19    4.40
  -5  -3  -2  117.09    4.50
  -5  -3  -2  119.59    4.70
  -5  -3  -2  109.79    4.90
   5   3   2  109.39    5.10
   5   3   2  115.29    4.70
   5   3   2  108.49    4.40
   5   3   2  112.09    4.60
  -6  -3  -2   32.30    1.60
  -6  -3  -2   32.50    1.80
  -6  -3  -2   32.50    1.50
   6   3   2   34.30    1.70
   6   3   2   28.00    2.00
  -7  -3  -2   13.20    1.20
  -7  -3  -2   12.70    0.90
  -7  -3  -2   12.80    0.80
   7   3   2   14.50    1.10
   7   3   2   11.90    1.30
  -8  -3  -2   30.90    1.60
  -8  -3  -2   29.60    1.90
   8   3   2   29.10    1.70
  -9  -3  -2    0.60    0.50
  -9  -3  -2    0.40    0.40
   9   3   2    0.30    0.60
   9   3   2    0.30    0.40
 -10  -3  -2    2.30    0.50
 -10  -3  -2    2.60    0.70
  10   3   2    1.80    0.60
  10   3   2    1.40    0.80
  12  -4  -2    2.40    1.60
 -12   4   2    2.70    0.50
 -12   4   2    3.00    0.80
  11  -4  -2    2.70    0.70
  11  -4  -2    4.00    1.10
 -11   4   2    4.40    0.60
 -11   4   2    5.00    0.60
  10  -4  -2    8.30    1.30
  10  -4  -2   10.00    1.00
  10  -4  -2    8.00    1.00
 -10   4   2    9.60    0.80
 -10   4   2    9.80    0.80
   9  -4  -2    1.00    0.50
   9  -4  -2    0.30    0.70
   9  -4  -2   -0.10    0.40
  -9   4   2    0.90    0.30
  -9   4   2    0.40    0.30
  -9   4   2    1.10    0.30
   8  -4  -2    6.70    0.80
   8  -4  -2    6.60    1.20
   8  -4  -2    6.90    0.70
   8  -4  -2    5.80    0.50
  -8   4   2    6.30    0.50
  -8   4   2    6.90    0.60
  -8   4   2    5.80    0.70
  -8   4   2    7.10    0.60
  -8   4   2    5.20    0.60
   7  -4  -2    1.90    0.40
   7  -4  -2    1.70    0.40
   7  -4  -2    1.90    0.70
   7  -4  -2    2.30    0.30
   7  -4  -2    2.40    0.50
  -7   4   2    1.90    0.40
  -7   4   2    2.50    0.40
  -7   4   2    2.20    0.30
  -7   4   2    2.50    0.40
  -7   4   2    1.90    0.40
   6  -4  -2   24.30    1.20
   6  -4  -2   22.00    1.20
   6  -4  -2   24.70    1.30
   6  -4  -2   21.80    1.10
   6  -4  -2   24.70    1.70
   6  -4  -2   22.10    1.10
  -6   4   2   20.90    1.60
  -6   4   2   23.30    1.10
  -6   4   2   24.20    1.10
  -6   4   2   23.50    1.30
  -6   4   2   22.50    1.10
  -6   4   2   23.00    1.10
   5  -4  -2  103.19    4.30
   5  -4  -2  108.49    4.70
   5  -4  -2  105.59    4.30
   5  -4  -2  108.29    4.20
   5  -4  -2  105.99    4.40
   5  -4  -2  105.89    4.20
  -5   4   2  107.29    4.20
  -5   4   2  102.69    4.20
  -5   4   2  101.99    4.40
  -5   4   2  100.39    4.20
  -5   4   2  106.99    4.20
  -5   4   2  105.59    4.70
   4  -4  -2   42.40    2.00
   4  -4  -2   41.20    1.70
   4  -4  -2   42.50    2.20
   4  -4  -2   40.90    1.80
   4  -4  -2   42.20    1.80
   4  -4  -2   41.00    1.70
  -4   4   2   41.30    1.70
  -4   4   2   39.20    2.10
  -4   4   2   38.20    1.80
  -4   4   2   42.20    1.70
   3  -4  -2  751.72   28.90
  -3   4   2  718.43   28.50
  -3   4   2  746.83   28.90
   2  -4  -2   45.70    1.90
   2  -4  -2   46.20    1.90
   2  -4  -2   44.00    2.30
   2  -4  -2   47.70    1.90
   2  -4  -2   44.20    1.90
  -2   4   2   46.60    1.90
  -2   4   2   46.30    2.30
  -2   4   2   46.20    1.90
  -2   4   2   44.50    1.90
  -2   4   2   45.50    1.90
   1  -4  -2   71.29    3.00
   1  -4  -2   73.79    2.90
   1  -4  -2   77.69    3.00
   1  -4  -2   73.19    3.00
   1  -4  -2   73.69    3.40
  -1   4   2   71.49    3.30
  -1   4   2   71.69    3.00
  -1   4   2   72.19    3.00
  -1   4   2   73.99    3.00
  -1   4   2   75.09    2.90
   0  -4  -2  205.58    8.70
   0  -4  -2  226.08    8.50
   0  -4  -2  213.68    9.00
   0  -4  -2  224.08    8.90
   0  -4  -2  221.08    8.50
   0  -4  -2  221.08    8.60
   0  -4  -2  219.08    8.60
   0   4   2  215.88    8.60
   0   4   2  220.58    8.50
   0   4   2  222.88    8.50
   0   4   2  219.38    8.60
  -1  -4  -2   30.80    1.70
  -1  -4  -2   30.80    1.20
  -1  -4  -2   29.60    1.30
  -1  -4  -2   30.30    1.40
  -1  -4  -2   31.60    1.20
  -1  -4  -2   31.20    1.30
   1   4   2   30.00    1.30
   1   4   2   32.10    1.70
   1   4   2   28.70    1.40
   1   4   2   30.30    1.50
   1   4   2   31.30    1.30
  -2  -4  -2   33.40    1.50
  -2  -4  -2   33.00    1.70
  -2  -4  -2   32.90    1.60
  -2  -4  -2   33.30    1.60
  -2  -4  -2   32.10    1.40
  -2  -4  -2   31.60    1.80
   2   4   2   29.80    1.50
   2   4   2   34.90    1.90
   2   4   2   34.10    1.40
   2   4   2   31.90    1.50
  -3  -4  -2   51.39    2.20
  -3  -4  -2   51.89    2.40
  -3  -4  -2   55.89    2.30
  -3  -4  -2   52.69    2.70
  -3  -4  -2   53.79    2.50
  -3  -4  -2   54.99    2.10
  -3  -4  -2   53.89    2.40
  -3  -4  -2   52.99    2.10
   3   4   2   51.69    2.30
   3   4   2   50.19    2.40
   3   4   2   56.59    2.20
   3   4   2   55.19    2.80
  -4  -4  -2   76.19    3.00
  -4  -4  -2   76.59    3.00
  -4  -4  -2   74.69    3.20
  -4  -4  -2   72.39    3.10
  -4  -4  -2   72.09    3.40
   4   4   2   74.89    3.30
   4   4   2   75.49    3.70
   4   4   2   77.19    3.00
  -5  -4  -2    9.20    0.90
  -5  -4  -2    7.70    0.50
  -5  -4  -2    7.60    0.60
  -5  -4  -2    7.40    0.50
  -5  -4  -2    7.00    0.50
   5   4   2    7.80    0.40
   5   4   2    7.20    1.00
   5   4   2    8.20    0.80
  -6  -4  -2   60.69    2.60
  -6  -4  -2   62.59    2.80
  -6  -4  -2   65.59    3.10
   6   4   2   59.49    3.30
   6   4   2   63.69    2.90
  -7  -4  -2   11.30    0.90
  -7  -4  -2   11.80    1.10
   7   4   2   12.00    1.00
   7   4   2   11.10    1.30
  -8  -4  -2    7.60    1.00
  -8  -4  -2    6.90    0.70
   8   4   2    5.70    1.10
   8   4   2    7.70    0.80
  -9  -4  -2    0.30    0.30
  -9  -4  -2    0.40    0.50
   9   4   2    0.00    0.50
   9   4   2    0.30    0.40
  12  -5  -2    1.40    0.90
 -12   5   2    2.10    0.50
 -12   5   2    0.60    0.40
  11  -5  -2    5.30    0.90
  11  -5  -2    5.40    1.10
  11  -5  -2    7.10    1.00
 -11   5   2    7.50    0.80
 -11   5   2    8.00    0.80
  10  -5  -2    4.00    1.00
  10  -5  -2    5.40    0.90
  10  -5  -2    5.10    0.80
 -10   5   2    7.00    0.70
 -10   5   2    6.20    0.60
   9  -5  -2    3.40    0.60
   9  -5  -2    4.30    0.70
   9  -5  -2    3.00    1.00
  -9   5   2    4.20    0.60
  -9   5   2    3.70    0.40
  -9   5   2    2.60    0.50
   8  -5  -2    0.90    0.50
   8  -5  -2    1.10    0.30
   8  -5  -2    0.30    0.70
   8  -5  -2    1.10    0.50
  -8   5   2    1.40    0.60
  -8   5   2    1.00    0.30
  -8   5   2    1.60    0.30
  -8   5   2    1.60    0.40
   7  -5  -2  144.69    5.80
   7  -5  -2  129.99    5.50
   7  -5  -2  130.49    5.60
   7  -5  -2  139.29    6.20
   7  -5  -2  141.89    5.60
  -7   5   2  130.89    5.50
  -7   5   2  129.59    5.70
  -7   5   2  141.09    5.50
  -7   5   2  141.29    5.50
  -7   5   2  140.99    5.50
   6  -5  -2    4.30    0.40
   6  -5  -2    4.50    0.90
   6  -5  -2    4.20    0.40
   6  -5  -2    4.50    0.60
   6  -5  -2    4.30    0.40
   6  -5  -2    4.30    0.60
  -6   5   2    4.80    0.50
  -6   5   2    3.60    0.50
  -6   5   2    5.10    0.40
  -6   5   2    4.60    0.40
  -6   5   2    4.70    0.50
  -6   5   2    4.00    0.80
   5  -5  -2   33.30    1.50
   5  -5  -2   32.80    1.40
   5  -5  -2   31.40    1.40
   5  -5  -2   33.30    1.50
   5  -5  -2   31.50    1.70
   5  -5  -2   33.60    2.00
   5  -5  -2   30.60    1.50
  -5   5   2   31.80    1.90
  -5   5   2   33.60    1.40
  -5   5   2   28.60    1.40
  -5   5   2   33.00    1.40
  -5   5   2   32.30    1.50
   4  -5  -2  315.97   12.40
   4  -5  -2  317.77   12.60
   4  -5  -2  323.37   12.90
   4  -5  -2  318.57   12.40
   4  -5  -2  322.67   12.40
   4  -5  -2  330.77   12.40
  -4   5   2  323.47   12.30
  -4   5   2  323.67   12.30
  -4   5   2  320.77   12.40
  -4   5   2  311.57   12.40
  -4   5   2  312.07   12.90
  -4   5   2  293.77   12.40
   3  -5  -2  163.08    6.50
   3  -5  -2  163.38    6.50
   3  -5  -2  177.08    6.50
   3  -5  -2  169.38    6.50
   3  -5  -2  167.98    7.00
  -3   5   2  164.88    6.40
  -3   5   2  163.78    6.90
  -3   5   2  161.18    6.50
  -3   5   2  143.29    6.40
   2  -5  -2   -0.20    0.20
   2  -5  -2    0.20    0.10
   2  -5  -2    0.20    0.20
   2  -5  -2    0.20    0.30
  -2   5   2    0.30    0.20
  -2   5   2    0.20    0.30
  -2   5   2    0.00    0.20
  -2   5   2    0.40    0.20
  -2   5   2    0.30    0.20
   1  -5  -2  198.88    7.50
   1  -5  -2  194.88    7.40
   1  -5  -2  187.68    8.00
   1  -5  -2  199.58    7.60
   1  -5  -2  164.28    7.60
  -1   5   2  191.48    7.60
  -1   5   2  192.28    7.50
  -1   5   2  202.08    7.40
  -1   5   2  186.78    7.50
   0  -5  -2  410.06   16.80
   0  -5  -2  438.46   16.40
   0  -5  -2  417.26   16.30
   0  -5  -2  408.06   16.20
   0  -5  -2  413.26   16.60
   0   5   2  422.06   16.20
   0   5   2  431.56   16.10
   0   5   2  416.16   16.20
   0   5   2  419.76   16.30
   0   5   2  411.26   16.40
  -1  -5  -2  290.97   11.10
  -1  -5  -2  274.67   11.00
  -1  -5  -2  285.47   10.80
  -1  -5  -2  269.77   10.90
  -1  -5  -2  282.57   11.30
   1   5   2  281.07   10.80
   1   5   2  265.87   10.90
   1   5   2  281.27   11.30
   1   5   2  274.07   11.00
   1   5   2  276.77   11.10
  -2  -5  -2   97.49    3.90
  -2  -5  -2  101.89    3.90
  -2  -5  -2   95.59    4.30
  -2  -5  -2   85.39    4.10
  -2  -5  -2   98.59    4.20
   2   5   2  102.09    3.90
   2   5   2  100.39    4.40
   2   5   2   92.59    4.00
  -3  -5  -2   41.80    2.10
  -3  -5  -2   40.80    1.90
  -3  -5  -2   39.00    1.80
   3   5   2   43.30    1.80
   3   5   2   42.60    2.00
   3   5   2   42.80    2.40
   3   5   2   38.80    1.90
  -4  -5  -2   34.10    1.60
  -4  -5  -2   38.00    1.70
  -4  -5  -2   34.60    1.90
   4   5   2   37.70    2.20
   4   5   2   37.20    1.80
   4   5   2   37.70    1.60
  -5  -5  -2    0.90    0.40
  -5  -5  -2    1.90    0.40
   5   5   2    2.00    0.70
   5   5   2    1.30    0.20
   5   5   2    1.10    0.40
  -6  -5  -2    4.60    0.70
  -6  -5  -2    6.00    0.60
   6   5   2    4.00    0.90
   6   5   2    5.30    0.70
  -7  -5  -2   20.00    1.20
  -7  -5  -2   23.50    2.00
   7   5   2   22.20    1.30
   7   5   2   18.80    1.80
  -8  -5  -2    1.90    0.40
  -8  -5  -2    1.40    0.60
   8   5   2    1.20    0.80
   8   5   2    0.80    0.50
  -9  -5  -2    9.80    1.20
  -9  -5  -2    8.60    0.80
   9   5   2    9.60    1.50
   9   5   2    9.20    1.00
  12  -6  -2    3.30    1.10
 -12   6   2    4.40    0.70
 -12   6   2    4.60    0.70
  11  -6  -2    7.40    1.40
  11  -6  -2    8.40    1.10
  11  -6  -2    9.60    1.10
 -11   6   2    9.80    0.80
 -11   6   2   10.80    0.90
  10  -6  -2    5.30    0.80
  10  -6  -2    5.10    0.80
  10  -6  -2    4.20    1.10
 -10   6   2    6.40    0.70
 -10   6   2    6.00    0.60
   9  -6  -2    0.80    0.50
   9  -6  -2    0.60    0.70
   9  -6  -2    1.20    0.50
  -9   6   2    1.90    0.40
  -9   6   2    1.30    0.30
  -9   6   2    2.00    0.40
   8  -6  -2   13.80    1.00
   8  -6  -2   12.10    0.80
   8  -6  -2   13.00    1.00
   8  -6  -2   10.70    1.50
  -8   6   2   12.10    0.80
  -8   6   2   10.40    0.80
  -8   6   2   12.90    0.80
  -8   6   2   12.70    0.70
   7  -6  -2   26.70    1.30
   7  -6  -2   29.00    1.50
   7  -6  -2   28.40    1.60
   7  -6  -2   26.30    2.00
   7  -6  -2   27.10    1.30
  -7   6   2   28.60    1.30
  -7   6   2   25.70    1.30
  -7   6   2   24.30    1.30
   6  -6  -2    2.50    0.40
   6  -6  -2    2.80    0.40
   6  -6  -2    3.90    0.60
   6  -6  -2    3.20    0.90
   6  -6  -2    3.40    0.40
  -6   6   2    2.50    0.30
  -6   6   2    3.40    0.40
  -6   6   2    2.50    0.40
  -6   6   2    2.80    0.30
  -6   6   2    2.10    0.40
   5  -6  -2    0.60    0.20
   5  -6  -2    0.90    0.20
   5  -6  -2    1.00    0.20
   5  -6  -2    0.80    0.30
   5  -6  -2    0.20    0.40
   5  -6  -2    1.00    0.40
  -5   6   2    0.80    0.50
  -5   6   2    1.00    0.30
  -5   6   2    0.80    0.20
  -5   6   2    1.00    0.20
  -5   6   2    0.80    0.20
  -5   6   2    0.30    0.20
   4  -6  -2    0.20    0.20
   4  -6  -2    0.50    0.30
   4  -6  -2    0.20    0.40
   4  -6  -2    0.00    0.30
   4  -6  -2    0.10    0.10
   4  -6  -2    0.30    0.20
  -4   6   2    0.00    0.20
  -4   6   2   -0.20    0.20
  -4   6   2    0.40    0.20
  -4   6   2    0.10    0.10
  -4   6   2    0.30    0.10
  -3   6   2  593.64   22.90
  -3   6   2  590.24   23.00
   2  -6  -2   60.19    2.50
   2  -6  -2   55.79    2.40
   2  -6  -2   58.79    2.50
   2  -6  -2   56.29    2.90
   2  -6  -2   56.99    2.50
  -2   6   2   60.29    2.50
  -2   6   2   59.69    2.40
  -2   6   2   59.29    2.60
  -2   6   2   59.59    2.50
  -2   6   2   56.79    2.90
   1  -6  -2  235.08    9.50
   1  -6  -2  238.08    9.30
   1  -6  -2  255.57    9.60
   1  -6  -2  244.78    9.40
   1  -6  -2  243.98    9.60
   1  -6  -2  237.48    9.80
   1  -6  -2  224.58   10.00
  -1   6   2  237.18    9.40
  -1   6   2  235.08    9.60
  -1   6   2  234.98    9.50
  -1   6   2  254.97    9.40
  -1   6   2  255.57    9.50
   0  -6  -2    8.90    0.60
   0  -6  -2   10.20    0.50
   0  -6  -2    8.80    0.80
   0  -6  -2    8.80    0.60
   0  -6  -2    8.60    0.40
   0  -6  -2    9.40    0.70
   0  -6  -2    7.90    1.00
   0   6   2    9.20    0.60
   0   6   2    8.20    0.50
   0   6   2    9.40    0.40
   0   6   2    8.50    0.50
   0   6   2    9.00    0.70
  -1  -6  -2    8.00    1.00
  -1  -6  -2    8.70    0.50
  -1  -6  -2    9.10    0.60
  -1  -6  -2    9.10    0.70
  -1  -6  -2    8.60    0.80
  -1  -6  -2    9.40    0.90
   1   6   2    8.10    0.50
   1   6   2    9.10    0.60
   1   6   2    8.20    0.70
  -2  -6  -2   15.40    1.10
  -2  -6  -2   15.50    0.90
  -2  -6  -2   15.00    0.80
   2   6   2   17.10    1.00
   2   6   2   15.00    0.90
   2   6   2   17.00    1.30
   2   6   2   16.60    0.80
  -3  -6  -2  104.39    4.20
  -3  -6  -2  101.69    4.30
  -3  -6  -2  103.29    4.50
   3   6   2   97.79    4.30
   3   6   2  107.29    4.20
   3   6   2  102.09    4.40
   3   6   2  108.69    4.80
  -4  -6  -2   27.20    1.60
  -4  -6  -2   26.10    1.40
   4   6   2   29.00    1.50
   4   6   2   28.20    1.30
   4   6   2   29.90    1.90
  -5  -6  -2   14.70    0.90
  -5  -6  -2   14.40    1.20
   5   6   2   14.30    1.50
   5   6   2   13.60    1.00
  -6  -6  -2   11.80    1.10
  -6  -6  -2    9.50    0.80
   6   6   2   10.00    1.30
   6   6   2    9.40    0.90
   7   6   2    6.20    0.80
   7   6   2    7.50    1.20
  -8  -6  -2    0.20    0.40
  -8  -6  -2    0.40    0.50
   8   6   2   -0.10    0.60
   8   6   2    0.00    0.40
  12  -7  -2    3.50    1.10
 -12   7   2    6.80    0.80
 -12   7   2    5.30    0.70
  11  -7  -2   -0.10    0.70
  11  -7  -2    0.30    0.50
 -11   7   2    0.20    0.40
 -11   7   2   -0.20    0.30
  10  -7  -2    2.00    0.90
  10  -7  -2    2.80    0.70
  10  -7  -2    3.40    0.70
 -10   7   2    2.70    0.50
 -10   7   2    3.80    0.50
 -10   7   2    2.90    0.50
   9  -7  -2    0.90    0.50
   9  -7  -2    0.80    0.50
   9  -7  -2    0.50    0.90
  -9   7   2    0.40    0.30
  -9   7   2    0.80    0.40
  -9   7   2    0.40    0.30
   8  -7  -2   90.59    4.00
   8  -7  -2   94.19    4.20
   8  -7  -2   85.29    4.50
  -8   7   2  106.39    4.10
  -8   7   2   88.89    3.80
  -8   7   2   91.09    3.90
  -8   7   2   93.49    3.90
   7  -7  -2  106.29    4.80
   7  -7  -2  118.19    5.50
   7  -7  -2  118.99    4.90
   7  -7  -2  120.29    5.10
  -7   7   2  123.79    4.70
  -7   7   2  120.29    4.70
  -7   7   2  117.39    4.80
  -7   7   2  110.49    4.80
   6  -7  -2  123.99    4.90
   6  -7  -2  119.39    5.10
   6  -7  -2  111.59    5.50
   6  -7  -2  118.19    4.80
   6  -7  -2  117.89    4.80
  -6   7   2  116.59    4.80
  -6   7   2  123.79    4.80
  -6   7   2  108.59    4.80
  -6   7   2  123.69    4.70
  -6   7   2  115.79    4.70
   5  -7  -2    7.30    0.50
   5  -7  -2    8.20    0.70
   5  -7  -2    6.90    0.70
   5  -7  -2    7.70    0.60
   5  -7  -2    7.00    1.00
   5  -7  -2    7.90    0.60
  -5   7   2    8.80    0.60
  -5   7   2    7.80    0.60
  -5   7   2    7.70    0.40
  -5   7   2    7.60    0.60
  -5   7   2    7.80    0.40
   4  -7  -2   12.70    0.80
   4  -7  -2   13.20    1.30
   4  -7  -2   13.80    1.00
   4  -7  -2   14.80    0.90
   4  -7  -2   14.30    0.80
   4  -7  -2   14.20    0.80
  -4   7   2   13.70    0.80
  -4   7   2   15.30    0.80
  -4   7   2   13.50    0.90
  -4   7   2   13.20    1.10
   3  -7  -2   17.10    1.40
   3  -7  -2   18.30    0.90
   3  -7  -2   18.90    1.00
   3  -7  -2   17.40    0.90
   3  -7  -2   18.20    1.00
  -3   7   2   19.60    0.90
  -3   7   2   18.10    1.00
  -3   7   2   16.90    1.30
  -3   7   2   17.00    1.00
  -3   7   2   18.20    0.90
   2  -7  -2  372.06   14.30
   2  -7  -2  346.87   14.10
   2  -7  -2  366.36   14.30
   2  -7  -2  343.07   14.70
   2  -7  -2  370.06   14.20
  -2   7   2  382.66   14.10
  -2   7   2  365.36   14.80
  -2   7   2  381.76   14.20
  -2   7   2  357.66   14.20
  -2   7   2  349.37   14.30
   1  -7  -2  226.68   10.30
   1  -7  -2  241.78   10.60
   1  -7  -2  253.07    9.80
   1  -7  -2  259.47    9.90
   1  -7  -2  262.47   10.10
   1  -7  -2  266.67   10.20
   1  -7  -2  253.17   10.40
  -1   7   2  254.97    9.90
  -1   7   2  267.87    9.90
  -1   7   2  252.27   10.20
  -1   7   2  265.57   10.10
  -1   7   2  253.37   10.00
   0  -7  -2   11.40    0.90
   0  -7  -2   11.40    1.20
   0  -7  -2   11.90    0.60
   0  -7  -2   11.90    0.70
   0   7   2   13.20    0.70
   0   7   2   12.30    0.70
   0   7   2   11.60    0.90
   0   7   2   12.60    0.80
  -1  -7  -2   16.30    0.90
  -1  -7  -2   17.30    1.10
  -1  -7  -2   16.80    0.80
  -1  -7  -2   14.80    1.40
   1   7   2   16.10    1.00
   1   7   2   15.70    0.90
   1   7   2   16.70    0.90
  -2  -7  -2   22.20    1.30
  -2  -7  -2   21.70    1.10
  -2  -7  -2   19.90    1.10
   2   7   2   20.60    1.10
   2   7   2   20.20    1.20
   2   7   2   21.10    1.10
  -3  -7  -2  130.79    5.60
  -3  -7  -2  131.89    5.40
   3   7   2  136.59    5.30
   3   7   2  129.79    5.50
  -4  -7  -2   33.20    1.80
  -4  -7  -2   30.70    1.60
   4   7   2   30.20    2.10
   4   7   2   32.40    1.70
   4   7   2   32.50    1.50
  -5  -7  -2    5.90    0.60
  -5  -7  -2    5.40    0.80
   5   7   2    5.50    1.00
   5   7   2    4.90    0.70
  -6  -7  -2    0.30    0.40
  -6  -7  -2    0.10    0.30
   6   7   2    0.50    0.60
   6   7   2    0.20    0.40
  -7  -7  -2    1.90    0.40
  -7  -7  -2    2.20    0.80
   7   7   2    2.90    0.60
   7   7   2    1.70    0.80
  -8  -7  -2    0.70    0.50
  -8  -7  -2    0.60    0.40
   8   7   2    0.40    0.50
   8   7   2    0.00    0.70
  12  -8  -2    1.10    0.80
 -12   8   2    2.30    0.50
 -12   8   2    2.90    0.60
  11  -8  -2    1.20    0.90
  11  -8  -2    1.90    0.70
 -11   8   2    1.60    0.50
  10  -8  -2   -0.10    0.40
  10  -8  -2   -0.10    0.70
  10  -8  -2    0.20    0.50
 -10   8   2    0.20    0.30
 -10   8   2    0.10    0.30
 -10   8   2   -0.10    0.30
   9  -8  -2    0.20    0.40
   9  -8  -2    0.30    0.80
   9  -8  -2    0.50    0.40
  -9   8   2    0.40    0.30
  -9   8   2    0.50    0.30
  -9   8   2    1.90    0.40
   8  -8  -2   -0.30    0.30
   8  -8  -2    1.00    0.70
   8  -8  -2    0.20    0.40
  -8   8   2    0.00    0.30
  -8   8   2   -0.20    0.20
  -8   8   2    0.20    0.30
   7  -8  -2    1.70    0.40
   7  -8  -2    0.60    0.80
   7  -8  -2    2.00    0.50
   7  -8  -2    1.70    0.50
  -7   8   2    0.60    0.30
  -7   8   2    1.10    0.30
  -7   8   2    1.30    0.40
  -7   8   2    1.20    0.20
  -7   8   2    1.80    0.30
   6  -8  -2   46.90    2.80
   6  -8  -2   49.20    2.20
   6  -8  -2   47.30    2.50
   6  -8  -2   51.29    2.40
  -6   8   2   49.50    2.10
  -6   8   2   51.09    2.00
  -6   8   2   48.60    2.10
  -6   8   2   44.50    2.20
  -6   8   2   46.20    2.00
   5  -8  -2    2.20    0.70
   5  -8  -2    2.10    0.40
   5  -8  -2    1.70    0.40
   5  -8  -2    3.00    0.60
  -5   8   2    1.90    0.30
  -5   8   2    1.90    0.40
  -5   8   2    2.10    0.40
   4  -8  -2   31.60    1.50
   4  -8  -2   33.90    1.60
   4  -8  -2   29.80    1.50
   4  -8  -2   31.40    2.10
  -4   8   2   33.10    1.50
  -4   8   2   31.00    1.60
  -4   8   2   32.70    1.50
  -4   8   2   31.60    1.50
   3  -8  -2   25.30    1.30
   3  -8  -2   25.10    1.20
   3  -8  -2   26.40    1.30
   3  -8  -2   24.80    1.80
  -3   8   2   23.80    1.20
  -3   8   2   26.30    1.30
  -3   8   2   23.80    1.30
  -3   8   2   25.70    1.20
   2  -8  -2   73.19    3.10
   2  -8  -2   70.19    3.00
   2  -8  -2   68.19    3.60
  -2   8   2   75.09    3.10
  -2   8   2   71.59    3.00
  -2   8   2   67.39    3.20
  -2   8   2   75.69    2.90
   1  -8  -2  105.29    4.40
   1  -8  -2  102.79    4.20
   1  -8  -2  100.79    4.90
   1  -8  -2   97.59    4.10
  -1   8   2  108.29    4.10
  -1   8   2  103.19    4.10
  -1   8   2  109.19    4.30
  -1   8   2  105.99    4.30
   0  -8  -2   64.99    3.00
   0  -8  -2   65.69    3.50
   0  -8  -2   68.49    2.70
   0   8   2   69.59    3.00
   0   8   2   64.89    2.80
   0   8   2   69.79    2.90
  -1  -8  -2   14.10    0.80
  -1  -8  -2   13.40    1.40
  -1  -8  -2   15.90    1.10
   1   8   2   14.50    0.80
   1   8   2   13.50    0.80
   1   8   2   14.40    0.90
  -2  -8  -2  270.17   10.60
  -2  -8  -2  255.17   11.60
  -2  -8  -2  271.37   10.80
   2   8   2  265.77   10.70
   2   8   2  275.47   10.60
  -3  -8  -2    0.30    0.40
  -3  -8  -2    0.40    0.20
   3   8   2    0.10    0.30
   3   8   2    0.40    0.30
  -4  -8  -2    0.30    0.30
  -4  -8  -2    0.20    0.30
   4   8   2    0.50    0.50
   4   8   2    0.30    0.30
   4   8   2    0.40    0.40
  -5  -8  -2    3.90    0.50
  -5  -8  -2    3.30    0.70
   5   8   2    4.00    0.80
   5   8   2    3.90    0.70
  -6  -8  -2    0.40    0.40
  -6  -8  -2   -0.10    0.30
   6   8   2    0.30    0.40
   6   8   2    0.60    0.70
  -7  -8  -2    1.60    0.50
  -7  -8  -2    1.60    0.40
   7   8   2    2.20    0.50
   7   8   2    2.20    0.80
  12  -9  -2    0.50    0.90
 -12   9   2    0.00    0.40
  11  -9  -2    3.10    1.20
  11  -9  -2    1.80    0.70
 -11   9   2    0.70    0.40
  10  -9  -2    2.00    0.90
 -10   9   2    2.60    0.50
 -10   9   2    3.20    0.50
 -10   9   2    1.80    0.40
   9  -9  -2    1.10    0.50
   9  -9  -2    1.90    0.90
   9  -9  -2    0.20    0.40
  -9   9   2    1.40    0.40
  -9   9   2    1.60    0.30
  -9   9   2    1.40    0.40
   8  -9  -2    1.20    0.50
   8  -9  -2    1.80    0.50
   8  -9  -2    1.30    0.70
  -8   9   2    2.50    0.40
  -8   9   2    1.80    0.40
  -8   9   2    1.70    0.40
   7  -9  -2    1.50    0.80
   7  -9  -2    2.40    0.60
   7  -9  -2    3.40    0.50
  -7   9   2    3.60    0.50
  -7   9   2    3.10    0.50
   6  -9  -2   12.40    1.40
   6  -9  -2   13.90    1.00
   6  -9  -2    8.90    1.10
  -6   9   2   12.00    0.80
  -6   9   2   13.60    0.80
   5  -9  -2    1.50    0.40
   5  -9  -2    0.80    0.40
   5  -9  -2    0.60    0.50
  -5   9   2    1.30    0.30
  -5   9   2    1.30    0.30
   4  -9  -2   17.90    1.00
   4  -9  -2   19.30    1.20
   4  -9  -2   17.50    1.60
  -4   9   2   20.80    1.00
  -4   9   2   20.00    1.10
  -4   9   2   18.30    1.00
   3  -9  -2   53.69    2.40
   3  -9  -2   60.39    2.60
   3  -9  -2   54.19    3.10
  -3   9   2   58.19    2.50
  -3   9   2   57.29    2.50
  -3   9   2   56.59    2.40
   2  -9  -2   44.30    2.10
   2  -9  -2   41.90    2.50
   2  -9  -2   38.20    1.80
  -2   9   2   42.60    2.00
  -2   9   2   44.40    1.90
  -2   9   2   42.60    1.80
   1  -9  -2    8.00    1.10
   1  -9  -2    8.30    0.50
   1  -9  -2    8.60    0.40
   1  -9  -2    9.30    0.80
  -1   9   2    8.50    0.60
  -1   9   2    8.50    0.70
  -1   9   2    8.30    0.50
  -1   9   2    8.00    0.50
   0  -9  -2   28.40    1.60
   0  -9  -2   29.50    2.10
   0  -9  -2   27.30    1.20
   0   9   2   29.30    1.50
   0   9   2   29.50    1.40
   0   9   2   26.60    1.30
  -1  -9  -2   50.29    3.00
  -1  -9  -2   50.69    2.20
   1   9   2   52.19    2.40
   1   9   2   52.49    2.30
  -2  -9  -2    0.10    0.20
  -2  -9  -2    0.00    0.50
  -2  -9  -2    0.60    0.40
   2   9   2    0.30    0.30
   2   9   2    0.10    0.30
  -3  -9  -2   35.50    2.50
  -3  -9  -2   32.90    1.60
  -3  -9  -2   32.50    1.80
   3   9   2   33.20    1.70
   3   9   2   33.20    1.60
  -4  -9  -2    9.90    1.40
  -4  -9  -2    9.70    0.90
  -4  -9  -2    9.10    0.70
   4   9   2    9.40    0.80
  -5  -9  -2   12.60    1.10
  -5  -9  -2   10.50    0.90
   5   9   2   13.30    1.00
  -6  -9  -2    5.00    0.80
  -6  -9  -2    6.70    0.80
   6   9   2    6.50    1.20
   6   9   2    7.70    0.80
  12 -10  -2    1.10    0.90
 -12  10   2    0.40    0.40
  11 -10  -2    0.70    0.90
  10 -10  -2   -0.60    0.40
  10 -10  -2   -0.40    0.80
 -10  10   2    0.20    0.30
 -10  10   2   -0.10    0.30
   9 -10  -2    1.80    0.60
   9 -10  -2    1.80    1.00
   9 -10  -2    1.70    0.60
  -9  10   2    1.30    0.40
  -9  10   2    2.10    0.40
   8 -10  -2    0.40    0.50
   8 -10  -2   -0.30    0.70
   8 -10  -2    0.10    0.50
  -8  10   2    0.10    0.30
  -8  10   2   -0.10    0.30
   7 -10  -2    9.70    1.00
   7 -10  -2   11.70    1.00
  -7  10   2   10.40    0.80
  -7  10   2   10.80    0.80
   6 -10  -2    0.40    0.30
   6 -10  -2    0.50    0.50
   6 -10  -2    0.40    0.40
  -6  10   2    0.50    0.30
  -6  10   2    0.10    0.30
   5 -10  -2    0.40    0.30
   5 -10  -2    0.40    0.40
   5 -10  -2    0.50    0.60
  -5  10   2    0.30    0.20
  -5  10   2   -0.20    0.20
   4 -10  -2   13.30    1.00
   4 -10  -2   14.20    1.60
   4 -10  -2   13.60    0.90
  -4  10   2   13.80    0.90
  -4  10   2   16.20    0.80
  -4  10   2   16.30    0.90
   3 -10  -2    4.20    1.00
   3 -10  -2    3.30    0.50
   3 -10  -2    3.60    0.40
  -3  10   2    4.10    0.50
  -3  10   2    4.10    0.50
  -3  10   2    4.40    0.40
   2 -10  -2    0.90    0.50
   2 -10  -2    1.10    0.40
  -2  10   2    1.40    0.40
  -2  10   2    1.30    0.40
  -2  10   2    0.90    0.20
   1 -10  -2    8.50    0.40
   1 -10  -2    6.90    1.10
   1 -10  -2    9.00    0.80
  -1  10   2    8.70    0.50
  -1  10   2    8.60    0.70
  -1  10   2    9.70    0.70
   0 -10  -2    4.70    1.10
   0 -10  -2    3.20    0.60
   0 -10  -2    3.00    0.30
   0  10   2    3.90    0.50
   0  10   2    3.30    0.50
  -1 -10  -2   24.50    1.20
  -1 -10  -2   28.10    2.10
  -1 -10  -2   25.50    1.50
   1  10   2   26.70    1.30
   1  10   2   27.30    1.50
  -2 -10  -2   25.00    1.60
  -2 -10  -2   25.00    2.00
  -2 -10  -2   25.10    1.30
   2  10   2   26.00    1.30
   2  10   2   25.60    1.40
  -3 -10  -2    8.80    0.70
  -3 -10  -2    9.00    0.90
  -3 -10  -2    8.90    1.40
   3  10   2    9.40    0.80
  -4 -10  -2   14.60    1.00
  -4 -10  -2   13.80    1.20
  -4 -10  -2   15.80    1.70
   4  10   2   15.50    1.10
  -5 -10  -2    1.70    0.60
  -5 -10  -2    1.50    0.90
  -5 -10  -2    1.20    0.40
   5  10   2    1.40    0.50
  12 -11  -2    0.10    0.80
 -12  11   2    0.00    0.40
  11 -11  -2    7.40    1.40
 -11  11   2    4.80    0.80
  10 -11  -2    0.60    0.50
  10 -11  -2   -0.70    0.70
 -10  11   2   -0.10    0.30
 -10  11   2   -0.20    0.30
   9 -11  -2    4.30    1.20
   9 -11  -2    6.90    0.90
   9 -11  -2    4.00    0.80
  -9  11   2    6.40    0.60
  -9  11   2    5.50    0.60
   8 -11  -2   31.40    1.90
   8 -11  -2   33.10    1.80
  -8  11   2   30.70    1.50
  -8  11   2   28.30    1.50
   7 -11  -2    5.90    1.30
   7 -11  -2    7.80    0.90
   7 -11  -2    9.60    1.00
  -7  11   2    7.60    0.60
  -7  11   2    8.00    0.70
   6 -11  -2   11.40    0.90
   6 -11  -2   10.00    1.00
   6 -11  -2    8.90    1.40
  -6  11   2   12.80    0.80
  -6  11   2    9.40    0.70
   5 -11  -2   41.00    2.70
  -5  11   2   44.00    1.90
  -5  11   2   38.70    1.90
   4 -11  -2    0.70    0.60
   4 -11  -2    1.20    0.40
  -4  11   2    1.00    0.30
  -4  11   2    0.90    0.30
  -4  11   2    0.60    0.30
   3 -11  -2    0.00    0.30
   3 -11  -2    0.70    0.60
  -3  11   2   -0.10    0.20
  -3  11   2    0.30    0.20
  -3  11   2    0.00    0.20
   2 -11  -2    0.00    0.30
   2 -11  -2   -0.10    0.40
  -2  11   2    0.10    0.20
  -2  11   2    0.10    0.20
   1 -11  -2   11.50    1.40
   1 -11  -2   12.00    1.00
  -1  11   2   11.10    0.80
  -1  11   2   11.40    0.80
   0 -11  -2   19.40    1.30
   0 -11  -2   18.20    1.70
   0  11   2   19.00    1.20
   0  11   2   20.30    1.10
  -1 -11  -2    7.70    0.80
  -1 -11  -2    6.30    1.20
   1  11   2    7.10    0.70
   1  11   2    7.30    0.70
  -2 -11  -2    0.10    0.40
  -2 -11  -2   -0.30    0.30
   2  11   2    0.00    0.30
   2  11   2    0.00    0.30
  -3 -11  -2    0.30    0.40
  -3 -11  -2   -0.20    0.50
   3  11   2    0.70    0.40
   3  11   2    1.00    0.40
  -4 -11  -2    2.90    0.70
  -4 -11  -2    3.40    1.10
   4  11   2    3.60    0.60
  11 -12  -2    3.40    1.10
 -11  12   2    6.20    0.70
 -11  12   2    5.80    0.70
  10 -12  -2   -0.10    0.60
  10 -12  -2    0.00    0.80
 -10  12   2    0.10    0.30
 -10  12   2   -0.20    0.30
   9 -12  -2    2.80    0.90
  -9  12   2    2.70    0.50
  -9  12   2    3.40    0.50
   8 -12  -2    2.50    0.80
   8 -12  -2    2.10    0.60
   8 -12  -2    1.10    0.70
  -8  12   2    3.20    0.50
  -8  12   2    3.30    0.50
   7 -12  -2   20.90    1.40
   7 -12  -2   21.20    1.60
   7 -12  -2   20.90    1.90
  -7  12   2   20.10    1.20
  -7  12   2   21.00    1.20
   6 -12  -2    6.50    0.80
   6 -12  -2    5.10    1.10
   6 -12  -2    3.70    0.60
  -6  12   2    5.60    0.60
  -6  12   2    4.60    0.50
   5 -12  -2    2.70    0.60
   5 -12  -2    2.00    0.70
  -5  12   2    2.40    0.40
  -5  12   2    2.90    0.40
   4 -12  -2    7.80    1.20
   4 -12  -2    9.00    0.90
  -4  12   2    7.80    0.70
  -4  12   2    7.40    0.70
  -4  12   2    9.60    0.80
   3 -12  -2   22.80    1.40
   3 -12  -2   21.00    1.90
  -3  12   2   22.30    1.20
  -3  12   2   20.40    1.20
   2 -12  -2   58.19    3.40
   2 -12  -2   58.99    2.80
  -2  12   2   57.99    2.60
  -2  12   2   58.79    2.70
   1 -12  -2   20.70    1.40
   1 -12  -2   19.30    1.80
  -1  12   2   21.10    1.20
  -1  12   2   20.10    1.20
   0 -12  -2    0.30    0.60
   0 -12  -2    0.40    0.40
   0  12   2    0.60    0.40
   0  12   2    0.80    0.40
  -1 -12  -2    0.50    0.60
  -1 -12  -2   -0.50    0.30
   1  12   2    0.10    0.30
   1  12   2    0.30    0.30
  -2 -12  -2    0.60    0.70
  -2 -12  -2    0.20    0.40
   2  12   2   -0.20    0.30
   2  12   2   -0.10    0.30
  -3 -12  -2    2.30    0.60
  -3 -12  -2    1.20    0.70
   3  12   2    1.90    0.50
  11 -13  -2    0.60    0.90
 -11  13   2    0.80    0.40
 -11  13   2    0.60    0.40
  10 -13  -2    0.10    0.80
 -10  13   2   -0.20    0.30
 -10  13   2    0.20    0.30
   9 -13  -2    0.30    0.80
   9 -13  -2    0.10    0.60
  -9  13   2    0.80    0.30
  -9  13   2    0.80    0.30
   8 -13  -2    4.30    0.90
   8 -13  -2    4.20    1.20
   8 -13  -2    5.30    0.80
  -8  13   2    3.40    0.50
  -8  13   2    5.10    0.60
   7 -13  -2    5.70    1.00
   7 -13  -2    4.30    0.70
   7 -13  -2    3.10    0.80
  -7  13   2    4.20    0.50
  -7  13   2    4.80    0.60
   6 -13  -2   33.30    2.50
   6 -13  -2   32.50    2.00
   6 -13  -2   33.60    1.80
  -6  13   2   31.20    1.60
   5 -13  -2   40.80    2.10
   5 -13  -2   36.60    2.70
  -5  13   2   39.80    1.90
   4 -13  -2    1.60    0.80
  -4  13   2    1.10    0.40
  -4  13   2    1.40    0.40
   3 -13  -2    1.50    0.50
   3 -13  -2    2.00    0.70
  -3  13   2    1.00    0.40
  -3  13   2    1.70    0.40
   2 -13  -2    0.00    0.50
   2 -13  -2   -0.20    0.40
  -2  13   2    0.20    0.30
  -2  13   2   -0.20    0.20
   1 -13  -2    1.60    0.80
   1 -13  -2    2.30    0.60
  -1  13   2    1.40    0.40
  -1  13   2    1.90    0.40
   0 -13  -2    9.80    1.00
   0 -13  -2   10.00    1.40
   0  13   2    9.20    0.70
   0  13   2    9.90    0.80
  -1 -13  -2    1.00    0.50
  -1 -13  -2    0.00    0.50
   1  13   2    0.70    0.40
   1  13   2    0.60    0.30
  -2 -13  -2    0.00    0.60
  -2 -13  -2    0.40    0.40
   2  13   2    0.00    0.30
   2  13   2   -0.20    0.30
  10 -14  -2    0.90    0.90
 -10  14   2    0.10    0.30
 -10  14   2    0.60    0.40
   9 -14  -2    0.70    0.90
   9 -14  -2    0.00    0.60
  -9  14   2    0.60    0.30
  -9  14   2    0.60    0.40
   8 -14  -2    1.80    1.00
   8 -14  -2    1.20    0.70
  -8  14   2    1.70    0.40
  -8  14   2    1.50    0.40
   7 -14  -2    0.40    0.60
   7 -14  -2    1.50    0.70
   7 -14  -2    0.90    0.50
  -7  14   2    2.10    0.70
  -7  14   2    1.70    0.40
   6 -14  -2    0.50    0.50
   6 -14  -2    0.50    0.80
   6 -14  -2    0.00    0.40
  -6  14   2    0.20    0.30
  -6  14   2    1.10    0.40
   5 -14  -2    3.50    0.70
   5 -14  -2    4.70    1.20
  -5  14   2    3.10    0.50
   4 -14  -2    2.50    0.80
   4 -14  -2    3.20    0.60
  -4  14   2    3.00    0.50
  -4  14   2    3.40    0.50
   3 -14  -2    4.40    1.10
   3 -14  -2    5.10    0.80
  -3  14   2    3.60    0.60
  -3  14   2    4.00    0.50
   2 -14  -2   14.10    1.10
   2 -14  -2   14.30    1.60
  -2  14   2   14.80    0.90
  -2  14   2   12.80    1.00
   1 -14  -2    3.90    0.70
   1 -14  -2    4.30    1.20
  -1  14   2    1.90    0.40
  -1  14   2    3.00    0.50
   0 -14  -2    2.00    0.60
   0 -14  -2    1.50    0.80
   0  14   2    0.80    0.40
   0  14   2    2.30    0.60
   8 -15  -2    0.60    0.70
   8 -15  -2   -0.50    0.50
  -8  15   2    0.10    0.30
  -8  15   2    0.50    0.30
   7 -15  -2   -0.70    0.50
   7 -15  -2   -0.10    0.60
   7 -15  -2    0.40    0.50
  -7  15   2    0.10    0.30
   6 -15  -2    2.50    0.80
   6 -15  -2    2.80    1.00
   6 -15  -2    3.60    0.70
  -6  15   2    3.70    0.50
   5 -15  -2    0.70    0.70
   5 -15  -2    1.30    0.50
  -5  15   2    0.60    0.30
   4 -15  -2    0.30    0.50
   4 -15  -2    0.00    0.60
  -4  15   2    0.80    0.40
  -4  15   2    0.70    0.30
   3 -15  -2    1.00    0.70
   3 -15  -2    0.70    0.50
  -3  15   2    0.90    0.40
  -3  15   2    1.00    0.40
   2 -15  -2    0.40    0.40
   2 -15  -2    0.10    0.70
  -2  15   2    0.20    0.40
  -2  15   2    0.20    0.30
  -4  16  -3    0.30    0.30
   4 -16   3    0.20    0.50
  -5  16  -3    4.90    0.60
   5 -16   3    6.70    0.90
  -1  15  -3   -0.20    0.30
  -1  15  -3    0.00    0.30
   1 -15   3    0.20    0.40
   1 -15   3   -0.30    0.70
  -2  15  -3    2.40    0.60
  -2  15  -3    2.20    0.50
   2 -15   3    2.30    0.60
   2 -15   3    2.10    0.90
  -3  15  -3    2.20    0.50
  -3  15  -3    1.50    0.40
   3 -15   3    1.80    0.80
   3 -15   3    1.10    0.80
  -4  15  -3    0.00    0.20
   4 -15   3    0.40    0.50
   4 -15   3    0.40    0.70
  -5  15  -3    0.20    0.30
   5 -15   3    0.20    0.70
   5 -15   3   -0.10    0.40
  -6  15  -3    0.50    0.30
  -6  15  -3    0.70    0.40
   6 -15   3    1.80    0.60
  -7  15  -3    8.60    0.80
  -7  15  -3    8.60    0.80
   7 -15   3    9.30    1.10
  -8  15  -3    8.40    0.70
  -8  15  -3    7.90    0.80
   8 -15   3    9.10    1.10
   1  14  -3    2.60    0.60
   1  14  -3    1.40    0.40
  -1 -14   3    1.20    0.80
  -1 -14   3    2.20    0.60
   0  14  -3    1.10    0.40
   0  14  -3    1.50    0.40
   0 -14   3    1.70    0.80
   0 -14   3    0.80    0.50
  -1  14  -3    0.10    0.30
  -1  14  -3    0.50    0.40
   1 -14   3    1.00    0.80
   1 -14   3    0.40    0.40
  -2  14  -3    0.40    0.30
  -2  14  -3    0.40    0.40
   2 -14   3    0.20    0.70
   2 -14   3   -0.10    0.40
  -3  14  -3    0.10    0.30
   3 -14   3    0.10    0.40
   3 -14   3    0.00    0.60
  -4  14  -3    6.70    0.70
  -4  14  -3    7.50    0.70
   4 -14   3    7.60    0.90
   4 -14   3    7.60    1.30
  -5  14  -3    0.30    0.30
  -5  14  -3    0.20    0.30
   5 -14   3    0.50    0.50
   5 -14   3    0.10    0.60
  -6  14  -3    2.60    0.50
  -6  14  -3    3.60    0.50
   6 -14   3    1.40    0.80
   6 -14   3    3.80    0.70
  -7  14  -3    5.00    0.60
  -7  14  -3    4.80    0.60
   7 -14   3    3.40    1.00
   7 -14   3    6.50    1.00
  -8  14  -3    0.60    0.40
  -8  14  -3    0.60    0.30
   8 -14   3    0.30    0.60
   8 -14   3    0.40    0.80
  -9  14  -3    0.10    0.30
  -9  14  -3    0.30    0.40
   9 -14   3    0.40    0.80
   9 -14   3    0.10    0.50
   3  13  -3    0.90    0.40
   3  13  -3    0.60    0.40
  -3 -13   3    0.30    0.80
  -3 -13   3   -0.30    0.40
   2  13  -3   17.10    1.20
   2  13  -3   16.80    1.20
  -2 -13   3   18.60    2.00
  -2 -13   3   17.00    1.30
   1  13  -3   19.70    1.30
   1  13  -3   21.10    1.30
  -1 -13   3   22.10    2.10
  -1 -13   3   22.50    1.40
   0  13  -3    7.60    0.80
   0  13  -3    8.20    0.80
   0 -13   3    7.70    0.80
   0 -13   3    9.30    1.40
  -1  13  -3    1.60    0.40
  -1  13  -3    1.30    0.40
   1 -13   3    1.90    0.80
   1 -13   3    1.00    0.40
  -2  13  -3    1.80    0.40
  -2  13  -3    1.60    0.40
   2 -13   3    1.70    0.50
   2 -13   3    2.10    0.80
  -3  13  -3    4.20    0.60
  -3  13  -3    5.40    0.60
   3 -13   3    4.20    1.00
   3 -13   3    5.30    0.80
  -4  13  -3   17.00    1.10
  -4  13  -3   15.10    1.00
   4 -13   3   17.40    1.20
   4 -13   3   16.10    1.70
  -5  13  -3    4.20    0.60
  -5  13  -3    3.60    0.50
   5 -13   3    4.90    0.70
   5 -13   3    3.40    0.90
  -6  13  -3    6.50    0.70
  -6  13  -3    6.30    0.70
   6 -13   3    6.60    0.90
   6 -13   3    4.30    1.10
  -7  13  -3    3.00    0.50
  -7  13  -3    2.60    0.50
   7 -13   3    1.10    0.80
   7 -13   3    3.20    0.70
  -8  13  -3    0.00    0.30
  -8  13  -3    0.00    0.30
   8 -13   3    0.70    0.50
   8 -13   3    0.10    0.70
  -9  13  -3    0.20    0.30
  -9  13  -3    0.00    0.30
   9 -13   3   -0.20    0.60
   9 -13   3   -0.30    0.80
 -10  13  -3    0.00    0.40
 -10  13  -3    0.20    0.40
  10 -13   3    0.10    0.50
  10 -13   3   -0.10    0.90
   4  12  -3    2.20    0.50
  -4 -12   3    2.40    0.40
  -4 -12   3    4.80    0.80
  -4 -12   3    3.20    1.00
   3  12  -3    2.00    0.50
   3  12  -3    1.60    0.50
  -3 -12   3    2.10    0.40
  -3 -12   3    3.20    1.10
  -3 -12   3    2.10    0.50
   2  12  -3    3.10    0.50
   2  12  -3    2.80    0.50
  -2 -12   3    2.40    0.40
  -2 -12   3    3.50    1.00
  -2 -12   3    1.70    0.50
   1  12  -3    7.50    0.70
   1  12  -3    8.80    0.80
  -1 -12   3    8.80    1.40
  -1 -12   3    8.20    0.90
  -1 -12   3    9.40    0.70
   0  12  -3    9.20    0.70
   0  12  -3    9.00    0.80
   0 -12   3    6.60    1.20
   0 -12   3    7.80    0.60
   0 -12   3    8.30    0.80
  -1  12  -3    0.60    0.30
  -1  12  -3    1.50    0.40
   1 -12   3    0.70    0.60
   1 -12   3    1.20    0.30
   1 -12   3    1.50    0.50
  -2  12  -3   27.20    1.40
  -2  12  -3   28.00    1.50
  -2  12  -3   25.90    1.30
   2 -12   3   28.40    2.10
   2 -12   3   26.70    1.30
   2 -12   3   26.90    1.50
  -3  12  -3    0.50    0.30
  -3  12  -3    1.10    0.30
  -3  12  -3    0.70    0.30
   3 -12   3    1.40    0.50
   3 -12   3    0.70    0.20
   3 -12   3    1.10    0.70
  -4  12  -3   42.50    2.00
  -4  12  -3   40.40    2.00
  -4  12  -3   43.70    2.00
   4 -12   3   43.60    1.90
   4 -12   3   45.20    2.80
   4 -12   3   42.80    2.30
  -5  12  -3   15.50    0.90
  -5  12  -3   11.60    0.80
  -5  12  -3   13.10    0.90
   5 -12   3   14.20    0.80
   5 -12   3   12.70    1.40
   5 -12   3   13.40    1.10
  -6  12  -3    0.80    0.40
  -6  12  -3    1.30    0.40
  -6  12  -3    0.80    0.30
   6 -12   3    1.00    0.50
   6 -12   3    1.20    0.70
  -7  12  -3    1.10    0.40
  -7  12  -3    1.20    0.40
  -7  12  -3    1.50    0.40
   7 -12   3    0.40    0.70
   7 -12   3    1.50    0.60
  -8  12  -3    0.10    0.30
  -8  12  -3    0.00    0.30
  -8  12  -3    0.10    0.40
   8 -12   3    0.50    0.50
   8 -12   3   -0.40    0.70
  -9  12  -3    1.40    0.40
  -9  12  -3    1.20    0.40
   9 -12   3    1.50    0.90
   9 -12   3    0.50    0.50
 -10  12  -3   -0.10    0.30
 -10  12  -3   -0.30    0.30
  10 -12   3    0.00    0.60
  10 -12   3    0.40    0.90
 -11  12  -3   -0.20    0.50
  11 -12   3    0.00    0.90
  11 -12   3    0.40    0.60
   5  11  -3    0.20    0.40
  -5 -11   3    0.50    1.40
  -5 -11   3    0.90    0.40
  -5 -11   3    0.60    0.30
   4  11  -3    0.10    0.40
   4  11  -3    0.40    0.40
  -4 -11   3    0.10    0.60
  -4 -11   3   -0.10    0.40
  -4 -11   3   -0.10    0.20
   3  11  -3    8.30    0.70
   3  11  -3    6.60    0.80
  -3 -11   3    6.30    0.60
  -3 -11   3    6.70    1.20
  -3 -11   3    6.50    0.80
   2  11  -3   35.70    1.70
   2  11  -3   33.40    1.80
  -2 -11   3   34.10    1.80
  -2 -11   3   31.70    1.60
  -2 -11   3   33.20    2.40
   1  11  -3   52.99    2.40
   1  11  -3   50.39    2.50
  -1 -11   3   53.09    3.10
  -1 -11   3   49.80    2.20
   0  11  -3   14.00    0.90
   0  11  -3   11.80    0.90
   0 -11   3   12.50    1.40
   0 -11   3   14.10    1.00
   0 -11   3   12.00    0.70
  -1  11  -3   12.60    0.80
  -1  11  -3   12.40    0.90
  -1  11  -3   13.20    0.90
   1 -11   3   13.10    1.00
   1 -11   3   11.40    1.30
   1 -11   3   14.00    0.70
  -2  11  -3   11.80    0.90
  -2  11  -3   12.30    0.90
  -2  11  -3   11.90    0.80
   2 -11   3   11.50    1.30
   2 -11   3   12.40    0.70
   2 -11   3   10.80    0.90
  -3  11  -3   61.19    2.70
  -3  11  -3   57.39    2.60
  -3  11  -3   59.49    2.60
   3 -11   3   56.49    2.50
   3 -11   3   58.89    3.30
   3 -11   3   60.79    2.70
  -4  11  -3   33.60    1.60
  -4  11  -3   29.90    1.50
  -4  11  -3   32.30    1.60
   4 -11   3   31.90    1.70
   4 -11   3   31.00    1.50
   4 -11   3   31.50    2.10
  -5  11  -3    2.60    0.40
  -5  11  -3    2.60    0.50
  -5  11  -3    2.80    0.40
   5 -11   3    1.50    0.70
   5 -11   3    1.80    0.50
   5 -11   3    2.20    0.40
  -6  11  -3    0.00    0.30
  -6  11  -3    0.40    0.30
  -6  11  -3    0.20    0.30
   6 -11   3    0.10    0.40
   6 -11   3    0.00    0.50
  -7  11  -3   11.20    0.80
  -7  11  -3    9.60    0.80
  -7  11  -3   10.30    0.80
   7 -11   3   10.40    1.40
   7 -11   3   11.20    1.10
  -8  11  -3    9.90    0.80
  -8  11  -3   10.40    0.90
  -8  11  -3   10.60    0.80
   8 -11   3   10.10    1.50
   8 -11   3   10.30    1.10
  -9  11  -3    2.20    0.40
  -9  11  -3    2.00    0.50
  -9  11  -3    2.40    0.50
   9 -11   3    1.90    1.00
   9 -11   3    1.10    0.60
 -10  11  -3    1.10    0.40
 -10  11  -3    0.70    0.40
  10 -11   3    1.80    0.60
  10 -11   3    1.60    1.00
 -11  11  -3   -0.20    0.30
 -11  11  -3    0.50    0.40
  11 -11   3   -0.30    0.80
  11 -11   3   -0.10    0.50
   6  10  -3    4.90    0.80
  -6 -10   3    4.70    0.60
  -6 -10   3    5.00    0.80
  -6 -10   3    3.60    1.00
   5  10  -3    0.60    0.40
  -5 -10   3    1.00    0.50
  -5 -10   3    0.60    0.30
  -5 -10   3    2.20    0.90
   4  10  -3    3.20    0.60
   4  10  -3    3.30    0.50
  -4 -10   3    3.70    0.70
  -4 -10   3    2.00    0.80
  -4 -10   3    3.40    0.50
   3  10  -3    3.40    0.60
   3  10  -3    3.90    0.60
  -3 -10   3    4.70    0.70
  -3 -10   3    4.10    0.50
  -3 -10   3    4.60    1.00
   2  10  -3   14.50    1.00
   2  10  -3   14.30    1.00
  -2 -10   3   12.70    1.40
  -2 -10   3   13.60    0.80
  -2 -10   3   12.80    1.00
   1  10  -3   16.10    1.10
   1  10  -3   16.80    1.00
  -1 -10   3   17.50    1.60
  -1 -10   3   15.00    0.80
  -1 -10   3   14.60    1.10
   0  10  -3    0.00    0.30
   0  10  -3    0.20    0.20
   0  10  -3   -0.30    0.20
   0 -10   3    0.10    0.50
   0 -10   3    0.00    0.20
   0 -10   3    0.20    0.30
  -1  10  -3  137.69    5.50
  -1  10  -3  123.69    5.50
  -1  10  -3  138.59    5.60
  -1  10  -3  132.69    5.60
   1 -10   3  137.49    6.20
   1 -10   3  136.29    5.70
   1 -10   3  142.69    5.40
  -2  10  -3  122.69    5.30
  -2  10  -3  136.09    5.40
  -2  10  -3  132.39    5.40
  -2  10  -3  122.79    5.30
  -2  10  -3  129.59    5.30
   2 -10   3  135.09    5.20
   2 -10   3  133.19    5.50
   2 -10   3  137.39    6.00
  -3  10  -3  154.78    6.50
  -3  10  -3  175.58    6.70
  -3  10  -3  167.68    6.60
  -3  10  -3  169.68    6.60
   3 -10   3  167.18    7.20
   3 -10   3  165.58    6.50
   3 -10   3  169.88    6.70
   3 -10   3  146.29    6.60
   3 -10   3  154.68    6.70
  -4  10  -3    5.10    0.60
  -4  10  -3    4.80    0.50
  -4  10  -3    4.50    0.40
   4 -10   3    5.80    1.00
   4 -10   3    4.80    0.40
   4 -10   3    5.20    0.70
  -5  10  -3   79.29    3.40
  -5  10  -3   83.59    3.40
   5 -10   3   77.99    4.20
   5 -10   3   77.49    3.30
   5 -10   3   78.59    3.50
  -6  10  -3   28.50    1.50
  -6  10  -3   27.50    1.50
  -6  10  -3   27.70    1.40
   6 -10   3   29.90    1.60
   6 -10   3   23.50    2.00
   6 -10   3   25.90    1.40
  -7  10  -3   44.10    2.00
  -7  10  -3   39.90    2.00
  -7  10  -3   41.70    2.00
   7 -10   3   40.80    2.70
   7 -10   3   45.20    2.20
  -8  10  -3   26.90    1.50
  -8  10  -3   27.00    1.40
  -8  10  -3   25.10    1.40
   8 -10   3   24.50    2.00
   8 -10   3   25.90    1.60
  -9  10  -3    1.20    0.40
  -9  10  -3    0.30    0.40
  -9  10  -3    0.40    0.30
   9 -10   3    0.80    0.50
   9 -10   3    0.20    0.80
 -10  10  -3    0.90    0.40
 -10  10  -3    0.50    0.40
  10 -10   3    0.80    0.80
  10 -10   3    0.40    0.90
 -11  10  -3    0.90    0.40
  11 -10   3    0.40    1.40
  11 -10   3    1.00    0.60
   7   9  -3    3.40    1.00
   7   9  -3    4.20    0.70
  -7  -9   3    5.10    0.60
  -7  -9   3    3.60    0.70
   6   9  -3   17.80    1.70
   6   9  -3   19.20    1.30
  -6  -9   3   17.80    1.10
  -6  -9   3   18.90    1.40
   5   9  -3    0.90    0.50
   5   9  -3    0.40    0.40
  -5  -9   3    0.80    0.40
  -5  -9   3    0.60    0.30
   4   9  -3    6.80    0.80
   4   9  -3    6.40    0.70
  -4  -9   3    7.90    0.80
  -4  -9   3    6.50    0.60
  -4  -9   3    6.50    1.10
   3   9  -3    9.30    0.90
   3   9  -3    8.80    0.70
  -3  -9   3    8.10    0.80
  -3  -9   3    9.00    0.60
  -3  -9   3   10.20    1.30
   2   9  -3   25.00    1.30
   2   9  -3   25.30    1.50
  -2  -9   3   24.20    1.90
  -2  -9   3   24.60    1.70
  -2  -9   3   24.00    1.20
   1   9  -3   30.20    1.50
   1   9  -3   29.70    1.30
   1   9  -3   29.90    1.60
  -1  -9   3   29.30    1.40
  -1  -9   3   30.60    2.00
  -1  -9   3   28.50    1.60
   0   9  -3   34.30    1.50
   0   9  -3   33.10    1.70
   0   9  -3   34.50    1.70
   0   9  -3   34.90    1.50
   0   9  -3   32.00    1.50
   0  -9   3   32.50    2.10
   0  -9   3   32.90    1.50
   0  -9   3   32.40    1.90
   0  -9   3   33.90    1.70
  -1   9  -3  106.19    4.20
  -1   9  -3  103.59    4.30
  -1   9  -3  102.59    4.20
  -1   9  -3  101.79    4.20
  -1   9  -3  106.69    4.40
   1  -9   3  101.79    4.60
   1  -9   3  101.59    4.40
   1  -9   3  106.69    4.20
  -2   9  -3  200.68    7.90
  -2   9  -3  198.98    8.00
  -2   9  -3  191.68    7.80
  -2   9  -3  199.48    7.90
   2  -9   3  205.18    7.80
   2  -9   3  189.18    8.00
   2  -9   3  198.68    8.00
  -3   9  -3   49.60    2.10
  -3   9  -3   49.70    2.20
  -3   9  -3   44.20    2.00
  -3   9  -3   48.20    2.10
  -3   9  -3   47.70    2.60
   3  -9   3   48.70    2.00
   3  -9   3   49.50    2.20
   3  -9   3   46.50    2.20
   3  -9   3   42.10    2.10
   3  -9   3   47.30    2.60
  -4   9  -3   14.90    0.80
  -4   9  -3   16.40    1.00
  -4   9  -3   14.20    0.80
  -4   9  -3   15.50    1.30
  -4   9  -3   15.50    0.90
   4  -9   3   12.00    1.00
   4  -9   3   17.20    1.40
   4  -9   3   16.70    1.10
   4  -9   3   16.00    0.80
  -5   9  -3   13.50    0.80
  -5   9  -3   16.00    1.00
  -5   9  -3   16.00    1.00
   5  -9   3   16.30    1.30
   5  -9   3   17.30    1.40
   5  -9   3   16.40    0.90
   5  -9   3   14.00    0.90
   5  -9   3   15.40    0.90
  -6   9  -3   17.30    1.00
  -6   9  -3   16.50    1.00
  -6   9  -3   17.00    1.00
   6  -9   3   17.10    1.20
   6  -9   3   15.80    0.90
   6  -9   3   14.90    1.50
  -7   9  -3   92.19    3.80
  -7   9  -3   81.39    3.80
  -7   9  -3   90.89    3.80
   7  -9   3   92.69    4.50
   7  -9   3   86.49    3.90
  -8   9  -3   31.70    1.70
  -8   9  -3   31.10    1.60
  -8   9  -3   32.60    1.60
   8  -9   3   32.10    1.80
   8  -9   3   31.50    2.30
  -9   9  -3    9.40    0.70
  -9   9  -3   10.10    0.80
  -9   9  -3   10.50    0.90
   9  -9   3    9.50    1.40
   9  -9   3   10.20    1.10
 -10   9  -3    0.70    0.40
 -10   9  -3    0.40    0.30
  10  -9   3    1.20    0.60
  10  -9   3    0.40    0.70
 -11   9  -3    6.00    0.70
 -11   9  -3    5.80    0.70
  11  -9   3    6.90    1.00
  11  -9   3    3.30    1.00
 -12   9  -3    1.10    0.50
 -12   9  -3    0.90    0.40
  12  -9   3    1.30    0.70
  12  -9   3    0.70    0.80
   8   8  -3    0.60    0.50
   8   8  -3   -0.30    0.50
  -8  -8   3    1.00    0.60
  -8  -8   3    0.90    0.50
   7   8  -3   26.90    2.10
   7   8  -3   31.50    1.80
   6   8  -3   11.00    1.00
   6   8  -3    9.80    1.30
  -6  -8   3   11.30    0.80
  -6  -8   3   10.80    1.00
   5   8  -3   15.60    1.20
   5   8  -3   14.80    1.40
  -5  -8   3   15.50    1.20
  -5  -8   3   15.00    0.90
   4   8  -3   52.69    3.00
   4   8  -3   53.39    2.60
   4   8  -3   59.99    2.50
  -4  -8   3   56.19    2.40
  -4  -8   3   52.59    2.60
   3   8  -3    1.50    0.50
   3   8  -3    2.30    0.40
  -3  -8   3    2.30    0.40
  -3  -8   3    2.50    0.50
   2   8  -3   19.40    1.20
   2   8  -3   18.50    1.00
  -2  -8   3   17.10    1.40
  -2  -8   3   17.80    0.90
   1   8  -3    3.30    0.50
   1   8  -3    4.40    0.40
   1   8  -3    4.00    0.60
   1   8  -3    4.70    0.40
   1   8  -3    3.30    0.50
  -1  -8   3    4.00    0.70
  -1  -8   3    4.20    0.80
  -1  -8   3    4.80    0.40
  -1  -8   3    3.70    0.60
   0   8  -3   20.60    1.20
   0   8  -3   20.60    1.10
   0   8  -3   19.80    1.00
   0   8  -3   19.10    1.00
   0   8  -3   19.60    0.90
   0  -8   3   20.50    1.20
   0  -8   3   20.60    1.50
   0  -8   3   19.10    0.90
   0  -8   3   18.50    1.20
   0  -8   3   20.00    1.30
  -1   8  -3   49.90    2.20
  -1   8  -3   53.89    2.30
  -1   8  -3   54.19    2.30
  -1   8  -3   50.69    2.20
  -1   8  -3   52.99    2.30
   1  -8   3   49.80    2.40
   1  -8   3   53.39    2.20
   1  -8   3   49.50    2.40
   1  -8   3   53.69    2.70
   1  -8   3   53.89    2.60
  -2   8  -3  125.39    4.90
  -2   8  -3  117.09    4.80
  -2   8  -3  118.99    4.90
  -2   8  -3  120.49    4.90
  -2   8  -3  114.49    5.30
   2  -8   3  119.99    5.00
   2  -8   3  112.79    4.90
   2  -8   3  124.59    4.80
   2  -8   3  121.69    5.00
   2  -8   3  122.29    5.30
  -3   8  -3    2.90    0.40
  -3   8  -3    2.80    0.30
  -3   8  -3    3.10    0.40
  -3   8  -3    3.30    0.50
  -3   8  -3    3.20    0.60
   3  -8   3    3.40    0.40
   3  -8   3    2.40    0.50
   3  -8   3    3.00    0.30
   3  -8   3    3.10    0.40
   3  -8   3    3.00    0.70
  -4   8  -3    3.60    0.30
  -4   8  -3    3.10    0.30
  -4   8  -3    3.50    0.50
  -4   8  -3    3.40    0.50
  -4   8  -3    2.60    0.60
   4  -8   3    3.60    0.40
   4  -8   3    2.90    0.40
   4  -8   3    4.20    0.90
   4  -8   3    3.30    0.40
   4  -8   3    3.00    0.50
  -5   8  -3   19.30    1.10
  -5   8  -3   18.30    0.90
  -5   8  -3   18.20    1.40
  -5   8  -3   20.70    1.10
   5  -8   3   20.80    1.20
   5  -8   3   16.70    1.10
   5  -8   3   22.70    1.60
   5  -8   3   19.50    1.20
   5  -8   3   18.00    1.00
  -6   8  -3   21.00    1.20
  -6   8  -3   20.10    1.10
  -6   8  -3   19.60    1.10
   6  -8   3   20.00    1.70
   6  -8   3   21.80    1.30
  -7   8  -3  106.89    4.50
  -7   8  -3   93.69    4.90
  -7   8  -3  112.29    4.40
   7  -8   3  109.49    5.10
   7  -8   3  109.49    4.60
  -8   8  -3    7.80    0.60
  -8   8  -3    7.70    0.70
  -8   8  -3    7.20    0.70
   8  -8   3    7.00    1.30
   8  -8   3    6.80    0.90
  -9   8  -3   34.70    1.70
  -9   8  -3   32.20    1.60
  -9   8  -3   34.60    1.70
   9  -8   3   32.20    1.90
   9  -8   3   29.60    2.30
 -10   8  -3    0.20    0.30
 -10   8  -3   -0.20    0.40
  10  -8   3   -0.10    0.70
  10  -8   3    0.30    0.60
 -11   8  -3    0.40    0.30
 -11   8  -3    1.00    0.40
  11  -8   3   -0.20    0.50
  11  -8   3    1.10    0.90
 -12   8  -3    2.80    0.60
 -12   8  -3    2.90    0.60
  12  -8   3    2.10    0.70
  12  -8   3    0.60    0.90
   8   7  -3   13.80    1.20
   8   7  -3   13.20    1.60
  -8  -7   3   17.20    1.30
   7   7  -3   19.50    1.70
   7   7  -3   18.70    1.30
  -7  -7   3   20.30    1.40
  -7  -7   3   18.40    1.10
   6   7  -3   -0.30    0.40
   6   7  -3   -0.10    0.50
  -6  -7   3    0.30    0.40
  -6  -7   3    0.20    0.30
   5   7  -3    1.10    0.60
   5   7  -3    1.60    0.50
   5   7  -3    1.00    0.30
  -5  -7   3    1.50    0.50
  -5  -7   3    1.40    0.30
   4   7  -3    1.10    0.50
   4   7  -3    0.90    0.50
   4   7  -3    1.30    0.40
  -4  -7   3    1.90    0.30
  -4  -7   3    2.10    0.50
   3   7  -3    0.50    0.40
   3   7  -3    0.70    0.30
  -3  -7   3    0.40    0.20
  -3  -7   3    0.40    0.30
  -3  -7   3    0.80    0.70
  -3  -7   3    0.20    0.30
   2   7  -3   55.49    2.50
   2   7  -3   57.79    2.30
   2   7  -3   61.39    2.60
   2   7  -3   60.59    2.70
   2   7  -3   58.89    2.40
  -2  -7   3   61.39    2.50
  -2  -7   3   53.59    2.60
  -2  -7   3   55.59    2.80
  -2  -7   3   58.19    3.00
  -2  -7   3   56.79    2.70
   1   7  -3   94.89    3.80
   1   7  -3   94.79    4.00
   1   7  -3   94.69    3.80
   1   7  -3   99.19    4.00
  -1  -7   3   88.69    4.00
  -1  -7   3   95.49    4.20
  -1  -7   3   94.69    4.10
  -1  -7   3   88.89    4.00
  -1  -7   3   97.59    3.80
  -1  -7   3   97.59    4.40
   0   7  -3    0.10    0.10
   0   7  -3   -0.30    0.20
   0   7  -3    0.10    0.20
   0   7  -3    0.00    0.30
   0   7  -3    0.00    0.30
   0  -7   3   -0.10    0.20
   0  -7   3    0.20    0.30
   0  -7   3   -0.10    0.20
   0  -7   3    0.10    0.30
   0  -7   3    0.60    0.30
   0  -7   3    0.10    0.10
  -1   7  -3   24.10    1.10
  -1   7  -3   25.00    1.30
  -1   7  -3   23.80    1.10
  -1   7  -3   25.00    1.20
  -1   7  -3   24.50    1.30
  -1   7  -3   24.90    1.20
   1  -7   3   25.60    1.10
   1  -7   3   25.50    1.50
   1  -7   3   23.10    1.30
   1  -7   3   24.00    1.20
   1  -7   3   24.30    1.30
   1  -7   3   22.70    1.30
  -2   7  -3   11.60    1.00
  -2   7  -3   11.40    0.80
  -2   7  -3   12.20    0.60
  -2   7  -3   12.20    0.80
  -2   7  -3   12.90    0.80
  -2   7  -3   13.40    0.70
   2  -7   3   13.20    0.70
   2  -7   3   12.40    1.10
   2  -7   3   11.90    0.80
   2  -7   3   12.20    0.70
   2  -7   3   12.80    0.80
   2  -7   3   11.90    0.80
  -3   7  -3    0.90    0.30
  -3   7  -3    1.90    0.40
  -3   7  -3    0.80    0.30
  -3   7  -3    0.80    0.40
  -3   7  -3    1.40    0.20
   3  -7   3    1.80    0.60
   3  -7   3    1.30    0.30
   3  -7   3    1.00    0.30
   3  -7   3    1.20    0.30
   3  -7   3    1.30    0.20
   3  -7   3    1.50    0.40
  -4   7  -3    5.80    0.50
  -4   7  -3    5.70    0.80
  -4   7  -3    4.80    0.40
  -4   7  -3    6.40    0.60
   4  -7   3    4.80    0.90
   4  -7   3    5.70    0.50
   4  -7   3    5.90    0.50
   4  -7   3    6.00    0.40
   4  -7   3    4.40    0.50
   4  -7   3    5.60    0.70
  -5   7  -3    0.30    0.10
  -5   7  -3    0.60    0.30
  -5   7  -3    0.70    0.40
  -5   7  -3   -0.30    0.20
   5  -7   3    0.20    0.10
   5  -7   3   -0.20    0.40
   5  -7   3    0.20    0.20
   5  -7   3    0.10    0.20
   5  -7   3    0.60    0.60
  -6   7  -3    3.50    0.50
  -6   7  -3    4.60    0.50
  -6   7  -3    3.90    0.60
  -6   7  -3    3.80    0.50
   6  -7   3    3.50    0.50
   6  -7   3    4.40    0.60
   6  -7   3    4.20    0.90
  -7   7  -3   30.00    1.50
  -7   7  -3   26.50    1.40
  -7   7  -3   27.50    1.40
   7  -7   3   25.90    1.50
   7  -7   3   27.10    2.00
   7  -7   3   31.00    1.60
  -8   7  -3    2.60    0.40
  -8   7  -3    3.10    0.50
  -8   7  -3    2.30    0.50
   8  -7   3    3.30    0.70
   8  -7   3    2.70    0.90
  -9   7  -3    0.80    0.40
  -9   7  -3    1.10    0.40
  -9   7  -3    1.00    0.30
   9  -7   3    1.10    0.60
   9  -7   3    1.10    0.80
 -10   7  -3    0.60    0.30
 -10   7  -3    0.10    0.40
  10  -7   3    0.00    0.80
  10  -7   3    0.50    0.50
 -11   7  -3    0.80    0.40
 -11   7  -3    0.80    0.40
  11  -7   3    1.30    0.70
  11  -7   3    0.70    0.80
 -12   7  -3   -0.20    0.30
 -12   7  -3    0.00    0.40
  12  -7   3    0.40    0.50
  12  -7   3    0.30    0.70
   9   6  -3    0.00    0.70
   9   6  -3   -0.20    0.50
  -9  -6   3    0.10    0.50
  -9  -6   3    0.40    0.30
   8   6  -3   15.00    1.20
   8   6  -3   13.00    1.60
  -8  -6   3   15.50    1.30
  -8  -6   3   16.50    1.00
   7   6  -3   10.10    1.40
   7   6  -3    9.90    1.20
  -7  -6   3   11.70    1.10
  -7  -6   3   11.10    0.80
   6   6  -3   13.50    1.50
   6   6  -3   15.90    0.90
   6   6  -3   14.90    1.20
  -6  -6   3   15.70    1.00
  -6  -6   3   17.90    1.20
   5   6  -3    5.00    0.50
   5   6  -3    2.90    1.30
   5   6  -3    4.30    0.70
  -5  -6   3    4.30    0.40
  -5  -6   3    4.10    0.50
  -5  -6   3    4.10    0.60
   4   6  -3   72.29    3.50
   4   6  -3   73.59    3.10
   4   6  -3   70.29    3.30
  -4  -6   3   71.59    3.10
  -4  -6   3   75.19    2.90
  -4  -6   3   70.49    3.20
   3   6  -3  108.89    4.80
   3   6  -3  110.39    4.60
   3   6  -3  110.89    4.40
   3   6  -3  108.29    4.20
  -3  -6   3  101.69    4.70
  -3  -6   3   99.59    4.40
  -3  -6   3  106.09    4.50
  -3  -6   3  108.69    4.30
   2   6  -3    7.70    0.70
   2   6  -3    6.60    0.50
   2   6  -3    7.60    0.70
   2   6  -3    6.80    0.50
   2   6  -3    7.00    0.80
   2   6  -3    6.90    0.40
   2   6  -3    7.30    0.60
  -2  -6   3    7.10    0.70
  -2  -6   3    6.10    0.50
  -2  -6   3    6.10    0.70
  -2  -6   3    6.70    0.70
  -2  -6   3    6.80    0.50
   1   6  -3    5.70    0.50
   1   6  -3    5.70    0.40
   1   6  -3    6.30    0.60
   1   6  -3    6.10    0.60
   1   6  -3    5.70    0.40
   1   6  -3    5.60    0.40
  -1  -6   3    5.60    0.40
  -1  -6   3    6.10    0.60
  -1  -6   3    6.50    0.70
  -1  -6   3    6.20    0.60
  -1  -6   3    5.60    0.60
  -1  -6   3    4.80    0.50
   0   6  -3  146.29    5.60
   0   6  -3  134.39    5.60
   0   6  -3  141.49    5.40
   0   6  -3  130.89    5.50
   0   6  -3  141.99    5.50
   0  -6   3  142.29    5.80
   0  -6   3  137.19    5.60
   0  -6   3  138.49    5.40
   0  -6   3  128.69    5.60
   0  -6   3  124.79    5.50
   0  -6   3  141.79    5.70
  -1   6  -3   13.30    0.70
  -1   6  -3   12.40    0.60
  -1   6  -3   11.80    0.80
  -1   6  -3   13.10    0.70
  -1   6  -3   11.90    0.60
  -1   6  -3   12.30    0.80
   1  -6   3   12.40    0.80
   1  -6   3   12.90    0.60
   1  -6   3   11.50    0.70
   1  -6   3   13.00    1.00
   1  -6   3   11.90    0.80
  -2   6  -3  348.47   13.70
  -2   6  -3  347.77   13.80
  -2   6  -3  342.57   14.10
  -2   6  -3  361.26   13.70
  -2   6  -3  352.96   13.80
  -2   6  -3  352.96   13.90
   2  -6   3  368.56   13.70
   2  -6   3  345.57   13.90
   2  -6   3  347.87   13.80
   2  -6   3  355.26   13.80
   2  -6   3  348.57   13.80
   2  -6   3  369.26   14.10
  -3   6  -3   38.40    1.80
  -3   6  -3   39.40    1.80
  -3   6  -3   40.30    1.90
  -3   6  -3   42.40    1.70
  -3   6  -3   40.10    2.10
  -3   6  -3   42.70    1.90
   3  -6   3   43.00    2.20
   3  -6   3   39.40    1.90
   3  -6   3   41.60    1.80
   3  -6   3   44.20    1.80
   3  -6   3   39.30    1.90
   3  -6   3   44.30    1.90
  -4   6  -3  155.18    6.20
  -4   6  -3  157.38    6.70
  -4   6  -3  160.98    6.30
  -4   6  -3  152.48    6.30
  -4   6  -3  144.89    6.30
   4  -6   3  161.68    6.70
   4  -6   3  158.48    6.10
   4  -6   3  164.38    6.30
   4  -6   3  153.18    6.10
   4  -6   3  166.08    6.20
   4  -6   3  151.18    6.30
   4  -6   3  151.38    6.30
  -5   6  -3   25.60    1.20
  -5   6  -3   25.60    1.40
  -5   6  -3   26.30    1.30
  -5   6  -3   27.70    1.40
  -5   6  -3   24.80    1.70
   5  -6   3   28.90    1.50
   5  -6   3   27.80    1.80
   5  -6   3   25.20    1.30
  -6   6  -3   63.69    2.80
  -6   6  -3   66.39    2.80
  -6   6  -3   63.99    2.70
   6  -6   3   63.99    3.30
   6  -6   3   61.09    2.80
   6  -6   3   65.99    2.90
  -7   6  -3    4.50    0.50
  -7   6  -3    5.30    0.60
  -7   6  -3    5.50    0.60
   7  -6   3    4.60    0.50
   7  -6   3    5.50    1.00
   7  -6   3    6.10    0.80
  -8   6  -3  124.49    5.00
  -8   6  -3  114.29    4.90
  -8   6  -3  125.09    5.10
   8  -6   3  119.39    5.60
   8  -6   3  121.69    5.20
  -9   6  -3    0.60    0.30
  -9   6  -3    0.90    0.40
   9  -6   3    0.30    0.50
   9  -6   3    0.40    0.70
 -10   6  -3    2.40    0.50
 -10   6  -3    2.70    0.50
  10  -6   3    1.10    0.80
  10  -6   3    3.40    0.70
 -11   6  -3    0.20    0.30
 -11   6  -3    0.30    0.40
  11  -6   3    0.80    0.60
  11  -6   3    0.10    0.70
 -12   6  -3    0.30    0.40
 -12   6  -3    0.20    0.40
  12  -6   3    0.40    0.60
  12  -6   3   -0.40    0.60
   9   5  -3    3.50    0.70
   9   5  -3    2.60    0.90
  -9  -5   3    3.70    0.70
  -9  -5   3    3.90    0.60
   8   5  -3    5.70    0.80
   8   5  -3    3.20    0.80
  -8  -5   3    5.90    0.60
  -8  -5   3    4.40    0.80
   7   5  -3    0.00    0.50
   7   5  -3   -0.20    0.40
  -7  -5   3    0.10    0.30
  -7  -5   3    0.30    0.40
   6   5  -3    0.00    0.50
   6   5  -3    0.10    0.40
   6   5  -3    0.00    0.20
  -6  -5   3    0.30    0.30
  -6  -5   3    0.30    0.40
  -6  -5   3    0.30    0.20
   5   5  -3    4.60    0.90
   5   5  -3    6.50    0.60
   5   5  -3    7.20    0.50
   5   5  -3    7.60    0.80
  -5  -5   3    7.70    0.50
  -5  -5   3    5.60    0.50
  -5  -5   3    7.70    0.80
  -5  -5   3    6.10    0.60
   4   5  -3    1.10    0.50
   4   5  -3    1.80    0.30
   4   5  -3    2.30    0.50
   4   5  -3    1.50    0.30
  -4  -5   3    1.40    0.40
  -4  -5   3    1.30    0.20
  -4  -5   3    1.10    0.30
  -4  -5   3    1.30    0.30
  -4  -5   3    1.50    0.60
   3   5  -3   20.80    1.10
   3   5  -3   24.00    1.20
   3   5  -3   22.90    1.00
   3   5  -3   23.40    1.50
   3   5  -3   20.90    1.30
   3   5  -3   23.50    1.30
  -3  -5   3   23.60    1.30
  -3  -5   3   22.70    1.20
  -3  -5   3   22.20    1.40
  -3  -5   3   24.00    1.10
  -3  -5   3   24.00    1.00
   2   5  -3  145.29    5.80
   2   5  -3  140.29    5.40
   2   5  -3  147.99    5.70
   2   5  -3  139.39    5.60
   2   5  -3  134.59    5.50
   2   5  -3  135.89    5.70
  -2  -5   3  136.39    5.60
  -2  -5   3  138.29    5.80
  -2  -5   3  139.99    5.50
  -2  -5   3  138.19    5.50
  -2  -5   3  134.39    5.70
   1   5  -3   65.29    2.80
   1   5  -3   66.09    2.70
   1   5  -3   67.49    2.90
   1   5  -3   68.69    2.70
   1   5  -3   66.79    2.90
   1   5  -3   66.39    2.70
  -1  -5   3   65.09    2.90
  -1  -5   3   69.29    2.90
  -1  -5   3   68.09    2.70
  -1  -5   3   62.49    2.80
  -1  -5   3   60.99    2.80
  -1  -5   3   68.49    3.00
   0   5  -3 1462.45   57.29
   0  -5   3 1423.46   57.29
  -1   5  -3  279.87   11.00
  -1   5  -3  281.17   11.20
  -1   5  -3  279.07   10.90
  -1   5  -3  280.87   11.00
  -1   5  -3  286.27   11.00
  -1   5  -3  273.67   11.00
   1  -5   3  271.37   11.00
   1  -5   3  285.57   10.90
   1  -5   3  270.97   11.00
   1  -5   3  277.77   11.00
   1  -5   3  299.67   11.20
  -2   5  -3  501.45   19.80
  -2   5  -3  508.85   19.70
  -2   5  -3  520.05   19.50
   2  -5   3  485.65   19.60
   2  -5   3  526.75   19.60
   2  -5   3  492.35   19.70
  -3   5  -3  828.02   35.00
   3  -5   3  949.21   35.20
   3  -5   3  937.61   34.80
  -4   5  -3   25.90    1.30
  -4   5  -3   27.80    1.30
  -4   5  -3   25.40    1.30
  -4   5  -3   28.20    1.20
  -4   5  -3   28.30    1.60
   4  -5   3   27.50    1.40
   4  -5   3   28.00    1.30
   4  -5   3   27.90    1.70
   4  -5   3   27.30    1.30
   4  -5   3   28.00    1.30
  -5   5  -3  140.39    5.70
  -5   5  -3  143.79    5.70
  -5   5  -3  136.99    5.60
  -5   5  -3  141.59    5.80
  -5   5  -3  144.29    6.20
  -5   5  -3  145.99    5.80
   5  -5   3  153.98    5.80
   5  -5   3  133.89    5.70
   5  -5   3  143.29    6.10
   5  -5   3  135.59    5.80
  -6   5  -3  102.39    4.20
  -6   5  -3   91.79    4.00
  -6   5  -3  102.69    4.10
   6  -5   3  102.39    4.60
   6  -5   3   97.29    4.10
   6  -5   3   98.39    4.30
  -7   5  -3  169.08    6.40
  -7   5  -3  144.19    6.20
  -7   5  -3  160.58    6.40
   7  -5   3  150.28    6.80
   7  -5   3  150.78    6.30
   7  -5   3  158.38    6.50
  -8   5  -3   13.30    0.70
  -8   5  -3   14.10    1.00
  -8   5  -3   15.20    1.00
   8  -5   3   15.60    1.20
   8  -5   3   15.70    1.50
  -9   5  -3   21.00    1.20
  -9   5  -3   20.50    1.20
   9  -5   3   19.30    1.80
   9  -5   3   21.90    1.50
 -10   5  -3   -0.30    0.30
 -10   5  -3   -0.10    0.30
  10  -5   3   -0.10    0.70
  10  -5   3    0.60    0.50
 -11   5  -3    1.90    0.50
 -11   5  -3    0.50    0.60
  11  -5   3    1.20    0.80
 -12   5  -3    3.70    0.60
 -12   5  -3    3.10    0.60
  12  -5   3    2.30    0.80
  12  -5   3    2.50    0.70
  10   4  -3    0.80    0.70
  10   4  -3    1.10    0.60
 -10  -4   3    0.70    0.40
 -10  -4   3    0.70    0.50
   9   4  -3    0.30    0.50
   9   4  -3    1.00    0.80
  -9  -4   3    1.10    0.50
  -9  -4   3    0.50    0.30
   8   4  -3    2.30    0.60
   8   4  -3    1.40    0.70
  -8  -4   3    2.00    0.60
  -8  -4   3    1.50    0.40
   7   4  -3    2.40    0.70
   7   4  -3    2.60    0.60
  -7  -4   3    2.30    0.40
  -7  -4   3    2.20    0.60
  -7  -4   3    2.40    0.40
   6   4  -3  105.19    4.40
   6   4  -3  105.99    4.70
   6   4  -3  103.09    5.00
  -6  -4   3  112.89    4.70
  -6  -4   3  111.79    4.50
  -6  -4   3  113.49    4.40
   5   4  -3    3.10    0.60
   5   4  -3    3.30    0.40
   5   4  -3    3.10    0.40
   5   4  -3    5.20    0.90
  -5  -4   3    3.80    0.50
  -5  -4   3    2.80    0.40
  -5  -4   3    3.50    0.40
  -5  -4   3    3.60    0.60
   4   4  -3   22.90    1.30
   4   4  -3   24.80    1.50
   4   4  -3   19.80    1.20
   4   4  -3   21.70    1.00
   4   4  -3   23.80    1.10
  -4  -4   3   21.10    1.40
  -4  -4   3   21.90    1.10
  -4  -4   3   23.20    1.00
  -4  -4   3   21.10    1.10
  -4  -4   3   21.60    1.30
   3   4  -3  211.28    8.20
   3   4  -3  204.68    7.80
   3   4  -3  202.88    7.90
   3   4  -3  188.78    8.00
   3   4  -3  194.28    7.90
   3   4  -3  199.48    8.10
  -3  -4   3  202.98    8.00
  -3  -4   3  195.28    8.10
  -3  -4   3  187.98    7.90
  -3  -4   3  201.98    7.90
  -3  -4   3  198.38    8.20
  -3  -4   3  210.68    7.80
   2   4  -3   40.30    1.80
   2   4  -3   41.20    1.80
   2   4  -3   43.80    2.00
   2   4  -3   44.40    2.00
   2   4  -3   40.70    1.90
   2   4  -3   41.70    1.70
  -2  -4   3   39.20    1.90
  -2  -4   3   43.70    1.70
  -2  -4   3   40.30    1.90
  -2  -4   3   42.20    1.80
  -2  -4   3   43.20    2.00
  -2  -4   3   39.20    1.80
   1   4  -3    7.60    0.50
   1   4  -3    8.20    0.40
   1   4  -3    8.00    0.50
   1   4  -3    7.80    0.60
   1   4  -3    8.00    0.60
  -1  -4   3    7.40    0.60
  -1  -4   3    7.70    0.50
  -1  -4   3    7.90    0.60
  -1  -4   3    7.90    0.40
  -1  -4   3    8.40    0.60
  -1  -4   3    7.80    0.50
   0   4  -3  470.75   19.50
   0   4  -3  529.75   19.50
   0   4  -3  499.75   19.40
   0  -4   3  500.85   19.50
   0  -4   3  512.25   19.60
   0  -4   3  499.95   19.50
  -1   4  -3  361.76   14.00
  -1   4  -3  358.86   14.10
  -1   4  -3  374.46   14.00
   1  -4   3  344.17   14.00
   1  -4   3  353.96   14.00
   1  -4   3  364.06   14.10
  -2   4  -3 2628.94  185.48
  -2   4  -3 2728.73  105.59
  -2   4  -3 2900.71  165.48
   2  -4   3 2625.04  105.59
   2  -4   3 2857.71  184.18
   2  -4   3 2581.74  157.58
  -3   4  -3  477.65   19.00
  -3   4  -3  490.15   19.20
  -3   4  -3  497.25   19.00
  -3   4  -3  461.95   19.00
   3  -4   3  519.75   19.20
   3  -4   3  481.25   18.90
   3  -4   3  499.55   19.00
   3  -4   3  480.05   19.00
  -4   4  -3  145.49    5.80
  -4   4  -3  137.99    5.80
  -4   4  -3  150.78    6.20
  -4   4  -3  144.59    5.70
  -4   4  -3  145.59    5.80
   4  -4   3  147.19    6.10
   4  -4   3  140.59    5.80
   4  -4   3  148.49    5.90
   4  -4   3  143.39    5.80
  -5   4  -3    5.20    0.40
  -5   4  -3    4.70    0.40
  -5   4  -3    5.40    0.50
  -5   4  -3    4.70    0.50
  -5   4  -3    4.60    0.80
  -5   4  -3    5.10    0.50
   5  -4   3    4.70    0.40
   5  -4   3    5.30    0.90
   5  -4   3    4.80    0.50
  -6   4  -3   85.99    3.50
  -6   4  -3   81.99    3.30
  -6   4  -3   76.79    3.30
  -6   4  -3   80.99    3.50
   6  -4   3   80.49    3.90
   6  -4   3   90.89    4.30
   6  -4   3   83.29    3.40
  -7   4  -3  274.67   10.30
  -7   4  -3  254.27   10.20
  -7   4  -3  232.28   10.00
  -7   4  -3  262.47   10.30
   7  -4   3  276.87   10.90
   7  -4   3  251.57   10.10
   7  -4   3  268.67   10.40
   7  -4   3  246.98   10.10
  -8   4  -3   96.69    4.00
  -8   4  -3   88.09    3.80
  -8   4  -3   96.89    4.00
   8  -4   3   90.89    4.50
   8  -4   3   96.99    3.90
   8  -4   3   94.79    4.20
  -9   4  -3    6.00    0.70
  -9   4  -3    5.90    0.70
   9  -4   3    6.50    1.10
   9  -4   3    6.50    0.90
 -10   4  -3    1.90    0.40
 -10   4  -3    2.80    0.50
  10  -4   3    2.60    0.70
  10  -4   3    1.50    0.80
 -11   4  -3    1.20    0.40
 -11   4  -3    0.80    0.50
  11  -4   3    1.50    0.90
  11  -4   3    0.80    0.60
 -12   4  -3   -0.30    0.40
 -12   4  -3    0.80    0.40
  12  -4   3    0.50    0.60
  12  -4   3    0.00    0.60
  10   3  -3    3.80    0.90
 -10  -3   3    5.30    0.70
 -10  -3   3    5.90    0.90
   9   3  -3    5.70    0.90
   9   3  -3    2.40    0.80
  -9  -3   3    4.00    0.70
  -9  -3   3    5.00    0.60
   8   3  -3    7.20    1.20
   8   3  -3    6.40    0.90
  -8  -3   3    7.70    0.90
  -8  -3   3    7.10    0.60
  -8  -3   3    7.40    0.70
   7   3  -3   18.20    1.60
   7   3  -3   21.10    1.40
   7   3  -3   19.10    1.00
  -7  -3   3   20.00    1.00
  -7  -3   3   20.40    1.10
  -7  -3   3   21.00    1.30
   6   3  -3   23.40    1.20
   6   3  -3   25.60    1.20
   6   3  -3   24.10    1.70
   6   3  -3   22.90    1.10
   6   3  -3   24.10    1.50
  -6  -3   3   24.30    1.30
  -6  -3   3   26.40    1.40
  -6  -3   3   26.10    1.20
   5   3  -3   41.10    1.80
   5   3  -3   42.30    1.80
   5   3  -3   39.90    2.10
   5   3  -3   43.20    2.30
  -5  -3   3   38.10    1.90
  -5  -3   3   41.70    2.00
  -5  -3   3   43.30    1.80
  -5  -3   3   39.50    1.80
  -5  -3   3   42.60    1.90
   4   3  -3  178.08    7.40
   4   3  -3  187.48    7.30
   4   3  -3  199.38    7.80
   4   3  -3  189.38    7.60
   4   3  -3  183.28    7.60
   4   3  -3  192.98    7.40
  -4  -3   3  185.68    7.40
  -4  -3   3  198.48    7.30
  -4  -3   3  182.68    7.70
  -4  -3   3  176.98    7.60
  -4  -3   3  183.88    7.50
  -4  -3   3  182.08    7.40
   3   3  -3    7.30    0.50
   3   3  -3    9.40    0.80
   3   3  -3    8.00    0.70
   3   3  -3    8.40    0.60
   3   3  -3    8.80    0.50
   3   3  -3    7.70    0.70
  -3  -3   3    7.40    0.50
  -3  -3   3    8.30    0.50
  -3  -3   3    8.80    0.80
  -3  -3   3    8.40    0.60
  -3  -3   3    8.60    0.50
  -3  -3   3    8.00    0.70
   2   3  -3  333.47   12.90
   2   3  -3  348.07   13.10
   2   3  -3  334.37   13.00
   2   3  -3  318.17   13.00
   2   3  -3  322.87   13.00
   2   3  -3  340.07   13.10
  -2  -3   3  339.77   12.90
  -2  -3   3  329.77   13.10
  -2  -3   3  325.67   13.00
  -2  -3   3  347.37   13.10
  -2  -3   3  315.47   13.00
  -2  -3   3  345.67   12.90
   1   3  -3  382.26   15.00
   1   3  -3  403.66   15.10
   1   3  -3  384.46   15.10
   1   3  -3  403.36   15.10
   1   3  -3  385.86   15.00
  -1  -3   3  404.96   15.10
  -1  -3   3  338.57   15.10
  -1  -3   3  392.06   15.10
   0   3  -3  239.38    9.00
   0   3  -3  232.18    8.90
   0   3  -3  224.08    9.00
   0   3  -3  232.58    8.90
   0  -3   3  228.18    8.90
   0  -3   3  222.28    9.00
   0  -3   3  224.08    9.00
   0  -3   3  224.58    8.90
  -1   3  -3 1644.64  127.29
  -1   3  -3 1949.30  112.99
  -1   3  -3 1714.63   68.19
   1  -3   3 1705.53  105.69
   1  -3   3 1719.63   68.29
  -2   3  -3  155.48    6.10
  -2   3  -3  156.98    5.90
  -2   3  -3  148.99    5.90
  -2   3  -3  144.19    6.00
  -2   3  -3  151.88    5.90
   2  -3   3  140.49    5.90
   2  -3   3  145.19    5.90
   2  -3   3  146.99    5.90
   2  -3   3  157.18    6.00
  -3   3  -3  197.48    7.80
  -3   3  -3  198.08    7.70
  -3   3  -3  194.58    7.80
  -3   3  -3  203.88    8.00
  -3   3  -3  203.78    7.80
   3  -3   3  188.98    7.80
   3  -3   3  205.38    8.00
   3  -3   3  198.78    7.80
   3  -3   3  190.68    7.80
   3  -3   3  195.78    7.70
  -4   3  -3  225.28    9.00
  -4   3  -3  224.48    9.00
  -4   3  -3  232.28    8.90
  -4   3  -3  236.48    9.30
  -4   3  -3  229.38    8.90
  -4   3  -3  221.88    9.00
   4  -3   3  233.98    9.30
   4  -3   3  223.38    8.90
   4  -3   3  216.38    9.00
   4  -3   3  229.98    9.00
  -5   3  -3  276.47   10.70
  -5   3  -3  264.67   10.80
  -5   3  -3  298.27   10.80
  -5   3  -3  258.57   10.70
  -5   3  -3  274.47   10.70
  -5   3  -3  272.87   11.20
   5  -3   3  271.17   10.80
   5  -3   3  273.27   10.70
   5  -3   3  265.97   10.90
   5  -3   3  283.67   11.20
   5  -3   3  274.97   10.60
  -6   3  -3  101.79    4.10
  -6   3  -3   97.99    4.20
  -6   3  -3  105.89    4.20
  -6   3  -3   84.99    3.90
   6  -3   3  101.19    4.00
   6  -3   3  103.59    4.60
   6  -3   3  106.09    4.00
  -7   3  -3    1.40    0.30
  -7   3  -3    1.10    0.20
  -7   3  -3    1.30    0.20
  -7   3  -3    1.20    0.40
  -7   3  -3    1.20    0.30
   7  -3   3    1.00    0.60
   7  -3   3    1.40    0.30
   7  -3   3    0.80    0.50
  -8   3  -3  116.89    5.00
  -8   3  -3  124.69    5.00
   8  -3   3  117.59    5.50
   8  -3   3  118.29    5.10
  -9   3  -3    2.50    0.50
  -9   3  -3    2.80    0.50
   9  -3   3    2.20    0.60
   9  -3   3    2.10    0.80
 -10   3  -3    4.60    0.70
 -10   3  -3    3.60    0.60
  10  -3   3    2.60    0.80
  10  -3   3    4.10    0.70
 -11   3  -3    1.00    0.50
 -11   3  -3    1.10    0.40
  11  -3   3    1.00    0.80
  11  -3   3    0.50    0.50
  11   2  -3    1.70    0.80
  11   2  -3    2.20    0.70
 -11  -2   3    2.20    0.70
 -11  -2   3    3.20    0.50
  10   2  -3    1.40    0.90
  10   2  -3    0.70    0.60
 -10  -2   3    1.10    0.60
 -10  -2   3    1.00    0.40
   9   2  -3   12.30    1.40
   9   2  -3   14.00    1.20
  -9  -2   3   13.00    0.90
  -9  -2   3   15.30    1.00
  -9  -2   3   15.70    1.30
   8   2  -3    0.70    0.70
   8   2  -3    0.60    0.50
  -8  -2   3    0.30    0.30
  -8  -2   3    0.00    0.40
  -8  -2   3    0.30    0.30
   7   2  -3  188.08    7.60
   7   2  -3  192.18    7.50
   7   2  -3  174.98    8.00
  -7  -2   3  170.58    7.40
  -7  -2   3  189.28    7.60
  -7  -2   3  186.28    7.30
   6   2  -3   10.80    0.60
   6   2  -3    9.10    1.00
   6   2  -3   10.00    0.60
   6   2  -3   10.60    0.70
   6   2  -3   10.40    1.10
  -6  -2   3    8.80    0.70
  -6  -2   3   11.80    0.90
  -6  -2   3   10.60    0.70
  -6  -2   3    9.10    0.70
   5   2  -3   66.29    2.70
   5   2  -3   65.89    2.60
   5   2  -3   64.09    3.00
   5   2  -3   62.69    2.80
   5   2  -3   63.79    2.70
   5   2  -3   66.29    3.10
  -5  -2   3   62.09    3.00
  -5  -2   3   70.09    2.90
  -5  -2   3   69.39    2.70
  -5  -2   3   62.49    2.80
  -5  -2   3   63.09    3.10
  -5  -2   3   60.99    2.70
   4   2  -3  239.28    9.30
   4   2  -3  221.88    9.00
   4   2  -3  220.08    9.20
   4   2  -3  234.98    9.00
   4   2  -3  231.38    8.90
  -4  -2   3  226.28    9.00
  -4  -2   3  226.48    9.30
  -4  -2   3  226.88    9.00
  -4  -2   3  222.68    9.20
  -4  -2   3  232.58    8.90
  -4  -2   3  224.58    9.00
   3   2  -3  222.88    8.60
   3   2  -3  223.38    8.80
   3   2  -3  216.98    8.70
   3   2  -3  220.68    8.60
   3   2  -3  227.08    8.90
   3   2  -3  222.18    8.70
  -3  -2   3  221.58    8.80
  -3  -2   3  214.38    8.60
  -3  -2   3  223.58    8.70
  -3  -2   3  212.98    8.70
  -3  -2   3  213.38    8.80
  -3  -2   3  223.88    8.60
   2   2  -3   38.80    1.80
   2   2  -3   39.80    1.70
   2   2  -3   40.50    1.70
   2   2  -3   40.20    1.80
   2   2  -3   39.00    1.70
   2   2  -3   39.60    1.60
  -2  -2   3   40.90    1.80
  -2  -2   3   39.00    1.70
  -2  -2   3   38.90    1.60
  -2  -2   3   39.30    1.70
  -2  -2   3   40.50    1.80
  -2  -2   3   39.40    1.70
   1   2  -3  289.47   11.20
   1   2  -3  309.57   11.20
   1   2  -3  283.37   11.20
   1   2  -3  282.67   11.30
   1   2  -3  301.77   11.30
   1   2  -3  283.27   11.20
  -1  -2   3  278.67   11.30
  -1  -2   3  286.67   11.20
  -1  -2   3  295.27   11.20
  -1  -2   3  280.27   11.30
  -1  -2   3  288.77   11.20
   0   2  -3   54.09    2.10
   0   2  -3   53.79    2.20
   0   2  -3   53.29    2.20
   0   2  -3   53.89    2.20
   0   2  -3   54.99    2.20
   0  -2   3   50.89    2.20
   0  -2   3   52.69    2.10
   0  -2   3   53.29    2.20
   0  -2   3   52.89    2.20
   0  -2   3   52.99    2.20
  -1   2  -3 2365.96   94.59
  -1   2  -3 2436.76  145.79
  -1   2  -3 2523.75  129.29
   1  -2   3 2532.65  125.99
   1  -2   3 2367.16   94.69
  -2   2  -3    3.00    0.50
  -2   2  -3    2.80    0.40
  -2   2  -3    3.10    0.40
  -2   2  -3    2.60    0.30
  -2   2  -3    2.90    0.30
   2  -2   3    2.80    0.30
   2  -2   3    2.90    0.30
   2  -2   3    2.60    0.50
   2  -2   3    3.10    0.40
   2  -2   3    2.70    0.30
  -3   2  -3  469.25   17.90
  -3   2  -3  467.55   18.10
  -3   2  -3  465.25   17.80
  -3   2  -3  451.75   17.80
  -3   2  -3  448.06   17.80
   3  -2   3  469.05   18.00
   3  -2   3  445.06   17.90
   3  -2   3  472.15   18.10
  -4   2  -3  168.48    6.50
  -4   2  -3  160.18    6.40
  -4   2  -3  157.28    6.50
  -4   2  -3  163.78    6.70
  -4   2  -3  156.98    6.40
  -4   2  -3  160.58    6.30
   4  -2   3  169.28    6.30
   4  -2   3  166.48    6.80
   4  -2   3  158.08    6.50
   4  -2   3  159.38    6.40
   4  -2   3  160.08    6.50
  -5   2  -3    0.40    0.30
  -5   2  -3    0.30    0.40
  -5   2  -3   -0.10    0.20
  -5   2  -3    0.10    0.10
  -5   2  -3   -0.10    0.20
  -5   2  -3   -0.10    0.20
  -5   2  -3    0.00    0.20
   5  -2   3    0.20    0.30
   5  -2   3    0.20    0.20
   5  -2   3    0.20    0.20
   5  -2   3   -0.10    0.10
   5  -2   3    0.20    0.40
  -6   2  -3   10.50    0.50
  -6   2  -3   11.00    0.70
  -6   2  -3   10.60    0.70
  -6   2  -3    9.50    0.70
   6  -2   3   10.70    1.50
   6  -2   3    9.40    0.70
   6  -2   3   10.20    0.90
   6  -2   3   11.50    0.70
  -7   2  -3    0.50    0.30
  -7   2  -3    0.90    0.30
  -7   2  -3    0.10    0.30
   7  -2   3    0.50    0.30
   7  -2   3   -0.20    0.60
   7  -2   3    2.00    0.50
  -8   2  -3    7.20    0.70
  -8   2  -3    7.70    0.70
   8  -2   3    6.10    1.10
   8  -2   3    8.40    0.90
   8  -2   3    7.90    0.70
  -9   2  -3   -0.20    0.30
  -9   2  -3    0.30    0.40
   9  -2   3   -0.20    0.60
   9  -2   3   -0.10    0.40
   9  -2   3    0.10    0.40
 -10   2  -3   22.80    1.30
 -10   2  -3   21.90    1.30
  10  -2   3   17.20    1.80
  10  -2   3   21.40    1.50
 -11   2  -3    0.40    0.40
 -11   2  -3    0.30    0.40
 -11   2  -3    0.40    0.60
  11  -2   3    0.20    0.70
  11   1  -3    7.00    1.00
  11   1  -3    5.10    1.20
 -11  -1   3    9.20    0.80
 -11  -1   3    8.40    1.20
  10   1  -3    7.70    1.00
  10   1  -3    5.50    1.20
 -10  -1   3    7.10    0.70
 -10  -1   3    8.60    1.00
 -10  -1   3    5.90    0.70
   9   1  -3    0.20    0.50
   9   1  -3    0.10    0.50
  -9  -1   3    0.30    0.40
  -9  -1   3    0.60    0.30
  -9  -1   3    0.60    0.30
   8   1  -3   72.79    3.90
   8   1  -3   77.49    3.60
  -8  -1   3   78.09    3.30
  -8  -1   3   76.09    3.30
  -8  -1   3   82.29    3.60
   7   1  -3   -0.20    0.30
   7   1  -3    0.30    0.50
   7   1  -3   -0.20    0.20
   7   1  -3    0.40    0.40
   7   1  -3    0.40    0.20
  -7  -1   3    0.00    0.30
  -7  -1   3   -0.30    0.50
  -7  -1   3   -0.10    0.30
  -7  -1   3   -0.30    0.30
   6   1  -3  117.99    5.10
   6   1  -3  111.99    4.60
   6   1  -3  117.79    4.60
   6   1  -3  113.89    4.50
   6   1  -3  117.39    4.90
  -6  -1   3  108.89    4.70
  -6  -1   3  119.49    4.60
  -6  -1   3  112.89    5.10
  -6  -1   3  105.09    4.70
  -6  -1   3  118.59    4.80
   5   1  -3  172.08    7.10
   5   1  -3  177.28    6.90
   5   1  -3  176.08    6.90
   5   1  -3  180.48    7.30
   5   1  -3  170.58    6.90
   5   1  -3  174.88    6.80
  -5  -1   3  180.88    6.90
  -5  -1   3  164.28    6.90
  -5  -1   3  168.78    7.10
  -5  -1   3  170.58    7.30
  -5  -1   3  177.78    7.00
   4   1  -3   23.20    1.10
   4   1  -3   23.90    1.00
   4   1  -3   22.40    1.40
   4   1  -3   21.70    1.10
   4   1  -3   22.90    1.00
   4   1  -3   22.10    1.30
  -4  -1   3   23.00    1.40
  -4  -1   3   24.00    1.10
  -4  -1   3   22.70    1.10
  -4  -1   3   21.00    1.10
  -4  -1   3   24.10    1.20
  -4  -1   3   22.70    1.30
   3   1  -3   75.09    3.30
   3   1  -3   74.59    3.10
   3   1  -3   76.69    3.10
   3   1  -3   76.39    3.10
   3   1  -3   80.29    3.30
   3   1  -3   78.59    3.00
  -3  -1   3   76.69    3.00
  -3  -1   3   75.79    3.20
  -3  -1   3   73.29    3.10
  -3  -1   3   70.39    3.10
  -3  -1   3   75.39    3.30
   2   1  -3  118.99    4.70
   2   1  -3  118.19    4.60
   2   1  -3  113.59    4.50
   2   1  -3  113.69    4.60
   2   1  -3  113.09    4.50
  -2  -1   3  112.29    4.50
  -2  -1   3  116.79    4.60
  -2  -1   3  116.49    4.50
  -2  -1   3  107.89    4.60
  -2  -1   3  109.79    4.50
   1   1  -3  245.78    9.60
   1   1  -3  245.48    9.60
   1   1  -3  248.38    9.60
   1   1  -3  252.57    9.60
  -1  -1   3  252.17    9.60
  -1  -1   3  240.88    9.50
  -1  -1   3  246.48    9.50
  -1  -1   3  243.28    9.70
  -1  -1   3  243.18    9.60
   0   1  -3  293.17   11.60
   0   1  -3  300.27   11.50
   0   1  -3  296.07   11.40
   0  -1   3  297.37   11.50
  -1   1  -3  148.79    5.70
  -1   1  -3  144.69    5.70
  -1   1  -3  141.89    5.70
  -1   1  -3  140.49    5.80
  -1   1  -3  151.08    5.70
  -1   1  -3  146.29    5.80
  -1   1  -3  149.79    5.80
  -1   1  -3  145.19    5.80
   1  -1   3  149.39    5.70
   1  -1   3  139.79    5.70
   1  -1   3  150.98    5.80
   1  -1   3  145.49    5.80
  -2   1  -3   77.39    3.10
  -2   1  -3   75.69    3.10
  -2   1  -3   80.29    3.30
  -2   1  -3   77.99    3.00
  -2   1  -3   78.59    3.20
  -2   1  -3   77.49    3.10
   2  -1   3   79.99    3.00
   2  -1   3   71.39    3.10
   2  -1   3   75.69    3.10
   2  -1   3   78.29    3.30
   2  -1   3   78.29    3.20
   2  -1   3   72.79    3.10
  -3   1  -3   50.79    2.40
  -3   1  -3   49.50    2.20
  -3   1  -3   49.20    2.00
  -3   1  -3   50.09    2.00
  -3   1  -3   48.60    2.10
  -3   1  -3   49.20    2.10
  -3   1  -3   49.70    2.00
   3  -1   3   49.50    2.20
   3  -1   3   48.40    2.00
   3  -1   3   48.00    2.10
   3  -1   3   50.59    2.00
  -4   1  -3   23.40    1.10
  -4   1  -3   23.70    1.20
  -4   1  -3   22.90    1.10
  -4   1  -3   24.30    1.20
  -4   1  -3   23.10    1.20
  -4   1  -3   23.30    1.00
  -4   1  -3   24.30    1.00
  -4   1  -3   23.80    1.50
   4  -1   3   23.50    1.20
   4  -1   3   23.60    1.50
   4  -1   3   24.40    1.10
   4  -1   3   25.10    1.30
  -5   1  -3   30.90    1.20
  -5   1  -3   28.50    1.50
  -5   1  -3   28.40    1.80
  -5   1  -3   25.10    1.20
  -5   1  -3   29.00    1.40
  -5   1  -3   30.00    1.50
  -5   1  -3   31.00    1.40
  -5   1  -3   31.60    1.40
   5  -1   3   31.30    1.40
   5  -1   3   29.40    1.80
   5  -1   3   32.60    1.60
   5  -1   3   30.70    1.40
  -6   1  -3    3.10    0.50
  -6   1  -3    2.90    0.40
  -6   1  -3    2.70    0.50
   6  -1   3    3.20    0.40
   6  -1   3    3.60    0.50
   6  -1   3    2.10    0.70
   6  -1   3    2.30    0.50
  -7   1  -3   68.49    3.20
  -7   1  -3   74.39    3.10
  -7   1  -3   69.79    3.10
   7  -1   3   74.79    3.10
   7  -1   3   68.89    3.60
   7  -1   3   72.49    3.30
  -8   1  -3    4.80    0.60
  -8   1  -3    3.80    0.60
   8  -1   3    4.30    0.60
   8  -1   3    4.10    0.70
   8  -1   3    4.00    1.00
  -9   1  -3    0.60    0.40
  -9   1  -3    0.20    0.30
   9  -1   3    1.00    0.60
   9  -1   3    0.60    0.40
 -10   1  -3    2.00    0.50
 -10   1  -3    0.80    0.50
 -10   1  -3    1.20    0.60
  10  -1   3    0.70    0.70
 -11   1  -3    0.40    0.40
 -11   1  -3    0.20    0.50
  11  -1   3    0.20    0.70
  12   0  -3   -0.40    0.60
 -12   0   3    0.80    0.40
  11   0  -3    0.30    0.60
  11   0  -3    0.10    0.50
 -11   0   3    0.30    0.30
 -11   0   3    0.40    0.50
 -11   0   3    0.10    0.40
  10   0  -3    4.70    0.80
  10   0  -3    2.20    0.70
 -10   0   3    3.00    0.50
 -10   0   3    4.10    0.70
   9   0  -3    0.00    0.50
   9   0  -3   -0.20    0.60
  -9   0   3    0.20    0.30
  -9   0   3   -0.20    0.40
  -9   0   3   -0.30    0.30
   8   0  -3  204.38    8.30
   8   0  -3  230.88    8.90
   8   0  -3  192.98    9.10
  -8   0   3  216.78    8.50
  -8   0   3  220.98    8.70
  -8   0   3  210.48    8.50
   7   0  -3   39.80    1.80
   7   0  -3   44.80    2.50
   7   0  -3   42.10    2.00
   7   0  -3   45.40    1.90
   7   0  -3   45.00    2.30
  -7   0   3   47.80    2.40
  -7   0   3   40.80    2.00
  -7   0   3   43.10    2.00
  -7   0   3   45.60    2.00
   6   0  -3    4.80    0.40
   6   0  -3    4.60    0.30
   6   0  -3    5.20    0.90
   6   0  -3    4.40    0.40
   6   0  -3    4.80    0.70
  -6   0   3    4.30    0.50
  -6   0   3    4.30    0.50
  -6   0   3    4.50    0.60
  -6   0   3    5.10    0.50
  -6   0   3    4.70    0.80
  -6   0   3    4.60    0.60
   5   0  -3  532.85   20.50
   5   0  -3  546.05   20.90
   5   0  -3  549.74   20.50
   5   0  -3  526.85   20.40
   5   0  -3  517.95   20.70
   5   0  -3  522.65   20.50
  -5   0   3  496.05   20.50
  -5   0   3  515.55   20.80
  -5   0   3  542.25   20.60
  -5   0   3  512.25   20.70
  -5   0   3  519.25   20.50
  -5   0   3  548.35   20.40
   4   0  -3  394.16   14.80
   4   0  -3  387.46   14.70
   4   0  -3  394.46   15.10
   4   0  -3  368.56   15.00
   4   0  -3  387.26   14.80
   4   0  -3  371.56   14.90
  -4   0   3  398.06   15.20
  -4   0   3  367.86   14.80
  -4   0   3  371.96   14.80
  -4   0   3  390.96   14.80
  -4   0   3  381.36   15.00
  -4   0   3  360.06   14.80
   3   0  -3   60.59    2.50
   3   0  -3   59.29    2.50
   3   0  -3   59.89    2.60
   3   0  -3   58.79    2.40
   3   0  -3   63.19    2.70
   3   0  -3   59.39    2.50
  -3   0   3   59.09    2.40
  -3   0   3   59.99    2.60
  -3   0   3   59.29    2.40
  -3   0   3   58.99    2.40
  -3   0   3   59.69    2.70
  -3   0   3   60.99    2.40
   2   0  -3  579.94   22.40
   2   0  -3  585.44   22.40
  -2   0   3  578.44   22.60
   1   0  -3  126.19    5.00
   1   0  -3  127.09    4.90
   1   0  -3  120.19    5.00
   1   0  -3  125.89    4.80
   1   0  -3  127.99    4.90
   1   0  -3  126.09    4.90
   1   0  -3  121.59    4.80
  -1   0   3  123.59    5.00
  -1   0   3  120.89    4.90
  -1   0   3  124.79    4.90
  -1   0   3  122.89    4.80
   0   0  -3 1290.27   73.39
   0   0  -3 1379.56   66.69
   0   0   3 1379.36   52.99
   0   0   3 1346.97   67.09
  -1   0  -3  759.92   29.20
   1   0   3  747.23   29.20
  -2   0  -3  476.55   19.00
  -2   0  -3  514.55   19.20
  -2   0  -3  491.65   19.00
  -2   0  -3  492.75   19.10
   2   0   3  501.55   19.20
   2   0   3  485.85   19.10
   2   0   3  474.95   19.00
  -3   0  -3 1135.09   43.30
   3   0   3 1109.29   43.60
  -4   0  -3   70.29    2.80
  -4   0  -3   69.59    3.00
  -4   0  -3   72.69    3.30
  -4   0  -3   69.89    3.00
  -4   0  -3   77.19    3.00
  -4   0  -3   71.79    2.90
  -4   0  -3   72.89    3.10
   4   0   3   70.09    3.40
   4   0   3   71.49    3.00
   4   0   3   73.09    3.10
   4   0   3   74.39    3.00
  -5   0  -3  415.46   15.50
  -5   0  -3  393.06   15.60
  -5   0  -3  406.96   15.50
  -5   0  -3  391.76   15.90
   5   0   3  410.66   15.50
   5   0   3  373.76   15.50
   5   0   3  382.66   15.90
   5   0   3  395.96   15.60
  -6   0  -3  120.99    4.90
  -6   0  -3  118.29    4.90
  -6   0  -3  115.29    5.00
   6   0   3  118.09    4.90
   6   0   3  127.89    4.90
   6   0   3  113.89    5.40
   6   0   3  120.09    5.00
  -7   0  -3   53.19    2.30
  -7   0  -3   51.39    2.40
   7   0   3   54.69    2.40
   7   0   3   51.89    2.60
   7   0   3   47.70    2.90
  -8   0  -3    9.20    0.80
  -8   0  -3    8.70    0.70
   8   0   3    7.50    1.20
   8   0   3    8.00    0.80
  -9   0  -3    1.80    0.60
  -9   0  -3    3.00    0.50
  -9   0  -3    2.50    0.50
   9   0   3    2.30    0.50
   9   0   3    1.20    0.80
 -10   0  -3    2.60    0.70
 -10   0  -3    1.40    0.50
 -10   0  -3    3.00    0.50
  10   0   3    1.40    0.80
 -11   0  -3    1.50    0.70
 -11   0  -3    0.90    0.40
  11   0   3    0.30    0.70
  12  -1  -3    0.60    0.60
  12  -1  -3    0.50    0.60
 -12   1   3    1.20    0.40
 -12   1   3    0.60    0.50
  11  -1  -3    1.40    0.60
  11  -1  -3    0.40    0.70
 -11   1   3    0.70    0.40
 -11   1   3    0.40    0.40
 -11   1   3    1.50    0.60
  10  -1  -3   10.10    1.40
  10  -1  -3   12.20    1.20
 -10   1   3   12.40    0.90
 -10   1   3   12.90    0.90
 -10   1   3   12.40    1.20
   9  -1  -3    6.90    0.90
   9  -1  -3    6.70    1.20
  -9   1   3    7.30    0.90
  -9   1   3    7.40    0.70
  -9   1   3    6.70    0.70
   8  -1  -3    1.60    0.70
   8  -1  -3    2.00    0.40
   8  -1  -3    3.10    0.70
  -8   1   3    1.60    0.40
  -8   1   3    1.80    0.40
  -8   1   3    1.60    0.50
   7  -1  -3    0.40    0.20
   7  -1  -3    1.40    0.70
   7  -1  -3    0.70    0.20
   7  -1  -3    0.90    0.50
  -7   1   3    0.40    0.30
  -7   1   3    0.60    0.30
  -7   1   3    0.60    0.40
  -7   1   3    0.70    0.30
   6  -1  -3   16.70    0.90
   6  -1  -3   17.80    0.80
   6  -1  -3   18.00    0.90
   6  -1  -3   18.20    1.40
   6  -1  -3   16.60    0.90
   6  -1  -3   18.10    1.20
  -6   1   3   16.90    1.40
  -6   1   3   16.90    1.10
  -6   1   3   17.80    0.90
  -6   1   3   18.20    1.00
  -6   1   3   17.60    0.90
  -6   1   3   17.30    1.00
   5  -1  -3   13.60    0.70
   5  -1  -3   12.70    0.70
   5  -1  -3   14.00    1.20
   5  -1  -3   14.70    0.80
   5  -1  -3   12.80    0.60
   5  -1  -3   12.90    1.00
  -5   1   3   13.70    0.70
  -5   1   3   13.20    0.80
  -5   1   3   12.80    0.90
  -5   1   3   14.80    1.10
  -5   1   3   12.20    0.70
  -5   1   3   12.30    0.70
   4  -1  -3  297.97   11.60
   4  -1  -3  306.47   12.00
   4  -1  -3  292.47   11.60
   4  -1  -3  298.37   11.60
  -4   1   3  309.47   12.00
  -4   1   3  295.37   11.60
  -4   1   3  306.57   11.60
  -4   1   3  292.17   11.80
  -4   1   3  298.87   11.60
  -4   1   3  286.37   11.60
  -4   1   3  303.87   11.60
   3  -1  -3   21.80    0.90
   3  -1  -3   19.50    1.10
   3  -1  -3   21.00    1.20
   3  -1  -3   20.60    0.90
   3  -1  -3   20.90    0.90
  -3   1   3   21.10    0.90
  -3   1   3   18.90    1.20
  -3   1   3   19.80    0.90
  -3   1   3   21.30    1.10
  -3   1   3   20.10    0.90
   2  -1  -3 1144.99   44.30
   2  -1  -3 1258.77   93.69
   2  -1  -3 1070.89   75.29
   2  -1  -3 1131.99   44.80
  -2   1   3 1090.49   76.49
   1  -1  -3  329.97   12.70
   1  -1  -3  315.17   12.50
   1  -1  -3  329.17   12.70
  -1   1   3  326.37   12.50
  -1   1   3  322.67   12.50
  -1   1   3  317.87   12.60
   0  -1  -3  630.94   33.20
   0  -1  -3  711.83   27.20
   0  -1  -3  710.43   33.30
   0  -1  -3  693.33   26.70
   0   1   3  671.03   34.10
   0   1   3  630.94   35.70
  -1  -1  -3  713.53   27.20
   1   1   3  688.23   27.20
   2   1   3  873.91   34.00
  -3  -1  -3   20.10    0.90
  -3  -1  -3   21.50    0.90
  -3  -1  -3   20.20    1.10
  -3  -1  -3   19.50    1.00
  -3  -1  -3   19.50    0.90
  -3  -1  -3   16.50    1.40
  -3  -1  -3   19.40    1.00
  -3  -1  -3   21.40    1.00
   3   1   3   19.70    1.10
   3   1   3   20.30    1.30
   3   1   3   21.00    1.00
   3   1   3   21.00    1.00
  -4  -1  -3  203.48    8.50
  -4  -1  -3  200.18    8.00
  -4  -1  -3  205.08    8.00
  -4  -1  -3  207.18    8.10
  -4  -1  -3  198.28    7.90
  -4  -1  -3  196.58    8.10
   4   1   3  205.48    8.10
   4   1   3  198.38    8.40
   4   1   3  203.38    8.00
  -5  -1  -3  111.19    4.80
  -5  -1  -3  114.49    4.70
  -5  -1  -3  113.79    4.60
   5   1   3  118.69    4.80
   5   1   3  109.59    5.10
   5   1   3  120.59    4.70
   5   1   3  109.29    4.60
  -6  -1  -3   13.60    0.80
  -6  -1  -3   13.10    0.90
  -6  -1  -3   12.30    1.00
   6   1   3   11.70    1.30
   6   1   3   12.60    0.80
   6   1   3   14.20    0.90
  -7  -1  -3  146.59    5.80
  -7  -1  -3  144.69    5.90
  -7  -1  -3  141.99    6.20
   7   1   3  143.09    5.90
   7   1   3  136.59    6.50
  -8  -1  -3    5.90    0.70
  -8  -1  -3    5.70    0.60
  -8  -1  -3    5.20    0.80
   8   1   3    7.20    0.80
   8   1   3    6.30    1.10
  -9  -1  -3   -0.20    0.30
  -9  -1  -3   -0.30    0.40
  -9  -1  -3    0.40    0.50
   9   1   3   -0.40    0.60
   9   1   3    0.10    0.60
 -10  -1  -3    5.10    1.00
 -10  -1  -3    5.00    0.70
  10   1   3    2.70    0.80
  12  -2  -3    1.20    0.90
  12  -2  -3    1.80    0.70
 -12   2   3    2.00    0.50
 -12   2   3    1.90    0.50
  11  -2  -3    0.40    0.70
  11  -2  -3    1.20    0.60
 -11   2   3    2.70    0.50
 -11   2   3    0.60    0.40
 -11   2   3    0.90    0.60
  10  -2  -3   24.30    1.70
  10  -2  -3   19.40    1.90
 -10   2   3   28.00    1.40
 -10   2   3   26.30    1.40
 -10   2   3   29.50    1.70
   9  -2  -3   11.70    1.40
   9  -2  -3   15.20    1.30
  -9   2   3   16.60    1.00
  -9   2   3   17.60    1.00
  -9   2   3   16.70    1.20
   8  -2  -3    9.30    0.60
   8  -2  -3   10.40    1.30
   8  -2  -3   11.40    1.00
   8  -2  -3   10.50    0.60
  -8   2   3    9.50    0.80
  -8   2   3    9.90    0.70
  -8   2   3   10.40    0.70
  -8   2   3   10.50    0.90
   7  -2  -3   31.90    1.70
   7  -2  -3   32.30    1.40
   7  -2  -3   27.70    1.30
   7  -2  -3   31.70    2.00
  -7   2   3   27.40    1.40
  -7   2   3   32.00    1.50
  -7   2   3   31.50    1.40
  -7   2   3   28.10    1.70
   6  -2  -3   11.30    0.70
   6  -2  -3   12.90    1.20
   6  -2  -3   12.30    0.90
   6  -2  -3   11.20    0.70
   6  -2  -3   11.70    0.60
  -6   2   3   11.60    0.70
  -6   2   3   10.60    0.80
  -6   2   3   12.40    0.70
  -6   2   3   10.30    0.80
  -6   2   3   12.50    0.70
  -6   2   3   10.00    1.00
   5  -2  -3   11.70    0.60
   5  -2  -3   10.80    0.80
   5  -2  -3   11.50    1.10
   5  -2  -3   11.20    0.70
   5  -2  -3   11.40    0.70
   5  -2  -3   10.40    0.70
  -5   2   3   10.50    0.80
  -5   2   3   11.70    0.70
  -5   2   3   11.70    0.60
  -5   2   3   11.40    0.70
  -5   2   3   11.70    1.00
  -5   2   3   11.30    0.70
   4  -2  -3  383.26   14.60
   4  -2  -3  374.36   14.70
   4  -2  -3  386.76   14.60
   4  -2  -3  394.36   14.60
   4  -2  -3  337.27   15.20
  -4   2   3  384.46   14.70
  -4   2   3  383.06   14.60
  -4   2   3  370.26   14.60
  -4   2   3  384.76   15.00
  -4   2   3  373.96   14.90
   3  -2  -3   19.00    0.90
   3  -2  -3   20.60    0.80
   3  -2  -3   20.80    1.20
   3  -2  -3   19.20    1.10
   3  -2  -3   20.50    0.90
   3  -2  -3   19.90    0.90
  -3   2   3   19.50    0.90
  -3   2   3   20.50    0.90
  -3   2   3   19.20    1.10
  -3   2   3   19.50    0.80
  -3   2   3   20.60    0.90
  -2   2   3  829.12   32.20
   1  -2  -3  126.59    4.90
   1  -2  -3  121.29    4.90
   1  -2  -3  119.89    5.10
   1  -2  -3  129.09    4.90
   1  -2  -3  125.19    4.90
   1  -2  -3  125.19    4.80
   1  -2  -3  128.59    4.90
  -1   2   3  116.19    5.10
  -1   2   3  127.69    4.80
  -1   2   3  122.99    4.90
  -1   2   3  122.69    4.90
   0  -2  -3  105.89    4.60
   0  -2  -3  115.09    4.90
   0  -2  -3  116.79    4.50
   0  -2  -3  116.79    4.80
   0  -2  -3  117.89    4.50
   0  -2  -3  115.09    4.60
   0  -2  -3  119.19    4.60
   0  -2  -3  116.49    4.70
   0   2   3  113.09    4.60
   0   2   3  123.29    4.50
   0   2   3  117.09    4.60
   0   2   3  115.09    4.60
  -1  -2  -3  165.38    6.20
  -1  -2  -3  158.18    6.20
  -1  -2  -3  159.48    6.20
  -1  -2  -3  163.78    6.30
  -1  -2  -3  158.88    6.30
  -1  -2  -3  154.28    6.20
  -1  -2  -3  158.18    6.50
  -1  -2  -3  151.38    6.20
   1   2   3  153.68    6.40
   1   2   3  159.08    6.20
   1   2   3  151.58    6.20
   1   2   3  158.38    6.10
  -2  -2  -3   82.89    3.60
  -2  -2  -3   77.99    3.20
  -2  -2  -3   86.89    3.50
  -2  -2  -3   82.19    3.20
  -2  -2  -3   81.99    3.30
  -2  -2  -3   76.89    3.30
  -2  -2  -3   82.99    3.30
  -2  -2  -3   81.09    3.40
  -2  -2  -3   80.59    3.30
   2   2   3   81.29    3.20
   2   2   3   77.99    3.60
   2   2   3   79.89    3.30
  -3  -2  -3  384.46   14.50
  -3  -2  -3  372.36   14.40
  -3  -2  -3  310.17   14.20
  -3  -2  -3  366.36   14.60
  -3  -2  -3  373.66   14.40
  -3  -2  -3  372.86   14.20
  -3  -2  -3  370.36   14.30
  -3  -2  -3  378.06   14.20
   3   2   3  385.26   14.20
   3   2   3  341.47   14.60
   3   2   3  374.96   14.30
  -4  -2  -3  362.66   13.90
  -4  -2  -3  354.26   13.70
  -4  -2  -3  359.86   13.70
  -4  -2  -3  348.37   13.80
  -4  -2  -3  354.56   14.10
  -4  -2  -3  302.77   13.50
   4   2   3  354.26   13.50
   4   2   3  348.67   14.10
   4   2   3  365.56   13.70
   4   2   3  341.67   13.70
  -5  -2  -3   42.10    2.20
  -5  -2  -3   36.90    1.60
  -5  -2  -3   44.50    2.00
  -5  -2  -3   43.10    2.10
  -5  -2  -3   40.90    1.60
  -5  -2  -3   43.90    1.80
   5   2   3   39.80    2.40
   5   2   3   44.20    2.00
   5   2   3   42.00    1.90
  -6  -2  -3   -0.10    0.40
  -6  -2  -3    0.10    0.30
  -6  -2  -3    0.20    0.30
   6   2   3    0.20    0.50
   6   2   3    0.10    0.30
  -7  -2  -3    8.60    0.70
  -7  -2  -3    7.40    0.90
  -7  -2  -3    8.20    0.70
   7   2   3    7.20    0.80
   7   2   3    5.60    1.10
  -8  -2  -3   23.30    1.60
  -8  -2  -3   24.40    1.30
  -8  -2  -3   24.80    1.40
   8   2   3   23.30    1.40
   8   2   3   22.80    1.90
  -9  -2  -3   12.70    0.90
  -9  -2  -3   11.60    1.20
   9   2   3    8.50    1.20
 -10  -2  -3   21.10    1.60
 -10  -2  -3   17.80    1.20
  10   2   3   14.70    1.60
  12  -3  -3    0.30    0.60
  12  -3  -3    0.10    0.70
 -12   3   3   -0.60    0.30
 -12   3   3    0.20    0.40
  11  -3  -3    0.20    0.80
  11  -3  -3    0.70    0.60
 -11   3   3    0.90    0.40
 -11   3   3    1.70    0.40
 -11   3   3    0.60    0.60
  10  -3  -3   15.60    1.30
  10  -3  -3   13.70    1.60
 -10   3   3   19.60    1.40
 -10   3   3   16.70    1.10
 -10   3   3   17.30    1.10
   9  -3  -3    1.40    0.70
   9  -3  -3    2.00    0.40
   9  -3  -3    1.10    0.60
  -9   3   3    1.80    0.40
  -9   3   3    2.00    0.40
   8  -3  -3    4.40    0.40
   8  -3  -3    5.00    0.80
   8  -3  -3    4.50    0.60
   8  -3  -3    5.50    1.20
  -8   3   3    5.10    0.60
  -8   3   3    5.50    0.50
  -8   3   3    4.90    0.60
   7  -3  -3   14.80    0.90
   7  -3  -3   14.70    1.10
   7  -3  -3   14.90    0.80
   7  -3  -3   17.30    1.50
   7  -3  -3   15.30    1.00
  -7   3   3   16.90    0.90
  -7   3   3   14.60    1.10
  -7   3   3   16.10    0.90
  -7   3   3   15.10    0.90
  -7   3   3   16.20    0.80
   6  -3  -3    0.20    0.20
   6  -3  -3    0.60    0.30
   6  -3  -3    0.40    0.20
   6  -3  -3    0.10    0.60
   6  -3  -3   -0.10    0.30
   6  -3  -3    0.00    0.20
  -6   3   3    0.00    0.20
  -6   3   3    0.00    0.40
  -6   3   3    0.10    0.20
  -6   3   3    0.20    0.20
  -6   3   3    0.00    0.20
  -6   3   3    0.00    0.20
   5  -3  -3   89.19    4.00
   5  -3  -3   97.59    4.30
   5  -3  -3   89.79    3.80
   5  -3  -3   94.99    3.70
   5  -3  -3   92.39    3.80
   5  -3  -3   91.99    3.70
  -5   3   3   90.59    3.80
  -5   3   3   93.39    3.80
  -5   3   3   91.19    4.00
  -5   3   3   93.49    3.70
  -5   3   3   91.99    4.20
  -5   3   3   95.29    3.70
   4  -3  -3   28.20    1.80
   4  -3  -3   29.10    1.60
   4  -3  -3   32.10    1.30
   4  -3  -3   31.80    1.30
   4  -3  -3   32.20    1.40
   4  -3  -3   32.90    1.40
  -4   3   3   31.00    1.40
  -4   3   3   32.50    1.30
  -4   3   3   30.40    1.40
  -4   3   3   32.80    1.60
  -4   3   3   31.20    1.30
  -4   3   3   31.40    1.80
   3  -3  -3    7.50    0.40
   3  -3  -3    6.50    0.40
   3  -3  -3    7.00    0.60
   3  -3  -3    6.80    0.40
   3  -3  -3    6.30    0.40
   3  -3  -3    7.40    0.80
  -3   3   3    6.70    0.50
  -3   3   3    7.90    0.80
  -3   3   3    6.20    0.40
  -3   3   3    6.80    0.60
  -3   3   3    7.00    0.40
  -2   3   3  844.22   32.50
   1  -3  -3  508.75   19.40
   1  -3  -3  515.65   19.40
   1  -3  -3  488.95   19.70
  -1   3   3  494.15   19.40
  -1   3   3  503.05   19.40
  -1   3   3  498.75   19.70
   0  -3  -3   45.10    2.30
   0  -3  -3   44.10    2.20
   0  -3  -3   46.90    2.00
   0  -3  -3   48.00    1.90
   0  -3  -3   48.50    1.90
   0  -3  -3   46.40    2.00
   0  -3  -3   47.70    1.90
   0  -3  -3   47.20    1.90
   0   3   3   42.20    1.90
   0   3   3   45.30    1.90
   0   3   3   45.70    1.90
  -1  -3  -3   27.60    1.20
  -1  -3  -3   26.50    1.10
  -1  -3  -3   27.30    1.50
  -1  -3  -3   26.20    1.20
  -1  -3  -3   25.00    1.10
  -1  -3  -3   26.80    1.10
  -1  -3  -3   28.50    1.30
  -1  -3  -3   26.90    1.40
   1   3   3   26.00    1.10
   1   3   3   27.40    1.10
   1   3   3   24.60    1.50
   1   3   3   25.30    1.20
  -2  -3  -3   99.39    4.20
  -2  -3  -3  102.89    4.50
  -2  -3  -3  107.69    4.20
  -2  -3  -3  110.49    4.10
  -2  -3  -3  102.29    4.30
  -2  -3  -3  108.59    4.40
  -2  -3  -3  104.29    4.20
  -2  -3  -3  106.49    4.30
   2   3   3   99.89    4.60
   2   3   3  107.49    4.10
   2   3   3  101.49    4.30
  -3  -3  -3   24.40    1.20
  -3  -3  -3   25.00    1.40
  -3  -3  -3   22.20    1.10
  -3  -3  -3   25.40    1.10
  -3  -3  -3   23.90    1.50
  -3  -3  -3   23.90    1.30
  -3  -3  -3   24.00    1.10
  -3  -3  -3   22.00    1.20
   3   3   3   23.70    1.60
   3   3   3   25.50    1.10
   3   3   3   25.60    1.20
   3   3   3   24.40    1.20
  -4  -3  -3  426.76   16.80
  -4  -3  -3  443.56   16.50
  -4  -3  -3  428.96   16.70
  -4  -3  -3  427.26   16.60
  -4  -3  -3  379.46   16.40
  -4  -3  -3  437.06   16.40
   4   3   3  409.66   16.60
   4   3   3  414.06   17.00
   4   3   3  433.66   16.40
   4   3   3  440.96   16.60
  -5  -3  -3    0.20    0.10
  -5  -3  -3   -0.10    0.20
  -5  -3  -3   -0.10    0.20
  -5  -3  -3   -0.10    0.40
  -5  -3  -3    0.00    0.10
  -5  -3  -3    0.20    0.20
   5   3   3    0.10    0.40
   5   3   3    0.10    0.30
  -6  -3  -3   59.99    3.00
  -6  -3  -3   61.89    2.70
  -6  -3  -3   60.59    2.60
   6   3   3   63.39    2.80
   6   3   3   57.09    3.20
  -7  -3  -3    8.00    0.70
  -7  -3  -3    8.70    1.00
  -7  -3  -3    7.30    0.70
   7   3   3    6.70    0.80
   7   3   3    6.70    1.10
  -8  -3  -3    3.40    0.50
  -8  -3  -3    3.90    0.70
   8   3   3    2.20    0.80
   8   3   3    3.20    0.60
  -9  -3  -3   22.20    1.60
  -9  -3  -3   23.00    1.40
   9   3   3   23.30    1.50
   9   3   3   23.10    1.90
 -10  -3  -3    0.70    0.40
  10   3   3    0.40    0.60
  12  -4  -3    0.60    0.60
  12  -4  -3    2.00    1.00
 -12   4   3    0.30    0.40
 -12   4   3    0.80    0.50
  11  -4  -3    3.90    1.00
  11  -4  -3    5.90    1.00
 -11   4   3    7.40    0.80
 -11   4   3    6.90    1.10
  10  -4  -3    8.10    1.00
  10  -4  -3    6.70    1.30
 -10   4   3    9.70    0.80
 -10   4   3    7.40    0.70
   9  -4  -3   16.70    1.90
   9  -4  -3   21.90    1.50
   9  -4  -3   23.70    1.30
  -9   4   3   19.50    1.10
  -9   4   3   21.70    1.20
  -9   4   3   22.80    1.20
   8  -4  -3   -0.20    0.30
   8  -4  -3   -0.10    0.30
   8  -4  -3   -0.10    0.70
   8  -4  -3   -0.20    0.20
  -8   4   3   -0.10    0.20
  -8   4   3    0.00    0.20
  -8   4   3   -0.20    0.30
  -8   4   3    0.10    0.30
   7  -4  -3   16.00    1.00
   7  -4  -3   15.40    1.50
   7  -4  -3   13.80    0.80
   7  -4  -3   14.40    0.90
   7  -4  -3   16.20    1.10
  -7   4   3   15.40    0.80
  -7   4   3   13.90    1.00
  -7   4   3   14.60    0.90
  -7   4   3   15.50    0.90
  -7   4   3   15.60    0.90
   6  -4  -3   14.60    1.40
   6  -4  -3   12.50    0.80
   6  -4  -3   13.40    0.80
   6  -4  -3   14.40    0.80
   6  -4  -3   13.50    1.00
   6  -4  -3   12.60    0.70
  -6   4   3   13.20    0.70
  -6   4   3   11.80    1.10
  -6   4   3   12.50    0.90
  -6   4   3   13.60    0.80
  -6   4   3   13.50    0.70
  -6   4   3   14.30    0.70
   5  -4  -3    4.00    0.60
   5  -4  -3    3.80    0.40
   5  -4  -3    3.60    0.40
   5  -4  -3    3.60    0.40
   5  -4  -3    4.70    0.80
   5  -4  -3    3.80    0.30
  -5   4   3    4.50    0.40
  -5   4   3    4.50    0.70
  -5   4   3    3.40    0.40
  -5   4   3    3.70    0.50
  -5   4   3    4.50    0.40
  -5   4   3    4.00    0.40
   4  -4  -3  713.53   26.60
   4  -4  -3  668.73   26.30
  -4   4   3  654.23   26.10
  -4   4   3  675.93   26.60
  -4   4   3  651.03   26.00
  -4   4   3  685.63   26.00
   3  -4  -3  168.98    6.80
   3  -4  -3  160.28    7.00
   3  -4  -3  178.78    7.20
   3  -4  -3  169.08    6.70
   3  -4  -3  170.48    6.70
   3  -4  -3  171.58    6.80
   3  -4  -3  177.08    6.80
  -3   4   3  171.38    6.80
  -3   4   3  172.58    6.80
  -3   4   3  180.08    6.60
  -3   4   3  174.28    7.20
  -3   4   3  168.88    6.80
   2  -4  -3   80.19    3.20
   2  -4  -3   79.39    3.30
   2  -4  -3   82.49    3.30
   2  -4  -3   83.89    3.30
   2  -4  -3   80.39    3.70
  -2   4   3   86.79    3.30
  -2   4   3   79.19    3.70
  -2   4   3   80.59    3.20
  -2   4   3   77.59    3.30
  -2   4   3   78.29    3.30
   1  -4  -3    0.60    0.10
   1  -4  -3    0.60    0.20
   1  -4  -3    0.90    0.40
   1  -4  -3    1.00    0.20
   1  -4  -3    0.20    0.20
   1  -4  -3    0.60    0.10
   1  -4  -3    0.70    0.20
  -1   4   3    0.60    0.20
  -1   4   3    0.40    0.20
  -1   4   3    0.40    0.20
  -1   4   3    0.80    0.20
   0  -4  -3   94.39    4.20
   0  -4  -3   93.09    3.70
   0  -4  -3   93.09    4.00
   0  -4  -3   93.39    3.70
   0  -4  -3   92.09    3.60
   0  -4  -3   95.79    3.70
   0  -4  -3   93.89    3.80
   0   4   3   87.99    3.70
   0   4   3   90.89    3.90
   0   4   3   88.59    3.80
   0   4   3   95.59    3.70
  -1  -4  -3   35.10    1.70
  -1  -4  -3   36.40    1.90
  -1  -4  -3   36.90    1.50
  -1  -4  -3   34.90    1.60
  -1  -4  -3   36.50    1.50
  -1  -4  -3   35.90    1.50
   1   4   3   32.90    1.60
   1   4   3   35.40    1.50
   1   4   3   34.90    1.90
  -2  -4  -3   23.90    1.20
  -2  -4  -3   26.90    1.20
  -2  -4  -3   26.50    1.10
  -2  -4  -3   26.80    1.40
  -2  -4  -3   25.40    1.50
  -2  -4  -3   24.90    1.30
  -2  -4  -3   26.80    1.10
   2   4   3   24.70    1.60
   2   4   3   25.10    1.20
   2   4   3   25.90    1.10
   2   4   3   23.40    1.30
  -3  -4  -3   27.90    1.20
  -3  -4  -3   27.10    1.50
  -3  -4  -3   27.80    1.30
  -3  -4  -3   28.00    1.30
  -3  -4  -3   27.40    1.60
  -3  -4  -3   29.10    1.20
   3   4   3   27.30    1.40
   3   4   3   25.80    1.40
   3   4   3   29.30    1.20
   3   4   3   28.50    1.80
  -4  -4  -3  260.37   10.40
  -4  -4  -3  221.48   10.00
  -4  -4  -3  263.27   10.20
  -4  -4  -3  259.97   10.00
  -4  -4  -3  256.67   10.00
   4   4   3  274.07   10.30
   4   4   3  265.37   10.00
   4   4   3  254.57   10.70
  -5  -4  -3   67.09    3.20
  -5  -4  -3   70.39    2.80
  -5  -4  -3   66.19    2.90
   5   4   3   58.29    2.70
   5   4   3   64.59    3.40
   5   4   3   69.89    2.90
  -6  -4  -3    1.70    0.40
  -6  -4  -3    1.90    0.30
  -6  -4  -3    1.70    0.60
   6   4   3    2.80    0.80
   6   4   3    1.90    0.50
  -7  -4  -3    0.20    0.50
  -7  -4  -3    0.20    0.30
   7   4   3   -0.50    0.40
   7   4   3    0.30    0.40
  -8  -4  -3    6.00    0.90
  -8  -4  -3    5.80    0.70
   8   4   3    5.10    0.80
   8   4   3    5.80    1.10
  -9  -4  -3    6.70    1.00
   9   4   3    6.40    0.80
   9   4   3    4.40    1.00
  12  -5  -3    1.70    1.00
  12  -5  -3    1.60    0.70
 -12   5   3    2.00    0.50
 -12   5   3    2.30    0.50
  11  -5  -3    0.00    0.40
  11  -5  -3    0.20    0.50
  11  -5  -3   -0.20    0.70
 -11   5   3    0.70    0.40
 -11   5   3   -0.40    0.30
  10  -5  -3    1.60    0.90
  10  -5  -3    2.70    0.70
  10  -5  -3    1.80    0.90
 -10   5   3    2.00    0.40
 -10   5   3    2.50    0.50
   9  -5  -3   -0.30    0.40
   9  -5  -3    0.00    0.40
   9  -5  -3    0.50    0.80
  -9   5   3    0.00    0.30
  -9   5   3   -0.10    0.20
  -9   5   3   -0.10    0.20
   8  -5  -3   61.09    2.60
   8  -5  -3   63.99    3.00
   8  -5  -3   55.29    3.30
   8  -5  -3   64.69    2.80
  -8   5   3   57.39    2.70
  -8   5   3   64.39    2.60
  -8   5   3   64.39    2.70
   7  -5  -3  107.49    4.50
   7  -5  -3  111.29    4.80
   7  -5  -3  111.59    5.10
   7  -5  -3  109.79    4.50
   7  -5  -3  112.39    4.60
  -7   5   3  103.79    4.70
  -7   5   3  102.19    4.50
  -7   5   3  111.19    4.50
  -7   5   3  115.79    4.50
  -7   5   3  116.29    4.50
   6  -5  -3   38.70    1.70
   6  -5  -3   35.80    1.70
   6  -5  -3   36.70    1.70
   6  -5  -3   37.80    2.30
   6  -5  -3   40.70    2.00
  -6   5   3   35.70    2.00
  -6   5   3   36.90    1.70
  -6   5   3   38.80    1.70
  -6   5   3   38.40    1.60
  -6   5   3   36.90    1.70
   5  -5  -3   28.50    1.40
   5  -5  -3   30.70    1.40
   5  -5  -3   31.10    1.40
   5  -5  -3   29.70    1.30
   5  -5  -3   30.40    1.60
   5  -5  -3   31.30    1.40
  -5   5   3   30.30    1.30
  -5   5   3   28.40    1.40
  -5   5   3   28.00    1.30
  -5   5   3   28.10    1.30
  -5   5   3   29.80    1.80
   4  -5  -3  480.65   19.10
   4  -5  -3  481.55   19.00
   4  -5  -3  478.25   19.30
   4  -5  -3  486.15   19.10
   4  -5  -3  490.15   19.60
   4  -5  -3  507.95   19.10
   4  -5  -3  502.25   19.00
  -4   5   3  481.95   19.10
  -4   5   3  516.85   18.90
  -4   5   3  492.05   19.10
  -4   5   3  487.85   19.60
   3  -5  -3   46.60    1.90
   3  -5  -3   46.90    1.90
   3  -5  -3   45.40    2.00
   3  -5  -3   46.80    1.90
   3  -5  -3   44.20    2.20
   3  -5  -3   46.20    2.40
  -3   5   3   43.60    1.90
  -3   5   3   44.40    2.00
  -3   5   3   45.30    1.90
  -3   5   3   45.30    2.40
   2  -5  -3  580.04   22.60
   2  -5  -3  588.54   23.10
  -2   5   3  582.64   23.10
   1  -5  -3   57.59    2.30
   1  -5  -3   56.69    2.70
   1  -5  -3   54.39    2.80
   1  -5  -3   54.29    2.50
   1  -5  -3   57.69    2.40
   1  -5  -3   58.89    2.40
   1  -5  -3   59.39    2.20
  -1   5   3   51.99    2.30
  -1   5   3   58.69    2.30
  -1   5   3   57.29    2.40
  -1   5   3   58.19    2.50
   0  -5  -3    1.90    0.40
   0  -5  -3    2.00    0.20
   0  -5  -3    2.50    0.40
   0  -5  -3    1.70    0.30
   0  -5  -3    2.10    0.20
   0  -5  -3    2.00    0.30
   0  -5  -3    2.50    0.60
   0  -5  -3    2.20    0.20
   0   5   3    2.40    0.40
   0   5   3    2.00    0.20
   0   5   3    2.20    0.40
   0   5   3    1.80    0.30
  -1  -5  -3  244.08    9.70
  -1  -5  -3  239.88    9.60
  -1  -5  -3  253.37    9.80
  -1  -5  -3  247.58    9.50
  -1  -5  -3  248.28    9.50
  -1  -5  -3  247.68   10.00
  -1  -5  -3  239.88    9.40
   1   5   3  253.07    9.50
   1   5   3  236.38    9.80
   1   5   3  228.78    9.60
   1   5   3  240.08    9.60
  -2  -5  -3  145.09    6.10
  -2  -5  -3  151.38    5.90
  -2  -5  -3  156.68    6.20
  -2  -5  -3  145.09    5.90
   2   5   3  149.49    6.40
   2   5   3  150.08    5.80
   2   5   3  140.79    5.90
   2   5   3  144.19    6.00
  -3  -5  -3  118.89    5.40
  -3  -5  -3  137.89    5.70
  -3  -5  -3  137.59    5.40
   3   5   3  134.79    5.90
   3   5   3  137.89    5.50
   3   5   3  128.49    5.50
   3   5   3  143.89    5.30
  -4  -5  -3   -0.10    0.20
  -4  -5  -3    0.30    0.20
  -4  -5  -3    0.20    0.40
   4   5   3    0.60    0.20
   4   5   3    0.30    0.50
   4   5   3    0.80    0.40
  -5  -5  -3    3.90    0.70
  -5  -5  -3    3.90    0.50
   5   5   3    5.40    1.00
   5   5   3    4.10    0.40
   5   5   3    4.70    0.60
  -6  -5  -3    1.90    0.50
  -6  -5  -3    1.40    0.40
   6   5   3    1.80    0.50
   6   5   3    2.30    0.80
  -7  -5  -3    1.90    0.40
  -7  -5  -3    2.60    0.60
   7   5   3    1.20    0.70
   7   5   3    2.10    0.50
  -8  -5  -3   15.70    1.10
  -8  -5  -3   13.70    1.40
   8   5   3   14.90    1.10
   8   5   3   16.00    1.60
  12  -6  -3    0.00    0.80
 -12   6   3    0.40    0.40
 -12   6   3   -0.30    0.30
  11  -6  -3    0.70    0.80
  11  -6  -3    0.40    0.50
 -11   6   3    0.20    0.30
 -11   6   3    0.60    0.40
  10  -6  -3    0.90    0.50
  10  -6  -3    0.40    0.50
  10  -6  -3    0.80    0.80
 -10   6   3    0.40    0.30
 -10   6   3    0.60    0.30
 -10   6   3    0.80    0.40
   9  -6  -3    0.70    0.50
   9  -6  -3    0.20    0.70
   9  -6  -3    1.30    0.50
  -9   6   3    0.80    0.30
  -9   6   3    0.70    0.30
  -9   6   3    0.90    0.40
   8  -6  -3   13.60    1.60
   8  -6  -3   14.20    1.20
   8  -6  -3   13.80    1.00
   8  -6  -3   13.50    0.90
   8  -6  -3   15.70    1.10
  -8   6   3   15.00    0.90
  -8   6   3   15.50    0.90
  -8   6   3   14.70    0.80
   7  -6  -3   44.20    2.10
   7  -6  -3   49.70    2.20
   7  -6  -3   46.60    2.10
   7  -6  -3   45.20    2.30
   7  -6  -3   48.10    2.80
   7  -6  -3   46.30    2.10
  -7   6   3   43.60    2.10
  -7   6   3   45.00    2.10
  -7   6   3   48.60    2.00
  -7   6   3   47.60    2.00
   6  -6  -3   24.10    1.20
   6  -6  -3   22.30    1.10
   6  -6  -3   20.90    1.10
   6  -6  -3   23.50    1.40
   6  -6  -3   21.20    1.70
  -6   6   3   20.10    1.10
  -6   6   3   22.10    1.10
  -6   6   3   22.10    1.00
  -6   6   3   23.60    1.10
   5  -6  -3    0.60    0.20
   5  -6  -3    0.30    0.30
   5  -6  -3    0.40    0.20
   5  -6  -3    0.30    0.20
   5  -6  -3    0.90    0.60
   5  -6  -3    0.50    0.30
  -5   6   3    0.40    0.20
  -5   6   3    0.40    0.20
  -5   6   3    0.50    0.40
  -5   6   3    0.40    0.20
   4  -6  -3  115.89    4.70
   4  -6  -3  115.29    4.70
   4  -6  -3  123.19    5.30
   4  -6  -3  112.69    4.90
   4  -6  -3  118.09    4.70
   4  -6  -3  111.79    4.70
  -4   6   3  109.29    5.10
  -4   6   3  116.89    4.60
  -4   6   3  112.49    4.70
  -4   6   3  117.29    4.60
   3  -6  -3    0.00    0.20
   3  -6  -3    0.10    0.10
   3  -6  -3    0.00    0.20
   3  -6  -3    0.10    0.20
   3  -6  -3    0.50    0.40
  -3   6   3    0.20    0.20
  -3   6   3    0.20    0.30
  -3   6   3    0.00    0.20
  -3   6   3    0.00    0.20
  -3   6   3   -0.20    0.20
   2  -6  -3    8.10    0.60
   2  -6  -3    7.70    0.50
   2  -6  -3    7.00    0.50
   2  -6  -3    7.30    0.90
   2  -6  -3    7.90    0.60
  -2   6   3    7.10    0.50
  -2   6   3    6.20    0.80
  -2   6   3    8.10    0.50
  -2   6   3    7.80    0.60
  -2   6   3    8.60    0.60
   1  -6  -3  703.53   28.00
   1  -6  -3  731.73   27.80
  -1   6   3  689.73   27.40
   0  -6  -3   68.19    3.30
   0  -6  -3   70.39    2.80
   0  -6  -3   73.89    3.10
   0  -6  -3   70.99    2.90
   0  -6  -3   70.29    3.00
   0  -6  -3   67.19    2.80
   0   6   3   70.99    2.90
   0   6   3   71.69    3.00
   0   6   3   69.69    2.80
   0   6   3   67.39    3.10
  -1  -6  -3   51.29    2.90
  -1  -6  -3   54.99    2.50
  -1  -6  -3   49.99    2.20
  -1  -6  -3   52.69    2.20
   1   6   3   47.70    2.50
   1   6   3   50.29    2.20
   1   6   3   51.19    2.30
   1   6   3   55.39    2.20
  -2  -6  -3  352.46   13.90
  -2  -6  -3  349.27   13.60
  -2  -6  -3  341.27   13.60
   2   6   3  371.46   13.60
   2   6   3  331.17   13.70
   2   6   3  328.17   13.70
   2   6   3  364.66   14.20
  -3  -6  -3   71.29    3.20
  -3  -6  -3   76.09    3.20
  -3  -6  -3   78.09    3.50
   3   6   3   75.79    3.30
   3   6   3   81.89    3.20
   3   6   3   78.09    3.80
  -4  -6  -3  114.59    4.90
  -4  -6  -3  112.99    4.70
   4   6   3  113.19    4.80
   4   6   3  112.29    4.60
   4   6   3  110.49    5.20
  -5  -6  -3   42.60    2.30
  -5  -6  -3   42.00    2.00
   5   6   3   40.00    2.50
   5   6   3   41.20    2.00
  -6  -6  -3   32.30    1.60
  -6  -6  -3   31.70    1.90
   6   6   3   29.00    1.60
   6   6   3   29.80    2.20
  -7  -6  -3    0.90    0.50
  -7  -6  -3    0.60    0.40
   7   6   3    1.10    0.50
   7   6   3    0.20    0.60
  -8  -6  -3    1.30    0.40
  -8  -6  -3    3.50    1.10
   8   6   3    1.90    0.80
   8   6   3    2.00    0.60
  12  -7  -3    0.40    0.80
 -12   7   3    0.40    0.40
  11  -7  -3    1.10    0.60
  11  -7  -3    0.70    0.80
 -11   7   3    0.60    0.40
 -11   7   3    0.50    0.40
  10  -7  -3    0.50    0.70
  10  -7  -3   -0.70    0.40
  10  -7  -3    0.00    0.40
 -10   7   3   -0.20    0.30
 -10   7   3   -0.30    0.30
 -10   7   3    0.30    0.30
   9  -7  -3    2.40    0.60
   9  -7  -3    3.00    0.60
   9  -7  -3    4.00    1.20
  -9   7   3    3.70    0.50
  -9   7   3    3.50    0.50
  -9   7   3    3.30    0.50
   8  -7  -3    0.40    0.40
   8  -7  -3   -0.40    0.30
   8  -7  -3    0.00    0.80
  -8   7   3    0.60    0.30
  -8   7   3    0.80    0.30
  -8   7   3    0.80    0.30
   7  -7  -3   42.90    2.70
   7  -7  -3   44.30    2.30
   7  -7  -3   45.40    2.10
  -7   7   3   45.60    1.90
  -7   7   3   43.10    2.00
  -7   7   3   45.10    2.00
  -7   7   3   40.80    1.90
   6  -7  -3    4.30    0.70
   6  -7  -3    2.30    0.70
   6  -7  -3    2.70    0.50
   6  -7  -3    2.90    0.40
  -6   7   3    3.10    0.40
  -6   7   3    2.70    0.30
  -6   7   3    3.20    0.50
  -6   7   3    3.10    0.30
  -6   7   3    2.70    0.40
   5  -7  -3   52.49    2.30
   5  -7  -3   49.60    2.30
   5  -7  -3   54.29    3.00
   5  -7  -3   55.89    2.60
  -5   7   3   52.29    2.30
  -5   7   3   53.09    2.30
  -5   7   3   56.19    2.30
   4  -7  -3   56.99    2.70
   4  -7  -3   53.89    2.40
   4  -7  -3   55.89    2.50
   4  -7  -3   56.59    2.40
   4  -7  -3   56.19    3.00
   4  -7  -3   60.39    2.50
  -4   7   3   53.49    2.50
  -4   7   3   57.49    2.40
  -4   7   3   59.19    2.40
   3  -7  -3  137.49    5.80
   3  -7  -3  145.39    5.90
   3  -7  -3  144.19    5.80
   3  -7  -3  146.99    6.50
   3  -7  -3  151.28    5.90
  -3   7   3  143.89    5.80
  -3   7   3  139.79    6.40
  -3   7   3  149.88    5.80
  -3   7   3  147.99    5.90
   2  -7  -3  105.69    4.40
   2  -7  -3  108.49    4.40
   2  -7  -3  105.99    4.40
   2  -7  -3  105.39    4.30
   2  -7  -3  107.39    5.00
  -2   7   3  103.09    4.50
  -2   7   3  108.49    4.40
  -2   7   3  110.29    4.30
  -2   7   3  105.39    4.30
   1  -7  -3   90.59    3.80
   1  -7  -3   90.29    3.70
   1  -7  -3   83.99    4.20
   1  -7  -3   85.19    3.50
  -1   7   3   89.99    3.50
  -1   7   3   86.99    3.60
  -1   7   3   93.39    3.70
  -1   7   3   83.29    3.80
   0  -7  -3   47.00    2.10
   0  -7  -3   46.20    1.90
   0  -7  -3   48.80    2.20
   0  -7  -3   44.60    2.70
   0   7   3   44.20    2.10
   0   7   3   48.30    1.90
   0   7   3   46.90    2.00
  -1  -7  -3   96.89    4.10
  -1  -7  -3   88.49    3.80
  -1  -7  -3   95.19    3.80
  -1  -7  -3   87.39    4.50
   1   7   3   96.69    3.80
   1   7   3   92.79    3.90
   1   7   3   88.79    3.80
  -2  -7  -3   35.40    1.60
  -2  -7  -3   32.50    1.60
  -2  -7  -3   34.10    2.30
  -2  -7  -3   36.80    1.90
   2   7   3   35.90    1.60
   2   7   3   34.20    1.70
  -3  -7  -3   91.79    3.90
  -3  -7  -3   95.39    4.20
   3   7   3   94.19    3.90
   3   7   3   95.49    4.50
   3   7   3   92.89    4.00
  -4  -7  -3   31.00    1.70
  -4  -7  -3   27.20    1.40
   4   7   3   29.80    1.50
   4   7   3   28.80    2.00
   4   7   3   23.80    1.50
  -5  -7  -3   23.40    1.50
  -5  -7  -3   20.20    1.20
   5   7   3   23.00    1.80
   5   7   3   23.80    1.40
  -6  -7  -3    0.90    0.30
  -6  -7  -3    0.80    0.50
   6   7   3    0.80    0.40
   6   7   3    1.00    0.70
  -7  -7  -3    4.10    0.60
  -7  -7  -3    3.70    0.70
   7   7   3    3.30    0.90
   7   7   3    3.20    0.60
  12  -8  -3    0.60    0.90
 -12   8   3    1.70    0.50
  11  -8  -3    2.20    1.00
  11  -8  -3    2.40    0.70
 -11   8   3    3.10    0.50
 -11   8   3    3.30    0.50
  10  -8  -3    1.20    0.80
  10  -8  -3    2.00    0.60
  10  -8  -3    2.10    0.60
 -10   8   3    2.50    0.50
 -10   8   3    2.10    0.40
 -10   8   3    3.10    0.60
   9  -8  -3    3.00    0.60
   9  -8  -3    2.90    1.00
   9  -8  -3    3.20    0.60
  -9   8   3    3.50    0.60
  -9   8   3    3.50    0.50
  -9   8   3    3.20    0.50
   8  -8  -3   14.30    1.20
   8  -8  -3   14.80    1.60
   8  -8  -3   14.00    1.10
  -8   8   3   14.40    0.90
  -8   8   3   14.50    0.80
  -8   8   3   14.70    0.90
   7  -8  -3    0.90    0.40
   7  -8  -3    0.60    0.60
   7  -8  -3    0.50    0.50
  -7   8   3    1.10    0.20
  -7   8   3    1.50    0.40
  -7   8   3    1.20    0.40
  -7   8   3    0.50    0.20
  -7   8   3    0.60    0.30
   6  -8  -3    6.80    0.80
   6  -8  -3    5.80    0.70
   6  -8  -3    5.80    1.10
  -6   8   3    5.80    0.40
  -6   8   3    5.70    0.50
  -6   8   3    6.00    0.50
  -6   8   3    5.50    0.30
  -6   8   3    5.20    0.60
   5  -8  -3    2.60    0.50
   5  -8  -3    2.50    0.60
   5  -8  -3    1.80    0.70
  -5   8   3    2.00    0.40
  -5   8   3    2.60    0.40
  -5   8   3    2.60    0.40
   4  -8  -3    0.70    0.20
   4  -8  -3    0.20    0.30
   4  -8  -3    0.10    0.40
  -4   8   3    0.70    0.30
  -4   8   3    0.20    0.20
  -4   8   3    0.60    0.30
   3  -8  -3    3.90    0.90
   3  -8  -3    3.60    0.40
   3  -8  -3    4.30    0.60
  -3   8   3    3.80    0.40
  -3   8   3    3.90    0.50
  -3   8   3    4.10    0.50
  -3   8   3    3.90    0.40
   2  -8  -3   31.00    1.60
   2  -8  -3   28.30    1.30
   2  -8  -3   28.60    2.00
  -2   8   3   30.20    1.50
  -2   8   3   29.30    1.40
  -2   8   3   31.40    1.30
   1  -8  -3   31.30    1.40
   1  -8  -3   29.30    1.60
   1  -8  -3   29.20    2.00
  -1   8   3   31.60    1.40
  -1   8   3   30.80    1.30
  -1   8   3   30.10    1.50
   0  -8  -3    5.70    0.70
   0  -8  -3    3.80    0.80
   0  -8  -3    5.00    0.40
   0   8   3    4.80    0.50
   0   8   3    4.50    0.50
  -1  -8  -3  260.67   10.50
  -1  -8  -3  263.67   11.10
  -1  -8  -3  262.47   10.20
   1   8   3  244.78   10.20
   1   8   3  253.67   10.30
   1   8   3  270.17   10.20
  -2  -8  -3    0.90    0.30
  -2  -8  -3    0.80    0.60
   2   8   3    0.80    0.30
   2   8   3    1.10    0.40
  -3  -8  -3   32.40    1.80
  -3  -8  -3   29.30    2.20
  -3  -8  -3   33.40    1.60
   3   8   3   31.80    1.50
   3   8   3   32.40    1.70
  -4  -8  -3   28.40    1.40
  -4  -8  -3   27.40    1.60
   4   8   3   28.00    1.30
   4   8   3   24.70    1.50
   4   8   3   20.70    1.90
  -5  -8  -3   25.50    1.40
  -5  -8  -3   24.80    1.60
   5   8   3   24.20    1.90
   5   8   3   24.60    1.50
  -6  -8  -3    1.30    0.40
  -6  -8  -3    1.60    0.50
   6   8   3    1.30    0.50
   6   8   3    1.80    0.80
  -7  -8  -3    7.20    0.90
   7   8   3    7.80    1.30
   7   8   3    7.30    0.90
  12  -9  -3    1.30    0.90
 -12   9   3    0.50    0.40
  11  -9  -3    1.30    1.00
 -11   9   3    1.00    0.40
  10  -9  -3    1.60    0.60
  10  -9  -3    0.30    0.80
  10  -9  -3    1.00    0.60
 -10   9   3    1.00    0.40
 -10   9   3    1.80    0.40
   9  -9  -3   13.90    1.20
   9  -9  -3   14.30    1.30
   9  -9  -3   15.00    1.70
  -9   9   3   13.00    0.90
  -9   9   3   15.10    0.90
   8  -9  -3   38.60    1.90
   8  -9  -3   38.50    2.10
   8  -9  -3   33.70    2.40
  -8   9   3   35.70    1.70
  -8   9   3   28.40    1.70
   7  -9  -3   15.00    1.20
   7  -9  -3   17.10    1.10
  -7   9   3   15.30    1.00
  -7   9   3   16.40    0.80
  -7   9   3   15.70    0.90
   6  -9  -3    2.50    0.70
   6  -9  -3    3.70    0.50
   6  -9  -3    3.50    0.70
  -6   9   3    3.40    0.50
  -6   9   3    3.50    0.50
   5  -9  -3   15.20    1.50
   5  -9  -3   17.10    1.30
   5  -9  -3   18.00    1.10
  -5   9   3   16.40    0.90
  -5   9   3   17.10    0.90
  -5   9   3   16.40    1.10
   4  -9  -3   26.00    1.90
   4  -9  -3   24.60    1.30
   4  -9  -3   22.90    1.20
  -4   9   3   24.90    1.20
  -4   9   3   24.40    1.30
  -4   9   3   22.90    1.70
  -4   9   3   25.00    1.30
   3  -9  -3   10.00    0.80
   3  -9  -3    9.80    1.20
  -3   9   3   10.50    0.60
  -3   9   3    9.80    0.70
  -3   9   3   10.40    0.70
   2  -9  -3   62.59    2.70
   2  -9  -3   55.69    2.50
   2  -9  -3   57.89    3.30
  -2   9   3   62.89    2.50
  -2   9   3   60.09    2.60
  -2   9   3   58.59    2.60
   1  -9  -3   28.10    1.40
   1  -9  -3   29.90    2.10
   1  -9  -3   31.60    1.70
  -1   9   3   32.30    1.60
  -1   9   3   32.20    1.50
  -1   9   3   31.20    1.30
   0  -9  -3   91.69    4.70
   0  -9  -3   91.69    4.10
   0   9   3   96.99    3.90
   0   9   3   92.69    4.00
  -1  -9  -3    6.30    1.10
  -1  -9  -3    6.90    0.50
  -1  -9  -3    6.80    0.80
   1   9   3    7.50    0.70
   1   9   3    7.00    0.60
  -2  -9  -3    0.10    0.50
  -2  -9  -3    0.10    0.20
  -2  -9  -3    0.60    0.40
   2   9   3    0.30    0.30
   2   9   3    0.30    0.30
  -3  -9  -3   11.60    1.00
  -3  -9  -3   12.00    1.10
  -3  -9  -3   11.70    1.40
   3   9   3   11.90    0.80
   3   9   3   11.30    0.90
  -4  -9  -3    8.10    0.70
  -4  -9  -3    9.20    1.40
  -4  -9  -3    9.20    0.90
   4   9   3    8.20    0.80
  -5  -9  -3    6.80    0.70
  -5  -9  -3    8.20    0.90
   5   9   3    8.40    0.80
  -6  -9  -3    0.90    0.40
  -6  -9  -3    0.30    0.40
   6   9   3    0.70    0.40
  12 -10  -3    0.10    0.80
 -12  10   3    1.00    0.40
  11 -10  -3    1.60    0.90
 -11  10   3    2.90    0.50
 -11  10   3    1.80    0.50
  10 -10  -3    3.20    0.80
  10 -10  -3    2.80    0.70
  10 -10  -3    4.30    1.20
 -10  10   3    4.50    1.00
 -10  10   3    3.90    0.60
   9 -10  -3   16.00    1.40
   9 -10  -3   16.60    1.30
   9 -10  -3   13.30    1.70
  -9  10   3   15.90    1.00
  -9  10   3   16.10    1.00
   8 -10  -3   15.10    1.70
   8 -10  -3   20.00    1.40
   8 -10  -3   18.30    1.30
  -8  10   3   17.70    1.00
  -8  10   3   18.40    1.10
   7 -10  -3   12.10    1.40
   7 -10  -3   13.30    1.00
   7 -10  -3   12.80    1.10
  -7  10   3   13.10    0.80
  -7  10   3   11.90    0.80
   6 -10  -3    7.60    0.80
   6 -10  -3    8.70    0.90
   6 -10  -3    9.10    1.30
  -6  10   3    8.10    0.70
  -6  10   3    9.30    0.70
   5 -10  -3    6.50    1.10
   5 -10  -3    6.10    0.70
   5 -10  -3    6.50    0.80
  -5  10   3    5.90    0.50
  -5  10   3    6.30    0.60
   4 -10  -3   64.99    2.80
   4 -10  -3   56.49    3.40
  -4  10   3   62.49    2.80
  -4  10   3   60.79    2.60
  -4  10   3   64.99    2.70
   3 -10  -3   20.90    1.80
   3 -10  -3   21.10    1.30
  -3  10   3   22.00    1.10
  -3  10   3   22.00    1.10
  -3  10   3   23.30    1.20
   2 -10  -3   27.00    2.00
   2 -10  -3   25.80    1.50
  -2  10   3   26.00    1.20
  -2  10   3   26.70    1.40
  -2  10   3   26.20    1.30
   1 -10  -3    1.00    0.70
   1 -10  -3    0.30    0.30
  -1  10   3    0.70    0.30
   0 -10  -3   26.60    2.00
   0 -10  -3   25.30    1.50
   0 -10  -3   24.60    1.20
   0  10   3   26.40    1.40
   0  10   3   27.90    1.30
  -1 -10  -3    9.20    0.90
  -1 -10  -3    7.50    0.60
   1  10   3    9.00    0.70
   1  10   3    9.80    0.70
  -2 -10  -3    0.30    0.40
  -2 -10  -3    0.10    0.50
  -2 -10  -3    0.30    0.30
   2  10   3    0.10    0.30
   2  10   3    0.10    0.30
  -3 -10  -3    1.30    0.50
  -3 -10  -3    0.90    0.30
  -3 -10  -3    1.00    0.70
   3  10   3    2.10    0.50
   3  10   3    0.70    0.30
  -4 -10  -3    3.20    0.60
  -4 -10  -3    3.80    1.10
   4  10   3    3.50    0.60
  -5 -10  -3    0.30    0.40
  -5 -10  -3    0.30    0.60
   5  10   3   -0.30    0.40
  12 -11  -3    0.80    1.00
 -12  11   3    0.60    0.40
  11 -11  -3    0.90    1.00
 -11  11   3    1.70    0.50
 -11  11   3    1.50    0.40
  10 -11  -3    0.20    0.80
  10 -11  -3   -0.50    0.40
 -10  11   3    0.20    0.30
 -10  11   3    0.50    0.40
   9 -11  -3    4.20    0.80
   9 -11  -3    3.30    1.10
   9 -11  -3    3.90    0.70
  -9  11   3    4.50    0.60
  -9  11   3    3.60    0.60
   8 -11  -3   15.30    1.70
   8 -11  -3   16.50    1.30
   8 -11  -3   16.30    1.30
  -8  11   3   17.30    1.00
  -8  11   3   16.40    1.00
   7 -11  -3   -0.10    0.60
   7 -11  -3    0.30    0.40
   7 -11  -3    0.20    0.40
  -7  11   3   -0.10    0.30
  -7  11   3   -0.10    0.20
   6 -11  -3   23.20    1.70
   6 -11  -3   24.00    2.00
   6 -11  -3   24.40    1.40
  -6  11   3   26.00    1.30
  -6  11   3   25.70    1.30
   5 -11  -3    1.30    0.60
   5 -11  -3    1.50    0.70
   5 -11  -3    1.40    0.50
  -5  11   3    0.80    0.30
  -5  11   3    1.60    0.40
   4 -11  -3    5.50    0.70
   4 -11  -3    3.10    0.80
  -4  11   3    4.60    0.50
  -4  11   3    3.50    0.50
  -4  11   3    3.80    0.50
   3 -11  -3    7.60    0.80
   3 -11  -3    8.10    1.20
  -3  11   3    9.00    0.70
  -3  11   3    8.40    0.70
  -3  11   3   10.60    0.90
   2 -11  -3    3.00    0.60
  -2  11   3    2.10    0.40
  -2  11   3    2.70    0.40
   1 -11  -3    2.40    0.90
   1 -11  -3    2.00    0.50
  -1  11   3    2.30    0.50
  -1  11   3    1.80    0.40
   0 -11  -3   11.00    1.40
   0 -11  -3   10.10    1.00
   0  11   3   10.40    0.80
   0  11   3   10.10    0.80
  -1 -11  -3    8.60    0.90
  -1 -11  -3   10.60    1.30
   1  11   3    9.10    0.70
   1  11   3    7.80    0.80
  -2 -11  -3    7.10    1.20
  -2 -11  -3    6.50    0.80
   2  11   3    7.20    0.70
   2  11   3    7.30    0.70
  -3 -11  -3    3.00    0.90
  -3 -11  -3    2.70    0.60
   3  11   3    2.80    0.60
  -4 -11  -3    0.20    0.40
  -4 -11  -3    0.20    0.60
   4  11   3   -0.50    0.40
  11 -12  -3   -0.20    0.80
 -11  12   3    0.60    0.40
 -11  12   3    0.00    0.30
  10 -12  -3   -0.90    0.70
 -10  12   3   -0.20    0.30
 -10  12   3    0.70    0.40
   9 -12  -3    1.00    0.60
   9 -12  -3    0.90    0.60
   9 -12  -3    0.40    0.80
  -9  12   3    1.90    0.40
  -9  12   3    1.10    0.40
   8 -12  -3    5.70    0.90
   8 -12  -3    4.90    1.20
  -8  12   3    4.50    0.60
  -8  12   3    4.50    0.60
   7 -12  -3    0.00    0.50
   7 -12  -3    0.20    0.50
   7 -12  -3    0.70    0.50
  -7  12   3    0.30    0.30
  -7  12   3    0.30    0.30
   6 -12  -3    2.70    0.50
   6 -12  -3    2.90    0.70
   6 -12  -3    3.20    1.00
  -6  12   3    3.60    0.80
  -6  12   3    2.10    0.40
   5 -12  -3   30.70    1.80
  -5  12   3   32.80    1.60
  -5  12   3   33.90    1.60
   4 -12  -3   11.20    1.40
   4 -12  -3   10.30    0.90
  -4  12   3   11.00    0.70
  -4  12   3   10.60    0.80
  -4  12   3   11.30    0.80
   3 -12  -3    5.70    1.20
   3 -12  -3    5.80    0.80
  -3  12   3    4.30    0.60
  -3  12   3    3.90    0.50
   2 -12  -3    2.50    0.80
   2 -12  -3    3.30    0.60
  -2  12   3    2.50    0.40
  -2  12   3    2.40    0.40
   1 -12  -3    4.20    0.90
   1 -12  -3    4.60    0.70
  -1  12   3    4.30    0.60
  -1  12   3    4.30    0.50
   0 -12  -3   12.30    1.10
   0 -12  -3   10.50    1.40
   0  12   3   13.20    0.90
  -1 -12  -3   20.40    1.90
  -1 -12  -3   17.80    1.30
   1  12   3   17.40    1.10
   1  12   3   17.60    1.20
  -2 -12  -3   13.50    1.10
  -2 -12  -3   15.00    1.70
   2  12   3   12.50    0.90
   2  12   3   13.10    1.00
  -3 -12  -3    0.60    0.40
  -3 -12  -3    0.60    0.70
   3  12   3   -0.30    0.30
  10 -13  -3   -0.40    1.30
 -10  13   3   -0.20    0.30
 -10  13   3   -0.10    0.30
   9 -13  -3    0.30    0.60
   9 -13  -3    0.60    0.90
  -9  13   3    0.50    0.30
  -9  13   3   -0.10    0.30
   8 -13  -3   -0.60    0.40
   8 -13  -3    0.20    0.70
   8 -13  -3   -0.20    0.50
  -8  13   3   -0.10    0.30
  -8  13   3    0.00    0.30
   7 -13  -3    0.00    0.40
   7 -13  -3    0.40    0.50
   7 -13  -3    0.20    0.60
  -7  13   3    0.10    0.30
  -7  13   3   -0.10    0.30
   6 -13  -3    1.50    0.60
   6 -13  -3    1.60    0.80
   6 -13  -3    1.70    0.50
  -6  13   3    1.40    0.40
  -6  13   3    2.20    0.40
   5 -13  -3    3.40    0.90
   5 -13  -3    4.20    0.70
  -5  13   3    3.50    0.50
   4 -13  -3    0.00    0.40
   4 -13  -3    0.60    0.60
  -4  13   3    0.00    0.30
  -4  13   3    0.00    0.30
   3 -13  -3    2.00    0.70
   3 -13  -3    1.90    0.50
  -3  13   3    2.50    0.50
  -3  13   3    1.30    0.40
   2 -13  -3    3.00    0.80
   2 -13  -3    3.80    0.70
  -2  13   3    3.90    0.60
  -2  13   3    4.30    0.50
   1 -13  -3   17.50    1.20
   1 -13  -3   15.10    1.70
  -1  13   3   14.90    1.00
  -1  13   3   15.80    1.00
   0 -13  -3    7.80    1.40
   0 -13  -3    7.50    0.90
   0  13   3    7.30    0.70
   0  13   3    7.10    0.80
  -1 -13  -3    6.20    0.90
  -1 -13  -3    9.70    1.40
   1  13   3    7.00    0.70
   1  13   3    7.90    0.80
  10 -14  -3   -0.20    0.80
 -10  14   3    0.20    0.30
 -10  14   3    0.10    0.30
   9 -14  -3    0.50    0.70
  -9  14   3   -0.20    0.30
  -9  14   3    0.20    0.40
   8 -14  -3    0.40    0.70
   8 -14  -3    1.20    0.60
   8 -14  -3    1.90    0.70
  -8  14   3    1.10    0.40
  -8  14   3    0.90    0.30
   7 -14  -3    0.40    0.60
   7 -14  -3    1.20    0.80
  -7  14   3    1.10    0.30
  -7  14   3    1.00    0.40
   6 -14  -3    1.40    0.50
   6 -14  -3    1.70    0.60
   6 -14  -3    0.20    0.80
  -6  14   3    1.40    0.40
  -6  14   3    0.90    0.40
   5 -14  -3    2.20    0.80
   5 -14  -3    2.80    0.60
  -5  14   3    3.40    0.50
   4 -14  -3    1.80    0.60
   4 -14  -3    2.20    0.80
  -4  14   3    1.50    0.40
  -4  14   3    2.40    0.40
   3 -14  -3   -0.30    0.40
   3 -14  -3   -0.20    0.50
  -3  14   3   -0.10    0.20
  -3  14   3    0.10    0.30
   2 -14  -3   -0.20    0.50
   2 -14  -3   -0.20    0.50
  -2  14   3    0.40    0.30
  -2  14   3    0.20    0.30
   1 -14  -3    0.10    0.50
   1 -14  -3    0.70    0.40
  -1  14   3    1.30    0.40
  -1  14   3    0.80    0.40
   0 -14  -3    3.90    0.70
   0 -14  -3    3.00    0.90
   0  14   3    2.20    0.40
   0  14   3    2.10    0.50
   8 -15  -3    1.50    0.90
  -8  15   3    1.40    0.40
  -8  15   3    1.30    0.40
   7 -15  -3    4.70    0.80
   7 -15  -3    2.80    1.00
   7 -15  -3    2.70    0.80
  -7  15   3    4.60    0.60
   6 -15  -3    0.60    0.80
   6 -15  -3    0.40    0.50
   6 -15  -3   -0.10    0.50
  -6  15   3    0.60    0.30
   5 -15  -3    0.30    0.60
   5 -15  -3    1.30    0.60
  -5  15   3    1.00    0.40
   4 -15  -3    0.60    0.70
   4 -15  -3    1.00    0.50
  -4  15   3    1.40    0.40
  -4  15   3    1.30    0.40
   3 -15  -3    0.80    0.70
   3 -15  -3    2.00    0.60
  -3  15   3    1.70    0.40
  -3  15   3    1.20    0.40
   2 -15  -3    0.00    0.40
   2 -15  -3    0.70    0.70
  -2  15   3    0.00    0.30
  -2  15   3   -0.10    0.30
  -1  15  -4    0.00    0.40
  -1  15  -4   -0.60    0.30
   1 -15   4    0.50    0.50
  -2  15  -4    0.30    0.30
  -2  15  -4   -0.20    0.30
   2 -15   4    0.40    0.40
  -3  15  -4    3.00    0.50
   3 -15   4    2.80    0.60
  -4  15  -4    0.80    0.40
   4 -15   4    0.70    0.50
  -5  15  -4    1.50    0.40
   5 -15   4    0.10    0.70
   5 -15   4    1.50    0.50
  -6  15  -4    1.50    0.40
  -6  15  -4    4.00    0.60
   6 -15   4    3.50    0.70
   6 -15   4    2.00    1.00
  -7  15  -4    0.80    0.40
  -7  15  -4    0.60    0.40
   7 -15   4    0.20    0.80
   7 -15   4    1.40    0.60
   1  14  -4    9.10    0.80
   1  14  -4    8.40    0.90
  -1 -14   4    8.80    0.90
   0  14  -4   10.00    0.80
   0  14  -4    8.10    0.80
   0 -14   4    8.60    0.90
  -1  14  -4    8.20    0.80
  -1  14  -4    8.50    0.80
   1 -14   4    7.10    1.40
   1 -14   4    8.60    0.90
  -2  14  -4    6.80    0.80
  -2  14  -4    6.80    0.80
   2 -14   4    7.70    1.30
   2 -14   4    8.70    0.90
  -3  14  -4    0.40    0.30
  -3  14  -4    0.50    0.30
   3 -14   4    0.50    0.70
   3 -14   4    0.40    0.40
  -4  14  -4   10.50    0.90
   4 -14   4    7.90    1.40
   4 -14   4    9.60    1.00
  -5  14  -4    1.90    0.40
  -5  14  -4    2.00    0.50
   5 -14   4    2.10    0.90
   5 -14   4    1.90    0.50
  -6  14  -4    0.30    0.30
  -6  14  -4   -0.20    0.30
   6 -14   4    0.20    0.50
   6 -14   4    0.80    0.80
  -7  14  -4    1.00    0.40
  -7  14  -4    1.50    0.40
   7 -14   4    1.30    0.60
   7 -14   4   -0.20    0.70
  -8  14  -4    0.70    0.40
  -8  14  -4    0.50    0.40
   8 -14   4    0.10    0.80
   8 -14   4   -0.10    0.50
  -9  14  -4    1.40    0.50
  -9  14  -4    2.10    0.50
   9 -14   4    1.40    0.70
   9 -14   4    0.20    0.80
   3  13  -4   16.10    1.20
  -3 -13   4   17.50    1.30
   2  13  -4   13.70    1.00
   2  13  -4   13.20    1.10
  -2 -13   4   12.70    1.10
   1  13  -4    5.00    0.70
   1  13  -4    6.10    0.70
  -1 -13   4    4.90    0.70
  -1 -13   4    3.80    1.00
  -1 -13   4    5.90    0.80
   0  13  -4    2.90    0.60
   0  13  -4    3.40    0.50
   0 -13   4    2.40    0.90
   0 -13   4    3.40    0.50
   0 -13   4    2.80    0.60
  -1  13  -4    1.10    0.40
  -1  13  -4    1.80    0.40
   1 -13   4    1.60    0.30
   1 -13   4    1.30    0.80
   1 -13   4    1.60    0.50
  -2  13  -4    2.80    0.50
  -2  13  -4    2.50    0.50
   2 -13   4    1.60    0.80
   2 -13   4    2.60    0.50
   2 -13   4    1.70    0.50
  -3  13  -4   10.70    0.90
  -3  13  -4   12.40    0.90
   3 -13   4   11.50    1.40
   3 -13   4   12.00    1.10
   3 -13   4   12.50    1.00
  -4  13  -4   -0.20    0.20
  -4  13  -4    0.30    0.30
  -4  13  -4   -0.20    0.20
   4 -13   4    0.00    0.40
   4 -13   4    0.10    0.50
  -5  13  -4    0.80    0.30
  -5  13  -4    0.10    0.30
   5 -13   4    0.90    0.50
   5 -13   4    0.80    0.70
  -6  13  -4    1.40    0.40
  -6  13  -4    1.10    0.40
   6 -13   4    1.40    0.50
   6 -13   4    0.60    0.70
  -7  13  -4    4.50    0.60
  -7  13  -4    4.50    0.60
   7 -13   4    4.30    0.80
   7 -13   4    1.40    0.90
  -8  13  -4    0.80    0.40
  -8  13  -4    0.10    0.30
   8 -13   4    2.00    0.60
   8 -13   4    0.40    0.80
  -9  13  -4   -0.10    0.30
  -9  13  -4    0.20    0.30
   9 -13   4    0.30    0.60
   9 -13   4    0.10    0.80
 -10  13  -4    0.20    0.40
  10 -13   4   -1.10    0.80
  10 -13   4    0.00    0.60
   4  12  -4    0.80    0.40
  -4 -12   4    0.20    0.30
  -4 -12   4   -0.60    0.30
   3  12  -4    0.60    0.50
   3  12  -4    0.40    0.40
  -3 -12   4    0.90    0.50
  -3 -12   4    0.90    0.30
  -3 -12   4   -0.40    0.60
   2  12  -4    3.00    0.60
   2  12  -4    2.90    0.50
  -2 -12   4    1.60    0.80
  -2 -12   4    3.20    0.60
   1  12  -4   34.80    1.70
   1  12  -4   30.40    1.80
  -1 -12   4   32.80    1.80
  -1 -12   4   41.60    3.50
  -1 -12   4   30.20    1.50
   0  12  -4   20.10    1.20
   0  12  -4   20.30    1.30
   0 -12   4   19.90    1.10
   0 -12   4   21.40    1.90
   0 -12   4   21.00    1.30
  -1  12  -4   33.10    1.70
  -1  12  -4   32.10    1.70
   1 -12   4   36.50    1.80
   1 -12   4   32.20    2.30
   1 -12   4   31.20    1.50
  -2  12  -4    9.10    0.80
  -2  12  -4    9.60    0.80
  -2  12  -4    8.10    0.70
   2 -12   4    7.30    1.20
   2 -12   4    8.70    0.70
   2 -12   4    9.30    0.90
  -3  12  -4   13.80    0.90
  -3  12  -4   15.60    1.00
  -3  12  -4   14.90    1.00
   3 -12   4   15.90    1.50
   3 -12   4   14.40    1.10
  -4  12  -4    1.90    0.40
  -4  12  -4    1.60    0.40
  -4  12  -4    0.70    0.30
   4 -12   4    1.10    0.50
   4 -12   4    1.40    0.70
   4 -12   4    1.30    0.30
  -5  12  -4   38.60    1.90
  -5  12  -4   40.90    2.00
   5 -12   4   39.50    2.00
   5 -12   4   40.20    1.90
   5 -12   4   36.40    2.50
  -6  12  -4    0.60    0.30
  -6  12  -4    0.30    0.30
   6 -12   4   -0.30    0.40
   6 -12   4   -0.10    0.60
  -7  12  -4    3.50    0.60
  -7  12  -4    4.20    0.60
  -7  12  -4    4.30    0.60
   7 -12   4    4.20    0.80
   7 -12   4    3.90    1.10
  -8  12  -4    0.50    0.30
  -8  12  -4   -0.50    0.30
  -8  12  -4    0.80    0.40
   8 -12   4    0.30    0.50
   8 -12   4   -0.20    0.70
  -9  12  -4    1.40    0.40
  -9  12  -4    0.80    0.40
  -9  12  -4    2.20    0.50
   9 -12   4    0.90    0.80
   9 -12   4    0.90    0.50
 -10  12  -4    0.50    0.40
  10 -12   4   -0.40    0.40
  10 -12   4    0.60    0.90
   5  11  -4    0.30    0.50
  -5 -11   4    1.50    0.90
  -5 -11   4    2.30    0.60
   4  11  -4    8.70    0.90
   4  11  -4   10.70    0.90
  -4 -11   4    9.10    1.50
  -4 -11   4    8.80    0.90
  -4 -11   4    8.40    0.70
   3  11  -4    1.70    0.50
   3  11  -4    1.80    0.40
  -3 -11   4    1.40    0.30
  -3 -11   4    1.80    0.50
  -3 -11   4    3.30    1.00
   2  11  -4    8.30    0.90
   2  11  -4    9.00    0.80
  -2 -11   4    8.70    1.30
  -2 -11   4    8.40    0.60
  -2 -11   4   10.50    0.90
   1  11  -4    0.40    0.40
   1  11  -4    0.70    0.40
  -1 -11   4    0.40    0.20
  -1 -11   4    1.10    0.60
  -1 -11   4    0.20    0.30
   0  11  -4   -0.40    0.30
   0  11  -4    0.20    0.40
   0 -11   4    0.20    0.30
   0 -11   4    0.00    0.20
   0 -11   4    0.00    0.40
  -1  11  -4    2.30    0.50
  -1  11  -4    1.70    0.40
  -1  11  -4    2.20    0.50
   1 -11   4    2.40    0.30
   1 -11   4    1.50    0.50
   1 -11   4    2.50    0.80
  -2  11  -4    9.00    0.80
  -2  11  -4    9.90    0.80
  -2  11  -4    9.20    0.70
   2 -11   4   10.30    0.90
   2 -11   4   10.30    0.70
   2 -11   4    9.90    1.20
  -3  11  -4    0.70    0.40
  -3  11  -4    0.90    0.30
  -3  11  -4    0.80    0.30
   3 -11   4    1.30    0.70
   3 -11   4    1.00    0.30
   3 -11   4    1.60    0.50
  -4  11  -4    7.80    0.70
  -4  11  -4    6.30    0.70
   4 -11   4    6.60    0.80
   4 -11   4    7.40    1.10
   4 -11   4    7.50    0.60
  -5  11  -4   22.50    1.30
  -5  11  -4   26.70    1.40
  -5  11  -4   24.10    1.20
   5 -11   4   24.80    1.90
   5 -11   4   23.30    1.40
   5 -11   4   22.90    1.20
  -6  11  -4   21.80    1.20
  -6  11  -4   20.80    1.20
   6 -11   4   20.80    1.40
   6 -11   4   19.50    1.80
  -7  11  -4    8.80    0.80
  -7  11  -4    9.20    0.80
  -7  11  -4    7.30    0.70
   7 -11   4    6.90    1.00
   7 -11   4    6.70    1.30
  -8  11  -4    8.90    0.80
  -8  11  -4    8.70    0.80
  -8  11  -4    9.90    0.80
   8 -11   4    9.40    1.10
   8 -11   4    7.00    1.30
  -9  11  -4   16.40    1.10
  -9  11  -4   14.60    1.20
  -9  11  -4   14.70    1.00
   9 -11   4   11.40    1.70
   9 -11   4   15.50    1.30
 -10  11  -4    3.50    0.60
 -10  11  -4    4.70    0.70
  10 -11   4    2.50    1.00
  10 -11   4    2.80    0.70
 -11  11  -4    9.10    0.80
 -11  11  -4    6.00    0.80
  11 -11   4    7.90    1.50
  11 -11   4    6.90    1.10
   6  10  -4    0.50    0.40
  -6 -10   4    0.40    0.70
  -6 -10   4    0.60    0.30
  -6 -10   4    0.90    0.70
   5  10  -4    7.20    0.90
  -5 -10   4    7.40    0.70
  -5 -10   4    9.60    0.90
[truncated: 665,419 more chars]
