# Supplementary material for: Low-Temperature Dynamics at Nano- and Macroscales: Organic Crystal That Exhibits Low-Temperature Molecular Motion and the Thermosalient Effect
Source: Chem Mater. 2025 May 1;37(9):3373–83. doi: 10.1021/acs.chemmater.5c00171 (PMC12079796; doi:10.1021/acs.chemmater.5c00171)
Supplement: Supplementary file 7 — cm5c00171_si_007.cif [file cm5c00171_si_007.cif]

data_publication_text
_publ_requested_journal          'Journal of American Chemical Society'
_publ_contact_author_name        'Braulio Rodr\'iguez-Molina'
_publ_contact_author_email       brodriguez@iquimica.unam.mx
loop_
_publ_author_name
_publ_author_address

"Jos\'e L. Belmonte-V\'azquez" ''
"Durga P. Karothu" ''
"Carl. P. Fleisher" ''
"Dazaet Galicia-Badillo" ''
"Mauricio Maldonado-Dom\'inguez" ''
"Robert Schurko" ''
"Liang Li" ''
"Pance Naumov" ''
"Braulio Rodr\'iguez-Molina" ''
  
data_JB_10c_250K_a
 
_audit_creation_method            'SHELXL-2018/3'
_shelx_SHELXL_version_number      '2018/3'
_chemical_name_systematic         ?
_chemical_name_common             ?
_chemical_melting_point           ?
_chemical_formula_moiety          ?
_chemical_formula_sum
 'C28 H20 N2 O S' 
_chemical_formula_weight          432.52

loop_
 _atom_type_symbol
 _atom_type_description
 _atom_type_scat_dispersion_real
 _atom_type_scat_dispersion_imag
 _atom_type_scat_source
 'C'  'C'   0.0034   0.0017
 'XDISP Program in WinGX S.Brennan & P.L.Cowan Rev.Sci.Instrum.63,850 1992'
 'H'  'H'   0.0000   0.0000
 'XDISP Program in WinGX S.Brennan & P.L.Cowan Rev.Sci.Instrum.63,850 1992'
 'N'  'N'   0.0065   0.0035
 'XDISP Program in WinGX S.Brennan & P.L.Cowan Rev.Sci.Instrum.63,850 1992'
 'O'  'O'   0.0115   0.0064
 'XDISP Program in WinGX S.Brennan & P.L.Cowan Rev.Sci.Instrum.63,850 1992'
 'S'  'S'   0.1300   0.1309
 'XDISP Program in WinGX S.Brennan & P.L.Cowan Rev.Sci.Instrum.63,850 1992'
 
_space_group_crystal_system       triclinic
_space_group_IT_number            2
_space_group_name_H-M_alt         'P -1'
_space_group_name_Hall            '-P 1'
 
_shelx_space_group_comment
;
The symmetry employed for this shelxl refinement is uniquely defined
by the following loop, which should always be used as a source of
symmetry information in preference to the above space-group names.
They are only intended as comments.
;
 
loop_
 _space_group_symop_operation_xyz
 'x, y, z'
 '-x, -y, -z'
 
_cell_length_a                    9.0244(8)
_cell_length_b                    11.2518(10)
_cell_length_c                    11.5655(11)
_cell_angle_alpha                 93.600(3)
_cell_angle_beta                  98.790(4)
_cell_angle_gamma                 111.983(3)
_cell_volume                      1066.93(17)
_cell_formula_units_Z             2
_cell_measurement_temperature     250(2)
_cell_measurement_reflns_used     9917    
_cell_measurement_theta_min       2.5424   
_cell_measurement_theta_max       31.4195
 
_exptl_crystal_description        block
_exptl_crystal_colour             colourless
_exptl_crystal_density_meas       ?
_exptl_crystal_density_method     ?
_exptl_crystal_density_diffrn     1.346          
_exptl_crystal_F_000              452
_exptl_transmission_factor_min    ?
_exptl_transmission_factor_max    ?
_exptl_crystal_size_max           0.230
_exptl_crystal_size_mid           0.090
_exptl_crystal_size_min           0.080
_exptl_absorpt_coefficient_mu     0.185
_shelx_estimated_absorpt_T_min    0.959
_shelx_estimated_absorpt_T_max    0.985
_exptl_absorpt_correction_type    multi-scan
_exptl_absorpt_correction_T_min   0.905
_exptl_absorpt_correction_T_max   0.985
_exptl_absorpt_process_details    'SADABS 2016/2 Bruker AXS Madison WI USA'
_exptl_absorpt_special_details    ?
_diffrn_ambient_temperature       250(2)
_diffrn_radiation_wavelength      0.7288
_diffrn_radiation_type            synchrotron
_diffrn_source                    'Advanced Light Source beamline 12.2.1'
_diffrn_measurement_device_type   'Bruker D8 with PHOTONII detector' 
_diffrn_measurement_method        '\w/\q shutterless scans'
_diffrn_detector_area_resol_mean  7.39
_diffrn_reflns_number             35405
_diffrn_reflns_av_unetI/netI      0.0261
_diffrn_reflns_av_R_equivalents   0.0359
_diffrn_reflns_limit_h_min        -12
_diffrn_reflns_limit_h_max        12
_diffrn_reflns_limit_k_min        -16
_diffrn_reflns_limit_k_max        16
_diffrn_reflns_limit_l_min        -16
_diffrn_reflns_limit_l_max        16
_diffrn_reflns_theta_min          1.843
_diffrn_reflns_theta_max          31.445
_diffrn_reflns_theta_full         25.930
_diffrn_measured_fraction_theta_max   0.997
_diffrn_measured_fraction_theta_full  1.000
_diffrn_reflns_Laue_measured_fraction_max    0.997
_diffrn_reflns_Laue_measured_fraction_full   1.000
_diffrn_reflns_point_group_measured_fraction_max   0.997
_diffrn_reflns_point_group_measured_fraction_full  1.000
_reflns_number_total              6535
_reflns_number_gt                 5627
_reflns_threshold_expression      'I > 2\s(I)'
_reflns_Friedel_coverage          0.000
_reflns_Friedel_fraction_max      .
_reflns_Friedel_fraction_full     .
 
_reflns_special_details
;
 Reflections were merged by SHELXL according to the crystal
 class for the calculation of statistics and refinement.
 
 _reflns_Friedel_fraction is defined as the number of unique
 Friedel pairs measured divided by the number that would be
 possible theoretically, ignoring centric projections and
 systematic absences.
;
 
_computing_data_collection        'Bruker APEX 3'
_computing_cell_refinement        'Bruker SAINT v8.40a'
_computing_data_reduction         'Bruker SAINT v8.40a'
_computing_structure_solution     'SHELXT 2014/5 (Sheldrick, 2014)'
_computing_structure_refinement 'SHELXL-2018/3 (Sheldrick, 2018)'
_computing_molecular_graphics     'Bruker SHELXTL'
_computing_publication_material   'Bruker SHELXTL & local programs'
_refine_special_details           
;
 All non-hydrogen atoms were refined anisotropically. Hydrogen atoms
 were found in the difference map constrained and refined with a
 riding model. 
;
_refine_ls_structure_factor_coef  Fsqd
_refine_ls_matrix_type            full
_refine_ls_weighting_scheme       calc
_refine_ls_weighting_details
'w=1/[\s^2^(Fo^2^)+(0.0725P)^2^+0.2971P] where P=(Fo^2^+2Fc^2^)/3'
_atom_sites_solution_primary      'Dual space'
_atom_sites_solution_secondary    difmap
_atom_sites_solution_hydrogens    geom
_refine_ls_hydrogen_treatment     constr
_refine_ls_extinction_method      none
_refine_ls_extinction_coef        .
_refine_ls_number_reflns          6535
_refine_ls_number_parameters      290
_refine_ls_number_restraints      0
_refine_ls_R_factor_all           0.0558
_refine_ls_R_factor_gt            0.0495
_refine_ls_wR_factor_ref          0.1448
_refine_ls_wR_factor_gt           0.1385
_refine_ls_goodness_of_fit_ref    1.051
_refine_ls_restrained_S_all       1.051
_refine_ls_shift/su_max           0.000
_refine_ls_shift/su_mean          0.000
 
loop_
 _atom_site_label
 _atom_site_type_symbol
 _atom_site_fract_x
 _atom_site_fract_y
 _atom_site_fract_z
 _atom_site_U_iso_or_equiv
 _atom_site_adp_type
 _atom_site_occupancy
 _atom_site_site_symmetry_order  
 _atom_site_calc_flag
 _atom_site_refinement_flags_posn
 _atom_site_refinement_flags_adp
 _atom_site_refinement_flags_occupancy
 _atom_site_disorder_assembly
 _atom_site_disorder_group
C1 C 0.33399(18) 0.09757(13) 0.29971(13) 0.0451(3) Uani 1 1 d . . . . .
C2 C 0.4496(2) 0.07703(16) 0.24450(15) 0.0527(4) Uani 1 1 d . . . . .
H2A H 0.561547 0.121032 0.274617 0.063 Uiso 1 1 calc R U . . .
C3 C 0.3930(3) -0.01127(17) 0.14286(16) 0.0602(4) Uani 1 1 d . . . . .
H3A H 0.468444 -0.027785 0.103547 0.072 Uiso 1 1 calc R U . . .
C4 C 0.2269(3) -0.07635(17) 0.09730(17) 0.0662(5) Uani 1 1 d . . . . .
H4A H 0.192524 -0.135713 0.028170 0.079 Uiso 1 1 calc R U . . .
C5 C 0.1129(2) -0.05454(16) 0.15251(16) 0.0597(4) Uani 1 1 d . . . . .
H5A H 0.001249 -0.098438 0.121263 0.072 Uiso 1 1 calc R U . . .
C6 C 0.16493(19) 0.03353(13) 0.25547(14) 0.0471(3) Uani 1 1 d . . . . .
C7 C 0.08305(18) 0.07951(13) 0.33449(14) 0.0463(3) Uani 1 1 d . . . . .
C8 C -0.0795(2) 0.05371(16) 0.34043(18) 0.0582(4) Uani 1 1 d . . . . .
H8A H -0.163850 -0.004822 0.281791 0.070 Uiso 1 1 calc R U . . .
C9 C -0.1150(2) 0.11466(18) 0.43269(19) 0.0618(4) Uani 1 1 d . . . . .
H9A H -0.224282 0.096480 0.437269 0.074 Uiso 1 1 calc R U . . .
C10 C 0.0086(2) 0.20311(19) 0.51970(18) 0.0595(4) Uani 1 1 d . . . . .
H10A H -0.018728 0.243577 0.581943 0.071 Uiso 1 1 calc R U . . .
C11 C 0.1705(2) 0.23212(17) 0.51579(15) 0.0541(4) Uani 1 1 d . . . . .
H11A H 0.253908 0.292573 0.573714 0.065 Uiso 1 1 calc R U . . .
C12 C 0.20563(18) 0.16899(14) 0.42349(13) 0.0455(3) Uani 1 1 d . . . . .
N1 N 0.35706(15) 0.17986(13) 0.40157(11) 0.0483(3) Uani 1 1 d . . . . .
C13 C 0.50796(17) 0.25069(14) 0.48090(13) 0.0447(3) Uani 1 1 d . . . . .
C14 C 0.6213(3) 0.3605(2) 0.45243(18) 0.0801(7) Uani 1 1 d . . . . .
H14A H 0.601545 0.388086 0.378686 0.096 Uiso 1 1 calc R U . . .
C15 C 0.7647(3) 0.4309(2) 0.53179(19) 0.0786(7) Uani 1 1 d . . . . .
H15A H 0.841270 0.505494 0.510829 0.094 Uiso 1 1 calc R U . . .
C16 C 0.79727(16) 0.39320(13) 0.64154(12) 0.0395(3) Uani 1 1 d . . . . .
C17 C 0.68735(19) 0.27881(16) 0.66535(15) 0.0552(4) Uani 1 1 d . . . . .
H17A H 0.709513 0.247943 0.736938 0.066 Uiso 1 1 calc R U . . .
C18 C 0.5442(2) 0.20803(17) 0.58565(15) 0.0568(4) Uani 1 1 d . . . . .
H18A H 0.471291 0.129813 0.603797 0.068 Uiso 1 1 calc R U . . .
C19 C 0.94771(16) 0.47112(13) 0.72554(12) 0.0396(3) Uani 1 1 d . . . . .
C20 C 1.0506(2) 0.59571(16) 0.72444(15) 0.0553(4) Uani 1 1 d . . . . .
H20A H 1.031944 0.643912 0.664460 0.066 Uiso 1 1 calc R U . . .
N2 N 1.18190(17) 0.64696(13) 0.81466(13) 0.0559(3) Uani 1 1 d . . . . .
C21 C 1.18350(16) 0.56264(13) 0.88759(12) 0.0394(3) Uani 1 1 d . . . . .
S1 S 1.01948(4) 0.41564(3) 0.84870(3) 0.03941(10) Uani 1 1 d . . . . .
C22 C 1.31767(16) 0.59328(14) 0.98865(12) 0.0414(3) Uani 1 1 d . . . . .
C23 C 1.44794(18) 0.71265(16) 1.00088(15) 0.0524(4) Uani 1 1 d . . . . .
H23A H 1.443044 0.772132 0.948376 0.063 Uiso 1 1 calc R U . . .
C24 C 1.5839(2) 0.7450(2) 1.08873(17) 0.0661(5) Uani 1 1 d . . . . .
H24A H 1.670291 0.826011 1.096166 0.079 Uiso 1 1 calc R U . . .
C25 C 1.5922(2) 0.6583(2) 1.16490(17) 0.0718(6) Uani 1 1 d . . . . .
H25A H 1.685932 0.679397 1.223308 0.086 Uiso 1 1 calc R U . . .
C26 C 1.4644(2) 0.5403(2) 1.15694(15) 0.0634(5) Uani 1 1 d . . . . .
H26A H 1.470759 0.482308 1.210661 0.076 Uiso 1 1 calc R U . . .
C27 C 1.32579(19) 0.50707(16) 1.06931(13) 0.0471(3) Uani 1 1 d . . . . .
O1 O 1.19398(15) 0.39335(12) 1.05448(10) 0.0553(3) Uani 1 1 d . . . . .
C28 C 1.1968(3) 0.3000(2) 1.13175(18) 0.0709(5) Uani 1 1 d . . . . .
H28A H 1.093929 0.225787 1.112824 0.106 Uiso 1 1 calc R U . . .
H28B H 1.213527 0.337958 1.212742 0.106 Uiso 1 1 calc R U . . .
H28C H 1.284684 0.272693 1.122243 0.106 Uiso 1 1 calc R U . . .
 
loop_
 _atom_site_aniso_label
 _atom_site_aniso_U_11
 _atom_site_aniso_U_22
 _atom_site_aniso_U_33
 _atom_site_aniso_U_23
 _atom_site_aniso_U_13
 _atom_site_aniso_U_12
C1 0.0475(7) 0.0388(6) 0.0405(7) 0.0084(5) -0.0034(5) 0.0114(5)
C2 0.0536(8) 0.0493(8) 0.0497(8) 0.0105(6) 0.0028(6) 0.0160(7)
C3 0.0746(11) 0.0507(9) 0.0542(9) 0.0074(7) 0.0114(8) 0.0235(8)
C4 0.0825(13) 0.0461(8) 0.0554(10) -0.0041(7) -0.0007(9) 0.0158(8)
C5 0.0612(10) 0.0410(7) 0.0590(10) -0.0016(7) -0.0090(8) 0.0090(7)
C6 0.0482(7) 0.0339(6) 0.0475(7) 0.0087(5) -0.0062(6) 0.0083(5)
C7 0.0441(7) 0.0355(6) 0.0499(8) 0.0120(5) -0.0046(6) 0.0090(5)
C8 0.0438(8) 0.0452(8) 0.0733(11) 0.0137(7) -0.0052(7) 0.0090(6)
C9 0.0495(8) 0.0559(9) 0.0817(13) 0.0233(9) 0.0105(8) 0.0211(7)
C10 0.0628(10) 0.0610(10) 0.0631(10) 0.0197(8) 0.0132(8) 0.0311(8)
C11 0.0549(9) 0.0570(9) 0.0466(8) 0.0073(7) -0.0001(6) 0.0214(7)
C12 0.0423(7) 0.0445(7) 0.0427(7) 0.0110(5) -0.0027(5) 0.0125(6)
N1 0.0412(6) 0.0527(7) 0.0400(6) 0.0005(5) -0.0058(5) 0.0120(5)
C13 0.0401(6) 0.0465(7) 0.0386(6) 0.0034(5) -0.0049(5) 0.0121(5)
C14 0.0687(12) 0.0749(12) 0.0596(11) 0.0325(9) -0.0227(9) -0.0038(9)
C15 0.0647(11) 0.0671(11) 0.0647(11) 0.0338(9) -0.0204(9) -0.0095(9)
C16 0.0375(6) 0.0399(6) 0.0364(6) 0.0065(5) 0.0000(5) 0.0125(5)
C17 0.0461(8) 0.0515(8) 0.0492(8) 0.0194(7) -0.0091(6) 0.0029(6)
C18 0.0454(8) 0.0502(8) 0.0543(9) 0.0178(7) -0.0081(6) 0.0008(6)
C19 0.0380(6) 0.0395(6) 0.0361(6) 0.0075(5) 0.0002(5) 0.0114(5)
C20 0.0504(8) 0.0478(8) 0.0508(8) 0.0197(6) -0.0069(6) 0.0046(6)
N2 0.0479(7) 0.0451(7) 0.0551(8) 0.0161(6) -0.0077(6) 0.0014(5)
C21 0.0358(6) 0.0381(6) 0.0388(6) 0.0046(5) 0.0011(5) 0.0104(5)
S1 0.03943(17) 0.03461(16) 0.03774(17) 0.00732(12) -0.00142(12) 0.01015(12)
C22 0.0380(6) 0.0466(7) 0.0368(6) -0.0021(5) -0.0002(5) 0.0174(5)
C23 0.0415(7) 0.0524(8) 0.0521(8) -0.0083(7) -0.0010(6) 0.0120(6)
C24 0.0438(8) 0.0780(12) 0.0586(10) -0.0229(9) -0.0069(7) 0.0150(8)
C25 0.0503(9) 0.1096(17) 0.0481(9) -0.0210(10) -0.0131(7) 0.0362(10)
C26 0.0629(10) 0.0957(14) 0.0394(8) 0.0012(8) -0.0048(7) 0.0465(10)
C27 0.0486(7) 0.0600(9) 0.0369(6) 0.0012(6) 0.0015(5) 0.0291(7)
O1 0.0619(7) 0.0587(6) 0.0479(6) 0.0195(5) 0.0027(5) 0.0274(6)
C28 0.0921(15) 0.0796(13) 0.0587(11) 0.0338(10) 0.0163(10) 0.0488(12)
 
_geom_special_details
;
 All esds (except the esd in the dihedral angle between two l.s. planes)
 are estimated using the full covariance matrix.  The cell esds are taken
 into account individually in the estimation of esds in distances, angles
 and torsion angles; correlations between esds in cell parameters are only
 used when they are defined by crystal symmetry.  An approximate (isotropic)
 treatment of cell esds is used for estimating esds involving l.s. planes.
;
 
loop_
 _geom_bond_atom_site_label_1
 _geom_bond_atom_site_label_2
 _geom_bond_distance
 _geom_bond_site_symmetry_2
 _geom_bond_publ_flag
C1 C2 1.384(2) . ?
C1 N1 1.390(2) . ?
C1 C6 1.414(2) . ?
C2 C3 1.385(2) . ?
C2 H2A 0.9400 . ?
C3 C4 1.396(3) . ?
C3 H3A 0.9400 . ?
C4 C5 1.377(3) . ?
C4 H4A 0.9400 . ?
C5 C6 1.398(2) . ?
C5 H5A 0.9400 . ?
C6 C7 1.443(2) . ?
C7 C8 1.399(2) . ?
C7 C12 1.409(2) . ?
C8 C9 1.374(3) . ?
C8 H8A 0.9400 . ?
C9 C10 1.396(3) . ?
C9 H9A 0.9400 . ?
C10 C11 1.381(3) . ?
C10 H10A 0.9400 . ?
C11 C12 1.386(2) . ?
C11 H11A 0.9400 . ?
C12 N1 1.390(2) . ?
N1 C13 1.4302(17) . ?
C13 C18 1.369(2) . ?
C13 C14 1.375(2) . ?
C14 C15 1.386(2) . ?
C14 H14A 0.9400 . ?
C15 C16 1.387(2) . ?
C15 H15A 0.9400 . ?
C16 C17 1.374(2) . ?
C16 C19 1.4678(18) . ?
C17 C18 1.388(2) . ?
C17 H17A 0.9400 . ?
C18 H18A 0.9400 . ?
C19 C20 1.363(2) . ?
C19 S1 1.7235(13) . ?
C20 N2 1.3641(19) . ?
C20 H20A 0.9400 . ?
N2 C21 1.3110(19) . ?
C21 C22 1.4681(18) . ?
C21 S1 1.7319(13) . ?
C22 C23 1.396(2) . ?
C22 C27 1.401(2) . ?
C23 C24 1.382(2) . ?
C23 H23A 0.9400 . ?
C24 C25 1.369(3) . ?
C24 H24A 0.9400 . ?
C25 C26 1.381(3) . ?
C25 H25A 0.9400 . ?
C26 C27 1.395(2) . ?
C26 H26A 0.9400 . ?
C27 O1 1.361(2) . ?
O1 C28 1.426(2) . ?
C28 H28A 0.9700 . ?
C28 H28B 0.9700 . ?
C28 H28C 0.9700 . ?
 
loop_
 _geom_angle_atom_site_label_1
 _geom_angle_atom_site_label_2
 _geom_angle_atom_site_label_3
 _geom_angle
 _geom_angle_site_symmetry_1
 _geom_angle_site_symmetry_3
 _geom_angle_publ_flag
C2 C1 N1 128.82(14) . . ?
C2 C1 C6 122.53(14) . . ?
N1 C1 C6 108.64(14) . . ?
C1 C2 C3 117.05(16) . . ?
C1 C2 H2A 121.5 . . ?
C3 C2 H2A 121.5 . . ?
C2 C3 C4 121.75(19) . . ?
C2 C3 H3A 119.1 . . ?
C4 C3 H3A 119.1 . . ?
C5 C4 C3 120.73(17) . . ?
C5 C4 H4A 119.6 . . ?
C3 C4 H4A 119.6 . . ?
C4 C5 C6 119.31(17) . . ?
C4 C5 H5A 120.3 . . ?
C6 C5 H5A 120.3 . . ?
C5 C6 C1 118.62(17) . . ?
C5 C6 C7 134.38(15) . . ?
C1 C6 C7 106.99(13) . . ?
C8 C7 C12 118.42(16) . . ?
C8 C7 C6 135.03(15) . . ?
C12 C7 C6 106.55(13) . . ?
C9 C8 C7 119.44(16) . . ?
C9 C8 H8A 120.3 . . ?
C7 C8 H8A 120.3 . . ?
C8 C9 C10 121.07(17) . . ?
C8 C9 H9A 119.5 . . ?
C10 C9 H9A 119.5 . . ?
C11 C10 C9 121.03(18) . . ?
C11 C10 H10A 119.5 . . ?
C9 C10 H10A 119.5 . . ?
C10 C11 C12 117.70(16) . . ?
C10 C11 H11A 121.2 . . ?
C12 C11 H11A 121.2 . . ?
C11 C12 N1 128.46(14) . . ?
C11 C12 C7 122.33(15) . . ?
N1 C12 C7 109.21(14) . . ?
C12 N1 C1 108.61(12) . . ?
C12 N1 C13 124.39(13) . . ?
C1 N1 C13 126.47(13) . . ?
C18 C13 C14 118.62(14) . . ?
C18 C13 N1 120.40(14) . . ?
C14 C13 N1 120.95(13) . . ?
C13 C14 C15 120.41(16) . . ?
C13 C14 H14A 119.8 . . ?
C15 C14 H14A 119.8 . . ?
C14 C15 C16 121.23(16) . . ?
C14 C15 H15A 119.4 . . ?
C16 C15 H15A 119.4 . . ?
C17 C16 C15 117.42(13) . . ?
C17 C16 C19 122.19(12) . . ?
C15 C16 C19 120.34(13) . . ?
C16 C17 C18 121.21(14) . . ?
C16 C17 H17A 119.4 . . ?
C18 C17 H17A 119.4 . . ?
C13 C18 C17 120.82(14) . . ?
C13 C18 H18A 119.6 . . ?
C17 C18 H18A 119.6 . . ?
C20 C19 C16 128.29(12) . . ?
C20 C19 S1 108.40(10) . . ?
C16 C19 S1 123.29(10) . . ?
C19 C20 N2 116.71(13) . . ?
C19 C20 H20A 121.6 . . ?
N2 C20 H20A 121.6 . . ?
C21 N2 C20 111.12(13) . . ?
N2 C21 C22 121.20(13) . . ?
N2 C21 S1 113.47(10) . . ?
C22 C21 S1 125.28(11) . . ?
C19 S1 C21 90.28(6) . . ?
C23 C22 C27 118.52(14) . . ?
C23 C22 C21 117.73(14) . . ?
C27 C22 C21 123.67(13) . . ?
C24 C23 C22 121.23(18) . . ?
C24 C23 H23A 119.4 . . ?
C22 C23 H23A 119.4 . . ?
C25 C24 C23 119.61(19) . . ?
C25 C24 H24A 120.2 . . ?
C23 C24 H24A 120.2 . . ?
C24 C25 C26 120.79(16) . . ?
C24 C25 H25A 119.6 . . ?
C26 C25 H25A 119.6 . . ?
C25 C26 C27 120.11(19) . . ?
C25 C26 H26A 119.9 . . ?
C27 C26 H26A 119.9 . . ?
O1 C27 C26 124.38(16) . . ?
O1 C27 C22 115.91(12) . . ?
C26 C27 C22 119.70(17) . . ?
C27 O1 C28 118.60(14) . . ?
O1 C28 H28A 109.5 . . ?
O1 C28 H28B 109.5 . . ?
H28A C28 H28B 109.5 . . ?
O1 C28 H28C 109.5 . . ?
H28A C28 H28C 109.5 . . ?
H28B C28 H28C 109.5 . . ?
 
loop_
 _geom_torsion_atom_site_label_1
 _geom_torsion_atom_site_label_2
 _geom_torsion_atom_site_label_3
 _geom_torsion_atom_site_label_4
 _geom_torsion
 _geom_torsion_site_symmetry_1
 _geom_torsion_site_symmetry_2
 _geom_torsion_site_symmetry_3
 _geom_torsion_site_symmetry_4
 _geom_torsion_publ_flag
N1 C1 C2 C3 -179.95(15) . . . . ?
C6 C1 C2 C3 -0.6(2) . . . . ?
C1 C2 C3 C4 0.4(3) . . . . ?
C2 C3 C4 C5 0.0(3) . . . . ?
C3 C4 C5 C6 -0.2(3) . . . . ?
C4 C5 C6 C1 0.0(2) . . . . ?
C4 C5 C6 C7 179.89(17) . . . . ?
C2 C1 C6 C5 0.5(2) . . . . ?
N1 C1 C6 C5 179.90(13) . . . . ?
C2 C1 C6 C7 -179.46(13) . . . . ?
N1 C1 C6 C7 -0.04(16) . . . . ?
C5 C6 C7 C8 0.8(3) . . . . ?
C1 C6 C7 C8 -179.27(16) . . . . ?
C5 C6 C7 C12 179.84(16) . . . . ?
C1 C6 C7 C12 -0.23(15) . . . . ?
C12 C7 C8 C9 -0.7(2) . . . . ?
C6 C7 C8 C9 178.24(16) . . . . ?
C7 C8 C9 C10 0.8(3) . . . . ?
C8 C9 C10 C11 0.0(3) . . . . ?
C9 C10 C11 C12 -0.9(3) . . . . ?
C10 C11 C12 N1 -178.82(15) . . . . ?
C10 C11 C12 C7 1.0(2) . . . . ?
C8 C7 C12 C11 -0.2(2) . . . . ?
C6 C7 C12 C11 -179.46(14) . . . . ?
C8 C7 C12 N1 179.65(13) . . . . ?
C6 C7 C12 N1 0.42(16) . . . . ?
C11 C12 N1 C1 179.41(15) . . . . ?
C7 C12 N1 C1 -0.46(16) . . . . ?
C11 C12 N1 C13 7.4(2) . . . . ?
C7 C12 N1 C13 -172.52(13) . . . . ?
C2 C1 N1 C12 179.68(15) . . . . ?
C6 C1 N1 C12 0.30(16) . . . . ?
C2 C1 N1 C13 -8.5(2) . . . . ?
C6 C1 N1 C13 172.16(14) . . . . ?
C12 N1 C13 C18 68.8(2) . . . . ?
C1 N1 C13 C18 -101.8(2) . . . . ?
C12 N1 C13 C14 -113.1(2) . . . . ?
C1 N1 C13 C14 76.3(2) . . . . ?
C18 C13 C14 C15 -4.1(4) . . . . ?
N1 C13 C14 C15 177.7(2) . . . . ?
C13 C14 C15 C16 -0.3(4) . . . . ?
C14 C15 C16 C17 4.4(4) . . . . ?
C14 C15 C16 C19 -178.3(2) . . . . ?
C15 C16 C17 C18 -4.0(3) . . . . ?
C19 C16 C17 C18 178.65(17) . . . . ?
C14 C13 C18 C17 4.5(3) . . . . ?
N1 C13 C18 C17 -177.36(17) . . . . ?
C16 C17 C18 C13 -0.4(3) . . . . ?
C17 C16 C19 C20 -166.22(18) . . . . ?
C15 C16 C19 C20 16.5(3) . . . . ?
C17 C16 C19 S1 11.7(2) . . . . ?
C15 C16 C19 S1 -165.48(17) . . . . ?
C16 C19 C20 N2 178.92(16) . . . . ?
S1 C19 C20 N2 0.7(2) . . . . ?
C19 C20 N2 C21 0.1(2) . . . . ?
C20 N2 C21 C22 176.91(15) . . . . ?
C20 N2 C21 S1 -0.9(2) . . . . ?
C20 C19 S1 C21 -1.00(13) . . . . ?
C16 C19 S1 C21 -179.31(13) . . . . ?
N2 C21 S1 C19 1.15(13) . . . . ?
C22 C21 S1 C19 -176.59(13) . . . . ?
N2 C21 C22 C23 -3.4(2) . . . . ?
S1 C21 C22 C23 174.16(11) . . . . ?
N2 C21 C22 C27 -179.99(15) . . . . ?
S1 C21 C22 C27 -2.4(2) . . . . ?
C27 C22 C23 C24 1.3(2) . . . . ?
C21 C22 C23 C24 -175.42(15) . . . . ?
C22 C23 C24 C25 0.5(3) . . . . ?
C23 C24 C25 C26 -1.7(3) . . . . ?
C24 C25 C26 C27 1.1(3) . . . . ?
C25 C26 C27 O1 -179.99(15) . . . . ?
C25 C26 C27 C22 0.7(2) . . . . ?
C23 C22 C27 O1 178.74(13) . . . . ?
C21 C22 C27 O1 -4.7(2) . . . . ?
C23 C22 C27 C26 -1.9(2) . . . . ?
C21 C22 C27 C26 174.63(14) . . . . ?
C26 C27 O1 C28 -1.0(2) . . . . ?
C22 C27 O1 C28 178.26(15) . . . . ?
 
_refine_diff_density_max    0.756
_refine_diff_density_min   -0.575
_refine_diff_density_rms    0.059

_shelx_res_file
;
TITL JB_10c_250k_a.res in P-1
    JB_10c_250K_a.res
    created by SHELXL-2018/3 at 14:15:27 on 18-May-2023
REM Old TITL JB_10c_250k in P-1

REM SHELXT solution in P-1
REM R1 0.154,  Rweak 0.007,  Alpha 0.061,  Orientation as input
REM Formula found by SHELXT:  C28 N2 O S

CELL  0.7288   9.0244  11.2518  11.5655   93.600   98.790  111.983
ZERR   2.000   0.0008   0.0010   0.0011    0.003    0.004    0.003
LATT  1
SFAC C H N O S
DISP    C     0.00337    0.00172        11.92
DISP    H     0.00000    0.00000         0.67
DISP    N     0.00654    0.00351        20.58
DISP    O     0.01151    0.00644        34.18
DISP    S     0.12997    0.13093       564.08
UNIT 56 40 4 2 2

ACTA

TEMP -23
SIZE 0.230 0.090 0.080

REM Colourless Block

L.S. 10
BOND $H
CONF
FMAP 2
PLAN 20

WGHT    0.072500    0.297100
FVAR       0.93231
C1    1    0.333988    0.097566    0.299707    11.00000    0.04748    0.03883 =
         0.04051    0.00840   -0.00337    0.01140
C2    1    0.449587    0.077027    0.244497    11.00000    0.05356    0.04930 =
         0.04968    0.01055    0.00281    0.01598
AFIX  43
H2A   2    0.561547    0.121032    0.274617    11.00000   -1.20000
AFIX   0
C3    1    0.393002   -0.011266    0.142865    11.00000    0.07461    0.05070 =
         0.05418    0.00736    0.01141    0.02347
AFIX  43
H3A   2    0.468444   -0.027785    0.103547    11.00000   -1.20000
AFIX   0
C4    1    0.226919   -0.076348    0.097300    11.00000    0.08250    0.04615 =
         0.05538   -0.00409   -0.00070    0.01585
AFIX  43
H4A   2    0.192524   -0.135713    0.028170    11.00000   -1.20000
AFIX   0
C5    1    0.112908   -0.054540    0.152511    11.00000    0.06121    0.04097 =
         0.05897   -0.00162   -0.00900    0.00898
AFIX  43
H5A   2    0.001249   -0.098438    0.121263    11.00000   -1.20000
AFIX   0
C6    1    0.164935    0.033528    0.255473    11.00000    0.04819    0.03387 =
         0.04746    0.00867   -0.00622    0.00828
C7    1    0.083050    0.079508    0.334493    11.00000    0.04411    0.03548 =
         0.04986    0.01197   -0.00462    0.00899
C8    1   -0.079545    0.053714    0.340428    11.00000    0.04383    0.04525 =
         0.07328    0.01370   -0.00521    0.00901
AFIX  43
H8A   2   -0.163850   -0.004822    0.281791    11.00000   -1.20000
AFIX   0
C9    1   -0.114998    0.114658    0.432686    11.00000    0.04950    0.05586 =
         0.08173    0.02329    0.01052    0.02109
AFIX  43
H9A   2   -0.224282    0.096480    0.437269    11.00000   -1.20000
AFIX   0
C10   1    0.008609    0.203110    0.519701    11.00000    0.06279    0.06099 =
         0.06308    0.01968    0.01322    0.03106
AFIX  43
H10A  2   -0.018728    0.243577    0.581943    11.00000   -1.20000
AFIX   0
C11   1    0.170469    0.232117    0.515792    11.00000    0.05494    0.05705 =
         0.04662    0.00730   -0.00007    0.02137
AFIX  43
H11A  2    0.253908    0.292573    0.573714    11.00000   -1.20000
AFIX   0
C12   1    0.205630    0.168992    0.423493    11.00000    0.04232    0.04449 =
         0.04270    0.01105   -0.00275    0.01246
N1    3    0.357056    0.179859    0.401567    11.00000    0.04115    0.05272 =
         0.04003    0.00045   -0.00582    0.01205
C13   1    0.507964    0.250695    0.480902    11.00000    0.04011    0.04655 =
         0.03859    0.00338   -0.00486    0.01212
C14   1    0.621346    0.360521    0.452426    11.00000    0.06866    0.07489 =
         0.05960    0.03249   -0.02271   -0.00383
AFIX  43
H14A  2    0.601545    0.388086    0.378686    11.00000   -1.20000
AFIX   0
C15   1    0.764703    0.430870    0.531786    11.00000    0.06469    0.06713 =
         0.06475    0.03384   -0.02042   -0.00946
AFIX  43
H15A  2    0.841270    0.505494    0.510829    11.00000   -1.20000
AFIX   0
C16   1    0.797270    0.393198    0.641542    11.00000    0.03752    0.03990 =
         0.03643    0.00652    0.00001    0.01246
C17   1    0.687354    0.278810    0.665351    11.00000    0.04609    0.05148 =
         0.04923    0.01942   -0.00914    0.00294
AFIX  43
H17A  2    0.709513    0.247943    0.736938    11.00000   -1.20000
AFIX   0
C18   1    0.544236    0.208026    0.585646    11.00000    0.04541    0.05023 =
         0.05432    0.01777   -0.00812    0.00084
AFIX  43
H18A  2    0.471291    0.129813    0.603797    11.00000   -1.20000
AFIX   0
C19   1    0.947711    0.471120    0.725537    11.00000    0.03801    0.03953 =
         0.03605    0.00747    0.00024    0.01144
C20   1    1.050588    0.595707    0.724438    11.00000    0.05039    0.04783 =
         0.05084    0.01969   -0.00693    0.00461
AFIX  43
H20A  2    1.031944    0.643912    0.664460    11.00000   -1.20000
AFIX   0
N2    3    1.181905    0.646962    0.814662    11.00000    0.04795    0.04507 =
         0.05513    0.01614   -0.00775    0.00138
C21   1    1.183504    0.562642    0.887586    11.00000    0.03576    0.03810 =
         0.03878    0.00460    0.00106    0.01044
S1    5    1.019482    0.415636    0.848697    11.00000    0.03943    0.03461 =
         0.03774    0.00732   -0.00142    0.01015
C22   1    1.317667    0.593279    0.988645    11.00000    0.03799    0.04662 =
         0.03684   -0.00212   -0.00018    0.01736
C23   1    1.447945    0.712654    1.000883    11.00000    0.04148    0.05238 =
         0.05212   -0.00833   -0.00101    0.01200
AFIX  43
H23A  2    1.443044    0.772132    0.948376    11.00000   -1.20000
AFIX   0
C24   1    1.583935    0.744990    1.088734    11.00000    0.04383    0.07797 =
         0.05862   -0.02293   -0.00693    0.01495
AFIX  43
H24A  2    1.670291    0.826011    1.096166    11.00000   -1.20000
AFIX   0
C25   1    1.592166    0.658328    1.164896    11.00000    0.05033    0.10956 =
         0.04809   -0.02097   -0.01310    0.03624
AFIX  43
H25A  2    1.685932    0.679397    1.223308    11.00000   -1.20000
AFIX   0
C26   1    1.464353    0.540315    1.156937    11.00000    0.06293    0.09570 =
         0.03939    0.00118   -0.00477    0.04651
AFIX  43
H26A  2    1.470759    0.482308    1.210661    11.00000   -1.20000
AFIX   0
C27   1    1.325788    0.507070    1.069314    11.00000    0.04864    0.05999 =
         0.03691    0.00116    0.00153    0.02908
O1    4    1.193984    0.393352    1.054477    11.00000    0.06192    0.05868 =
         0.04785    0.01946    0.00271    0.02743
C28   1    1.196753    0.299982    1.131750    11.00000    0.09206    0.07964 =
         0.05872    0.03380    0.01633    0.04878
AFIX 137
H28A  2    1.093929    0.225787    1.112824    11.00000   -1.50000
H28B  2    1.213527    0.337958    1.212742    11.00000   -1.50000
H28C  2    1.284684    0.272693    1.122243    11.00000   -1.50000

AFIX   0
HKLF 4


REM  JB_10c_250k_a.res in P-1
REM wR2 = 0.144777, GooF = S = 1.05111, Restrained GooF = 1.05111 for all data
REM R1 = 0.049530 for 5627 Fo > 4sig(Fo) and 0.055827 for all 6535 data
REM 290 parameters refined using 0 restraints

END

WGHT      0.0724      0.2983

REM Highest difference peak  0.756,  deepest hole -0.575,  1-sigma level  0.059
Q1    1   0.5543  0.3882  0.4974  11.00000  0.05    0.76
Q2    1   0.7040  0.4560  0.5753  11.00000  0.05    0.72
Q3    1   1.2377  0.6169  0.7784  11.00000  0.05    0.28
Q4    1   0.1348  0.1272  0.3779  11.00000  0.05    0.26
Q5    1   1.0992  0.5560  0.6897  11.00000  0.05    0.23
Q6    1   0.6620  0.2870  0.7598  11.00000  0.05    0.23
Q7    1   1.3100  0.5409  1.0221  11.00000  0.05    0.22
Q8    1   0.6019  0.2448  0.6298  11.00000  0.05    0.22
Q9    1   0.8831  0.4325  0.6842  11.00000  0.05    0.21
Q10   1   0.4125  0.0356  0.1922  11.00000  0.05    0.21
Q11   1   0.7284  0.3438  0.6606  11.00000  0.05    0.20
Q12   1   0.3168 -0.0256  0.1016  11.00000  0.05    0.20
Q13   1   0.7182  0.2582  0.6175  11.00000  0.05    0.20
Q14   1   1.5578  0.5949  1.1912  11.00000  0.05    0.20
Q15   1   0.2715  0.1866  0.4225  11.00000  0.05    0.19
Q16   1   1.0003  0.5218  0.7098  11.00000  0.05    0.19
Q17   1   1.4043  0.5362  1.1082  11.00000  0.05    0.19
Q18   1   0.5794  0.1847  0.5414  11.00000  0.05    0.18
Q19   1   0.1048  0.0658  0.2877  11.00000  0.05    0.18
Q20   1   0.5066  0.4376  0.4500  11.00000  0.05    0.18
;
_shelx_res_checksum   81339

_shelx_hkl_file
;
  -1   0   0  247.38    8.90
  -1   0   0  229.28    8.80
  -1   0   0  233.58    9.00
   1   0   0  234.58    8.90
  -2   0   0  185.78    7.40
  -2   0   0  180.88    6.90
  -2   0   0  184.58    7.20
  -2   0   0  181.48    7.00
   2   0   0  197.38    7.50
   2   0   0  189.08    7.20
   2   0   0  175.98    6.80
   2   0   0  176.28    6.90
   2   0   0  184.88    7.00
  -3   0   0  148.59    6.20
  -3   0   0  145.69    5.60
  -3   0   0  146.59    6.10
  -3   0   0  147.49    5.50
  -3   0   0  151.08    5.80
   3   0   0  155.58    6.40
   3   0   0  156.28    6.10
   3   0   0  145.89    5.60
   3   0   0  132.09    5.80
   3   0   0  148.69    5.60
  -4   0   0   59.59    2.40
  -4   0   0   59.49    2.40
  -4   0   0   59.29    3.20
  -4   0   0   60.99    2.60
  -4   0   0   58.89    3.00
   4   0   0   59.29    2.40
   4   0   0   56.69    2.90
   4   0   0   60.59    2.60
   4   0   0   63.69    3.40
   4   0   0   57.99    2.50
  -5   0   0  653.23   25.00
  -5   0   0  643.54   25.40
  -5   0   0  653.13   25.70
  -5   0   0  658.33   24.60
   5   0   0  666.43   24.90
   5   0   0  666.63   24.60
   5   0   0  660.83   24.70
   5   0   0  673.13   26.00
   5   0   0  685.93   25.40
  -6   0   0  264.17    9.70
  -6   0   0  246.08   10.70
  -6   0   0  248.38    9.80
  -6   0   0  253.37   10.20
   6   0   0  258.67    9.80
   6   0   0  252.27   11.30
   6   0   0  282.57   10.20
  -7   0   0   13.10    1.30
  -7   0   0   12.80    0.90
  -7   0   0   12.80    0.90
  -7   0   0   10.60    1.10
   7   0   0   10.20    0.80
   7   0   0   14.20    2.20
   7   0   0   13.00    1.10
  -8   0   0   96.59    3.70
  -8   0   0   91.69    3.80
  -8   0   0   95.09    4.30
   8   0   0   80.49    5.50
   8   0   0   92.39    4.20
  -9   0   0   30.70    2.00
  -9   0   0   28.70    1.50
  -9   0   0   29.20    1.50
   9   0   0   28.00    1.90
   9   0   0   23.30    3.00
 -10   0   0   14.50    1.50
 -10   0   0   13.60    1.00
 -10   0   0   12.70    1.00
  10   0   0    9.50    1.20
  10   0   0    9.00    2.20
 -11   0   0    3.30    0.90
 -11   0   0    1.60    0.50
  11   0   0    1.80    0.70
  11   0   0   -0.10    1.60
  12  -1   0    4.00    1.90
 -12   1   0    7.90    1.30
 -12   1   0    9.00    0.90
  11  -1   0    2.80    1.70
  11  -1   0    1.90    0.80
 -11   1   0    2.70    0.90
 -11   1   0    2.10    0.60
 -11   1   0    1.90    0.50
  10  -1   0    1.50    1.50
  10  -1   0    0.20    0.60
 -10   1   0    0.40    0.40
 -10   1   0    1.00    0.40
 -10   1   0    0.10    0.60
   9  -1   0    2.70    1.40
   9  -1   0    2.80    0.70
  -9   1   0    2.50    0.50
  -9   1   0    4.20    0.90
  -9   1   0    2.90    0.50
   8  -1   0  139.29    5.80
  -8   1   0  134.29    5.40
   7  -1   0   10.80    0.70
   7  -1   0   11.00    1.00
   7  -1   0    9.00    1.50
   7  -1   0   11.50    1.90
  -7   1   0    9.40    1.00
  -7   1   0   10.10    0.70
  -7   1   0    9.40    0.80
   6  -1   0    0.30    0.40
   6  -1   0   -0.60    0.60
   6  -1   0    0.20    0.20
   6  -1   0   -0.40    0.90
   6  -1   0    0.20    0.30
  -6   1   0    0.30    0.40
  -6   1   0   -0.20    0.50
  -6   1   0    0.40    0.30
  -6   1   0    0.30    0.60
  -6   1   0    0.10    0.20
   5  -1   0  878.81   32.30
   5  -1   0  884.81   32.80
   5  -1   0  869.21   32.20
   5  -1   0  883.81   33.40
  -5   1   0  814.42   32.10
  -5   1   0  855.31   32.80
  -5   1   0  883.81   32.40
  -5   1   0  860.61   33.10
   4  -1   0 1355.86   50.39
  -4   1   0 1319.87   49.99
   3  -1   0  430.46   16.00
   3  -1   0  451.25   16.50
   3  -1   0  399.86   16.00
   3  -1   0  437.36   16.70
   3  -1   0  451.55   16.10
  -3   1   0  400.26   16.00
  -3   1   0  435.46   16.50
  -3   1   0  432.76   15.90
  -3   1   0  438.36   16.60
   2  -1   0    8.50    0.90
   2  -1   0    8.20    0.50
   2  -1   0    7.70    0.90
   2  -1   0    7.40    0.40
   2  -1   0    8.10    0.40
  -2   1   0    8.20    0.80
  -2   1   0    7.60    0.40
  -2   1   0    8.70    0.90
  -2   1   0    8.40    0.40
  -2   1   0    7.90    0.40
   1  -1   0   62.59    2.40
   1  -1   0   62.29    2.50
   1  -1   0   61.69    2.30
   1  -1   0   61.39    2.30
  -1   1   0   59.79    2.40
  -1   1   0   61.39    2.50
  -1   1   0   61.19    2.40
  -1   1   0   66.79    2.40
   0  -1   0 1511.45   72.39
  -1  -1   0  188.78    7.40
  -1  -1   0  199.68    7.30
  -1  -1   0  196.98    7.30
  -1  -1   0  208.08    7.80
  -1  -1   0  188.78    7.30
   1   1   0  196.48    7.40
   1   1   0  206.48    7.70
   1   1   0  190.58    7.30
   1   1   0  197.88    7.30
  -2  -1   0    1.90    0.60
  -2  -1   0    2.20    0.40
  -2  -1   0    2.00    0.20
  -2  -1   0    2.20    0.20
  -2  -1   0    1.90    0.50
  -2  -1   0    2.00    0.40
  -2  -1   0    2.40    0.30
   2   1   0    2.30    0.40
   2   1   0    4.50    0.90
   2   1   0    2.30    0.30
   2   1   0    2.40    0.20
  -3  -1   0  284.47   10.70
  -3  -1   0  293.17   11.60
  -3  -1   0  282.17   11.00
  -3  -1   0  291.27   10.70
  -3  -1   0  294.37   11.00
  -3  -1   0  296.07   11.30
  -3  -1   0  288.37   10.80
   3   1   0  290.87   11.80
   3   1   0  289.67   10.70
   3   1   0  281.47   11.00
   3   1   0  286.17   10.80
  -4  -1   0  642.84   23.90
  -4  -1   0  659.33   23.90
  -4  -1   0  647.74   24.20
  -4  -1   0  669.83   24.70
  -4  -1   0  659.63   25.00
  -4  -1   0  622.74   24.20
   4   1   0  638.14   23.90
   4   1   0  622.34   25.10
   4   1   0  636.14   24.00
   4   1   0  645.04   24.20
  -5  -1   0  158.38    6.40
  -5  -1   0  156.48    7.20
  -5  -1   0  165.38    6.00
  -5  -1   0  156.08    6.40
  -5  -1   0  156.88    6.90
  -5  -1   0  153.68    6.10
   5   1   0  155.68    6.10
   5   1   0  159.68    6.00
   5   1   0  149.88    7.40
   5   1   0  160.68    6.40
  -6  -1   0  605.74   24.20
  -6  -1   0  635.14   24.20
  -6  -1   0  654.63   23.70
  -6  -1   0  631.24   23.80
   6   1   0  626.24   23.80
   6   1   0  641.04   25.60
   6   1   0  673.33   24.20
  -7  -1   0    0.70    0.30
  -7  -1   0    1.10    0.60
  -7  -1   0    0.60    0.30
   7   1   0    1.10    0.50
   7   1   0    0.80    0.40
   7   1   0    0.50    1.00
  -8  -1   0    3.60    0.50
  -8  -1   0    3.30    0.80
  -8  -1   0    3.40    0.50
   8   1   0    3.20    0.80
   8   1   0    5.00    1.70
  -9  -1   0    0.40    0.40
  -9  -1   0    0.50    0.40
  -9  -1   0   -0.50    0.50
   9   1   0   -0.10    0.50
 -10  -1   0   10.40    0.90
 -10  -1   0   15.00    1.50
  10   1   0   10.20    2.30
  10   1   0   12.30    1.30
 -11  -1   0    2.20    0.90
 -11  -1   0    4.30    0.70
  11   1   0    1.80    1.90
  11   1   0    3.30    0.90
  12  -2   0    0.20    1.40
 -12   2   0    3.50    1.00
 -12   2   0    2.40    0.60
 -12   2   0    2.20    0.70
  11  -2   0   12.40    2.70
  11  -2   0   12.00    1.50
 -11   2   0   14.90    1.10
 -11   2   0   15.10    1.10
 -11   2   0   14.80    1.70
  10  -2   0   28.20    2.00
  10  -2   0   28.20    3.10
 -10   2   0   30.40    1.60
 -10   2   0   30.50    1.60
 -10   2   0   31.70    2.20
   9  -2   0   11.70    2.10
   9  -2   0   16.40    2.60
   9  -2   0   13.80    1.30
  -9   2   0   13.70    1.00
   8  -2   0   86.99    4.80
   8  -2   0   99.09    4.10
   8  -2   0   94.49    5.50
  -8   2   0   87.59    3.70
  -8   2   0   94.99    3.80
  -8   2   0   83.49    4.20
   7  -2   0   43.70    2.80
   7  -2   0   40.00    2.10
   7  -2   0   41.60    3.30
  -7   2   0   41.50    1.80
  -7   2   0   40.20    2.60
  -7   2   0   35.60    2.10
   6  -2   0    0.00    0.30
   6  -2   0   -0.10    0.10
   6  -2   0   -0.10    0.20
   6  -2   0    0.40    0.70
   6  -2   0    0.10    0.20
   6  -2   0   -0.10    0.80
  -6   2   0    0.00    0.60
  -6   2   0    0.00    0.20
  -6   2   0   -0.20    0.20
  -6   2   0    0.00    0.30
  -6   2   0   -0.40    0.50
  -6   2   0    0.10    0.10
   5  -2   0  244.18    9.40
   5  -2   0  260.77    9.60
   5  -2   0  242.08    9.40
   5  -2   0  259.37   10.10
   5  -2   0  248.38   10.50
  -5   2   0  252.67    9.70
  -5   2   0  238.48    9.40
  -5   2   0  249.48    9.30
  -5   2   0  253.37    9.30
  -5   2   0  241.48   10.20
  -5   2   0  242.18   10.00
   4  -2   0    5.50    0.40
   4  -2   0    5.70    0.50
   4  -2   0    4.80    0.40
   4  -2   0    4.60    0.90
   4  -2   0    6.20    0.60
   4  -2   0    6.70    1.00
  -4   2   0    5.30    0.90
  -4   2   0    4.90    0.40
  -4   2   0    5.70    0.60
  -4   2   0    4.40    0.40
  -4   2   0    5.20    0.80
  -4   2   0    4.80    0.30
   3  -2   0   26.50    1.10
   3  -2   0   26.60    1.20
   3  -2   0   28.50    1.80
   3  -2   0   27.30    1.30
   3  -2   0   26.40    1.10
  -3   2   0   22.20    1.90
  -3   2   0   26.90    1.10
  -3   2   0   27.60    1.70
  -3   2   0   26.30    1.10
  -3   2   0   26.40    1.10
  -3   2   0   25.70    1.20
   2  -2   0  434.96   55.89
   2  -2   0  490.75   64.39
   2  -2   0  534.45   20.50
  -2   2   0  449.95   63.59
  -2   2   0  608.04   63.59
  -2   2   0  573.64   20.60
   1  -2   0 7346.27  339.67
  -1   2   0 7062.19  337.17
  -1   2   0 8005.30  320.47
   0  -2   0  486.35   57.69
   0  -2   0  605.74   22.70
   0   2   0  584.64   22.60
   0   2   0  766.92   70.59
  -1  -2   0  121.59    4.80
  -1  -2   0  115.89    4.70
  -1  -2   0  123.89    4.80
  -1  -2   0  127.29    5.20
  -1  -2   0  127.19    4.70
   1   2   0  122.69    4.80
   1   2   0  123.79    4.70
   1   2   0  120.99    4.70
   1   2   0  125.99    4.80
   1   2   0  132.49    5.30
  -2  -2   0  471.45   17.50
  -2  -2   0  455.25   17.30
  -2  -2   0  471.95   18.00
   2   2   0  468.05   17.20
   2   2   0  456.55   17.40
   2   2   0  452.65   17.30
   2   2   0  480.85   18.10
  -3  -2   0  125.39    5.50
  -3  -2   0  116.39    4.80
  -3  -2   0  121.59    5.20
  -3  -2   0  121.09    4.50
  -3  -2   0  115.79    4.60
  -3  -2   0  117.19    4.60
  -3  -2   0  123.29    4.90
   3   2   0  116.49    4.80
   3   2   0  121.69    4.50
   3   2   0  113.69    4.50
   3   2   0  119.89    4.60
   3   2   0  121.09    5.60
  -4  -2   0    0.60    0.70
  -4  -2   0    1.00    0.30
  -4  -2   0    1.10    0.60
  -4  -2   0    1.00    0.40
  -4  -2   0    1.30    0.20
  -4  -2   0    1.00    0.40
  -4  -2   0    1.50    0.20
   4   2   0    0.40    0.80
   4   2   0    0.90    0.40
   4   2   0    1.20    0.30
   4   2   0    1.00    0.20
  -5  -2   0   47.10    2.10
  -5  -2   0   41.90    3.10
  -5  -2   0   47.70    2.40
  -5  -2   0   47.50    2.40
  -5  -2   0   48.20    2.90
  -5  -2   0   49.10    2.00
   5   2   0   49.10    2.00
   5   2   0   50.19    1.90
   5   2   0   45.80    2.10
   5   2   0   50.69    3.40
   5   2   0   49.90    2.40
  -6  -2   0   16.20    1.00
  -6  -2   0   16.00    1.30
  -6  -2   0   16.40    0.90
   6   2   0   16.70    1.30
   6   2   0   13.90    2.20
   6   2   0   15.50    0.90
  -7  -2   0   74.29    3.00
  -7  -2   0   75.19    3.60
  -7  -2   0   75.19    3.20
   7   2   0   74.29    3.50
  -8  -2   0   36.20    1.70
  -8  -2   0   33.10    2.10
  -8  -2   0   34.20    1.70
   8   2   0   36.00    2.10
   8   2   0   26.00    3.20
  -9  -2   0   22.30    1.80
  -9  -2   0   21.30    1.30
   9   2   0   18.40    2.70
   9   2   0   19.30    1.60
 -10  -2   0    9.40    0.90
 -10  -2   0    9.00    1.40
  10   2   0    5.30    2.00
  10   2   0   11.30    1.30
 -11  -2   0    4.40    1.10
  11   2   0    2.60    2.00
  11   2   0    5.30    1.10
  12  -3   0    4.60    2.20
 -12   3   0   10.50    1.00
 -12   3   0   10.50    1.60
 -12   3   0   10.20    1.00
  11  -3   0    2.50    1.50
 -11   3   0    2.20    0.50
 -11   3   0    2.60    0.50
  10  -3   0   32.40    2.90
  10  -3   0   25.40    2.90
 -10   3   0   31.40    1.60
 -10   3   0   36.70    1.70
   9  -3   0    7.40    1.00
   9  -3   0    9.40    2.10
   9  -3   0    9.50    1.90
  -9   3   0    8.00    0.70
  -9   3   0    8.70    0.80
   8  -3   0    4.50    0.70
   8  -3   0    3.00    0.30
   8  -3   0    1.90    1.20
   8  -3   0    0.60    0.90
  -8   3   0    2.80    0.50
  -8   3   0    3.10    0.70
  -8   3   0    3.10    0.50
   7  -3   0  202.28    7.80
   7  -3   0  203.08    8.60
   7  -3   0  194.98    7.50
   7  -3   0  198.68    9.10
  -7   3   0  200.28    7.50
  -7   3   0  197.88    7.40
  -7   3   0  195.88    7.60
  -7   3   0  187.78    8.30
  -7   3   0  185.48    7.90
   6  -3   0  198.88    7.60
   6  -3   0  187.18    7.40
   6  -3   0  182.78    7.30
   6  -3   0  199.38    8.70
   6  -3   0  186.78    7.50
   6  -3   0  199.78    8.30
  -6   3   0  192.08    8.40
  -6   3   0  187.38    8.00
  -6   3   0  192.78    7.70
  -6   3   0  193.58    7.30
  -6   3   0  192.98    7.40
  -6   3   0  201.68    7.30
   5  -3   0  386.86   14.80
   5  -3   0  413.56   15.00
   5  -3   0  396.16   14.90
   5  -3   0  379.96   14.80
   5  -3   0  415.36   15.60
   5  -3   0  411.56   15.90
  -5   3   0  391.36   14.70
  -5   3   0  394.16   14.80
  -5   3   0  387.16   15.30
  -5   3   0  403.26   15.00
  -5   3   0  377.06   14.80
   4  -3   0   26.50    1.20
   4  -3   0   25.80    1.30
   4  -3   0   27.60    1.80
   4  -3   0   25.90    1.90
   4  -3   0   25.80    1.20
   4  -3   0   26.50    1.20
  -4   3   0   25.80    1.80
  -4   3   0   26.30    1.30
  -4   3   0   26.60    1.20
  -4   3   0   23.70    1.50
  -4   3   0   25.30    1.20
  -4   3   0   27.80    1.20
   3  -3   0  105.99    4.30
   3  -3   0  113.99    4.40
   3  -3   0  111.19    4.60
   3  -3   0  115.89    4.90
   3  -3   0  106.49    4.20
  -3   3   0  105.19    4.60
  -3   3   0  106.19    4.50
  -3   3   0  113.09    4.20
  -3   3   0  110.39    4.20
  -3   3   0  111.49    4.30
  -3   3   0  119.59    4.80
   2  -3   0 1864.51  145.49
   2  -3   0 1948.71  124.49
  -2   3   0 1375.86  114.89
  -2   3   0 2017.50  150.98
  -2   3   0 1747.93   65.69
   1  -3   0 2019.00  142.39
   1  -3   0 1791.72  114.19
  -1   3   0 1715.33   68.19
  -1   3   0 1967.30  118.89
   0  -3   0  133.39    5.00
   0  -3   0  137.59    5.50
   0  -3   0  139.59    5.00
   0  -3   0  130.59    5.20
   0  -3   0  135.89    5.20
   0  -3   0  128.89    5.10
   0  -3   0  126.79    5.50
   0   3   0  135.29    5.20
   0   3   0  131.49    5.10
   0   3   0  137.79    5.20
   0   3   0  134.89    5.00
  -1  -3   0  976.40   35.60
  -1  -3   0  937.71   36.00
  -2  -3   0  101.99    4.30
  -2  -3   0  106.49    4.30
  -2  -3   0  111.39    5.00
  -2  -3   0  105.09    4.10
  -2  -3   0  113.49    4.10
   2   3   0  101.19    4.30
   2   3   0  103.89    4.10
   2   3   0  102.59    4.10
   2   3   0  107.99    4.30
   2   3   0  107.39    5.00
  -3  -3   0  305.67   12.50
  -3  -3   0  337.17   12.10
  -3  -3   0  328.77   12.30
  -3  -3   0  335.07   12.90
  -3  -3   0  341.67   12.30
   3   3   0  307.77   12.50
   3   3   0  337.87   13.40
   3   3   0  331.87   12.30
   3   3   0  331.57   12.10
   3   3   0  318.77   12.20
  -4  -3   0  141.19    6.50
  -4  -3   0  156.78    5.80
  -4  -3   0  146.89    7.00
  -4  -3   0  146.09    6.10
  -4  -3   0  147.39    6.10
  -4  -3   0  146.39    5.70
  -4  -3   0  151.98    5.60
   4   3   0  145.79    6.10
   4   3   0  159.18    7.30
   4   3   0  145.99    5.70
   4   3   0  146.99    5.60
   4   3   0  151.38    5.80
  -5  -3   0    0.00    0.20
  -5  -3   0    0.30    0.40
  -5  -3   0    0.10    0.30
  -5  -3   0    0.00    0.20
   5   3   0   -0.30    0.40
   5   3   0    0.70    1.00
   5   3   0    0.20    0.20
   5   3   0    0.10    0.20
  -6  -3   0    2.50    0.70
  -6  -3   0    1.80    0.60
  -6  -3   0    2.50    0.40
   6   3   0    0.60    1.00
   6   3   0    1.70    0.40
   6   3   0    1.50    0.60
  -7  -3   0   30.40    2.00
  -7  -3   0   32.30    1.50
   7   3   0   31.70    1.90
   7   3   0   30.70    3.20
  -8  -3   0   13.00    1.40
   8   3   0   12.20    2.30
   8   3   0   10.90    1.20
  -9  -3   0   57.69    3.10
   9   3   0   58.29    3.10
   9   3   0   53.99    4.50
 -10  -3   0   -0.30    0.70
 -10  -3   0   -0.10    0.50
  10   3   0    0.20    1.50
  10   3   0    0.00    0.60
  12  -4   0    5.50    1.80
 -12   4   0    4.10    0.70
 -12   4   0    2.50    0.60
  11  -4   0   18.40    2.80
  11  -4   0   25.60    2.90
 -11   4   0   28.70    1.50
 -11   4   0   29.50    1.50
  10  -4   0   47.00    3.50
  10  -4   0   41.60    3.90
  10  -4   0   47.20    2.60
 -10   4   0   50.09    2.20
 -10   4   0   46.50    2.20
   9  -4   0  131.19    6.20
   9  -4   0  122.39    5.30
   9  -4   0  104.79    6.40
  -9   4   0  123.39    4.90
  -9   4   0  122.79    4.80
   8  -4   0   20.90    2.50
   8  -4   0   20.40    1.40
   8  -4   0   21.60    1.20
   8  -4   0   14.00    2.10
  -8   4   0   22.50    1.20
  -8   4   0   23.10    1.30
  -8   4   0   23.60    1.20
   7  -4   0   63.59    3.90
   7  -4   0   59.39    2.60
   7  -4   0   63.69    2.90
   7  -4   0   60.59    3.60
  -7   4   0   59.99    2.60
  -7   4   0   64.69    2.50
  -7   4   0   54.99    3.20
  -7   4   0   59.39    2.90
   6  -4   0  115.89    5.80
   6  -4   0  124.89    4.90
   6  -4   0  113.89    4.60
   6  -4   0  116.99    4.70
   6  -4   0  127.59    5.60
  -6   4   0  118.99    4.60
  -6   4   0  113.79    4.90
  -6   4   0  109.69    5.10
  -6   4   0  119.59    4.60
  -6   4   0  113.09    5.50
  -6   4   0  123.49    4.70
   5  -4   0  133.39    5.40
   5  -4   0  133.89    6.30
   5  -4   0  137.09    6.10
   5  -4   0  133.39    5.30
   5  -4   0  145.59    5.60
  -5   4   0  148.29    5.30
  -5   4   0  132.79    5.50
  -5   4   0  138.39    5.30
  -5   4   0  140.39    5.30
  -5   4   0  133.99    6.10
  -5   4   0  137.09    5.70
   4  -4   0  160.58    6.20
   4  -4   0  162.78    6.00
   4  -4   0  153.98    6.80
   4  -4   0  151.48    6.00
   4  -4   0  157.58    6.00
   4  -4   0  160.48    6.50
  -4   4   0  154.88    6.00
  -4   4   0  159.28    6.00
  -4   4   0  155.48    6.50
  -4   4   0  149.09    5.90
  -4   4   0  155.58    6.60
  -4   4   0  157.48    6.30
   3  -4   0   56.39    2.40
   3  -4   0   58.79    3.00
   3  -4   0   62.99    2.40
   3  -4   0   60.19    2.80
   3  -4   0   60.19    2.60
   3  -4   0   60.19    2.50
  -3   4   0   60.19    2.70
  -3   4   0   58.99    2.40
  -3   4   0   61.19    2.90
  -3   4   0   60.39    2.60
  -3   4   0   60.99    2.50
  -3   4   0   61.59    2.40
   2  -4   0  104.19    4.10
   2  -4   0  102.59    4.10
   2  -4   0  100.29    3.90
   2  -4   0   99.79    4.00
   2  -4   0  104.59    4.40
   2  -4   0   98.39    4.00
  -2   4   0  101.09    3.90
  -2   4   0   99.49    4.00
  -2   4   0  101.99    3.90
  -2   4   0  101.19    3.90
  -2   4   0  102.89    4.00
  -2   4   0  100.19    4.40
   1  -4   0  745.33   74.09
   1  -4   0  879.91   33.30
  -1   4   0  867.61   33.10
  -1   4   0  938.41  104.79
   0  -4   0  123.29    5.50
   0  -4   0  134.09    5.50
   0  -4   0  128.39    5.10
   0  -4   0  135.89    4.90
   0  -4   0  125.39    5.10
   0  -4   0  128.89    4.80
   0   4   0  129.19    5.00
   0   4   0  134.69    4.90
   0   4   0  132.59    5.10
   0   4   0  125.29    5.10
  -1  -4   0  562.34   24.90
  -1  -4   0  619.24   23.50
  -1  -4   0  689.03   23.60
   1   4   0  664.63   23.60
   1   4   0  613.24   24.20
  -2  -4   0  324.17   12.50
  -2  -4   0  329.97   12.70
  -2  -4   0  339.47   12.70
  -2  -4   0  336.97   13.50
  -2  -4   0  333.47   12.40
   2   4   0  328.27   12.50
   2   4   0  331.57   12.70
   2   4   0  332.17   12.40
   2   4   0  332.57   12.70
  -3  -4   0   14.40    1.10
  -3  -4   0   16.80    1.20
  -3  -4   0   16.60    1.70
  -3  -4   0   15.50    0.90
  -3  -4   0   15.30    0.80
   3   4   0   16.10    0.90
   3   4   0   17.80    1.90
   3   4   0   14.70    1.10
   3   4   0   15.40    1.10
   3   4   0   14.70    0.80
  -4  -4   0   23.80    1.00
  -4  -4   0   21.90    1.10
  -4  -4   0   20.30    1.40
  -4  -4   0   21.60    1.20
   4   4   0   21.40    1.40
   4   4   0   25.30    2.40
   4   4   0   21.50    1.20
   4   4   0   22.80    1.10
   4   4   0   21.70    1.00
  -5  -4   0  159.48    6.60
  -5  -4   0  164.88    6.20
  -5  -4   0  165.28    6.10
  -5  -4   0  148.09    6.20
   5   4   0  162.48    7.90
   5   4   0  156.28    6.60
   5   4   0  158.58    6.10
   5   4   0  163.98    6.10
  -6  -4   0   12.40    0.80
  -6  -4   0   13.70    1.30
  -6  -4   0   13.10    0.90
   6   4   0   12.00    2.20
   6   4   0   14.00    1.20
   6   4   0   12.40    0.70
  -7  -4   0    5.60    0.90
  -7  -4   0    4.20    0.60
   7   4   0    4.80    1.70
   7   4   0    5.00    0.90
  -8  -4   0    0.30    0.60
  -8  -4   0    1.50    0.50
   8   4   0    0.80    0.60
   8   4   0    1.00    1.30
  -9  -4   0    0.50    0.40
  -9  -4   0    0.20    0.60
   9   4   0   -0.10    0.50
   9   4   0   -1.30    1.20
 -10  -4   0    1.00    0.50
 -10  -4   0    1.40    0.80
  10   4   0    0.30    0.70
  10   4   0   -2.00    1.30
  12  -5   0    2.10    1.30
 -12   5   0    4.00    0.80
 -12   5   0    1.90    0.50
  11  -5   0    3.10    1.70
  11  -5   0    2.40    1.40
 -11   5   0    3.10    0.60
 -11   5   0    2.80    0.60
  10  -5   0   25.30    1.80
  10  -5   0   25.00    3.00
  10  -5   0   27.00    2.70
 -10   5   0   26.60    1.40
 -10   5   0   25.40    1.40
   9  -5   0    0.30    0.50
   9  -5   0    0.50    1.00
   9  -5   0    0.60    1.20
  -9   5   0    0.90    0.40
  -9   5   0    0.70    0.40
   8  -5   0  177.18    8.30
   8  -5   0  167.18    6.90
   8  -5   0  165.88    6.70
   8  -5   0  163.58    7.70
  -8   5   0  150.28    6.90
  -8   5   0  180.48    6.60
  -8   5   0  178.98    6.60
  -8   5   0  167.88    6.60
   7  -5   0    6.70    1.70
   7  -5   0    6.00    0.60
   7  -5   0    5.70    0.70
   7  -5   0    6.60    1.40
  -7   5   0    6.00    0.60
  -7   5   0    6.50    1.30
  -7   5   0    6.10    1.00
  -7   5   0    6.80    0.80
  -7   5   0    6.30    0.60
  -7   5   0    6.20    0.60
   6  -5   0  305.57   11.80
   6  -5   0  299.27   10.90
   6  -5   0  288.27   12.10
   6  -5   0  267.87   11.40
   6  -5   0  254.67   10.90
  -6   5   0  285.57   11.20
  -6   5   0  301.47   10.80
  -6   5   0  303.47   10.80
  -6   5   0  260.87   12.00
  -6   5   0  286.47   10.80
   5  -5   0  626.04   22.80
   5  -5   0  600.44   22.60
   5  -5   0  603.44   22.70
   5  -5   0  625.44   23.20
   5  -5   0  577.54   23.60
  -5   5   0  610.34   23.20
  -5   5   0  616.94   22.60
  -5   5   0  613.84   22.90
  -5   5   0  618.54   22.60
  -5   5   0  573.84   22.50
   4  -5   0   58.69    3.30
   4  -5   0   61.49    2.50
   4  -5   0   62.09    2.90
   4  -5   0   62.39    2.60
   4  -5   0   59.19    2.70
  -4   5   0   63.59    2.50
  -4   5   0   55.29    2.40
  -4   5   0   57.19    3.10
  -4   5   0   60.99    2.40
  -4   5   0   61.09    2.70
  -4   5   0   63.99    2.90
   3  -5   0   94.59    3.70
   3  -5   0   97.99    4.00
   3  -5   0   86.79    4.20
   3  -5   0   88.59    3.80
   3  -5   0   89.69    3.60
  -3   5   0   89.89    3.70
  -3   5   0   95.09    3.60
  -3   5   0   91.99    4.20
  -3   5   0   88.89    3.80
  -3   5   0   95.99    3.70
   2  -5   0  201.98    8.60
   2  -5   0  212.28    8.10
   2  -5   0  227.48    8.20
   2  -5   0  220.08    8.20
   2  -5   0  195.18    8.30
   2  -5   0  212.88    8.00
  -2   5   0  220.18    8.40
  -2   5   0  216.78    8.10
  -2   5   0  214.98    8.00
  -2   5   0  219.38    8.10
  -2   5   0  210.28    8.00
  -2   5   0  206.38    8.60
   1  -5   0   71.59    3.50
   1  -5   0   74.59    3.00
   1  -5   0   74.39    3.10
   1  -5   0   73.99    2.80
   1  -5   0   71.79    3.10
   1  -5   0   76.39    2.90
  -1   5   0   71.99    3.00
  -1   5   0   70.69    3.00
  -1   5   0   76.39    2.80
  -1   5   0   75.09    3.50
  -1   5   0   75.69    2.80
  -1   5   0   71.99    3.10
   0  -5   0  519.35   19.40
   0  -5   0  495.75   18.80
   0  -5   0  477.05   19.20
   0  -5   0  499.45   18.40
   0  -5   0  502.05   18.70
   0   5   0  501.95   18.70
   0   5   0  509.15   18.40
   0   5   0  481.35   18.70
   0   5   0  500.25   18.60
  -1  -5   0  805.02   30.20
  -1  -5   0  800.72   30.30
  -1  -5   0  807.82   31.10
  -1  -5   0  822.82   30.40
   1   5   0  809.62   30.10
   1   5   0  843.92   31.10
   1   5   0  768.62   30.20
   1   5   0  838.92   30.40
  -2  -5   0    0.10    0.30
  -2  -5   0    0.60    0.60
  -2  -5   0    0.60    0.40
  -2  -5   0    0.40    0.30
  -2  -5   0    0.20    0.20
   2   5   0    0.20    0.70
   2   5   0    0.30    0.30
   2   5   0    0.50    0.20
   2   5   0   -0.20    0.20
   2   5   0    0.20    0.30
  -3  -5   0    4.00    0.70
  -3  -5   0    3.40    0.50
  -3  -5   0    3.20    1.00
  -3  -5   0    3.70    0.40
   3   5   0    4.00    0.70
   3   5   0    3.40    0.40
   3   5   0    4.90    1.20
   3   5   0    3.00    0.40
  -4  -5   0  195.68    7.40
  -4  -5   0  188.08    7.80
  -4  -5   0  182.78    7.50
   4   5   0  202.38    9.10
   4   5   0  196.58    7.40
   4   5   0  192.88    7.80
  -5  -5   0  449.26   17.10
   5   5   0  460.95   17.00
   5   5   0  444.46   18.80
   5   5   0  460.45   17.50
  -6  -5   0   45.20    2.50
  -6  -5   0   44.50    2.10
   6   5   0   44.70    3.70
   6   5   0   46.60    2.50
  -7  -5   0    0.00    0.30
  -7  -5   0   -0.20    0.50
   7   5   0    0.40    1.20
   7   5   0    0.10    0.50
  -8  -5   0    8.60    0.90
  -8  -5   0   11.00    1.30
   8   5   0    6.40    2.10
   8   5   0   10.50    1.20
  -9  -5   0    1.40    0.70
  -9  -5   0    2.40    0.50
   9   5   0    1.40    0.70
   9   5   0    3.30    1.80
  12  -6   0   -0.10    1.70
  12  -6   0   -0.20    1.60
 -12   6   0    0.40    0.40
 -12   6   0    0.70    0.50
  11  -6   0   -0.50    1.20
  11  -6   0   -1.60    1.10
 -11   6   0    0.50    0.40
 -11   6   0    0.40    0.40
  10  -6   0   10.90    2.00
  10  -6   0    9.60    2.10
 -10   6   0   12.30    0.90
 -10   6   0   12.90    0.90
   9  -6   0    4.60    1.40
   9  -6   0    6.90    1.10
   9  -6   0    3.70    1.50
  -9   6   0    6.50    0.70
  -9   6   0    6.90    0.70
  -9   6   0    6.70    0.70
   8  -6   0   13.20    2.00
   8  -6   0   11.20    1.10
   8  -6   0   11.30    2.10
  -8   6   0   12.60    0.90
  -8   6   0   14.70    0.90
  -8   6   0   12.50    0.90
   7  -6   0   11.00    1.00
   7  -6   0   10.20    1.80
   7  -6   0   11.30    0.80
   7  -6   0   10.30    1.70
   7  -6   0   11.60    0.90
  -7   6   0   11.40    0.70
  -7   6   0    8.90    1.50
  -7   6   0   10.40    1.30
  -7   6   0   10.80    0.80
  -7   6   0   12.60    0.80
   6  -6   0   67.69    2.80
   6  -6   0   61.39    3.80
   6  -6   0   65.29    2.90
   6  -6   0   68.39    3.00
   6  -6   0   68.99    3.70
  -6   6   0   68.59    2.80
  -6   6   0   62.39    2.70
  -6   6   0   68.59    2.70
  -6   6   0   60.89    3.40
  -6   6   0   63.59    3.10
   5  -6   0    1.10    0.90
   5  -6   0    2.50    0.40
   5  -6   0    1.30    0.70
   5  -6   0    2.00    0.30
   5  -6   0    1.80    0.50
   5  -6   0    2.10    0.30
  -5   6   0    2.20    0.30
  -5   6   0    1.80    0.40
  -5   6   0    1.50    0.60
  -5   6   0    1.30    0.70
  -5   6   0    1.80    0.30
  -5   6   0    1.50    0.50
   4  -6   0  669.23   24.70
   4  -6   0  617.54   24.20
   4  -6   0  645.94   24.30
   4  -6   0  640.54   24.20
   4  -6   0  663.73   24.50
   4  -6   0  630.14   25.10
  -4   6   0  659.73   24.30
  -4   6   0  664.83   24.40
  -4   6   0  671.73   24.40
  -4   6   0  642.34   25.00
  -4   6   0  676.93   24.10
  -4   6   0  618.74   24.10
   3  -6   0    0.60    0.60
   3  -6   0    1.20    0.30
   3  -6   0    0.60    0.20
   3  -6   0    0.60    0.30
   3  -6   0    0.80    0.50
   3  -6   0    0.70    0.50
  -3   6   0    0.40    0.30
  -3   6   0    0.70    0.50
  -3   6   0    1.20    0.30
  -3   6   0    0.70    0.30
  -3   6   0    0.70    0.20
   2  -6   0  114.79    4.50
   2  -6   0  117.49    4.70
   2  -6   0  118.89    4.80
   2  -6   0  119.89    4.70
   2  -6   0  126.69    4.90
  -2   6   0  120.19    4.50
  -2   6   0  123.59    4.50
  -2   6   0  111.89    4.70
  -2   6   0  115.09    5.20
  -2   6   0  116.19    4.80
  -2   6   0  121.69    4.70
   1  -6   0  247.28    9.60
   1  -6   0  257.37    9.50
   1  -6   0  239.58    9.20
   1  -6   0  248.78    9.30
   1  -6   0  245.98    9.50
   1  -6   0  237.28   10.00
  -1   6   0  259.17    9.50
  -1   6   0  251.97    9.20
  -1   6   0  236.38    9.40
  -1   6   0  247.78    9.50
  -1   6   0  241.88    9.20
   0  -6   0 1263.97   47.00
   0  -6   0 1224.48   46.80
  -1  -6   0  420.16   16.80
  -1  -6   0  433.26   17.10
  -1  -6   0  438.86   16.20
  -1  -6   0  427.66   16.20
  -1  -6   0  411.76   16.10
  -1  -6   0  450.35   15.90
   1   6   0  408.26   16.20
   1   6   0  415.96   16.00
   1   6   0  421.56   15.90
   1   6   0  425.86   16.20
  -2  -6   0  216.88    8.60
  -2  -6   0  221.78    8.20
  -2  -6   0  208.48    8.40
  -2  -6   0  213.98    9.50
   2   6   0  223.28    8.30
   2   6   0  209.48    8.50
   2   6   0  207.78    8.20
   2   6   0  226.88    9.50
  -3  -6   0    1.10    0.30
  -3  -6   0    0.80    0.50
  -3  -6   0    1.00    0.40
   3   6   0    0.90    1.00
   3   6   0    1.00    0.30
   3   6   0    0.70    0.40
   3   6   0    1.40    0.40
  -4  -6   0  120.89    4.90
  -4  -6   0  120.69    5.30
  -4  -6   0  107.59    5.00
   4   6   0  128.69    4.90
   4   6   0  126.59    5.30
   4   6   0  133.09    6.50
  -5  -6   0    0.60    0.30
   5   6   0    0.60    1.10
   5   6   0    1.00    0.40
  -6  -6   0    1.60    0.40
  -6  -6   0    1.70    0.60
   6   6   0    1.80    1.40
   6   6   0    2.30    0.60
  -7  -6   0   20.60    1.60
  -7  -6   0   19.20    1.20
   7   6   0   16.00    2.70
   7   6   0   19.30    1.50
  -8  -6   0    1.50    0.50
  -8  -6   0    3.20    0.90
   8   6   0    2.10    0.80
   8   6   0    1.90    1.70
  -9  -6   0    8.20    0.90
  -9  -6   0    9.40    1.40
   9   6   0    5.90    2.00
   9   6   0    9.60    1.40
  12  -7   0    7.30    2.10
  12  -7   0    8.40    2.40
 -12   7   0    8.40    0.90
 -12   7   0    8.50    0.90
  11  -7   0    0.60    1.40
  11  -7   0    1.10    1.30
 -11   7   0   -0.20    0.40
 -11   7   0   -0.10    0.40
  10  -7   0    8.70    1.90
  10  -7   0    6.40    1.70
 -10   7   0    7.10    0.70
 -10   7   0    6.30    0.70
   9  -7   0    0.00    0.50
   9  -7   0    0.90    1.20
   9  -7   0    0.20    1.20
  -9   7   0    0.70    0.30
  -9   7   0    0.80    0.40
   8  -7   0    1.10    1.00
   8  -7   0    2.50    1.20
   8  -7   0    2.40    0.60
  -8   7   0    1.80    0.40
  -8   7   0    1.90    0.40
  -8   7   0    2.30    0.40
   7  -7   0    0.20    0.30
   7  -7   0    0.40    0.80
   7  -7   0   -0.20    0.80
   7  -7   0   -0.30    0.20
   7  -7   0    0.60    0.50
  -7   7   0    0.30    0.30
  -7   7   0    0.50    0.90
  -7   7   0    0.20    0.30
  -7   7   0    0.00    0.30
   6  -7   0   41.80    2.80
   6  -7   0   44.00    2.10
   6  -7   0   43.70    3.10
   6  -7   0   45.70    2.00
   6  -7   0   49.50    2.40
  -6   7   0   41.60    2.30
  -6   7   0   41.20    2.50
  -6   7   0   46.30    1.90
  -6   7   0   45.60    2.10
  -6   7   0   42.10    1.90
   5  -7   0    0.40    0.70
   5  -7   0    0.40    0.40
   5  -7   0    0.40    0.20
   5  -7   0    0.80    0.30
   5  -7   0    0.20    0.30
  -5   7   0    0.20    0.20
  -5   7   0   -0.40    0.30
  -5   7   0    0.70    0.60
  -5   7   0    0.60    0.50
  -5   7   0    0.60    0.30
  -5   7   0    0.30    0.20
   4  -7   0   80.09    3.30
   4  -7   0   83.49    3.50
   4  -7   0   80.39    4.30
   4  -7   0   83.39    3.50
   4  -7   0   85.69    3.90
  -4   7   0   77.19    4.10
  -4   7   0   82.09    3.60
  -4   7   0   85.09    3.30
  -4   7   0   83.49    3.30
  -4   7   0   87.09    3.40
  -4   7   0   87.29    3.50
   3  -7   0   18.00    1.10
   3  -7   0   17.60    1.60
   3  -7   0   16.30    1.30
   3  -7   0   16.80    1.20
   3  -7   0   16.10    0.80
   3  -7   0   16.20    1.00
  -3   7   0   16.60    0.80
  -3   7   0   17.30    1.10
  -3   7   0   17.50    1.00
  -3   7   0   14.70    1.40
  -3   7   0   16.60    1.00
  -3   7   0   17.10    0.80
   2  -7   0    4.50    0.60
   2  -7   0    5.20    0.60
   2  -7   0    5.10    0.50
   2  -7   0    4.60    0.40
   2  -7   0    5.80    1.00
   2  -7   0    3.90    0.80
  -2   7   0    4.80    0.40
  -2   7   0    5.00    0.90
  -2   7   0    4.30    0.60
  -2   7   0    5.30    0.60
  -2   7   0    4.90    0.60
  -2   7   0    4.90    0.30
   1  -7   0   48.90    2.30
   1  -7   0   48.80    2.30
   1  -7   0   49.20    2.80
   1  -7   0   48.10    2.00
   1  -7   0   50.49    2.40
   1  -7   0   51.49    2.10
   1  -7   0   47.10    2.90
  -1   7   0   50.89    2.30
  -1   7   0   48.40    2.30
  -1   7   0   48.90    2.00
  -1   7   0   51.49    1.90
  -1   7   0   46.60    2.20
   0  -7   0   -0.10    0.40
   0  -7   0   -0.10    0.30
   0  -7   0   -0.10    0.60
   0  -7   0    0.00    0.40
   0  -7   0   -0.10    0.20
   0  -7   0    0.20    0.20
   0   7   0   -0.60    0.30
   0   7   0    0.00    0.10
   0   7   0    0.00    0.30
   0   7   0    0.10    0.30
   0   7   0    0.10    0.20
  -1  -7   0    5.00    1.00
  -1  -7   0    4.40    0.70
  -1  -7   0    4.00    1.00
  -1  -7   0    4.00    0.60
  -1  -7   0    4.60    0.50
   1   7   0    5.20    0.70
   1   7   0    5.00    0.60
   1   7   0    4.70    0.40
  -2  -7   0    9.20    0.70
  -2  -7   0    9.40    0.80
  -2  -7   0    7.80    1.00
   2   7   0    9.40    0.70
   2   7   0   12.30    1.10
   2   7   0    9.60    0.80
  -3  -7   0  186.38    7.90
  -3  -7   0  195.48    7.60
  -3  -7   0  196.68    8.00
   3   7   0  197.88    9.10
   3   7   0  206.58    7.70
   3   7   0  202.28    8.00
  -4  -7   0  122.59    5.00
  -4  -7   0  125.49    5.40
   4   7   0  131.59    5.10
   4   7   0  122.39    6.50
   4   7   0  123.69    5.40
  -5  -7   0   88.09    3.60
  -5  -7   0   81.39    4.40
   5   7   0   89.29    3.70
   5   7   0   86.09    4.00
   5   7   0   86.09    5.30
  -6  -7   0   10.80    1.30
  -6  -7   0   17.60    1.50
   6   7   0   13.70    2.50
   6   7   0   18.20    1.50
  -7  -7   0   17.90    1.60
  -7  -7   0   16.60    1.20
   7   7   0   12.40    2.50
   7   7   0   20.10    1.60
  -8  -7   0    6.00    0.90
  -8  -7   0    5.40    1.00
   8   7   0    9.00    2.30
   8   7   0    7.60    1.20
  12  -8   0    9.10    2.30
  12  -8   0   10.00    2.20
 -12   8   0   10.40    0.90
 -12   8   0    9.90    1.00
  11  -8   0   -0.30    1.50
  11  -8   0    0.50    1.40
 -11   8   0    0.60    0.40
 -11   8   0    0.50    0.40
  10  -8   0    1.20    1.40
  10  -8   0    2.50    1.70
 -10   8   0    2.60    0.50
 -10   8   0    2.10    0.50
   9  -8   0   11.00    1.90
   9  -8   0    9.50    1.10
  -9   8   0    8.50    0.90
  -9   8   0    9.00    0.80
  -9   8   0    8.80    0.80
   8  -8   0    8.70    1.70
   8  -8   0   10.10    1.10
  -8   8   0   10.70    0.80
  -8   8   0   10.60    0.80
  -8   8   0   10.40    0.90
   7  -8   0   33.80    2.00
   7  -8   0   24.30    2.40
   7  -8   0   34.10    2.80
   7  -8   0   33.30    1.70
  -7   8   0   33.30    1.70
  -7   8   0   34.70    1.60
  -7   8   0   34.50    1.60
  -7   8   0   32.10    2.20
   6  -8   0  120.29    5.00
   6  -8   0  125.19    6.10
   6  -8   0  121.89    5.70
   6  -8   0  124.19    5.30
  -6   8   0  129.59    4.90
  -6   8   0  120.29    5.30
  -6   8   0  123.09    4.90
  -6   8   0  125.49    5.00
   5  -8   0    1.30    0.80
   5  -8   0   -0.10    0.70
   5  -8   0    0.60    0.40
   5  -8   0    0.40    0.30
  -5   8   0    0.90    0.30
  -5   8   0    0.40    0.40
  -5   8   0    0.70    0.30
  -5   8   0    0.20    0.20
  -5   8   0    0.90    0.40
   4  -8   0  237.88    9.40
   4  -8   0  250.87    9.60
   4  -8   0  246.88   10.50
   4  -8   0  261.07   10.00
  -4   8   0  258.47    9.40
  -4   8   0  237.58    9.70
  -4   8   0  230.38   10.30
  -4   8   0  254.67    9.60
  -4   8   0  247.08    9.50
  -4   8   0  256.27    9.40
  -4   8   0  249.48    9.40
   3  -8   0   47.10    2.90
   3  -8   0   48.50    2.10
   3  -8   0   50.19    2.60
   3  -8   0   48.70    2.30
   3  -8   0   50.49    2.40
  -3   8   0   49.00    2.40
  -3   8   0   49.99    2.20
  -3   8   0   49.80    2.90
  -3   8   0   48.20    2.20
  -3   8   0   49.90    2.00
  -3   8   0   47.90    1.90
   2  -8   0   34.60    2.30
   2  -8   0   31.80    1.70
   2  -8   0   31.70    1.40
   2  -8   0   30.70    1.60
   2  -8   0   32.80    1.90
  -2   8   0   31.60    1.30
  -2   8   0   32.60    1.60
  -2   8   0   32.70    1.50
  -2   8   0   31.90    1.60
  -2   8   0   31.50    2.20
  -2   8   0   29.20    1.70
   1  -8   0   92.39    4.80
   1  -8   0   92.59    4.10
   1  -8   0   93.79    4.70
   1  -8   0   93.99    3.70
   1  -8   0   97.49    3.80
   1  -8   0   98.79    4.10
  -1   8   0   96.49    4.00
  -1   8   0   94.09    3.60
  -1   8   0   89.89    3.60
  -1   8   0   95.09    3.90
   0  -8   0   79.99    4.10
   0  -8   0   76.49    3.50
   0  -8   0   77.89    3.10
   0   8   0   75.69    3.10
   0   8   0   77.29    3.40
   0   8   0   80.09    3.30
  -1  -8   0  122.29    4.70
  -1  -8   0  117.99    5.70
  -1  -8   0  116.89    5.00
   1   8   0  122.89    5.00
   1   8   0  117.39    4.80
   1   8   0  107.69    4.60
  -2  -8   0  111.09    5.40
  -2  -8   0  109.09    4.20
  -2  -8   0  103.89    4.60
   2   8   0  102.99    4.60
   2   8   0  112.49    4.40
   2   8   0   92.49    4.20
  -3  -8   0    3.10    0.70
  -3  -8   0    1.30    0.40
   3   8   0    1.90    0.50
   3   8   0    1.90    0.60
  -4  -8   0   -0.40    0.50
  -4  -8   0    0.10    0.30
   4   8   0   -0.10    0.40
   4   8   0    0.00    0.90
   4   8   0    0.10    0.50
  -5  -8   0    6.00    0.70
  -5  -8   0    9.40    1.20
   5   8   0    8.60    1.10
   5   8   0    6.30    1.60
  -6  -8   0   13.00    1.00
  -6  -8   0   12.90    1.40
   6   8   0   13.40    1.30
   6   8   0    9.90    2.10
  -7  -8   0    2.70    0.80
  -7  -8   0    3.00    0.60
   7   8   0    3.60    0.80
   7   8   0    5.40    1.70
  12  -9   0    1.50    1.80
  12  -9   0    2.40    1.90
 -12   9   0    3.90    0.70
 -12   9   0    3.40    0.60
  11  -9   0    4.00    1.90
  11  -9   0    4.30    1.80
 -11   9   0    8.40    0.90
 -11   9   0    6.60    0.70
  10  -9   0    2.00    1.40
  10  -9   0    4.10    1.50
 -10   9   0    4.30    0.60
 -10   9   0    4.50    0.60
   9  -9   0   74.49    4.70
   9  -9   0   79.69    5.00
  -9   9   0   79.99    3.50
  -9   9   0   76.09    3.30
  -9   9   0   80.09    3.30
   8  -9   0   24.10    2.60
   8  -9   0   18.00    1.90
   8  -9   0   31.30    2.70
  -8   9   0   25.00    1.30
  -8   9   0   24.60    1.30
  -8   9   0   26.40    1.50
   7  -9   0    2.60    1.10
   7  -9   0    0.90    1.10
   7  -9   0    1.00    0.60
  -7   9   0    0.60    0.30
  -7   9   0    0.80    0.40
  -7   9   0    0.70    0.30
   6  -9   0   56.79    3.20
   6  -9   0   55.49    2.90
   6  -9   0   53.69    3.60
   6  -9   0   53.09    2.50
  -6   9   0   56.99    2.30
  -6   9   0   52.69    2.60
  -6   9   0   56.39    2.50
  -6   9   0   57.69    2.40
   5  -9   0    6.20    0.70
   5  -9   0    9.10    1.40
   5  -9   0    8.30    1.00
   5  -9   0    9.10    1.60
  -5   9   0    8.00    0.60
  -5   9   0    8.50    0.80
  -5   9   0    7.20    0.60
  -5   9   0    8.30    0.60
   4  -9   0  109.79    5.50
   4  -9   0  117.39    5.10
   4  -9   0  105.19    4.40
   4  -9   0  109.69    4.70
  -4   9   0  109.89    4.60
  -4   9   0  111.29    4.40
  -4   9   0  120.79    4.60
  -4   9   0  111.99    4.30
   3  -9   0  126.99    5.20
   3  -9   0  122.99    5.20
   3  -9   0  126.39    5.90
   3  -9   0  133.79    5.50
   3  -9   0  119.19    4.90
  -3   9   0  122.89    5.10
  -3   9   0  123.79    5.10
  -3   9   0  122.49    4.70
  -3   9   0  128.59    4.80
   2  -9   0   14.00    1.70
   2  -9   0   14.10    0.80
   2  -9   0   14.20    1.00
   2  -9   0   16.20    1.40
  -2   9   0   16.40    1.00
  -2   9   0   15.90    0.80
  -2   9   0   15.30    1.10
  -2   9   0   14.70    0.70
   1  -9   0   33.00    1.90
   1  -9   0   33.10    2.40
   1  -9   0   29.60    1.40
   1  -9   0   31.20    1.50
  -1   9   0   32.40    1.70
  -1   9   0   32.30    1.60
  -1   9   0   32.00    1.30
  -1   9   0   32.90    1.80
   0  -9   0   57.29    2.90
   0  -9   0   58.39    3.40
   0  -9   0   56.49    2.40
   0   9   0   56.19    2.70
   0   9   0   59.99    2.60
   0   9   0   51.79    2.30
  -1  -9   0    0.70    0.70
  -1  -9   0   -0.10    0.30
  -1  -9   0    0.80    0.50
   1   9   0    0.10    0.30
   1   9   0    0.40    0.40
   1   9   0    0.20    0.40
  -2  -9   0    2.30    0.70
  -2  -9   0    3.70    0.50
  -2  -9   0    2.50    0.90
   2   9   0    3.40    0.70
   2   9   0    3.50    0.60
  -3  -9   0   24.70    1.70
  -3  -9   0   23.10    1.40
  -3  -9   0   23.90    2.30
   3   9   0   25.70    1.50
   3   9   0   26.70    1.70
  -4  -9   0   33.30    1.80
  -4  -9   0   35.10    2.20
   4   9   0   35.70    2.10
   4   9   0   35.60    1.90
  -5  -9   0    7.30    0.90
  -5  -9   0   10.90    1.40
   5   9   0    9.80    1.10
  -6  -9   0   19.40    1.30
  -6  -9   0   18.80    1.70
   6   9   0   18.50    1.50
   6   9   0   11.00    2.40
  12 -10   0    1.70    1.80
  12 -10   0   -1.50    1.80
 -12  10   0    0.10    0.40
  11 -10   0   -0.50    1.50
  11 -10   0    0.10    1.30
 -11  10   0    0.30    0.40
  10 -10   0    8.70    1.90
  10 -10   0    5.60    1.70
 -10  10   0   10.70    0.90
 -10  10   0    9.80    1.00
 -10  10   0    8.60    0.90
   9 -10   0  113.29    6.50
   9 -10   0  119.09    6.30
  -9  10   0  117.99    5.00
  -9  10   0  117.59    4.80
  -9  10   0  120.79    4.80
   8 -10   0   28.20    2.60
   8 -10   0   25.70    1.80
  -8  10   0   26.20    1.50
  -8  10   0   25.30    1.30
  -8  10   0   23.20    1.30
   7 -10   0   57.79    3.60
   7 -10   0   62.49    3.20
   7 -10   0   60.69    4.00
  -7  10   0   58.19    2.80
  -7  10   0   59.99    2.80
  -7  10   0   58.89    2.60
   6 -10   0   79.89    3.80
   6 -10   0   74.69    4.00
   6 -10   0   76.69    4.50
  -6  10   0   69.99    3.40
  -6  10   0   80.59    3.20
  -6  10   0   78.89    3.40
   5 -10   0   70.29    4.20
   5 -10   0   67.39    3.30
  -5  10   0   73.29    2.90
  -5  10   0   69.19    3.00
  -5  10   0   80.99    3.30
   4 -10   0   78.09    4.30
   4 -10   0   79.19    3.80
  -4  10   0   78.39    3.20
  -4  10   0   77.89    3.40
  -4  10   0   74.89    3.40
   3 -10   0  162.78    7.20
   3 -10   0  155.48    6.50
   3 -10   0  142.29    5.90
  -3  10   0  150.98    6.10
  -3  10   0  157.48    5.90
  -3  10   0  149.49    6.20
  -3  10   0  147.69    5.70
   2 -10   0   25.40    1.30
   2 -10   0   28.50    2.30
   2 -10   0   29.30    1.60
   2 -10   0   29.30    1.90
  -2  10   0   26.60    1.20
  -2  10   0   26.30    1.50
  -2  10   0   29.00    1.20
   1 -10   0    7.70    1.10
   1 -10   0    5.50    0.70
   1 -10   0    6.00    1.20
  -1  10   0    6.50    0.70
  -1  10   0    5.50    0.80
  -1  10   0    4.10    0.40
   0 -10   0   49.40    2.50
   0 -10   0   48.90    3.20
   0 -10   0   43.20    2.10
   0  10   0   46.10    2.40
   0  10   0   43.60    2.20
  -1 -10   0    1.50    0.40
  -1 -10   0    1.60    0.90
  -1 -10   0    1.30    0.60
   1  10   0    2.10    0.50
   1  10   0    1.20    0.50
  -2 -10   0    0.30    0.50
  -2 -10   0    1.00    0.90
  -2 -10   0    0.60    0.40
   2  10   0    0.60    0.40
   2  10   0    0.20    0.40
  -3 -10   0   47.80    2.40
  -3 -10   0   53.29    2.80
  -3 -10   0   48.40    3.60
   3  10   0   53.19    2.70
   3  10   0   53.89    2.60
  -4 -10   0    0.00    0.40
  -4 -10   0    1.50    1.10
  -4 -10   0   -0.30    0.50
   4  10   0    1.50    0.60
   4  10   0    1.00    0.50
  -5 -10   0   -0.20    0.80
  -5 -10   0    0.60    0.90
  -5 -10   0    0.50    0.60
   5  10   0   -0.10    0.50
  -6 -10   0    0.10    1.10
  -6 -10   0    0.60    0.50
  -6 -10   0   -0.10    0.60
   6  10   0    0.20    0.80
  11 -11   0    0.00    1.30
  11 -11   0    0.90    1.50
 -11  11   0    0.50    0.40
  10 -11   0   22.30    3.00
  10 -11   0   20.10    2.80
 -10  11   0   23.60    1.30
   9 -11   0    5.90    1.80
   9 -11   0    2.00    1.50
  -9  11   0    3.90    0.60
  -9  11   0    5.50    0.80
   8 -11   0    3.40    1.30
   8 -11   0    1.30    1.10
   8 -11   0    1.40    1.30
  -8  11   0    2.60    0.50
  -8  11   0    1.50    0.50
   7 -11   0   22.00    1.80
   7 -11   0   20.80    2.40
  -7  11   0   21.20    1.20
  -7  11   0   22.00    1.40
   6 -11   0   15.40    1.50
   6 -11   0   15.30    2.00
   6 -11   0   12.40    1.80
  -6  11   0   15.50    0.90
  -6  11   0   17.10    1.20
   5 -11   0   81.79    4.60
   5 -11   0   81.29    4.10
  -5  11   0   78.89    3.30
  -5  11   0   78.39    3.50
   4 -11   0   64.29    3.40
   4 -11   0   63.39    3.80
  -4  11   0   62.39    2.90
  -4  11   0   60.29    2.60
  -4  11   0   62.39    2.90
   3 -11   0  128.99    6.40
   3 -11   0  132.99    5.80
  -3  11   0  126.69    5.40
  -3  11   0  133.19    5.10
  -3  11   0  131.39    5.40
   2 -11   0    1.10    0.60
   2 -11   0    1.30    0.70
   2 -11   0    1.00    0.60
  -2  11   0    0.20    0.20
  -2  11   0    0.80    0.40
  -2  11   0    0.70    0.50
   1 -11   0   99.99    5.20
   1 -11   0   98.59    4.40
   1 -11   0   88.89    4.00
  -1  11   0   93.39    4.20
  -1  11   0   98.79    4.10
   0 -11   0    9.50    0.90
   0 -11   0    8.80    1.10
   0 -11   0    9.70    1.60
   0  11   0   10.40    0.90
   0  11   0    9.00    1.00
  -1 -11   0   93.89    4.10
  -1 -11   0   80.99    3.70
  -1 -11   0   81.29    4.70
   1  11   0   86.19    4.00
  -2 -11   0   46.40    3.40
  -2 -11   0   47.60    2.60
   2  11   0   48.30    2.40
   2  11   0   45.60    2.50
  -3 -11   0    8.30    0.90
  -3 -11   0    9.60    1.20
  -3 -11   0   11.30    1.80
   3  11   0   11.90    1.50
   3  11   0    8.10    1.10
  -4 -11   0    0.30    0.90
  -4 -11   0    1.30    0.60
  -4 -11   0    0.60    0.60
   4  11   0    1.90    0.70
  -5 -11   0    4.40    0.90
  -5 -11   0    3.90    1.30
   5  11   0    5.20    1.00
  11 -12   0    3.70    1.80
  11 -12   0    9.00    2.40
 -11  12   0    8.30    0.80
  10 -12   0    7.80    1.80
  10 -12   0   13.30    2.40
 -10  12   0   11.90    0.90
   9 -12   0    1.90    1.50
   9 -12   0    5.90    1.70
  -9  12   0    4.50    0.60
  -9  12   0    4.20    0.70
   8 -12   0   -0.40    1.20
   8 -12   0    0.00    1.10
  -8  12   0   -0.50    0.30
   7 -12   0    0.00    0.90
   7 -12   0    0.70    0.90
   7 -12   0    0.00    0.60
  -7  12   0    0.70    0.40
  -7  12   0    0.80    0.40
   6 -12   0   12.30    1.50
   6 -12   0   10.10    1.60
   6 -12   0   11.50    1.90
  -6  12   0   11.60    1.00
  -6  12   0   12.00    0.80
   5 -12   0   22.50    2.30
   5 -12   0   23.70    2.10
  -5  12   0   22.50    1.20
  -5  12   0   20.90    1.40
  -5  12   0   22.00    1.40
   4 -12   0  133.39    6.00
   4 -12   0  127.29    6.50
  -4  12   0  136.29    5.50
  -4  12   0  127.59    5.50
  -4  12   0  131.79    5.20
   3 -12   0   76.39    3.70
   3 -12   0   73.09    4.30
  -3  12   0   67.69    3.30
  -3  12   0   70.39    3.00
  -3  12   0   75.09    3.30
   2 -12   0    3.50    0.90
   2 -12   0    5.10    1.30
  -2  12   0    4.80    0.70
  -2  12   0    4.70    0.80
   1 -12   0    5.20    1.00
   1 -12   0    5.80    1.40
  -1  12   0    4.80    0.80
  -1  12   0    4.90    0.80
   0 -12   0   44.60    3.30
   0 -12   0   43.70    2.60
   0  12   0   42.90    2.20
   0  12   0   43.20    2.40
  -1 -12   0    7.40    1.20
  -1 -12   0    8.90    1.70
   1  12   0    6.20    1.00
   1  12   0    8.20    0.90
  -2 -12   0    5.70    1.00
  -2 -12   0    6.60    1.60
   2  12   0    6.20    1.00
   2  12   0    6.80    0.90
  -3 -12   0    9.10    1.90
  -3 -12   0    6.90    1.10
   3  12   0    7.20    1.10
   3  12   0    6.60    1.00
  -4 -12   0   -0.60    0.80
  -4 -12   0    0.30    0.60
   4  12   0    0.30    0.50
  10 -13   0    1.30    1.40
  10 -13   0   -0.60    1.40
 -10  13   0    0.70    0.50
 -10  13   0    0.50    0.40
   9 -13   0   -0.10    1.40
   9 -13   0    0.40    1.20
  -9  13   0    0.40    0.50
  -9  13   0    1.20    0.40
   8 -13   0   11.90    2.20
   8 -13   0   14.70    2.20
  -8  13   0   13.30    1.10
  -8  13   0   12.30    0.90
   7 -13   0    6.30    1.40
   7 -13   0    6.20    1.70
   7 -13   0    6.90    1.40
  -7  13   0    7.70    0.70
  -7  13   0    7.80    0.90
   6 -13   0   19.10    2.30
   6 -13   0   17.40    1.80
   6 -13   0   16.00    2.00
  -6  13   0   19.30    1.30
  -6  13   0   19.50    1.10
   5 -13   0    0.90    0.90
   5 -13   0    0.50    1.00
  -5  13   0    1.90    0.60
  -5  13   0    0.80    0.40
  -5  13   0    0.60    0.30
   4 -13   0   10.90    1.50
   4 -13   0    8.50    1.60
  -4  13   0    8.20    0.90
  -4  13   0    7.30    0.80
  -4  13   0    7.70    0.70
   3 -13   0   14.90    1.70
   3 -13   0   15.20    1.90
  -3  13   0   14.00    1.20
  -3  13   0   12.80    1.10
   2 -13   0    1.40    1.00
   2 -13   0    1.10    0.80
  -2  13   0    2.00    0.60
  -2  13   0    1.80    0.70
   1 -13   0    1.00    0.70
  -1  13   0    0.10    0.40
  -1  13   0    0.50    0.40
   0 -13   0   12.00    1.90
   0  13   0    9.50    1.10
   0  13   0   10.30    1.10
  -1 -13   0   36.60    2.40
  -1 -13   0   41.30    3.30
   1  13   0   37.50    2.10
   1  13   0   35.70    2.20
  -2 -13   0    5.80    1.10
  -2 -13   0    6.00    1.70
   2  13   0    6.10    1.00
   2  13   0    7.20    1.40
  10 -14   0    0.00    1.20
  10 -14   0    2.50    1.70
 -10  14   0    1.60    0.50
 -10  14   0    1.10    0.60
   9 -14   0    3.20    1.50
   9 -14   0    1.40    1.50
  -9  14   0    3.80    0.80
  -9  14   0    3.50    0.60
   8 -14   0   11.10    1.90
   8 -14   0    9.30    2.10
  -8  14   0    9.10    0.80
  -8  14   0    9.30    1.00
   7 -14   0    3.00    1.30
   7 -14   0    6.40    1.50
  -7  14   0    7.40    0.90
  -7  14   0    5.90    0.70
   6 -14   0   13.30    1.90
   6 -14   0    9.20    2.00
   6 -14   0   12.80    1.70
  -6  14   0   10.30    0.90
  -6  14   0   10.30    1.00
   5 -14   0    2.10    1.00
   5 -14   0    1.70    1.20
  -5  14   0    0.40    0.50
  -5  14   0    1.90    0.60
   4 -14   0    6.20    1.70
   4 -14   0    8.50    1.50
  -4  14   0    7.00    0.90
  -4  14   0    5.80    0.90
   3 -14   0    4.10    1.10
   3 -14   0    4.80    1.40
  -3  14   0    4.60    0.80
  -3  14   0    5.20    0.80
   2 -14   0   10.10    1.80
   2 -14   0    9.70    1.50
  -2  14   0   10.90    1.10
  -2  14   0    8.50    1.00
   1 -14   0   10.40    1.40
   1 -14   0   10.10    1.80
  -1  14   0    9.80    1.00
  -1  14   0    6.50    1.00
   0 -14   0    0.60    1.00
   0 -14   0    0.80    0.60
   0  14   0    0.10    0.50
   0  14   0    0.90    0.60
  -1 -14   0    2.60    0.80
  -1 -14   0    3.90    1.30
   1  14   0    2.40    0.70
   1  14   0    3.00    0.80
   8 -15   0    2.10    1.30
   8 -15   0    1.60    1.40
  -8  15   0    3.40    0.60
  -8  15   0    3.10    0.70
   7 -15   0    0.90    1.30
   7 -15   0    1.50    1.20
  -7  15   0    1.30    0.50
  -7  15   0    0.60    0.50
   6 -15   0    4.90    1.60
   6 -15   0    4.00    1.30
  -6  15   0    1.80    0.80
   5 -15   0    1.70    1.20
   5 -15   0    1.60    1.10
  -5  15   0    3.20    0.70
  -5  15   0    1.90    0.60
   4 -15   0   14.30    1.80
   4 -15   0   13.50    2.10
  -4  15   0   15.00    1.30
  -4  15   0   12.60    1.10
   3 -15   0   19.00    2.30
   3 -15   0   21.00    2.10
  -3  15   0   17.70    1.30
  -3  15   0   16.10    1.40
   2 -15   0   39.20    3.20
   2 -15   0   34.00    2.50
  -2  15   0   33.50    2.00
  -2  15   0   33.20    2.10
   1 -15   0    0.10    0.70
   1 -15   0   -0.40    0.80
  -1  15   0   -0.10    0.50
  -1  15   0   -0.30    0.40
   6 -16   0   15.00    2.20
   6 -16   0   19.40    2.70
  -6  16   0   16.00    1.30
   5 -16   0    1.30    1.10
   5 -16   0    1.60    1.10
  -5  16   0    2.50    0.60
   4 -16   0    0.60    1.00
   4 -16   0    0.80    1.10
  -4  16   0    0.70    0.50
  -4  16   0    0.40    0.50
  -4  16  -1    3.80    0.70
   4 -16   1    4.20    1.50
   4 -16   1    3.60    1.20
  -5  16  -1    5.40    0.90
   5 -16   1    2.40    1.40
   5 -16   1    3.10    1.30
  -6  16  -1    0.70    0.60
   6 -16   1    2.50    1.40
   6 -16   1    1.50    1.20
  -1  15  -1    7.10    1.10
  -1  15  -1    6.90    0.90
   1 -15   1    9.50    1.40
   1 -15   1    8.00    1.90
  -2  15  -1   14.10    1.20
   2 -15   1   12.30    2.10
   2 -15   1   11.00    1.70
  -3  15  -1   12.70    1.20
  -3  15  -1   12.20    1.10
   3 -15   1   10.40    1.60
   3 -15   1   14.20    2.10
  -4  15  -1    0.40    0.50
  -4  15  -1    1.00    0.50
   4 -15   1    0.90    1.00
   4 -15   1    1.40    1.00
  -5  15  -1    7.50    0.90
   5 -15   1    9.00    1.40
   5 -15   1    7.00    1.60
  -6  15  -1    0.20    0.50
   6 -15   1    0.20    1.00
   6 -15   1    0.20    1.00
  -7  15  -1   -0.60    0.40
  -7  15  -1    0.30    0.40
   7 -15   1    0.00    1.20
   7 -15   1   -0.20    1.00
  -8  15  -1    0.60    0.50
  -8  15  -1   -0.20    0.40
   8 -15   1    0.60    1.30
   8 -15   1    0.10    1.30
   1  14  -1    5.00    0.80
   1  14  -1    3.30    0.80
  -1 -14   1    3.90    0.90
  -1 -14   1    3.90    1.40
   0  14  -1   47.40    2.40
   0  14  -1   38.30    2.40
   0 -14   1   52.49    3.70
   0 -14   1   42.30    2.70
  -1  14  -1   14.50    1.20
  -1  14  -1   12.80    1.20
   1 -14   1   17.20    2.30
   1 -14   1   12.30    2.00
  -2  14  -1    4.80    0.80
  -2  14  -1    6.90    0.90
   2 -14   1    5.70    1.40
   2 -14   1    5.00    1.00
  -3  14  -1    0.20    0.40
  -3  14  -1    1.50    0.50
   3 -14   1    0.90    0.80
   3 -14   1    2.10    0.90
  -4  14  -1    8.50    0.90
  -4  14  -1    7.30    0.90
   4 -14   1    8.10    1.70
   4 -14   1    9.60    1.60
  -5  14  -1   -0.30    0.30
  -5  14  -1    0.30    0.40
  -5  14  -1    0.70    0.40
   5 -14   1   -0.70    0.80
   5 -14   1    0.50    0.90
  -6  14  -1   25.30    1.60
   6 -14   1   29.30    2.50
   6 -14   1   24.40    2.70
  -7  14  -1    7.90    0.80
  -7  14  -1    6.60    0.90
   7 -14   1    3.60    1.30
   7 -14   1    7.30    1.60
  -8  14  -1    0.30    0.40
  -8  14  -1    0.30    0.40
   8 -14   1    1.50    1.30
   8 -14   1    1.00    1.20
  -9  14  -1    2.70    0.70
  -9  14  -1    3.20    0.60
   9 -14   1    5.20    1.70
   9 -14   1    2.30    1.40
  10 -14   1    0.00    1.40
  10 -14   1   -0.40    1.20
   3  13  -1    0.10    0.50
  -3 -13   1   -0.10    0.90
  -3 -13   1   -0.60    0.50
   2  13  -1    7.40    1.10
   2  13  -1   10.00    1.10
  -2 -13   1    8.80    1.30
  -2 -13   1    7.10    1.80
   1  13  -1    3.00    0.80
   1  13  -1    3.40    0.70
  -1 -13   1    3.30    0.80
  -1 -13   1    3.80    1.30
   0  13  -1    4.40    0.80
   0  13  -1    5.00    0.80
   0 -13   1    6.80    1.60
   0 -13   1    5.00    0.90
  -1  13  -1   66.59    3.40
  -1  13  -1   70.59    3.20
   1 -13   1   71.39    3.60
   1 -13   1   68.79    4.40
  -2  13  -1   11.20    1.20
  -2  13  -1   13.30    1.10
   2 -13   1   14.10    1.90
   2 -13   1   12.40    1.60
  -3  13  -1   18.80    1.40
  -3  13  -1   20.70    1.40
   3 -13   1   19.30    2.10
   3 -13   1   20.00    1.90
  -4  13  -1   29.50    1.50
  -4  13  -1   33.00    1.80
  -4  13  -1   31.60    1.90
   4 -13   1   35.00    2.50
   4 -13   1   32.60    2.80
  -5  13  -1   50.89    2.20
  -5  13  -1   49.40    2.50
  -5  13  -1   51.79    2.50
   5 -13   1   39.80    3.70
   5 -13   1   52.69    3.20
  -6  13  -1   22.70    1.50
  -6  13  -1   22.20    1.30
   6 -13   1   24.10    2.30
   6 -13   1   23.10    2.10
   6 -13   1   27.90    2.80
  -7  13  -1    9.20    0.80
  -7  13  -1   10.70    0.90
   7 -13   1   12.20    1.80
   7 -13   1    8.50    1.80
  -8  13  -1   11.90    1.10
  -8  13  -1    9.90    0.80
   8 -13   1    9.80    1.90
   8 -13   1    7.80    1.70
  -9  13  -1    2.70    0.70
  -9  13  -1    4.10    0.60
   9 -13   1    3.70    1.60
   9 -13   1    0.60    1.10
 -10  13  -1    3.10    0.60
 -10  13  -1    3.70    0.80
  10 -13   1    2.30    1.60
  10 -13   1    2.40    1.50
   4  12  -1    5.10    0.90
  -4 -12   1    3.20    0.80
  -4 -12   1    2.90    1.20
   3  12  -1    1.50    0.60
   3  12  -1    0.60    0.60
  -3 -12   1    1.30    1.00
  -3 -12   1    1.60    0.80
   2  12  -1    2.30    0.60
   2  12  -1    1.10    0.60
  -2 -12   1    1.30    0.90
  -2 -12   1    1.30    0.70
   1  12  -1   21.70    1.40
   1  12  -1   18.50    1.50
  -1 -12   1   19.90    1.70
  -1 -12   1   21.40    2.30
   0  12  -1   49.20    2.40
   0  12  -1   45.40    2.50
   0 -12   1   48.30    3.40
   0 -12   1   45.40    2.70
  -1  12  -1   19.10    1.30
  -1  12  -1   17.10    1.30
   1 -12   1   17.20    1.60
   1 -12   1   18.50    2.10
  -2  12  -1    4.10    0.70
  -2  12  -1    3.80    0.70
   2 -12   1    3.80    1.10
   2 -12   1    3.80    0.90
  -3  12  -1   49.10    2.10
  -3  12  -1   48.30    2.40
  -3  12  -1   43.70    2.40
   3 -12   1   49.10    2.90
   3 -12   1   49.40    3.30
  -4  12  -1   21.40    1.20
  -4  12  -1   22.00    1.40
  -4  12  -1   22.60    1.40
   4 -12   1   20.40    2.20
   4 -12   1   25.10    2.10
  -5  12  -1   26.60    1.40
  -5  12  -1   28.70    1.60
   5 -12   1   25.40    2.50
   5 -12   1   26.90    2.20
  -6  12  -1   15.00    1.00
  -6  12  -1   15.40    1.20
   6 -12   1   14.10    2.10
   6 -12   1   14.80    1.90
  -7  12  -1   44.50    2.00
  -7  12  -1   41.20    2.20
   7 -12   1   40.00    3.10
   7 -12   1   42.50    3.40
  -8  12  -1   34.80    2.00
  -8  12  -1   38.60    1.80
   8 -12   1   36.70    3.20
   8 -12   1   34.70    3.20
  -9  12  -1   37.80    1.80
  -9  12  -1   35.10    2.00
   9 -12   1   35.40    3.40
   9 -12   1   37.00    3.40
 -10  12  -1    9.40    0.90
  10 -12   1    9.00    2.20
  10 -12   1   10.40    2.30
 -11  12  -1    0.30    0.40
  11 -12   1   -0.20    1.60
  11 -12   1   -0.20    1.40
   5  11  -1   19.00    1.60
  -5 -11   1   20.40    1.50
  -5 -11   1   18.00    1.70
  -5 -11   1   19.70    2.40
   4  11  -1   57.59    3.00
  -4 -11   1   57.09    3.00
  -4 -11   1   54.79    3.90
  -4 -11   1   50.49    2.60
   3  11  -1    1.10    0.60
   3  11  -1    2.80    0.70
  -3 -11   1    1.50    0.70
  -3 -11   1    0.90    0.50
  -3 -11   1    4.50    1.30
   2  11  -1   38.00    2.20
   2  11  -1   41.20    2.10
  -2 -11   1   40.00    2.40
  -2 -11   1   39.00    2.00
  -2 -11   1   36.40    3.00
   1  11  -1    3.90    0.80
   1  11  -1    2.60    0.60
  -1 -11   1    2.80    1.30
  -1 -11   1    2.20    0.60
  -1 -11   1    2.30    0.70
   0  11  -1   41.80    2.10
   0  11  -1   42.50    2.30
   0 -11   1   44.20    2.40
   0 -11   1   43.80    3.10
   0 -11   1   36.80    2.10
  -1  11  -1    5.30    0.70
  -1  11  -1    5.20    0.80
   1 -11   1    5.40    1.00
   1 -11   1    6.50    1.30
   1 -11   1    5.30    0.80
  -2  11  -1   60.79    2.90
  -2  11  -1   59.99    2.80
  -2  11  -1   62.29    2.50
   2 -11   1   59.49    3.00
   2 -11   1   63.49    3.80
  -3  11  -1  238.58    9.60
  -3  11  -1  244.68    9.20
  -3  11  -1  244.58    9.50
   3 -11   1  244.38    9.90
   3 -11   1  233.88    9.90
   3 -11   1  247.98   10.60
  -4  11  -1  209.78    7.90
  -4  11  -1  193.68    7.90
  -4  11  -1  191.18    7.60
   4 -11   1  191.98    8.30
   4 -11   1  205.88    8.50
   4 -11   1  199.68    9.00
  -5  11  -1   48.20    2.30
  -5  11  -1   48.00    2.10
  -5  11  -1   48.10    2.30
  -5  11  -1   46.20    2.10
   5 -11   1   48.10    3.30
   5 -11   1   50.19    3.00
  -6  11  -1   14.30    0.90
  -6  11  -1   14.90    1.10
  -6  11  -1   16.00    1.00
   6 -11   1   16.70    1.90
   6 -11   1   14.70    1.90
   6 -11   1   14.30    1.40
  -7  11  -1    0.10    0.40
  -7  11  -1    0.00    0.30
  -7  11  -1    0.40    0.40
   7 -11   1    0.70    1.00
   7 -11   1    0.00    0.50
   7 -11   1    0.00    1.00
  -8  11  -1    0.30    0.40
  -8  11  -1    0.10    0.40
  -8  11  -1    0.10    0.30
   8 -11   1    0.80    1.00
  -9  11  -1   67.99    2.90
  -9  11  -1   67.59    3.10
   9 -11   1   66.09    4.70
   9 -11   1   65.59    4.40
 -10  11  -1   17.30    1.10
  10 -11   1   17.70    2.80
  10 -11   1   16.00    2.50
 -11  11  -1    0.60    0.40
  11 -11   1    1.00    1.60
  11 -11   1    1.10    1.50
   6  10  -1   -0.30    0.60
  -6 -10   1    0.00    0.90
  -6 -10   1    0.00    0.50
  -6 -10   1    0.00    0.60
   5  10  -1   49.20    2.70
  -5 -10   1   49.60    2.80
  -5 -10   1   49.30    3.70
  -5 -10   1   49.60    2.50
   4  10  -1   12.00    1.10
   4  10  -1   12.80    1.30
  -4 -10   1   12.60    1.90
  -4 -10   1   13.30    1.40
  -4 -10   1   12.00    1.00
   3  10  -1   16.00    1.40
   3  10  -1   15.90    1.20
  -3 -10   1   14.80    1.10
  -3 -10   1   16.00    1.40
  -3 -10   1   19.50    2.10
   2  10  -1   88.29    4.10
   2  10  -1   88.09    3.90
  -2 -10   1   91.79    4.20
  -2 -10   1   86.59    3.80
  -2 -10   1   91.99    5.00
   1  10  -1    0.80    0.40
   1  10  -1    0.40    0.50
  -1 -10   1    1.20    0.80
  -1 -10   1    0.60    0.60
  -1 -10   1    0.40    0.40
   0  10  -1    0.50    0.40
   0  10  -1    0.40    0.40
   0 -10   1    0.80    0.50
   0 -10   1   -0.10    0.30
   0 -10   1    0.00    0.60
  -1  10  -1   27.00    1.50
  -1  10  -1   24.20    1.60
  -1  10  -1   26.70    1.20
   1 -10   1   28.50    2.30
   1 -10   1   26.90    1.50
   1 -10   1   22.20    1.70
  -2  10  -1   11.80    0.70
  -2  10  -1    8.20    0.90
  -2  10  -1   11.80    1.00
  -2  10  -1   11.10    0.70
   2 -10   1   13.90    1.70
   2 -10   1   13.40    1.40
   2 -10   1   12.20    1.10
   2 -10   1   11.20    0.80
  -3  10  -1    0.90    0.40
  -3  10  -1    1.50    0.40
  -3  10  -1    1.90    0.30
  -3  10  -1    1.50    0.30
   3 -10   1    1.20    0.70
   3 -10   1    0.90    0.30
   3 -10   1    2.20    1.00
   3 -10   1    2.30    0.70
  -4  10  -1   59.59    2.50
  -4  10  -1   60.79    2.70
  -4  10  -1   55.49    2.70
  -4  10  -1   57.89    2.40
   4 -10   1   59.89    3.30
   4 -10   1   60.49    3.60
   4 -10   1   63.29    3.20
  -5  10  -1   25.10    1.40
  -5  10  -1   24.40    1.20
  -5  10  -1   23.30    1.20
   5 -10   1   24.20    1.50
   5 -10   1   28.70    2.40
   5 -10   1   24.50    2.00
  -6  10  -1    6.90    0.70
  -6  10  -1    7.60    0.60
  -6  10  -1    7.10    0.80
   6 -10   1    9.20    1.40
   6 -10   1    6.90    1.00
   6 -10   1    7.10    1.50
  -7  10  -1   21.00    1.10
  -7  10  -1   20.70    1.20
  -7  10  -1   21.00    1.30
   7 -10   1   20.50    2.30
   7 -10   1   24.00    2.40
   7 -10   1   20.20    1.50
  -8  10  -1   12.20    0.90
  -8  10  -1   11.10    1.00
  -8  10  -1   10.70    0.80
   8 -10   1   11.10    1.90
   8 -10   1   14.20    2.10
  -9  10  -1   39.60    1.90
  -9  10  -1   39.60    2.10
   9 -10   1   38.70    3.40
   9 -10   1   34.90    3.30
 -10  10  -1   16.30    1.30
 -10  10  -1   16.10    1.10
 -10  10  -1   17.60    1.20
  10 -10   1   12.40    2.20
  10 -10   1   13.70    2.60
 -11  10  -1    0.40    0.50
 -11  10  -1    0.10    0.40
  11 -10   1    1.60    1.60
  11 -10   1    1.70    1.50
 -12  10  -1    1.30    0.50
  12 -10   1    1.30    1.80
  12 -10   1    2.80    1.80
   7   9  -1    2.20    1.70
   7   9  -1    2.70    0.80
  -7  -9   1    3.20    0.70
  -7  -9   1    3.10    0.90
   6   9  -1   27.40    3.30
   6   9  -1   31.60    2.10
  -6  -9   1   35.40    2.20
  -6  -9   1   30.60    1.80
   5   9  -1  129.69    5.60
   5   9  -1  118.59    7.00
  -5  -9   1  121.09    5.10
  -5  -9   1  132.09    5.60
   4   9  -1   35.80    2.20
   4   9  -1   37.60    2.00
  -4  -9   1   37.00    2.20
  -4  -9   1   36.80    1.90
   3   9  -1    7.40    0.80
   3   9  -1    7.10    1.00
  -3  -9   1    6.70    1.50
  -3  -9   1    5.80    1.00
  -3  -9   1    8.30    0.80
   2   9  -1    0.20    0.50
   2   9  -1    0.50    0.50
  -2  -9   1    0.70    0.40
  -2  -9   1    0.50    0.70
  -2  -9   1    0.50    0.50
   1   9  -1    0.30    0.30
   1   9  -1    0.30    0.40
   1   9  -1    0.40    0.40
  -1  -9   1   -0.40    0.40
  -1  -9   1   -0.20    0.50
  -1  -9   1    0.40    0.30
   0   9  -1    7.40    0.80
   0   9  -1    7.60    0.80
   0  -9   1    7.80    1.30
   0  -9   1    8.30    1.00
   0  -9   1    8.00    0.70
  -1   9  -1  250.47    9.70
  -1   9  -1  263.07    9.60
  -1   9  -1  252.07   10.00
  -1   9  -1  260.57   10.10
   1  -9   1  255.17    9.90
   1  -9   1  261.77   10.30
   1  -9   1  259.67   10.90
  -2   9  -1    0.40    0.40
  -2   9  -1    0.70    0.20
  -2   9  -1    0.70    0.30
  -2   9  -1    0.30    0.20
   2  -9   1    0.70    0.60
   2  -9   1    0.10    0.40
   2  -9   1    0.50    0.40
   2  -9   1   -0.10    0.20
   2  -9   1    1.20    0.80
  -3   9  -1    0.90    0.30
  -3   9  -1    1.50    0.30
  -3   9  -1    0.50    0.20
  -3   9  -1    0.50    0.40
   3  -9   1    0.90    0.70
   3  -9   1    0.90    0.30
   3  -9   1    1.40    0.70
   3  -9   1    0.50    0.30
   3  -9   1    1.00    0.70
  -4   9  -1   14.90    1.00
  -4   9  -1   15.30    0.90
  -4   9  -1   17.10    1.00
  -4   9  -1   15.20    0.80
   4  -9   1   14.70    1.70
   4  -9   1   13.60    1.50
   4  -9   1   17.90    1.60
   4  -9   1   14.50    1.00
   4  -9   1   14.10    0.90
  -5   9  -1   12.60    0.90
  -5   9  -1   12.00    0.80
  -5   9  -1   10.30    0.90
  -5   9  -1   11.20    0.70
   5  -9   1   10.10    1.10
   5  -9   1   11.20    1.60
   5  -9   1   10.90    0.90
   5  -9   1   14.40    1.60
  -6   9  -1    6.50    0.60
  -6   9  -1    6.60    0.90
  -6   9  -1    7.50    0.70
  -6   9  -1    7.50    0.60
   6  -9   1    6.20    0.90
   6  -9   1    6.90    0.70
   6  -9   1    8.40    1.40
   6  -9   1    9.30    1.70
  -7   9  -1    0.20    0.30
  -7   9  -1    0.00    0.30
  -7   9  -1    0.30    0.30
   7  -9   1   -0.70    0.90
   7  -9   1    0.10    0.80
   7  -9   1    0.00    0.40
  -8   9  -1    5.50    0.70
  -8   9  -1    5.00    0.60
  -8   9  -1    4.30    0.60
   8  -9   1    4.50    1.60
   8  -9   1    3.70    1.30
  -9   9  -1   53.19    2.30
  -9   9  -1   53.89    2.50
  -9   9  -1   50.39    2.40
   9  -9   1   50.49    3.90
   9  -9   1   52.79    3.80
 -10   9  -1    5.20    0.70
 -10   9  -1    5.60    0.70
  10  -9   1    5.60    1.90
  10  -9   1    3.10    1.50
 -11   9  -1    2.00    0.50
 -11   9  -1    0.90    0.50
  11  -9   1    2.90    1.60
  11  -9   1    1.50    1.70
 -12   9  -1   -0.40    0.50
 -12   9  -1    0.30    0.50
  12  -9   1   -0.40    1.40
   7   8  -1    7.90    1.20
   7   8  -1    7.60    2.10
  -7  -8   1    5.30    0.80
  -7  -8   1    7.10    1.10
   6   8  -1   61.09    6.50
   6   8  -1   52.29    2.80
  -6  -8   1   48.20    2.40
  -6  -8   1   57.19    2.90
   5   8  -1    5.20    0.80
   5   8  -1    7.00    1.20
   5   8  -1    3.20    1.40
  -5  -8   1    4.30    0.90
  -5  -8   1    4.00    0.60
   4   8  -1    4.50    0.70
   4   8  -1    5.00    0.90
   4   8  -1    4.60    1.40
  -4  -8   1    5.10    0.90
  -4  -8   1    4.70    0.60
   3   8  -1    1.90    0.50
   3   8  -1    1.70    0.60
  -3  -8   1    2.40    0.40
  -3  -8   1    1.80    0.60
   2   8  -1  141.39    5.90
   2   8  -1  123.79    5.50
   2   8  -1  146.49    5.70
  -2  -8   1  144.49    5.90
  -2  -8   1  147.49    6.70
  -2  -8   1  139.39    5.50
   1   8  -1   98.19    4.00
   1   8  -1  105.29    4.20
   1   8  -1  100.19    4.40
  -1  -8   1   97.69    4.40
  -1  -8   1  103.59    4.10
  -1  -8   1  107.59    5.10
   0   8  -1   61.59    2.50
   0   8  -1   62.49    2.60
   0   8  -1   67.39    2.50
   0   8  -1   65.09    2.90
   0   8  -1   66.39    2.80
   0  -8   1   61.19    3.00
   0  -8   1   60.19    3.80
   0  -8   1   61.49    2.70
   0  -8   1   64.89    3.50
  -1   8  -1    2.60    0.30
  -1   8  -1    3.30    0.50
  -1   8  -1    2.40    0.50
  -1   8  -1    2.70    0.30
   1  -8   1    2.50    0.30
   1  -8   1    2.90    0.60
   1  -8   1    3.80    0.50
   1  -8   1    4.00    1.10
   1  -8   1    2.50    0.50
   1  -8   1    4.50    1.00
  -2   8  -1   21.70    1.80
  -2   8  -1   21.40    1.00
  -2   8  -1   23.00    1.00
  -2   8  -1   22.80    1.30
  -2   8  -1   21.70    1.30
   2  -8   1   23.00    1.60
   2  -8   1   22.00    1.10
   2  -8   1   22.80    1.30
   2  -8   1   23.60    1.90
   2  -8   1   22.00    1.30
  -3   8  -1    9.50    0.90
  -3   8  -1   10.30    0.80
  -3   8  -1   10.20    1.20
  -3   8  -1   11.10    0.80
  -3   8  -1   10.50    0.60
  -3   8  -1   10.60    0.60
   3  -8   1   10.00    0.60
   3  -8   1   10.10    0.80
   3  -8   1   10.50    1.30
   3  -8   1   10.10    1.20
   3  -8   1   10.40    1.20
  -4   8  -1  129.39    5.00
  -4   8  -1  120.19    5.90
  -4   8  -1  130.69    5.10
  -4   8  -1  133.89    5.20
  -4   8  -1  128.19    5.10
   4  -8   1  133.69    5.70
   4  -8   1  131.89    6.10
   4  -8   1  128.29    5.20
   4  -8   1  130.59    5.70
  -5   8  -1    5.80    0.60
  -5   8  -1    5.20    0.50
  -5   8  -1    5.00    0.50
  -5   8  -1    5.60    0.80
   5  -8   1    5.80    0.80
   5  -8   1    5.90    0.60
   5  -8   1    4.00    1.00
   5  -8   1    6.10    1.20
  -6   8  -1   40.20    2.00
  -6   8  -1   41.40    2.30
  -6   8  -1   44.70    1.90
  -6   8  -1   42.40    1.90
   6  -8   1   43.10    2.20
   6  -8   1   46.50    3.20
   6  -8   1   40.60    2.00
   6  -8   1   44.70    2.90
  -7   8  -1    6.80    0.60
  -7   8  -1    5.20    1.10
  -7   8  -1    7.40    0.60
  -7   8  -1    6.50    0.70
   7  -8   1    5.90    1.50
   7  -8   1    7.20    0.70
   7  -8   1    3.60    1.20
   7  -8   1    6.60    0.80
  -8   8  -1   51.59    2.20
  -8   8  -1   52.29    2.30
  -8   8  -1   50.39    2.30
   8  -8   1   49.40    2.50
   8  -8   1   47.40    3.60
   8  -8   1   50.79    3.60
  -9   8  -1    5.30    0.60
  -9   8  -1    5.00    0.70
  -9   8  -1    7.50    1.00
   9  -8   1    6.30    1.60
   9  -8   1    2.80    1.40
 -10   8  -1   19.40    1.20
 -10   8  -1   17.80    1.10
  10  -8   1   13.90    2.20
  10  -8   1   16.30    2.70
 -11   8  -1    2.70    0.70
 -11   8  -1    1.40    0.50
  11  -8   1    0.90    1.40
  11  -8   1    0.50    1.30
 -12   8  -1    1.60    0.50
 -12   8  -1    1.40    0.50
  12  -8   1    2.30    1.70
  12  -8   1    0.30    1.50
   8   7  -1    0.20    0.60
   8   7  -1   -0.80    1.40
  -8  -7   1   -0.30    0.60
  -8  -7   1    0.00    0.40
   7   7  -1    2.70    0.70
   7   7  -1    0.30    1.40
  -7  -7   1    2.70    0.60
  -7  -7   1    4.30    0.90
   6   7  -1   63.39    4.60
   6   7  -1   56.29    3.60
  -6  -7   1   64.19    3.20
  -6  -7   1   63.89    2.80
   5   7  -1   22.90    2.60
   5   7  -1   21.40    1.60
   5   7  -1   21.90    1.30
  -5  -7   1   22.10    1.30
  -5  -7   1   22.30    1.60
   4   7  -1   12.10    0.90
   4   7  -1   10.00    1.10
   4   7  -1   11.50    1.90
  -4  -7   1    7.50    1.40
  -4  -7   1   10.60    0.80
   3   7  -1    2.20    1.10
   3   7  -1    3.30    0.50
   3   7  -1    3.20    0.70
  -3  -7   1    3.50    0.70
  -3  -7   1    3.20    0.60
  -3  -7   1    2.80    0.50
   2   7  -1   57.29    2.50
   2   7  -1   63.19    2.70
   2   7  -1   62.19    2.90
  -2  -7   1   58.19    2.90
  -2  -7   1   58.39    2.80
  -2  -7   1   59.59    2.50
   1   7  -1  254.37    9.80
   1   7  -1  244.98    9.40
   1   7  -1  258.07    9.60
  -1  -7   1  242.78    9.80
  -1  -7   1  238.68    9.70
  -1  -7   1  244.98   10.70
  -1  -7   1  256.07    9.50
  -1  -7   1  252.47   10.40
   0   7  -1  231.18    8.40
   0   7  -1  225.38    8.50
   0   7  -1  215.58    8.90
   0   7  -1  229.28    8.80
   0   7  -1  228.98    8.90
   0   7  -1  230.58    8.50
   0  -7   1  230.68    9.50
   0  -7   1  231.68    8.60
   0  -7   1  224.88    8.90
   0  -7   1  231.48    8.90
   0  -7   1  218.68    9.70
   0  -7   1  212.98    8.80
  -1   7  -1    0.30    0.20
  -1   7  -1    0.40    0.30
  -1   7  -1    0.40    0.30
  -1   7  -1   -0.10    0.20
  -1   7  -1    0.20    0.30
   1  -7   1    0.20    0.40
   1  -7   1    0.50    0.20
   1  -7   1    0.00    0.50
   1  -7   1    0.30    0.30
   1  -7   1    0.70    0.50
   1  -7   1    0.60    0.30
   1  -7   1    0.30    0.30
  -2   7  -1  141.49    5.40
  -2   7  -1  131.59    5.30
  -2   7  -1  140.89    5.10
  -2   7  -1  133.39    5.40
  -2   7  -1  130.89    5.90
  -2   7  -1  131.39    5.10
   2  -7   1  130.09    5.90
   2  -7   1  128.89    5.40
   2  -7   1  128.99    5.20
   2  -7   1  136.09    5.40
   2  -7   1  136.29    5.40
   2  -7   1  135.89    5.60
  -3   7  -1   49.40    2.10
  -3   7  -1   46.20    2.00
  -3   7  -1   45.40    2.20
  -3   7  -1   45.00    1.90
  -3   7  -1   43.70    2.60
  -3   7  -1   45.80    1.90
   3  -7   1   35.10    2.40
   3  -7   1   45.00    2.50
   3  -7   1   45.00    2.10
   3  -7   1   45.50    1.90
   3  -7   1   47.60    2.70
   3  -7   1   47.90    2.40
  -4   7  -1  581.04   20.50
  -4   7  -1  561.84   20.40
  -4   7  -1  526.75   20.70
  -4   7  -1  516.35   21.20
  -4   7  -1  545.65   20.50
   4  -7   1  577.64   21.00
   4  -7   1  549.95   21.40
   4  -7   1  554.44   20.50
   4  -7   1  531.45   20.60
   4  -7   1  520.45   20.40
  -5   7  -1  745.23   30.90
  -5   7  -1  854.61   30.10
  -5   7  -1  791.12   30.40
  -5   7  -1  783.62   30.40
  -5   7  -1  833.62   30.10
   5  -7   1  790.52   30.30
   5  -7   1  859.91   30.80
   5  -7   1  820.22   30.30
   5  -7   1  783.62   30.10
   5  -7   1  823.92   31.20
   5  -7   1  808.22   30.10
  -6   7  -1   35.90    1.70
  -6   7  -1   37.70    1.80
  -6   7  -1   35.00    2.30
  -6   7  -1   38.40    1.70
   6  -7   1   35.40    2.80
   6  -7   1   37.90    1.90
   6  -7   1   42.40    2.70
   6  -7   1   36.50    1.70
   6  -7   1   37.20    1.90
  -7   7  -1   89.99    3.70
  -7   7  -1   91.19    3.70
  -7   7  -1   95.19    3.80
  -7   7  -1   80.99    4.50
   7  -7   1   91.49    3.70
   7  -7   1   94.29    3.90
   7  -7   1   96.59    4.90
   7  -7   1   92.59    5.10
   7  -7   1   84.49    3.90
  -8   7  -1    7.80    0.70
  -8   7  -1    7.00    0.70
  -8   7  -1    7.20    0.70
   8  -7   1    7.10    1.00
   8  -7   1    6.10    1.50
   8  -7   1    6.60    1.50
  -9   7  -1    8.40    0.80
  -9   7  -1    9.70    0.80
  -9   7  -1    9.90    0.90
   9  -7   1    6.90    1.70
   9  -7   1    9.60    2.10
 -10   7  -1   23.20    1.40
 -10   7  -1   23.90    1.40
  10  -7   1   21.50    2.90
  10  -7   1   22.80    2.80
 -11   7  -1    9.20    0.90
 -11   7  -1    9.60    0.90
  11  -7   1    6.70    1.80
  11  -7   1    9.40    2.20
 -12   7  -1    0.50    0.50
 -12   7  -1    0.90    0.50
  12  -7   1   -0.40    1.40
  12  -7   1    0.20    1.40
   9   6  -1    1.70    0.80
   9   6  -1    1.00    1.80
  -9  -6   1    1.10    0.80
  -9  -6   1    0.30    0.50
   8   6  -1    8.70    2.20
   8   6  -1    7.70    1.10
  -8  -6   1   10.10    1.30
   7   6  -1    8.80    1.10
   7   6  -1    9.10    2.20
  -7  -6   1    8.60    1.20
  -7  -6   1    8.20    0.80
   6   6  -1    9.50    2.10
   6   6  -1    8.40    1.10
  -6  -6   1   11.80    1.20
  -6  -6   1   10.20    0.80
   5   6  -1   81.99    3.70
   5   6  -1   77.79    3.20
   5   6  -1   76.89    4.80
  -5  -6   1   74.99    3.60
  -5  -6   1   71.89    3.20
   4   6  -1   55.69    2.40
   4   6  -1   52.59    2.70
   4   6  -1   49.50    3.60
  -4  -6   1   51.39    2.30
  -4  -6   1   49.90    2.50
  -4  -6   1   48.20    3.30
   3   6  -1    5.60    1.40
   3   6  -1    4.80    0.60
   3   6  -1    6.30    0.60
   3   6  -1    5.50    0.90
  -3  -6   1    5.80    0.90
  -3  -6   1    5.40    0.60
  -3  -6   1    5.50    0.70
   2   6  -1   52.89    2.30
   2   6  -1   61.99    3.50
   2   6  -1   55.59    2.40
   2   6  -1   58.79    2.70
  -2  -6   1   54.49    2.70
  -2  -6   1   54.89    3.40
  -2  -6   1   57.29    2.30
  -2  -6   1   54.69    2.70
  -2  -6   1   54.29    2.50
   1   6  -1   25.40    1.30
   1   6  -1   28.10    1.50
   1   6  -1   27.10    1.20
   1   6  -1   25.90    1.50
  -1  -6   1   26.00    1.40
  -1  -6   1   26.00    1.90
  -1  -6   1   25.30    1.50
  -1  -6   1   28.00    1.50
  -1  -6   1   28.00    1.30
  -1  -6   1   27.20    2.10
   0   6  -1    3.10    0.30
   0   6  -1    4.00    0.60
   0   6  -1    4.00    0.30
   0   6  -1    3.20    0.50
   0   6  -1    3.40    0.50
   0   6  -1    3.50    0.30
   0  -6   1    2.80    0.40
   0  -6   1    4.20    0.40
   0  -6   1    4.10    0.90
   0  -6   1    3.50    0.70
   0  -6   1    3.60    0.60
   0  -6   1    4.10    0.50
  -1   6  -1    6.90    0.40
  -1   6  -1    6.80    0.60
  -1   6  -1    6.90    0.60
  -1   6  -1    7.00    0.40
  -1   6  -1    6.70    0.70
   1  -6   1    6.50    0.60
   1  -6   1    6.70    0.60
   1  -6   1    6.80    0.60
   1  -6   1    6.00    0.90
   1  -6   1    7.10    0.80
   1  -6   1    6.80    0.40
  -2   6  -1   38.80    1.90
  -2   6  -1   38.80    1.60
  -2   6  -1   41.20    1.80
  -2   6  -1   40.60    1.60
  -2   6  -1   39.60    1.80
  -2   6  -1   37.20    2.20
   2  -6   1   36.50    2.20
   2  -6   1   40.30    1.80
   2  -6   1   37.20    1.90
   2  -6   1   37.00    1.80
   2  -6   1   39.20    2.00
   2  -6   1   37.10    1.60
  -3   6  -1  117.29    4.40
  -3   6  -1  105.59    4.90
  -3   6  -1  112.39    4.30
  -3   6  -1  111.19    4.60
  -3   6  -1  111.29    4.30
  -3   6  -1  108.59    4.30
   3  -6   1  104.49    4.30
   3  -6   1  110.49    4.60
   3  -6   1  115.79    4.70
   3  -6   1  113.69    4.70
   3  -6   1  104.99    5.00
   3  -6   1  110.29    4.40
  -4   6  -1  573.44   20.80
  -4   6  -1  552.34   20.90
  -4   6  -1  563.24   21.50
  -4   6  -1  560.74   21.00
  -4   6  -1  522.65   20.70
   4  -6   1  557.24   20.70
   4  -6   1  572.54   20.90
   4  -6   1  542.15   20.80
   4  -6   1  574.54   21.30
   4  -6   1  535.75   21.50
  -5   6  -1  230.68    9.10
  -5   6  -1  206.38    8.60
  -5   6  -1  231.28    8.60
  -5   6  -1  219.18    9.00
  -5   6  -1  210.38    9.40
  -5   6  -1  240.48    8.70
   5  -6   1  222.28    8.60
   5  -6   1  229.78    9.70
   5  -6   1  227.48    8.80
   5  -6   1  222.18    8.70
   5  -6   1  234.28    9.40
   5  -6   1  242.68    8.80
  -6   6  -1  168.68    6.50
  -6   6  -1  162.98    7.20
  -6   6  -1  159.18    6.40
  -6   6  -1  166.88    6.40
  -6   6  -1  162.38    6.90
   6  -6   1  176.18    7.40
   6  -6   1  167.08    7.70
   6  -6   1  170.38    6.60
   6  -6   1  160.38    6.40
   6  -6   1  164.58    6.60
  -7   6  -1   38.20    1.70
  -7   6  -1   38.10    1.70
  -7   6  -1   35.50    2.60
  -7   6  -1   38.00    1.70
   7  -6   1   35.30    1.70
   7  -6   1   33.70    3.00
   7  -6   1   36.00    1.80
   7  -6   1   40.70    2.90
   7  -6   1   37.30    1.90
  -8   6  -1  206.28    8.10
  -8   6  -1  212.68    8.20
  -8   6  -1  214.28    8.10
   8  -6   1  211.38    8.30
   8  -6   1  206.78    9.40
  -9   6  -1  178.58    6.90
  -9   6  -1  179.78    6.80
  -9   6  -1  169.38    6.90
   9  -6   1  181.98    8.20
   9  -6   1  170.98    7.10
   9  -6   1  170.88    8.80
 -10   6  -1   68.29    2.90
 -10   6  -1   71.39    3.00
  10  -6   1   60.69    4.70
  10  -6   1   68.99    4.50
 -11   6  -1   20.90    1.30
 -11   6  -1   20.40    1.20
  11  -6   1   18.80    2.70
  11  -6   1   14.50    2.80
 -12   6  -1    1.00    0.50
 -12   6  -1   -0.10    0.40
  12  -6   1   -2.90    1.30
  12  -6   1   -0.50    1.10
   9   5  -1    9.60    2.30
   9   5  -1   17.30    1.60
  -9  -5   1   13.70    1.10
  -9  -5   1   18.20    1.70
   8   5  -1   11.10    2.50
   8   5  -1   10.10    1.20
  -8  -5   1    7.00    1.10
  -8  -5   1    8.50    0.90
   7   5  -1   27.90    3.20
   7   5  -1   38.20    2.20
  -7  -5   1   34.50    2.20
  -7  -5   1   35.30    1.70
   6   5  -1   22.60    1.20
   6   5  -1   22.80    1.60
   6   5  -1   21.40    2.70
  -6  -5   1   24.60    1.30
  -6  -5   1   25.30    1.70
   5   5  -1  310.87   11.90
   5   5  -1  296.37   11.40
   5   5  -1  312.87   13.30
  -5  -5   1  313.77   11.90
  -5  -5   1  291.87   11.50
  -5  -5   1  287.27   11.70
   4   5  -1  470.35   19.00
   4   5  -1  469.65   17.50
   4   5  -1  470.75   17.90
  -4  -5   1  485.35   17.50
  -4  -5   1  454.15   17.80
  -4  -5   1  442.86   17.60
   3   5  -1   10.60    1.00
   3   5  -1   13.80    1.10
   3   5  -1   11.50    0.70
   3   5  -1   10.40    0.70
   3   5  -1   10.70    1.70
  -3  -5   1   10.80    0.80
  -3  -5   1   10.00    1.00
  -3  -5   1   11.40    0.70
  -3  -5   1   10.20    1.50
  -3  -5   1    9.10    1.00
   2   5  -1    0.80    0.30
   2   5  -1    0.60    0.20
   2   5  -1    0.80    0.80
   2   5  -1    0.50    0.40
  -2  -5   1    0.90    0.40
  -2  -5   1    0.80    0.60
  -2  -5   1    0.00    0.30
  -2  -5   1    1.10    0.30
  -2  -5   1    0.40    0.30
   1   5  -1   63.19    2.50
   1   5  -1   59.19    2.70
   1   5  -1   60.39    2.60
   1   5  -1   63.19    2.80
  -1  -5   1   65.89    2.50
  -1  -5   1   61.49    2.80
  -1  -5   1   61.19    2.80
  -1  -5   1   60.49    2.70
  -1  -5   1   61.89    3.30
   0   5  -1  522.75   18.80
   0   5  -1  515.25   18.80
   0   5  -1  478.75   19.00
   0  -5   1  511.65   19.60
   0  -5   1  507.15   19.50
   0  -5   1  497.65   19.10
   0  -5   1  505.95   19.00
   0  -5   1  521.75   19.10
  -1   5  -1  195.78    7.20
  -1   5  -1  196.58    7.40
  -1   5  -1  189.98    7.50
  -1   5  -1  190.68    7.20
  -1   5  -1  187.68    7.80
  -1   5  -1  187.78    7.40
   1  -5   1  192.98    7.40
   1  -5   1  190.78    7.80
   1  -5   1  187.68    7.20
   1  -5   1  192.38    7.40
   1  -5   1  199.08    7.50
   1  -5   1  195.48    7.30
  -2   5  -1    2.50    0.40
  -2   5  -1    2.60    0.30
  -2   5  -1    2.00    0.30
  -2   5  -1    3.30    0.70
  -2   5  -1    2.30    0.40
  -2   5  -1    2.80    0.30
   2  -5   1    1.70    0.30
   2  -5   1    3.20    0.60
   2  -5   1    2.10    0.50
   2  -5   1    2.10    0.30
   2  -5   1    2.10    0.40
   2  -5   1    2.50    0.70
  -3   5  -1   10.60    1.00
  -3   5  -1   11.00    0.80
  -3   5  -1    9.50    0.60
  -3   5  -1   10.60    0.90
  -3   5  -1   11.50    0.70
  -3   5  -1   10.90    0.60
   3  -5   1   11.10    0.60
   3  -5   1   12.20    1.20
   3  -5   1   13.60    1.10
   3  -5   1   10.80    0.60
   3  -5   1    9.30    0.70
   3  -5   1   10.30    1.20
  -4   5  -1  273.17   10.60
  -4   5  -1  274.27   10.30
  -4   5  -1  263.77   10.90
  -4   5  -1  275.97   10.20
  -4   5  -1  275.87   10.70
  -4   5  -1  256.47   10.20
   4  -5   1  267.17   10.30
   4  -5   1  281.77   10.80
   4  -5   1  276.67   10.30
   4  -5   1  273.07   10.20
   4  -5   1  264.77   10.20
  -5   5  -1   34.00    1.50
  -5   5  -1   30.20    2.10
  -5   5  -1   30.50    1.80
  -5   5  -1   32.40    1.50
  -5   5  -1   32.50    1.40
  -5   5  -1   29.20    2.10
   5  -5   1   31.70    2.40
   5  -5   1   31.70    1.50
   5  -5   1   31.80    2.20
   5  -5   1   32.00    1.50
   5  -5   1   31.70    1.40
   5  -5   1   32.90    1.60
  -6   5  -1   11.20    1.50
  -6   5  -1   11.40    0.90
  -6   5  -1   10.50    1.40
  -6   5  -1    8.90    1.20
  -6   5  -1   12.60    0.80
  -6   5  -1   11.70    0.70
   6  -5   1   12.40    0.70
   6  -5   1   13.70    1.70
   6  -5   1   12.20    0.80
   6  -5   1   12.40    0.90
   6  -5   1   11.00    1.70
  -7   5  -1  212.18    8.00
  -7   5  -1  211.88    7.90
  -7   5  -1  203.08    7.90
   7  -5   1  214.48    9.10
   7  -5   1  203.88    9.40
   7  -5   1  208.88    8.10
   7  -5   1  195.78    8.00
  -8   5  -1    4.80    0.60
  -8   5  -1    4.60    0.50
  -8   5  -1    5.10    0.60
   8  -5   1    5.90    1.50
   8  -5   1    3.80    1.20
   8  -5   1    4.60    0.70
   8  -5   1    6.00    0.90
  -9   5  -1    0.00    0.30
  -9   5  -1    0.00    0.30
   9  -5   1   -0.60    1.00
   9  -5   1   -0.50    0.40
   9  -5   1   -0.30    0.90
 -10   5  -1   83.89    3.60
 -10   5  -1   85.39    3.50
  10  -5   1   78.19    5.40
  10  -5   1   85.29    5.00
 -11   5  -1    0.80    0.40
 -11   5  -1    0.60    0.40
  11  -5   1   -0.70    1.00
  11  -5   1    1.80    1.40
 -12   5  -1   10.90    1.00
 -12   5  -1   11.80    1.00
  12  -5   1    6.00    1.90
  12  -5   1    7.80    2.00
  10   4  -1   -0.70    1.50
  10   4  -1    0.50    0.70
 -10  -4   1    0.80    0.70
 -10  -4   1    0.40    0.50
   9   4  -1   43.80    4.10
   9   4  -1   53.79    3.70
  -9  -4   1   48.60    2.30
  -9  -4   1   54.49    2.90
   8   4  -1   26.10    1.80
   8   4  -1   20.40    2.90
  -8  -4   1   24.20    1.80
  -8  -4   1   24.70    1.40
   7   4  -1   21.00    2.80
   7   4  -1   25.40    1.80
  -7  -4   1   27.60    1.80
  -7  -4   1   28.30    1.40
   6   4  -1   16.90    1.30
   6   4  -1   18.40    2.30
   6   4  -1   14.70    0.80
  -6  -4   1   16.20    0.90
  -6  -4   1   15.10    1.30
  -6  -4   1   14.50    1.00
   5   4  -1  232.68    9.20
   5   4  -1  218.48    8.70
   5   4  -1  242.08   10.50
  -5  -4   1  228.28    9.20
  -5  -4   1  242.28    8.70
  -5  -4   1  240.78    8.80
  -5  -4   1  212.08    8.90
   4   4  -1   -0.10    0.20
   4   4  -1    0.50    0.20
   4   4  -1   -0.30    0.70
   4   4  -1    0.10    0.20
   4   4  -1    0.40    0.40
  -4  -4   1    0.20    0.30
  -4  -4   1   -0.50    0.60
  -4  -4   1    0.80    0.80
  -4  -4   1    0.80    0.50
  -4  -4   1    0.50    0.20
   3   4  -1  300.67   11.40
   3   4  -1  294.37   11.10
   3   4  -1  295.27   12.20
   3   4  -1  305.47   10.90
   3   4  -1  289.87   11.10
  -3  -4   1  286.77   11.20
  -3  -4   1  300.27   11.00
  -3  -4   1  288.57   12.10
  -3  -4   1  289.57   11.40
  -3  -4   1  271.17   11.30
  -3  -4   1  302.37   10.90
   2   4  -1  758.22   27.80
   2   4  -1  780.72   28.10
   2   4  -1  773.52   28.80
  -2  -4   1  739.43   28.10
  -2  -4   1  698.13   28.00
  -2  -4   1  711.33   27.90
  -2  -4   1  787.02   28.80
   1   4  -1   49.99    2.30
   1   4  -1   51.89    2.70
   1   4  -1   50.79    2.20
   1   4  -1   49.70    2.30
   1   4  -1   51.39    1.90
   1   4  -1   52.99    2.10
  -1  -4   1   48.70    2.30
  -1  -4   1   50.59    2.30
  -1  -4   1   53.69    2.10
  -1  -4   1   52.29    2.70
  -1  -4   1   50.79    2.20
   0   4  -1  774.92   28.10
   0  -4   1  735.73   28.50
  -1   4  -1   67.29    3.10
  -1   4  -1   69.39    2.70
  -1   4  -1   68.19    2.70
  -1   4  -1   66.09    2.80
  -1   4  -1   66.99    2.80
  -1   4  -1   69.69    2.80
   1  -4   1   67.09    2.70
   1  -4   1   71.09    2.80
   1  -4   1   69.39    2.90
   1  -4   1   79.39    3.20
   1  -4   1   66.69    2.80
   1  -4   1   68.39    2.80
  -2   4  -1  230.28    8.70
  -2   4  -1  232.58    8.60
  -2   4  -1  221.48    8.60
  -2   4  -1  227.98    8.50
  -2   4  -1  221.48    8.90
  -2   4  -1  220.58    8.50
   2  -4   1  230.08    8.80
   2  -4   1  223.48    8.60
   2  -4   1  221.48    8.50
   2  -4   1  224.28    8.50
   2  -4   1  231.18    8.80
   2  -4   1  227.88    9.00
  -3   4  -1  194.18    7.50
  -3   4  -1  188.88    7.80
  -3   4  -1  202.18    7.90
  -3   4  -1  206.98    7.60
  -3   4  -1  202.98    8.10
   3  -4   1  200.98    7.60
   3  -4   1  210.98    8.00
   3  -4   1  193.58    7.60
   3  -4   1  207.38    7.60
   3  -4   1  194.98    7.50
   3  -4   1  196.68    8.20
  -4   4  -1  110.39    4.50
  -4   4  -1  107.39    4.10
  -4   4  -1  100.09    4.10
  -4   4  -1  108.39    4.10
  -4   4  -1  105.59    4.70
  -4   4  -1  100.29    4.70
   4  -4   1  106.49    4.20
   4  -4   1  107.99    4.20
   4  -4   1  106.39    4.70
   4  -4   1  107.69    4.00
   4  -4   1  101.99    4.10
   4  -4   1  105.09    4.90
  -5   4  -1  451.05   17.10
  -5   4  -1  449.56   17.40
  -5   4  -1  443.86   17.80
  -5   4  -1  467.05   17.00
  -5   4  -1  475.25   17.80
  -5   4  -1  444.46   17.00
  -5   4  -1  466.35   17.00
   5  -4   1  444.26   17.00
   5  -4   1  425.06   17.90
   5  -4   1  456.05   17.00
   5  -4   1  466.95   17.10
   5  -4   1  463.35   17.80
  -6   4  -1   70.79    2.80
  -6   4  -1   67.99    3.00
  -6   4  -1   64.19    3.40
  -6   4  -1   68.09    2.80
  -6   4  -1   70.49    3.80
  -6   4  -1   67.89    3.70
  -6   4  -1   68.59    2.90
   6  -4   1   69.69    2.90
   6  -4   1   65.69    2.80
   6  -4   1   73.29    3.80
   6  -4   1   68.79    4.10
   6  -4   1   68.89    2.90
  -7   4  -1   19.30    1.10
  -7   4  -1   20.50    1.00
  -7   4  -1   17.10    1.30
  -7   4  -1   18.90    1.00
   7  -4   1   18.50    1.10
   7  -4   1   20.90    2.20
   7  -4   1   19.90    1.20
   7  -4   1   21.50    2.50
  -8   4  -1  100.59    4.00
  -8   4  -1  105.69    4.20
  -8   4  -1  106.79    4.10
   8  -4   1  101.09    4.10
   8  -4   1  100.59    4.30
   8  -4   1   90.99    5.20
  -9   4  -1    2.70    0.50
  -9   4  -1    2.30    0.50
   9  -4   1    2.20    1.20
   9  -4   1    1.10    1.20
   9  -4   1    2.70    0.70
 -10   4  -1   45.30    2.10
 -10   4  -1   42.30    2.00
  10  -4   1   41.40    3.40
  10  -4   1   36.00    3.50
 -11   4  -1   -0.20    0.40
 -11   4  -1    0.00    0.40
  11  -4   1   -0.50    0.90
  11  -4   1   -0.90    1.20
 -12   4  -1    2.30    0.60
 -12   4  -1    3.20    0.60
  12  -4   1    1.90    1.50
  10   3  -1    5.10    1.10
  10   3  -1    4.90    2.10
 -10  -3   1    5.60    0.80
 -10  -3   1    5.40    1.10
   9   3  -1   19.00    1.60
   9   3  -1   13.50    2.60
  -9  -3   1   17.00    1.70
  -9  -3   1   16.50    1.10
   8   3  -1   80.39    3.80
   8   3  -1   67.89    5.10
  -8  -3   1   81.29    3.80
  -8  -3   1   77.99    3.30
   7   3  -1   27.70    1.80
   7   3  -1   22.00    2.70
  -7  -3   1   25.80    1.30
  -7  -3   1   25.00    1.80
  -7  -3   1   25.90    1.40
   6   3  -1  233.18    9.10
   6   3  -1  237.38   10.90
   6   3  -1  250.17    9.60
   6   3  -1  225.08    9.00
  -6  -3   1  247.68    9.10
  -6  -3   1  243.38    9.20
  -6  -3   1  244.78    9.60
   5   3  -1  116.99    4.50
   5   3  -1  118.99    6.10
   5   3  -1  115.99    4.50
   5   3  -1  118.99    5.00
  -5  -3   1  105.39    5.70
  -5  -3   1  112.69    4.60
  -5  -3   1  119.59    5.00
  -5  -3   1  120.79    4.50
  -5  -3   1  117.59    4.60
   4   3  -1  260.97   10.80
   4   3  -1  245.98    9.80
   4   3  -1  250.67    9.40
   4   3  -1  242.58    9.50
   4   3  -1  247.38    9.50
  -4  -3   1  252.37    9.90
  -4  -3   1  248.88    9.60
  -4  -3   1  245.78   10.20
  -4  -3   1  252.27    9.50
  -4  -3   1  263.87   10.80
  -4  -3   1  243.88    9.80
  -4  -3   1  256.47    9.40
   3   3  -1  732.73   27.00
   3   3  -1  760.42   28.10
   3   3  -1  722.13   27.30
   3   3  -1  689.23   27.30
   3   3  -1  733.63   26.90
  -3  -3   1  760.72   28.00
  -3  -3   1  706.33   27.10
  -3  -3   1  716.13   27.30
   2   3  -1  276.57   10.20
   2   3  -1  274.57   10.40
   2   3  -1  280.47   10.60
   2   3  -1  284.87   11.10
   2   3  -1  266.67   10.50
  -2  -3   1  280.07   11.10
  -2  -3   1  284.07   10.20
  -2  -3   1  271.47   10.60
  -2  -3   1  259.67   10.40
  -2  -3   1  263.47   10.50
  -2  -3   1  284.27   10.30
   1   3  -1  345.17   13.00
   1   3  -1  340.77   13.00
   1   3  -1  344.77   12.80
   1   3  -1  359.26   13.10
   1   3  -1  361.46   13.50
  -1  -3   1  339.57   13.00
  -1  -3   1  340.97   13.50
  -1  -3   1  337.17   13.00
  -1  -3   1  345.27   13.10
   0   3  -1 3445.86  212.48
   0   3  -1 3086.89  112.29
   0   3  -1 2522.75  156.28
   0  -3   1 2993.10  166.68
   0  -3   1 3254.37  207.18
  -1   3  -1   18.30    1.00
  -1   3  -1   18.40    0.90
  -1   3  -1   18.40    0.90
  -1   3  -1   18.90    0.80
  -1   3  -1   18.50    1.10
  -1   3  -1   17.60    0.90
   1  -3   1   19.20    1.00
   1  -3   1   19.20    1.10
   1  -3   1   19.20    0.80
   1  -3   1   19.90    1.00
   1  -3   1   20.10    1.20
   1  -3   1   19.40    0.90
  -2   3  -1    2.70    0.30
  -2   3  -1    2.10    0.30
  -2   3  -1    2.70    0.50
  -2   3  -1    3.10    0.60
  -2   3  -1    2.10    0.20
  -2   3  -1    2.50    0.50
   2  -3   1    2.70    0.60
   2  -3   1    2.10    0.60
   2  -3   1    2.20    0.30
   2  -3   1    1.90    0.30
   2  -3   1    2.20    0.20
   2  -3   1    2.50    0.60
  -3   3  -1   63.89    2.90
  -3   3  -1   60.39    3.00
  -3   3  -1   62.69    2.50
  -3   3  -1   65.09    2.60
   3  -3   1   64.39    2.60
   3  -3   1   64.19    2.60
   3  -3   1   65.79    2.50
   3  -3   1   63.79    3.10
   3  -3   1   65.09    3.00
   3  -3   1   66.79    2.60
  -4   3  -1  353.86   13.50
  -4   3  -1  331.27   12.90
  -4   3  -1  344.97   12.90
  -4   3  -1  346.67   12.80
  -4   3  -1  363.16   13.70
  -4   3  -1  336.27   12.90
  -4   3  -1  339.47   13.30
   4  -3   1  328.67   12.90
   4  -3   1  344.07   13.70
   4  -3   1  346.87   12.90
   4  -3   1  351.46   12.90
  -5   3  -1  149.19    6.60
  -5   3  -1  144.29    6.40
  -5   3  -1  145.09    6.20
  -5   3  -1  143.19    5.60
  -5   3  -1  137.59    5.70
  -5   3  -1  154.58    5.70
  -5   3  -1  145.49    5.80
   5  -3   1  157.88    5.70
   5  -3   1  148.99    5.70
   5  -3   1  152.28    5.80
   5  -3   1  151.28    6.50
   5  -3   1  142.09    6.70
  -6   3  -1  124.09    5.70
  -6   3  -1  134.59    5.00
  -6   3  -1  120.59    5.90
  -6   3  -1  131.09    5.20
  -6   3  -1  127.29    4.90
  -6   3  -1  129.19    5.00
   6  -3   1  124.59    5.00
   6  -3   1  128.49    5.30
   6  -3   1  122.09    4.90
   6  -3   1  130.49    6.40
   6  -3   1  128.89    5.90
  -7   3  -1    2.40    0.60
  -7   3  -1    3.10    0.40
  -7   3  -1    2.20    0.40
  -7   3  -1    3.10    0.30
   7  -3   1    3.30    1.20
   7  -3   1    3.40    1.50
   7  -3   1    3.30    0.60
   7  -3   1    2.50    0.40
  -8   3  -1   48.60    2.20
  -8   3  -1   48.80    2.10
   8  -3   1   44.00    2.30
   8  -3   1   47.30    3.70
   8  -3   1   49.10    3.30
  -9   3  -1   21.50    1.30
  -9   3  -1   25.80    1.30
   9  -3   1   24.70    2.50
   9  -3   1   24.50    1.60
   9  -3   1   20.80    2.70
 -10   3  -1    0.10    0.40
 -10   3  -1    0.00    0.40
  10  -3   1   -0.50    1.00
  10  -3   1    0.50    0.80
  10  -3   1    0.40    1.20
 -11   3  -1    8.40    0.80
 -11   3  -1    8.70    0.80
  11  -3   1    7.80    2.00
 -12   3  -1   12.40    1.00
 -12   3  -1   11.90    1.10
 -12   3  -1   13.40    1.70
  12  -3   1    7.80    2.20
  11   2  -1    0.40    0.60
  11   2  -1    0.90    1.90
 -11  -2   1    1.40    0.90
 -11  -2   1    0.30    0.50
  10   2  -1    7.50    2.30
  10   2  -1   10.50    1.30
 -10  -2   1   12.70    1.50
 -10  -2   1   10.20    1.00
   9   2  -1   24.60    1.80
   9   2  -1   18.90    2.90
  -9  -2   1   26.00    1.50
  -9  -2   1   26.40    2.00
  -9  -2   1   26.80    1.40
   8   2  -1   15.10    2.60
   8   2  -1   19.40    1.60
  -8  -2   1   20.60    1.60
  -8  -2   1   18.80    1.10
  -8  -2   1   18.70    1.10
   7   2  -1    1.10    1.20
   7   2  -1    1.60    0.60
  -7  -2   1    1.40    0.40
  -7  -2   1    2.80    0.70
  -7  -2   1    1.30    0.40
   6   2  -1  900.41   33.20
   6   2  -1  883.81   33.60
   6   2  -1  920.71   35.00
  -6  -2   1  883.91   33.60
  -6  -2   1  892.31   33.30
  -6  -2   1  887.81   33.20
   5   2  -1   16.50    2.00
   5   2  -1   16.90    1.00
   5   2  -1   15.30    0.80
   5   2  -1   17.10    0.80
   5   2  -1   17.30    1.20
  -5  -2   1   18.00    1.00
  -5  -2   1   17.60    1.90
  -5  -2   1   17.80    1.30
  -5  -2   1   13.90    1.50
  -5  -2   1   16.40    1.20
  -5  -2   1   19.50    0.90
   4   2  -1   38.80    2.70
   4   2  -1   36.00    1.90
   4   2  -1   36.50    1.50
   4   2  -1   36.80    1.60
   4   2  -1   34.60    1.50
  -4  -2   1   34.30    2.10
  -4  -2   1   34.60    1.60
  -4  -2   1   36.30    2.40
  -4  -2   1   35.70    1.80
  -4  -2   1   35.10    1.60
  -4  -2   1   35.80    1.90
  -4  -2   1   38.60    1.50
   3   2  -1 1172.08   41.80
   3   2  -1 1043.90   40.90
  -3  -2   1 1112.99   41.00
  -3  -2   1 1102.69   41.50
  -3  -2   1 1098.49   41.10
  -3  -2   1 1069.99   40.70
   2   2  -1  501.25   18.60
   2   2  -1  467.05   19.50
   2   2  -1  502.35   18.80
  -2  -2   1  499.75   18.80
  -2  -2   1  514.25   18.80
  -2  -2   1  509.05   18.50
  -2  -2   1  486.55   18.70
  -2  -2   1  530.75   18.60
   1   2  -1 1153.48  115.99
   1   2  -1 1519.45   57.19
   1   2  -1 1409.66  100.59
  -1  -2   1 1926.71  144.39
  -1  -2   1 1598.34  106.09
  -1  -2   1 1593.74   57.39
   0   2  -1 7830.12  340.07
   0   2  -1 8942.91  385.66
   0  -2   1 7736.33  374.66
  -1   2  -1 2799.32  148.59
   1  -2   1 2930.41  148.99
   1  -2   1 3170.98  175.58
  -2   2  -1 1067.69   39.70
  -3   2  -1  420.46   16.30
  -3   2  -1  440.06   15.90
  -3   2  -1  412.06   15.80
  -3   2  -1  432.26   16.30
  -3   2  -1  426.76   15.90
  -3   2  -1  418.56   15.90
  -3   2  -1  426.56   16.40
   3  -2   1  417.86   15.90
   3  -2   1  437.66   15.90
   3  -2   1  416.76   15.90
   3  -2   1  432.86   16.40
   3  -2   1  444.26   16.60
  -4   2  -1 1077.19   39.00
  -4   2  -1  949.51   38.40
  -4   2  -1 1040.30   39.10
   4  -2   1 1119.99   39.20
   4  -2   1 1002.40   39.30
  -5   2  -1   18.40    1.50
  -5   2  -1   16.50    0.70
  -5   2  -1   17.70    1.10
  -5   2  -1   18.80    0.90
  -5   2  -1   15.80    0.90
  -5   2  -1   18.80    1.60
   5  -2   1   17.90    1.90
   5  -2   1   18.40    1.00
   5  -2   1   16.70    1.00
   5  -2   1   16.50    0.80
   5  -2   1   15.50    0.90
   5  -2   1   18.20    1.70
  -6   2  -1   17.50    0.90
  -6   2  -1   16.10    1.00
  -6   2  -1   14.00    1.50
  -6   2  -1   14.70    1.10
  -6   2  -1   15.70    1.70
   6  -2   1   17.10    1.00
   6  -2   1   16.60    0.90
   6  -2   1   17.20    2.10
   6  -2   1   15.90    1.10
   6  -2   1   16.00    1.80
   6  -2   1   17.00    0.70
  -7   2  -1   14.00    1.20
  -7   2  -1   15.20    0.90
  -7   2  -1   14.80    0.90
   7  -2   1   16.10    2.20
   7  -2   1   14.90    1.90
   7  -2   1   13.30    1.10
  -8   2  -1    9.20    0.70
  -8   2  -1   10.30    0.80
   8  -2   1    8.80    1.00
   8  -2   1    5.10    1.30
   8  -2   1   11.30    1.80
  -9   2  -1   22.90    1.20
  -9   2  -1   21.00    1.30
   9  -2   1   23.00    1.60
   9  -2   1   21.90    2.40
   9  -2   1   19.70    2.70
 -10   2  -1    5.30    0.70
 -10   2  -1    5.10    0.70
  10  -2   1    4.50    0.80
  10  -2   1    4.80    1.70
 -11   2  -1   -0.60    0.40
 -11   2  -1   -0.40    0.40
 -11   2  -1   -0.10    0.70
  11  -2   1    0.80    1.30
 -12   2  -1    0.90    0.50
 -12   2  -1    0.20    0.80
  12  -2   1    1.80    1.60
  11   1  -1    1.80    1.60
  11   1  -1    0.90    0.70
 -11  -1   1    0.30    0.70
 -11  -1   1    0.80    0.50
  10   1  -1    7.70    2.10
  10   1  -1    8.20    1.20
 -10  -1   1    8.50    1.00
 -10  -1   1    9.00    0.90
 -10  -1   1    8.40    1.30
   9   1  -1    7.80    1.80
   9   1  -1    4.60    0.90
  -9  -1   1    6.20    0.70
  -9  -1   1    4.60    0.90
  -9  -1   1    5.00    0.70
   8   1  -1   19.20    2.60
   8   1  -1   20.30    1.60
  -8  -1   1   21.60    1.60
  -8  -1   1   21.00    1.20
  -8  -1   1   21.00    1.20
   7   1  -1    7.70    1.60
   7   1  -1    8.20    0.70
   7   1  -1    9.90    1.10
  -7  -1   1    8.80    1.10
  -7  -1   1    8.80    0.70
  -7  -1   1    9.00    0.70
   6   1  -1   38.00    3.00
   6   1  -1   38.10    1.60
   6   1  -1   39.00    2.10
  -6  -1   1   34.30    2.50
  -6  -1   1   35.70    2.10
  -6  -1   1   37.80    2.00
  -6  -1   1   35.50    1.70
  -6  -1   1   39.30    1.70
   5   1  -1  142.99    5.90
   5   1  -1  146.29    5.70
   5   1  -1  149.49    5.50
   5   1  -1  133.19    7.40
   5   1  -1  129.49    5.50
  -5  -1   1  152.58    6.70
  -5  -1   1  151.38    5.60
  -5  -1   1  156.78    5.60
  -5  -1   1  149.59    6.40
  -5  -1   1  148.69    5.90
  -5  -1   1  140.79    6.00
   4   1  -1  208.08    7.90
   4   1  -1  211.88    7.90
   4   1  -1  201.18    8.30
   4   1  -1  208.88    8.00
   4   1  -1  212.08    7.90
   4   1  -1  208.48    9.00
  -4  -1   1  224.98    7.90
  -4  -1   1  206.58    8.20
  -4  -1   1  206.78    8.00
  -4  -1   1  217.88    8.60
  -4  -1   1  207.38    9.20
  -4  -1   1  216.78    8.30
   3   1  -1  209.58    8.00
   3   1  -1  216.18    8.10
   3   1  -1  224.48    8.90
   3   1  -1  214.48    8.00
   3   1  -1  204.38    8.20
  -3  -1   1  209.38    8.00
  -3  -1   1  215.58    8.00
  -3  -1   1  211.48    8.00
  -3  -1   1  218.58    8.80
  -3  -1   1  215.48    8.50
  -3  -1   1  211.48    8.30
   2   1  -1  433.66   16.40
   2   1  -1  453.75   16.80
   2   1  -1  425.06   16.20
  -2  -1   1  453.45   16.20
  -2  -1   1  427.06   16.30
  -2  -1   1  428.76   16.70
  -2  -1   1  437.76   16.30
  -2  -1   1  439.96   16.40
  -1  -1   1  558.74   20.80
   0   1  -1 1714.53  105.19
   0  -1   1 1889.31   91.19
  -1   1  -1 1031.70   38.20
   2  -1   1 1032.40   38.50
   2  -1   1 1026.20   38.40
  -3   1  -1  917.61   34.20
  -3   1  -1  914.71   34.40
   3  -1   1  900.01   34.50
   3  -1   1  917.91   34.30
  -4   1  -1  105.19    4.20
  -4   1  -1  104.29    4.80
  -4   1  -1   98.49    4.00
  -4   1  -1   93.89    4.00
   4  -1   1  104.59    5.00
   4  -1   1  107.19    4.70
   4  -1   1  103.89    4.00
   4  -1   1  106.19    4.10
   4  -1   1  103.39    4.10
  -5   1  -1  108.59    5.20
  -5   1  -1  116.89    5.40
  -5   1  -1  114.09    4.70
  -5   1  -1  107.69    4.50
  -5   1  -1  115.89    4.40
   5  -1   1  112.79    4.60
   5  -1   1  113.89    5.30
   5  -1   1  118.59    4.60
   5  -1   1  114.29    4.50
   5  -1   1  121.99    5.80
  -6   1  -1  285.27   11.00
  -6   1  -1  291.47   10.70
  -6   1  -1  272.27   11.60
  -6   1  -1  272.47   10.80
   6  -1   1  273.37   10.70
   6  -1   1  292.97   11.00
   6  -1   1  283.67   12.20
   6  -1   1  294.57   11.70
  -7   1  -1  318.97   13.00
  -7   1  -1  334.87   12.60
  -7   1  -1  334.37   12.50
   7  -1   1  341.47   13.60
   7  -1   1  321.87   14.20
   7  -1   1  337.37   12.80
  -8   1  -1    0.40    0.30
  -8   1  -1    0.80    0.30
   8  -1   1    0.60    1.20
   8  -1   1   -0.20    0.80
   8  -1   1    0.60    0.50
  -9   1  -1   52.89    2.40
  -9   1  -1   57.19    2.40
  -9   1  -1   54.59    2.90
   9  -1   1   50.59    2.70
   9  -1   1   47.30    4.10
 -10   1  -1   12.90    1.00
 -10   1  -1   14.30    1.60
 -10   1  -1   15.50    1.00
  10  -1   1   14.00    2.50
  10  -1   1   12.60    1.30
 -11   1  -1    2.00    0.90
 -11   1  -1    1.80    0.50
  11  -1   1    1.20    1.60
  11   0  -1    7.70    1.50
  11   0  -1    5.10    1.90
 -11   0   1    7.30    1.20
 -11   0   1    7.70    0.90
  10   0  -1    0.70    1.20
  10   0  -1    0.40    0.60
 -10   0   1    0.90    0.40
 -10   0   1    1.50    0.50
 -10   0   1    2.20    0.80
   9   0  -1    0.30    1.10
   9   0  -1    0.50    0.50
  -9   0   1   -0.30    0.30
  -9   0   1   -0.30    0.50
  -9   0   1    0.10    0.40
   8   0  -1  310.57   11.80
  -8   0   1  291.27   11.40
  -8   0   1  298.07   11.30
  -8   0   1  294.47   11.80
   7   0  -1  130.89    7.00
   7   0  -1  149.88    5.90
   7   0  -1  133.19    5.50
  -7   0   1  145.69    5.90
  -7   0   1  138.99    5.50
  -7   0   1  140.19    5.40
   6   0  -1   27.50    1.60
   6   0  -1   25.60    1.20
   6   0  -1   25.40    2.40
  -6   0   1   26.40    1.30
  -6   0   1   25.60    1.70
  -6   0   1   27.80    1.20
  -6   0   1   27.50    2.10
  -6   0   1   26.20    1.60
   5   0  -1   49.60    2.10
   5   0  -1   49.50    2.00
   5   0  -1   47.70    1.90
   5   0  -1   54.59    3.30
   5   0  -1   49.10    2.30
  -5   0   1   43.70    2.00
  -5   0   1   47.90    2.90
  -5   0   1   49.20    2.40
  -5   0   1   48.60    2.70
  -5   0   1   49.99    2.00
   4   0  -1   11.60    0.70
   4   0  -1   11.70    0.60
   4   0  -1   12.10    0.60
   4   0  -1   10.30    0.90
   4   0  -1   11.80    0.60
   4   0  -1   12.60    1.50
  -4   0   1   12.30    0.60
  -4   0   1   12.60    0.90
  -4   0   1   11.80    1.30
  -4   0   1   12.10    1.10
  -4   0   1   11.40    0.70
   3   0  -1   49.60    1.90
   3   0  -1   46.30    2.10
   3   0  -1   47.50    2.60
   3   0  -1   45.60    1.90
   3   0  -1   50.59    2.30
   3   0  -1   48.60    1.90
   3   0  -1   46.10    1.90
  -3   0   1   49.70    2.20
  -3   0   1   47.10    2.50
  -3   0   1   47.60    1.90
  -3   0   1   46.40    1.90
  -3   0   1   45.10    2.30
   2   0  -1  415.26   15.20
   2   0  -1  414.46   15.50
  -2   0   1  411.06   15.20
  -2   0   1  408.06   15.00
  -2   0   1  396.06   15.40
  -2   0   1  384.16   15.20
   1   0  -1 1320.17   84.09
  -1   0   1 1227.08   44.40
  -1   0   1  999.60   72.29
   0   0  -1    9.20    0.40
   0   0  -1    7.80    0.40
   0   0  -1    8.60    0.40
   0   0  -1    8.50    0.40
   0   0  -1    8.50    0.50
   0   0  -1    8.50    0.50
   0   0   1    8.80    0.40
  -1   0  -1 3480.95  160.08
  -1   0  -1 3983.10  162.18
   1   0   1 3703.63  159.88
   1   0   1 3502.75  159.38
   1   0   1 3203.28  131.09
  -2   0  -1   71.09    2.70
  -2   0  -1   73.09    2.70
  -2   0  -1   69.79    2.70
  -2   0  -1   71.69    3.20
  -2   0  -1   70.49    2.80
  -2   0  -1   72.09    3.30
  -2   0  -1   72.09    2.80
   2   0   1   73.59    3.40
   2   0   1   72.19    2.80
   2   0   1   75.99    3.20
   2   0   1   67.29    2.70
   2   0   1   70.99    2.80
  -3   0  -1  152.98    5.90
  -3   0  -1  158.58    6.50
  -3   0  -1  149.09    5.70
  -3   0  -1  151.88    6.30
  -3   0  -1  144.49    5.80
   3   0   1  147.19    5.70
   3   0   1  152.28    5.80
   3   0   1  154.18    5.90
   3   0   1  148.19    6.60
   3   0   1  152.88    6.30
  -4   0  -1   84.19    4.00
  -4   0  -1   78.49    4.00
  -4   0  -1   84.19    3.40
  -4   0  -1   81.79    3.20
  -4   0  -1   77.39    3.20
   4   0   1   84.39    3.90
   4   0   1   82.09    4.30
   4   0   1   79.29    3.30
   4   0   1   81.89    3.20
   4   0   1   79.09    3.40
  -5   0  -1  337.27   12.80
  -5   0  -1  338.87   12.70
  -5   0  -1  345.37   13.10
  -5   0  -1  326.27   13.80
  -5   0  -1  335.67   13.70
   5   0   1  343.87   14.20
   5   0   1  340.67   12.80
   5   0   1  337.27   12.90
   5   0   1  353.86   13.60
   5   0   1  345.57   13.00
  -6   0  -1  135.69    5.30
  -6   0  -1  138.59    5.20
  -6   0  -1  134.99    5.60
   6   0   1  137.49    5.50
   6   0   1  136.49    6.20
   6   0   1  127.99    5.20
   6   0   1  131.99    6.80
  -7   0  -1   74.89    3.80
  -7   0  -1   80.29    3.40
  -7   0  -1   89.09    3.40
   7   0   1   81.09    3.40
   7   0   1   83.49    5.10
   7   0   1   88.89    4.70
  -8   0  -1   42.20    2.40
  -8   0  -1   40.10    1.90
  -8   0  -1   39.70    1.80
   8   0   1   37.60    3.50
   8   0   1   42.30    2.30
  -9   0  -1   14.50    1.00
  -9   0  -1   15.50    1.50
  -9   0  -1   15.00    1.00
   9   0   1   13.90    1.30
   9   0   1   13.20    2.50
 -10   0  -1    5.30    0.70
 -10   0  -1    7.70    0.80
 -10   0  -1    8.10    1.20
  10   0   1    4.70    1.80
 -11   0  -1    2.00    0.50
 -11   0  -1    1.30    0.80
  11   0   1    0.70    1.50
  12  -1  -1    1.10    1.70
 -12   1   1    0.20    0.50
 -12   1   1    1.30    0.80
  11  -1  -1    0.20    0.70
  11  -1  -1   -0.10    1.30
 -11   1   1    0.10    0.60
 -11   1   1   -0.10    0.40
 -11   1   1   -0.10    0.70
  10  -1  -1   11.00    2.50
  10  -1  -1   10.90    1.30
 -10   1   1   11.40    1.40
 -10   1   1   11.50    1.00
 -10   1   1   13.00    1.00
   9  -1  -1    3.10    1.40
   9  -1  -1    3.90    0.80
  -9   1   1    3.80    0.80
  -9   1   1    4.00    0.60
  -9   1   1    4.60    0.60
   8  -1  -1  221.38   11.00
   8  -1  -1  244.68    9.90
  -8   1   1  244.28    9.20
  -8   1   1  245.58    9.30
  -8   1   1  249.68    9.80
   7  -1  -1   62.49    4.10
   7  -1  -1   58.09    2.50
   7  -1  -1   65.59    3.00
   7  -1  -1   62.49    3.40
  -7   1   1   58.89    2.60
  -7   1   1   65.69    2.60
  -7   1   1   56.89    3.00
  -7   1   1   54.69    3.40
   6  -1  -1   72.89    3.60
   6  -1  -1   75.09    3.20
   6  -1  -1   63.29    2.60
   6  -1  -1   68.69    2.80
   6  -1  -1   74.19    4.20
   6  -1  -1   67.49    2.90
   6  -1  -1   69.79    2.70
  -6   1   1   63.29    3.50
  -6   1   1   68.69    3.80
  -6   1   1   70.69    2.80
  -6   1   1   67.09    2.80
   5  -1  -1   58.19    3.00
   5  -1  -1   60.39    2.30
   5  -1  -1   56.39    2.20
   5  -1  -1   56.69    2.40
   5  -1  -1   60.49    2.70
   5  -1  -1   57.79    3.40
   5  -1  -1   54.89    2.30
  -5   1   1   52.39    2.30
  -5   1   1   57.69    2.30
  -5   1   1   62.59    2.70
  -5   1   1   56.39    3.20
  -5   1   1   56.29    3.00
   4  -1  -1   34.90    1.40
   4  -1  -1   37.40    1.70
   4  -1  -1   35.60    1.50
   4  -1  -1   37.00    2.00
   4  -1  -1   39.10    2.40
  -4   1   1   35.60    1.80
  -4   1   1   32.00    1.50
  -4   1   1   38.40    2.00
  -4   1   1   35.80    2.20
  -4   1   1   35.50    1.50
  -4   1   1   34.00    1.50
   3  -1  -1 1644.74  139.89
   3  -1  -1 1734.33   63.99
   3  -1  -1 1627.74  138.09
  -3   1   1 1712.73  143.49
  -3   1   1 1747.93   64.09
  -3   1   1 1794.32  149.39
   2  -1  -1    4.50    0.30
   2  -1  -1    3.90    0.50
   2  -1  -1    4.40    0.30
   2  -1  -1    3.80    0.60
   2  -1  -1    4.40    0.30
   2  -1  -1    4.70    0.80
  -2   1   1    4.50    0.30
  -2   1   1    4.40    0.60
  -2   1   1    3.90    0.50
  -2   1   1    4.00    0.70
  -2   1   1    4.10    0.30
  -2   1   1    4.50    0.30
   1  -1  -1   18.20    0.70
   1  -1  -1   19.10    0.70
   1  -1  -1   18.30    0.80
   1  -1  -1   18.20    0.80
   1  -1  -1   18.90    1.00
  -1   1   1   18.00    0.70
  -1   1   1   17.10    0.90
  -1   1   1   17.60    0.80
  -1   1   1   16.90    1.00
   0  -1  -1 3400.16  132.89
   0  -1  -1 3183.68  141.39
   0   1   1 3316.97  133.69
   0   1   1 3100.59  141.29
  -1  -1  -1 3220.48  157.98
  -1  -1  -1 3147.39  143.99
   1   1   1 2787.62  138.79
  -2  -1  -1  119.89    4.60
  -2  -1  -1  120.09    4.50
  -2  -1  -1  119.49    4.50
  -2  -1  -1  108.69    4.40
  -2  -1  -1  118.49    5.20
  -2  -1  -1  122.59    5.00
   2   1   1  121.49    4.60
   2   1   1  119.19    4.50
   2   1   1  123.29    5.30
   2   1   1  119.19    4.60
  -3  -1  -1  198.08    7.30
  -3  -1  -1  205.78    8.10
  -3  -1  -1  177.08    7.30
  -3  -1  -1  199.68    8.30
  -3  -1  -1  195.08    7.40
  -3  -1  -1  204.98    7.60
   3   1   1  190.88    7.50
   3   1   1  195.78    7.30
   3   1   1  192.68    7.40
   3   1   1  199.38    7.60
   3   1   1  203.78    8.40
  -4  -1  -1  183.08    6.70
  -4  -1  -1  181.38    6.80
  -4  -1  -1  172.88    7.80
  -4  -1  -1  177.78    7.00
  -4  -1  -1  179.58    7.60
   4   1   1  171.98    6.70
   4   1   1  174.68    8.00
   4   1   1  177.28    6.90
   4   1   1  183.98    7.00
  -5  -1  -1   28.50    2.00
  -5  -1  -1   25.90    1.20
  -5  -1  -1   24.60    1.60
  -5  -1  -1   26.20    1.50
  -5  -1  -1   27.50    1.30
  -5  -1  -1   23.60    2.20
   5   1   1   25.90    1.20
   5   1   1   24.30    2.40
   5   1   1   26.50    1.50
   5   1   1   25.30    1.30
  -6  -1  -1  335.97   13.10
  -6  -1  -1  330.67   12.70
  -6  -1  -1  312.07   13.00
  -6  -1  -1  348.47   12.60
   6   1   1  319.57   12.60
   6   1   1  348.97   14.50
   6   1   1  353.96   13.00
  -7  -1  -1   19.70    1.00
  -7  -1  -1   17.10    1.10
  -7  -1  -1   19.10    1.50
   7   1   1   14.40    2.40
   7   1   1   14.60    1.00
   7   1   1   19.40    1.40
  -8  -1  -1    1.60    0.40
  -8  -1  -1    1.00    0.40
  -8  -1  -1    1.40    0.60
   8   1   1    0.40    0.50
   8   1   1    1.80    1.40
  -9  -1  -1   16.00    1.10
  -9  -1  -1   17.00    1.60
  -9  -1  -1   17.00    1.10
   9   1   1   16.70    2.70
   9   1   1   17.90    1.50
 -10  -1  -1    8.40    1.30
 -10  -1  -1    8.30    0.80
  10   1   1    8.20    2.30
  10   1   1    6.20    1.10
 -11  -1  -1   30.80    2.30
 -11  -1  -1   32.30    1.70
  11   1   1   22.20    3.40
  12  -2  -1    6.30    2.10
 -12   2   1   11.40    1.60
 -12   2   1    8.40    0.90
 -12   2   1   10.00    1.00
  11  -2  -1   13.80    1.60
  11  -2  -1   14.20    2.70
 -11   2   1   12.30    1.10
 -11   2   1   15.00    1.10
 -11   2   1   15.60    1.70
  10  -2  -1    4.60    0.90
  10  -2  -1    1.40    1.30
 -10   2   1    2.90    0.50
 -10   2   1    3.90    0.60
 -10   2   1    3.50    0.90
   9  -2  -1   57.49    2.90
   9  -2  -1   51.69    4.00
  -9   2   1   56.19    2.50
  -9   2   1   56.89    2.50
   8  -2  -1    0.80    1.30
   8  -2  -1    2.00    1.00
   8  -2  -1    1.10    0.60
  -8   2   1    1.30    0.40
  -8   2   1    1.00    0.40
   7  -2  -1   57.59    3.30
   7  -2  -1   55.19    3.80
   7  -2  -1   59.19    2.80
   7  -2  -1   53.19    2.20
   7  -2  -1   56.59    2.40
  -7   2   1   58.09    2.40
  -7   2   1   53.29    3.20
  -7   2   1   59.89    2.50
  -7   2   1   56.79    2.80
   6  -2  -1   35.50    1.60
   6  -2  -1   36.50    1.70
   6  -2  -1   38.30    1.70
   6  -2  -1   40.10    2.90
   6  -2  -1   36.90    2.40
   6  -2  -1   40.60    2.00
  -6   2   1   36.60    1.70
  -6   2   1   37.40    2.50
  -6   2   1   36.30    2.30
  -6   2   1   38.50    2.00
  -6   2   1   40.00    1.70
  -6   2   1   39.00    1.60
   5  -2  -1   -0.10    0.20
   5  -2  -1    0.10    0.20
   5  -2  -1    0.40    0.40
   5  -2  -1    0.40    0.80
   5  -2  -1    0.00    0.20
   5  -2  -1   -1.00    0.50
  -5   2   1    0.50    0.50
  -5   2   1   -0.10    0.20
  -5   2   1   -0.50    0.50
  -5   2   1    0.30    0.20
  -5   2   1   -0.10    0.20
   4  -2  -1   17.50    1.60
   4  -2  -1   18.60    1.40
   4  -2  -1   18.60    1.10
   4  -2  -1   16.20    0.80
   4  -2  -1   18.00    0.80
   4  -2  -1   16.20    0.90
  -4   2   1   17.70    0.80
  -4   2   1   19.60    1.50
  -4   2   1   18.20    1.10
  -4   2   1   17.20    0.80
  -4   2   1   16.80    1.20
  -4   2   1   16.70    0.80
   3  -2  -1   67.79    2.70
   3  -2  -1   70.29    2.70
   3  -2  -1   70.49    3.00
   3  -2  -1   67.79    2.70
   3  -2  -1   70.39    3.30
   3  -2  -1   65.39    3.00
  -3   2   1   68.79    2.70
  -3   2   1   66.49    2.90
  -3   2   1   67.29    2.70
  -3   2   1   67.19    3.20
  -3   2   1   68.99    2.90
   2  -2  -1 1369.46  110.29
   2  -2  -1 1247.58   48.40
   2  -2  -1 1381.66  100.59
  -2   2   1 1509.55  108.99
  -2   2   1 1519.25  114.89
  -2   2   1 1162.98   48.30
   1  -2  -1  570.34   21.50
   1  -2  -1  597.14   49.70
   1  -2  -1  648.44   62.49
  -1   2   1  506.35   56.09
  -1   2   1  541.05   21.50
   0  -2  -1  138.99    5.60
   0  -2  -1  138.79    5.30
   0  -2  -1  140.99    5.30
   0  -2  -1  139.49    5.30
   0  -2  -1  139.39    5.20
   0  -2  -1  143.19    5.20
   0  -2  -1  138.19    5.70
   0   2   1  135.59    5.30
   0   2   1  141.69    5.30
   0   2   1  140.19    5.20
   0   2   1  140.19    5.30
  -1  -2  -1  437.16   16.00
  -1  -2  -1  439.76   16.70
  -1  -2  -1  431.06   16.20
   1   2   1  417.66   16.10
   1   2   1  445.46   16.70
   1   2   1  423.86   16.20
  -2  -2  -1   89.29    3.70
  -2  -2  -1   90.29    3.40
  -2  -2  -1   83.99    3.40
  -2  -2  -1   86.99    3.60
  -2  -2  -1   92.09    4.20
  -2  -2  -1   89.09    3.30
  -2  -2  -1   94.29    4.00
   2   2   1   88.79    3.30
   2   2   1   89.49    4.30
   2   2   1   85.29    3.60
   2   2   1   86.49    3.40
  -3  -2  -1  833.32   31.50
  -3  -2  -1  885.01   32.60
  -3  -2  -1  819.42   31.90
  -3  -2  -1  854.51   31.80
  -3  -2  -1  863.11   32.20
   3   2   1  834.62   31.50
   3   2   1  882.71   32.70
  -4  -2  -1   71.69    4.00
  -4  -2  -1   70.99    2.70
  -4  -2  -1   73.89    2.90
  -4  -2  -1   68.99    3.60
  -4  -2  -1   72.49    3.20
  -4  -2  -1   67.59    2.70
  -4  -2  -1   66.99    3.20
   4   2   1   69.99    2.70
   4   2   1   70.79    2.80
   4   2   1   72.09    3.00
   4   2   1   69.89    3.10
   4   2   1   72.59    4.10
  -5  -2  -1   12.80    0.80
  -5  -2  -1   10.20    1.00
  -5  -2  -1   11.70    0.70
  -5  -2  -1   11.30    1.10
   5   2   1   11.00    0.70
   5   2   1   13.80    2.00
   5   2   1   13.30    1.00
  -6  -2  -1  908.21   34.40
  -6  -2  -1  903.91   33.90
  -6  -2  -1  920.41   33.80
   6   2   1  920.71   34.30
   6   2   1  916.51   33.90
   6   2   1  902.81   35.80
  -7  -2  -1   -0.10    0.30
  -7  -2  -1    0.30    0.50
  -7  -2  -1    0.30    0.30
   7   2   1   -0.20    1.10
   7   2   1    0.10    0.40
  -8  -2  -1    1.60    0.70
  -8  -2  -1    1.50    0.40
  -8  -2  -1    1.40    0.40
   8   2   1    1.10    1.30
   8   2   1    1.90    0.60
  -9  -2  -1    1.20    0.70
  -9  -2  -1    0.30    0.40
   9   2   1   -0.20    1.30
   9   2   1    0.20    0.50
 -10  -2  -1   10.60    0.90
 -10  -2  -1   11.40    1.50
  10   2   1    9.60    3.50
  10   2   1   10.20    1.30
  12  -3  -1    3.10    1.90
 -12   3   1    0.50    0.80
 -12   3   1    0.50    0.50
 -12   3   1    1.00    0.50
  11  -3  -1    7.10    1.90
  11  -3  -1   10.10    1.40
 -11   3   1   12.20    1.00
 -11   3   1   10.80    1.50
 -11   3   1   11.90    1.00
  10  -3  -1   19.50    2.90
  10  -3  -1   17.40    2.30
  10  -3  -1   19.30    1.60
 -10   3   1   19.30    1.20
 -10   3   1   20.90    1.20
   9  -3  -1   56.79    4.30
   9  -3  -1   58.29    3.60
   9  -3  -1   55.89    2.90
  -9   3   1   54.79    2.50
  -9   3   1   59.09    2.50
   8  -3  -1  222.98   10.40
   8  -3  -1  219.68    8.50
   8  -3  -1  229.58    9.00
  -8   3   1  235.18    8.60
  -8   3   1  209.18    9.10
  -8   3   1  225.48    8.60
   7  -3  -1    1.90    0.50
   7  -3  -1    0.40    0.80
   7  -3  -1    1.50    0.30
   7  -3  -1    0.00    1.10
  -7   3   1    1.40    0.30
  -7   3   1    0.80    0.30
  -7   3   1    0.70    0.80
  -7   3   1    1.20    0.50
  -7   3   1    1.40    0.40
   6  -3  -1  188.58    7.60
   6  -3  -1  168.58    6.70
   6  -3  -1  181.68    8.00
   6  -3  -1  184.08    7.10
   6  -3  -1  168.78    6.80
   6  -3  -1  170.18    6.80
  -6   3   1  170.18    7.70
  -6   3   1  184.78    6.80
  -6   3   1  179.98    6.70
  -6   3   1  178.08    6.80
  -6   3   1  173.38    7.10
  -6   3   1  172.48    7.30
   5  -3  -1  662.73   24.60
   5  -3  -1  647.74   24.50
   5  -3  -1  693.33   25.20
   5  -3  -1  661.53   25.60
   5  -3  -1  680.63   24.80
  -5   3   1  650.23   24.80
  -5   3   1  651.73   24.50
  -5   3   1  655.83   25.40
  -5   3   1  656.93   24.50
  -5   3   1  641.04   24.90
   4  -3  -1   56.99    2.30
   4  -3  -1   55.19    2.30
   4  -3  -1   56.19    2.30
   4  -3  -1   56.99    3.10
   4  -3  -1   60.59    2.60
   4  -3  -1   58.19    2.80
  -4   3   1   58.59    2.30
  -4   3   1   55.99    2.30
  -4   3   1   53.99    2.50
  -4   3   1   56.59    2.60
  -4   3   1   54.29    2.20
  -4   3   1   56.29    2.90
   3  -3  -1  269.37   10.20
   3  -3  -1  280.17   10.00
   3  -3  -1  266.37   10.00
   3  -3  -1  274.97   10.60
   3  -3  -1  263.77   10.20
   3  -3  -1  266.77   10.00
  -3   3   1  253.57   10.10
  -3   3   1  268.37    9.90
  -3   3   1  261.37   10.50
  -3   3   1  271.57   10.20
  -3   3   1  267.07   10.00
  -3   3   1  259.97   10.00
   2  -3  -1 1198.48   98.29
  -2   3   1 1388.26  106.79
   1  -3  -1  232.58    8.70
   1  -3  -1  230.68    8.70
   1  -3  -1  227.78    9.10
  -1   3   1  225.48    8.70
  -1   3   1  232.38    9.00
  -1   3   1  237.88    8.70
   0  -3  -1  400.56   15.00
   0  -3  -1  394.86   15.40
   0  -3  -1  404.36   15.00
   0  -3  -1  406.56   15.50
   0   3   1  402.56   14.90
   0   3   1  413.26   15.00
   0   3   1  386.86   14.80
  -1  -3  -1  322.47   12.30
  -1  -3  -1  325.67   12.40
  -1  -3  -1  330.47   12.40
  -1  -3  -1  343.97   12.20
  -1  -3  -1  331.97   13.00
   1   3   1  318.77   12.40
   1   3   1  315.97   12.20
   1   3   1  333.07   13.00
   1   3   1  327.67   12.30
   1   3   1  331.37   12.40
  -2  -3  -1  196.78    7.30
  -2  -3  -1  179.38    7.30
  -2  -3  -1  192.58    7.60
  -2  -3  -1  200.08    7.60
  -2  -3  -1  195.58    8.30
   2   3   1  184.88    7.50
   2   3   1  196.58    7.30
   2   3   1  202.28    8.30
   2   3   1  194.88    7.30
  -3  -3  -1   22.40    1.10
  -3  -3  -1   25.50    1.40
  -3  -3  -1   25.30    1.00
  -3  -3  -1   25.20    1.80
  -3  -3  -1   25.50    1.20
  -3  -3  -1   24.20    1.40
  -3  -3  -1   22.70    2.00
   3   3   1   21.70    2.10
   3   3   1   24.80    1.20
   3   3   1   23.90    1.40
   3   3   1   24.30    1.00
   3   3   1   25.90    1.10
  -4  -3  -1  399.06   15.60
  -4  -3  -1  426.46   17.00
  -4  -3  -1  418.36   15.50
  -4  -3  -1  400.66   16.00
  -4  -3  -1  416.86   16.00
  -4  -3  -1  416.06   16.50
  -4  -3  -1  421.96   15.70
   4   3   1  409.16   15.70
   4   3   1  420.06   16.00
   4   3   1  425.56   15.60
   4   3   1  444.06   17.20
   4   3   1  420.86   15.60
  -5  -3  -1  249.58    9.40
  -5  -3  -1  237.18    9.30
  -5  -3  -1  240.68    9.80
  -5  -3  -1  254.27    9.30
   5   3   1  251.27    9.40
   5   3   1  245.08    9.30
   5   3   1  246.68    9.80
   5   3   1  258.67   11.10
  -6  -3  -1   -0.10    0.30
  -6  -3  -1   -0.40    0.20
  -6  -3  -1   -0.20    0.50
   6   3   1    0.50    0.30
   6   3   1    0.50    0.50
   6   3   1   -0.70    0.90
  -7  -3  -1   25.50    1.40
  -7  -3  -1   26.20    1.80
  -7  -3  -1   27.00    1.30
   7   3   1   28.20    2.90
   7   3   1   26.50    1.70
  -8  -3  -1   16.40    1.50
  -8  -3  -1   14.80    1.00
   8   3   1    8.00    2.50
   8   3   1   15.70    1.30
  -9  -3  -1    0.20    0.60
  -9  -3  -1    0.00    0.40
   9   3   1    0.20    0.50
   9   3   1    0.10    1.30
 -10  -3  -1    1.00    0.50
 -10  -3  -1    0.90    0.70
  10   3   1    0.70    1.40
  10   3   1   -0.70    0.60
  12  -4  -1    3.90    1.50
 -12   4   1    8.40    0.90
 -12   4   1   11.00    1.60
 -12   4   1    8.60    0.90
  11  -4  -1    2.40    0.80
  11  -4  -1    2.10    1.30
  11  -4  -1    1.40    1.80
 -11   4   1    1.50    0.60
 -11   4   1    3.20    0.60
  10  -4  -1    4.40    1.80
  10  -4  -1    4.30    1.40
  10  -4  -1    4.40    0.90
 -10   4   1    3.60    0.60
 -10   4   1    3.80    0.60
   9  -4  -1   -1.00    0.80
   9  -4  -1    0.00    1.00
   9  -4  -1    0.50    0.50
  -9   4   1    0.20    0.30
  -9   4   1   -0.10    0.30
   8  -4  -1   51.09    2.30
   8  -4  -1   53.89    3.40
   8  -4  -1   56.99    2.70
   8  -4  -1   52.89    3.80
  -8   4   1   54.59    2.30
  -8   4   1   52.79    2.30
  -8   4   1   45.40    2.70
  -8   4   1   52.29    2.30
   7  -4  -1    6.30    0.50
   7  -4  -1    5.30    0.60
   7  -4  -1    5.80    1.20
   7  -4  -1    5.70    0.80
   7  -4  -1    4.20    1.20
  -7   4   1    5.20    0.90
  -7   4   1    6.30    0.60
  -7   4   1    6.40    0.60
  -7   4   1    6.30    0.60
  -7   4   1    5.30    0.80
   6  -4  -1  235.78    9.30
   6  -4  -1  256.97    9.60
   6  -4  -1  223.88    9.30
   6  -4  -1  256.57   10.10
   6  -4  -1  245.98    9.30
   6  -4  -1  255.77   10.60
  -6   4   1  235.68    9.60
  -6   4   1  252.27    9.30
  -6   4   1  249.28    9.20
  -6   4   1  224.58   10.10
  -6   4   1  247.48    9.30
   5  -4  -1  330.37   12.50
   5  -4  -1  327.07   13.20
   5  -4  -1  332.57   12.80
   5  -4  -1  320.27   12.20
   5  -4  -1  319.17   12.20
   5  -4  -1  330.27   12.20
  -5   4   1  315.37   12.40
  -5   4   1  334.47   13.10
  -5   4   1  313.37   12.10
  -5   4   1  333.77   12.20
  -5   4   1  320.57   12.10
  -5   4   1  311.27   12.50
   4  -4  -1  593.14   22.50
   4  -4  -1  597.24   22.10
  -4   4   1  569.94   21.60
  -4   4   1  585.94   21.60
  -4   4   1  583.14   22.30
  -4   4   1  564.54   21.80
  -4   4   1  584.44   21.70
   3  -4  -1  467.15   17.10
   3  -4  -1  426.86   16.90
   3  -4  -1  442.46   17.60
   3  -4  -1  451.35   17.10
  -3   4   1  457.75   17.00
  -3   4   1  441.96   16.90
  -3   4   1  482.15   17.10
  -3   4   1  457.55   16.80
  -3   4   1  460.75   17.50
   2  -4  -1 1172.28   42.30
   2  -4  -1 1361.96  130.59
   2  -4  -1  896.51   90.99
  -2   4   1  968.80   96.49
  -2   4   1 1105.89   42.20
   1  -4  -1  304.67   11.40
   1  -4  -1  288.27   11.70
   1  -4  -1  298.67   11.30
  -1   4   1  298.97   11.70
  -1   4   1  306.77   11.40
  -1   4   1  303.47   11.30
  -1   4   1  300.57   11.30
   0  -4  -1  709.83   25.60
   0  -4  -1  666.73   25.30
   0  -4  -1  651.43   26.00
   0  -4  -1  703.03   25.60
   0   4   1  680.43   25.30
   0   4   1  703.73   25.50
  -1  -4  -1 2000.60  137.79
  -1  -4  -1 1807.02   70.99
  -1  -4  -1 2176.08  172.48
   1   4   1 1872.41  129.19
   1   4   1 1865.41   70.89
  -2  -4  -1  173.28    7.20
  -2  -4  -1  183.38    7.50
  -2  -4  -1  189.88    7.50
  -2  -4  -1  196.28    8.30
  -2  -4  -1  194.38    7.20
   2   4   1  202.38    7.20
   2   4   1  188.48    7.50
   2   4   1  196.18    8.30
   2   4   1  190.08    7.20
   2   4   1  179.68    7.40
  -3  -4  -1   41.80    2.10
  -3  -4  -1   40.40    1.80
  -3  -4  -1   36.80    2.80
  -3  -4  -1   42.50    1.80
  -3  -4  -1   39.70    2.10
  -3  -4  -1   39.50    2.50
   3   4   1   43.10    1.80
   3   4   1   44.00    3.00
   3   4   1   41.30    2.10
   3   4   1   41.30    1.80
  -4  -4  -1  628.84   23.00
  -4  -4  -1  630.24   23.00
  -4  -4  -1  599.74   23.60
  -4  -4  -1  632.64   23.20
  -4  -4  -1  608.04   23.20
   4   4   1  660.43   24.80
   4   4   1  590.94   23.20
   4   4   1  620.74   23.10
   4   4   1  625.74   23.50
  -5  -4  -1   29.60    1.40
  -5  -4  -1   30.30    1.50
  -5  -4  -1   29.10    1.90
  -5  -4  -1   30.60    1.30
   5   4   1   29.10    1.30
   5   4   1   32.00    3.00
   5   4   1   30.10    1.30
   5   4   1   30.30    1.80
  -6  -4  -1  173.08    7.40
  -6  -4  -1  181.18    6.90
  -6  -4  -1  176.38    6.70
   6   4   1  164.18   10.30
   6   4   1  185.08    7.30
  -7  -4  -1   53.59    2.80
  -7  -4  -1   47.50    2.20
   7   4   1   39.60    3.70
   7   4   1   52.29    2.70
  -8  -4  -1   16.80    1.50
  -8  -4  -1   13.20    1.00
   8   4   1   12.80    1.30
   8   4   1   11.50    2.40
  -9  -4  -1    1.90    0.50
  -9  -4  -1    2.60    0.90
   9   4   1    0.40    1.30
   9   4   1    2.70    0.80
  12  -5  -1    6.60    2.30
  12  -5  -1    0.50    1.50
 -12   5   1    3.70    0.60
 -12   5   1    3.10    0.60
  11  -5  -1    2.20    1.60
  11  -5  -1    3.90    1.60
 -11   5   1    3.30    0.60
 -11   5   1    3.60    0.80
  10  -5  -1    0.10    1.10
  10  -5  -1   -1.10    1.00
 -10   5   1    0.80    0.40
 -10   5   1    1.10    0.40
   9  -5  -1    1.10    1.40
   9  -5  -1    1.80    1.20
   9  -5  -1    1.00    0.60
  -9   5   1    0.80    0.40
  -9   5   1    1.70    0.40
  -9   5   1    1.00    0.40
   8  -5  -1    6.90    1.40
   8  -5  -1    5.10    0.80
   8  -5  -1    4.40    1.40
   8  -5  -1    3.90    0.60
  -8   5   1    5.10    0.60
  -8   5   1    4.40    0.60
  -8   5   1    5.30    0.60
  -8   5   1    4.80    0.80
   7  -5  -1   57.89    2.80
   7  -5  -1   56.09    2.50
   7  -5  -1   53.29    3.60
   7  -5  -1   57.69    3.40
  -7   5   1   52.09    2.70
  -7   5   1   56.19    2.40
  -7   5   1   58.89    2.40
  -7   5   1   56.89    2.40
  -7   5   1   51.69    2.80
   6  -5  -1   75.19    4.20
   6  -5  -1   75.99    3.20
   6  -5  -1   80.09    3.50
   6  -5  -1   71.49    3.10
   6  -5  -1   78.19    3.90
  -6   5   1   73.89    3.10
  -6   5   1   71.69    3.90
  -6   5   1   77.29    3.10
  -6   5   1   75.79    3.50
  -6   5   1   80.39    3.10
   5  -5  -1   30.50    2.30
   5  -5  -1   29.10    1.40
   5  -5  -1   30.00    1.70
   5  -5  -1   27.60    1.30
   5  -5  -1   30.80    2.00
   5  -5  -1   28.60    1.40
  -5   5   1   32.70    1.30
  -5   5   1   27.20    2.00
  -5   5   1   31.50    1.90
  -5   5   1   28.90    1.30
  -5   5   1   31.10    1.40
  -5   5   1   28.10    1.60
   4  -5  -1  119.09    4.70
   4  -5  -1  116.39    4.60
   4  -5  -1  123.69    5.00
   4  -5  -1  120.99    4.90
   4  -5  -1  114.29    5.40
   4  -5  -1  115.99    4.70
  -4   5   1  122.59    4.90
  -4   5   1  119.79    4.80
  -4   5   1  113.59    5.30
  -4   5   1  123.59    4.70
  -4   5   1  112.39    4.60
  -4   5   1  119.39    4.50
   3  -5  -1   29.90    1.40
   3  -5  -1   25.10    1.90
   3  -5  -1   30.60    1.40
   3  -5  -1   30.90    1.60
   3  -5  -1   28.70    1.30
  -3   5   1   29.20    1.80
  -3   5   1   30.30    1.20
  -3   5   1   28.90    1.30
  -3   5   1   28.10    1.40
  -3   5   1   29.10    1.40
  -3   5   1   28.50    1.30
   2  -5  -1   24.80    1.70
   2  -5  -1   24.60    1.20
   2  -5  -1   23.70    1.10
   2  -5  -1   25.30    1.30
   2  -5  -1   24.40    1.20
  -2   5   1   25.10    1.20
  -2   5   1   23.90    1.00
  -2   5   1   25.00    1.20
  -2   5   1   24.50    1.30
  -2   5   1   24.00    1.60
   1  -5  -1   55.29    2.30
   1  -5  -1   53.99    2.30
   1  -5  -1   53.09    2.00
   1  -5  -1   54.09    2.80
   1  -5  -1   51.39    2.30
   1  -5  -1   51.29    2.00
  -1   5   1   49.50    2.30
  -1   5   1   50.29    2.20
  -1   5   1   52.69    2.00
  -1   5   1   51.09    2.70
  -1   5   1   52.59    2.40
   0  -5  -1  125.29    5.00
   0  -5  -1  109.19    5.40
   0  -5  -1  121.09    4.60
   0  -5  -1  120.99    4.80
   0  -5  -1  128.89    4.60
   0  -5  -1  123.99    5.60
   0   5   1  126.29    4.60
   0   5   1  122.39    4.90
   0   5   1  124.49    4.60
   0   5   1  121.99    5.00
  -1  -5  -1  698.83   25.70
  -1  -5  -1  692.73   26.60
   1   5   1  657.13   25.50
   1   5   1  719.83   26.50
   1   5   1  653.83   25.70
   1   5   1  686.23   25.40
   1   5   1  686.53   25.70
  -2  -5  -1   59.49    2.70
  -2  -5  -1   59.99    3.50
  -2  -5  -1   58.59    2.70
  -2  -5  -1   58.49    2.40
  -2  -5  -1   54.39    2.50
   2   5   1   56.79    2.40
   2   5   1   57.69    2.70
   2   5   1   65.99    3.60
   2   5   1   55.89    2.70
   2   5   1   57.69    2.50
  -3  -5  -1  413.86   15.00
  -3  -5  -1  401.26   15.30
  -3  -5  -1  394.86   15.10
   3   5   1  359.46   15.30
   3   5   1  381.26   15.20
   3   5   1  406.86   15.00
   3   5   1  437.16   16.50
  -4  -5  -1  144.59    6.20
  -4  -5  -1  152.28    5.80
  -4  -5  -1  136.89    5.80
   4   5   1  148.39    5.70
   4   5   1  157.58    8.20
  -5  -5  -1    6.30    0.90
  -5  -5  -1    5.20    0.60
   5   5   1    7.80    0.90
   5   5   1    5.10    0.50
   5   5   1    6.20    1.70
  -6  -5  -1   34.20    2.40
  -6  -5  -1   37.90    1.80
   6   5   1   36.60    2.10
   6   5   1   37.10    3.40
  -7  -5  -1   60.09    2.70
  -7  -5  -1   63.99    3.20
   7   5   1   65.09    3.10
   7   5   1   51.49    4.30
  -8  -5  -1   16.90    1.10
  -8  -5  -1   18.50    1.60
   8   5   1   11.50    1.90
   8   5   1   15.60    2.60
  -9  -5  -1    0.60    0.60
  -9  -5  -1    0.30    0.40
   9   5   1    0.00    0.60
   9   5   1    0.80    1.50
  12  -6  -1    6.80    1.90
  12  -6  -1    6.80    2.00
 -12   6   1    9.30    0.90
 -12   6   1    9.70    0.90
  11  -6  -1    0.30    1.40
  11  -6  -1    0.80    1.20
 -11   6   1    0.20    0.40
 -11   6   1   -0.20    0.40
  10  -6  -1   10.10    2.30
  10  -6  -1    8.70    1.20
  10  -6  -1    9.90    1.90
 -10   6   1    9.60    0.80
 -10   6   1    9.80    0.80
   9  -6  -1   28.50    2.60
   9  -6  -1   24.60    1.70
   9  -6  -1   23.60    2.80
  -9   6   1   23.10    1.30
  -9   6   1   24.30    1.40
  -9   6   1   24.10    1.30
   8  -6  -1   49.99    3.80
   8  -6  -1   54.69    3.60
   8  -6  -1   57.59    2.90
  -8   6   1   57.79    2.60
  -8   6   1   55.29    2.50
  -8   6   1   55.99    2.40
   7  -6  -1   76.19    3.30
   7  -6  -1   63.69    2.90
   7  -6  -1   72.49    3.90
   7  -6  -1   64.29    4.10
   7  -6  -1   68.79    3.00
  -7   6   1   64.99    3.70
  -7   6   1   71.39    2.90
  -7   6   1   71.89    3.00
  -7   6   1   65.69    2.80
  -7   6   1   66.79    3.30
   6  -6  -1   31.70    1.60
   6  -6  -1   33.60    2.30
   6  -6  -1   33.20    1.90
   6  -6  -1   30.40    2.50
   6  -6  -1   32.70    1.60
  -6   6   1   30.80    2.20
  -6   6   1   34.50    1.50
  -6   6   1   29.70    1.50
  -6   6   1   34.10    1.60
  -6   6   1   33.40    1.80
   5  -6  -1    3.00    0.80
   5  -6  -1    3.50    0.60
   5  -6  -1    2.20    0.80
   5  -6  -1    2.70    0.40
   5  -6  -1    2.50    0.30
   5  -6  -1    2.80    0.40
  -5   6   1    2.30    0.40
  -5   6   1    2.80    0.40
  -5   6   1    2.00    0.70
  -5   6   1    2.80    0.70
  -5   6   1    2.10    0.50
  -5   6   1    2.80    0.30
   4  -6  -1   99.99    4.10
   4  -6  -1  103.99    4.20
   4  -6  -1  113.49    4.60
   4  -6  -1  108.09    4.20
   4  -6  -1  110.89    4.50
   4  -6  -1  101.29    5.00
  -4   6   1   99.69    4.10
  -4   6   1  106.69    4.00
  -4   6   1  106.19    4.30
  -4   6   1  104.29    4.20
  -4   6   1  103.59    4.90
  -4   6   1  102.99    4.20
   3  -6  -1   10.20    0.70
   3  -6  -1    8.90    0.70
   3  -6  -1    9.30    1.20
   3  -6  -1    9.40    1.00
   3  -6  -1    9.50    0.60
  -3   6   1    9.70    0.70
  -3   6   1   11.00    0.70
  -3   6   1   10.90    0.80
  -3   6   1    9.30    0.60
  -3   6   1    9.40    1.10
   2  -6  -1   79.19    3.30
   2  -6  -1   74.99    3.00
   2  -6  -1   81.69    3.30
   2  -6  -1   79.59    3.20
   2  -6  -1   73.69    3.80
  -2   6   1   78.59    3.20
  -2   6   1   77.09    3.00
  -2   6   1   74.69    3.20
  -2   6   1   72.09    4.00
  -2   6   1   77.79    3.20
   1  -6  -1  317.37   11.60
   1  -6  -1  285.07   12.40
   1  -6  -1  308.67   11.90
   1  -6  -1  318.47   12.80
   1  -6  -1  315.17   11.60
  -1   6   1  315.97   11.60
  -1   6   1  342.77   11.90
  -1   6   1  293.77   11.90
  -1   6   1  304.07   11.80
   0  -6  -1  236.98    9.90
   0  -6  -1  230.48    8.60
   0  -6  -1  221.48    9.60
   0  -6  -1  216.68    8.90
   0  -6  -1  232.28    8.70
   0  -6  -1  235.78    9.10
   0  -6  -1  230.58    9.10
   0   6   1  242.58    9.10
   0   6   1  232.48    9.10
   0   6   1  234.68    8.70
   0   6   1  230.58    8.90
   0   6   1  248.38    8.70
  -1  -6  -1   44.20    2.20
  -1  -6  -1   44.00    1.80
  -1  -6  -1   39.00    2.60
  -1  -6  -1   42.80    2.00
  -1  -6  -1   42.90    2.80
  -1  -6  -1   43.40    2.10
   1   6   1   39.70    2.10
   1   6   1   41.20    1.80
   1   6   1   44.20    1.90
   1   6   1   41.20    2.10
  -2  -6  -1    3.00    0.50
  -2  -6  -1    3.00    0.60
  -2  -6  -1    3.40    0.40
   2   6   1    2.60    1.00
   2   6   1    3.80    0.50
   2   6   1    2.50    0.40
   2   6   1    2.30    0.50
  -3  -6  -1  298.97   10.80
  -3  -6  -1  286.17   11.20
  -3  -6  -1  271.17   11.00
   3   6   1  274.27   10.90
   3   6   1  294.67   10.90
   3   6   1  293.67   12.40
   3   6   1  282.47   11.20
  -4  -6  -1    5.60    0.90
  -4  -6  -1    4.20    0.70
  -4  -6  -1    5.70    0.60
   4   6   1    5.90    0.90
   4   6   1    5.50    1.50
   4   6   1    5.20    0.60
  -5  -6  -1  177.88    7.50
  -5  -6  -1  176.88    7.10
   5   6   1  176.98    8.90
   5   6   1  192.38    7.50
   5   6   1  184.78    7.10
  -6  -6  -1   68.39    3.00
   6   6   1   62.29    4.60
   6   6   1   73.49    3.40
  -7  -6  -1   44.10    2.50
  -7  -6  -1   41.20    2.10
   7   6   1   46.00    2.50
   7   6   1   40.60    3.80
  -8  -6  -1    0.40    0.60
  -8  -6  -1    0.70    0.40
   8   6   1    1.00    0.70
   8   6   1   -0.10    1.50
  12  -7  -1   24.00    3.10
  12  -7  -1   19.50    2.90
 -12   7   1   23.60    1.40
 -12   7   1   24.50    1.50
  11  -7  -1    7.10    2.00
  11  -7  -1    8.30    2.00
 -11   7   1    9.70    0.90
 -11   7   1    9.10    0.80
  10  -7  -1   45.40    2.70
  10  -7  -1   47.20    3.70
  10  -7  -1   42.70    3.70
 -10   7   1   46.30    2.10
 -10   7   1   45.50    2.10
   9  -7  -1   45.90    2.60
   9  -7  -1   43.90    3.60
   9  -7  -1   50.09    3.60
  -9   7   1   49.99    2.20
  -9   7   1   49.30    2.20
  -9   7   1   48.30    2.30
   8  -7  -1    0.10    0.90
   8  -7  -1   -0.10    0.90
   8  -7  -1    0.00    0.40
  -8   7   1    0.20    0.30
  -8   7   1    0.10    0.30
  -8   7   1    0.30    0.30
   7  -7  -1   22.90    1.60
   7  -7  -1   21.30    1.30
   7  -7  -1   21.50    1.30
   7  -7  -1   26.30    2.20
  -7   7   1   20.70    1.60
  -7   7   1   19.00    1.90
  -7   7   1   24.10    1.20
  -7   7   1   24.30    1.40
  -7   7   1   23.60    1.20
   6  -7  -1   37.20    1.80
   6  -7  -1   40.50    2.50
   6  -7  -1   36.20    2.80
   6  -7  -1   37.10    1.80
  -6   7   1   39.20    1.80
  -6   7   1   35.80    1.70
  -6   7   1   37.30    1.60
  -6   7   1   37.30    2.00
  -6   7   1   37.20    2.30
   5  -7  -1  167.88    7.00
   5  -7  -1  179.68    7.20
   5  -7  -1  173.48    8.10
   5  -7  -1  181.58    7.10
   5  -7  -1  181.18    7.40
   5  -7  -1  190.28    7.60
  -5   7   1  187.18    7.10
  -5   7   1  177.68    7.00
  -5   7   1  174.98    7.20
  -5   7   1  206.98    7.90
  -5   7   1  189.38    6.90
   4  -7  -1   -0.10    0.20
   4  -7  -1    0.40    0.20
   4  -7  -1    0.10    0.60
   4  -7  -1    0.30    0.60
   4  -7  -1    0.00    0.20
  -4   7   1    0.30    0.20
  -4   7   1    0.40    0.20
  -4   7   1   -0.20    0.40
  -4   7   1   -0.20    0.30
  -4   7   1    0.50    0.40
  -4   7   1    0.10    0.20
   3  -7  -1   19.70    1.00
   3  -7  -1   20.70    1.40
   3  -7  -1   18.80    1.10
   3  -7  -1   19.30    1.70
   3  -7  -1   19.00    1.10
  -3   7   1   20.70    1.00
  -3   7   1   17.60    1.50
  -3   7   1   22.40    1.20
  -3   7   1   19.20    1.20
  -3   7   1   20.60    1.10
   2  -7  -1  248.08    9.40
   2  -7  -1  230.88   10.00
   2  -7  -1  244.38    9.10
   2  -7  -1  237.88    9.30
   2  -7  -1  248.98    9.50
  -2   7   1  245.08    9.30
  -2   7   1  253.67    9.10
  -2   7   1  232.28   10.00
  -2   7   1  241.78    9.40
  -2   7   1  241.08    9.40
   1  -7  -1  195.08    7.70
   1  -7  -1  200.48    7.40
   1  -7  -1  196.98    8.60
   1  -7  -1  188.98    8.40
   1  -7  -1  198.58    7.40
   1  -7  -1  199.78    7.80
   1  -7  -1  206.78    7.80
  -1   7   1  185.58    7.40
  -1   7   1  201.18    7.70
  -1   7   1  196.68    7.70
  -1   7   1  205.88    7.40
  -1   7   1  190.28    7.80
   0  -7  -1  133.69    5.60
   0  -7  -1  139.69    5.20
   0  -7  -1  135.39    6.50
   0  -7  -1  130.59    5.40
   0  -7  -1  137.59    5.60
   0  -7  -1  131.79    6.30
   0   7   1  127.09    5.20
   0   7   1  134.59    5.40
   0   7   1  146.09    5.60
  -1  -7  -1   37.90    2.60
  -1  -7  -1   39.60    1.70
  -1  -7  -1   44.30    2.20
  -1  -7  -1   38.80    1.90
   1   7   1   39.70    1.90
   1   7   1   41.50    2.00
   1   7   1   37.80    1.70
  -2  -7  -1  427.26   16.40
  -2  -7  -1  386.96   16.20
  -2  -7  -1  436.66   16.00
   2   7   1  428.26   16.40
   2   7   1  416.96   16.00
   2   7   1  461.25   16.10
  -3  -7  -1  157.18    6.60
  -3  -7  -1  148.49    6.40
  -3  -7  -1  159.98    6.20
   3   7   1  163.78    6.30
   3   7   1  156.68    7.70
   3   7   1  167.18    6.60
  -4  -7  -1    2.90    0.70
  -4  -7  -1    2.80    0.40
   4   7   1    3.20    0.60
   4   7   1    2.50    1.30
   4   7   1    3.00    0.70
  -5  -7  -1    8.30    1.10
  -5  -7  -1    7.80    0.70
   5   7   1    7.70    1.80
   5   7   1    7.00    1.00
  -6  -7  -1    7.40    1.10
  -6  -7  -1    4.90    0.70
   6   7   1    7.10    1.90
   6   7   1    6.70    1.00
  -7  -7  -1   13.50    1.40
  -7  -7  -1   10.30    1.00
   7   7   1   13.80    1.40
   7   7   1   13.10    2.40
  -8  -7  -1    0.60    0.50
  -8  -7  -1    0.90    0.70
   8   7   1    0.00    0.60
   8   7   1    2.30    1.60
  12  -8  -1    7.40    2.20
  12  -8  -1    9.80    3.60
 -12   8   1   12.80    1.10
 -12   8   1   10.30    0.90
  11  -8  -1    5.50    2.30
  11  -8  -1    7.30    1.90
 -11   8   1    8.00    0.80
 -11   8   1    9.70    0.90
  10  -8  -1   14.60    2.40
  10  -8  -1   13.20    2.40
 -10   8   1   13.40    1.00
 -10   8   1   13.20    1.00
 -10   8   1   15.70    1.60
   9  -8  -1   38.50    3.40
   9  -8  -1   41.40    3.30
  -9   8   1   44.00    2.00
  -9   8   1   41.90    1.90
  -9   8   1   41.90    2.10
   8  -8  -1   54.79    3.50
   8  -8  -1   46.90    3.60
   8  -8  -1   53.59    2.80
  -8   8   1   52.09    2.40
  -8   8   1   49.50    2.20
  -8   8   1   50.99    2.20
   7  -8  -1  120.09    5.30
   7  -8  -1  117.29    6.10
   7  -8  -1  116.39    4.90
  -7   8   1  118.09    4.70
  -7   8   1  113.99    4.80
  -7   8   1  127.69    4.70
  -7   8   1  114.29    5.40
   6  -8  -1  182.58    7.40
   6  -8  -1  191.68    7.80
   6  -8  -1  186.68    8.60
   6  -8  -1  193.88    8.10
  -6   8   1  191.88    7.20
  -6   8   1  192.88    7.40
  -6   8   1  177.28    7.50
  -6   8   1  190.08    7.20
   5  -8  -1   17.60    1.30
   5  -8  -1   20.70    1.20
   5  -8  -1   20.20    1.50
   5  -8  -1   21.50    1.70
   5  -8  -1   20.20    2.00
  -5   8   1   20.60    1.10
  -5   8   1   21.40    1.00
  -5   8   1   22.80    1.40
  -5   8   1   20.90    1.10
  -5   8   1   23.40    1.30
   4  -8  -1   19.20    1.10
   4  -8  -1   16.50    0.90
   4  -8  -1   18.20    1.50
   4  -8  -1   15.60    1.70
  -4   8   1   16.90    1.20
  -4   8   1   19.30    1.10
  -4   8   1   19.30    1.10
  -4   8   1   18.80    0.90
   3  -8  -1  101.49    4.30
   3  -8  -1  107.79    4.50
   3  -8  -1   98.99    5.10
   3  -8  -1   99.69    4.10
  -3   8   1  106.39    4.30
  -3   8   1   99.49    5.00
  -3   8   1  105.29    4.00
  -3   8   1  111.69    4.30
  -3   8   1  100.29    4.30
   2  -8  -1   73.69    4.00
   2  -8  -1   79.89    3.40
   2  -8  -1   76.79    3.00
   2  -8  -1   77.19    3.50
  -2   8   1   71.29    3.30
  -2   8   1   78.19    3.30
  -2   8   1   72.59    3.20
  -2   8   1   81.29    3.00
   1  -8  -1    0.30    0.20
   1  -8  -1    0.20    0.40
   1  -8  -1    0.10    0.20
   1  -8  -1    0.50    0.70
  -1   8   1    0.20    0.30
  -1   8   1   -0.20    0.20
  -1   8   1    0.10    0.20
   0  -8  -1   16.90    0.90
   0  -8  -1   20.10    1.40
   0  -8  -1   16.90    1.70
   0   8   1   17.40    1.10
   0   8   1   18.70    1.20
   0   8   1   18.10    0.90
  -1  -8  -1    0.40    0.50
  -1  -8  -1    1.30    0.70
  -1  -8  -1    0.80    0.30
   1   8   1    1.40    0.30
   1   8   1    1.70    0.40
   1   8   1    1.30    0.50
  -2  -8  -1   40.90    2.20
  -2  -8  -1   38.20    1.70
  -2  -8  -1   38.70    2.80
   2   8   1   32.90    1.80
   2   8   1   37.30    2.10
   2   8   1   41.40    1.90
  -3  -8  -1  156.08    6.40
  -3  -8  -1  161.68    6.90
   3   8   1  165.98    6.80
   3   8   1  175.58    6.60
  -4  -8  -1   12.30    0.90
  -4  -8  -1   13.10    1.30
   4   8   1   13.20    1.00
   4   8   1   11.50    2.20
   4   8   1   14.10    1.20
  -5  -8  -1    0.30    0.50
  -5  -8  -1    0.50    0.40
   5   8   1    1.20    0.60
   5   8   1    0.30    1.10
  -6  -8  -1   25.00    1.80
  -6  -8  -1   23.30    1.40
   6   8   1   25.10    1.80
   6   8   1   20.50    2.80
  -7  -8  -1    2.90    0.60
  -7  -8  -1    3.00    0.80
   7   8   1    3.20    0.80
   7   8   1    4.20    1.80
  12  -9  -1   10.10    2.30
 -12   9   1   12.30    1.30
 -12   9   1   10.80    0.90
  11  -9  -1    7.10    1.80
  11  -9  -1    5.20    1.90
 -11   9   1    7.80    0.90
 -11   9   1    8.60    0.80
  10  -9  -1    8.90    1.90
  10  -9  -1    6.70    1.70
 -10   9   1    7.00    0.70
 -10   9   1    6.50    0.80
 -10   9   1    5.60    0.90
   9  -9  -1   13.80    2.30
   9  -9  -1   16.30    1.50
   9  -9  -1   16.40    2.40
  -9   9   1   16.30    1.00
  -9   9   1   14.50    1.20
  -9   9   1   15.40    1.00
   8  -9  -1   54.99    3.60
   8  -9  -1   46.50    3.70
   8  -9  -1   51.49    2.90
  -8   9   1   53.99    2.40
  -8   9   1   54.39    2.30
  -8   9   1   55.59    2.50
   7  -9  -1  217.58    9.30
   7  -9  -1  216.18    9.90
   7  -9  -1  216.98    8.90
  -7   9   1  218.58    8.20
  -7   9   1  212.28    8.30
  -7   9   1  212.78    8.50
   6  -9  -1  186.48    8.20
   6  -9  -1  192.38    8.00
  -6   9   1  196.18    7.30
  -6   9   1  201.48    7.60
  -6   9   1  183.28    7.50
  -6   9   1  192.48    7.40
   5  -9  -1    0.80    0.80
   5  -9  -1    0.70    0.30
   5  -9  -1    0.10    0.70
   5  -9  -1    1.70    0.60
  -5   9   1    0.70    0.30
  -5   9   1    1.10    0.40
   4  -9  -1    1.90    0.50
   4  -9  -1    1.20    0.80
   4  -9  -1    2.90    0.80
   4  -9  -1    2.00    0.40
  -4   9   1    1.50    0.40
  -4   9   1    2.60    0.50
  -4   9   1    1.80    0.30
   3  -9  -1   31.20    1.90
   3  -9  -1   27.30    2.20
   3  -9  -1   27.90    1.30
  -3   9   1   28.60    1.30
  -3   9   1   28.30    1.60
  -3   9   1   28.20    1.50
   2  -9  -1  125.19    5.20
   2  -9  -1  118.69    5.80
   2  -9  -1  115.09    4.70
  -2   9   1  120.09    5.00
  -2   9   1  118.99    4.60
  -2   9   1  121.19    4.90
   1  -9  -1  183.78    7.40
   1  -9  -1  201.68    8.80
   1  -9  -1  201.88    8.00
   1  -9  -1  199.48    7.50
  -1   9   1  202.88    7.90
  -1   9   1  196.58    7.40
  -1   9   1  205.68    7.80
  -1   9   1  186.78    7.40
   0  -9  -1   22.60    1.20
   0  -9  -1   25.40    2.10
   0  -9  -1   25.20    1.60
   0   9   1   23.70    1.40
   0   9   1   21.90    1.10
   0   9   1   23.60    1.50
  -1  -9  -1    7.90    1.50
  -1  -9  -1    6.00    0.60
  -1  -9  -1    6.10    0.90
   1   9   1    6.20    0.70
   1   9   1    6.10    0.80
  -2  -9  -1   20.60    2.10
  -2  -9  -1   20.30    1.20
  -2  -9  -1   20.60    1.60
   2   9   1   20.60    1.50
   2   9   1   20.00    1.30
  -3  -9  -1    8.10    0.70
  -3  -9  -1    7.40    1.50
  -3  -9  -1    8.30    1.10
   3   9   1    7.10    1.00
   3   9   1    8.10    0.80
  -4  -9  -1   79.39    4.60
  -4  -9  -1   70.29    3.30
  -4  -9  -1   83.89    3.80
   4   9   1   75.89    3.60
  -5  -9  -1   10.20    0.90
  -5  -9  -1   11.40    1.30
   5   9   1   12.40    1.30
  -6  -9  -1    8.30    1.20
  -6  -9  -1    4.00    0.70
   6   9   1    3.60    1.60
   6   9   1    5.20    0.90
  12 -10  -1    2.20    2.10
 -12  10   1    1.20    0.50
  11 -10  -1    0.90    2.10
  11 -10  -1    1.50    1.70
 -11  10   1    0.80    0.40
  10 -10  -1    9.30    2.20
  10 -10  -1   10.20    2.10
 -10  10   1    8.90    1.00
 -10  10   1    8.20    0.80
   9 -10  -1    0.30    0.90
   9 -10  -1    0.30    1.20
  -9  10   1   -0.30    0.30
  -9  10   1    0.10    0.40
   8 -10  -1   18.80    2.40
   8 -10  -1   23.10    2.40
   8 -10  -1   17.30    1.70
  -8  10   1   18.70    1.30
  -8  10   1   17.40    1.10
   7 -10  -1    0.90    0.60
   7 -10  -1    2.30    1.10
   7 -10  -1    1.70    1.10
  -7  10   1    2.30    0.40
  -7  10   1    2.00    0.40
  -7  10   1    1.70    0.50
   6 -10  -1   49.10    3.50
   6 -10  -1   53.09    2.90
   6 -10  -1   57.29    3.20
  -6  10   1   54.99    2.50
  -6  10   1   53.79    2.30
   5 -10  -1   18.20    2.00
   5 -10  -1   17.70    1.70
  -5  10   1   18.80    1.00
  -5  10   1   18.00    1.20
   4 -10  -1    7.40    1.10
   4 -10  -1    9.50    1.50
   4 -10  -1    9.10    0.70
  -4  10   1   10.50    0.70
  -4  10   1   10.70    0.80
  -4  10   1    9.90    0.90
   3 -10  -1   67.19    3.90
   3 -10  -1   66.99    3.30
   3 -10  -1   59.49    2.70
  -3  10   1   69.19    2.70
  -3  10   1   65.79    2.90
   2 -10  -1   20.90    1.50
   2 -10  -1   18.20    1.90
  -2  10   1   19.90    1.20
  -2  10   1   17.60    0.90
  -2  10   1   17.20    1.20
   1 -10  -1   50.09    3.30
   1 -10  -1   47.40    2.60
   1 -10  -1   47.40    2.20
  -1  10   1   46.50    2.00
  -1  10   1   49.80    2.40
  -1  10   1   48.60    2.30
   0 -10  -1   42.10    2.30
   0 -10  -1   49.80    3.30
   0 -10  -1   50.89    2.70
   0  10   1   47.20    2.30
   0  10   1   49.00    2.40
  -1 -10  -1   27.10    1.80
  -1 -10  -1   25.50    2.30
   1  10   1   25.00    1.70
   1  10   1   25.00    1.50
  -2 -10  -1   77.69    4.50
  -2 -10  -1   74.09    3.60
   2  10   1   70.99    3.30
   2  10   1   70.79    3.50
  -3 -10  -1   33.40    2.90
  -3 -10  -1   35.80    2.10
  -3 -10  -1   31.00    1.70
   3  10   1   33.80    1.90
   3  10   1   32.10    2.00
  -4 -10  -1   39.60    2.40
  -4 -10  -1   38.30    3.20
  -4 -10  -1   40.50    2.10
   4  10   1   40.60    2.30
  -5 -10  -1    0.50    0.60
  -5 -10  -1    0.50    0.50
  -5 -10  -1    0.90    1.00
   5  10   1    0.90    0.60
  12 -11  -1    0.40    1.40
 -12  11   1    0.00    0.40
  11 -11  -1    9.90    2.20
  11 -11  -1    9.60    2.00
 -11  11   1   13.30    1.00
  10 -11  -1    2.50    1.50
  10 -11  -1    1.90    1.50
 -10  11   1    4.10    0.60
 -10  11   1    2.50    0.70
   9 -11  -1   13.80    2.30
   9 -11  -1   12.40    2.10
  -9  11   1   13.20    0.90
  -9  11   1   14.40    1.10
   8 -11  -1   30.90    3.00
   8 -11  -1   30.80    2.30
   8 -11  -1   29.60    2.80
  -8  11   1   29.70    1.50
   7 -11  -1    0.80    0.90
   7 -11  -1   -0.20    1.00
   7 -11  -1   -0.50    0.50
  -7  11   1    0.00    0.30
  -7  11   1    0.10    0.30
   6 -11  -1    3.40    1.30
   6 -11  -1    3.20    0.80
  -6  11   1    5.10    0.90
  -6  11   1    4.40    0.60
   5 -11  -1    5.90    1.30
   5 -11  -1    6.40    1.20
  -5  11   1    6.00    0.60
  -5  11   1    6.00    0.80
   4 -11  -1    2.90    1.10
   4 -11  -1    1.30    0.70
  -4  11   1    2.30    0.50
  -4  11   1    2.10    0.50
  -4  11   1    2.50    0.40
   3 -11  -1   76.79    4.30
   3 -11  -1   79.09    3.70
  -3  11   1   68.39    3.20
  -3  11   1   73.59    3.30
  -3  11   1   73.29    3.00
   2 -11  -1    8.10    1.50
   2 -11  -1   10.60    1.20
  -2  11   1   11.30    1.00
  -2  11   1   10.00    0.70
  -2  11   1    9.90    0.90
   1 -11  -1    1.10    0.60
   1 -11  -1    1.60    0.80
  -1  11   1    1.30    0.50
  -1  11   1    1.20    0.50
   0 -11  -1   14.60    1.90
   0 -11  -1   14.10    1.40
   0  11   1   14.40    1.20
   0  11   1   15.80    1.10
  -1 -11  -1   69.09    4.20
  -1 -11  -1   69.39    3.40
  -1 -11  -1   54.49    3.30
   1  11   1   67.39    3.30
   1  11   1   72.29    3.10
  -2 -11  -1   14.40    1.90
  -2 -11  -1   14.80    1.40
   2  11   1   13.70    1.20
   2  11   1   13.40    1.30
  -3 -11  -1   81.59    4.90
  -3 -11  -1   79.69    4.00
   3  11   1   84.39    3.80
   3  11   1   79.79    3.90
  -4 -11  -1   13.40    1.50
  -4 -11  -1   14.30    2.20
   4  11   1   14.40    1.30
  11 -12  -1   11.50    2.50
 -11  12   1   13.40    1.00
  10 -12  -1    2.80    1.60
  10 -12  -1    3.30    1.80
 -10  12   1    2.60    0.50
 -10  12   1    2.40    0.70
   9 -12  -1   -0.90    1.20
   9 -12  -1    0.40    1.30
  -9  12   1   -0.30    0.40
  -9  12   1    0.30    0.30
   8 -12  -1    6.00    1.70
   8 -12  -1    6.60    1.60
  -8  12   1    7.40    0.70
  -8  12   1    7.70    0.90
   7 -12  -1    0.90    0.60
   7 -12  -1    0.60    0.90
   7 -12  -1    1.40    1.00
  -7  12   1    0.90    0.40
  -7  12   1    0.70    0.40
   6 -12  -1   62.59    4.00
   6 -12  -1   62.19    3.50
   6 -12  -1   60.19    3.50
  -6  12   1   58.99    2.60
  -6  12   1   61.19    2.80
   5 -12  -1    1.60    1.00
   5 -12  -1    0.80    0.90
  -5  12   1    2.70    0.50
  -5  12   1    2.70    0.60
  -5  12   1    3.90    0.50
   4 -12  -1   31.00    2.20
   4 -12  -1   26.70    2.40
  -4  12   1   26.30    1.60
  -4  12   1   25.10    1.30
  -4  12   1   27.40    1.60
   3 -12  -1   49.50    3.50
   3 -12  -1   54.59    3.00
  -3  12   1   56.39    2.60
  -3  12   1   53.39    2.70
  -3  12   1   51.19    2.30
   2 -12  -1    4.30    1.20
   2 -12  -1    4.30    0.90
  -2  12   1    4.50    0.70
  -2  12   1    2.60    0.60
   1 -12  -1    0.50    0.60
   1 -12  -1    0.40    0.80
  -1  12   1   -0.20    0.40
  -1  12   1    0.70    0.50
   0 -12  -1    0.10    0.70
   0 -12  -1   -0.20    0.50
   0  12   1    0.10    0.40
   0  12   1    0.20    0.40
  -1 -12  -1    2.40    0.80
  -1 -12  -1    1.80    1.00
   1  12   1    1.80    0.70
   1  12   1    2.30    0.60
  -2 -12  -1   38.40    2.30
  -2 -12  -1   31.90    2.90
   2  12   1   34.80    2.00
   2  12   1   34.60    2.10
  -3 -12  -1   40.10    2.40
  -3 -12  -1   37.30    3.20
   3  12   1   37.50    2.30
  10 -13  -1   -0.30    1.50
  10 -13  -1    1.80    1.50
 -10  13   1    1.70    0.60
 -10  13   1    2.30    0.60
   9 -13  -1    0.80    1.10
   9 -13  -1    2.60    1.50
  -9  13   1    0.40    0.70
  -9  13   1    0.40    0.50
   8 -13  -1   14.20    2.30
   8 -13  -1   12.70    2.10
  -8  13   1   14.90    1.00
  -8  13   1   14.50    1.20
   7 -13  -1    5.50    1.10
   7 -13  -1    4.60    1.40
   7 -13  -1    3.60    1.30
  -7  13   1    6.30    0.80
  -7  13   1    4.90    0.60
   6 -13  -1    3.20    1.20
   6 -13  -1    2.80    1.20
   6 -13  -1    2.30    0.90
  -6  13   1    3.30    0.70
  -6  13   1    2.50    0.50
   5 -13  -1   94.49    5.20
   5 -13  -1   89.99    5.10
  -5  13   1   88.19    4.00
  -5  13   1   90.69    4.00
   4 -13  -1    2.50    0.90
   4 -13  -1    1.60    0.90
  -4  13   1    1.80    0.50
  -4  13   1    3.30    0.50
  -4  13   1    2.60    0.60
   3 -13  -1    8.30    1.50
   3 -13  -1    8.80    1.40
  -3  13   1    8.50    1.00
  -3  13   1    8.20    0.90
   2 -13  -1   28.90    2.60
   2 -13  -1   29.60    2.10
  -2  13   1   27.50    1.70
  -2  13   1   28.10    1.80
   1 -13  -1    1.30    0.90
   1 -13  -1    1.10    0.70
  -1  13   1    1.70    0.60
  -1  13   1    0.60    0.60
   0 -13  -1    0.90    0.70
   0 -13  -1    0.70    0.90
   0  13   1    0.40    0.50
   0  13   1    0.60    0.50
  -1 -13  -1    1.20    0.70
  -1 -13  -1    1.60    1.10
   1  13   1    1.80    0.60
   1  13   1    2.00    0.60
  -2 -13  -1   13.60    1.50
  -2 -13  -1   13.90    2.20
   2  13   1   14.80    1.40
   2  13   1   13.80    1.30
  10 -14  -1    0.60    2.00
  10 -14  -1   -0.30    1.00
 -10  14   1   -0.10    0.50
 -10  14   1   -0.20    0.40
   9 -14  -1    4.80    1.60
   9 -14  -1    3.50    1.70
  -9  14   1    4.60    0.70
  -9  14   1    6.40    1.00
   8 -14  -1    4.60    1.50
   8 -14  -1    4.70    1.70
  -8  14   1    5.20    0.80
  -8  14   1    3.60    0.60
   7 -14  -1   27.90    2.80
   7 -14  -1   25.00    2.30
   7 -14  -1   25.70    2.60
  -7  14   1   27.30    1.70
  -7  14   1   25.50    1.50
   6 -14  -1   33.70    2.70
   6 -14  -1   34.30    2.60
   6 -14  -1   32.30    3.00
  -6  14   1   31.70    1.70
   5 -14  -1    2.80    1.30
   5 -14  -1    2.50    1.10
  -5  14   1    1.10    0.50
  -5  14   1    1.70    0.50
   4 -14  -1    0.20    0.70
   4 -14  -1    1.00    0.90
  -4  14   1    0.10    0.40
  -4  14   1    0.70    0.50
   3 -14  -1    9.90    1.80
   3 -14  -1   11.20    1.50
  -3  14   1   11.60    1.00
  -3  14   1    9.50    1.10
   2 -14  -1   25.70    2.60
   2 -14  -1   25.30    2.20
  -2  14   1   31.10    2.30
  -2  14   1   27.70    1.70
   1 -14  -1   23.30    2.00
   1 -14  -1   31.00    2.90
  -1  14   1   27.60    1.70
  -1  14   1   26.40    1.80
   0 -14  -1    0.50    0.70
   0 -14  -1    1.20    0.90
   0  14   1    0.20    0.50
   0  14   1    0.90    0.60
  -1 -14  -1   -0.10    0.60
  -1 -14  -1    0.70    1.10
   1  14   1    0.60    0.50
   1  14   1    0.30    0.60
   8 -15  -1    7.10    1.70
   8 -15  -1    5.80    1.80
  -8  15   1    7.80    1.00
  -8  15   1    4.00    0.60
   7 -15  -1    0.90    1.20
   7 -15  -1    0.30    1.00
  -7  15   1    0.30    0.40
  -7  15   1    0.40    0.50
   6 -15  -1   10.20    2.00
   6 -15  -1    5.40    1.40
   6 -15  -1   10.90    1.60
  -6  15   1    7.30    0.90
   5 -15  -1   16.10    2.10
   5 -15  -1   15.10    2.30
  -5  15   1   15.00    1.20
  -5  15   1   11.30    1.30
   4 -15  -1    3.60    1.20
  -4  15   1    3.70    0.70
  -4  15   1    3.10    0.80
   3 -15  -1   14.40    2.10
   3 -15  -1   13.90    1.80
  -3  15   1   13.20    1.30
  -3  15   1   12.70    1.10
   2 -15  -1    2.50    1.20
   2 -15  -1    1.60    0.90
  -2  15   1    1.70    0.60
  -2  15   1    1.50    0.60
   1 -15  -1    0.00    0.90
   1 -15  -1   -0.10    0.70
  -1  15   1    0.80    0.70
  -1  15   1   -0.20    0.50
  -4  16  -2    0.60    0.50
   4 -16   2    0.40    0.90
   4 -16   2   -0.20    1.10
  -5  16  -2    0.30    0.50
   5 -16   2    0.80    1.00
   5 -16   2   -0.60    1.00
  -1  15  -2   27.20    1.80
  -1  15  -2   27.40    1.90
   1 -15   2   30.10    2.30
   1 -15   2   27.30    2.90
  -2  15  -2    7.70    1.00
  -2  15  -2    8.70    1.00
   2 -15   2    8.90    1.40
   2 -15   2    7.50    1.70
  -3  15  -2   11.20    1.10
  -3  15  -2   11.20    1.20
   3 -15   2   12.20    1.70
   3 -15   2   13.50    2.20
  -4  15  -2    7.70    1.00
   4 -15   2   10.30    1.90
   4 -15   2   11.40    1.80
  -5  15  -2   17.90    1.30
   5 -15   2   18.50    2.20
   5 -15   2   15.10    2.40
  -6  15  -2   -0.20    0.40
   6 -15   2    0.60    1.00
   6 -15   2    0.30    1.00
  -7  15  -2    0.90    0.50
  -7  15  -2    0.50    0.40
   7 -15   2    0.60    1.40
   7 -15   2    1.60    1.20
  -8  15  -2    1.70    0.80
  -8  15  -2    0.40    0.40
   8 -15   2    0.20    1.40
   8 -15   2    2.20    1.50
   1  14  -2   26.10    1.70
   1  14  -2   25.00    1.80
  -1 -14   2   27.60    2.00
   0  14  -2    7.70    1.00
   0  14  -2    8.70    1.30
   0 -14   2    6.20    1.10
   0 -14   2    7.20    1.70
  -1  14  -2   17.90    1.50
  -1  14  -2   21.40    1.50
   1 -14   2   19.60    1.90
   1 -14   2   22.20    2.60
  -2  14  -2   20.70    1.60
  -2  14  -2   21.40    1.40
   2 -14   2   21.90    2.00
   2 -14   2   17.50    2.30
  -3  14  -2   10.00    1.10
  -3  14  -2   10.90    1.00
   3 -14   2   12.40    1.70
   3 -14   2    7.30    1.60
  -4  14  -2    1.00    0.50
  -4  14  -2    1.70    0.50
   4 -14   2    1.60    1.00
   4 -14   2    1.30    1.10
  -5  14  -2    8.60    0.80
  -5  14  -2    7.50    0.90
   5 -14   2    6.40    1.30
   5 -14   2   10.90    2.10
  -6  14  -2    1.20    0.50
  -6  14  -2    1.00    0.40
   6 -14   2    0.10    1.00
   6 -14   2    0.90    1.10
  -7  14  -2   15.70    1.10
  -7  14  -2   15.50    1.20
   7 -14   2   16.10    2.20
   7 -14   2   15.30    2.50
  -8  14  -2    5.70    0.70
  -8  14  -2    5.20    0.90
   8 -14   2    8.00    1.80
   8 -14   2    6.30    1.90
  -9  14  -2    2.60    0.50
  -9  14  -2    1.40    0.60
   9 -14   2    3.30    1.70
   9 -14   2    3.40    1.60
   3  13  -2    8.40    1.20
  -3 -13   2    9.60    1.30
   2  13  -2    8.70    1.10
   2  13  -2    9.20    1.20
  -2 -13   2    9.90    1.40
  -2 -13   2    9.80    2.00
   1  13  -2    8.00    1.00
   1  13  -2    8.20    1.10
  -1 -13   2    8.00    1.70
  -1 -13   2    6.50    1.10
   0  13  -2   21.90    1.40
   0  13  -2   20.30    1.60
   0 -13   2   21.70    1.80
   0 -13   2   19.60    2.30
  -1  13  -2    0.20    0.40
  -1  13  -2   -0.10    0.40
   1 -13   2   -0.70    0.70
   1 -13   2   -0.10    0.60
  -2  13  -2    4.40    0.70
  -2  13  -2    2.50    0.60
   2 -13   2    5.40    1.10
   2 -13   2    4.10    1.20
  -3  13  -2   11.60    1.00
  -3  13  -2   10.80    1.00
   3 -13   2   10.00    1.70
   3 -13   2   12.90    1.60
  -4  13  -2    8.30    0.90
  -4  13  -2    8.40    0.70
  -4  13  -2    8.90    0.90
   4 -13   2    9.10    1.40
   4 -13   2    9.20    1.70
  -5  13  -2    0.70    0.40
  -5  13  -2    0.10    0.30
  -5  13  -2   -0.20    0.30
   5 -13   2    0.50    0.90
   5 -13   2    0.40    0.80
  -6  13  -2    5.00    0.80
  -6  13  -2    4.70    0.60
   6 -13   2    2.80    1.10
   6 -13   2    5.50    1.40
  -7  13  -2   19.40    1.20
  -7  13  -2   19.10    1.30
   7 -13   2   17.20    2.60
   7 -13   2   21.60    2.40
  -8  13  -2    9.90    0.80
  -8  13  -2    8.60    1.00
   8 -13   2   10.80    2.00
   8 -13   2   11.20    2.20
  -9  13  -2   24.40    1.40
  -9  13  -2   25.20    1.70
   9 -13   2   26.30    3.00
   9 -13   2   24.60    3.10
 -10  13  -2    4.50    0.70
  10 -13   2    2.40    1.70
  10 -13   2    2.60    1.70
   4  12  -2    2.50    1.30
  -4 -12   2    3.70    1.40
  -4 -12   2    3.00    0.80
   3  12  -2    9.40    1.60
   3  12  -2   14.20    1.40
  -3 -12   2   14.80    2.10
  -3 -12   2   15.90    1.50
   2  12  -2   14.50    1.30
   2  12  -2   15.30    1.30
  -2 -12   2   12.80    1.30
  -2 -12   2   17.70    1.60
  -2 -12   2   14.90    2.10
   1  12  -2    3.90    0.80
  -1 -12   2    3.20    1.20
  -1 -12   2    2.40    0.70
   0  12  -2    0.10    0.50
   0  12  -2    0.30    0.40
   0 -12   2    0.20    0.50
   0 -12   2    0.20    0.50
   0 -12   2    0.20    0.70
  -1  12  -2    0.40    0.80
  -1  12  -2    0.90    0.50
   1 -12   2    1.20    0.70
   1 -12   2    1.20    0.70
   1 -12   2    1.30    0.90
  -2  12  -2   15.40    0.90
  -2  12  -2   16.80    1.20
  -2  12  -2   16.80    1.30
   2 -12   2   16.50    1.60
   2 -12   2   15.70    1.90
   2 -12   2   16.00    1.60
  -3  12  -2    0.90    0.30
  -3  12  -2    0.80    0.50
  -3  12  -2    0.80    0.40
   3 -12   2    1.20    0.90
   3 -12   2    1.90    1.00
  -4  12  -2    9.30    0.90
  -4  12  -2   10.00    0.90
  -4  12  -2    9.30    0.70
   4 -12   2   10.30    1.70
   4 -12   2    6.30    1.20
  -5  12  -2    7.30    0.70
  -5  12  -2    7.70    0.80
   5 -12   2    8.30    1.70
   5 -12   2    5.50    1.20
  -6  12  -2    6.10    0.80
  -6  12  -2    5.80    0.60
   6 -12   2    6.90    1.40
   6 -12   2    4.90    0.90
   6 -12   2    6.20    1.60
  -7  12  -2    0.10    0.40
  -7  12  -2    0.00    0.30
   7 -12   2   -0.20    1.00
   7 -12   2    1.20    1.10
  -8  12  -2    1.30    0.40
  -8  12  -2    0.90    0.50
   8 -12   2    0.70    1.20
   8 -12   2   -0.20    1.20
  -9  12  -2    1.60    0.40
  -9  12  -2    0.20    0.40
   9 -12   2   -0.20    1.20
   9 -12   2    0.50    1.30
 -10  12  -2    5.90    0.70
  10 -12   2    5.40    1.70
  10 -12   2    5.00    1.80
 -11  12  -2    0.90    0.40
  11 -12   2    0.30    1.70
  11 -12   2   -2.00    1.30
   5  11  -2    4.10    0.90
  -5 -11   2    4.50    0.80
  -5 -11   2    5.00    0.90
  -5 -11   2    4.30    1.60
   4  11  -2    0.10    0.50
   4  11  -2    0.90    0.60
  -4 -11   2    0.20    0.50
  -4 -11   2    0.70    1.00
  -4 -11   2    0.20    0.50
   3  11  -2    2.20    0.60
   3  11  -2    3.10    0.80
  -3 -11   2    1.40    0.70
  -3 -11   2    2.20    1.20
  -3 -11   2    1.20    0.50
   2  11  -2   17.30    1.50
   2  11  -2   19.30    1.30
  -2 -11   2   19.90    1.40
  -2 -11   2   21.10    1.70
  -2 -11   2   21.10    2.20
   1  11  -2    8.20    1.00
   1  11  -2   12.20    1.00
  -1 -11   2    7.30    0.90
  -1 -11   2   10.30    1.70
  -1 -11   2    9.50    1.20
   0  11  -2   44.50    2.40
   0  11  -2   43.30    2.20
   0 -11   2   43.90    3.10
   0 -11   2   45.50    2.50
   0 -11   2   44.80    2.30
  -1  11  -2  129.89    5.40
  -1  11  -2  127.69    5.50
  -1  11  -2  128.69    5.00
   1 -11   2  130.39    5.70
   1 -11   2  125.79    5.50
   1 -11   2  137.99    6.50
  -2  11  -2   76.09    3.50
  -2  11  -2   73.19    3.50
  -2  11  -2   80.79    3.20
   2 -11   2   84.29    4.50
   2 -11   2   80.39    3.80
   2 -11   2   82.39    3.90
  -3  11  -2   -0.20    0.40
  -3  11  -2    0.40    0.30
  -3  11  -2    0.10    0.30
   3 -11   2    2.40    0.90
   3 -11   2   -0.30    0.60
   3 -11   2    0.20    0.60
  -4  11  -2  107.89    4.50
  -4  11  -2  119.99    4.80
  -4  11  -2  110.09    4.70
   4 -11   2  112.49    5.80
   4 -11   2  116.69    5.30
  -5  11  -2   48.50    2.30
  -5  11  -2   50.49    2.20
  -5  11  -2   50.79    2.40
   5 -11   2   48.90    3.40
   5 -11   2   48.50    3.00
  -6  11  -2    0.70    0.30
  -6  11  -2    0.70    0.40
   6 -11   2    0.00    0.50
   6 -11   2    0.30    0.90
   6 -11   2    0.40    0.80
  -7  11  -2    2.60    0.60
  -7  11  -2    3.50    0.50
  -7  11  -2    2.90    0.50
   7 -11   2    2.20    1.20
   7 -11   2    3.70    1.40
  -8  11  -2    2.40    0.50
  -8  11  -2    1.80    0.50
  -8  11  -2    2.00    0.50
   8 -11   2    1.70    1.10
   8 -11   2    1.30    1.20
  -9  11  -2   11.60    1.00
  -9  11  -2   12.20    1.10
  -9  11  -2   13.00    0.90
   9 -11   2   11.00    2.30
   9 -11   2   12.20    2.30
 -10  11  -2    0.20    0.40
 -10  11  -2   -0.30    0.30
  10 -11   2   -2.00    1.20
  10 -11   2   -0.40    1.10
 -11  11  -2   -0.20    0.40
  11 -11   2   -0.30    1.50
  11 -11   2    0.60    1.40
   6  10  -2    0.60    0.60
  -6 -10   2   -0.10    0.90
  -6 -10   2   -0.70    0.60
  -6 -10   2    0.20    0.40
   5  10  -2   14.10    1.40
  -5 -10   2   13.60    1.20
  -5 -10   2   16.50    2.20
  -5 -10   2   14.90    1.50
   4  10  -2   46.20    2.60
   4  10  -2   47.30    2.50
  -4 -10   2   46.30    2.30
  -4 -10   2   49.60    2.70
  -4 -10   2   53.39    3.70
   3  10  -2  140.09    5.80
  -3 -10   2  134.29    5.70
  -3 -10   2  145.09    6.10
  -3 -10   2  143.19    7.00
   2  10  -2   17.70    1.20
   2  10  -2   16.70    1.40
  -2 -10   2   15.30    1.90
  -2 -10   2   17.80    1.50
  -2 -10   2   16.10    1.10
   1  10  -2    1.00    0.50
   1  10  -2    0.70    0.50
  -1 -10   2    0.00    0.60
  -1 -10   2    0.60    0.50
  -1 -10   2    0.20    0.40
   0  10  -2    0.10    0.40
   0  10  -2    0.00    0.20
   0  10  -2    0.30    0.40
   0 -10   2    0.50    0.60
   0 -10   2   -0.40    0.50
   0 -10   2   -0.10    0.40
  -1  10  -2   82.79    3.80
  -1  10  -2   85.89    3.40
  -1  10  -2   96.59    4.70
   1 -10   2   84.69    4.00
   1 -10   2   87.49    4.50
   1 -10   2   79.69    3.70
  -2  10  -2  187.28    7.40
  -2  10  -2  200.48    7.40
  -2  10  -2  205.58    7.70
  -2  10  -2  192.38    7.80
   2 -10   2  175.88    7.50
   2 -10   2  198.38    7.90
   2 -10   2  200.78    8.60
   2 -10   2  194.58    8.00
  -3  10  -2    7.10    0.60
  -3  10  -2    7.60    0.90
  -3  10  -2    8.00    0.60
  -3  10  -2    8.00    0.80
   3 -10   2    8.00    0.90
   3 -10   2   10.30    1.40
   3 -10   2    6.60    0.60
   3 -10   2    9.70    1.30
   3 -10   2    9.00    1.30
  -4  10  -2    1.70    0.40
  -4  10  -2    2.40    0.40
  -4  10  -2    1.50    0.40
  -4  10  -2    2.30    0.50
   4 -10   2    0.80    0.70
   4 -10   2    2.30    1.00
   4 -10   2    0.90    0.40
   4 -10   2    2.60    1.00
  -5  10  -2    1.40    0.50
  -5  10  -2    1.70    0.40
   5 -10   2    1.30    0.90
   5 -10   2    1.00    0.90
  -6  10  -2   85.39    3.60
  -6  10  -2   79.79    3.40
  -6  10  -2   83.09    3.40
   6 -10   2   80.59    4.80
   6 -10   2   80.79    4.40
   6 -10   2   79.29    3.80
  -7  10  -2   19.70    1.30
  -7  10  -2   18.40    1.20
  -7  10  -2   19.40    1.10
   7 -10   2   19.40    2.30
   7 -10   2   17.30    2.30
  -8  10  -2   72.49    3.10
  -8  10  -2   69.39    3.20
  -8  10  -2   71.99    3.10
   8 -10   2   72.19    4.50
   8 -10   2   75.19    4.80
  -9  10  -2   38.10    2.00
  -9  10  -2   36.80    1.90
  -9  10  -2   37.00    1.80
   9 -10   2   37.40    3.40
   9 -10   2   36.50    3.30
 -10  10  -2    4.30    0.60
  10 -10   2    3.60    1.60
  10 -10   2    3.00    1.60
 -11  10  -2    1.20    0.50
 -11  10  -2    1.10    0.50
  11 -10   2    1.40    1.70
  11 -10   2    1.90    1.60
   7   9  -2    1.30    0.70
   7   9  -2    2.90    1.90
  -7  -9   2    0.70    0.60
  -7  -9   2    2.30    0.90
   6   9  -2    5.60    1.00
   6   9  -2    3.70    1.60
  -6  -9   2    4.30    0.70
  -6  -9   2    6.00    1.10
   5   9  -2    7.40    1.10
  -5  -9   2    7.60    0.90
  -5  -9   2    7.30    1.10
   4   9  -2   16.60    1.30
   4   9  -2   14.10    1.10
  -4  -9   2   14.10    1.10
  -4  -9   2   13.80    1.40
   3   9  -2    9.60    1.10
   3   9  -2   10.60    0.90
  -3  -9   2   11.50    1.20
  -3  -9   2   11.60    1.80
  -3  -9   2   11.80    0.90
   2   9  -2   27.10    1.70
   2   9  -2   25.80    1.50
  -2  -9   2   24.40    1.40
  -2  -9   2   26.00    1.70
  -2  -9   2   26.50    2.30
   1   9  -2  172.08    6.90
   1   9  -2  169.38    6.80
  -1  -9   2  168.58    7.00
  -1  -9   2  164.98    6.60
  -1  -9   2  166.18    7.60
   0   9  -2   60.69    2.80
   0   9  -2   61.89    2.90
   0   9  -2   56.69    2.50
   0   9  -2   59.79    2.40
   0   9  -2   60.69    2.40
   0  -9   2   58.19    3.00
   0  -9   2   59.59    2.70
   0  -9   2   62.29    3.50
  -1   9  -2  672.23   24.60
  -1   9  -2  669.53   25.00
  -1   9  -2  670.13   25.00
  -1   9  -2  660.43   24.80
  -1   9  -2  648.74   24.70
   1  -9   2  673.83   25.30
   1  -9   2  644.74   26.10
   1  -9   2  673.83   25.80
   1  -9   2  663.63   24.90
  -2   9  -2  184.48    7.20
  -2   9  -2  190.48    7.50
  -2   9  -2  189.78    7.50
  -2   9  -2  191.68    7.20
   2  -9   2  197.28    8.30
   2  -9   2  182.48    7.30
   2  -9   2  188.68    7.60
   2  -9   2  188.98    7.80
   2  -9   2  189.68    7.60
  -3   9  -2  179.68    7.00
  -3   9  -2  179.08    7.00
  -3   9  -2  166.78    7.70
  -3   9  -2  174.78    6.70
  -3   9  -2  177.38    6.70
   3  -9   2  175.58    7.40
   3  -9   2  183.08    7.80
   3  -9   2  174.28    7.10
   3  -9   2  183.58    7.40
   3  -9   2  162.78    6.80
  -4   9  -2   58.89    2.50
  -4   9  -2   54.29    2.40
  -4   9  -2   50.99    2.30
  -4   9  -2   55.49    2.30
   4  -9   2   47.20    2.40
   4  -9   2   57.89    3.10
   4  -9   2   50.89    3.00
   4  -9   2   54.49    3.30
   4  -9   2   53.89    2.50
  -5   9  -2   49.40    2.10
  -5   9  -2   47.40    2.20
   5  -9   2   44.80    2.40
   5  -9   2   44.60    2.20
   5  -9   2   47.00    3.20
   5  -9   2   53.79    3.00
  -6   9  -2    0.30    0.40
  -6   9  -2    0.00    0.20
  -6   9  -2    0.30    0.50
  -6   9  -2    0.30    0.30
   6  -9   2    0.00    0.70
   6  -9   2    0.00    0.30
   6  -9   2    0.10    0.40
   6  -9   2    0.90    0.90
  -7   9  -2   82.39    3.70
  -7   9  -2   90.29    3.60
  -7   9  -2   90.99    3.70
   7  -9   2   87.59    5.00
   7  -9   2   83.19    3.80
   7  -9   2   91.19    4.80
  -8   9  -2   32.30    1.70
  -8   9  -2   31.10    1.60
  -8   9  -2   31.80    1.60
   8  -9   2   29.00    2.80
   8  -9   2   34.90    3.00
  -9   9  -2    6.90    1.00
  -9   9  -2    8.50    0.80
  -9   9  -2    8.30    0.80
   9  -9   2    6.50    1.70
   9  -9   2    8.70    1.90
 -10   9  -2   -0.30    0.30
 -10   9  -2    0.10    0.40
  10  -9   2    0.40    1.30
  10  -9   2   -0.30    1.30
 -11   9  -2    0.00    0.40
 -11   9  -2    0.70    0.40
  11  -9   2   -0.50    1.40
  11  -9   2    0.00    1.40
 -12   9  -2    0.70    0.40
  12  -9   2    2.30    1.70
  12  -9   2    0.30    1.70
   7   8  -2    1.10    1.40
   7   8  -2    2.00    0.70
  -7  -8   2    3.10    0.90
  -7  -8   2    3.10    0.60
   6   8  -2   -0.10    0.60
   6   8  -2    1.30    1.30
  -6  -8   2    0.80    0.50
  -6  -8   2    0.50    0.60
   5   8  -2   56.29    4.20
   5   8  -2   60.39    2.80
   5   8  -2   56.09    2.90
  -5  -8   2   58.69    3.00
   4   8  -2   62.29    4.60
   4   8  -2   57.59    2.70
   4   8  -2   54.89    3.00
  -4  -8   2   62.39    2.70
  -4  -8   2   58.39    3.00
   3   8  -2   18.30    1.20
   3   8  -2   19.20    1.40
  -3  -8   2   19.70    1.70
  -3  -8   2   19.80    1.20
   2   8  -2   31.20    1.60
  -2  -8   2   29.60    1.50
  -2  -8   2   27.50    1.80
  -2  -8   2   30.70    2.30
   1   8  -2   45.80    2.10
   1   8  -2   38.80    1.80
   1   8  -2   44.00    2.20
  -1  -8   2   36.30    2.90
  -1  -8   2   43.00    2.70
  -1  -8   2   41.70    1.90
  -1  -8   2   36.30    2.20
   0   8  -2    1.30    0.30
   0   8  -2    0.90    0.40
   0   8  -2    1.20    0.50
   0   8  -2    1.30    0.30
   0   8  -2    0.90    0.20
   0  -8   2    1.20    0.80
   0  -8   2    1.10    0.40
   0  -8   2    1.20    0.50
   0  -8   2    0.50    0.50
  -1   8  -2  167.18    6.60
  -1   8  -2  162.18    6.60
  -1   8  -2  162.88    6.30
  -1   8  -2  166.98    6.30
   1  -8   2  154.78    7.00
   1  -8   2  177.28    7.30
   1  -8   2  170.88    6.90
   1  -8   2  161.68    6.70
   1  -8   2  169.08    7.50
  -2   8  -2  118.39    4.60
  -2   8  -2  122.19    4.80
  -2   8  -2  119.99    4.80
  -2   8  -2  117.69    4.60
  -2   8  -2  113.39    5.40
   2  -8   2  122.89    5.50
   2  -8   2  110.09    4.70
   2  -8   2  116.39    4.90
   2  -8   2  123.49    5.20
   2  -8   2  123.09    5.00
  -3   8  -2  209.98    9.20
  -3   8  -2  219.68    8.30
  -3   8  -2  217.48    8.40
  -3   8  -2  227.98    8.60
   3  -8   2  200.28    8.40
   3  -8   2  221.08    8.90
   3  -8   2  216.48    8.60
   3  -8   2  229.08    9.00
   3  -8   2  233.28    9.30
  -4   8  -2  127.09    4.90
  -4   8  -2  118.19    4.80
  -4   8  -2  124.69    4.70
  -4   8  -2  108.79    5.40
  -4   8  -2  116.99    4.70
   4  -8   2  114.79    4.70
   4  -8   2  120.69    5.70
   4  -8   2  117.89    5.40
   4  -8   2  118.19    4.80
  -5   8  -2   71.69    4.40
  -5   8  -2   90.49    3.70
  -5   8  -2   91.09    3.60
  -5   8  -2   85.59    3.80
   5  -8   2   92.29    3.80
   5  -8   2   87.19    3.60
   5  -8   2   89.89    4.40
   5  -8   2   95.09    4.80
  -6   8  -2   33.50    2.00
  -6   8  -2   33.40    1.60
  -6   8  -2   34.60    1.70
   6  -8   2   32.50    1.70
   6  -8   2   33.00    1.60
   6  -8   2   35.70    2.80
   6  -8   2   36.00    2.70
  -7   8  -2  210.28    8.30
  -7   8  -2  215.88    8.30
  -7   8  -2  210.18    8.20
   7  -8   2  220.08    9.40
   7  -8   2  204.08    8.30
   7  -8   2  220.18    9.80
  -8   8  -2  136.29    5.40
  -8   8  -2  132.49    5.40
  -8   8  -2  132.79    5.30
   8  -8   2  133.39    6.70
   8  -8   2  129.49    6.90
  -9   8  -2   28.30    1.50
  -9   8  -2   28.80    1.60
  -9   8  -2   27.60    1.50
   9  -8   2   28.50    2.90
   9  -8   2   27.80    2.90
 -10   8  -2    1.50    0.50
 -10   8  -2    2.10    0.50
  10  -8   2    1.40    1.50
  10  -8   2   -0.30    1.30
 -11   8  -2    4.80    0.70
 -11   8  -2    5.40    0.80
  11  -8   2    0.70    1.30
  11  -8   2    0.10    1.40
 -12   8  -2   -0.70    0.40
 -12   8  -2    0.20    0.40
  12  -8   2    0.10    1.50
  12  -8   2    1.40    1.80
   8   7  -2    0.30    0.50
   8   7  -2    0.30    1.50
  -8  -7   2    0.40    0.40
  -8  -7   2    0.20    0.60
   7   7  -2    2.00    1.50
   7   7  -2   -0.10    0.50
  -7  -7   2    0.20    0.40
  -7  -7   2    0.80    0.60
   6   7  -2   26.40    3.00
   6   7  -2   27.50    1.90
  -6  -7   2   25.20    1.50
  -6  -7   2   27.20    1.90
   5   7  -2   18.50    1.50
   5   7  -2   19.60    1.20
   5   7  -2   20.30    2.50
  -5  -7   2   17.00    1.50
  -5  -7   2   17.70    1.10
   4   7  -2   61.19    4.00
   4   7  -2   62.49    3.00
   4   7  -2   59.29    2.70
  -4  -7   2   61.19    2.70
  -4  -7   2   59.99    3.00
   3   7  -2   10.00    1.70
   3   7  -2    8.40    1.00
  -3  -7   2    9.80    0.80
  -3  -7   2    8.70    0.90
   2   7  -2   39.70    2.10
   2   7  -2   38.60    1.70
   2   7  -2   40.20    1.90
  -2  -7   2   34.90    2.70
  -2  -7   2   42.10    1.80
  -2  -7   2   39.60    2.10
  -2  -7   2   36.40    2.00
   1   7  -2    6.60    0.70
   1   7  -2    7.10    0.40
   1   7  -2    6.90    0.40
   1   7  -2    7.90    0.80
   1   7  -2    7.00    0.50
  -1  -7   2    5.50    0.70
  -1  -7   2    7.80    1.20
  -1  -7   2    7.20    0.60
  -1  -7   2    8.30    1.00
  -1  -7   2    8.00    1.30
  -1  -7   2    7.10    0.80
   0   7  -2    0.20    0.30
   0   7  -2    0.00    0.20
   0   7  -2    0.20    0.40
   0   7  -2    0.00    0.20
   0   7  -2    0.50    0.40
   0  -7   2    0.10    0.30
   0  -7   2   -0.10    0.30
   0  -7   2   -0.10    0.40
   0  -7   2    0.10    0.60
   0  -7   2    0.80    0.40
   0  -7   2    0.00    0.30
  -1   7  -2   73.49    3.00
  -1   7  -2   74.69    3.40
  -1   7  -2   73.89    3.30
  -1   7  -2   79.19    3.00
  -1   7  -2   80.39    3.30
   1  -7   2   80.59    3.50
   1  -7   2   76.99    3.80
   1  -7   2   82.69    3.30
   1  -7   2   74.39    3.10
   1  -7   2   74.89    3.30
   1  -7   2   77.59    3.90
   1  -7   2   74.89    3.30
  -2   7  -2   34.00    1.50
  -2   7  -2   34.20    1.60
  -2   7  -2   32.40    1.70
  -2   7  -2   34.40    1.70
  -2   7  -2   34.00    1.50
  -2   7  -2   31.10    2.00
   2  -7   2   33.10    2.00
   2  -7   2   34.00    2.10
   2  -7   2   35.50    1.80
   2  -7   2   31.80    1.60
   2  -7   2   33.40    1.70
  -3   7  -2    2.80    0.40
  -3   7  -2    2.20    0.40
  -3   7  -2    1.80    0.50
  -3   7  -2    1.20    0.40
  -3   7  -2    1.10    0.60
  -3   7  -2    2.50    0.40
   3  -7   2    2.10    0.70
   3  -7   2    1.10    0.40
   3  -7   2    1.70    0.30
   3  -7   2    2.30    0.40
   3  -7   2    2.60    0.80
   3  -7   2    4.90    0.90
  -4   7  -2  725.83   27.50
  -4   7  -2  742.03   27.10
  -4   7  -2  765.82   27.30
  -4   7  -2  722.93   28.00
  -4   7  -2  722.03   27.30
   4  -7   2  703.03   27.20
   4  -7   2  770.72   27.80
   4  -7   2  755.52   27.90
   4  -7   2  706.23   27.40
   4  -7   2  696.23   27.20
   4  -7   2  724.63   28.10
  -5   7  -2    0.10    0.30
  -5   7  -2    1.10    0.50
  -5   7  -2    0.10    0.30
  -5   7  -2    0.30    0.50
  -5   7  -2    0.00    0.30
   5  -7   2    0.70    0.80
   5  -7   2    0.10    0.30
   5  -7   2    0.20    0.30
   5  -7   2    0.20    0.80
   5  -7   2    0.00    0.20
  -6   7  -2   13.40    0.90
  -6   7  -2   10.50    1.40
  -6   7  -2   11.80    0.80
  -6   7  -2   12.20    0.90
   6  -7   2   14.00    1.80
   6  -7   2   12.50    0.70
   6  -7   2   11.30    1.80
   6  -7   2   11.90    0.80
   6  -7   2   11.40    0.90
  -7   7  -2  103.99    4.20
  -7   7  -2  105.59    4.20
  -7   7  -2   99.09    4.10
   7  -7   2  101.69    4.00
   7  -7   2   95.39    4.10
   7  -7   2  105.09    5.40
   7  -7   2  103.89    4.60
   7  -7   2  101.59    5.50
  -8   7  -2    6.40    0.70
  -8   7  -2    5.90    0.70
  -8   7  -2    6.20    0.60
   8  -7   2    7.50    1.60
   8  -7   2    5.30    0.60
   8  -7   2    5.40    1.50
  -9   7  -2   45.50    2.00
  -9   7  -2   43.10    2.10
  -9   7  -2   37.50    2.40
   9  -7   2   40.60    3.70
   9  -7   2   47.80    3.60
 -10   7  -2   29.60    1.50
 -10   7  -2   30.10    1.60
  10  -7   2   25.30    3.10
  10  -7   2   23.90    3.40
 -11   7  -2    7.10    0.80
 -11   7  -2    5.80    0.70
  11  -7   2    6.40    1.80
  11  -7   2    4.80    1.90
 -12   7  -2    6.30    0.80
 -12   7  -2    6.20    0.90
  12  -7   2    5.90    2.40
  12  -7   2    5.40    1.90
   9   6  -2   14.30    1.50
   9   6  -2   16.30    3.00
  -9  -6   2   16.50    1.70
  -9  -6   2   15.60    1.20
   8   6  -2   18.80    1.60
   8   6  -2   16.40    2.90
  -8  -6   2   14.80    1.20
   7   6  -2   29.50    2.00
   7   6  -2   23.90    3.20
  -7  -6   2   30.90    2.00
  -7  -6   2   30.00    1.60
   6   6  -2    9.90    2.00
   6   6  -2   10.50    1.20
  -6  -6   2    8.70    1.10
  -6  -6   2    9.30    0.80
   5   6  -2   25.60    2.80
   5   6  -2   28.40    1.50
   5   6  -2   27.10    1.80
  -5  -6   2   32.00    1.90
  -5  -6   2   27.90    1.50
   4   6  -2   98.29    4.10
   4   6  -2   95.49    5.40
   4   6  -2  102.59    4.40
  -4  -6   2  101.49    4.00
  -4  -6   2   96.79    4.30
   3   6  -2  168.88    6.70
   3   6  -2  168.48    6.40
   3   6  -2  173.28    7.70
  -3  -6   2  162.08    6.30
  -3  -6   2  147.39    6.50
  -3  -6   2  160.98    6.70
  -3  -6   2  157.28    7.60
   2   6  -2    0.50    0.20
   2   6  -2    0.30    0.30
   2   6  -2    0.50    0.40
   2   6  -2    0.70    0.70
   2   6  -2    0.20    0.30
  -2  -6   2    0.50    0.70
  -2  -6   2    1.00    0.40
  -2  -6   2    0.60    0.30
  -2  -6   2    0.50    0.40
   1   6  -2   15.90    1.00
   1   6  -2   18.40    1.20
   1   6  -2   15.60    1.10
   1   6  -2   16.10    0.80
   1   6  -2   16.30    0.70
   1   6  -2   16.10    0.70
  -1  -6   2   16.90    0.90
  -1  -6   2   16.30    1.10
  -1  -6   2   18.00    1.50
  -1  -6   2   14.40    1.10
  -1  -6   2   17.30    1.60
  -1  -6   2   16.30    1.10
   0   6  -2   38.90    1.60
   0   6  -2   43.00    1.70
   0   6  -2   38.20    1.80
   0   6  -2   38.30    1.90
   0   6  -2   38.50    1.90
   0   6  -2   37.90    1.60
   0  -6   2   38.90    2.20
   0  -6   2   37.20    1.90
   0  -6   2   37.60    2.00
   0  -6   2   38.80    1.70
   0  -6   2   37.60    2.40
   0  -6   2   38.30    1.90
  -1   6  -2   43.40    1.80
  -1   6  -2   43.20    2.10
  -1   6  -2   46.30    2.10
  -1   6  -2   46.50    2.00
  -1   6  -2   45.90    1.80
   1  -6   2   42.40    2.00
   1  -6   2   42.20    2.20
   1  -6   2   46.80    2.00
   1  -6   2   43.40    1.90
   1  -6   2   42.00    2.10
   1  -6   2   45.90    2.40
  -2   6  -2  958.10   37.50
  -2   6  -2 1001.40   37.10
   2  -6   2 1036.80   37.30
  -3   6  -2    0.10    0.30
  -3   6  -2    0.10    0.30
  -3   6  -2    0.40    0.40
  -3   6  -2    0.40    0.20
  -3   6  -2    0.30    0.20
   3  -6   2    0.10    0.20
   3  -6   2    0.50    0.60
   3  -6   2    0.40    0.30
   3  -6   2    2.40    0.70
   3  -6   2    0.40    0.20
   3  -6   2    0.50    0.60
  -4   6  -2   71.69    3.30
  -4   6  -2   69.09    3.10
  -4   6  -2   66.59    2.80
  -4   6  -2   71.59    3.00
  -4   6  -2   70.19    3.50
   4  -6   2   64.89    2.90
   4  -6   2   71.19    3.70
   4  -6   2   76.49    3.50
   4  -6   2   68.09    2.80
   4  -6   2   69.59    3.00
   4  -6   2   74.39    3.60
  -5   6  -2   53.19    2.70
  -5   6  -2   53.89    3.10
  -5   6  -2   57.19    2.40
  -5   6  -2   58.09    2.40
  -5   6  -2   54.49    2.90
  -5   6  -2   52.69    2.30
   5  -6   2   55.69    2.20
   5  -6   2   55.19    2.40
   5  -6   2   55.09    2.50
   5  -6   2   57.99    3.40
   5  -6   2   55.89    2.40
   5  -6   2   56.39    3.20
  -6   6  -2    4.70    0.50
  -6   6  -2    3.10    1.00
  -6   6  -2    4.10    0.60
  -6   6  -2    4.90    0.50
   6  -6   2    3.60    0.60
   6  -6   2    4.40    1.30
   6  -6   2    4.00    0.50
   6  -6   2    4.20    0.40
   6  -6   2    5.80    1.30
  -7   6  -2   29.60    1.50
  -7   6  -2   29.10    1.40
  -7   6  -2   29.80    1.50
   7  -6   2   27.70    1.30
   7  -6   2   28.00    2.70
   7  -6   2   32.70    2.20
   7  -6   2   28.30    1.40
   7  -6   2   30.80    2.60
  -8   6  -2   64.89    2.80
  -8   6  -2   68.89    2.90
  -8   6  -2   69.19    2.80
   8  -6   2   68.89    4.10
   8  -6   2   62.99    2.80
   8  -6   2   65.19    4.50
  -9   6  -2   20.90    1.20
  -9   6  -2   21.00    1.30
   9  -6   2   23.00    2.80
   9  -6   2   24.80    2.60
 -10   6  -2   38.20    1.90
 -10   6  -2   37.40    1.80
  10  -6   2   31.20    3.50
  10  -6   2   32.60    3.50
 -11   6  -2    0.60    0.40
 -11   6  -2    1.10    0.50
  11  -6   2   -0.60    1.20
  11  -6   2    0.90    1.50
 -12   6  -2    4.00    0.60
 -12   6  -2    2.00    0.70
  12  -6   2    1.80    1.60
  12  -6   2    1.20    1.20
   9   5  -2    3.80    0.90
   9   5  -2    3.70    1.90
  -9  -5   2    5.10    1.00
  -9  -5   2    4.00    0.70
   8   5  -2   16.80    1.50
   8   5  -2   11.10    2.40
  -8  -5   2   15.40    1.10
   7   5  -2   19.00    2.60
   7   5  -2   19.90    1.60
  -7  -5   2   20.60    1.60
  -7  -5   2   19.40    1.20
   6   5  -2    2.50    0.70
   6   5  -2    2.80    0.50
   6   5  -2    2.60    1.30
  -6  -5   2    4.00    0.60
  -6  -5   2    2.60    0.70
  -6  -5   2    0.70    0.50
   5   5  -2   13.50    0.90
   5   5  -2   11.60    2.00
   5   5  -2   13.90    0.70
   5   5  -2   13.50    1.30
  -5  -5   2   16.20    0.90
  -5  -5   2   13.30    1.20
  -5  -5   2   10.80    1.10
   4   5  -2   49.50    2.00
   4   5  -2   54.79    3.50
   4   5  -2   53.19    2.30
   4   5  -2   49.30    2.60
  -4  -5   2   53.19    2.60
  -4  -5   2   54.39    2.20
  -4  -5   2   52.69    2.10
  -4  -5   2   45.80    2.40
  -4  -5   2   47.10    3.30
   3   5  -2    1.40    0.30
   3   5  -2    0.70    0.40
   3   5  -2    2.00    1.00
   3   5  -2    1.30    0.50
   3   5  -2    1.30    0.20
   3   5  -2    1.50    0.40
  -3  -5   2    1.80    0.30
  -3  -5   2    1.10    0.70
  -3  -5   2    1.40    0.40
  -3  -5   2    1.70    0.30
  -3  -5   2    0.60    0.40
  -3  -5   2    1.40    0.50
   2   5  -2  521.95   19.80
   2   5  -2  540.15   20.00
   2   5  -2  554.34   20.80
   2   5  -2  537.15   19.70
   2   5  -2  506.75   20.10
   2   5  -2  541.45   19.70
   2   5  -2  547.75   20.20
  -2  -5   2  520.25   20.20
  -2  -5   2  514.05   20.00
  -2  -5   2  558.04   19.80
  -2  -5   2  496.45   20.10
  -2  -5   2  544.35   20.90
   1   5  -2  561.74   20.70
   1   5  -2  562.34   20.80
   1   5  -2  579.84   21.10
   1   5  -2  571.54   20.70
   1   5  -2  553.54   20.90
  -1  -5   2  534.05   21.00
  -1  -5   2  579.24   21.70
  -1  -5   2  535.85   21.00
  -1  -5   2  553.24   21.10
   0   5  -2   32.90    1.60
   0   5  -2   32.60    1.40
   0   5  -2   30.90    1.50
   0   5  -2   33.10    1.30
   0   5  -2   33.30    1.40
   0   5  -2   31.40    1.60
   0  -5   2   33.60    1.60
   0  -5   2   32.00    1.80
   0  -5   2   30.60    1.60
   0  -5   2   33.20    1.50
   0  -5   2   30.20    1.60
   0  -5   2   32.30    2.00
  -1   5  -2  186.28    6.70
  -1   5  -2  172.98    6.80
  -1   5  -2  180.08    6.80
  -1   5  -2  176.98    6.90
  -1   5  -2  176.38    6.60
  -1   5  -2  172.28    7.10
   1  -5   2  175.88    7.00
   1  -5   2  180.78    6.80
   1  -5   2  174.98    7.10
   1  -5   2  172.78    6.70
   1  -5   2  178.28    6.80
   1  -5   2  165.68    6.90
  -2   5  -2  375.46   13.90
  -2   5  -2  371.46   14.00
  -2   5  -2  378.16   14.20
  -2   5  -2  367.66   14.10
  -2   5  -2  370.26   14.40
  -2   5  -2  370.96   13.90
   2  -5   2  379.96   14.30
   2  -5   2  380.16   14.50
   2  -5   2  387.36   14.30
   2  -5   2  380.36   14.00
   2  -5   2  361.06   14.10
   2  -5   2  352.46   13.90
  -3   5  -2  176.48    7.30
  -3   5  -2  180.28    7.10
  -3   5  -2  181.08    7.00
  -3   5  -2  181.18    6.70
  -3   5  -2  177.08    6.90
  -3   5  -2  165.68    6.70
   3  -5   2  170.58    6.90
   3  -5   2  184.48    7.40
   3  -5   2  178.38    7.30
   3  -5   2  179.08    7.30
   3  -5   2  181.38    6.70
   3  -5   2  173.18    6.80
  -4   5  -2    0.80    0.50
  -4   5  -2    0.40    0.50
  -4   5  -2    0.30    0.30
  -4   5  -2    0.60    0.50
  -4   5  -2    0.60    0.20
   4  -5   2    0.50    0.20
   4  -5   2    0.40    0.20
   4  -5   2    0.60    0.60
   4  -5   2    0.20    0.60
   4  -5   2    0.50    0.20
   4  -5   2    0.60    0.30
  -5   5  -2   62.99    3.40
  -5   5  -2   66.59    2.80
  -5   5  -2   66.39    3.20
  -5   5  -2   68.19    3.40
  -5   5  -2   66.69    2.70
  -5   5  -2   68.49    2.80
   5  -5   2   67.69    3.60
   5  -5   2   64.29    2.80
   5  -5   2   67.79    2.60
   5  -5   2   66.69    2.70
   5  -5   2   66.89    3.70
  -6   5  -2  133.19    5.00
  -6   5  -2  117.99    6.00
  -6   5  -2  126.49    4.90
  -6   5  -2  122.79    5.90
  -6   5  -2  118.29    5.80
  -6   5  -2  122.89    4.90
   6  -5   2  123.59    5.10
   6  -5   2  138.49    6.10
   6  -5   2  127.49    4.90
   6  -5   2  123.49    4.80
   6  -5   2  132.19    6.30
  -7   5  -2    3.90    0.50
  -7   5  -2    5.00    0.60
  -7   5  -2    4.30    0.60
   7  -5   2    2.70    1.30
   7  -5   2    4.80    1.30
   7  -5   2    4.70    0.50
  -8   5  -2   17.60    1.00
  -8   5  -2   18.70    1.10
  -8   5  -2   16.10    0.90
   8  -5   2   16.10    2.30
   8  -5   2   17.00    2.20
   8  -5   2   15.20    1.20
  -9   5  -2   14.30    0.90
  -9   5  -2   13.40    1.00
   9  -5   2   13.90    2.40
   9  -5   2    9.30    1.80
 -10   5  -2   13.60    1.00
 -10   5  -2   14.80    1.00
  10  -5   2   11.00    2.30
  10  -5   2   13.30    2.10
 -11   5  -2    8.60    0.90
 -11   5  -2    9.10    0.90
  11  -5   2    7.10    1.80
 -12   5  -2    2.10    0.50
 -12   5  -2    1.60    0.50
  12  -5   2    0.80    1.40
  12  -5   2    0.50    1.40
  10   4  -2    0.90    0.70
  10   4  -2   -2.10    1.30
 -10  -4   2    0.60    0.50
 -10  -4   2    1.30    0.80
   9   4  -2    3.70    0.90
   9   4  -2    2.20    1.80
  -9  -4   2    2.50    0.60
  -9  -4   2    4.20    0.90
   8   4  -2    6.10    1.10
   8   4  -2    3.90    1.60
  -8  -4   2    3.90    0.70
  -8  -4   2    4.70    1.20
   7   4  -2   99.19    4.50
   7   4  -2   92.89    5.80
  -7  -4   2   98.29    4.40
  -7  -4   2   95.79    4.30
   6   4  -2  391.66   15.20
   6   4  -2  389.86   16.70
   6   4  -2  384.46   14.70
  -6  -4   2  370.76   14.90
  -6  -4   2  407.96   14.70
  -6  -4   2  403.36   15.20
   5   4  -2   56.09    2.90
   5   4  -2   61.29    4.00
   5   4  -2   62.29    2.40
   5   4  -2   59.79    2.60
  -5  -4   2   61.39    2.50
  -5  -4   2   60.69    2.60
  -5  -4   2   59.19    2.90
   4   4  -2  106.49    4.00
   4   4  -2  101.49    4.50
   4   4  -2   97.59    4.40
   4   4  -2  106.29    5.40
   4   4  -2  100.99    4.10
  -4  -4   2  105.59    4.10
  -4  -4   2  108.89    4.00
  -4  -4   2  101.19    4.30
  -4  -4   2   99.79    5.20
  -4  -4   2  105.19    4.40
   3   4  -2  560.74   21.40
   3   4  -2  557.04   20.90
   3   4  -2  551.74   21.00
   3   4  -2  598.74   22.20
   3   4  -2  584.14   21.10
   3   4  -2  542.65   21.30
  -3  -4   2  554.04   21.40
  -3  -4   2  571.84   22.10
  -3  -4   2  548.65   21.30
  -3  -4   2  551.14   21.30
  -3  -4   2  586.84   21.00
  -3  -4   2  564.94   20.90
   2   4  -2  635.04   23.70
   2   4  -2  662.93   24.60
   2   4  -2  597.24   23.80
   2   4  -2  657.63   24.00
   2   4  -2  667.03   23.60
  -2  -4   2  609.74   23.90
  -2  -4   2  647.44   24.60
  -2  -4   2  652.83   23.60
  -2  -4   2  643.94   24.10
  -2  -4   2  614.34   23.90
   1   4  -2  167.88    6.90
   1   4  -2  160.78    6.50
   1   4  -2  160.78    6.50
   1   4  -2  167.58    6.20
   1   4  -2  170.08    6.30
   1   4  -2  165.28    6.20
  -1  -4   2  165.28    6.50
  -1  -4   2  162.28    6.50
  -1  -4   2  158.18    6.50
  -1  -4   2  168.88    6.30
  -1  -4   2  174.58    7.00
   0   4  -2    0.00    0.20
   0   4  -2    0.20    0.20
   0   4  -2    0.20    0.20
   0   4  -2    0.20    0.30
   0   4  -2    0.20    0.30
   0   4  -2    0.20    0.20
   0  -4   2   -0.10    0.20
   0  -4   2    0.20    0.20
   0  -4   2   -0.30    0.30
   0  -4   2   -0.20    0.20
   0  -4   2    0.20    0.30
   0  -4   2    0.30    0.30
  -1   4  -2 1185.98   44.10
  -2   4  -2  500.25   19.20
  -2   4  -2  500.45   19.00
  -2   4  -2  509.35   18.90
  -2   4  -2  500.95   18.70
   2  -4   2  527.45   19.20
   2  -4   2  483.65   18.80
   2  -4   2  519.25   19.20
   2  -4   2  483.15   18.90
   2  -4   2  508.35   18.80
   2  -4   2  523.45   19.10
  -3   4  -2   36.70    2.00
  -3   4  -2   38.60    1.70
  -3   4  -2   37.10    1.60
  -3   4  -2   37.90    1.90
  -3   4  -2   37.60    2.10
   3  -4   2   38.50    2.20
   3  -4   2   37.50    1.70
   3  -4   2   36.60    1.60
   3  -4   2   37.10    2.20
   3  -4   2   37.60    1.50
   3  -4   2   38.90    2.10
  -4   4  -2 1136.09   41.80
  -4   4  -2 1128.09   42.00
  -4   4  -2 1096.09   41.40
  -4   4  -2 1089.49   42.00
   4  -4   2 1135.09   42.00
   4  -4   2 1121.69   42.30
  -5   4  -2   71.49    2.80
  -5   4  -2   71.29    3.60
  -5   4  -2   69.69    3.40
  -5   4  -2   70.99    2.80
  -5   4  -2   65.49    2.90
  -5   4  -2   70.49    3.60
   5  -4   2   67.49    2.90
   5  -4   2   64.49    4.10
   5  -4   2   72.49    3.90
   5  -4   2   70.79    2.80
   5  -4   2   67.29    2.80
  -6   4  -2   88.79    3.70
  -6   4  -2   94.09    4.60
  -6   4  -2   84.29    3.50
  -6   4  -2   93.29    3.70
  -6   4  -2   83.29    4.20
  -6   4  -2   83.59    4.50
  -6   4  -2   95.99    3.60
   6  -4   2   94.69    4.70
   6  -4   2   91.49    5.00
   6  -4   2   88.19    3.70
   6  -4   2   93.29    3.60
  -7   4  -2    7.60    0.80
  -7   4  -2    8.40    0.60
  -7   4  -2    8.20    0.70
  -7   4  -2    8.20    0.70
   7  -4   2    9.30    1.70
   7  -4   2    9.30    0.90
   7  -4   2    9.00    0.70
  -8   4  -2   28.10    1.30
  -8   4  -2   31.40    1.50
  -8   4  -2   29.20    1.50
   8  -4   2   30.90    2.70
   8  -4   2   30.30    1.60
   8  -4   2   29.20    3.00
  -9   4  -2    2.10    0.50
  -9   4  -2    2.30    0.50
   9  -4   2    0.30    1.30
   9  -4   2    2.40    0.60
   9  -4   2    1.60    1.20
 -10   4  -2    0.70    0.40
 -10   4  -2   -0.20    0.40
  10  -4   2   -0.90    1.00
  10  -4   2    0.10    1.20
 -11   4  -2    0.60    0.40
 -11   4  -2    0.00    0.40
  11  -4   2   -0.10    1.10
  11  -4   2    0.50    1.20
 -12   4  -2    0.50    0.50
 -12   4  -2    0.60    0.50
  12  -4   2    0.60    1.60
  12  -4   2    1.00    1.30
  10   3  -2    0.40    0.60
  10   3  -2    0.20    1.70
 -10  -3   2   -0.20    0.40
 -10  -3   2    0.20    0.70
   9   3  -2    8.00    1.20
   9   3  -2    7.40    1.90
  -9  -3   2    7.70    0.80
  -9  -3   2   11.30    1.40
   8   3  -2   16.10    2.60
   8   3  -2   21.40    1.60
  -8  -3   2   21.20    1.20
  -8  -3   2   21.90    1.20
  -8  -3   2   17.90    1.90
   7   3  -2   36.80    2.20
   7   3  -2   34.90    3.40
  -7  -3   2   35.80    2.10
  -7  -3   2   37.20    1.70
  -7  -3   2   35.70    1.80
   6   3  -2    3.70    0.80
   6   3  -2    3.00    1.40
   6   3  -2    3.70    0.50
   6   3  -2    4.00    0.50
   6   3  -2    3.40    0.40
  -6  -3   2    4.70    0.60
  -6  -3   2    3.60    0.50
  -6  -3   2    3.10    0.70
   5   3  -2   13.30    0.80
   5   3  -2   13.10    1.20
   5   3  -2   14.90    2.00
   5   3  -2   14.90    0.70
  -5  -3   2   14.50    0.80
  -5  -3   2   14.20    1.80
  -5  -3   2   14.00    1.20
  -5  -3   2   14.10    0.90
  -5  -3   2   12.30    1.50
  -5  -3   2   13.20    0.90
   4   3  -2   -0.20    0.70
   4   3  -2    0.10    0.30
   4   3  -2    0.50    0.20
   4   3  -2    0.20    0.40
   4   3  -2    0.10    0.20
  -4  -3   2    1.00    0.40
  -4  -3   2   -0.30    0.30
  -4  -3   2    0.10    0.60
  -4  -3   2   -0.20    0.20
  -4  -3   2   -0.20    0.20
   3   3  -2  289.47   10.90
   3   3  -2  293.87   11.00
   3   3  -2  276.47   11.10
   3   3  -2  293.47   11.90
   3   3  -2  292.77   11.30
   3   3  -2  295.67   10.80
  -3  -3   2  273.27   11.10
  -3  -3   2  297.37   11.80
  -3  -3   2  297.77   10.90
  -3  -3   2  283.17   11.10
  -3  -3   2  304.67   10.90
  -3  -3   2  289.87   11.30
   2   3  -2  844.52   30.30
   2   3  -2  796.52   29.90
   2   3  -2  781.12   29.70
  -2  -3   2  770.72   29.70
  -2  -3   2  785.42   29.90
  -2  -3   2  819.02   30.30
   1   3  -2    3.80    0.50
   1   3  -2    2.80    0.40
   1   3  -2    4.50    0.70
   1   3  -2    3.20    0.40
   1   3  -2    3.40    0.30
   1   3  -2    3.50    0.30
  -1  -3   2    3.30    0.40
  -1  -3   2    3.20    0.50
  -1  -3   2    3.50    0.70
  -1  -3   2    3.10    0.50
  -1  -3   2    3.30    0.30
  -1  -3   2    4.30    0.40
   0   3  -2 6783.12  304.37
   0   3  -2 6482.85  356.06
   0  -3   2 6853.51  359.06
   0  -3   2 5950.50  302.47
  -1   3  -2 7522.25  374.86
  -1   3  -2 7100.09  326.27
   1  -3   2 7223.78  368.06
   1  -3   2 6721.63  350.36
  -2   3  -2   65.89    2.70
  -2   3  -2   70.49    3.10
  -2   3  -2   73.79    2.80
  -2   3  -2   70.39    3.00
  -2   3  -2   69.39    2.60
  -2   3  -2   68.09    3.00
   2  -3   2   70.49    3.20
   2  -3   2   69.29    2.70
   2  -3   2   69.69    3.10
   2  -3   2   60.99    2.90
   2  -3   2   68.19    2.60
   2  -3   2   72.39    3.10
  -3   3  -2  364.16   13.90
  -3   3  -2  348.27   14.20
  -3   3  -2  349.27   13.50
  -3   3  -2  371.36   14.10
  -3   3  -2  367.16   13.60
   3  -3   2  345.77   13.50
   3  -3   2  398.06   14.20
   3  -3   2  373.46   14.20
   3  -3   2  341.67   13.60
   3  -3   2  368.86   14.10
  -4   3  -2   58.09    2.30
  -4   3  -2   58.29    2.30
  -4   3  -2   53.99    2.80
  -4   3  -2   55.59    3.00
  -4   3  -2   54.19    2.40
  -4   3  -2   56.79    2.90
  -4   3  -2   54.09    2.30
   4  -3   2   56.59    3.30
   4  -3   2   56.99    2.20
   4  -3   2   56.09    2.30
   4  -3   2   56.29    2.30
   4  -3   2   54.29    3.00
  -5   3  -2  209.98    8.70
  -5   3  -2  214.48    8.10
  -5   3  -2  216.18    8.20
  -5   3  -2  210.88    8.00
  -5   3  -2  208.48    8.90
  -5   3  -2  201.18    8.10
  -5   3  -2  202.48    8.90
   5  -3   2  208.78    8.10
   5  -3   2  219.98    9.40
   5  -3   2  233.88    8.20
   5  -3   2  210.68    9.30
   5  -3   2  214.28    8.10
  -6   3  -2  227.78    8.40
  -6   3  -2  221.88    8.50
  -6   3  -2  217.08    9.60
  -6   3  -2  208.68    8.40
  -6   3  -2  217.88    9.20
  -6   3  -2  209.48    8.20
  -6   3  -2  215.68    9.40
   6  -3   2  227.38    9.40
   6  -3   2  216.98    9.70
   6  -3   2  224.58    8.40
   6  -3   2  221.38    8.40
   6  -3   2  225.68    8.40
  -7   3  -2   35.60    2.00
  -7   3  -2   38.70    1.60
  -7   3  -2   43.60    1.80
   7  -3   2   40.80    2.00
   7  -3   2   44.10    3.00
   7  -3   2   37.30    3.20
   7  -3   2   43.70    1.80
  -8   3  -2   22.60    1.20
  -8   3  -2   21.00    1.20
   8  -3   2   20.10    1.30
   8  -3   2   21.00    2.30
   8  -3   2   22.80    2.60
  -9   3  -2   61.79    2.70
  -9   3  -2   66.59    2.70
   9  -3   2   56.59    3.90
   9  -3   2   59.69    2.90
   9  -3   2   57.89    4.30
 -10   3  -2   16.70    1.20
 -10   3  -2   17.90    1.10
  10  -3   2   17.00    2.60
  10  -3   2   19.00    2.40
 -11   3  -2    0.60    0.50
 -11   3  -2    0.90    0.50
  11  -3   2    0.00    1.40
  11  -3   2   -0.90    1.10
 -12   3  -2    9.20    1.50
 -12   3  -2   10.90    1.00
 -12   3  -2    9.70    1.00
  12  -3   2    9.20    2.30
  11   2  -2   13.00    1.60
  11   2  -2    8.30    2.30
 -11  -2   2   15.30    1.70
 -11  -2   2   15.50    1.10
  10   2  -2    4.50    2.00
  10   2  -2    2.30    0.80
 -10  -2   2    5.00    1.10
 -10  -2   2    3.50    0.60
   9   2  -2    1.80    1.60
   9   2  -2    4.50    0.90
  -9  -2   2    4.00    0.60
  -9  -2   2    4.50    0.90
  -9  -2   2    3.70    0.60
   8   2  -2    1.70    1.40
   8   2  -2    2.50    0.80
  -8  -2   2    2.40    0.50
  -8  -2   2    4.10    0.60
   7   2  -2  115.19    6.40
   7   2  -2   97.99    4.30
   7   2  -2  122.79    5.10
   7   2  -2  109.59    4.50
  -7  -2   2  121.99    5.00
  -7  -2   2  116.79    4.60
  -7  -2   2  122.19    4.60
   6   2  -2   57.69    2.50
   6   2  -2   60.29    2.50
   6   2  -2   61.89    3.00
   6   2  -2   57.99    2.50
   6   2  -2   60.39    4.00
  -6  -2   2   60.49    2.60
  -6  -2   2   53.69    3.40
  -6  -2   2   64.69    2.50
  -6  -2   2   64.89    3.00
   5   2  -2    1.30    0.50
   5   2  -2    2.70    0.40
   5   2  -2    3.50    0.40
   5   2  -2    2.50    0.40
   5   2  -2    2.30    0.40
   5   2  -2    0.30    0.80
  -5  -2   2    2.50    0.90
  -5  -2   2    3.30    0.40
  -5  -2   2    1.00    0.70
  -5  -2   2    2.80    0.60
  -5  -2   2    2.70    0.60
  -5  -2   2    3.10    0.40
   4   2  -2    1.40    0.30
   4   2  -2    0.70    0.80
   4   2  -2    1.30    0.20
   4   2  -2    1.40    0.30
   4   2  -2    1.30    0.50
  -4  -2   2    1.50    0.40
  -4  -2   2    1.50    0.30
  -4  -2   2    1.70    0.30
  -4  -2   2    1.80    0.30
  -4  -2   2    1.20    0.80
  -4  -2   2    1.50    0.40
  -4  -2   2    0.60    0.50
   3   2  -2 3312.97  120.89
  -3  -2   2 2618.94  235.68
  -3  -2   2 3375.26  227.38
  -3  -2   2 3357.06  121.39
   2   2  -2   46.80    1.80
   2   2  -2   48.20    2.50
   2   2  -2   44.60    2.00
   2   2  -2   46.50    1.90
   2   2  -2   47.10    2.10
   2   2  -2   43.70    2.00
  -2  -2   2   46.60    2.40
  -2  -2   2   46.60    2.00
  -2  -2   2   45.60    2.10
  -2  -2   2   45.90    1.80
  -2  -2   2   48.40    1.90
   1   2  -2   70.59    2.90
   1   2  -2   69.69    2.70
   1   2  -2   74.79    3.10
   1   2  -2   68.39    2.90
   1   2  -2   71.79    2.80
  -1  -2   2   74.09    3.10
  -1  -2   2   71.99    2.90
  -1  -2   2   72.19    2.90
  -1  -2   2   68.29    2.90
  -1  -2   2   72.39    2.80
  -1  -2   2   71.59    2.80
   0   2  -2 9999.00  454.05
   0   2  -2 9846.12  406.86
   0  -2   2 9349.96  448.36
  -1   2  -2 3119.99  177.88
  -1   2  -2 2631.24  145.49
   1  -2   2 2847.62  105.09
   1  -2   2 2739.53  143.99
  -2   2  -2  530.25   19.90
  -2   2  -2  556.04   19.90
  -2   2  -2  519.45   19.90
  -2   2  -2  520.95   19.60
   2  -2   2  510.75   19.50
   2  -2   2  489.45   19.60
   2  -2   2  538.45   19.90
   2  -2   2  532.35   19.90
   2  -2   2  541.75   20.00
  -3   2  -2  764.82   27.70
  -3   2  -2  685.93   27.10
  -3   2  -2  744.03   27.70
  -3   2  -2  715.83   27.10
  -3   2  -2  742.43   27.60
   3  -2   2  743.53   27.80
   3  -2   2  731.13   27.10
   3  -2   2  725.53   27.70
  -4   2  -2  477.55   18.20
  -4   2  -2  479.75   18.30
  -4   2  -2  438.16   17.60
  -4   2  -2  485.75   17.60
  -4   2  -2  475.85   18.40
  -4   2  -2  446.36   17.50
   4  -2   2  474.85   17.60
   4  -2   2  466.65   17.60
   4  -2   2  476.65   18.60
   4  -2   2  497.75   17.60
  -5   2  -2    1.40    0.70
  -5   2  -2    1.20    0.80
  -5   2  -2    1.20    0.20
  -5   2  -2    1.20    0.30
  -5   2  -2    1.90    0.40
  -5   2  -2    1.60    0.70
  -5   2  -2    2.10    0.30
   5  -2   2    2.10    0.80
   5  -2   2    2.10    0.40
   5  -2   2    2.00    0.30
   5  -2   2    1.40    0.30
   5  -2   2    0.50    0.80
  -6   2  -2   60.49    2.50
  -6   2  -2   60.99    3.60
  -6   2  -2   55.59    2.50
  -6   2  -2   60.69    2.70
   6  -2   2   57.79    3.50
   6  -2   2   61.69    2.60
   6  -2   2   57.79    2.50
   6  -2   2   59.69    3.90
  -7   2  -2  178.98    7.80
  -7   2  -2  196.98    7.40
  -7   2  -2  191.68    7.50
   7  -2   2  188.98    9.10
   7  -2   2  207.58    8.60
   7  -2   2  194.48    7.60
  -8   2  -2  223.68    8.70
  -8   2  -2  233.18    8.60
   8  -2   2  228.58    8.90
   8  -2   2  232.28    9.90
   8  -2   2  197.78   10.40
  -9   2  -2   31.80    1.60
  -9   2  -2   31.60    1.60
   9  -2   2   31.20    2.80
   9  -2   2   27.40    3.10
 -10   2  -2    6.40    0.70
 -10   2  -2    5.90    0.70
  10  -2   2    2.50    1.50
 -11   2  -2    0.30    0.40
 -11   2  -2    0.60    0.80
 -11   2  -2    0.60    0.40
  11  -2   2    0.00    1.40
  11   1  -2   10.40    1.50
  11   1  -2    7.80    2.20
 -11  -1   2   11.20    1.00
 -11  -1   2   11.00    1.60
  10   1  -2   11.10    1.40
  10   1  -2   10.00    2.30
 -10  -1   2    9.70    1.30
 -10  -1   2   11.70    1.00
 -10  -1   2   12.30    1.10
   9   1  -2   -0.30    0.50
   9   1  -2    0.70    1.20
  -9  -1   2    1.40    0.50
  -9  -1   2   -0.10    0.60
  -9  -1   2    0.60    0.40
   8   1  -2    0.90    1.10
   8   1  -2   -0.10    0.50
  -8  -1   2    0.10    0.40
  -8  -1   2    0.40    0.40
   7   1  -2   -0.10    0.50
   7   1  -2    0.10    0.20
   7   1  -2   -0.70    0.90
   7   1  -2   -0.10    0.30
  -7  -1   2   -0.10    0.40
  -7  -1   2    0.10    0.30
  -7  -1   2   -0.20    0.30
   6   1  -2    3.20    0.70
   6   1  -2    3.30    0.40
   6   1  -2    3.10    0.40
   6   1  -2    3.00    1.10
   6   1  -2    2.90    0.40
  -6  -1   2    4.20    0.50
  -6  -1   2    2.60    0.40
  -6  -1   2    3.90    0.70
  -6  -1   2    2.70    0.90
  -6  -1   2    1.90    0.70
   5   1  -2  293.07   11.60
   5   1  -2  301.17   11.10
   5   1  -2  287.67   11.10
   5   1  -2  290.47   11.20
   5   1  -2  299.17   11.20
  -5  -1   2  298.77   11.90
  -5  -1   2  295.97   11.20
  -5  -1   2  309.47   11.10
  -5  -1   2  291.17   11.40
  -5  -1   2  295.97   12.20
  -5  -1   2  300.17   11.60
   4   1  -2  389.86   14.30
   4   1  -2  378.66   14.30
   4   1  -2  362.66   14.70
   4   1  -2  412.66   15.50
   4   1  -2  385.96   14.40
   4   1  -2  391.96   14.40
  -4  -1   2  390.96   14.30
  -4  -1   2  376.46   14.80
  -4  -1   2  389.56   15.20
  -4  -1   2  365.56   14.30
  -4  -1   2  382.36   14.50
  -4  -1   2  385.16   14.70
   3   1  -2    0.10    0.60
   3   1  -2   -0.40    0.30
   3   1  -2    0.70    0.20
   3   1  -2    0.50    0.20
   3   1  -2    1.10    0.30
  -3  -1   2    0.50    0.30
  -3  -1   2    0.50    0.50
  -3  -1   2    0.80    0.20
  -3  -1   2    0.70    0.30
  -3  -1   2    0.30    0.20
  -3  -1   2    0.80    0.40
  -3  -1   2    0.30    0.20
   2   1  -2    0.10    0.20
   2   1  -2    0.30    0.20
   2   1  -2    0.10    0.30
   2   1  -2    0.10    0.20
   2   1  -2   -0.10    0.50
   2   1  -2    0.20    0.20
  -2  -1   2    0.70    0.30
  -2  -1   2    0.20    0.40
  -2  -1   2   -0.10    0.20
  -2  -1   2    0.00    0.20
  -2  -1   2    0.20    0.20
  -2  -1   2    0.20    0.20
   1   1  -2 2195.48  148.19
   1   1  -2 2083.39   79.19
   1   1  -2 2194.88  125.59
  -1  -1   2 2157.38   79.29
  -1  -1   2 2345.67  128.89
  -1  -1   2 1669.63  139.99
   0   1  -2 1517.45   83.99
   0   1  -2 1515.15   57.99
   0  -1   2 1566.44   86.89
   0  -1   2 1566.24   58.09
  -1   1  -2  256.37    9.10
  -1   1  -2  238.08    8.90
  -1   1  -2  228.28    8.50
  -1   1  -2  218.38    8.60
  -1   1  -2  228.18    8.70
  -1   1  -2  225.08    8.80
  -1   1  -2  235.68    8.60
   1  -1   2  214.18    8.60
   1  -1   2  241.38    8.90
   1  -1   2  227.68    8.70
   1  -1   2  230.08    8.90
   1  -1   2  226.18    8.90
  -2   1  -2   23.20    1.50
  -2   1  -2   24.70    1.00
  -2   1  -2   22.80    1.60
  -2   1  -2   24.00    1.00
  -2   1  -2   19.00    1.60
  -2   1  -2   24.00    1.10
   2  -1   2   23.50    1.00
   2  -1   2   25.00    1.60
   2  -1   2   25.60    1.10
   2  -1   2   26.10    1.60
  -3   1  -2 1577.04   57.99
   3  -1   2 1530.65   58.19
  -4   1  -2  745.63   27.80
  -4   1  -2  746.03   27.10
  -4   1  -2  735.93   27.10
  -4   1  -2  664.23   26.90
  -4   1  -2  744.43   27.90
  -4   1  -2  749.92   26.90
   4  -1   2  716.53   27.00
   4  -1   2  727.63   28.10
   4  -1   2  683.73   27.70
   4  -1   2  772.32   27.10
  -5   1  -2  116.09    4.70
  -5   1  -2  113.89    5.50
  -5   1  -2  101.79    5.60
  -5   1  -2  121.39    4.50
  -5   1  -2  116.39    4.60
   5  -1   2  119.39    4.60
   5  -1   2  112.09    5.70
   5  -1   2  120.89    5.40
   5  -1   2  119.99    4.70
  -6   1  -2   21.40    1.30
  -6   1  -2   18.60    1.10
  -6   1  -2   21.60    1.00
   6  -1   2   18.00    2.30
   6  -1   2   21.20    2.00
   6  -1   2   20.00    1.10
  -7   1  -2    3.00    0.70
  -7   1  -2    3.20    0.50
  -7   1  -2    3.30    0.50
   7  -1   2    3.20    0.60
   7  -1   2    1.80    1.00
   7  -1   2    2.10    1.20
  -8   1  -2   77.19    3.10
  -8   1  -2   75.89    3.20
   8  -1   2   74.19    4.30
   8  -1   2   72.79    3.40
   8  -1   2   70.19    4.90
  -9   1  -2   55.19    2.40
  -9   1  -2   53.69    2.40
   9  -1   2   46.90    4.10
   9  -1   2   53.79    2.80
 -10   1  -2   25.60    1.40
 -10   1  -2   25.10    2.00
 -10   1  -2   25.30    1.40
  10  -1   2   24.80    1.80
  10  -1   2   18.80    3.00
 -11   1  -2   11.40    1.00
 -11   1  -2   13.90    2.20
  11  -1   2    7.60    2.30
  11   0  -2    4.10    1.00
  11   0  -2    1.00    1.50
 -11   0   2    3.20    0.60
 -11   0   2    5.10    1.10
 -11   0   2    3.80    0.70
  10   0  -2    0.30    0.70
  10   0  -2    0.20    1.20
 -10   0   2    0.00    0.40
 -10   0   2    0.70    0.70
 -10   0   2    0.80    0.40
   9   0  -2   11.80    1.40
   9   0  -2   11.90    2.30
  -9   0   2   12.20    1.30
  -9   0   2   11.30    0.90
  -9   0   2   11.70    0.90
   8   0  -2    8.10    2.10
   8   0  -2    6.60    1.00
  -8   0   2    6.00    1.00
  -8   0   2    6.30    0.70
  -8   0   2    5.40    0.70
   7   0  -2  193.78    7.40
   7   0  -2  190.48    8.70
   7   0  -2  172.88    6.90
   7   0  -2  173.48    6.70
   7   0  -2  178.08    6.80
  -7   0   2  180.98    7.30
  -7   0   2  188.08    6.90
  -7   0   2  172.28    6.90
  -7   0   2  167.88    7.90
   6   0  -2   49.80    2.10
   6   0  -2   54.39    2.70
   6   0  -2   55.29    2.20
   6   0  -2   56.79    3.60
  -6   0   2   50.79    2.30
  -6   0   2   52.69    3.20
  -6   0   2   50.69    3.00
  -6   0   2   56.19    2.60
  -6   0   2   51.69    2.70
  -6   0   2   56.69    2.30
   5   0  -2    0.10    0.70
   5   0  -2    0.00    0.20
   5   0  -2    0.00    0.20
   5   0  -2    0.00    0.20
   5   0  -2    0.10    0.30
   5   0  -2    0.10    0.20
  -5   0   2   -0.20    0.30
  -5   0   2    0.30    0.50
  -5   0   2    0.30    0.30
  -5   0   2   -0.10    0.30
  -5   0   2    0.00    0.20
  -5   0   2    0.50    0.60
   4   0  -2   23.40    1.10
   4   0  -2   23.60    1.90
   4   0  -2   23.10    1.00
   4   0  -2   22.90    1.10
   4   0  -2   22.60    1.40
   4   0  -2   22.90    1.00
  -4   0   2   22.20    1.10
  -4   0   2   20.50    1.70
  -4   0   2   25.20    1.50
  -4   0   2   21.70    1.30
  -4   0   2   22.80    1.20
  -4   0   2   23.50    1.00
   3   0  -2  160.48    6.20
   3   0  -2  156.78    6.10
   3   0  -2  162.88    6.30
   3   0  -2  158.88    6.40
   3   0  -2  166.08    6.20
  -3   0   2  165.88    6.20
  -3   0   2  168.08    6.20
  -3   0   2  163.68    6.20
  -3   0   2  160.58    6.40
  -3   0   2  163.58    6.50
  -3   0   2  171.98    6.80
   2   0  -2   59.99    2.70
   2   0  -2   56.69    2.50
   2   0  -2   56.19    2.30
   2   0  -2   57.59    2.40
   2   0  -2   60.89    2.30
   2   0  -2   57.19    2.30
  -2   0   2   60.09    2.40
  -2   0   2   59.59    2.30
  -2   0   2   55.19    2.30
  -2   0   2   61.99    2.50
  -2   0   2   58.49    2.60
  -2   0   2   56.79    2.30
   1   0  -2 2095.69   82.09
   1   0  -2 2150.08  119.69
   1   0  -2 2547.45  153.28
  -1   0   2 2077.39   81.99
  -1   0   2 2382.66  124.49
   0   0  -2  267.97   10.10
   0   0  -2  270.27   10.20
   0   0  -2  267.57   10.10
   0   0  -2  276.27   10.10
   0   0  -2  274.07   10.10
   0   0   2  260.87   10.10
  -1   0  -2  417.96   15.40
  -1   0  -2  380.16   15.00
  -1   0  -2  401.76   15.40
  -1   0  -2  406.36   15.40
   1   0   2  413.26   15.50
   1   0   2  414.26   15.40
   1   0   2  408.86   15.40
  -2   0  -2 1441.96   53.29
   2   0   2 1392.76   53.49
   2   0   2 1464.55   53.39
  -3   0  -2  196.98    7.30
  -3   0  -2  188.78    7.10
  -3   0  -2  192.28    7.40
  -3   0  -2  195.28    8.10
  -3   0  -2  196.48    7.20
  -3   0  -2  194.28    7.20
  -3   0  -2  195.68    7.90
   3   0   2  185.38    8.20
   3   0   2  191.58    7.30
   3   0   2  186.28    7.30
   3   0   2  194.58    7.90
   3   0   2  188.98    7.30
  -4   0  -2   36.60    1.50
  -4   0  -2   36.00    2.40
  -4   0  -2   35.40    1.70
  -4   0  -2   34.90    1.60
  -4   0  -2   35.70    2.30
   4   0   2   36.40    1.50
   4   0   2   36.00    1.70
   4   0   2   34.90    2.60
   4   0   2   30.10    2.20
   4   0   2   34.60    1.60
  -5   0  -2   31.30    2.40
  -5   0  -2   32.80    1.70
  -5   0  -2   35.20    1.50
  -5   0  -2   33.20    1.50
   5   0   2   31.60    1.60
   5   0   2   29.90    1.50
   5   0   2   34.00    1.70
   5   0   2   31.80    2.30
   5   0   2   34.40    2.80
  -6   0  -2  229.38    8.40
  -6   0  -2  220.68    8.50
  -6   0  -2  212.58    8.80
   6   0   2  223.78   10.20
   6   0   2  218.58    8.50
   6   0   2  226.28    8.70
  -7   0  -2   99.49    4.00
  -7   0  -2   90.79    4.50
  -7   0  -2  103.59    4.10
   7   0   2  101.79    5.10
   7   0   2   96.39    5.80
   7   0   2  100.59    4.40
   7   0   2  110.19    4.30
  -8   0  -2   71.89    3.70
  -8   0  -2   80.79    3.20
  -8   0  -2   76.49    3.30
   8   0   2   70.59    5.00
   8   0   2   79.39    3.60
  -9   0  -2   11.20    1.40
  -9   0  -2   10.90    0.90
  -9   0  -2   11.70    0.90
   9   0   2   10.20    2.20
   9   0   2   10.80    1.20
 -10   0  -2   28.00    1.60
 -10   0  -2   29.30    1.60
 -10   0  -2   28.10    2.10
  10   0   2   29.10    2.00
 -11   0  -2    4.10    1.60
 -11   0  -2    3.30    0.60
  11   0   2    3.00    2.00
  12  -1  -2    2.00    1.80
  12  -1  -2    1.90    0.90
 -12   1   2    2.10    0.60
 -12   1   2    1.50    1.00
  11  -1  -2    3.70    1.70
  11  -1  -2    5.30    1.10
 -11   1   2    3.00    0.70
 -11   1   2    2.80    0.90
 -11   1   2    3.90    0.60
  10  -1  -2    3.40    0.90
  10  -1  -2    3.90    1.50
 -10   1   2    2.80    0.50
 -10   1   2    2.10    0.80
 -10   1   2    3.90    0.60
   9  -1  -2   12.80    2.30
   9  -1  -2    9.60    1.20
  -9   1   2    9.20    1.20
  -9   1   2   10.50    0.90
  -9   1   2    9.40    0.80
   8  -1  -2  475.85   18.00
   8  -1  -2  458.45   19.30
  -8   1   2  468.05   17.50
  -8   1   2  464.25   17.90
  -8   1   2  455.95   17.40
   7  -1  -2    1.90    0.60
   7  -1  -2    2.50    1.30
   7  -1  -2    1.90    0.30
   7  -1  -2    2.20    0.40
   7  -1  -2    2.10    0.40
  -7   1   2    1.60    0.80
  -7   1   2    1.70    0.40
  -7   1   2    1.50    0.50
  -7   1   2    1.90    0.50
   6  -1  -2  113.49    6.70
   6  -1  -2  101.89    4.30
   6  -1  -2  106.39    4.40
   6  -1  -2  108.29    4.40
   6  -1  -2  115.89    4.50
   6  -1  -2  119.79    4.80
  -6   1   2  111.59    5.10
  -6   1   2  111.19    4.80
  -6   1   2  108.99    4.40
  -6   1   2  109.89    5.40
  -6   1   2  123.39    4.40
   5  -1  -2   83.69    4.30
   5  -1  -2   76.49    3.20
   5  -1  -2   79.89    3.50
   5  -1  -2   80.79    3.20
   5  -1  -2   83.69    3.30
   5  -1  -2   84.19    3.70
  -5   1   2   81.09    3.20
  -5   1   2   80.99    4.00
  -5   1   2   80.99    3.60
  -5   1   2   77.49    3.20
  -5   1   2   77.19    3.70
   4  -1  -2    2.30    0.30
   4  -1  -2    2.30    0.50
   4  -1  -2    2.80    0.80
   4  -1  -2    2.30    0.60
   4  -1  -2    2.70    0.30
   4  -1  -2    2.70    0.30
  -4   1   2    2.80    0.60
  -4   1   2    2.60    0.50
  -4   1   2    2.70    0.40
  -4   1   2    2.20    0.70
  -4   1   2    2.20    0.30
  -4   1   2    2.50    0.30
   3  -1  -2  758.02   28.10
   3  -1  -2  788.02   28.50
   3  -1  -2  762.82   28.00
  -3   1   2  727.73   28.30
  -3   1   2  733.03   28.00
  -3   1   2  747.83   28.10
   2  -1  -2 9532.15  426.66
  -2   1   2 9096.59  542.35
   1  -1  -2 2176.28  132.39
   1  -1  -2 3025.40  143.29
  -1   1   2 2670.03  139.99
   0  -1  -2    6.40    0.40
   0  -1  -2    7.20    0.70
   0  -1  -2    6.50    0.70
   0  -1  -2    6.70    0.40
   0  -1  -2    5.40    0.60
   0  -1  -2    7.10    0.40
   0   1   2    5.70    0.60
   0   1   2    6.80    0.50
   0   1   2    5.90    0.40
   0   1   2    6.80    0.80
   0   1   2    5.40    0.80
   0   1   2    6.40    0.40
  -1  -1  -2    0.60    0.20
  -1  -1  -2    0.00    0.40
  -1  -1  -2    0.40    0.20
  -1  -1  -2    0.20    0.10
  -1  -1  -2    0.10    0.20
  -1  -1  -2   -0.20    0.40
  -1  -1  -2    0.10    0.10
  -1  -1  -2   -0.30    0.40
   1   1   2   -0.30    0.40
   1   1   2    0.50    0.50
   1   1   2    0.20    0.20
  -2  -1  -2    6.70    1.10
  -2  -1  -2    6.10    0.50
  -2  -1  -2    6.50    0.40
  -2  -1  -2    7.00    0.40
  -2  -1  -2    6.40    0.50
  -2  -1  -2    6.50    0.90
   2   1   2    6.80    1.00
   2   1   2    6.10    0.50
   2   1   2    4.60    0.90
   2   1   2    6.60    0.40
   2   1   2    6.90    0.50
   2   1   2    6.00    0.40
  -3  -1  -2 1218.28   45.10
  -3  -1  -2 1208.48   45.30
   3   1   2 1165.88   44.90
   3   1   2 1193.38   44.50
   3   1   2 1211.18   45.40
  -4  -1  -2   34.50    1.50
  -4  -1  -2   33.00    2.40
  -4  -1  -2   34.20    1.40
  -4  -1  -2   34.80    1.70
  -4  -1  -2   32.10    2.10
   4   1   2   33.10    1.60
   4   1   2   32.50    1.60
   4   1   2   31.40    2.20
   4   1   2   32.70    1.40
   4   1   2   32.10    2.60
  -5  -1  -2   53.99    2.30
  -5  -1  -2   51.59    2.50
  -5  -1  -2   46.20    3.10
  -5  -1  -2   54.49    2.10
   5   1   2   46.00    2.50
   5   1   2   53.69    3.60
   5   1   2   54.49    2.50
   5   1   2   53.49    2.20
  -6  -1  -2  340.47   14.10
  -6  -1  -2  371.76   13.70
  -6  -1  -2  363.16   14.20
  -6  -1  -2  386.16   13.80
   6   1   2  354.56   13.80
   6   1   2  383.26   14.10
   6   1   2  352.66   15.40
  -7  -1  -2    1.60    0.40
  -7  -1  -2    2.00    0.70
  -7  -1  -2    2.50    0.40
   7   1   2    1.50    1.30
   7   1   2    2.30    0.60
  -8  -1  -2    0.20    0.60
  -8  -1  -2    0.60    0.40
  -8  -1  -2    0.20    0.40
   8   1   2    0.20    0.40
   8   1   2   -0.70    1.20
  -9  -1  -2    1.10    0.40
  -9  -1  -2    1.00    0.70
  -9  -1  -2    1.60    0.40
   9   1   2    0.80    1.40
   9   1   2    2.30    0.70
 -10  -1  -2    0.90    0.70
 -10  -1  -2    0.80    0.50
  10   1   2    1.00    1.50
  10   1   2    0.80    0.70
 -11  -1  -2   17.50    2.40
 -11  -1  -2   16.90    1.30
  12  -2  -2    1.90    1.60
  12  -2  -2    3.30    1.00
 -12   2   2    6.00    0.80
 -12   2   2    4.00    1.10
 -12   2   2    3.80    0.80
  11  -2  -2    0.20    1.10
  11  -2  -2    0.70    0.70
 -11   2   2    0.20    0.40
 -11   2   2    1.10    0.50
 -11   2   2    1.00    0.80
  10  -2  -2   38.20    2.30
  10  -2  -2   27.60    3.20
 -10   2   2   33.90    1.80
 -10   2   2   33.90    1.70
 -10   2   2   40.10    2.40
   9  -2  -2    3.20    0.80
   9  -2  -2    3.90    1.80
  -9   2   2    2.00    0.50
  -9   2   2    2.80    0.80
  -9   2   2    3.00    0.50
   8  -2  -2   86.29    6.60
   8  -2  -2   97.79    4.30
  -8   2   2   96.09    3.80
  -8   2   2   91.29    5.20
   7  -2  -2  547.75   21.40
   7  -2  -2  574.14   22.20
   7  -2  -2  586.74   21.10
   7  -2  -2  565.64   20.70
   7  -2  -2  534.35   20.50
  -7   2   2  556.24   20.60
  -7   2   2  508.15   21.20
  -7   2   2  516.15   21.10
  -7   2   2  560.54   20.50
   6  -2  -2  129.39    5.40
   6  -2  -2  127.99    5.20
   6  -2  -2  114.39    4.70
   6  -2  -2  117.99    4.70
   6  -2  -2  114.79    4.80
   6  -2  -2  117.89    6.00
  -6   2   2  119.19    5.20
  -6   2   2  123.69    4.70
  -6   2   2  121.99    4.70
  -6   2   2  123.79    5.30
  -6   2   2  121.99    4.70
   5  -2  -2  136.49    5.20
   5  -2  -2  136.69    6.20
   5  -2  -2  130.79    5.20
   5  -2  -2  136.49    5.70
   5  -2  -2  132.09    5.20
   5  -2  -2  133.49    5.50
  -5   2   2  135.09    5.90
  -5   2   2  135.19    5.60
  -5   2   2  134.09    5.10
  -5   2   2  137.29    5.20
  -5   2   2  132.29    5.50
  -5   2   2  128.99    5.10
   4  -2  -2  377.06   14.70
   4  -2  -2  367.86   13.90
   4  -2  -2  371.66   14.20
   4  -2  -2  391.16   13.90
   4  -2  -2  349.96   14.20
   4  -2  -2  376.56   13.90
  -4   2   2  361.36   14.20
  -4   2   2  367.46   14.60
  -4   2   2  382.66   13.90
  -4   2   2  364.36   14.10
  -4   2   2  364.76   13.90
  -4   2   2  389.46   13.90
   3  -2  -2    9.30    0.60
   3  -2  -2   10.10    1.10
   3  -2  -2   10.00    0.50
   3  -2  -2    9.60    0.50
   3  -2  -2    9.40    0.80
   3  -2  -2   11.10    0.90
  -3   2   2   10.50    0.60
  -3   2   2    9.10    0.70
  -3   2   2   10.60    0.60
  -3   2   2   10.50    0.50
  -3   2   2    9.60    0.80
  -3   2   2   10.90    1.00
   1  -2  -2  919.51   34.40
  -1   2   2  921.81   34.40
   0  -2  -2  143.59    5.30
   0  -2  -2  141.89    5.40
   0  -2  -2  138.89    5.70
   0  -2  -2  143.79    5.50
   0  -2  -2  139.09    5.30
   0  -2  -2  140.89    5.40
   0  -2  -2  147.69    5.30
   0  -2  -2  140.99    5.80
   0   2   2  140.89    5.40
   0   2   2  136.69    5.40
   0   2   2  139.79    5.30
   0   2   2  136.49    5.40
  -1  -2  -2   15.50    0.70
  -1  -2  -2   16.10    0.70
  -1  -2  -2   13.90    1.10
  -1  -2  -2   14.50    0.90
  -1  -2  -2   15.20    0.70
  -1  -2  -2   15.80    0.70
  -1  -2  -2   15.00    0.80
  -1  -2  -2   16.90    1.40
   1   2   2   15.00    0.70
   1   2   2   15.90    0.80
   1   2   2   15.50    0.90
   1   2   2   13.60    1.40
  -2  -2  -2 1614.84   58.79
   2   2   2 1517.75   58.69
  -3  -2  -2  630.74   23.80
  -3  -2  -2  612.74   24.10
  -3  -2  -2  596.54   23.30
  -3  -2  -2  636.74   23.10
  -3  -2  -2  630.94   23.00
  -3  -2  -2  616.64   23.30
   3   2   2  605.24   23.20
   3   2   2  620.54   24.20
   3   2   2  609.84   23.10
   3   2   2  641.34   23.00
  -4  -2  -2  245.38    9.30
  -4  -2  -2  216.38    8.70
  -4  -2  -2  231.08    9.80
  -4  -2  -2  243.98    8.90
  -4  -2  -2  236.88    9.20
  -4  -2  -2  237.18    8.80
  -4  -2  -2  225.98   10.10
   4   2   2  241.68   10.30
   4   2   2  227.88    8.80
   4   2   2  237.38    9.10
   4   2   2  228.68    9.00
   4   2   2  235.48    8.70
  -5  -2  -2   34.10    1.90
  -5  -2  -2   35.30    1.70
  -5  -2  -2   36.90    1.50
  -5  -2  -2   33.80    2.00
   5   2   2   35.60    1.90
   5   2   2   30.90    2.80
   5   2   2   34.30    1.60
  -6  -2  -2    2.60    0.70
  -6  -2  -2    2.40    0.70
  -6  -2  -2    2.10    0.40
   6   2   2    2.50    0.40
   6   2   2    2.00    0.50
   6   2   2    2.20    1.30
  -7  -2  -2   36.10    1.60
  -7  -2  -2   36.50    2.20
   7   2   2   33.60    2.00
   7   2   2   34.70    3.30
  -8  -2  -2    7.80    1.20
  -8  -2  -2    6.60    0.70
   8   2   2    7.60    2.10
   8   2   2    7.40    1.00
  -9  -2  -2   12.40    1.50
   9   2   2   13.20    2.80
   9   2   2   12.40    1.30
 -10  -2  -2    1.60    0.60
 -10  -2  -2    1.10    0.80
  10   2   2    1.70    0.70
  10   2   2    1.70    1.70
  12  -3  -2   -0.90    1.40
 -12   3   2    0.60    0.50
 -12   3   2    0.60    0.90
 -12   3   2    0.10    0.40
  11  -3  -2    0.60    0.70
  11  -3  -2    0.70    1.40
 -11   3   2    0.40    0.50
 -11   3   2    0.40    0.40
 -11   3   2    0.50    0.70
  10  -3  -2   61.79    6.20
  10  -3  -2   74.79    3.70
 -10   3   2   75.09    3.20
 -10   3   2   75.59    3.20
   9  -3  -2   37.20    3.30
   9  -3  -2   34.30    2.80
   9  -3  -2   36.10    2.20
  -9   3   2   37.50    1.80
  -9   3   2   37.60    1.80
   8  -3  -2    1.30    1.00
   8  -3  -2    1.40    1.10
   8  -3  -2    1.60    0.30
   8  -3  -2    1.70    0.60
  -8   3   2    1.70    0.90
  -8   3   2    0.90    0.40
  -8   3   2    1.30    0.40
   7  -3  -2    1.90    1.20
   7  -3  -2    0.40    0.20
   7  -3  -2    1.00    0.40
   7  -3  -2    0.90    0.50
  -7   3   2   -0.30    0.60
  -7   3   2    0.70    0.30
  -7   3   2    0.80    0.30
  -7   3   2    0.40    0.30
  -7   3   2    0.40    0.40
   6  -3  -2   44.80    1.90
   6  -3  -2   42.50    1.90
   6  -3  -2   44.60    2.60
   6  -3  -2   40.80    1.90
   6  -3  -2   48.10    2.30
   6  -3  -2   47.40    3.00
  -6   3   2   44.50    2.30
  -6   3   2   38.10    2.20
  -6   3   2   45.60    2.40
  -6   3   2   46.40    1.90
  -6   3   2   45.60    1.90
  -6   3   2   43.80    2.70
   5  -3  -2   46.20    2.00
   5  -3  -2   48.50    2.40
   5  -3  -2   50.19    3.00
   5  -3  -2   49.30    2.00
   5  -3  -2   50.89    2.60
   5  -3  -2   50.09    2.10
  -5   3   2   50.29    2.10
  -5   3   2   48.80    2.00
  -5   3   2   48.40    2.00
  -5   3   2   45.30    2.40
  -5   3   2   49.10    2.30
  -5   3   2   48.20    2.70
   4  -3  -2   14.80    1.50
   4  -3  -2   14.50    0.70
   4  -3  -2   13.90    1.00
   4  -3  -2   14.00    0.70
   4  -3  -2   14.80    0.80
   4  -3  -2   13.80    1.20
  -4   3   2   15.20    0.80
  -4   3   2   13.50    1.20
  -4   3   2   14.80    0.70
  -4   3   2   14.70    1.00
  -4   3   2   14.40    1.00
  -4   3   2   14.40    0.80
   3  -3  -2 1800.62   67.19
   3  -3  -2 1726.03  153.38
   3  -3  -2 2168.28  154.88
  -3   3   2 1592.04  149.88
  -3   3   2 1830.72   67.59
  -3   3   2 1538.55  144.19
   2  -3  -2 4751.12  245.08
   2  -3  -2 3702.73  214.18
  -2   3   2 3741.83  230.78
   1  -3  -2   15.80    0.80
   1  -3  -2   15.40    0.70
   1  -3  -2   16.60    1.20
   1  -3  -2   15.50    0.80
   1  -3  -2   16.90    0.90
  -1   3   2   15.30    0.80
  -1   3   2   14.30    0.80
  -1   3   2   14.70    0.80
  -1   3   2   15.50    0.70
  -1   3   2   16.70    1.10
   0  -3  -2  324.77   11.90
   0  -3  -2  309.47   11.90
   0  -3  -2  315.47   12.50
   0  -3  -2  308.57   11.70
   0  -3  -2  326.57   11.70
   0  -3  -2  314.87   11.80
   0  -3  -2  323.17   12.40
   0   3   2  317.77   11.80
   0   3   2  315.07   11.90
   0   3   2  299.97   11.90
  -1  -3  -2  504.95   19.10
  -1  -3  -2  521.65   19.00
  -1  -3  -2  524.75   20.00
  -1  -3  -2  535.95   19.10
  -1  -3  -2  522.65   19.30
   1   3   2  510.55   19.10
   1   3   2  478.55   19.20
   1   3   2  509.95   19.10
   1   3   2  520.85   20.00
  -2  -3  -2  770.82   27.70
  -2  -3  -2  744.73   27.40
  -2  -3  -2  751.92   28.10
  -2  -3  -2  737.13   27.70
  -2  -3  -2  718.03   28.40
   2   3   2  762.72   28.60
   2   3   2  705.33   27.60
   2   3   2  731.83   27.50
  -3  -3  -2  287.17   11.70
  -3  -3  -2  298.17   12.20
  -3  -3  -2  292.97   10.90
  -3  -3  -2  275.07   10.90
  -3  -3  -2  294.37   10.90
  -3  -3  -2  291.37   11.20
  -3  -3  -2  297.97   10.80
  -3  -3  -2  286.77   11.30
   3   3   2  272.57   11.10
   3   3   2  307.67   12.30
   3   3   2  281.87   11.00
   3   3   2  299.87   10.90
  -4  -3  -2  131.99    5.40
  -4  -3  -2  149.59    5.50
  -4  -3  -2  139.39    5.80
  -4  -3  -2  144.49    5.30
   4   3   2  136.09    5.60
   4   3   2  146.69    7.00
   4   3   2  144.79    5.40
   4   3   2  139.79    5.80
  -5  -3  -2  172.98    7.00
  -5  -3  -2  172.18    6.40
  -5  -3  -2  159.18    6.40
  -5  -3  -2  171.78    6.60
   5   3   2  168.98    6.50
   5   3   2  165.48    6.30
   5   3   2  175.88    6.90
   5   3   2  161.08    8.20
  -6  -3  -2   52.09    2.70
  -6  -3  -2   53.09    2.30
  -6  -3  -2   53.69    2.20
   6   3   2   52.69    2.60
   6   3   2   49.00    3.90
  -7  -3  -2   24.30    1.30
  -7  -3  -2   22.30    1.80
  -7  -3  -2   23.50    1.20
   7   3   2   25.40    1.70
   7   3   2   22.90    2.80
  -8  -3  -2   57.79    3.00
  -8  -3  -2   57.09    2.50
   8   3   2   54.99    2.90
   8   3   2   51.39    4.30
  -9  -3  -2    1.60    0.70
  -9  -3  -2    2.00    0.50
   9   3   2    2.10    0.70
   9   3   2    2.10    1.50
 -10  -3  -2    6.30    0.90
 -10  -3  -2    5.10    1.10
  10   3   2    6.00    2.10
  10   3   2    4.00    1.00
  12  -4  -2    8.00    2.40
 -12   4   2    9.20    1.20
 -12   4   2   10.30    1.00
 -12   4   2    9.50    1.50
  11  -4  -2    9.10    2.30
  11  -4  -2   13.20    1.50
 -11   4   2   10.70    0.90
 -11   4   2   11.80    1.00
  10  -4  -2   20.00    1.70
  10  -4  -2   13.50    2.40
  10  -4  -2   24.90    2.50
 -10   4   2   21.50    1.20
 -10   4   2   20.90    1.20
   9  -4  -2    3.00    1.60
   9  -4  -2    3.10    0.80
   9  -4  -2    2.30    1.20
  -9   4   2    2.30    0.50
  -9   4   2    2.90    0.50
   8  -4  -2    8.60    1.50
   8  -4  -2    7.40    0.60
   8  -4  -2    9.10    1.10
   8  -4  -2    9.90    1.90
  -8   4   2    7.20    0.70
  -8   4   2    6.90    0.70
  -8   4   2    7.70    0.70
  -8   4   2    7.00    1.10
  -8   4   2    6.80    1.00
   7  -4  -2    2.40    0.40
   7  -4  -2    1.40    1.00
   7  -4  -2    1.90    0.60
   7  -4  -2    1.70    0.90
   7  -4  -2    2.00    0.40
  -7   4   2    1.80    0.70
  -7   4   2    2.20    0.60
  -7   4   2    3.10    0.50
  -7   4   2    2.30    0.40
  -7   4   2    3.30    0.50
   6  -4  -2   45.60    2.00
   6  -4  -2   48.60    3.20
   6  -4  -2   46.10    2.40
   6  -4  -2   47.90    2.70
   6  -4  -2   46.10    2.00
   6  -4  -2   47.90    2.00
  -6   4   2   43.60    2.80
  -6   4   2   47.90    2.00
  -6   4   2   49.00    2.10
  -6   4   2   45.40    2.40
  -6   4   2   45.60    2.00
  -6   4   2   48.30    2.40
   5  -4  -2  156.98    5.90
   5  -4  -2  160.68    6.90
   5  -4  -2  160.08    6.30
   5  -4  -2  145.99    5.90
   5  -4  -2  154.68    6.40
   5  -4  -2  153.88    5.90
  -5   4   2  162.08    5.90
  -5   4   2  153.68    5.90
  -5   4   2  146.09    6.70
  -5   4   2  151.68    6.10
  -5   4   2  151.18    6.30
  -5   4   2  149.29    6.00
   4  -4  -2   59.19    2.70
   4  -4  -2   59.49    2.70
   4  -4  -2   58.49    2.40
   4  -4  -2   61.49    3.20
   4  -4  -2   58.79    2.40
   4  -4  -2   60.19    2.30
  -4   4   2   56.39    3.00
  -4   4   2   59.59    2.30
  -4   4   2   55.99    2.40
  -4   4   2   57.09    2.50
  -3   4   2 1038.40   39.10
   2  -4  -2  110.59    4.90
   2  -4  -2  114.39    4.40
   2  -4  -2  107.89    4.30
   2  -4  -2  115.29    4.40
   2  -4  -2  112.49    4.40
  -2   4   2  114.69    4.40
  -2   4   2  111.09    4.90
  -2   4   2  111.59    4.40
  -2   4   2  110.89    4.40
  -2   4   2  113.89    4.30
   1  -4  -2   71.49    3.00
   1  -4  -2   75.99    3.00
   1  -4  -2   71.69    3.50
   1  -4  -2   70.49    2.80
   1  -4  -2   75.19    2.90
  -1   4   2   71.69    2.90
  -1   4   2   71.29    3.40
  -1   4   2   74.59    3.00
  -1   4   2   72.69    2.80
  -1   4   2   73.79    3.00
   0  -4  -2  289.97   10.90
   0  -4  -2  298.47   10.70
   0  -4  -2  296.47   10.70
   0  -4  -2  303.97   11.70
   0  -4  -2  287.37   11.00
   0  -4  -2  289.57   11.50
   0  -4  -2  257.37   11.00
   0   4   2  284.47   11.00
   0   4   2  280.87   10.90
   0   4   2  290.47   10.70
   0   4   2  292.67   10.70
  -1  -4  -2   43.80    2.10
  -1  -4  -2   50.49    2.90
  -1  -4  -2   48.30    2.20
  -1  -4  -2   51.29    2.00
  -1  -4  -2   51.79    1.90
  -1  -4  -2   50.09    1.90
   1   4   2   49.60    2.10
   1   4   2   47.40    2.20
   1   4   2   52.59    3.00
   1   4   2   48.70    2.30
   1   4   2   49.90    2.00
  -2  -4  -2   62.29    3.50
  -2  -4  -2   60.89    2.40
  -2  -4  -2   57.59    2.60
  -2  -4  -2   55.59    2.40
  -2  -4  -2   57.19    2.70
  -2  -4  -2   59.19    3.10
   2   4   2   60.19    3.50
   2   4   2   58.59    2.40
   2   4   2   59.79    2.40
   2   4   2   52.59    2.60
  -3  -4  -2   71.79    3.20
  -3  -4  -2   69.29    4.00
  -3  -4  -2   73.09    2.90
  -3  -4  -2   68.19    2.70
  -3  -4  -2   71.99    3.70
  -3  -4  -2   71.19    2.70
  -3  -4  -2   67.99    2.90
  -3  -4  -2   71.99    3.30
   3   4   2   70.79    3.00
   3   4   2   74.49    2.90
   3   4   2   77.19    4.30
  -4  -4  -2   97.79    4.40
  -4  -4  -2  101.29    3.80
  -4  -4  -2   99.69    3.80
  -4  -4  -2  100.59    4.00
  -4  -4  -2   91.69    3.90
   4   4   2  103.19    5.50
   4   4   2  101.69    3.90
   4   4   2   98.89    4.30
  -5  -4  -2   16.60    0.80
  -5  -4  -2   17.80    1.00
  -5  -4  -2   15.70    1.40
  -5  -4  -2   14.60    0.90
  -5  -4  -2   16.10    0.90
   5   4   2   15.70    0.90
   5   4   2   18.50    1.30
   5   4   2   15.40    2.30
  -6  -4  -2  109.79    5.00
  -6  -4  -2  109.19    4.30
  -6  -4  -2  110.49    4.50
   6   4   2  111.59    6.30
   6   4   2  115.09    4.90
  -7  -4  -2   19.40    1.20
  -7  -4  -2   19.90    1.60
   7   4   2   18.80    1.50
   7   4   2   18.80    2.70
  -8  -4  -2   13.30    1.00
  -8  -4  -2   11.90    1.40
   8   4   2   12.70    1.30
   8   4   2    9.10    2.10
  -9  -4  -2    0.50    0.70
  -9  -4  -2    0.00    0.40
   9   4   2    0.40    0.60
   9   4   2   -1.50    1.40
  12  -5  -2    0.40    1.60
 -12   5   2    2.80    0.60
 -12   5   2    2.60    0.60
  11  -5  -2   14.60    2.60
  11  -5  -2   10.20    2.00
  11  -5  -2   13.70    1.60
 -11   5   2   15.10    1.10
 -11   5   2   15.30    1.10
  10  -5  -2    6.80    1.90
  10  -5  -2    9.50    1.70
  10  -5  -2    6.40    1.10
 -10   5   2    8.20    0.80
 -10   5   2    8.20    0.80
   9  -5  -2    6.40    1.50
   9  -5  -2    9.00    2.00
   9  -5  -2    7.60    1.10
  -9   5   2    5.90    0.80
  -9   5   2    6.50    0.70
  -9   5   2    7.70    0.70
   8  -5  -2    2.80    1.20
   8  -5  -2    3.40    1.20
   8  -5  -2    4.00    0.50
   8  -5  -2    3.00    0.70
  -8   5   2    2.70    0.70
  -8   5   2    3.30    0.50
  -8   5   2    3.20    0.50
  -8   5   2    3.00    0.50
   7  -5  -2  270.07   10.60
   7  -5  -2  237.38    9.70
   7  -5  -2  259.47   11.10
   7  -5  -2  247.28    9.70
   7  -5  -2  269.47   10.20
  -7   5   2  235.38   10.10
  -7   5   2  238.08   10.00
  -7   5   2  263.57    9.70
  -7   5   2  248.28    9.60
  -7   5   2  259.87    9.60
   6  -5  -2    4.00    1.00
   6  -5  -2    7.50    1.20
   6  -5  -2    6.60    0.60
   6  -5  -2    4.80    0.80
   6  -5  -2    6.50    0.60
  -6   5   2    5.80    0.60
  -6   5   2    6.40    0.50
  -6   5   2    5.90    0.60
  -6   5   2    6.60    0.90
  -6   5   2    6.10    0.80
   5  -5  -2   68.39    3.20
   5  -5  -2   69.09    3.70
   5  -5  -2   67.69    2.80
   5  -5  -2   71.39    3.30
   5  -5  -2   62.09    2.70
   5  -5  -2   66.39    2.80
   5  -5  -2   66.99    2.70
  -5   5   2   69.69    2.80
  -5   5   2   64.69    2.70
  -5   5   2   66.39    3.00
  -5   5   2   68.69    2.60
  -5   5   2   63.69    3.50
   4  -5  -2  538.35   20.10
   4  -5  -2  524.95   19.90
   4  -5  -2  539.05   20.10
   4  -5  -2  538.05   20.40
   4  -5  -2  555.54   20.30
   4  -5  -2  533.55   20.90
  -4   5   2  526.75   20.80
  -4   5   2  545.75   19.80
  -4   5   2  554.84   20.10
  -4   5   2  537.65   20.10
  -4   5   2  503.85   19.90
   3  -5  -2  240.28    9.90
   3  -5  -2  248.08    9.30
   3  -5  -2  244.78    9.20
   3  -5  -2  240.28    9.20
   3  -5  -2  237.48    9.00
  -3   5   2  242.18    9.80
  -3   5   2  236.08    9.00
  -3   5   2  239.48    9.20
   2  -5  -2    0.60    0.30
   2  -5  -2    0.60    0.20
   2  -5  -2    0.20    0.20
   2  -5  -2    0.50    0.20
   2  -5  -2    0.30    0.50
  -2   5   2    0.80    0.50
  -2   5   2    0.50    0.30
  -2   5   2    0.40    0.30
  -2   5   2    0.50    0.30
  -2   5   2    0.90    0.20
   1  -5  -2  262.67    9.80
   1  -5  -2  222.48    9.80
   1  -5  -2  263.37    9.70
   1  -5  -2  261.67    9.50
   1  -5  -2  250.87   10.40
  -1   5   2  256.07    9.80
  -1   5   2  252.87    9.70
  -1   5   2  266.17    9.80
  -1   5   2  264.27    9.50
   0  -5  -2  570.04   22.30
   0  -5  -2  556.94   22.10
   0  -5  -2  561.74   21.40
   0  -5  -2  587.74   21.60
   0   5   2  559.34   21.40
   0   5   2  568.64   21.60
   0   5   2  575.94   21.30
   0   5   2  581.24   21.20
   0   5   2  599.64   21.60
  -1  -5  -2  412.56   14.80
  -1  -5  -2  395.66   16.00
  -1  -5  -2  381.16   14.90
  -1  -5  -2  411.16   15.10
  -1  -5  -2  401.16   15.10
   1   5   2  390.66   14.90
   1   5   2  395.16   15.10
   1   5   2  390.96   14.80
   1   5   2  387.36   15.10
  -2  -5  -2  137.79    5.70
  -2  -5  -2  142.09    6.90
  -2  -5  -2  144.49    5.90
  -2  -5  -2  144.49    5.90
  -2  -5  -2  148.39    5.60
   2   5   2  132.89    5.80
   2   5   2  155.78    6.90
   2   5   2  152.48    5.70
  -3  -5  -2   69.79    2.80
  -3  -5  -2   66.59    3.20
  -3  -5  -2   62.59    2.80
   3   5   2   67.69    2.80
   3   5   2   67.59    3.10
   3   5   2   66.09    2.80
   3   5   2   68.69    4.20
  -4  -5  -2   59.69    2.90
  -4  -5  -2   51.79    2.50
  -4  -5  -2   56.99    2.50
   4   5   2   66.19    4.10
   4   5   2   59.89    2.80
   4   5   2   57.79    2.50
  -5  -5  -2    5.10    0.80
  -5  -5  -2    6.80    0.70
   5   5   2    5.50    0.90
   5   5   2    6.10    1.70
   5   5   2    6.10    0.60
  -6  -5  -2    9.60    0.80
  -6  -5  -2    9.80    1.20
   6   5   2    7.80    2.00
   6   5   2   10.10    1.10
  -7  -5  -2   39.90    2.70
  -7  -5  -2   38.70    1.90
   7   5   2   34.30    3.80
   7   5   2   47.40    2.40
  -8  -5  -2    5.00    0.70
  -8  -5  -2    5.60    1.10
   8   5   2    6.60    2.10
   8   5   2    5.70    1.00
  -9  -5  -2   23.80    1.50
  -9  -5  -2   24.90    2.00
   9   5   2   17.80    3.30
   9   5   2   23.90    1.80
  12  -6  -2   10.80    2.50
 -12   6   2   14.00    1.10
 -12   6   2   13.80    1.10
  11  -6  -2   19.50    2.80
  11  -6  -2   21.50    1.90
  11  -6  -2   17.90    2.80
 -11   6   2   22.40    1.30
 -11   6   2   23.40    1.30
  10  -6  -2   13.30    1.50
  10  -6  -2   11.00    1.80
  10  -6  -2   14.00    2.50
 -10   6   2   13.50    1.00
 -10   6   2   16.30    1.00
   9  -6  -2    3.20    0.80
   9  -6  -2    5.50    1.60
   9  -6  -2    3.40    1.30
  -9   6   2    4.20    0.60
  -9   6   2    4.20    0.60
  -9   6   2    5.40    0.70
   8  -6  -2   21.10    1.30
   8  -6  -2   20.10    2.40
   8  -6  -2   22.80    2.30
   8  -6  -2   20.50    1.60
  -8   6   2   21.40    1.10
  -8   6   2   18.40    1.60
  -8   6   2   22.20    1.30
  -8   6   2   22.40    1.20
   7  -6  -2   35.60    1.70
   7  -6  -2   36.30    2.80
   7  -6  -2   35.80    2.50
   7  -6  -2   31.60    1.70
   7  -6  -2   35.20    2.30
  -7   6   2   35.70    1.60
  -7   6   2   32.40    1.90
  -7   6   2   32.10    1.60
  -7   6   2   34.00    2.10
   6  -6  -2    3.00    1.20
   6  -6  -2    2.40    0.60
   6  -6  -2    3.10    0.50
   6  -6  -2    2.70    0.90
   6  -6  -2    3.20    0.50
  -6   6   2    2.40    0.80
  -6   6   2    3.70    0.50
  -6   6   2    2.60    0.40
  -6   6   2    3.70    0.50
  -6   6   2    2.90    0.60
   5  -6  -2    0.60    0.40
   5  -6  -2    0.10    0.20
   5  -6  -2    0.30    0.20
   5  -6  -2    0.30    0.20
   5  -6  -2    0.30    0.60
   5  -6  -2    0.90    0.70
  -5   6   2    0.50    0.30
  -5   6   2    1.00    0.60
  -5   6   2    0.30    0.20
  -5   6   2    0.10    0.50
  -5   6   2    0.20    0.30
  -5   6   2    0.40    0.30
   4  -6  -2    2.00    0.30
   4  -6  -2    2.10    0.80
   4  -6  -2    2.40    0.40
   4  -6  -2    1.90    0.50
   4  -6  -2    2.00    0.60
   4  -6  -2    2.30    0.40
  -4   6   2    2.70    0.50
  -4   6   2    2.40    0.40
  -4   6   2    2.30    0.70
  -4   6   2    3.00    0.40
   3  -6  -2 1015.10   36.50
   3  -6  -2  944.81   37.00
  -3   6   2  982.70   37.10
  -3   6   2  969.20   36.40
   2  -6  -2   77.19    3.10
   2  -6  -2   72.19    2.90
   2  -6  -2   74.09    3.80
   2  -6  -2   74.69    3.20
   2  -6  -2   75.49    3.20
  -2   6   2   73.19    3.70
  -2   6   2   72.19    3.20
  -2   6   2   76.19    2.90
  -2   6   2   76.29    3.10
  -2   6   2   78.69    3.20
   1  -6  -2  323.07   12.20
   1  -6  -2  303.97   12.80
   1  -6  -2  323.37   12.20
   1  -6  -2  313.67   13.00
   1  -6  -2  311.87   11.80
   1  -6  -2  316.77   12.10
  -1   6   2  335.37   12.20
  -1   6   2  314.67   12.20
  -1   6   2  326.77   11.80
  -1   6   2  307.17   12.10
   0  -6  -2   10.50    0.90
   0  -6  -2   10.20    0.50
   0  -6  -2    9.60    1.30
   0  -6  -2   10.60    0.80
   0  -6  -2   10.70    0.70
   0  -6  -2   10.10    1.40
   0  -6  -2    7.70    0.60
   0   6   2    8.50    0.80
   0   6   2   10.80    0.90
   0   6   2   10.00    0.50
   0   6   2    9.60    0.60
   0   6   2   11.00    0.70
  -1  -6  -2    8.50    1.40
  -1  -6  -2    9.60    0.60
  -1  -6  -2   10.40    1.00
  -1  -6  -2    9.60    0.70
  -1  -6  -2    9.80    0.80
  -1  -6  -2    8.50    1.30
   1   6   2   10.40    0.70
   1   6   2   10.10    0.90
   1   6   2    8.70    0.60
  -2  -6  -2   17.40    0.90
  -2  -6  -2   16.70    1.00
  -2  -6  -2   16.00    1.30
   2   6   2   15.20    0.90
   2   6   2   17.10    1.00
   2   6   2   17.40    2.00
   2   6   2   15.70    1.20
  -3  -6  -2  142.39    6.50
  -3  -6  -2  156.78    6.60
  -3  -6  -2  161.08    6.20
   3   6   2  156.08    6.30
   3   6   2  161.38    6.60
   3   6   2  170.98    6.30
   3   6   2  171.18    7.80
  -4  -6  -2   41.80    2.40
  -4  -6  -2   45.50    2.00
   4   6   2   46.90    2.10
   4   6   2   46.30    2.40
   4   6   2   47.10    3.50
  -5  -6  -2   25.80    1.40
  -5  -6  -2   25.80    1.80
   5   6   2   26.30    1.70
   5   6   2   25.40    1.40
   5   6   2   20.50    3.20
  -6  -6  -2   19.40    1.20
  -6  -6  -2   21.60    1.70
   6   6   2   24.90    2.90
   6   6   2   20.80    1.60
  -7  -6  -2   16.20    1.40
   7   6   2   14.00    2.70
   7   6   2   19.00    1.50
  -8  -6  -2    0.40    0.40
  -8  -6  -2    0.10    0.60
   8   6   2    0.60    0.60
   8   6   2    1.70    1.60
  12  -7  -2   13.60    2.60
 -12   7   2   18.80    1.30
 -12   7   2   20.70    1.30
  11  -7  -2   -0.50    1.20
  11  -7  -2    0.50    1.30
 -11   7   2    0.60    0.40
 -11   7   2    0.00    0.40
  10  -7  -2    8.90    1.80
  10  -7  -2    9.30    2.20
 -10   7   2    6.80    0.80
 -10   7   2    9.20    1.10
 -10   7   2    7.30    0.70
   9  -7  -2    0.80    0.60
   9  -7  -2    1.50    1.20
   9  -7  -2   -0.20    1.10
  -9   7   2    0.60    0.40
  -9   7   2    0.40    0.30
  -9   7   2    0.50    0.40
   8  -7  -2  184.18    8.20
   8  -7  -2  179.18    8.60
   8  -7  -2  184.28    7.70
  -8   7   2  185.58    7.20
  -8   7   2  176.48    7.00
  -8   7   2  180.58    7.00
   7  -7  -2  200.38    8.10
   7  -7  -2  210.68    8.60
   7  -7  -2  216.98    8.90
   7  -7  -2  213.28    9.40
  -7   7   2  197.98    8.30
  -7   7   2  210.18    8.10
  -7   7   2  210.58    7.90
  -7   7   2  203.18    8.00
   6  -7  -2  207.48    8.30
   6  -7  -2  214.08    8.70
   6  -7  -2  223.68    9.20
  -6   7   2  199.18    8.40
  -6   7   2  217.48    8.30
  -6   7   2  205.68    8.70
  -6   7   2  233.48    8.10
  -6   7   2  205.68    8.20
   5  -7  -2   13.20    1.20
   5  -7  -2   12.40    0.70
   5  -7  -2   11.20    1.60
   5  -7  -2   11.70    0.80
   5  -7  -2   12.40    0.90
   5  -7  -2   12.40    1.30
  -5   7   2   11.40    1.00
  -5   7   2   13.00    0.90
  -5   7   2   12.20    1.00
  -5   7   2   11.60    0.70
  -5   7   2   12.40    0.60
   4  -7  -2   26.10    1.60
   4  -7  -2   25.10    1.30
   4  -7  -2   23.80    1.60
   4  -7  -2   24.90    1.40
   4  -7  -2   26.30    2.00
   4  -7  -2   23.70    1.20
  -4   7   2   26.30    1.20
  -4   7   2   26.90    1.50
  -4   7   2   23.20    1.80
  -4   7   2   26.30    1.40
   3  -7  -2   43.40    2.20
   3  -7  -2   45.80    2.00
   3  -7  -2   39.70    1.70
   3  -7  -2   38.40    2.50
   3  -7  -2   40.80    1.90
  -3   7   2   41.30    1.90
  -3   7   2   38.50    2.50
  -3   7   2   39.50    2.00
  -3   7   2   43.90    1.80
  -3   7   2   43.50    2.00
   2  -7  -2  488.85   19.20
   2  -7  -2  494.35   20.20
   2  -7  -2  524.85   19.50
   2  -7  -2  531.45   19.50
   2  -7  -2  526.25   19.50
  -2   7   2  531.55   19.20
  -2   7   2  512.25   19.50
  -2   7   2  520.65   19.40
  -2   7   2  499.25   20.20
  -2   7   2  535.65   19.50
   1  -7  -2  340.67   14.40
   1  -7  -2  359.56   13.60
   1  -7  -2  363.96   13.70
   1  -7  -2  351.56   14.60
   1  -7  -2  352.86   13.30
   1  -7  -2  351.46   13.70
  -1   7   2  382.96   13.70
  -1   7   2  367.76   13.30
  -1   7   2  351.36   13.60
  -1   7   2  345.97   13.70
   0  -7  -2   16.90    1.10
   0  -7  -2   17.10    1.70
   0  -7  -2   17.30    1.30
   0  -7  -2   17.80    0.80
   0   7   2   18.20    1.20
   0   7   2   17.40    0.80
   0   7   2   17.10    0.90
   0   7   2   18.30    1.20
   0   7   2   19.10    1.10
  -1  -7  -2   24.50    2.10
  -1  -7  -2   26.20    1.20
  -1  -7  -2   26.50    1.50
  -1  -7  -2   28.40    1.70
   1   7   2   28.90    1.40
   1   7   2   25.90    1.60
   1   7   2   26.70    1.30
  -2  -7  -2   20.40    1.00
  -2  -7  -2   20.70    1.50
  -2  -7  -2   19.70    1.20
   2   7   2   18.40    1.10
   2   7   2   21.80    1.20
   2   7   2   19.80    1.40
  -3  -7  -2  232.78    9.10
  -3  -7  -2  240.48    9.60
   3   7   2  237.88    9.50
   3   7   2  247.78    9.30
  -4  -7  -2   44.40    2.10
  -4  -7  -2   49.40    2.60
   4   7   2   49.20    2.30
   4   7   2   48.80    3.70
   4   7   2   47.50    2.50
  -5  -7  -2   10.50    1.20
  -5  -7  -2   10.30    0.80
   5   7   2   11.40    2.20
   5   7   2   10.20    1.10
  -6  -7  -2    0.90    0.60
  -6  -7  -2    0.00    0.40
   6   7   2    0.70    1.20
   6   7   2    0.80    0.60
  -7  -7  -2    4.20    0.60
  -7  -7  -2    6.40    1.40
   7   7   2    6.80    1.90
   7   7   2    7.80    1.10
  12  -8  -2    5.80    2.00
 -12   8   2    6.70    0.90
 -12   8   2    7.50    0.80
  11  -8  -2    4.80    1.80
  11  -8  -2    6.40    1.80
 -11   8   2    5.10    0.70
 -11   8   2    5.70    1.10
  10  -8  -2   -0.20    1.00
  10  -8  -2    0.40    0.60
  10  -8  -2   -1.80    1.10
 -10   8   2    0.00    0.40
 -10   8   2    0.40    0.40
 -10   8   2    0.20    0.40
   9  -8  -2    1.00    1.30
   9  -8  -2    3.10    1.40
   9  -8  -2    1.30    0.70
  -9   8   2    1.20    0.50
  -9   8   2    0.80    0.40
  -9   8   2    1.10    0.40
   8  -8  -2    0.20    0.90
   8  -8  -2    0.80    0.50
   8  -8  -2   -0.10    0.80
  -8   8   2   -0.10    0.30
  -8   8   2    0.00    0.30
  -8   8   2    0.00    0.40
   7  -8  -2    9.10    1.20
   7  -8  -2   10.80    1.60
   7  -8  -2    7.00    1.00
   7  -8  -2   10.40    1.80
  -7   8   2    7.40    1.20
  -7   8   2    7.60    0.70
  -7   8   2    8.60    0.60
  -7   8   2    7.10    0.70
   6  -8  -2   87.99    4.90
   6  -8  -2   93.69    4.40
   6  -8  -2   94.29    4.60
   6  -8  -2   96.19    4.00
  -6   8   2   96.99    4.00
  -6   8   2   96.99    3.80
  -6   8   2   88.79    4.10
  -6   8   2  100.89    3.70
  -6   8   2   93.89    4.10
   5  -8  -2    6.70    1.30
   5  -8  -2    5.70    1.00
   5  -8  -2    5.80    0.90
   5  -8  -2    4.60    0.60
  -5   8   2    5.20    0.50
  -5   8   2    6.40    0.70
  -5   8   2    5.10    0.80
   4  -8  -2   44.00    3.00
   4  -8  -2   49.60    2.50
   4  -8  -2   43.50    2.00
   4  -8  -2   47.60    2.30
  -4   8   2   47.20    2.30
  -4   8   2   49.50    2.20
  -4   8   2   48.00    2.20
  -4   8   2   47.90    2.00
   3  -8  -2   32.90    1.80
   3  -8  -2   34.30    1.90
   3  -8  -2   30.40    1.50
   3  -8  -2   32.60    2.40
  -3   8   2   34.40    1.80
  -3   8   2   32.90    1.70
  -3   8   2   34.00    1.70
  -3   8   2   36.10    1.50
   2  -8  -2  105.29    4.20
   2  -8  -2  113.49    4.70
   2  -8  -2  104.69    5.30
  -2   8   2  114.79    4.30
  -2   8   2  107.09    4.60
  -2   8   2  113.29    4.60
  -2   8   2  107.29    4.50
   1  -8  -2  170.88    6.90
   1  -8  -2  166.78    7.60
   1  -8  -2  163.38    6.40
  -1   8   2  169.98    6.70
  -1   8   2  175.18    6.40
   0  -8  -2   99.79    4.30
   0  -8  -2   94.09    4.90
   0  -8  -2   94.39    3.80
   0   8   2   99.99    4.10
   0   8   2   95.79    3.80
   0   8   2   97.09    4.20
  -1  -8  -2   13.70    1.70
  -1  -8  -2   13.50    0.80
  -1  -8  -2   14.80    1.30
   1   8   2   15.30    1.20
   1   8   2   15.90    1.00
   1   8   2   14.40    0.90
  -2  -8  -2  445.26   16.70
  -2  -8  -2  452.75   17.20
   2   8   2  419.76   17.00
   2   8   2  458.05   16.90
  -3  -8  -2    0.10    0.40
  -3  -8  -2   -0.20    0.30
   3   8   2    0.10    0.40
   3   8   2    0.30    0.40
  -4  -8  -2    0.00    0.30
  -4  -8  -2   -0.20    0.50
   4   8   2   -0.60    0.90
   4   8   2    0.20    0.40
   4   8   2    0.70    0.50
  -5  -8  -2    8.40    1.20
  -5  -8  -2    8.10    0.80
   5   8   2    9.10    2.00
   5   8   2    9.50    1.10
  -6  -8  -2   -0.10    0.60
  -6  -8  -2    0.20    0.40
   6   8   2   -0.10    0.50
   6   8   2   -0.20    1.20
  -7  -8  -2    3.80    0.90
  -7  -8  -2    3.50    0.60
   7   8   2    4.30    1.80
  12  -9  -2   -0.30    1.40
 -12   9   2    0.20    0.40
  11  -9  -2    2.20    1.80
  11  -9  -2    1.00    1.40
 -11   9   2    2.90    0.60
 -11   9   2    1.70    0.50
  10  -9  -2    8.20    2.30
  10  -9  -2    6.40    1.60
 -10   9   2    7.30    0.90
 -10   9   2    7.00    0.70
   9  -9  -2    1.00    1.20
   9  -9  -2    1.70    1.20
   9  -9  -2    1.50    0.80
  -9   9   2    2.60    0.50
  -9   9   2    3.40    0.50
  -9   9   2    2.30    0.60
   8  -9  -2    5.40    1.40
   8  -9  -2    1.90    0.70
   8  -9  -2    3.10    1.30
  -8   9   2    2.20    0.50
  -8   9   2    2.20    0.40
  -8   9   2    2.10    0.40
   7  -9  -2    7.80    1.40
   7  -9  -2    7.90    1.70
   7  -9  -2    6.70    1.10
  -7   9   2    7.10    0.70
  -7   9   2    6.70    0.80
  -7   9   2    6.40    0.60
   6  -9  -2   24.80    2.10
   6  -9  -2   26.60    1.90
   6  -9  -2   25.50    2.40
  -6   9   2   25.80    1.30
  -6   9   2   27.70    1.50
   5  -9  -2    1.20    0.70
   5  -9  -2    1.70    0.80
   5  -9  -2    1.60    0.70
  -5   9   2    2.10    0.50
  -5   9   2    1.80    0.40
   4  -9  -2   26.90    1.40
   4  -9  -2   32.80    2.00
   4  -9  -2   25.80    2.30
  -4   9   2   32.00    1.40
  -4   9   2   31.50    1.60
  -4   9   2   30.60    1.60
   3  -9  -2   89.59    3.80
   3  -9  -2   94.69    5.00
   3  -9  -2   99.29    4.30
  -3   9   2  101.49    4.10
  -3   9   2   97.89    4.10
  -3   9   2   99.89    3.80
   2  -9  -2   53.79    3.30
   2  -9  -2   60.39    2.80
   2  -9  -2   50.19    2.20
  -2   9   2   56.89    2.30
  -2   9   2   56.69    2.60
  -2   9   2   53.79    2.50
   1  -9  -2   12.00    0.70
   1  -9  -2   12.40    1.20
   1  -9  -2   15.00    1.80
  -1   9   2   14.50    1.10
  -1   9   2   14.30    1.00
  -1   9   2   13.20    0.70
   0  -9  -2   39.60    2.80
   0  -9  -2   38.00    1.70
   0  -9  -2   39.00    2.20
   0   9   2   38.50    1.80
   0   9   2   42.00    2.10
   0   9   2   39.60    2.00
  -1  -9  -2   83.19    4.00
  -1  -9  -2   75.39    4.30
  -1  -9  -2   69.09    3.00
   1   9   2   72.19    3.40
   1   9   2   75.49    3.30
  -2  -9  -2    0.60    0.30
  -2  -9  -2    0.50    0.80
  -2  -9  -2    0.70    0.60
   2   9   2    1.00    0.50
   2   9   2    1.10    0.50
  -3  -9  -2   60.39    2.70
  -3  -9  -2   63.89    3.20
  -3  -9  -2   64.99    4.00
   3   9   2   60.99    2.90
   3   9   2   59.59    3.00
  -4  -9  -2   17.50    2.10
  -4  -9  -2   16.40    1.10
  -4  -9  -2   19.40    1.50
   4   9   2   17.60    1.40
  -5  -9  -2   29.30    2.00
   5   9   2   26.70    1.80
   6   9   2   15.70    1.40
  12 -10  -2    1.00    1.50
 -12  10   2    0.10    0.40
  11 -10  -2    4.00    1.60
 -11  10   2    6.90    0.80
  10 -10  -2    0.10    1.40
  10 -10  -2    0.30    1.20
 -10  10   2    0.40    0.40
 -10  10   2    0.00    0.40
   9 -10  -2    0.90    1.30
   9 -10  -2    3.20    0.80
   9 -10  -2    2.00    1.40
  -9  10   2    3.80    0.70
  -9  10   2    4.50    0.60
   8 -10  -2   -0.30    1.00
   8 -10  -2    0.90    0.60
   8 -10  -2    0.80    1.20
  -8  10   2    0.30    0.30
   7 -10  -2   22.80    1.80
   7 -10  -2   25.70    2.20
   7 -10  -2   21.70    2.40
  -7  10   2   24.40    1.30
  -7  10   2   23.40    1.40
   6 -10  -2    2.20    0.90
   6 -10  -2    0.70    0.90
   6 -10  -2    0.50    0.50
  -6  10   2    1.80    0.40
  -6  10   2    1.60    0.50
   5 -10  -2    0.20    0.50
   5 -10  -2    1.00    0.90
   5 -10  -2   -0.30    0.60
  -5  10   2    0.50    0.30
  -5  10   2    1.00    0.40
   4 -10  -2   31.50    1.60
   4 -10  -2   33.60    2.20
   4 -10  -2   37.00    2.90
  -4  10   2   37.10    1.80
  -4  10   2   33.90    1.80
  -4  10   2   39.20    1.60
   3 -10  -2    8.80    1.10
   3 -10  -2    7.20    0.60
   3 -10  -2    9.30    1.50
  -3  10   2    8.30    0.80
  -3  10   2    8.90    0.90
  -3  10   2    8.70    0.60
   2 -10  -2    0.10    0.70
   2 -10  -2    0.60    0.50
  -2  10   2    0.10    0.30
  -2  10   2    0.40    0.40
  -2  10   2    0.50    0.30
   1 -10  -2   15.40    1.40
   1 -10  -2   15.70    1.80
  -1  10   2   14.50    1.10
  -1  10   2   14.80    0.80
  -1  10   2   18.10    1.30
   0 -10  -2    4.20    1.20
   0 -10  -2    3.70    0.80
   0 -10  -2    4.00    0.50
   0  10   2    4.60    0.70
   0  10   2    4.40    0.70
  -1 -10  -2   55.29    2.80
  -1 -10  -2   46.00    2.20
  -1 -10  -2   55.19    3.50
   1  10   2   49.50    2.50
   1  10   2   52.99    2.60
  -2 -10  -2   41.70    2.10
  -2 -10  -2   48.00    3.30
  -2 -10  -2   44.00    2.50
   2  10   2   45.20    2.40
   2  10   2   44.20    2.30
  -3 -10  -2   20.30    1.60
  -3 -10  -2   17.90    1.20
  -3 -10  -2   19.70    2.20
   3  10   2   19.30    1.50
  -4 -10  -2   33.20    2.20
  -4 -10  -2   29.50    1.80
  -4 -10  -2   35.30    3.00
   4  10   2   36.00    2.10
  -5 -10  -2    6.10    1.10
  -5 -10  -2    3.20    1.30
   5  10   2    4.10    0.80
  12 -11  -2   -0.30    1.20
 -12  11   2   -0.20    0.40
  11 -11  -2   24.10    2.90
 -11  11   2   22.30    2.00
  10 -11  -2    0.30    1.10
  10 -11  -2    2.10    1.60
 -10  11   2   -0.20    0.40
 -10  11   2   -0.30    0.40
   9 -11  -2   11.60    1.50
   9 -11  -2   12.10    2.20
   9 -11  -2   13.20    2.10
  -9  11   2   12.40    1.10
  -9  11   2   12.30    0.90
   8 -11  -2   64.79    4.20
   8 -11  -2   70.79    3.70
   8 -11  -2   63.69    4.60
  -8  11   2   62.99    3.10
  -8  11   2   66.69    2.80
   7 -11  -2   18.40    1.70
   7 -11  -2   13.00    2.20
   7 -11  -2   16.40    2.00
  -7  11   2   17.10    1.00
  -7  11   2   16.40    1.20
   6 -11  -2   21.00    2.30
   6 -11  -2   27.40    2.00
   6 -11  -2   25.70    2.10
  -6  11   2   24.30    1.30
  -6  11   2   25.20    1.50
   5 -11  -2   87.79    4.60
   5 -11  -2   90.99    5.00
  -5  11   2   88.19    3.60
  -5  11   2   90.19    3.90
   4 -11  -2    2.00    0.80
   4 -11  -2    3.90    1.00
  -4  11   2    2.40    0.50
  -4  11   2    3.10    0.60
  -4  11   2    4.00    0.50
   3 -11  -2    0.20    0.60
   3 -11  -2    0.10    0.60
  -3  11   2   -0.10    0.30
  -3  11   2    0.00    0.30
  -3  11   2    0.00    0.30
   2 -11  -2   -0.90    0.40
   2 -11  -2    0.20    0.60
  -2  11   2    0.20    0.40
  -2  11   2   -0.30    0.30
  -2  11   2    0.00    0.30
   1 -11  -2   18.50    1.50
   1 -11  -2   17.30    2.00
  -1  11   2   17.70    1.20
  -1  11   2   16.80    1.30
   0 -11  -2   38.10    2.30
   0 -11  -2   36.10    2.90
   0  11   2   35.70    2.00
   0  11   2   38.10    2.10
  -1 -11  -2   11.20    1.80
  -1 -11  -2   14.40    1.40
   1  11   2   10.90    1.00
   1  11   2   12.30    1.20
  -2 -11  -2   -0.10    0.60
  -2 -11  -2    0.30    0.50
   2  11   2    0.20    0.50
   2  11   2   -0.20    0.50
  -3 -11  -2    1.20    0.90
  -3 -11  -2    0.30    0.60
   3  11   2    0.90    0.60
   3  11   2    0.30    0.50
  -4 -11  -2    5.20    1.70
  -4 -11  -2    4.90    1.00
   4  11   2    5.70    1.00
  11 -12  -2   17.00    2.80
 -11  12   2   19.10    1.20
  10 -12  -2   -0.50    1.50
  10 -12  -2   -0.50    1.00
 -10  12   2    0.20    0.50
 -10  12   2    0.30    0.40
   9 -12  -2    7.20    1.70
   9 -12  -2   10.00    2.10
  -9  12   2   11.20    1.10
  -9  12   2   10.50    0.90
   8 -12  -2    3.60    1.50
   8 -12  -2    6.20    1.50
   8 -12  -2    4.50    1.20
  -8  12   2    6.60    0.70
  -8  12   2    7.10    0.90
   7 -12  -2   46.40    3.60
   7 -12  -2   51.99    3.10
   7 -12  -2   53.49    3.40
  -7  12   2   50.69    2.50
  -7  12   2   50.99    2.30
   6 -12  -2   14.50    1.60
   6 -12  -2   13.40    2.00
   6 -12  -2   10.80    1.70
  -6  12   2   11.40    0.90
  -6  12   2   12.60    1.10
   5 -12  -2    5.40    1.20
   5 -12  -2    4.80    1.30
  -5  12   2    6.00    0.80
  -5  12   2    5.20    0.60
   4 -12  -2   16.90    1.70
   4 -12  -2   15.80    1.90
  -4  12   2   14.30    1.10
  -4  12   2    9.80    1.20
   3 -12  -2   44.20    2.80
   3 -12  -2   50.99    3.40
  -3  12   2   44.00    2.30
  -3  12   2   45.90    2.40
  -3  12   2   51.99    2.20
   2 -12  -2  139.89    6.90
   2 -12  -2  136.09    6.00
  -2  12   2  132.89    5.70
  -2  12   2  134.09    5.60
   1 -12  -2   51.99    2.80
   1 -12  -2   48.50    3.50
  -1  12   2   48.30    2.60
  -1  12   2   50.99    2.50
   0 -12  -2    0.80    0.90
   0 -12  -2    0.80    0.60
   0  12   2    0.90    0.50
   0  12   2    0.80    0.50
  -1 -12  -2    0.20    0.70
  -1 -12  -2    0.30    0.50
   1  12   2   -0.40    0.50
   1  12   2    0.00    0.40
  -2 -12  -2    0.10    0.70
  -2 -12  -2    0.60    0.60
   2  12   2    0.60    0.50
   2  12   2    0.70    0.60
  -3 -12  -2    6.00    1.00
  -3 -12  -2    5.50    1.50
   3  12   2    7.30    1.10
  10 -13  -2    1.90    1.40
 -10  13   2   -0.30    0.50
 -10  13   2    0.20    0.40
   9 -13  -2    0.50    1.50
   9 -13  -2    0.20    1.20
  -9  13   2    0.90    0.60
  -9  13   2    1.40    0.50
   8 -13  -2    9.30    1.60
   8 -13  -2    6.30    1.60
   8 -13  -2   10.00    1.90
  -8  13   2    8.60    0.80
  -8  13   2    8.30    1.00
   7 -13  -2   14.50    2.20
   7 -13  -2   14.80    1.60
   7 -13  -2   13.40    2.20
  -7  13   2   14.10    1.20
  -7  13   2   13.70    1.00
   6 -13  -2   96.79    5.00
   6 -13  -2   94.79    5.60
   6 -13  -2   91.89    4.90
  -6  13   2   91.99    4.00
  -6  13   2  111.49    4.80
   5 -13  -2   92.89    5.30
   5 -13  -2   94.79    4.70
  -5  13   2   90.99    4.00
  -5  13   2   89.19    3.80
   4 -13  -2    3.90    1.20
   4 -13  -2    7.00    1.30
  -4  13   2    4.90    0.80
  -4  13   2    4.30    0.70
   3 -13  -2    2.40    1.20
   3 -13  -2    3.00    0.90
  -3  13   2    2.80    0.60
  -3  13   2    1.10    0.50
   2 -13  -2    0.80    0.70
   2 -13  -2    0.20    0.70
  -2  13   2    0.20    0.40
  -2  13   2    0.60    0.50
   1 -13  -2    4.60    0.90
   1 -13  -2    7.80    1.70
  -1  13   2    5.40    0.80
  -1  13   2    5.80    0.90
   0 -13  -2   22.40    1.80
   0 -13  -2   23.20    2.50
   0  13   2   24.80    1.70
   0  13   2   22.00    1.60
  -1 -13  -2   -0.60    0.80
  -1 -13  -2    0.50    0.70
   1  13   2    0.80    0.50
   1  13   2    0.40    0.50
  -2 -13  -2    0.80    0.70
  -2 -13  -2    1.10    1.10
   2  13   2   -0.70    0.50
   2  13   2    0.00    0.50
  10 -14  -2    0.00    1.00
 -10  14   2    0.60    0.60
 -10  14   2    1.00    0.50
   9 -14  -2   -0.10    1.50
   9 -14  -2    1.70    1.40
  -9  14   2    2.60    0.60
  -9  14   2    2.50    0.70
   8 -14  -2    3.00    1.40
   8 -14  -2    2.30    1.60
  -8  14   2    3.70    0.60
  -8  14   2    5.10    0.80
   7 -14  -2    5.30    1.60
   7 -14  -2    5.80    1.50
   7 -14  -2    5.40    1.30
  -7  14   2    5.40    0.90
   6 -14  -2    1.20    1.10
   6 -14  -2   -0.20    0.70
   6 -14  -2    2.00    1.10
  -6  14   2    0.70    0.40
  -6  14   2    1.00    0.50
   5 -14  -2   12.00    2.00
   5 -14  -2   10.90    1.70
  -5  14   2    9.10    1.00
   4 -14  -2    6.00    1.30
   4 -14  -2    5.80    1.50
  -4  14   2    6.10    0.80
  -4  14   2    6.30    0.90
   3 -14  -2   10.80    1.90
   3 -14  -2   10.40    1.60
  -3  14   2   10.60    1.00
  -3  14   2    8.90    1.10
   2 -14  -2   32.20    2.40
   2 -14  -2   37.90    3.10
  -2  14   2   33.40    2.00
  -2  14   2   35.90    2.10
   1 -14  -2    5.50    1.00
   1 -14  -2    5.70    1.30
  -1  14   2    7.00    1.00
  -1  14   2    6.50    1.00
   0 -14  -2    4.10    1.30
   0 -14  -2    2.20    0.80
   0  14   2    3.10    0.70
   0  14   2    4.10    0.80
   8 -15  -2    0.80    1.10
   8 -15  -2    0.60    1.30
  -8  15   2    0.60    0.40
  -8  15   2    2.00    0.60
   7 -15  -2    0.50    1.10
   7 -15  -2    1.40    1.20
   7 -15  -2    0.10    0.70
  -7  15   2    1.00    0.50
   6 -15  -2   11.60    2.30
   6 -15  -2   13.50    2.80
   6 -15  -2    9.80    1.70
  -6  15   2   10.40    1.10
   5 -15  -2    1.80    1.20
   5 -15  -2    3.40    1.20
  -5  15   2    2.60    0.60
   4 -15  -2    1.00    1.00
   4 -15  -2    2.20    1.00
  -4  15   2    2.90    0.70
  -4  15   2    1.90    0.60
   3 -15  -2    4.70    1.50
   3 -15  -2    4.30    1.10
  -3  15   2    2.50    0.60
  -3  15   2    3.70    0.80
   2 -15  -2    1.10    0.90
   2 -15  -2    1.70    0.90
  -2  15   2    1.70    0.60
  -2  15   2    2.90    0.70
  -1  15  -3    0.50    0.50
  -1  15  -3    0.80    0.50
   1 -15   3   -1.00    0.90
   1 -15   3    0.20    0.80
  -2  15  -3    8.70    1.30
  -2  15  -3    8.80    1.10
   2 -15   3    5.00    1.60
   2 -15   3    6.30    1.30
  -3  15  -3    3.60    0.80
  -3  15  -3    5.60    0.90
   3 -15   3    4.40    1.40
  -4  15  -3    0.00    0.40
   4 -15   3    0.20    0.90
   4 -15   3    1.20    1.20
  -5  15  -3   -0.20    0.40
   5 -15   3   -0.10    0.90
   5 -15   3    0.50    1.20
  -6  15  -3    2.40    0.60
  -6  15  -3    1.40    0.50
   6 -15   3    1.40    1.10
   6 -15   3    0.00    1.50
  -7  15  -3   23.90    1.60
  -7  15  -3   23.30    1.40
   7 -15   3   29.50    2.90
  -8  15  -3   26.10    1.50
  -8  15  -3   26.60    1.70
   8 -15   3   21.70    3.10
   1  14  -3    4.30    0.80
   1  14  -3    6.80    1.00
  -1 -14   3    5.30    1.50
  -1 -14   3    6.50    1.20
   0  14  -3    4.30    0.80
   0  14  -3    1.30    0.60
   0 -14   3    2.50    1.20
   0 -14   3    3.30    1.00
  -1  14  -3    0.00    0.40
  -1  14  -3   -0.40    0.40
   1 -14   3   -0.30    0.70
   1 -14   3   -1.00    0.80
  -2  14  -3    0.50    0.50
  -2  14  -3    0.40    0.50
   2 -14   3    0.60    1.00
   2 -14   3    0.90    0.80
  -3  14  -3   -0.10    0.40
  -3  14  -3    1.10    0.50
   3 -14   3    0.30    0.90
   3 -14   3    0.80    0.80
  -4  14  -3   16.50    1.30
  -4  14  -3   15.80    1.30
   4 -14   3   17.90    2.00
   4 -14   3   20.40    2.40
  -5  14  -3    0.60    0.30
  -5  14  -3    0.20    0.40
   5 -14   3    0.50    1.10
   5 -14   3    0.50    0.90
  -6  14  -3    9.70    1.00
  -6  14  -3   10.80    0.80
   6 -14   3    7.20    1.70
   6 -14   3    9.00    1.70
  -7  14  -3   10.60    1.10
  -7  14  -3   12.00    0.90
   7 -14   3   11.60    1.90
   7 -14   3   14.40    2.40
  -8  14  -3    0.70    0.50
  -8  14  -3    0.20    0.40
   8 -14   3    0.50    1.40
   8 -14   3    0.40    1.30
  -9  14  -3    0.60    0.50
  -9  14  -3    0.60    0.40
   9 -14   3    2.40    1.70
   9 -14   3    0.60    1.40
   3  13  -3    0.90    0.60
   3  13  -3    1.30    0.70
  -3 -13   3    1.10    0.80
  -3 -13   3    1.00    1.10
   2  13  -3   43.10    2.40
   2  13  -3   40.30    2.40
  -2 -13   3   43.00    2.60
  -2 -13   3   40.60    3.60
   1  13  -3   50.09    2.50
   1  13  -3   41.60    2.60
  -1 -13   3   46.30    2.80
   0  13  -3   13.00    1.30
   0  13  -3   16.20    1.20
   0 -13   3   16.90    1.70
   0 -13   3   17.00    2.20
  -1  13  -3    3.00    0.70
  -1  13  -3    2.70    0.70
   1 -13   3    3.70    0.90
   1 -13   3    5.90    1.50
  -2  13  -3    3.70    0.70
  -2  13  -3    2.80    0.70
   2 -13   3    3.80    1.10
   2 -13   3    4.60    1.30
  -3  13  -3    7.90    0.70
  -3  13  -3    8.60    1.00
  -3  13  -3    7.90    1.00
   3 -13   3    9.40    1.70
   3 -13   3    9.60    1.50
  -4  13  -3   40.40    2.10
  -4  13  -3   32.70    2.00
   4 -13   3   40.10    2.70
   4 -13   3   42.00    3.30
  -5  13  -3    8.80    0.80
  -5  13  -3    9.60    0.90
   5 -13   3    9.20    1.80
   5 -13   3   11.20    1.70
  -6  13  -3   12.80    1.10
  -6  13  -3   13.10    0.90
   6 -13   3   11.10    1.70
   6 -13   3   11.40    2.00
  -7  13  -3    3.80    0.50
  -7  13  -3    3.00    0.70
   7 -13   3    5.00    1.50
   7 -13   3    4.10    1.60
  -8  13  -3    1.00    0.50
  -8  13  -3    1.10    0.40
   8 -13   3    0.50    1.30
   8 -13   3    1.40    1.20
  -9  13  -3    0.80    0.40
  -9  13  -3    0.80    0.50
   9 -13   3    0.90    1.30
 -10  13  -3    0.20    0.40
  10 -13   3    1.90    1.60
  10 -13   3    0.00    1.30
   4  12  -3    5.80    1.00
  -4 -12   3    7.80    1.20
  -4 -12   3    4.90    0.90
  -4 -12   3    6.00    1.60
   3  12  -3    4.00    0.80
   3  12  -3    5.70    0.90
  -3 -12   3    4.40    1.50
  -3 -12   3    4.50    0.90
  -3 -12   3    5.10    0.90
   2  12  -3    7.30    1.00
   2  12  -3    6.30    0.90
  -2 -12   3    5.70    0.90
  -2 -12   3    5.90    1.50
  -2 -12   3    5.70    1.00
   1  12  -3   15.10    1.40
   1  12  -3   19.90    1.40
  -1 -12   3   14.70    1.40
  -1 -12   3   18.20    1.60
  -1 -12   3   15.70    2.10
   0  12  -3   17.40    1.30
   0  12  -3   15.70    1.30
   0 -12   3   15.60    2.00
   0 -12   3   15.00    1.30
   0 -12   3   13.70    1.50
  -1  12  -3    0.50    0.50
  -1  12  -3    0.40    0.40
   1 -12   3    0.60    0.70
   1 -12   3    1.00    0.90
   1 -12   3    0.50    0.70
  -2  12  -3   45.10    2.30
  -2  12  -3   42.60    2.30
  -2  12  -3   44.30    2.00
   2 -12   3   44.80    3.20
   2 -12   3   44.40    2.70
   2 -12   3   43.10    2.70
  -3  12  -3    0.60    0.40
  -3  12  -3    1.10    0.30
  -3  12  -3    1.20    0.50
   3 -12   3    0.20    0.90
   3 -12   3    0.60    0.80
   3 -12   3    1.60    0.90
  -4  12  -3   82.49    3.60
  -4  12  -3   81.49    3.30
  -4  12  -3   75.49    3.60
   4 -12   3   78.09    4.60
   4 -12   3   78.79    4.50
  -5  12  -3   21.30    1.40
  -5  12  -3   23.70    1.50
  -5  12  -3   22.50    1.20
   5 -12   3   24.20    2.40
   5 -12   3   19.90    2.40
   5 -12   3   27.00    2.30
  -6  12  -3    0.90    0.30
  -6  12  -3    1.50    0.50
  -6  12  -3    1.50    0.50
   6 -12   3    0.60    0.90
   6 -12   3   -0.10    1.00
  -7  12  -3    3.40    0.70
  -7  12  -3    3.10    0.50
   7 -12   3    2.60    1.40
   7 -12   3    4.10    1.40
  -8  12  -3    0.40    0.40
  -8  12  -3    0.50    0.40
   8 -12   3   -0.80    1.10
   8 -12   3   -0.70    1.10
  -9  12  -3    2.80    0.50
  -9  12  -3    2.20    0.60
   9 -12   3    3.20    1.50
   9 -12   3    1.30    1.30
 -10  12  -3    1.80    0.50
  10 -12   3    0.30    1.60
  10 -12   3    2.00    1.50
   5  11  -3    1.20    0.70
  -5 -11   3    0.90    1.20
  -5 -11   3    0.50    0.80
  -5 -11   3    0.10    0.70
   4  11  -3    0.40    0.50
   4  11  -3   -0.10    0.50
  -4 -11   3   -0.30    0.60
  -4 -11   3   -0.30    0.40
  -4 -11   3   -0.90    0.80
   3  11  -3   11.30    1.20
   3  11  -3   10.70    1.10
  -3 -11   3   10.80    1.10
  -3 -11   3   11.00    1.30
  -3 -11   3   11.30    1.90
   2  11  -3   61.59    3.20
   2  11  -3   64.99    3.00
  -2 -11   3   63.39    3.30
  -2 -11   3   63.19    3.00
  -2 -11   3   63.79    4.10
   1  11  -3   95.29    4.50
   1  11  -3  102.89    4.40
  -1 -11   3   93.89    4.30
  -1 -11   3  105.99    5.50
  -1 -11   3  103.29    4.70
   0  11  -3   22.30    1.40
   0  11  -3   24.00    1.60
   0 -11   3   23.00    2.20
   0 -11   3   23.90    1.60
   0 -11   3   21.80    1.80
  -1  11  -3   22.60    1.20
  -1  11  -3   23.70    1.60
  -1  11  -3   24.60    1.50
   1 -11   3   25.50    2.20
   1 -11   3   23.70    1.70
   1 -11   3   23.90    1.90
  -2  11  -3   11.40    1.00
  -2  11  -3   12.30    1.00
  -2  11  -3    9.70    0.70
   2 -11   3   10.70    1.30
   2 -11   3   10.50    1.40
   2 -11   3   11.70    1.60
  -3  11  -3  104.29    4.20
  -3  11  -3  106.99    4.50
  -3  11  -3   99.79    4.40
   3 -11   3  101.99    5.40
   3 -11   3  106.99    5.00
   3 -11   3  108.09    5.00
  -4  11  -3   52.19    2.30
  -4  11  -3   52.89    2.50
  -4  11  -3   51.99    2.50
   4 -11   3   53.49    3.10
   4 -11   3   53.59    3.40
   4 -11   3   49.60    3.40
  -5  11  -3    6.90    0.60
  -5  11  -3    5.90    0.80
  -5  11  -3    5.70    0.70
   5 -11   3    5.90    1.40
   5 -11   3    5.90    1.40
   5 -11   3    5.30    1.20
  -6  11  -3    0.50    0.30
  -6  11  -3    0.20    0.40
  -6  11  -3    0.50    0.40
   6 -11   3    0.30    0.90
   6 -11   3    0.10    1.00
  -7  11  -3   19.60    1.30
  -7  11  -3   19.40    1.10
  -7  11  -3   19.60    1.30
   7 -11   3   17.50    2.30
   7 -11   3   21.80    2.40
  -8  11  -3   23.90    1.50
  -8  11  -3   24.80    1.30
   8 -11   3   23.50    2.70
   8 -11   3   22.60    2.80
  -9  11  -3    8.10    0.90
  -9  11  -3    9.90    0.80
  -9  11  -3    9.30    0.90
   9 -11   3   11.90    2.20
   9 -11   3    6.20    1.60
 -10  11  -3    1.50    0.50
 -10  11  -3    1.90    0.50
  10 -11   3    2.50    1.50
  10 -11   3    0.90    1.50
 -11  11  -3   -0.10    0.40
  11 -11   3   -0.30    1.50
  11 -11   3   -2.00    1.40
   6  10  -3   10.10    1.40
  -6 -10   3   10.10    1.10
  -6 -10   3   12.20    1.50
  -6 -10   3   12.40    2.30
   5  10  -3    2.80    0.80
  -5 -10   3    3.70    1.30
  -5 -10   3    2.10    0.60
  -5 -10   3    5.90    1.00
   4  10  -3    5.50    1.00
   4  10  -3    4.30    0.80
  -4 -10   3    4.10    1.20
  -4 -10   3    6.00    1.00
  -4 -10   3    4.70    0.70
   3  10  -3    8.20    1.10
   3  10  -3    8.10    0.90
  -3 -10   3    9.60    1.30
  -3 -10   3    8.10    0.90
  -3 -10   3    9.00    1.70
   2  10  -3   24.50    1.70
   2  10  -3   26.80    1.60
  -2 -10   3   24.60    1.50
  -2 -10   3   25.10    2.30
  -2 -10   3   23.80    1.80
   1  10  -3   31.20    1.70
   1  10  -3   26.20    1.70
  -1 -10   3   26.30    1.80
  -1 -10   3   27.10    2.30
  -1 -10   3   24.40    1.50
   0  10  -3    0.10    0.20
   0  10  -3    0.40    0.40
   0  10  -3    0.70    0.50
   0 -10   3    0.60    0.70
   0 -10   3    0.20    0.40
   0 -10   3    0.00    0.50
  -1  10  -3  242.08    9.50
  -1  10  -3  244.38    9.10
  -1  10  -3  235.18    9.50
   1 -10   3  242.58   10.40
   1 -10   3  239.38    9.60
   1 -10   3  244.58    9.80
  -2  10  -3  193.58    7.40
  -2  10  -3  192.68    7.70
  -2  10  -3  183.88    7.40
  -2  10  -3  183.58    7.60
  -2  10  -3  199.48    7.70
   2 -10   3  199.28    8.60
   2 -10   3  196.98    8.00
   2 -10   3  200.68    8.10
  -3  10  -3  273.27   10.30
  -3  10  -3  271.77   10.20
  -3  10  -3  263.17   10.40
  -3  10  -3  283.77   10.50
   3 -10   3  286.27   11.00
   3 -10   3  283.27   11.00
   3 -10   3  270.47   11.40
   3 -10   3  240.58   10.30
   3 -10   3  256.27   10.60
  -4  10  -3   12.70    0.80
  -4  10  -3   13.10    1.00
  -4  10  -3   10.40    0.80
   4 -10   3   12.40    1.60
   4 -10   3   10.90    1.60
   4 -10   3   11.30    1.70
  -5  10  -3  147.59    5.80
  -5  10  -3  141.69    5.60
   5 -10   3  138.09    7.10
   5 -10   3  136.69    6.60
   5 -10   3  142.59    6.50
  -6  10  -3   54.49    2.40
  -6  10  -3   53.29    2.30
  -6  10  -3   51.59    2.50
   6 -10   3   54.29    3.40
   6 -10   3   51.29    2.60
   6 -10   3   50.49    3.60
  -7  10  -3   78.89    3.30
  -7  10  -3   82.09    3.50
  -7  10  -3   76.59    3.50
   7 -10   3   81.49    4.60
   7 -10   3   79.49    4.90
  -8  10  -3   56.89    2.60
  -8  10  -3   55.29    2.70
  -8  10  -3   54.59    2.40
   8 -10   3   52.39    3.80
   8 -10   3   54.49    3.90
  -9  10  -3    1.10    0.40
  -9  10  -3    0.80    0.40
   9 -10   3    3.00    1.60
   9 -10   3    0.00    1.20
 -10  10  -3    1.70    0.50
 -10  10  -3    1.70    0.50
  10 -10   3    0.50    1.30
 -11  10  -3    3.80    0.70
 -11  10  -3    4.90    0.70
  11 -10   3    2.80    2.40
  11 -10   3    4.80    2.00
   7   9  -3    7.00    2.10
   7   9  -3   15.10    1.50
  -7  -9   3   14.70    1.60
  -7  -9   3   12.90    1.20
   6   9  -3   35.30    2.20
   6   9  -3   31.60    3.50
  -6  -9   3   37.10    2.30
  -6  -9   3   33.70    1.90
   5   9  -3    1.30    0.60
   5   9  -3    1.40    0.60
  -5  -9   3    0.80    0.50
  -5  -9   3    1.00    0.70
   4   9  -3   17.50    1.20
  -4  -9   3   17.20    2.10
  -4  -9   3   16.80    1.50
  -4  -9   3   14.90    1.10
   3   9  -3   18.40    1.50
   3   9  -3   19.80    1.30
  -3  -9   3   18.20    1.50
  -3  -9   3   18.20    1.20
  -3  -9   3   20.40    2.10
   2   9  -3   39.60    2.00
   2   9  -3   36.10    2.10
  -2  -9   3   40.00    2.80
  -2  -9   3   35.00    1.90
  -2  -9   3   35.50    2.50
   1   9  -3   57.29    2.30
   1   9  -3   56.99    2.80
   1   9  -3   60.19    2.70
  -1  -9   3   54.99    2.60
  -1  -9   3   61.49    3.50
  -1  -9   3   54.39    2.90
   0   9  -3   59.39    2.90
   0   9  -3   57.79    2.50
   0   9  -3   62.79    2.50
   0   9  -3   62.19    2.80
   0   9  -3   60.39    2.50
   0  -9   3   59.39    2.80
   0  -9   3   64.29    3.50
   0  -9   3   60.59    3.00
   0  -9   3   57.29    3.80
  -1   9  -3  179.08    7.10
  -1   9  -3  177.08    6.90
  -1   9  -3  180.48    6.80
  -1   9  -3  175.18    7.10
  -1   9  -3  168.68    6.80
   1  -9   3  177.58    7.40
   1  -9   3  183.68    7.10
   1  -9   3  172.38    8.00
  -2   9  -3  290.57   11.40
  -2   9  -3  286.87   11.20
  -2   9  -3  306.37   11.20
  -2   9  -3  304.37   11.50
   2  -9   3  287.77   11.50
   2  -9   3  295.77   12.20
   2  -9   3  294.17   11.80
   2  -9   3  300.27   11.60
  -3   9  -3   62.89    2.80
  -3   9  -3   66.99    2.90
  -3   9  -3   65.19    2.70
  -3   9  -3   59.89    3.50
  -3   9  -3   65.19    2.70
   3  -9   3   72.39    3.70
   3  -9   3   65.79    3.40
   3  -9   3   65.29    3.30
   3  -9   3   60.59    2.90
   3  -9   3   59.99    2.70
  -4   9  -3   32.60    2.30
  -4   9  -3   30.80    1.60
  -4   9  -3   31.30    1.70
  -4   9  -3   32.20    1.50
  -4   9  -3   32.00    1.60
   4  -9   3   35.80    2.30
   4  -9   3   31.70    2.40
   4  -9   3   33.50    1.70
   4  -9   3   31.00    2.50
  -5   9  -3   34.40    1.70
  -5   9  -3   37.00    1.90
  -5   9  -3   37.10    2.10
   5  -9   3   36.80    2.70
   5  -9   3   35.00    2.80
   5  -9   3   34.00    1.90
   5  -9   3   34.50    1.70
   5  -9   3   37.80    3.10
  -6   9  -3   26.00    1.40
  -6   9  -3   25.70    1.50
  -6   9  -3   25.20    1.30
   6  -9   3   26.60    1.40
   6  -9   3   27.40    2.60
   6  -9   3   25.40    2.40
  -7   9  -3  158.68    6.40
  -7   9  -3  159.68    6.40
   7  -9   3  161.78    7.50
   7  -9   3  160.68    7.90
  -8   9  -3   62.99    2.80
  -8   9  -3   67.29    3.00
  -8   9  -3   67.59    3.00
   8  -9   3   70.09    4.60
   8  -9   3   60.59    4.20
  -9   9  -3   24.00    1.40
  -9   9  -3   24.70    1.30
  -9   9  -3   24.90    1.50
   9  -9   3   24.50    2.80
   9  -9   3   20.80    2.70
 -10   9  -3    1.30    0.50
 -10   9  -3    1.50    0.40
  10  -9   3    0.80    1.40
  10  -9   3    1.80    1.70
 -11   9  -3   17.10    1.20
 -11   9  -3   14.50    1.00
  11  -9   3   13.40    2.30
  11  -9   3   13.80    2.70
   7   8  -3   74.79    3.50
   7   8  -3   49.90    4.50
  -7  -8   3   66.09    3.00
   6   8  -3   23.40    1.80
   6   8  -3   19.80    2.70
  -6  -8   3   22.90    1.40
  -6  -8   3   22.30    1.80
   5   8  -3   29.50    2.10
   5   8  -3   33.70    2.10
   5   8  -3   33.10    3.10
  -5  -8   3   36.90    2.20
  -5  -8   3   33.10    1.80
   4   8  -3  108.29    4.80
   4   8  -3  107.49    6.10
   4   8  -3  112.09    4.60
  -4  -8   3  104.29    4.50
  -4  -8   3  107.49    4.80
   3   8  -3    1.10    0.50
   3   8  -3    1.50    0.50
  -3  -8   3    0.60    0.50
  -3  -8   3    1.60    0.40
   2   8  -3   27.60    1.70
   2   8  -3   30.50    1.60
  -2  -8   3   22.40    1.40
  -2  -8   3   27.60    2.50
  -2  -8   3   34.20    4.20
   1   8  -3   12.30    0.60
   1   8  -3   11.40    1.00
   1   8  -3   13.60    0.70
   1   8  -3   13.00    1.10
   1   8  -3   11.60    0.80
  -1  -8   3   11.80    0.90
  -1  -8   3   11.90    1.70
  -1  -8   3   12.80    1.50
  -1  -8   3   11.70    1.20
   0   8  -3   31.10    1.70
   0   8  -3   29.30    1.40
   0   8  -3   32.90    1.80
   0   8  -3   28.90    1.30
   0   8  -3   30.30    1.40
   0  -8   3   29.50    1.80
   0  -8   3   29.20    1.60
   0  -8   3   27.10    1.70
   0  -8   3   31.80    2.20
   0  -8   3   33.00    2.40
  -1   8  -3   75.09    3.20
  -1   8  -3   77.19    3.30
  -1   8  -3   73.69    3.10
  -1   8  -3   79.09    3.10
  -1   8  -3   77.79    3.30
   1  -8   3   78.09    3.90
   1  -8   3   74.49    3.40
   1  -8   3   76.29    4.00
   1  -8   3   71.99    3.60
   1  -8   3   78.29    3.40
  -2   8  -3  187.58    7.10
  -2   8  -3  182.98    7.10
  -2   8  -3  188.18    7.30
  -2   8  -3  181.78    7.90
  -2   8  -3  187.58    7.40
   2  -8   3  194.38    8.00
   2  -8   3  191.28    7.40
   2  -8   3  189.68    7.70
   2  -8   3  186.08    7.50
   2  -8   3  172.28    7.20
  -3   8  -3    6.60    1.00
  -3   8  -3    7.90    0.60
  -3   8  -3    6.90    0.60
  -3   8  -3    7.80    0.60
  -3   8  -3    6.80    0.80
   3  -8   3    8.60    1.20
   3  -8   3    7.10    0.70
   3  -8   3    6.90    1.20
   3  -8   3    7.10    0.60
   3  -8   3    9.30    1.30
  -4   8  -3    9.90    0.90
  -4   8  -3   10.40    0.90
  -4   8  -3    8.90    1.30
  -4   8  -3    9.40    0.70
  -4   8  -3   10.50    0.70
   4  -8   3   11.40    1.50
   4  -8   3   12.40    1.50
   4  -8   3    9.40    1.50
   4  -8   3   10.50    0.80
  -5   8  -3   26.30    1.60
  -5   8  -3   29.30    1.40
  -5   8  -3   29.50    1.50
  -5   8  -3   24.50    2.00
   5  -8   3   28.00    2.30
   5  -8   3   27.90    1.40
   5  -8   3   31.90    2.40
  -6   8  -3   39.80    1.90
  -6   8  -3   38.50    1.80
  -6   8  -3   40.90    1.90
   6  -8   3   36.90    2.90
   6  -8   3   39.50    3.00
  -7   8  -3  228.28    8.70
  -7   8  -3  218.58    8.50
   7  -8   3  225.18   10.10
   7  -8   3  216.38    9.80
  -8   8  -3   11.20    0.80
  -8   8  -3   11.10    0.90
  -8   8  -3   11.30    0.90
   8  -8   3   13.40    2.10
   8  -8   3   12.20    2.20
  -9   8  -3   82.29    3.40
  -9   8  -3   77.19    3.40
  -9   8  -3   75.79    3.20
   9  -8   3   79.39    4.90
   9  -8   3   70.09    5.00
 -10   8  -3    0.70    0.40
 -10   8  -3    0.60    0.40
  10  -8   3    0.40    1.20
  10  -8   3    0.80    1.30
 -11   8  -3    0.00    0.40
 -11   8  -3    0.80    0.40
  11  -8   3    1.50    1.50
  11  -8   3   -0.40    1.40
 -12   8  -3    8.50    0.90
 -12   8  -3   10.60    1.00
  12  -8   3    9.70    2.20
  12  -8   3    7.40    2.20
   8   7  -3   32.70    2.20
   8   7  -3   29.10    3.50
  -8  -7   3   32.10    1.80
  -8  -7   3   39.70    2.40
   7   7  -3   35.60    3.60
   7   7  -3   40.00    2.40
  -7  -7   3   39.00    2.00
  -7  -7   3   44.00    2.70
   6   7  -3    0.10    0.50
   6   7  -3   -0.30    1.10
  -6  -7   3    0.20    0.60
  -6  -7   3   -0.10    0.40
   5   7  -3    2.40    1.30
   5   7  -3    1.40    0.60
   5   7  -3    1.00    0.50
  -5  -7   3    1.70    0.70
  -5  -7   3    2.10    0.50
   4   7  -3    3.30    0.80
   4   7  -3    2.20    0.50
   4   7  -3    2.00    1.00
  -4  -7   3    3.60    0.50
  -4  -7   3    3.40    0.80
   3   7  -3    3.30    0.70
   3   7  -3    4.00    1.60
   3   7  -3    3.20    0.60
  -3  -7   3    3.60    0.70
  -3  -7   3    2.40    0.50
   2   7  -3   77.29    3.40
   2   7  -3   75.29    2.80
   2   7  -3   67.19    3.10
   2   7  -3   79.09    3.30
   2   7  -3   72.99    2.80
  -2  -7   3   70.59    4.10
  -2  -7   3   68.19    3.30
  -2  -7   3   77.69    3.90
  -2  -7   3   68.49    3.30
  -2  -7   3   71.69    3.10
   1   7  -3  169.18    6.20
   1   7  -3  157.38    6.20
   1   7  -3  169.18    6.60
   1   7  -3  162.58    6.50
  -1  -7   3  165.18    7.40
  -1  -7   3  155.18    6.60
  -1  -7   3  152.78    6.60
  -1  -7   3  165.98    7.00
  -1  -7   3  159.78    6.70
  -1  -7   3  168.88    6.40
   0   7  -3    0.20    0.20
   0   7  -3    0.00    0.30
   0   7  -3    0.00    0.30
   0   7  -3    0.00    0.20
   0   7  -3    0.30    0.30
   0   7  -3    0.20    0.30
   0  -7   3    0.50    0.50
   0  -7   3    0.20    0.30
   0  -7   3    0.10    0.30
   0  -7   3    0.60    0.40
   0  -7   3    0.10    0.50
   0  -7   3    0.50    0.30
  -1   7  -3   31.60    1.40
  -1   7  -3   30.60    1.50
  -1   7  -3   32.30    1.40
  -1   7  -3   31.30    1.70
  -1   7  -3   32.90    1.70
  -1   7  -3   32.10    1.60
   1  -7   3   32.90    2.00
   1  -7   3   30.90    1.70
   1  -7   3   31.20    1.90
   1  -7   3   29.90    1.60
   1  -7   3   32.10    2.10
   1  -7   3   32.80    1.70
  -2   7  -3   13.00    0.70
  -2   7  -3   12.30    0.80
  -2   7  -3   12.50    0.80
  -2   7  -3   11.40    1.00
  -2   7  -3   12.70    0.90
  -2   7  -3   13.80    1.20
   2  -7   3   11.20    0.70
   2  -7   3   14.00    1.30
   2  -7   3   11.60    0.90
   2  -7   3   13.80    1.20
   2  -7   3   12.40    0.90
   2  -7   3   13.30    1.30
  -3   7  -3    0.20    0.30
  -3   7  -3    0.10    0.20
  -3   7  -3    0.10    0.30
  -3   7  -3    0.00    0.20
  -3   7  -3    0.30    0.40
  -3   7  -3    0.00    0.30
   3  -7   3    0.40    0.20
   3  -7   3   -0.20    0.30
   3  -7   3    0.20    0.20
   3  -7   3    0.00    0.50
   3  -7   3    0.40    0.60
   3  -7   3   -0.10    0.70
  -4   7  -3   14.60    1.00
  -4   7  -3   14.00    0.80
  -4   7  -3   12.90    1.00
  -4   7  -3   12.60    1.30
   4  -7   3   14.20    1.70
   4  -7   3   15.70    1.70
   4  -7   3   12.10    0.80
   4  -7   3   13.40    0.80
   4  -7   3   13.80    1.00
   4  -7   3   13.30    1.60
  -5   7  -3    0.60    0.30
  -5   7  -3    0.60    0.40
  -5   7  -3    0.30    0.40
  -5   7  -3   -0.10    0.50
   5  -7   3    0.30    0.20
   5  -7   3    0.40    0.70
   5  -7   3    0.60    0.40
   5  -7   3    0.20    0.80
   5  -7   3    0.20    0.20
  -6   7  -3    8.30    0.70
  -6   7  -3    7.60    0.70
  -6   7  -3    8.10    0.70
   6  -7   3    6.50    0.80
   6  -7   3    6.40    1.40
   6  -7   3    9.10    1.50
  -7   7  -3   49.90    2.30
  -7   7  -3   47.30    2.30
  -7   7  -3   48.20    2.20
   7  -7   3   53.39    3.60
   7  -7   3   52.29    3.50
  -8   7  -3    6.20    0.70
  -8   7  -3    6.40    0.70
  -8   7  -3    6.30    0.70
   8  -7   3    9.90    1.90
   8  -7   3    6.20    1.80
  -9   7  -3    4.10    0.60
  -9   7  -3    2.70    0.50
   9  -7   3    3.70    1.70
   9  -7   3    2.90    1.40
 -10   7  -3    0.70    0.40
 -10   7  -3    0.90    0.40
  10  -7   3    0.40    1.30
  10  -7   3    0.20    1.20
 -11   7  -3    2.00    0.50
 -11   7  -3    1.80    0.50
  11  -7   3    3.30    1.60
  11  -7   3    1.20    1.90
 -12   7  -3    0.20    0.50
 -12   7  -3   -0.20    0.40
  12  -7   3    0.60    1.50
  12  -7   3    0.90    1.80
   9   6  -3    0.90    0.70
   9   6  -3   -0.10    1.60
  -9  -6   3    1.40    0.50
  -9  -6   3    1.30    0.80
   8   6  -3   35.10    3.80
   8   6  -3   34.50    2.30
  -8  -6   3   34.10    1.80
  -8  -6   3   37.30    2.30
   7   6  -3   22.70    1.90
   7   6  -3   17.90    2.80
  -7  -6   3   20.00    1.30
  -7  -6   3   24.30    1.70
   6   6  -3   18.10    2.70
   6   6  -3   21.30    1.30
   6   6  -3   22.30    1.70
  -6  -6   3   24.00    1.70
  -6  -6   3   21.70    1.30
   5   6  -3    9.00    1.10
   5   6  -3    9.70    0.80
  -5  -6   3    7.80    0.60
  -5  -6   3    7.20    1.10
  -5  -6   3    8.10    0.70
   4   6  -3  108.29    4.50
   4   6  -3  107.59    4.10
   4   6  -3  110.49    4.80
   4   6  -3  108.19    5.70
  -4  -6   3   97.49    4.90
  -4  -6   3  108.99    4.40
  -4  -6   3  110.79    4.70
   3   6  -3  169.38    6.40
   3   6  -3  172.88    6.80
   3   6  -3  178.78    7.90
   3   6  -3  184.98    7.10
  -3  -6   3  173.68    7.00
  -3  -6   3  159.78    6.90
  -3  -6   3  175.88    6.70
  -3  -6   3  160.48    7.80
   2   6  -3    4.00    0.70
   2   6  -3    4.80    0.50
   2   6  -3    5.00    0.70
   2   6  -3    4.00    0.60
   2   6  -3    5.50    1.20
   2   6  -3    4.70    0.40
   2   6  -3    4.10    0.40
  -2  -6   3    5.30    0.80
  -2  -6   3    5.40    1.10
  -2  -6   3    5.10    0.60
  -2  -6   3    4.00    0.60
  -2  -6   3    4.60    0.70
   1   6  -3   10.90    0.90
   1   6  -3   11.40    0.90
   1   6  -3   12.10    0.60
   1   6  -3   10.90    0.70
   1   6  -3   12.70    1.00
   1   6  -3   11.90    0.70
  -1  -6   3   11.30    0.90
  -1  -6   3   10.50    1.00
  -1  -6   3   11.50    0.90
  -1  -6   3   11.40    1.20
  -1  -6   3   12.10    0.80
  -1  -6   3   12.40    1.40
   0   6  -3  154.88    6.40
   0   6  -3  164.68    6.20
   0   6  -3  170.48    6.20
   0   6  -3  165.78    6.50
   0   6  -3  160.48    6.50
   0  -6   3  158.58    6.50
   0  -6   3  156.78    6.60
   0  -6   3  162.38    6.50
   0  -6   3  168.68    6.40
   0  -6   3  165.18    7.00
   0  -6   3  166.68    6.80
  -1   6  -3   16.50    1.10
  -1   6  -3   16.70    0.90
  -1   6  -3   17.40    1.00
  -1   6  -3   16.10    1.00
  -1   6  -3   16.20    0.80
  -1   6  -3   15.50    1.00
   1  -6   3   15.30    1.30
   1  -6   3   16.10    1.30
   1  -6   3   17.50    1.00
   1  -6   3   16.20    1.10
   1  -6   3   17.20    1.10
  -2   6  -3  454.35   17.70
  -2   6  -3  478.05   17.60
  -2   6  -3  468.95   17.50
  -2   6  -3  474.55   17.80
  -2   6  -3  451.55   18.00
  -2   6  -3  475.05   17.60
   2  -6   3  469.45   17.60
   2  -6   3  487.65   17.90
   2  -6   3  450.95   17.80
   2  -6   3  497.05   18.10
   2  -6   3  460.65   17.50
   2  -6   3  460.45   18.00
  -3   6  -3   45.90    2.30
  -3   6  -3   44.70    2.00
  -3   6  -3   46.30    2.20
  -3   6  -3   49.20    2.20
  -3   6  -3   43.40    1.90
  -3   6  -3   49.10    2.60
   3  -6   3   48.20    2.70
   3  -6   3   45.70    2.20
   3  -6   3   46.80    2.60
   3  -6   3   48.90    2.00
   3  -6   3   52.79    2.70
   3  -6   3   46.10    2.00
  -4   6  -3  225.58    8.60
  -4   6  -3  212.38    9.10
  -4   6  -3  216.28    8.70
  -4   6  -3  211.38    8.40
  -4   6  -3  218.78    8.80
   4  -6   3  237.38    9.30
   4  -6   3  227.08    9.10
   4  -6   3  212.68    8.50
   4  -6   3  227.18    9.30
   4  -6   3  224.08    8.40
   4  -6   3  218.58    8.70
   4  -6   3  229.08    8.30
  -5   6  -3   39.10    1.90
  -5   6  -3   42.20    1.80
  -5   6  -3   35.70    2.50
  -5   6  -3   40.30    2.40
  -5   6  -3   43.50    1.90
   5  -6   3   44.30    2.90
   5  -6   3   41.00    2.70
   5  -6   3   39.40    2.00
  -6   6  -3  109.69    4.40
  -6   6  -3  108.99    4.50
  -6   6  -3  114.79    4.50
   6  -6   3  106.09    4.60
   6  -6   3  105.79    5.50
   6  -6   3  111.89    5.60
  -7   6  -3    6.10    0.60
  -7   6  -3    8.00    0.70
  -7   6  -3    7.10    0.70
   7  -6   3    6.80    1.40
   7  -6   3    7.70    1.70
   7  -6   3    7.20    0.80
  -8   6  -3  204.38    8.10
  -8   6  -3  212.38    8.00
   8  -6   3  206.78    9.50
   8  -6   3  207.88    9.80
  -9   6  -3    2.40    0.50
  -9   6  -3    3.10    0.50
   9  -6   3    2.60    1.40
   9  -6   3    4.00    1.70
 -10   6  -3    4.10    0.60
 -10   6  -3    4.80    0.70
  10  -6   3    5.20    1.80
  10  -6   3    3.90    1.50
 -11   6  -3   -0.50    0.40
 -11   6  -3    0.10    0.40
  11  -6   3    0.60    1.60
  11  -6   3   -0.90    1.40
 -12   6  -3    0.40    0.50
 -12   6  -3   -0.10    0.50
  12  -6   3    0.10    1.50
  12  -6   3   -1.00    1.60
   9   5  -3    5.30    2.00
   9   5  -3    6.40    1.10
  -9  -5   3    9.90    1.30
  -9  -5   3    8.60    0.90
   8   5  -3   13.80    1.40
   8   5  -3    8.80    2.10
  -8  -5   3   12.60    1.40
  -8  -5   3   13.30    1.00
   7   5  -3   -0.20    1.10
   7   5  -3    0.00    0.50
  -7  -5   3   -0.90    0.40
  -7  -5   3    0.00    0.30
   6   5  -3    0.50    0.50
   6   5  -3    0.30    0.40
   6   5  -3    0.30    1.10
  -6  -5   3    0.00    0.30
  -6  -5   3    0.00    0.30
  -6  -5   3    0.10    0.40
   5   5  -3   24.00    1.60
   5   5  -3   21.60    1.00
   5   5  -3   23.20    1.30
   5   5  -3   15.20    2.20
  -5  -5   3   23.30    1.10
  -5  -5   3   16.10    1.30
  -5  -5   3   21.60    1.20
  -5  -5   3   21.60    1.50
   4   5  -3    2.60    0.60
   4   5  -3    3.70    0.60
   4   5  -3    3.40    0.40
   4   5  -3    5.10    1.40
  -4  -5   3    3.90    0.70
  -4  -5   3    3.10    0.60
  -4  -5   3    3.10    0.40
  -4  -5   3    3.10    1.10
  -4  -5   3    3.50    0.50
   3   5  -3   37.90    2.00
   3   5  -3   37.90    1.80
   3   5  -3   40.80    2.70
   3   5  -3   35.00    1.60
   3   5  -3   34.40    1.90
   3   5  -3   37.90    1.50
  -3  -5   3   38.20    1.70
  -3  -5   3   37.80    1.60
  -3  -5   3   34.20    1.90
  -3  -5   3   36.80    2.50
  -3  -5   3   35.80    1.90
   2   5  -3  184.98    7.20
   2   5  -3  183.28    6.90
   2   5  -3  193.98    7.40
   2   5  -3  194.08    7.90
   2   5  -3  186.38    7.00
   2   5  -3  179.08    7.30
  -2  -5   3  183.98    7.10
  -2  -5   3  181.48    7.30
  -2  -5   3  176.58    7.30
  -2  -5   3  181.58    7.90
   1   5  -3   93.19    4.00
   1   5  -3   95.69    4.00
   1   5  -3  101.59    4.10
   1   5  -3  100.59    3.80
   1   5  -3   95.19    3.80
   1   5  -3  100.89    3.80
  -1  -5   3   99.19    4.50
  -1  -5   3   94.99    4.10
  -1  -5   3   99.59    3.90
  -1  -5   3   92.59    4.10
  -1  -5   3   98.49    4.30
  -1  -5   3   96.59    4.10
   0  -5   3 1782.02   66.29
  -1   5  -3  360.56   13.60
  -1   5  -3  354.06   13.90
  -1   5  -3  355.86   13.70
  -1   5  -3  353.86   13.70
  -1   5  -3  373.96   13.60
  -1   5  -3  372.56   13.50
   1  -5   3  353.66   13.80
   1  -5   3  354.46   13.90
   1  -5   3  378.86   13.90
   1  -5   3  360.86   13.70
   1  -5   3  361.86   13.70
  -2   5  -3  702.93   26.90
  -2   5  -3  732.93   26.90
  -2   5  -3  729.33   27.10
  -2   5  -3  719.63   27.30
  -2   5  -3  733.83   27.00
   2  -5   3  736.73   27.40
   2  -5   3  684.53   27.10
   2  -5   3  701.33   27.00
   2  -5   3  758.52   27.00
   2  -5   3  744.03   27.40
   2  -5   3  738.93   27.30
  -3   5  -3 1206.68   47.50
  -3   5  -3 1261.47   47.20
   3  -5   3 1288.37   46.90
   3  -5   3 1317.77   47.70
   3  -5   3 1276.57   47.50
  -4   5  -3   35.10    2.00
  -4   5  -3   32.50    1.90
  -4   5  -3   35.70    1.60
  -4   5  -3   30.50    1.50
  -4   5  -3   32.70    2.10
   4  -5   3   31.70    1.50
   4  -5   3   33.80    2.30
   4  -5   3   33.60    2.30
   4  -5   3   33.10    2.30
   4  -5   3   33.80    1.70
  -5   5  -3  207.98    8.60
  -5   5  -3  208.68    8.10
  -5   5  -3  212.38    8.10
  -5   5  -3  196.08    8.80
  -5   5  -3  214.48    8.70
  -5   5  -3  209.18    8.00
   5  -5   3  209.98    9.00
   5  -5   3  204.08    8.00
   5  -5   3  205.78    8.20
   5  -5   3  220.98    9.00
  -6   5  -3  147.79    5.60
  -6   5  -3  138.19    5.60
  -6   5  -3  142.79    5.70
   6  -5   3  140.59    6.90
   6  -5   3  142.19    5.80
   6  -5   3  142.09    6.80
  -7   5  -3  287.67   10.60
  -7   5  -3  276.27   10.50
  -7   5  -3  270.47   10.60
   7  -5   3  276.27   12.20
   7  -5   3  286.07   11.90
   7  -5   3  265.47   10.70
  -8   5  -3   28.50    1.50
  -8   5  -3   26.20    1.30
  -8   5  -3   31.10    1.50
   8  -5   3   30.10    2.70
   8  -5   3   27.90    2.90
   8  -5   3   29.00    1.40
  -9   5  -3   45.80    2.10
  -9   5  -3   43.60    2.00
   9  -5   3   45.30    3.40
   9  -5   3   35.50    3.60
 -10   5  -3   -0.20    0.30
 -10   5  -3    0.40    0.40
  10  -5   3    0.40    1.10
  10  -5   3    0.70    1.20
 -11   5  -3    2.30    0.70
 -11   5  -3    2.50    0.60
  11  -5   3    2.70    2.20
  11  -5   3    1.30    1.30
 -12   5  -3   10.90    1.00
 -12   5  -3    9.90    1.00
  12  -5   3    9.10    2.40
  12  -5   3   13.80    2.40
  10   4  -3    2.90    0.90
  10   4  -3    2.20    1.70
 -10  -4   3    2.00    0.60
 -10  -4   3    0.90    0.80
   9   4  -3    2.20    1.70
   9   4  -3    2.00    0.80
  -9  -4   3    0.80    0.50
  -9  -4   3    2.70    0.90
   8   4  -3    3.10    1.50
   8   4  -3    3.70    0.90
  -8  -4   3    3.70    0.80
  -8  -4   3    4.10    0.60
   7   4  -3    3.40    0.80
   7   4  -3    4.30    1.50
  -7  -4   3    3.20    0.80
  -7  -4   3    3.80    0.50
  -7  -4   3    4.20    0.60
   6   4  -3  176.98    7.40
   6   4  -3  177.48    8.60
   6   4  -3  166.48    6.90
  -6  -4   3  178.98    6.90
  -6  -4   3  179.18    6.90
  -6  -4   3  183.18    7.30
   5   4  -3    8.60    1.80
   5   4  -3    5.70    0.70
   5   4  -3    7.60    0.50
   5   4  -3    5.30    0.80
  -5  -4   3    7.20    0.60
  -5  -4   3    6.40    0.90
  -5  -4   3    5.80    0.80
  -5  -4   3    6.60    0.60
   4   4  -3   30.70    1.80
   4   4  -3   31.70    2.50
   4   4  -3   28.50    1.70
   4   4  -3   31.00    1.60
   4   4  -3   31.10    1.30
  -4  -4   3   32.20    1.50
  -4  -4   3   30.30    1.70
  -4  -4   3   30.70    1.40
  -4  -4   3   30.90    2.40
  -4  -4   3   29.20    1.70
   3   4  -3  294.17   11.20
   3   4  -3  301.57   11.40
   3   4  -3  296.17   11.30
   3   4  -3  288.37   11.60
   3   4  -3  287.37   11.50
   3   4  -3  319.37   12.40
  -3  -4   3  299.67   11.50
  -3  -4   3  295.67   12.20
  -3  -4   3  328.97   11.30
  -3  -4   3  289.17   11.60
  -3  -4   3  305.97   11.30
  -3  -4   3  284.37   11.50
   2   4  -3   65.39    2.90
   2   4  -3   62.29    2.70
   2   4  -3   66.29    2.60
   2   4  -3   61.79    2.80
   2   4  -3   63.49    2.50
   2   4  -3   67.79    3.30
  -2  -4   3   60.69    2.80
  -2  -4   3   61.19    2.80
  -2  -4   3   66.29    2.60
  -2  -4   3   63.09    2.90
  -2  -4   3   61.59    3.20
  -2  -4   3   66.79    2.70
   1   4  -3   16.70    1.00
   1   4  -3   17.60    0.90
   1   4  -3   18.90    1.10
   1   4  -3   18.30    0.90
   1   4  -3   19.80    1.10
  -1  -4   3   18.50    1.40
  -1  -4   3   17.60    0.90
  -1  -4   3   19.10    1.10
  -1  -4   3   17.10    1.10
  -1  -4   3   17.90    1.10
   0   4  -3  616.44   24.00
   0   4  -3  649.64   23.80
   0   4  -3  673.83   24.00
   0  -4   3  656.63   24.00
   0  -4   3  640.64   24.10
   0  -4   3  625.14   24.00
   0  -4   3  625.64   23.90
   0  -4   3  641.84   24.00
  -1   4  -3  487.35   18.60
  -1   4  -3  486.25   18.50
  -1   4  -3  525.75   18.40
  -1   4  -3  491.15   18.40
  -1   4  -3  488.15   18.40
   1  -4   3  492.05   18.40
   1  -4   3  485.35   18.50
   1  -4   3  509.15   18.60
   1  -4   3  488.95   18.50
   1  -4   3  474.75   18.60
  -2   4  -3 3634.04  137.39
  -2   4  -3 3161.68  206.48
  -2   4  -3 3699.93  261.57
   2  -4   3 3728.13  137.89
   2  -4   3 4446.46  222.18
   2  -4   3 3406.66  251.67
  -3   4  -3  633.44   24.20
  -3   4  -3  663.13   24.40
  -3   4  -3  616.74   23.90
  -3   4  -3  642.54   24.30
  -3   4  -3  657.43   24.00
   3  -4   3  639.74   24.10
   3  -4   3  649.64   24.50
   3  -4   3  667.83   24.50
   3  -4   3  652.73   24.50
   3  -4   3  605.94   23.90
  -4   4  -3  198.68    7.50
  -4   4  -3  196.48    8.00
  -4   4  -3  194.28    8.10
  -4   4  -3  194.08    7.90
  -4   4  -3  192.38    7.40
   4  -4   3  185.68    8.10
   4  -4   3  190.78    7.40
   4  -4   3  194.38    7.60
   4  -4   3  202.18    8.30
  -5   4  -3    6.80    1.00
  -5   4  -3    7.10    1.20
  -5   4  -3    7.30    1.20
  -5   4  -3    7.30    0.60
  -5   4  -3    6.50    0.60
  -5   4  -3    7.10    0.60
   5  -4   3    6.90    0.70
   5  -4   3    5.20    1.30
   5  -4   3    6.70    0.60
   5  -4   3    8.10    1.50
  -6   4  -3  128.09    5.20
  -6   4  -3  128.99    5.00
  -6   4  -3  128.89    5.10
  -6   4  -3  134.39    5.10
   6  -4   3  122.59    5.20
   6  -4   3  134.89    5.00
   6  -4   3  140.59    6.60
  -7   4  -3  364.76   14.50
  -7   4  -3  399.96   14.60
  -7   4  -3  382.96   14.70
  -7   4  -3  372.26   14.70
   7  -4   3  380.86   14.70
   7  -4   3  402.86   15.90
   7  -4   3  416.16   16.50
   7  -4   3  386.76   14.50
  -8   4  -3  183.78    7.20
  -8   4  -3  187.98    7.30
   8  -4   3  184.38    7.20
   8  -4   3  190.78    8.60
   8  -4   3  180.88    9.00
  -9   4  -3   11.90    0.90
  -9   4  -3   12.30    1.00
   9  -4   3    6.90    1.60
   9  -4   3   12.50    2.20
 -10   4  -3    5.00    0.70
 -10   4  -3    3.90    0.60
  10  -4   3    3.40    1.40
  10  -4   3    2.30    1.30
 -11   4  -3    2.70    0.60
 -11   4  -3    2.20    0.50
  11  -4   3    1.00    1.60
  11  -4   3    2.90    2.10
 -12   4  -3    0.80    0.40
 -12   4  -3    0.50    0.50
  12  -4   3    1.80    1.70
  12  -4   3    1.50    1.60
  10   3  -3   10.70    1.80
  10   3  -3    8.60    2.10
 -10  -3   3   14.30    1.60
 -10  -3   3   12.30    1.00
   9   3  -3    4.00    1.60
   9   3  -3    9.40    1.20
  -9  -3   3    9.80    1.30
  -9  -3   3    7.80    0.80
   8   3  -3   16.70    1.40
   8   3  -3   13.00    2.50
  -8  -3   3   17.30    1.40
  -8  -3   3   16.30    1.10
  -8  -3   3   14.20    1.10
   7   3  -3   35.40    3.20
   7   3  -3   32.50    2.10
   7   3  -3   32.50    1.60
  -7  -3   3   30.50    1.60
  -7  -3   3   33.30    2.00
  -7  -3   3   33.20    1.60
   6   3  -3   41.00    3.30
   6   3  -3   41.30    1.80
   6   3  -3   43.70    2.00
   6   3  -3   41.80    2.00
   6   3  -3   45.90    2.40
  -6  -3   3   42.70    2.00
  -6  -3   3   45.30    2.30
  -6  -3   3   44.20    1.90
   5   3  -3   60.89    3.80
   5   3  -3   61.39    2.40
   5   3  -3   58.79    2.90
   5   3  -3   60.39    2.60
  -5  -3   3   54.99    2.70
  -5  -3   3   59.59    2.80
  -5  -3   3   59.79    2.50
  -5  -3   3   60.49    2.40
  -5  -3   3   56.49    4.00
  -5  -3   3   51.29    3.10
   4   3  -3  242.08    9.30
   4   3  -3  240.58    9.50
   4   3  -3  231.88    9.10
   4   3  -3  263.57   10.40
   4   3  -3  235.38    9.40
   4   3  -3  239.88    9.00
  -4  -3   3  252.27    9.10
  -4  -3   3  246.58    9.20
  -4  -3   3  232.68    9.60
  -4  -3   3  230.88    9.30
  -4  -3   3  238.08   10.10
  -4  -3   3  238.58    9.40
   3   3  -3   15.80    1.10
   3   3  -3   16.80    0.80
   3   3  -3   18.00    1.60
   3   3  -3   16.70    0.80
   3   3  -3   15.10    1.00
   3   3  -3   16.50    1.00
  -3  -3   3   17.70    0.90
  -3  -3   3   16.70    1.10
  -3  -3   3   14.70    0.90
  -3  -3   3   16.40    1.00
  -3  -3   3   17.00    1.50
  -3  -3   3   18.20    1.20
   2   3  -3  423.46   16.10
   2   3  -3  408.36   15.40
   2   3  -3  422.86   15.80
   2   3  -3  417.46   15.70
   2   3  -3  400.96   15.70
   2   3  -3  417.06   15.50
  -2  -3   3  429.76   16.10
  -2  -3   3  411.46   15.50
  -2  -3   3  433.76   15.50
  -2  -3   3  408.16   15.70
  -2  -3   3  408.56   15.80
  -2  -3   3  408.66   15.70
   1   3  -3  515.65   18.90
   1   3  -3  493.05   19.00
   1   3  -3  503.65   19.10
   1   3  -3  517.75   19.10
   1   3  -3  507.25   19.00
  -1  -3   3  523.95   19.20
  -1  -3   3  513.65   18.90
  -1  -3   3  484.15   19.10
   0   3  -3  255.77    9.40
   0   3  -3  261.07    9.30
   0   3  -3  244.18    9.40
   0   3  -3  246.28    9.30
   0   3  -3  227.28    9.40
   0  -3   3  231.38    9.40
   0  -3   3  246.48    9.40
   0  -3   3  251.37    9.40
   0  -3   3  246.68    9.40
   0  -3   3  254.37    9.40
  -1   3  -3 2086.59  134.89
  -1   3  -3 2192.18   80.89
  -1   3  -3 2237.68  176.28
   1  -3   3 2176.38   81.19
   1  -3   3 2008.20  130.19
  -2   3  -3  154.88    6.10
  -2   3  -3  162.68    6.40
  -2   3  -3  157.78    6.20
  -2   3  -3  160.78    6.40
  -2   3  -3  163.38    6.30
   2  -3   3  162.88    6.40
   2  -3   3  159.58    6.50
   2  -3   3  153.08    6.10
   2  -3   3  151.48    6.20
   2  -3   3  163.78    6.60
  -3   3  -3  245.68    9.50
  -3   3  -3  246.78    9.90
  -3   3  -3  261.47   10.10
  -3   3  -3  252.07    9.90
  -3   3  -3  261.57    9.60
   3  -3   3  249.78    9.60
   3  -3   3  243.28    9.50
   3  -3   3  254.57   10.20
   3  -3   3  252.67   10.10
   3  -3   3  249.18   10.20
  -4   3  -3  309.67   11.70
  -4   3  -3  309.17   12.40
  -4   3  -3  293.57   11.70
  -4   3  -3  309.57   12.20
  -4   3  -3  310.57   11.70
  -4   3  -3  310.87   12.40
   4  -3   3  314.77   12.50
   4  -3   3  316.27   11.80
   4  -3   3  316.17   11.70
   4  -3   3  311.67   12.60
  -5   3  -3  420.76   15.70
  -5   3  -3  412.16   16.60
  -5   3  -3  413.76   16.70
  -5   3  -3  424.06   15.70
  -5   3  -3  407.96   16.40
  -5   3  -3  464.15   15.80
  -5   3  -3  403.36   15.90
   5  -3   3  403.96   15.80
   5  -3   3  416.16   16.70
   5  -3   3  432.26   17.00
   5  -3   3  426.26   15.70
   5  -3   3  423.56   15.90
  -6   3  -3  129.79    4.90
  -6   3  -3  123.49    5.00
  -6   3  -3  115.19    4.80
  -6   3  -3  121.59    5.00
   6  -3   3  125.69    5.00
   6  -3   3  128.09    4.90
   6  -3   3  126.59    6.40
   6  -3   3  130.59    6.00
  -7   3  -3    0.40    0.20
  -7   3  -3    0.90    0.40
  -7   3  -3   -0.30    0.30
  -7   3  -3    0.60    0.30
  -7   3  -3    0.70    0.20
   7  -3   3    0.10    0.90
   7  -3   3    0.50    0.30
   7  -3   3    0.50    1.10
  -8   3  -3  204.68    8.10
  -8   3  -3  208.08    8.00
   8  -3   3  202.18    9.80
   8  -3   3  210.48    9.30
  -9   3  -3    3.60    0.50
  -9   3  -3    2.90    0.60
   9  -3   3    2.90    1.60
   9  -3   3    2.10    1.20
 -10   3  -3    8.90    0.80
 -10   3  -3    8.20    0.90
  10  -3   3    9.10    1.90
  10  -3   3    9.20    2.20
 -11   3  -3    2.60    0.60
 -11   3  -3    3.30    0.60
  11  -3   3    1.20    1.50
  11  -3   3    3.80    1.50
  11   2  -3    9.70    1.50
  11   2  -3    7.70    2.30
 -11  -2   3   11.90    1.60
 -11  -2   3    8.30    1.00
  10   2  -3    2.10    0.80
  10   2  -3    4.90    2.00
 -10  -2   3    2.90    0.90
 -10  -2   3    2.40    0.50
   9   2  -3   36.40    2.30
   9   2  -3   29.50    3.40
  -9  -2   3   36.70    1.80
  -9  -2   3   35.40    1.90
  -9  -2   3   34.50    2.20
   8   2  -3    0.60    1.30
   8   2  -3    0.90    0.60
  -8  -2   3   -0.10    0.50
  -8  -2   3    0.00    0.30
  -8  -2   3    0.50    0.40
   7   2  -3  306.07   12.20
   7   2  -3  351.86   11.90
   7   2  -3  289.37   13.50
  -7  -2   3  306.77   11.70
  -7  -2   3  280.17   11.70
  -7  -2   3  310.17   12.20
   6   2  -3   12.90    2.00
   6   2  -3   15.00    0.90
   6   2  -3   15.20    0.90
   6   2  -3   14.50    1.30
   6   2  -3   15.70    0.90
  -6  -2   3   15.30    0.90
  -6  -2   3   16.70    0.90
  -6  -2   3   12.80    1.60
  -6  -2   3   18.20    1.30
   5   2  -3   95.99    4.40
   5   2  -3   98.89    3.90
   5   2  -3  100.79    4.00
   5   2  -3  102.19    5.20
   5   2  -3  100.69    4.10
  -5  -2   3  102.29    4.00
  -5  -2   3   95.99    4.40
  -5  -2   3   94.19    4.60
  -5  -2   3  102.99    3.90
  -5  -2   3   97.19    4.20
  -5  -2   3  100.29    5.00
   4   2  -3  313.57   12.70
   4   2  -3  347.77   12.50
   4   2  -3  327.07   12.20
   4   2  -3  348.97   13.50
   4   2  -3  318.97   12.30
  -4  -2   3  314.97   12.50
  -4  -2   3  329.67   12.30
  -4  -2   3  322.87   12.50
  -4  -2   3  321.97   12.70
  -4  -2   3  327.17   13.20
  -4  -2   3  338.37   12.30
   3   2  -3  305.67   11.80
   3   2  -3  336.67   12.70
   3   2  -3  325.17   11.90
   3   2  -3  297.17   12.00
   3   2  -3  306.57   12.20
   3   2  -3  327.97   12.00
  -3  -2   3  318.87   12.30
  -3  -2   3  320.97   12.00
  -3  -2   3  312.77   11.90
  -3  -2   3  330.17   11.90
  -3  -2   3  310.87   12.50
  -3  -2   3  307.47   12.00
   2   2  -3   61.99    2.60
   2   2  -3   60.79    2.70
   2   2  -3   65.39    2.50
   2   2  -3   60.79    2.60
   2   2  -3   65.29    3.00
   2   2  -3   62.79    2.40
  -2  -2   3   58.89    2.70
  -2  -2   3   61.39    2.60
  -2  -2   3   62.29    2.90
  -2  -2   3   60.09    2.50
  -2  -2   3   62.99    2.50
  -2  -2   3   61.29    2.80
   1   2  -3  399.76   14.60
   1   2  -3  408.86   14.60
   1   2  -3  378.56   14.60
   1   2  -3  379.26   14.50
   1   2  -3  389.56   14.40
  -1  -2   3  384.86   14.50
  -1  -2   3  380.36   14.60
  -1  -2   3  386.56   14.50
  -1  -2   3  377.96   14.60
  -1  -2   3  384.36   14.40
   0   2  -3   74.49    3.00
   0   2  -3   72.19    3.00
   0   2  -3   71.79    2.90
   0   2  -3   72.19    3.00
   0   2  -3   73.29    2.90
   0  -2   3   74.29    3.00
   0  -2   3   68.99    3.00
   0  -2   3   76.79    3.00
   0  -2   3   72.59    2.90
   0  -2   3   74.59    3.00
  -1   2  -3 3238.48  121.19
  -1   2  -3 3220.78  166.38
  -1   2  -3 3032.00  195.18
   1  -2   3 3504.95  166.28
   1  -2   3 3211.18  121.39
  -2   2  -3    4.70    0.70
  -2   2  -3    4.40    0.40
  -2   2  -3    4.00    0.70
  -2   2  -3    3.50    0.50
  -2   2  -3    3.90    0.70
   2  -2   3    3.70    0.90
   2  -2   3    3.00    0.70
   2  -2   3    3.30    0.40
   2  -2   3    4.20    0.70
   2  -2   3    3.30    0.50
  -3   2  -3  611.04   22.70
  -3   2  -3  614.84   23.30
  -3   2  -3  627.14   23.50
  -3   2  -3  626.44   22.80
  -3   2  -3  602.34   22.80
  -3   2  -3  613.14   23.40
   3  -2   3  614.64   23.50
   3  -2   3  629.74   23.60
   3  -2   3  605.74   22.90
   3  -2   3  594.04   22.80
  -4   2  -3  222.08    9.20
  -4   2  -3  216.68    8.30
  -4   2  -3  230.28    8.50
  -4   2  -3  217.38    8.30
  -4   2  -3  224.58    9.00
  -4   2  -3  219.78    9.10
  -4   2  -3  210.48    8.40
   4  -2   3  221.48    9.50
   4  -2   3  221.48    8.40
   4  -2   3  222.88    8.30
   4  -2   3  220.28    8.40
   4  -2   3  223.98    9.30
  -5   2  -3    1.00    0.80
  -5   2  -3   -0.10    0.10
  -5   2  -3    0.40    0.60
  -5   2  -3    0.30    0.30
  -5   2  -3    0.10    0.20
  -5   2  -3   -0.20    0.50
  -5   2  -3    0.00    0.20
   5  -2   3    0.30    0.20
   5  -2   3    0.10    0.20
   5  -2   3   -0.60    0.70
   5  -2   3   -0.40    0.70
   5  -2   3    0.20    0.20
  -6   2  -3   11.10    0.60
  -6   2  -3   12.40    0.90
  -6   2  -3   14.50    0.80
  -6   2  -3   14.80    1.00
  -6   2  -3   13.90    0.60
   6  -2   3   14.70    0.90
   6  -2   3   13.70    2.60
   6  -2   3   14.00    0.90
   6  -2   3   15.60    1.90
  -7   2  -3    2.70    0.50
  -7   2  -3    1.90    0.50
  -7   2  -3    3.70    0.50
   7  -2   3    4.70    0.60
   7  -2   3    4.10    1.20
   7  -2   3    4.00    1.60
  -8   2  -3   10.50    0.80
  -8   2  -3   10.90    0.90
   8  -2   3   11.00    1.00
   8  -2   3    9.30    1.60
   8  -2   3    9.40    1.90
  -9   2  -3    0.50    0.40
  -9   2  -3    0.50    0.40
   9  -2   3   -0.70    1.00
   9  -2   3   -0.10    1.00
   9  -2   3    0.20    0.40
 -10   2  -3   48.00    2.20
 -10   2  -3   47.80    2.20
  10  -2   3   40.40    4.00
  10  -2   3   43.50    3.50
 -11   2  -3    0.00    0.70
 -11   2  -3    0.90    0.50
 -11   2  -3   -0.30    0.40
  11  -2   3    0.60    1.40
  11   1  -3   23.00    2.00
  11   1  -3   20.30    3.30
 -11  -1   3   24.40    2.10
 -11  -1   3   24.80    1.50
  10   1  -3   10.80    2.40
  10   1  -3   16.80    1.60
 -10  -1   3   19.90    1.70
 -10  -1   3   18.80    1.20
   9   1  -3    0.10    0.60
   9   1  -3   -0.20    1.00
  -9  -1   3    0.40    0.40
  -9  -1   3    0.90    0.40
  -9  -1   3    1.20    0.60
   8   1  -3  137.29    5.90
   8   1  -3  124.59    7.10
  -8  -1   3  139.09    5.80
  -8  -1   3  135.69    5.40
  -8  -1   3  137.79    5.40
   7   1  -3    0.20    0.30
   7   1  -3    1.00    0.30
   7   1  -3    1.80    1.10
   7   1  -3    1.20    0.60
   7   1  -3    0.60    0.30
  -7  -1   3    0.70    0.40
  -7  -1   3    1.70    0.40
  -7  -1   3    1.50    1.00
   6   1  -3  190.28    7.30
   6   1  -3  196.88    7.40
   6   1  -3  191.58    7.20
   6   1  -3  194.08    7.80
   6   1  -3  192.58    8.80
  -6  -1   3  195.28    7.30
  -6  -1   3  188.98    7.60
  -6  -1   3  177.08    8.00
  -6  -1   3  184.58    7.30
  -6  -1   3  184.78    8.40
   5   1  -3  269.27   10.00
   5   1  -3  257.97    9.80
   5   1  -3  255.17   10.30
   5   1  -3  264.27    9.90
   5   1  -3  261.17    9.90
   5   1  -3  279.37   11.20
  -5  -1   3  268.57    9.90
  -5  -1   3  258.37   10.10
  -5  -1   3  251.77    9.90
  -5  -1   3  253.77   10.80
  -5  -1   3  257.37   10.40
   4   1  -3   20.10    1.10
   4   1  -3   22.00    1.90
   4   1  -3   18.70    1.00
   4   1  -3   19.70    0.90
   4   1  -3   19.30    1.00
   4   1  -3   18.10    1.30
  -4  -1   3   20.20    1.00
  -4  -1   3   18.50    1.60
  -4  -1   3   19.00    1.40
  -4  -1   3   19.90    1.10
  -4  -1   3   20.20    1.00
  -4  -1   3   18.80    1.30
   3   1  -3  100.29    3.70
   3   1  -3   95.69    3.70
   3   1  -3   97.09    3.80
   3   1  -3   90.09    4.00
   3   1  -3   97.19    3.90
   3   1  -3  102.49    4.40
  -3  -1   3   96.59    4.30
  -3  -1   3   92.69    3.70
  -3  -1   3   95.89    4.10
  -3  -1   3   95.49    3.70
  -3  -1   3   92.79    3.80
   2   1  -3  216.48    8.10
   2   1  -3  207.28    8.00
   2   1  -3  199.98    7.90
   2   1  -3  222.68    8.30
   2   1  -3  219.68    8.20
   2   1  -3  215.78    7.90
  -2  -1   3  202.68    8.20
  -2  -1   3  214.48    8.20
  -2  -1   3  205.08    7.90
  -2  -1   3  207.88    7.90
  -2  -1   3  202.98    8.10
   1   1  -3  318.17   11.70
   1   1  -3  301.67   11.50
   1   1  -3  302.07   11.70
   1   1  -3  327.07   11.60
   1   1  -3  316.47   11.50
   1   1  -3  297.97   11.50
  -1  -1   3  303.47   11.70
  -1  -1   3  321.17   11.50
  -1  -1   3  299.67   11.70
  -1  -1   3  305.07   11.50
  -1  -1   3  301.97   11.50
   0   1  -3  359.26   13.60
   0   1  -3  362.96   13.60
   0   1  -3  361.36   13.40
   0   1  -3  358.16   13.50
   0   1  -3  366.26   13.50
   0   1  -3  366.56   13.50
   0  -1   3  367.66   13.60
   0  -1   3  353.66   13.70
   0  -1   3  353.16   13.60
   0  -1   3  359.76   13.50
  -1   1  -3  188.38    7.20
  -1   1  -3  197.58    7.20
  -1   1  -3  185.38    7.20
  -1   1  -3  189.28    7.30
  -1   1  -3  187.28    7.40
  -1   1  -3  193.48    7.40
  -1   1  -3  188.38    7.40
  -1   1  -3  191.68    7.10
   1  -1   3  183.88    7.50
   1  -1   3  183.38    7.30
   1  -1   3  194.98    7.50
   1  -1   3  189.58    7.50
  -2   1  -3  100.09    3.90
  -2   1  -3   97.49    3.80
  -2   1  -3  104.19    4.40
  -2   1  -3   99.69    4.30
  -2   1  -3   97.19    3.80
  -2   1  -3  101.89    4.30
   2  -1   3  100.99    4.50
   2  -1   3  102.29    4.50
   2  -1   3   93.09    3.80
   2  -1   3   95.69    3.90
   2  -1   3  101.79    3.80
   2  -1   3   97.29    4.40
  -3   1  -3   64.49    3.10
  -3   1  -3   61.39    3.20
  -3   1  -3   62.19    2.50
  -3   1  -3   57.69    2.50
  -3   1  -3   61.49    2.50
  -3   1  -3   62.69    3.10
  -3   1  -3   62.29    2.50
   3  -1   3   59.19    2.50
   3  -1   3   60.49    3.20
   3  -1   3   59.89    2.50
   3  -1   3   63.89    2.40
  -4   1  -3   37.00    2.40
  -4   1  -3   35.90    1.70
  -4   1  -3   35.70    1.60
  -4   1  -3   36.50    1.50
  -4   1  -3   35.50    1.60
  -4   1  -3   38.00    2.40
  -4   1  -3   38.10    1.50
  -4   1  -3   33.70    2.30
   4  -1   3   36.40    1.60
   4  -1   3   36.20    1.60
   4  -1   3   35.80    2.60
   4  -1   3   39.50    2.40
  -5   1  -3   36.70    1.60
  -5   1  -3   43.60    1.80
  -5   1  -3   42.10    1.90
  -5   1  -3   39.70    2.70
  -5   1  -3   40.90    2.70
  -5   1  -3   42.40    2.00
  -5   1  -3   39.90    1.60
  -5   1  -3   41.10    2.60
   5  -1   3   44.60    2.80
   5  -1   3   45.10    1.90
   5  -1   3   43.30    3.10
   5  -1   3   40.20    1.80
  -6   1  -3    4.50    0.50
  -6   1  -3    3.00    0.60
  -6   1  -3    3.30    0.50
   6  -1   3    3.70    0.60
   6  -1   3    3.00    1.40
   6  -1   3    3.60    0.50
   6  -1   3    1.60    0.90
  -7   1  -3  107.89    4.40
  -7   1  -3  111.89    4.30
  -7   1  -3   99.19    4.70
   7  -1   3  114.49    5.50
   7  -1   3  115.19    4.60
   7  -1   3  101.49    6.00
  -8   1  -3    8.70    0.70
  -8   1  -3    8.80    0.80
   8  -1   3    6.40    1.80
   8  -1   3    8.30    1.50
   8  -1   3    7.90    0.90
  -9   1  -3    1.40    0.40
  -9   1  -3    1.20    0.40
   9  -1   3    2.40    1.60
   9  -1   3    1.40    0.60
 -10   1  -3    3.20    0.90
 -10   1  -3    3.70    0.60
  10  -1   3    2.80    1.70
 -11   1  -3    0.90    0.50
 -11   1  -3    0.00    0.70
  11  -1   3   -1.60    1.50
  11   0  -3   -0.20    1.30
  11   0  -3    0.30    0.70
 -11   0   3   -0.20    0.40
 -11   0   3    0.30    0.50
 -11   0   3    1.70    0.80
  10   0  -3   14.10    1.50
  10   0  -3   13.80    2.60
 -10   0   3   11.70    1.40
 -10   0   3   11.60    1.00
 -10   0   3   12.50    1.00
   9   0  -3   -0.10    0.50
   9   0  -3   -0.40    1.10
  -9   0   3   -0.50    0.30
  -9   0   3    1.00    0.60
  -9   0   3   -0.60    0.40
   8   0  -3  429.46   15.90
   8   0  -3  379.56   17.10
   8   0  -3  393.16   15.20
  -8   0   3  411.06   15.70
  -8   0   3  399.16   15.30
  -8   0   3  412.26   15.30
   7   0  -3   75.59    3.10
   7   0  -3   70.69    3.20
   7   0  -3   75.69    3.60
   7   0  -3   74.59    4.60
  -7   0   3   68.79    3.90
  -7   0   3   73.49    3.10
  -7   0   3   76.79    3.10
  -7   0   3   78.39    3.50
   6   0  -3    3.50    0.60
   6   0  -3    3.90    0.50
   6   0  -3    3.50    1.20
   6   0  -3    4.20    0.50
   6   0  -3    3.40    0.70
  -6   0   3    4.00    0.50
  -6   0   3    3.20    0.60
  -6   0   3    5.80    1.20
  -6   0   3    4.60    0.70
  -6   0   3    4.80    1.00
  -6   0   3    3.60    0.50
   5   0  -3  756.12   27.50
   5   0  -3  719.13   27.40
   5   0  -3  776.92   28.60
   5   0  -3  723.93   27.80
   5   0  -3  705.93   27.30
   5   0  -3  724.93   27.30
  -5   0   3  740.13   27.50
  -5   0   3  712.73   27.80
  -5   0   3  764.92   28.20
  -5   0   3  764.52   27.30
  -5   0   3  716.63   28.20
  -5   0   3  731.33   27.40
   4   0  -3  517.25   19.80
   4   0  -3  526.85   19.00
   4   0  -3  517.25   19.10
   4   0  -3  474.35   19.20
   4   0  -3  507.85   18.90
   4   0  -3  510.95   18.90
  -4   0   3  505.85   19.60
  -4   0   3  494.95   18.90
  -4   0   3  515.65   18.90
  -4   0   3  504.45   19.30
  -4   0   3  509.35   19.30
  -4   0   3  508.05   19.00
   3   0  -3   68.99    2.70
   3   0  -3   69.89    3.10
   3   0  -3   66.99    2.80
   3   0  -3   68.19    2.90
   3   0  -3   71.69    3.30
   3   0  -3   61.79    2.80
  -3   0   3   68.59    2.70
  -3   0   3   68.49    2.90
  -3   0   3   70.39    2.70
  -3   0   3   68.99    3.00
  -3   0   3   71.39    3.20
  -3   0   3   71.09    2.70
   2   0  -3  727.63   26.40
   2   0  -3  689.23   26.00
   2   0  -3  691.33   26.30
  -2   0   3  705.93   26.30
  -2   0   3  716.53   26.10
  -2   0   3  694.33   26.30
   1   0  -3  113.89    4.40
   1   0  -3  112.79    4.30
   1   0  -3  113.79    4.30
   1   0  -3  106.99    4.60
   1   0  -3  113.89    4.30
   1   0  -3  119.09    4.60
   1   0  -3  117.39    4.50
  -1   0   3  113.89    4.50
  -1   0   3  111.89    4.40
  -1   0   3  113.69    4.60
  -1   0   3  116.29    4.40
   0   0  -3 1732.13   64.09
  -1   0  -3  931.71   34.40
  -1   0  -3  945.31   34.30
  -1   0  -3  913.41   34.20
   1   0   3  900.61   34.40
   1   0   3  914.11   34.30
   1   0   3  901.51   34.30
  -2   0  -3  608.44   23.30
  -2   0  -3  636.14   23.40
  -2   0  -3  594.94   22.80
  -2   0  -3  607.04   22.80
  -2   0  -3  627.24   23.50
   2   0   3  630.84   23.60
   2   0   3  606.34   22.80
   2   0   3  601.54   23.30
  -3   0  -3 1506.95   54.59
  -3   0  -3 1444.16   54.49
  -3   0  -3 1431.36   54.69
   3   0   3 1442.26   54.79
  -4   0  -3   92.49    3.70
  -4   0  -3   98.39    4.60
  -4   0  -3   86.59    4.40
  -4   0  -3   88.19    4.60
  -4   0  -3   88.99    3.50
  -4   0  -3   93.09    3.60
  -4   0  -3   95.69    3.60
   4   0   3   90.59    3.70
   4   0   3   95.69    3.80
   4   0   3   93.49    4.40
   4   0   3   95.19    4.90
  -5   0  -3  629.24   22.60
  -5   0  -3  581.34   23.80
  -5   0  -3  600.94   22.80
  -5   0  -3  624.74   22.50
   5   0   3  627.24   23.50
   5   0   3  624.34   22.70
   5   0   3  567.64   22.60
   5   0   3  585.24   24.10
  -6   0  -3  195.68    7.50
  -6   0  -3  196.98    7.40
  -6   0  -3  181.98    7.70
   6   0   3  205.68    8.50
   6   0   3  190.68    9.20
   6   0   3  186.88    7.50
   6   0   3  197.08    7.70
  -7   0  -3   92.19    3.90
  -7   0  -3   93.39    3.80
   7   0   3   99.19    5.00
   7   0   3   93.09    5.60
   7   0   3   94.59    4.10
  -8   0  -3   17.80    1.50
  -8   0  -3   17.40    1.00
  -8   0  -3   16.80    1.10
   8   0   3   14.10    2.50
   8   0   3   18.30    1.40
  -9   0  -3    7.30    1.20
  -9   0  -3    5.80    0.70
  -9   0  -3    6.40    0.70
   9   0   3    5.10    0.90
   9   0   3    6.60    1.90
 -10   0  -3    7.90    0.80
 -10   0  -3   10.40    1.40
  10   0   3    7.30    2.20
 -11   0  -3    3.00    1.10
 -11   0  -3    2.90    0.60
  11   0   3    0.60    1.70
  12  -1  -3    2.50    1.60
  12  -1  -3    4.50    1.10
 -12   1   3    6.60    0.90
  11  -1  -3    3.40    0.90
  11  -1  -3    2.00    1.90
 -11   1   3    3.90    1.00
 -11   1   3    2.10    0.60
 -11   1   3    3.60    0.60
  10  -1  -3   23.40    3.10
  10  -1  -3   30.90    2.10
 -10   1   3   29.00    2.00
 -10   1   3   30.60    1.70
 -10   1   3   31.50    1.60
   9  -1  -3   16.90    1.50
   9  -1  -3   13.30    2.30
  -9   1   3   17.20    1.50
  -9   1   3   17.20    1.10
  -9   1   3   18.10    1.10
   8  -1  -3    2.50    1.20
   8  -1  -3    1.90    0.70
   8  -1  -3    3.50    0.60
  -8   1   3    3.50    0.50
  -8   1   3    2.90    0.70
  -8   1   3    3.30    0.50
   7  -1  -3    0.10    0.30
   7  -1  -3   -0.20    0.30
   7  -1  -3    0.80    1.10
   7  -1  -3   -0.10    0.40
  -7   1   3   -0.70    0.70
  -7   1   3   -0.30    0.40
  -7   1   3   -0.20    0.30
  -7   1   3    0.70    0.40
   6  -1  -3   33.30    1.70
   6  -1  -3   33.20    2.70
   6  -1  -3   33.40    2.00
   6  -1  -3   32.10    1.50
   6  -1  -3   32.40    1.50
   6  -1  -3   32.40    1.50
  -6   1   3   34.40    1.50
  -6   1   3   33.30    1.50
  -6   1   3   31.60    1.90
  -6   1   3   33.20    2.40
  -6   1   3   33.80    1.70
  -6   1   3   35.90    2.10
   5  -1  -3   22.50    1.50
   5  -1  -3   25.90    2.10
   5  -1  -3   24.10    1.30
   5  -1  -3   23.30    1.10
   5  -1  -3   23.30    1.10
   5  -1  -3   22.80    1.10
  -5   1   3   23.50    1.20
  -5   1   3   21.20    1.40
  -5   1   3   22.90    1.60
  -5   1   3   22.70    1.10
  -5   1   3   22.30    1.10
  -5   1   3   22.20    1.80
   4  -1  -3  468.55   17.00
   4  -1  -3  450.75   17.80
   4  -1  -3  461.05   17.00
   4  -1  -3  444.06   17.40
   4  -1  -3  458.45   17.00
  -4   1   3  448.56   17.00
  -4   1   3  446.26   17.20
  -4   1   3  467.85   17.70
  -4   1   3  448.96   17.40
  -4   1   3  453.65   17.00
  -4   1   3  474.25   17.10
   3  -1  -3   20.00    1.20
   3  -1  -3   21.80    1.50
   3  -1  -3   21.20    0.90
   3  -1  -3   20.70    0.90
   3  -1  -3   21.00    1.00
  -3   1   3   20.00    1.00
  -3   1   3   21.30    1.40
  -3   1   3   19.90    1.20
  -3   1   3   20.20    1.00
  -3   1   3   20.00    1.00
   2  -1  -3 1539.45   55.19
   2  -1  -3 1261.77  111.69
   2  -1  -3 1618.24  116.69
  -2   1   3 1197.28  107.89
   1  -1  -3  383.86   14.10
   1  -1  -3  380.86   14.30
   1  -1  -3  374.06   14.30
   1  -1  -3  373.36   14.00
   1  -1  -3  381.06   14.10
  -1   1   3  381.06   14.10
  -1   1   3  369.66   14.30
  -1   1   3  384.06   14.10
   0  -1  -3  815.62   30.20
   0  -1  -3  826.32   30.40
   0  -1  -3  799.52   30.50
  -1  -1  -3  832.82   31.90
  -1  -1  -3  860.11   32.20
  -1  -1  -3  889.61   32.20
   1   1   3  827.22   32.10
   1   1   3  847.62   31.90
  -2  -1  -3 1285.97   47.20
  -2  -1  -3 1272.57   47.20
   2   1   3 1226.88   47.50
  -3  -1  -3   39.30    1.60
  -3  -1  -3   33.80    2.60
  -3  -1  -3   40.30    2.40
  -3  -1  -3   37.10    2.30
  -3  -1  -3   37.70    1.80
  -3  -1  -3   38.30    1.70
  -3  -1  -3   35.70    1.50
  -3  -1  -3   36.70    1.70
   3   1   3   39.00    1.80
   3   1   3   38.30    2.30
   3   1   3   36.70    2.60
   3   1   3   38.90    1.60
  -4  -1  -3  283.77   10.70
  -4  -1  -3  292.57   11.00
  -4  -1  -3  279.37   11.70
  -4  -1  -3  266.77   11.90
  -4  -1  -3  281.67   10.70
  -4  -1  -3  290.67   10.80
   4   1   3  284.97   12.20
   4   1   3  300.77   11.60
   4   1   3  282.87   10.90
  -5  -1  -3  149.99    6.30
  -5  -1  -3  161.78    6.10
  -5  -1  -3  168.98    6.10
   5   1   3  153.98    6.20
   5   1   3  152.78    6.10
   5   1   3  155.08    7.00
   5   1   3  148.59    7.50
  -6  -1  -3   26.80    1.20
  -6  -1  -3   26.70    1.30
  -6  -1  -3   25.20    1.70
  -6  -1  -3   22.20    1.60
   6   1   3   25.80    1.50
   6   1   3   24.50    1.30
   6   1   3   23.60    2.70
  -7  -1  -3  256.07    9.60
  -7  -1  -3  252.27   10.10
  -7  -1  -3  247.48    9.50
   7   1   3  240.78   11.60
   7   1   3  248.18    9.90
  -8  -1  -3   11.50    0.80
  -8  -1  -3   10.30    0.90
  -8  -1  -3   12.00    1.40
   8   1   3    9.90    2.10
   8   1   3   12.80    1.20
  -9  -1  -3    0.00    0.60
  -9  -1  -3    0.00    0.40
  -9  -1  -3   -0.20    0.40
   9   1   3   -0.60    1.20
   9   1   3    0.70    0.70
 -10  -1  -3    9.90    0.90
 -10  -1  -3   10.60    1.40
  10   1   3    6.20    2.20
  12  -2  -3    5.60    2.20
  12  -2  -3    3.90    1.20
 -12   2   3    6.10    0.80
 -12   2   3    6.30    0.90
  11  -2  -3    3.20    1.60
  11  -2  -3    5.20    1.10
 -11   2   3    6.10    0.80
 -11   2   3    5.20    0.80
 -11   2   3    4.70    1.10
  10  -2  -3   75.29    3.70
  10  -2  -3   57.99    4.70
 -10   2   3   78.89    3.20
 -10   2   3   75.49    3.70
   9  -2  -3   26.60    3.00
   9  -2  -3   36.80    3.10
  -9   2   3   35.20    1.70
  -9   2   3   34.60    2.10
  -9   2   3   33.00    1.70
   8  -2  -3   15.70    0.90
   8  -2  -3   17.10    1.50
   8  -2  -3   17.30    1.20
   8  -2  -3   13.80    2.10
  -8   2   3   16.60    1.00
  -8   2   3   17.00    1.90
  -8   2   3   17.10    1.00
  -8   2   3   18.60    1.40
   7  -2  -3   63.39    2.60
   7  -2  -3   65.79    4.10
   7  -2  -3   65.59    2.90
   7  -2  -3   66.59    3.20
  -7   2   3   63.59    3.30
  -7   2   3   65.29    2.70
  -7   2   3   62.29    2.70
  -7   2   3   58.19    3.20
   6  -2  -3   21.90    1.20
   6  -2  -3   24.80    1.10
   6  -2  -3   25.40    2.30
   6  -2  -3   24.10    1.60
   6  -2  -3   22.60    1.10
  -6   2   3   22.60    1.60
  -6   2   3   21.70    1.50
  -6   2   3   22.80    1.10
  -6   2   3   22.60    1.20
  -6   2   3   22.90    1.20
  -6   2   3   25.00    1.90
   5  -2  -3   22.70    1.10
   5  -2  -3   23.40    1.10
   5  -2  -3   22.40    1.50
   5  -2  -3   22.70    1.10
   5  -2  -3   22.70    1.50
   5  -2  -3   22.70    2.00
  -5   2   3   22.20    1.40
  -5   2   3   23.40    1.10
  -5   2   3   22.10    1.20
  -5   2   3   20.70    1.70
  -5   2   3   22.50    1.10
   4  -2  -3  525.55   20.50
   4  -2  -3  543.55   20.10
   4  -2  -3  552.34   20.20
   4  -2  -3  547.05   20.30
   4  -2  -3  500.65   21.00
   4  -2  -3  543.85   20.10
  -4   2   3  540.85   20.10
  -4   2   3  540.15   20.20
  -4   2   3  551.84   20.80
  -4   2   3  546.35   20.50
  -4   2   3  558.74   20.20
   3  -2  -3   32.40    1.50
   3  -2  -3   30.80    1.70
   3  -2  -3   34.10    1.50
   3  -2  -3   31.70    1.40
   3  -2  -3   33.20    1.30
   3  -2  -3   38.20    2.10
  -3   2   3   32.70    1.40
  -3   2   3   34.60    1.40
  -3   2   3   32.40    1.50
  -3   2   3   33.30    1.70
  -3   2   3   31.20    1.30
   2  -2  -3 1280.27   46.40
  -2   2   3 1234.18   46.80
   1  -2  -3  155.08    5.80
   1  -2  -3  148.29    6.00
   1  -2  -3  152.68    5.80
   1  -2  -3  155.18    5.70
   1  -2  -3  154.28    5.80
   1  -2  -3  150.38    6.10
   1  -2  -3  150.08    5.70
  -1   2   3  148.99    5.80
  -1   2   3  143.29    6.10
  -1   2   3  149.59    5.70
  -1   2   3  151.18    5.80
   0  -2  -3  141.69    6.00
   0  -2  -3  142.89    5.40
   0  -2  -3  139.49    5.60
   0  -2  -3  144.69    5.70
   0  -2  -3  148.59    5.60
   0  -2  -3  144.09    6.00
   0  -2  -3  147.59    5.80
   0   2   3  147.29    5.80
   0   2   3  145.29    5.50
   0   2   3  141.59    5.60
   0   2   3  142.59    5.50
  -1  -2  -3  187.18    7.10
  -1  -2  -3  189.08    7.90
  -1  -2  -3  193.28    7.60
  -1  -2  -3  193.28    7.10
  -1  -2  -3  189.28    7.30
  -1  -2  -3  195.28    7.40
  -1  -2  -3  184.08    7.10
  -1  -2  -3  197.28    7.70
   1   2   3  185.88    7.90
   1   2   3  187.68    7.10
   1   2   3  178.28    7.20
   1   2   3  189.78    7.20
  -2  -2  -3   94.79    4.20
  -2  -2  -3   91.29    3.60
  -2  -2  -3   89.39    4.20
  -2  -2  -3   93.69    3.90
  -2  -2  -3   84.39    3.50
  -2  -2  -3   91.99    3.70
  -2  -2  -3   91.89    3.50
  -2  -2  -3   88.49    3.60
  -2  -2  -3   89.99    4.50
   2   2   3   92.09    3.60
   2   2   3   93.29    4.60
   2   2   3   91.19    3.70
  -3  -2  -3  510.95   18.60
  -3  -2  -3  496.25   18.90
  -3  -2  -3  504.95   18.70
  -3  -2  -3  503.75   18.70
  -3  -2  -3  496.05   19.80
  -3  -2  -3  530.25   19.10
  -3  -2  -3  496.35   19.50
  -3  -2  -3  466.65   18.60
   3   2   3  498.45   18.90
   3   2   3  513.95   18.60
   3   2   3  491.65   19.90
  -4  -2  -3  484.15   18.50
  -4  -2  -3  504.85   18.00
  -4  -2  -3  477.65   18.30
  -4  -2  -3  462.65   19.30
  -4  -2  -3  502.05   18.10
   4   2   3  485.85   18.30
   4   2   3  471.45   19.50
   4   2   3  484.65   18.00
   4   2   3  471.45   18.20
  -5  -2  -3   55.89    2.80
  -5  -2  -3   58.39    2.50
  -5  -2  -3   59.29    2.30
  -5  -2  -3   49.90    2.60
   5   2   3   56.39    2.60
   5   2   3   56.09    3.90
   5   2   3   53.59    2.40
  -6  -2  -3    1.00    0.60
  -6  -2  -3    1.20    0.40
  -6  -2  -3    0.80    0.30
   6   2   3    1.20    0.50
   6   2   3   -0.20    1.10
  -7  -2  -3    9.90    0.70
  -7  -2  -3    9.20    0.80
  -7  -2  -3    9.10    1.20
   7   2   3    9.50    1.00
   7   2   3   10.60    2.20
  -8  -2  -3   48.10    2.20
  -8  -2  -3   49.60    2.80
  -8  -2  -3   48.40    2.30
   8   2   3   45.90    4.00
   8   2   3   47.50    2.60
  -9  -2  -3   23.00    1.90
  -9  -2  -3   21.70    1.30
   9   2   3   22.10    1.80
   9   2   3   17.30    2.90
 -10  -2  -3   47.40    2.80
 -10  -2  -3   40.20    2.00
  10   2   3   32.60    3.80
  12  -3  -3    0.40    1.20
  12  -3  -3    0.50    0.80
 -12   3   3    0.70    0.60
 -12   3   3    0.80    0.50
  11  -3  -3    2.50    1.70
  11  -3  -3    4.10    1.00
 -11   3   3    2.30    0.60
 -11   3   3    2.30    0.60
 -11   3   3    2.00    0.90
  10  -3  -3   34.00    3.60
  10  -3  -3   39.70    2.40
 -10   3   3   38.20    1.90
 -10   3   3   42.00    2.00
 -10   3   3   40.60    2.40
   9  -3  -3    1.80    0.60
   9  -3  -3    1.60    0.70
   9  -3  -3    0.70    1.30
  -9   3   3    1.20    0.40
  -9   3   3    1.50    0.40
   8  -3  -3   10.90    2.00
   8  -3  -3   10.30    1.50
   8  -3  -3    8.30    0.70
   8  -3  -3   10.10    1.20
  -8   3   3    9.80    0.80
  -8   3   3    9.80    0.80
  -8   3   3    8.80    1.30
   7  -3  -3   26.60    1.30
   7  -3  -3   24.70    1.40
   7  -3  -3   27.10    2.00
   7  -3  -3   27.50    2.50
   7  -3  -3   30.00    1.80
  -7   3   3   24.40    1.80
  -7   3   3   26.90    1.90
  -7   3   3   29.40    1.40
  -7   3   3   28.40    1.40
  -7   3   3   27.10    1.30
   6  -3  -3    0.20    0.30
   6  -3  -3    0.50    0.60
   6  -3  -3    0.60    0.90
   6  -3  -3    0.80    0.40
   6  -3  -3    0.50    0.20
   6  -3  -3    0.50    0.20
  -6   3   3    0.50    0.30
  -6   3   3    0.60    0.60
  -6   3   3    0.80    0.30
  -6   3   3    0.80    0.50
  -6   3   3    0.40    0.30
  -6   3   3    0.50    0.40
   5  -3  -3  152.38    6.20
   5  -3  -3  151.08    5.80
   5  -3  -3  159.38    6.90
   5  -3  -3  149.39    5.90
   5  -3  -3  149.59    6.30
   5  -3  -3  146.59    5.80
  -5   3   3  159.28    5.90
  -5   3   3  144.39    6.60
  -5   3   3  151.58    5.80
  -5   3   3  151.58    6.30
  -5   3   3  159.58    5.80
  -5   3   3  148.69    6.10
   4  -3  -3   53.59    2.10
   4  -3  -3   51.79    2.20
   4  -3  -3   52.89    2.40
   4  -3  -3   51.79    2.90
   4  -3  -3   52.69    2.10
   4  -3  -3   47.90    2.50
  -4   3   3   52.79    2.80
  -4   3   3   52.49    2.20
  -4   3   3   55.19    2.10
  -4   3   3   52.19    2.50
  -4   3   3   55.09    2.30
  -4   3   3   49.70    2.20
   3  -3  -3    0.70    0.60
   3  -3  -3    1.40    0.30
   3  -3  -3    1.70    0.20
   3  -3  -3    1.40    0.40
   3  -3  -3    1.20    0.40
   3  -3  -3    2.10    0.30
  -3   3   3    1.70    0.40
  -3   3   3    1.30    0.30
  -3   3   3    1.50    0.20
  -3   3   3    1.30    0.20
  -3   3   3    1.70    0.60
  -3   3   3    2.40    0.50
   2  -3  -3 1057.19   40.20
  -2   3   3 1099.89   40.40
   1  -3  -3  708.63   25.50
   1  -3  -3  694.23   25.40
   1  -3  -3  661.23   26.00
  -1   3   3  721.13   25.50
  -1   3   3  677.23   25.50
  -1   3   3  665.33   25.90
  -1   3   3  673.33   25.50
   0  -3  -3   59.49    2.50
   0  -3  -3   60.19    2.30
   0  -3  -3   58.69    2.90
   0  -3  -3   57.59    2.30
   0  -3  -3   60.09    3.10
   0  -3  -3   58.79    2.50
   0  -3  -3   60.89    2.60
   0  -3  -3   58.59    2.40
   0   3   3   59.39    2.30
   0   3   3   56.69    2.40
   0   3   3   53.19    2.40
  -1  -3  -3   35.70    1.60
  -1  -3  -3   39.50    2.10
  -1  -3  -3   36.60    1.50
  -1  -3  -3   36.60    2.10
  -1  -3  -3   36.00    1.70
  -1  -3  -3   38.50    1.80
  -1  -3  -3   36.80    1.60
  -1  -3  -3   35.60    2.40
   1   3   3   37.60    1.60
   1   3   3   34.10    1.70
   1   3   3   35.60    2.40
   1   3   3   39.70    1.60
  -2  -3  -3  151.98    6.10
  -2  -3  -3  150.78    6.40
  -2  -3  -3  148.99    6.00
  -2  -3  -3  153.48    6.90
  -2  -3  -3  156.08    5.70
  -2  -3  -3  141.09    5.70
  -2  -3  -3  154.68    5.80
  -2  -3  -3  148.89    5.70
   2   3   3  137.39    5.90
   2   3   3  155.18    5.80
   2   3   3  151.18    6.90
  -3  -3  -3   29.40    2.40
  -3  -3  -3   31.10    1.30
  -3  -3  -3   28.40    1.70
  -3  -3  -3   29.70    1.40
  -3  -3  -3   30.70    1.30
  -3  -3  -3   28.30    1.30
  -3  -3  -3   25.90    2.00
  -3  -3  -3   28.70    1.60
   3   3   3   31.00    1.50
   3   3   3   30.10    1.60
   3   3   3   31.10    1.40
   3   3   3   31.00    2.50
  -4  -3  -3  667.63   24.40
  -4  -3  -3  684.93   24.60
  -4  -3  -3  593.54   24.50
  -4  -3  -3  677.33   24.60
  -4  -3  -3  670.93   25.00
  -4  -3  -3  656.33   25.00
   4   3   3  633.24   26.10
   4   3   3  656.93   24.70
   4   3   3  666.03   24.50
   4   3   3  688.63   24.90
  -5  -3  -3    0.20    0.30
  -5  -3  -3    0.30    0.20
  -5  -3  -3    0.00    0.30
  -5  -3  -3    0.10    0.50
  -5  -3  -3    0.30    0.20
   5   3   3   -0.60    0.90
   5   3   3   -0.20    0.30
  -6  -3  -3  100.19    3.60
  -6  -3  -3   88.29    4.20
  -6  -3  -3   89.29    3.70
   6   3   3   79.59    5.30
   6   3   3   84.89    4.00
  -7  -3  -3   11.50    1.30
  -7  -3  -3   10.50    0.90
  -7  -3  -3   11.10    0.80
   7   3   3   10.90    2.20
   7   3   3   12.00    1.20
  -8  -3  -3    5.80    1.00
  -8  -3  -3    6.60    0.70
   8   3   3    5.20    0.90
   8   3   3    3.10    1.60
  -9  -3  -3   56.29    3.00
  -9  -3  -3   54.89    2.50
   9   3   3   43.50    4.30
  12  -4  -3    2.40    1.00
  12  -4  -3    1.00    1.70
 -12   4   3    2.20    0.60
 -12   4   3    0.50    0.50
  11  -4  -3   17.70    1.70
  11  -4  -3   17.30    2.90
 -11   4   3   20.40    1.30
 -11   4   3   17.60    1.80
 -11   4   3   19.40    1.60
  10  -4  -3   16.70    1.60
  10  -4  -3   14.60    2.50
 -10   4   3   16.40    1.10
 -10   4   3   17.30    1.10
   9  -4  -3   50.59    3.30
   9  -4  -3   54.99    2.90
   9  -4  -3   52.09    4.00
  -9   4   3   51.99    2.30
  -9   4   3   50.99    2.30
   8  -4  -3   -0.80    1.00
   8  -4  -3    0.10    0.30
   8  -4  -3    0.20    0.80
   8  -4  -3   -0.70    0.40
  -8   4   3   -0.20    0.70
  -8   4   3   -0.10    0.30
  -8   4   3   -0.30    0.30
  -8   4   3   -0.30    0.20
   7  -4  -3   26.90    1.70
   7  -4  -3   22.10    2.30
   7  -4  -3   20.50    1.20
   7  -4  -3   20.80    1.10
   7  -4  -3   21.20    1.90
  -7   4   3   18.00    1.50
  -7   4   3   22.30    1.20
  -7   4   3   22.30    1.10
  -7   4   3   20.20    1.50
  -7   4   3   23.00    1.30
   6  -4  -3   24.50    1.80
   6  -4  -3   23.00    1.20
   6  -4  -3   26.20    2.20
   6  -4  -3   21.10    1.10
   6  -4  -3   26.20    1.60
   6  -4  -3   24.20    1.20
  -6   4   3   24.70    1.10
  -6   4   3   21.00    1.50
  -6   4   3   18.70    1.80
  -6   4   3   24.60    1.20
  -6   4   3   23.80    1.40
  -6   4   3   21.90    1.20
   5  -4  -3    6.10    0.90
   5  -4  -3    6.90    0.50
   5  -4  -3    6.80    0.50
   5  -4  -3    8.50    1.50
   5  -4  -3    6.90    0.60
   5  -4  -3    5.80    0.90
  -5   4   3    6.70    1.00
  -5   4   3    6.70    0.60
  -5   4   3    6.70    0.60
  -5   4   3    6.10    0.70
  -5   4   3    7.90    0.50
  -5   4   3    4.80    0.70
   4  -4  -3  797.22   29.30
   4  -4  -3  768.42   28.90
   4  -4  -3  766.02   28.60
   4  -4  -3  766.72   28.30
   4  -4  -3  755.92   28.40
   4  -4  -3  774.32   28.50
  -4   4   3  762.52   29.20
  -4   4   3  734.83   28.40
  -4   4   3  771.22   28.40
   3  -4  -3  221.78    8.40
   3  -4  -3  214.08    8.70
   3  -4  -3  218.38    8.20
   3  -4  -3  226.28    8.30
   3  -4  -3  224.98    8.40
   3  -4  -3  233.58    9.10
   3  -4  -3  204.88    8.50
  -3   4   3  228.28    8.20
  -3   4   3  212.38    8.30
  -3   4   3  216.98    9.00
  -3   4   3  219.68    8.30
  -3   4   3  225.38    8.50
   2  -4  -3  132.69    5.00
   2  -4  -3  130.19    5.10
   2  -4  -3  127.89    5.10
   2  -4  -3  132.59    5.70
   2  -4  -3  135.49    5.20
  -2   4   3  130.09    5.10
  -2   4   3  130.49    5.00
  -2   4   3  134.99    5.20
  -2   4   3  126.59    5.60
  -2   4   3  129.09    5.10
   1  -4  -3    1.20    0.50
   1  -4  -3    0.70    0.30
   1  -4  -3    1.00    0.30
   1  -4  -3    1.30    0.30
   1  -4  -3    1.50    0.20
  -1   4   3    1.40    0.30
  -1   4   3    1.40    0.30
  -1   4   3    0.90    0.30
  -1   4   3    1.00    0.30
   0  -4  -3   99.69    3.90
   0  -4  -3   99.09    4.00
   0  -4  -3   97.19    4.70
   0  -4  -3  103.19    4.20
   0  -4  -3  106.79    4.60
   0  -4  -3  101.59    3.70
   0  -4  -3   82.39    4.00
   0  -4  -3   99.19    3.80
   0   4   3  100.79    3.80
   0   4   3   96.29    4.10
   0   4   3   98.39    4.00
   0   4   3   97.69    3.90
  -1  -4  -3   31.00    2.00
  -1  -4  -3   30.50    1.40
  -1  -4  -3   33.10    2.30
  -1  -4  -3   32.70    1.60
  -1  -4  -3   32.90    1.30
  -1  -4  -3   31.10    1.30
   1   4   3   31.40    1.50
   1   4   3   26.70    1.50
   1   4   3   32.70    2.30
  -2  -4  -3   35.00    1.80
  -2  -4  -3   27.20    1.40
  -2  -4  -3   32.10    1.30
  -2  -4  -3   34.80    2.50
  -2  -4  -3   32.50    1.70
  -2  -4  -3   34.60    1.40
  -2  -4  -3   32.60    1.30
   2   4   3   32.20    2.50
   2   4   3   31.50    1.50
   2   4   3   28.60    1.60
   2   4   3   32.40    1.50
  -3  -4  -3   34.40    1.40
  -3  -4  -3   37.30    1.60
  -3  -4  -3   36.40    1.40
  -3  -4  -3   32.90    1.80
  -3  -4  -3   28.70    1.50
  -3  -4  -3   34.30    1.90
   3   4   3   33.80    2.80
   3   4   3   34.10    1.60
   3   4   3   33.40    1.80
   3   4   3   34.80    1.60
  -4  -4  -3  341.67   13.20
  -4  -4  -3  323.67   13.30
  -4  -4  -3  374.06   13.20
  -4  -4  -3  362.16   13.40
  -4  -4  -3  349.77   13.80
   4   4   3  342.57   15.00
   4   4   3  370.86   13.70
   4   4   3  361.26   13.30
  -5  -4  -3  104.89    4.70
  -5  -4  -3  106.89    4.10
  -5  -4  -3  105.39    4.30
   5   4   3  104.89    6.00
   5   4   3  107.29    4.60
   5   4   3  103.09    4.20
  -6  -4  -3    4.20    0.90
  -6  -4  -3    3.70    0.50
   6   4   3    3.10    0.70
   6   4   3    5.00    1.60
  -7  -4  -3   -0.30    0.50
  -7  -4  -3    0.10    0.40
   7   4   3    1.00    1.20
   7   4   3    0.50    0.50
  -8  -4  -3   10.80    0.90
  -8  -4  -3   13.00    1.40
   8   4   3    8.10    2.00
   8   4   3    9.50    1.20
  -9  -4  -3   12.50    1.10
  -9  -4  -3   13.40    1.50
   9   4   3   12.30    1.40
   9   4   3   10.10    2.20
  12  -5  -3   10.40    2.50
 -12   5   3   11.00    1.00
 -12   5   3   10.50    1.00
  11  -5  -3    0.70    0.80
  11  -5  -3    0.30    1.10
 -11   5   3    0.30    0.40
 -11   5   3   -0.40    0.40
  10  -5  -3    3.10    1.50
  10  -5  -3    4.80    1.00
  10  -5  -3    3.20    1.70
 -10   5   3    3.30    0.50
 -10   5   3    4.90    0.70
   9  -5  -3   -0.50    0.40
   9  -5  -3   -0.70    1.00
   9  -5  -3   -0.10    0.90
  -9   5   3    0.00    0.30
  -9   5   3    0.30    0.40
  -9   5   3   -0.10    0.40
   8  -5  -3  108.79    4.50
   8  -5  -3  120.39    5.40
   8  -5  -3  111.49    5.00
   8  -5  -3  111.09    5.90
  -8   5   3  105.39    4.60
  -8   5   3  110.39    4.50
  -8   5   3  101.69    4.80
  -8   5   3  110.19    4.40
   7  -5  -3  179.28    7.10
   7  -5  -3  182.58    7.80
   7  -5  -3  180.48    7.10
   7  -5  -3  191.38    7.70
  -7   5   3  189.58    7.00
  -7   5   3  175.98    7.00
  -7   5   3  171.18    7.30
  -7   5   3  193.48    7.20
  -7   5   3  178.68    7.60
   6  -5  -3   54.19    2.30
   6  -5  -3   60.39    3.50
   6  -5  -3   56.19    2.80
   6  -5  -3   51.99    2.90
   6  -5  -3   52.89    2.40
  -6   5   3   51.89    2.50
  -6   5   3   56.49    2.40
  -6   5   3   51.79    2.70
  -6   5   3   51.59    2.30
  -6   5   3   56.89    2.20
   5  -5  -3   63.89    3.60
   5  -5  -3   64.69    2.70
   5  -5  -3   58.49    2.50
   5  -5  -3   64.59    3.00
   5  -5  -3   63.29    2.70
   5  -5  -3   60.59    3.00
   5  -5  -3   62.29    2.50
  -5   5   3   63.79    2.70
  -5   5   3   60.39    2.60
  -5   5   3   60.59    2.70
  -5   5   3   60.59    3.30
  -5   5   3   64.89    2.50
   4  -5  -3  618.54   23.20
   4  -5  -3  621.44   23.20
   4  -5  -3  631.64   24.00
   4  -5  -3  598.34   23.50
   4  -5  -3  634.24   23.30
   4  -5  -3  632.24   22.90
  -4   5   3  603.04   23.10
  -4   5   3  606.54   23.80
  -4   5   3  628.44   23.20
  -4   5   3  593.34   23.00
  -4   5   3  652.43   22.90
   3  -5  -3   97.49    4.50
   3  -5  -3   98.49    3.90
   3  -5  -3   89.29    3.60
   3  -5  -3   97.19    3.80
   3  -5  -3   96.99    3.90
   3  -5  -3   89.29    4.10
  -3   5   3   90.79    3.80
  -3   5   3   94.29    3.80
  -3   5   3   88.69    4.30
  -3   5   3   95.89    3.70
   2  -5  -3  766.72   29.10
   2  -5  -3  787.52   29.10
   2  -5  -3  788.52   29.70
  -2   5   3  775.92   29.10
  -2   5   3  782.62   29.70
   1  -5  -3   89.69    3.40
   1  -5  -3   88.39    3.60
   1  -5  -3   88.29    3.70
   1  -5  -3   86.69    3.70
   1  -5  -3   86.49    4.40
   1  -5  -3   88.49    4.30
  -1   5   3   95.89    3.70
  -1   5   3   89.69    3.70
  -1   5   3   84.79    3.60
  -1   5   3   90.59    3.50
   0  -5  -3    4.30    0.50
   0  -5  -3    4.90    0.30
   0  -5  -3    5.80    0.40
   0  -5  -3    5.20    1.00
   0  -5  -3    6.80    1.20
   0  -5  -3    5.80    0.50
   0  -5  -3    5.40    0.70
   0  -5  -3    5.60    0.80
   0   5   3    4.90    0.40
   0   5   3    5.00    0.60
   0   5   3    5.10    0.60
   0   5   3    5.00    0.50
  -1  -5  -3  340.07   12.50
  -1  -5  -3  351.86   13.00
  -1  -5  -3  342.17   12.40
  -1  -5  -3  329.87   12.90
  -1  -5  -3  336.87   12.50
  -1  -5  -3  329.07   12.70
  -1  -5  -3  340.97   13.90
   1   5   3  340.97   13.00
   1   5   3  336.67   12.70
   1   5   3  329.17   12.60
   1   5   3  317.27   12.80
  -2  -5  -3  222.78    8.40
  -2  -5  -3  205.58    8.30
  -2  -5  -3  188.38    8.00
  -2  -5  -3  211.78    7.90
   2   5   3  206.18    8.00
   2   5   3  198.88    8.20
   2   5   3  214.18    9.40
   2   5   3  221.48    8.10
  -3  -5  -3  279.57   10.60
  -3  -5  -3  274.67   10.20
  -3  -5  -3  249.58   10.20
   3   5   3  257.07   11.60
   3   5   3  271.67   10.50
   3   5   3  282.87   10.30
   3   5   3  259.77   10.30
  -4  -5  -3    0.60    0.30
  -4  -5  -3    0.20    0.30
  -4  -5  -3    1.40    0.60
   4   5   3    0.50    0.40
   4   5   3    1.20    1.10
   4   5   3    0.80    0.40
  -5  -5  -3    9.30    0.80
  -5  -5  -3    9.60    1.20
   5   5   3   10.00    0.80
   5   5   3   10.60    1.90
   5   5   3    9.20    1.00
  -6  -5  -3    4.10    0.80
  -6  -5  -3    2.60    0.50
   6   5   3    3.00    0.70
   6   5   3    3.20    1.60
  -7  -5  -3    3.10    0.80
  -7  -5  -3    2.60    0.50
   7   5   3    2.80    0.70
   7   5   3    1.90    1.40
  -8  -5  -3   29.60    2.20
   8   5   3   29.20    1.90
   8   5   3   25.30    3.20
  12  -6  -3    0.20    1.90
 -12   6   3    1.00    0.50
 -12   6   3    0.70    0.50
  11  -6  -3   -0.20    1.20
  11  -6  -3    1.00    0.70
 -11   6   3    1.00    0.40
 -11   6   3    0.60    0.50
  10  -6  -3    1.10    0.70
  10  -6  -3   -0.40    1.20
  10  -6  -3   -0.90    1.10
 -10   6   3    0.90    0.50
 -10   6   3    1.00    0.40
 -10   6   3    1.50    0.40
   9  -6  -3    1.10    1.30
   9  -6  -3    0.30    1.00
   9  -6  -3    1.60    0.70
  -9   6   3    2.10    0.40
  -9   6   3    1.80    0.50
  -9   6   3    1.80    0.50
   8  -6  -3   37.80    2.40
   8  -6  -3   44.60    3.00
   8  -6  -3   41.90    3.30
  -8   6   3   39.60    1.90
  -8   6   3   39.50    2.00
  -8   6   3   43.70    1.90
   7  -6  -3  100.59    4.40
   7  -6  -3  111.59    4.90
   7  -6  -3  102.69    4.30
   7  -6  -3  113.99    5.10
   7  -6  -3  110.89    5.70
   7  -6  -3  108.29    4.40
  -7   6   3  105.89    4.30
  -7   6   3  108.49    4.40
  -7   6   3   98.69    4.50
  -7   6   3  112.89    4.20
   6  -6  -3   46.40    2.50
   6  -6  -3   43.60    2.60
   6  -6  -3   41.30    2.00
   6  -6  -3   45.10    2.20
   6  -6  -3   44.00    3.00
  -6   6   3   44.00    2.00
  -6   6   3   41.10    1.90
  -6   6   3   39.00    2.00
  -6   6   3   45.90    1.80
   5  -6  -3    1.30    0.60
   5  -6  -3    1.70    0.40
   5  -6  -3    1.40    0.40
   5  -6  -3    1.40    0.30
   5  -6  -3    1.30    0.50
   5  -6  -3    2.50    1.00
  -5   6   3    1.30    0.40
  -5   6   3    1.40    0.50
  -5   6   3    1.20    0.40
  -5   6   3    1.70    0.20
  -5   6   3    1.20    0.60
   4  -6  -3  175.18    6.70
   4  -6  -3  159.68    6.40
   4  -6  -3  165.98    6.50
   4  -6  -3  168.88    7.40
   4  -6  -3  170.28    6.60
   4  -6  -3  165.78    6.90
  -4   6   3  169.08    6.40
  -4   6   3  170.88    6.60
  -4   6   3  158.08    7.20
  -4   6   3  163.28    6.50
   3  -6  -3    0.10    0.40
   3  -6  -3    0.30    0.20
   3  -6  -3    0.70    0.30
   3  -6  -3    0.70    0.60
   3  -6  -3    0.30    0.20
  -3   6   3    0.30    0.20
  -3   6   3    0.30    0.40
  -3   6   3    0.50    0.30
  -3   6   3    0.40    0.30
  -3   6   3    0.50    0.30
   2  -6  -3   13.10    1.00
   2  -6  -3   14.00    0.90
   2  -6  -3   13.20    1.40
   2  -6  -3   13.10    0.80
  -2   6   3   13.10    1.30
  -2   6   3   14.40    0.70
  -2   6   3   13.40    0.90
  -2   6   3   13.40    0.90
  -2   6   3   14.00    0.90
   1  -6  -3 1098.29   41.00
   1  -6  -3 1089.19   40.00
   1  -6  -3 1090.29   40.70
  -1   6   3 1013.00   39.80
   0  -6  -3   85.39    3.40
   0  -6  -3   89.59    4.50
   0  -6  -3   91.69    4.70
   0  -6  -3   86.49    3.70
   0  -6  -3   86.69    3.40
   0  -6  -3   87.49    3.80
   0  -6  -3   92.29    3.80
   0   6   3   91.19    3.70
   0   6   3   90.19    3.80
   0   6   3   87.69    3.80
   0   6   3   89.39    3.40
  -1  -6  -3   80.99    3.10
  -1  -6  -3   74.79    3.30
  -1  -6  -3   83.89    3.60
  -1  -6  -3   75.89    4.20
   1   6   3   80.39    3.20
   1   6   3   77.59    3.50
   1   6   3   87.09    3.40
   1   6   3   71.69    3.70
  -2  -6  -3  540.25   20.00
  -2  -6  -3  530.35   19.60
  -2  -6  -3  509.35   19.80
   2   6   3  505.15   19.70
   2   6   3  506.65   19.90
   2   6   3  536.45   21.20
   2   6   3  548.55   19.80
  -3  -6  -3  100.79    4.10
  -3  -6  -3   95.09    4.20
  -3  -6  -3  106.19    4.60
   3   6   3  108.39    4.30
   3   6   3  102.39    5.70
   3   6   3  108.09    4.50
  -4  -6  -3  187.68    7.40
  -4  -6  -3  189.78    7.80
   4   6   3  187.18    7.40
   4   6   3  193.08    7.70
   4   6   3  193.18    9.10
  -5  -6  -3   66.59    3.00
  -5  -6  -3   71.09    3.50
   5   6   3   71.19    3.30
   5   6   3   71.19    4.70
  -6  -6  -3   56.69    2.50
  -6  -6  -3   58.19    3.00
   6   6   3   51.69    4.20
   6   6   3   57.39    2.90
  -7  -6  -3    2.30    0.50
  -7  -6  -3    2.70    0.80
   7   6   3    2.30    0.70
   7   6   3    1.60    1.50
  -8  -6  -3   10.10    2.00
  -8  -6  -3    6.90    0.90
   8   6   3    2.30    1.90
   8   6   3    9.70    1.20
  12  -7  -3    0.10    1.40
 -12   7   3    1.80    0.60
 -12   7   3    2.40    0.70
  11  -7  -3    3.00    1.00
  11  -7  -3    2.50    1.50
 -11   7   3    1.90    0.50
 -11   7   3    2.30    0.50
  10  -7  -3    0.50    1.30
  10  -7  -3   -0.30    1.00
  10  -7  -3   -0.40    0.50
 -10   7   3    0.00    0.40
 -10   7   3    0.30    0.30
 -10   7   3   -0.20    0.30
   9  -7  -3    7.40    1.60
   9  -7  -3    5.90    1.00
   9  -7  -3    6.90    1.80
  -9   7   3    6.50    0.70
  -9   7   3    6.30    0.80
  -9   7   3    7.00    0.70
   8  -7  -3    4.00    1.30
   8  -7  -3    2.70    1.10
   8  -7  -3    3.00    0.80
  -8   7   3    4.00    0.60
  -8   7   3    2.80    0.50
  -8   7   3    3.00    0.40
   7  -7  -3   94.19    4.30
   7  -7  -3   96.09    4.50
   7  -7  -3   86.89    5.00
  -7   7   3   90.69    3.60
  -7   7   3   80.29    4.30
  -7   7   3   76.19    3.90
  -7   7   3   89.69    3.50
  -7   7   3   91.69    3.80
   6  -7  -3   11.00    1.20
   6  -7  -3   10.50    0.90
   6  -7  -3   10.40    1.40
   6  -7  -3    8.30    1.60
  -6   7   3   10.50    0.90
  -6   7   3   10.30    0.70
  -6   7   3    9.60    0.90
  -6   7   3    9.90    1.30
  -6   7   3   11.00    0.60
   5  -7  -3   80.99    3.70
   5  -7  -3   76.19    4.20
   5  -7  -3   67.49    3.00
   5  -7  -3   77.19    3.30
  -5   7   3   76.39    3.30
  -5   7   3   75.09    3.20
  -5   7   3   78.79    3.10
   4  -7  -3   94.99    4.60
   4  -7  -3   97.29    4.90
   4  -7  -3   97.19    3.90
   4  -7  -3   97.79    4.10
   4  -7  -3  102.49    4.50
   4  -7  -3  104.09    4.30
  -4   7   3  100.79    3.90
  -4   7   3  104.89    4.10
  -4   7   3   93.99    4.10
   3  -7  -3  211.48    8.40
   3  -7  -3  226.88    8.70
   3  -7  -3  224.48    9.50
   3  -7  -3  224.58    8.70
   3  -7  -3  218.08    8.60
  -3   7   3  222.68    8.60
  -3   7   3  229.78    8.60
  -3   7   3  221.38    8.40
  -3   7   3  214.08    9.40
   2  -7  -3  171.18    6.70
   2  -7  -3  166.28    7.40
   2  -7  -3  168.48    6.60
   2  -7  -3  171.98    6.80
   2  -7  -3  165.38    6.40
  -2   7   3  164.18    6.70
  -2   7   3  169.98    6.70
  -2   7   3  162.78    6.60
  -2   7   3  172.98    6.40
   1  -7  -3  131.39    5.30
   1  -7  -3  129.79    6.20
   1  -7  -3  135.09    5.50
   1  -7  -3  131.39    5.00
  -1   7   3  130.09    5.30
  -1   7   3  141.29    5.50
  -1   7   3  133.59    5.10
  -1   7   3  130.69    5.50
   0  -7  -3   76.89    3.30
   0  -7  -3   70.69    2.80
   0  -7  -3   70.19    2.80
   0  -7  -3   70.79    3.10
   0  -7  -3   72.39    4.00
   0   7   3   75.49    2.90
   0   7   3   70.19    3.20
   0   7   3   73.59    3.10
  -1  -7  -3  130.19    5.60
  -1  -7  -3  144.39    5.90
  -1  -7  -3  143.29    6.60
  -1  -7  -3  141.69    5.40
   1   7   3  138.99    5.50
   1   7   3  145.09    5.60
   1   7   3  140.19    5.80
  -2  -7  -3   60.79    2.90
  -2  -7  -3   59.49    3.60
  -2  -7  -3   58.49    2.70
  -2  -7  -3   59.39    2.40
   2   7   3   47.30    2.70
   2   7   3   57.49    2.80
   2   7   3   60.69    2.60
  -3  -7  -3  156.78    6.70
  -3  -7  -3  154.38    6.20
   3   7   3  161.18    6.60
   3   7   3  164.28    6.40
   3   7   3  162.78    8.00
  -4  -7  -3   40.80    2.00
  -4  -7  -3   45.70    2.40
   4   7   3   39.80    2.20
   4   7   3   42.10    3.50
  -5  -7  -3   41.00    2.40
  -5  -7  -3   41.60    2.00
   5   7   3   42.70    3.60
   5   7   3   39.60    2.30
  -6  -7  -3    1.20    0.50
  -6  -7  -3    1.20    0.70
   6   7   3    1.20    0.60
   6   7   3    1.80    1.50
  -7  -7  -3   10.00    1.30
  -7  -7  -3    8.80    0.90
   7   7   3    8.00    1.20
   7   7   3    7.20    2.00
  12  -8  -3    4.50    1.90
 -12   8   3    4.70    0.70
 -12   8   3    5.00    0.80
  11  -8  -3    8.90    2.20
  11  -8  -3   10.90    1.50
 -11   8   3   10.00    0.90
 -11   8   3    9.10    0.90
  10  -8  -3    5.10    1.10
  10  -8  -3    5.40    1.50
  10  -8  -3    7.70    1.90
 -10   8   3    7.80    0.90
 -10   8   3    7.30    0.70
 -10   8   3    6.80    0.80
   9  -8  -3    8.00    1.20
   9  -8  -3    5.00    1.40
   9  -8  -3    5.30    1.50
  -9   8   3    5.90    0.60
  -9   8   3    6.30    0.80
  -9   8   3    4.80    0.70
   8  -8  -3   35.30    2.40
   8  -8  -3   37.70    3.10
   8  -8  -3   41.50    3.10
  -8   8   3   39.10    1.80
  -8   8   3   35.00    1.70
  -8   8   3   36.40    1.90
   7  -8  -3    0.90    1.10
   7  -8  -3   -1.20    0.80
   7  -8  -3    1.50    0.90
  -7   8   3    0.80    0.20
  -7   8   3    1.20    0.40
  -7   8   3    0.50    0.40
   6  -8  -3    6.80    1.10
   6  -8  -3    7.40    1.20
   6  -8  -3    7.20    1.40
  -6   8   3    6.90    0.70
  -6   8   3    6.20    0.80
  -6   8   3    5.90    0.60
   5  -8  -3    4.50    1.20
   5  -8  -3    3.80    0.80
   5  -8  -3    5.30    0.90
  -5   8   3    4.20    0.70
  -5   8   3    4.70    0.50
  -5   8   3    4.30    0.60
   4  -8  -3    0.70    0.60
   4  -8  -3    0.70    0.20
   4  -8  -3    0.50    0.60
  -4   8   3    1.00    0.30
  -4   8   3    0.70    0.40
  -4   8   3    1.00    0.40
   3  -8  -3   10.30    0.70
   3  -8  -3   11.90    1.10
   3  -8  -3   10.30    1.50
  -3   8   3   11.00    1.00
  -3   8   3   12.90    0.70
  -3   8   3   10.90    0.90
  -3   8   3   11.40    0.90
   2  -8  -3   42.80    2.20
   2  -8  -3   41.10    2.80
   2  -8  -3   41.30    1.80
  -2   8   3   41.60    2.10
  -2   8   3   45.00    1.90
  -2   8   3   44.40    2.10
   1  -8  -3   40.10    2.80
   1  -8  -3   41.80    1.80
   1  -8  -3   42.10    2.20
  -1   8   3   43.70    2.10
  -1   8   3   42.90    2.10
  -1   8   3   41.70    1.80
   0  -8  -3    6.20    0.50
   0  -8  -3    4.70    1.00
   0  -8  -3    6.60    0.90
   0   8   3    6.90    0.80
   0   8   3    7.70    0.80
  -1  -8  -3  481.15   17.70
  -1  -8  -3  458.45   18.60
  -1  -8  -3  455.15   17.20
   1   8   3  442.06   17.30
   1   8   3  470.35   17.40
   1   8   3  448.96   17.60
  -2  -8  -3    2.20    1.00
  -2  -8  -3    1.40    0.30
  -2  -8  -3    1.80    0.80
   2   8   3    1.70    0.50
   2   8   3    0.60    0.40
  -3  -8  -3   55.39    2.50
  -3  -8  -3   59.09    3.80
  -3  -8  -3   58.99    3.00
   3   8   3   56.59    2.70
   3   8   3   58.49    2.90
  -4  -8  -3   44.40    2.20
  -4  -8  -3   47.20    2.60
   4   8   3   50.69    2.60
   4   8   3   37.90    4.40
   4   8   3   52.19    2.40
  -5  -8  -3   41.40    2.10
  -5  -8  -3   47.80    2.60
   5   8   3   48.30    3.90
   5   8   3   46.80    2.50
  -6  -8  -3    4.00    0.80
  -6  -8  -3    3.90    0.60
   6   8   3    2.80    1.60
   6   8   3    4.10    0.80
  12  -9  -3    1.30    1.50
 -12   9   3    2.60    0.60
  11  -9  -3    5.40    1.90
 -11   9   3    6.90    0.80
  10  -9  -3    0.10    1.60
  10  -9  -3    3.40    0.90
  10  -9  -3    0.70    1.20
 -10   9   3    3.80    0.70
 -10   9   3    3.60    0.60
   9  -9  -3   25.30    2.80
   9  -9  -3   28.00    2.10
  -9   9   3   28.10    1.40
  -9   9   3   28.50    1.70
  -9   9   3   27.30    1.50
   8  -9  -3   72.29    4.40
   8  -9  -3   74.59    4.70
   8  -9  -3   76.69    4.00
  -8   9   3   85.29    4.10
  -8   9   3   72.79    3.20
   7  -9  -3   32.90    2.20
   7  -9  -3   34.20    2.60
   7  -9  -3   31.30    2.80
  -7   9   3   31.60    1.80
  -7   9   3   33.80    1.60
   6  -9  -3    6.30    1.10
   6  -9  -3    9.00    1.60
   6  -9  -3    5.30    1.20
  -6   9   3    6.50    0.90
  -6   9   3    6.40    0.70
  -6   9   3    6.90    0.70
   5  -9  -3   31.70    2.50
   5  -9  -3   29.00    2.00
   5  -9  -3   33.00    2.10
  -5   9   3   26.50    1.70
  -5   9   3   31.30    1.60
  -5   9   3   30.60    1.50
   4  -9  -3   49.99    2.60
   4  -9  -3   43.60    2.10
   4  -9  -3   48.50    3.20
  -4   9   3   51.49    2.30
  -4   9   3   50.29    2.40
  -4   9   3   50.29    2.20
   3  -9  -3   13.10    1.20
   3  -9  -3   13.20    1.70
  -3   9   3   12.10    0.80
  -3   9   3   11.50    1.00
  -3   9   3   12.20    1.00
   2  -9  -3   98.19    4.10
   2  -9  -3  101.79    5.30
   2  -9  -3  107.89    4.60
  -2   9   3  108.99    4.50
  -2   9   3  110.79    4.20
  -2   9   3  110.99    4.50
   1  -9  -3   61.59    3.60
   1  -9  -3   55.69    2.40
   1  -9  -3   61.49    2.90
  -1   9   3   56.99    2.40
  -1   9   3   57.79    2.70
  -1   9   3   61.29    2.80
   0  -9  -3  164.28    6.90
   0  -9  -3  176.58    8.10
   0  -9  -3  175.58    7.20
   0   9   3  182.38    7.00
   0   9   3  180.58    7.20
  -1  -9  -3    9.40    1.20
  -1  -9  -3   11.40    1.70
   1   9   3   11.80    1.00
   1   9   3   10.40    1.00
  -2  -9  -3    0.10    0.40
  -2  -9  -3    0.20    0.50
  -2  -9  -3    0.20    0.70
   2   9   3    0.90    0.50
   2   9   3    0.10    0.40
  -3  -9  -3   18.90    2.20
  -3  -9  -3   20.70    1.60
   3   9   3   19.90    1.50
   3   9   3   20.50    1.40
  -4  -9  -3   16.20    1.40
  -4  -9  -3   17.40    2.10
  -4  -9  -3   13.70    1.00
   4   9   3   15.80    1.40
  -5  -9  -3   17.20    2.20
  -5  -9  -3   14.50    1.10
  -5  -9  -3   16.60    1.50
   5   9   3   16.50    1.40
  -6  -9  -3    2.00    0.60
  -6  -9  -3    3.40    0.90
   6   9   3    1.80    0.70
  12 -10  -3    0.60    1.40
 -12  10   3    4.10    0.70
  11 -10  -3    6.10    1.70
 -11  10   3    8.60    0.90
  10 -10  -3   11.30    2.40
  10 -10  -3   10.80    1.50
 -10  10   3   10.70    1.10
   9 -10  -3   43.80    2.90
   9 -10  -3   46.30    3.70
   9 -10  -3   43.00    3.60
  -9  10   3   47.20    2.40
  -9  10   3   48.80    2.20
   8 -10  -3   46.30    3.30
   8 -10  -3   43.40    2.80
   8 -10  -3   43.90    3.50
  -8  10   3   42.90    2.00
  -8  10   3   43.30    2.30
   7 -10  -3   28.00    2.40
   7 -10  -3   23.70    2.00
   7 -10  -3   23.00    2.40
  -7  10   3   26.70    1.60
  -7  10   3   26.60    1.40
   6 -10  -3   25.20    2.40
   6 -10  -3   22.10    2.00
   6 -10  -3   22.90    1.90
  -6  10   3   23.80    1.30
  -6  10   3   25.20    1.50
   5 -10  -3   10.70    1.70
   5 -10  -3   10.00    1.40
   5 -10  -3   13.00    1.30
  -5  10   3   10.40    0.80
  -5  10   3   10.40    1.00
   4 -10  -3  106.99    5.60
   4 -10  -3  113.69    6.10
  -4  10   3  112.99    4.70
  -4  10   3  112.19    4.50
  -4  10   3  112.89    4.70
   3 -10  -3   36.10    2.80
   3 -10  -3   39.00    2.20
  -3  10   3   37.90    1.70
  -3  10   3   37.90    2.00
  -3  10   3   36.70    1.90
   2 -10  -3   55.49    2.80
   2 -10  -3   56.19    3.50
  -2  10   3   54.59    2.60
  -2  10   3   53.99    2.60
  -2  10   3   52.89    2.30
   1 -10  -3   -0.80    0.60
   1 -10  -3   -0.50    0.40
  -1  10   3    0.20    0.40
  -1  10   3   -0.20    0.40
   0 -10  -3   62.99    4.00
   0 -10  -3   67.59    3.30
   0  10   3   67.39    3.20
   0  10   3   65.09    3.00
  -1 -10  -3   22.30    1.60
  -1 -10  -3   18.70    1.10
  -1 -10  -3   13.20    2.30
   1  10   3   20.90    1.50
   1  10   3   23.60    1.40
  -2 -10  -3    0.20    0.30
  -2 -10  -3    0.50    0.90
  -2 -10  -3    0.40    0.50
   2  10   3    0.40    0.50
   2  10   3    1.00    0.50
  -3 -10  -3    3.90    0.90
  -3 -10  -3    3.60    1.20
   3  10   3    3.60    0.70
   3  10   3    3.90    0.80
  -4 -10  -3    6.20    1.10
  -4 -10  -3    9.60    1.90
   4  10   3    5.70    1.00
  -5 -10  -3    0.70    1.00
  -5 -10  -3    0.20    0.60
   5  10   3   -0.40    0.50
  11 -11  -3    2.90    1.50
 -11  11   3    6.50    0.80
  10 -11  -3    0.20    0.90
  10 -11  -3    1.20    1.20
 -10  11   3    0.50    0.50
 -10  11   3    0.00    0.40
   9 -11  -3   11.50    2.10
   9 -11  -3   12.50    2.10
  -9  11   3   12.30    1.10
  -9  11   3   12.60    0.90
   8 -11  -3   40.80    3.20
   8 -11  -3   35.80    2.60
   8 -11  -3   38.30    3.10
  -8  11   3   38.80    1.90
  -8  11   3   38.60    2.10
   7 -11  -3    0.40    0.90
   7 -11  -3    0.10    0.50
   7 -11  -3   -1.00    0.70
  -7  11   3    0.50    0.40
  -7  11   3    0.30    0.40
   6 -11  -3   54.39    3.30
   6 -11  -3   58.89    3.30
   6 -11  -3   59.39    3.90
  -6  11   3   56.29    2.50
  -6  11   3   56.69    2.70
   5 -11  -3    0.30    0.50
   5 -11  -3    0.90    0.90
   5 -11  -3    0.40    0.70
  -5  11   3    1.20    0.40
  -5  11   3    0.90    0.40
   4 -11  -3    6.30    1.00
   4 -11  -3    6.90    1.50
  -4  11   3    7.00    0.70
  -4  11   3    7.00    0.80
  -4  11   3    8.70    0.80
   3 -11  -3   19.70    1.70
   3 -11  -3   21.50    2.10
  -3  11   3   18.30    1.30
  -3  11   3   21.30    1.40
   2 -11  -3   10.00    1.20
  -2  11   3    6.80    0.80
  -2  11   3    6.90    0.90
   1 -11  -3    3.50    0.80
   1 -11  -3    2.90    1.10
  -1  11   3    4.80    0.80
  -1  11   3    3.60    0.60
   0 -11  -3   17.20    1.50
   0 -11  -3   18.70    2.10
   0  11   3   16.50    1.20
   0  11   3   15.70    1.30
  -1 -11  -3   19.30    1.60
  -1 -11  -3   20.50    2.20
   1  11   3   22.00    1.40
   1  11   3   18.50    1.50
  -2 -11  -3   16.70    1.50
  -2 -11  -3   16.90    2.10
   2  11   3   15.70    1.30
   2  11   3   15.10    1.30
  -3 -11  -3    6.90    1.10
  -3 -11  -3    5.10    1.40
   3  11   3    8.10    1.10
  -4 -11  -3   -0.10    0.90
  -4 -11  -3   -0.10    0.60
   4  11   3    0.70    0.60
  11 -12  -3    4.30    1.70
  10 -12  -3    1.50    1.40
 -10  12   3    0.60    0.40
 -10  12   3    0.30    0.50
   9 -12  -3    2.00    1.00
   9 -12  -3    3.80    1.60
   9 -12  -3    1.80    1.40
  -9  12   3    2.70    0.70
  -9  12   3    2.80    0.60
   8 -12  -3   12.90    2.10
   8 -12  -3   10.10    1.50
   8 -12  -3   12.10    2.70
  -8  12   3    9.50    0.90
  -8  12   3   10.50    1.10
   7 -12  -3   -0.60    0.50
   7 -12  -3   -0.50    0.90
   7 -12  -3    1.10    1.10
  -7  12   3    0.50    0.40
  -7  12   3   -0.60    0.30
   6 -12  -3    7.20    1.30
   6 -12  -3    7.10    1.30
   6 -12  -3    8.90    1.70
  -6  12   3    6.70    0.70
  -6  12   3    7.10    0.90
   5 -12  -3   71.09    3.80
   5 -12  -3   75.59    4.00
  -5  12   3   73.79    3.30
  -5  12   3   69.59    3.10
   4 -12  -3   14.70    1.90
   4 -12  -3   16.60    1.70
  -4  12   3   14.80    1.00
  -4  12   3   15.50    1.20
  -4  12   3   18.90    1.30
   3 -12  -3   10.20    1.70
   3 -12  -3    9.90    1.50
  -3  12   3   10.20    1.00
  -3  12   3   11.40    1.10
   2 -12  -3    3.20    0.80
   2 -12  -3    2.50    1.00
  -2  12   3    4.10    0.70
  -2  12   3    3.70    0.70
   1 -12  -3   12.10    1.40
   1 -12  -3   12.40    1.80
  -1  12   3   13.70    1.20
  -1  12   3   14.40    1.20
   0 -12  -3   30.50    2.80
   0 -12  -3   28.40    2.00
   0  12   3   30.00    1.80
   0  12   3   29.30    1.90
  -1 -12  -3   43.10    3.30
  -1 -12  -3   41.50    2.40
   1  12   3   38.70    2.20
   1  12   3   34.20    2.20
  -2 -12  -3   29.50    2.80
  -2 -12  -3   28.40    2.00
   2  12   3   28.20    1.90
  -3 -12  -3    0.20    0.60
  -3 -12  -3    1.10    1.10
   3  12   3   -0.10    0.50
 -10  13   3    0.30    0.50
 -10  13   3    0.60    0.40
   9 -13  -3    0.40    1.30
   9 -13  -3    0.70    0.90
  -9  13   3   -0.10    0.40
  -9  13   3   -0.40    0.40
   8 -13  -3   -0.40    0.90
   8 -13  -3    0.50    1.20
  -8  13   3   -0.40    0.40
  -8  13   3    0.00    0.40
   7 -13  -3    0.80    0.70
   7 -13  -3    0.20    0.90
   7 -13  -3   -0.60    0.80
  -7  13   3    0.10    0.40
  -7  13   3    0.20    0.30
   6 -13  -3    4.70    1.10
   6 -13  -3    3.50    1.30
   6 -13  -3    5.90    1.30
  -6  13   3    4.60    0.80
  -6  13   3    2.90    0.60
   5 -13  -3   11.50    1.90
   5 -13  -3   13.80    1.70
  -5  13   3   10.80    0.90
  -5  13   3    9.50    1.00
   4 -13  -3   -0.20    0.70
   4 -13  -3    1.10    0.80
  -4  13   3    0.40    0.40
  -4  13   3    0.20    0.40
   3 -13  -3    5.10    1.40
   3 -13  -3    3.90    1.00
  -3  13   3    4.70    0.80
  -3  13   3    6.00    0.90
   2 -13  -3    8.80    1.60
   2 -13  -3    9.60    1.40
  -2  13   3    9.40    1.10
  -2  13   3    9.10    1.00
   1 -13  -3   40.30    2.50
   1 -13  -3   41.90    3.30
  -1  13   3   40.10    2.30
  -1  13   3   40.70    2.20
   0 -13  -3   17.10    1.60
   0 -13  -3   15.90    2.10
   0  13   3   15.00    1.30
   0  13   3   16.30    1.30
  -1 -13  -3   15.90    2.20
  -1 -13  -3   18.00    1.70
   1  13   3   15.90    1.40
   1  13   3   17.70    1.50
   9 -14  -3   -0.30    1.10
  -9  14   3   -0.40    0.50
  -9  14   3   -0.20    0.40
   8 -14  -3    2.90    1.10
   8 -14  -3    2.10    1.40
   8 -14  -3    3.10    1.30
  -8  14   3    4.50    0.80
  -8  14   3    2.70    0.60
   7 -14  -3    1.60    0.90
   7 -14  -3    2.00    1.10
   7 -14  -3    2.70    1.30
  -7  14   3    1.90    0.50
  -7  14   3    1.70    0.60
   6 -14  -3    2.80    1.20
   6 -14  -3    3.90    1.20
   6 -14  -3    3.60    1.00
  -6  14   3    4.00    0.80
  -6  14   3    4.50    0.80
   5 -14  -3   10.90    1.90
   5 -14  -3   13.40    1.80
  -5  14   3   10.80    1.10
   4 -14  -3    7.50    1.80
   4 -14  -3    7.20    1.30
  -4  14   3    5.30    0.80
  -4  14   3    5.70    0.90
   3 -14  -3   -0.10    0.70
   3 -14  -3   -0.40    0.80
  -3  14   3    0.30    0.50
  -3  14   3    0.10    0.40
   2 -14  -3   -0.30    0.60
   2 -14  -3   -0.30    0.70
  -2  14   3    0.10    0.40
  -2  14   3    0.70    0.50
   1 -14  -3    5.80    1.60
   1 -14  -3    2.20    0.80
  -1  14   3    2.40    0.70
  -1  14   3    2.20    0.70
   0 -14  -3    7.60    1.70
   0 -14  -3    7.50    1.20
   0  14   3    5.30    0.90
   0  14   3    7.70    1.10
   8 -15  -3    3.10    1.30
  -8  15   3    3.50    0.70
  -8  15   3    3.30    0.70
   7 -15  -3   14.90    2.30
   7 -15  -3   11.30    1.90
   7 -15  -3   11.70    1.80
  -7  15   3   12.30    1.20
   6 -15  -3    1.90    1.20
   6 -15  -3    0.90    1.10
   6 -15  -3    1.50    1.00
  -6  15   3    1.70    0.60
   5 -15  -3   -0.10    0.90
   5 -15  -3    0.90    1.10
   5 -15  -3    0.60    0.90
  -5  15   3    2.20    0.60
   4 -15  -3    1.60    1.00
   4 -15  -3    3.90    1.30
  -4  15   3    2.00    0.60
  -4  15   3    3.80    0.70
   3 -15  -3    6.60    1.40
   3 -15  -3    4.90    1.40
  -3  15   3    5.60    0.90
  -3  15   3    3.70    0.70
   2 -15  -3    0.40    0.90
   2 -15  -3   -1.20    0.70
  -2  15   3   -0.20    0.50
  -2  15   3   -0.10    0.50
  -1  15  -4   -0.20    0.90
  -1  15  -4    0.90    0.50
   1 -15   4   -0.40    0.80
  -2  15  -4   -0.40    0.50
  -2  15  -4    0.40    0.50
   2 -15   4    0.50    0.80
  -3  15  -4    9.70    1.10
   3 -15   4   10.80    1.70
  -4  15  -4    4.00    0.80
   4 -15   4    3.30    1.20
  -5  15  -4    2.60    0.60
   5 -15   4    1.80    1.10
   5 -15   4    0.80    1.20
  -6  15  -4    9.10    0.90
  -6  15  -4    8.40    1.00
   6 -15   4    5.00    1.90
   6 -15   4    9.20    1.70
  -7  15  -4    1.70    0.50
  -7  15  -4    0.50    0.50
   7 -15   4   -0.60    1.30
   7 -15   4    1.40    1.40
   1  14  -4   18.90    1.40
   1  14  -4   17.40    1.60
  -1 -14   4   21.90    1.90
   0  14  -4   22.90    1.60
   0  14  -4   18.30    1.60
   0 -14   4   20.20    1.90
  -1  14  -4   21.70    1.50
  -1  14  -4   18.40    1.60
   1 -14   4   20.80    2.00
   1 -14   4   20.10    2.40
  -2  14  -4   20.00    2.00
   2 -14   4   18.00    1.90
   2 -14   4   20.00    2.50
  -3  14  -4    0.70    0.50
  -3  14  -4    1.70    0.60
   3 -14   4    1.00    0.80
   3 -14   4    0.30    1.00
  -4  14  -4   22.10    1.50
   4 -14   4   25.00    2.30
   4 -14   4   21.70    2.70
  -5  14  -4    2.30    0.50
  -5  14  -4    3.70    0.70
   5 -14   4    2.40    1.30
   5 -14   4    2.20    1.00
  -6  14  -4    1.20    0.50
  -6  14  -4    1.00    0.40
   6 -14   4    0.10    1.00
   6 -14   4   -0.50    1.20
  -7  14  -4    2.50    0.60
  -7  14  -4    3.40    0.60
   7 -14   4    3.40    1.40
   7 -14   4    2.50    1.50
  -8  14  -4    2.60    0.50
  -8  14  -4    1.80    0.60
   8 -14   4    1.20    1.50
   8 -14   4    1.70    1.50
  -9  14  -4    5.90    1.00
  -9  14  -4    6.80    0.80
   9 -14   4    2.60    1.60
   9 -14   4    4.10    1.80
   3  13  -4   36.60    2.40
  -3 -13   4   40.40    2.50
   2  13  -4   33.30    2.00
   2  13  -4   28.90    2.00
  -2 -13   4   28.80    2.20
   1  13  -4    9.80    1.20
   1  13  -4   11.60    1.10
  -1 -13   4   11.70    1.50
  -1 -13   4   11.50    2.00
   0  13  -4    7.20    1.00
   0  13  -4    5.20    0.80
   0 -13   4    3.70    1.30
   0 -13   4    5.40    1.10
  -1  13  -4    3.90    0.70
  -1  13  -4    3.30    0.70
   1 -13   4    2.40    1.10
   1 -13   4    4.80    1.10
  -2  13  -4    3.50    0.70
  -2  13  -4    2.90    0.70
   2 -13   4    4.10    1.10
   2 -13   4    4.60    1.50
  -3  13  -4   30.10    1.70
  -3  13  -4   26.20    1.70
   3 -13   4   25.50    2.60
   3 -13   4   25.50    2.20
  -4  13  -4    1.50    0.60
  -4  13  -4    1.40    0.40
   4 -13   4    1.20    1.10
   4 -13   4    1.40    1.00
  -5  13  -4    1.50    0.60
  -5  13  -4    0.70    0.30
   5 -13   4   -0.20    0.80
   5 -13   4    0.20    0.90
  -6  13  -4    4.70    0.80
  -6  13  -4    4.80    0.60
   6 -13   4    2.20    1.40
   6 -13   4    3.70    1.20
  -7  13  -4   10.30    0.80
  -7  13  -4    9.00    1.00
   7 -13   4    8.20    1.70
   7 -13   4    8.90    1.90
  -8  13  -4    1.50    0.40
  -8  13  -4    0.50    0.50
   8 -13   4    0.20    1.30
   8 -13   4    0.00    1.20
  -9  13  -4    0.80    0.50
  -9  13  -4    0.50    0.50
   9 -13   4   -0.30    1.40
   9 -13   4    1.50    1.40
 -10  13  -4    0.10    0.40
  10 -13   4    0.30    1.60
  10 -13   4   -1.60    1.40
   4  12  -4    0.30    0.60
  -4 -12   4    0.30    0.60
  -4 -12   4    0.30    0.70
   3  12  -4    1.80    0.70
   3  12  -4    1.40    0.60
  -3 -12   4    0.30    0.60
  -3 -12   4    2.70    0.90
  -3 -12   4   -0.40    0.90
   2  12  -4    3.10    0.80
   2  12  -4    4.40    0.80
  -2 -12   4    4.00    0.90
  -2 -12   4    4.50    1.30
  -2 -12   4    5.30    1.10
   1  12  -4   61.59    2.90
   1  12  -4   57.69    3.10
  -1 -12   4   59.29    3.30
   0  12  -4   51.79    2.50
   0  12  -4   43.30    2.50
   0 -12   4   47.80    3.30
   0 -12   4   47.10    2.80
   0 -12   4   47.00    3.40
  -1  12  -4   64.79    3.10
  -1  12  -4   64.89    3.20
   1 -12   4   62.99    3.50
   1 -12   4   69.19    4.10
   1 -12   4   67.19    4.20
  -2  12  -4   18.10    1.30
  -2  12  -4   17.30    1.00
  -2  12  -4   17.70    1.30
   2 -12   4   16.30    1.80
   2 -12   4   18.10    2.00
  -3  12  -4   27.90    1.40
  -3  12  -4   28.70    1.70
  -3  12  -4   26.50    1.70
   3 -12   4   24.50    2.60
   3 -12   4   28.30    2.20
   3 -12   4   27.40    2.50
  -4  12  -4    0.60    0.30
  -4  12  -4    1.00    0.50
  -4  12  -4    0.50    0.40
   4 -12   4    0.00    1.00
   4 -12   4    1.20    1.00
   4 -12   4    0.10    0.90
  -5  12  -4   86.49    3.80
  -5  12  -4   83.49    3.60
   5 -12   4   81.09    4.90
   5 -12   4   90.29    4.70
   5 -12   4   84.19    5.00
  -6  12  -4    1.00    0.50
  -6  12  -4    0.30    0.30
   6 -12   4    0.70    1.10
   6 -12   4   -0.10    0.90
  -7  12  -4   10.90    1.60
  -7  12  -4    8.40    0.90
  -7  12  -4    8.40    0.80
   7 -12   4    6.60    1.60
   7 -12   4    6.50    1.60
  -8  12  -4   -0.40    0.30
  -8  12  -4   -0.10    0.40
  -8  12  -4   -0.20    0.40
   8 -12   4   -1.40    1.10
   8 -12   4    0.40    1.10
  -9  12  -4    4.90    0.70
  -9  12  -4    4.70    0.70
  -9  12  -4    3.30    0.70
   9 -12   4    1.70    1.50
   9 -12   4    2.90    1.90
 -10  12  -4    2.20    0.50
  10 -12   4    0.40    1.50
  10 -12   4    1.30    1.60
   5  11  -4    3.50    0.90
  -5 -11   4    2.60    0.70
  -5 -11   4    3.90    1.50
  -5 -11   4    4.00    0.90
   4  11  -4   23.60    1.60
   4  11  -4   23.40    1.80
  -4 -11   4   25.40    1.90
  -4 -11   4   22.90    1.60
  -4 -11   4   22.90    2.60
   3  11  -4    4.60    0.90
   3  11  -4    2.60    0.70
  -3 -11   4    3.60    0.70
  -3 -11   4    5.20    1.70
  -3 -11   4    2.80    0.80
   2  11  -4   22.80    1.70
   2  11  -4   22.80    1.60
  -2 -11   4   21.40    1.80
  -2 -11   4   23.40    1.60
  -2 -11   4   23.30    2.40
   1  11  -4    0.50    0.50
   1  11  -4    0.50    0.50
  -1 -11   4    0.30    0.60
  -1 -11   4    0.50    0.50
  -1 -11   4    1.40    0.90
   0  11  -4    0.00    0.50
   0 -11   4    1.30    0.70
   0 -11   4    0.70    0.80
   0 -11   4    0.50    0.50
  -1  11  -4    3.30    0.70
  -1  11  -4    3.60    0.70
  -1  11  -4    4.10    0.50
   1 -11   4    3.80    1.00
   1 -11   4    2.80    0.90
   1 -11   4    3.70    1.10
  -2  11  -4   13.40    0.90
  -2  11  -4   12.90    1.10
  -2  11  -4   14.40    1.10
   2 -11   4   12.30    1.60
   2 -11   4   14.00    1.60
   2 -11   4   12.90    1.50
  -3  11  -4    2.60    0.60
  -3  11  -4    3.60    0.70
  -3  11  -4    3.80    0.60
   3 -11   4    5.00    1.30
   3 -11   4    2.80    0.90
   3 -11   4    2.10    0.90
  -4  11  -4   14.00    1.40
  -4  11  -4   14.60    0.90
  -4  11  -4   13.10    1.50
   4 -11   4   15.40    2.00
   4 -11   4   19.20    1.90
   4 -11   4   19.90    2.20
  -5  11  -4   45.10    2.20
  -5  11  -4   43.20    2.00
   5 -11   4   37.70    2.80
   5 -11   4   40.10    3.20
   5 -11   4   36.10    3.00
  -6  11  -4   38.60    2.00
  -6  11  -4   37.00    1.80
   6 -11   4   40.70    3.30
   6 -11   4   38.20    2.90
  -7  11  -4   17.40    1.00
  -7  11  -4   14.50    1.20
  -7  11  -4   14.30    1.10
   7 -11   4   19.50    2.50
   7 -11   4   14.40    2.30
  -8  11  -4   21.40    1.40
  -8  11  -4   19.80    1.30
  -8  11  -4   19.20    1.20
   8 -11   4   16.70    2.50
   8 -11   4   22.40    2.70
  -9  11  -4   30.90    2.40
  -9  11  -4   35.10    1.70
   9 -11   4   30.40    3.40
   9 -11   4   30.20    3.20
 -10  11  -4   12.50    1.00
 -10  11  -4   11.00    1.10
  10 -11   4    9.90    2.30
  10 -11   4    8.20    2.10
 -11  11  -4   25.90    1.60
 -11  11  -4   26.10    1.40
  11 -11   4   23.00    3.30
  11 -11   4   19.20    3.30
   6  10  -4    0.70    0.70
  -6 -10   4    2.00    1.30
  -6 -10   4    1.00    0.80
  -6 -10   4    1.80    0.60
   5  10  -4   16.40    1.50
  -5 -10   4   12.40    2.60
  -5 -10   4   17.60    1.30
  -5 -10   4   16.50    1.60
   4  10  -4   34.10    2.00
   4  10  -4   33.10    2.10
  -4 -10   4   34.50    3.00
  -4 -10   4   29.60    1.80
  -4 -10   4   34.80    2.20
   3  10  -4    4.60    1.00
   3  10  -4    4.40    0.80
  -3 -10   4    4.50    0.90
  -3 -10   4    4.10    0.70
  -3 -10   4    2.90    1.10
   2  10  -4   -0.20    0.50
   2  10  -4    0.50    0.50
  -2 -10   4   -0.20    0.40
  -2 -10   4    0.10    0.60
  -2 -10   4   -0.50    0.50
   1  10  -4   11.30    1.00
   1  10  -4   11.30    1.10
  -1 -10   4   11.10    1.50
  -1 -10   4   10.80    1.50
  -1 -10   4    9.30    1.00
   0  10  -4   56.09    2.80
   0  10  -4   54.19    2.60
   0 -10   4   56.39    3.00
   0 -10   4   55.99    3.40
   0 -10   4   50.59    2.70
  -1  10  -4    6.60    0.60
  -1  10  -4    7.30    0.90
  -1  10  -4    6.80    0.90
   1 -10   4    8.10    1.10
   1 -10   4    7.70    1.10
   1 -10   4    7.70    1.30
  -2  10  -4    2.00    0.40
  -2  10  -4    1.60    0.50
  -2  10  -4    1.80    0.60
   2 -10   4    1.20    0.70
   2 -10   4    0.70    0.70
   2 -10   4    1.10    0.70
  -3  10  -4   93.19    4.00
  -3  10  -4   90.59    3.70
  -3  10  -4   86.49    3.90
   3 -10   4   92.19    4.80
   3 -10   4   96.79    4.50
   3 -10   4   90.99    4.50
  -4  10  -4   24.40    1.30
  -4  10  -4   23.00    1.30
  -4  10  -4   25.60    1.50
   4 -10   4   24.20    2.20
   4 -10   4   26.00    2.10
   4 -10   4   22.30    2.30
  -5  10  -4   10.70    1.00
  -5  10  -4   12.40    0.90
   5 -10   4   11.00    1.80
   5 -10   4   11.60    1.80
   5 -10   4   14.10    1.80
  -6  10  -4    1.20    0.50
  -6  10  -4    1.40    0.40
   6 -10   4    1.70    1.10
   6 -10   4    0.60    1.00
  -7  10  -4    2.00    0.50
[truncated: 655,298 more chars]
