# Supplementary material for: Low-Temperature Dynamics at Nano- and Macroscales: Organic Crystal That Exhibits Low-Temperature Molecular Motion and the Thermosalient Effect
Source: Chem Mater. 2025 May 1;37(9):3373–83. doi: 10.1021/acs.chemmater.5c00171 (PMC12079796; doi:10.1021/acs.chemmater.5c00171)
Supplement: Supplementary file 8 — cm5c00171_si_008.cif [file cm5c00171_si_008.cif]

data_publication_text
_publ_requested_journal          'Journal of American Chemical Society'
_publ_contact_author_name        'Braulio Rodr\'iguez-Molina'
_publ_contact_author_email       brodriguez@iquimica.unam.mx
loop_
_publ_author_name
_publ_author_address

"Jos\'e L. Belmonte-V\'azquez" ''
"Durga P. Karothu" ''
"Carl. P. Fleisher" ''
"Dazaet Galicia-Badillo" ''
"Mauricio Maldonado-Dom\'inguez" ''
"Robert Schurko" ''
"Liang Li" ''
"Pance Naumov" ''
"Braulio Rodr\'iguez-Molina" ''
   
data_JB_10c_200K_a
 
_audit_creation_method            'SHELXL-2018/3'
_shelx_SHELXL_version_number      '2018/3'
_chemical_name_systematic         ?
_chemical_name_common             ?
_chemical_melting_point           ?
_chemical_formula_moiety          ?
_chemical_formula_sum
 'C28 H20 N2 O S' 
_chemical_formula_weight          432.52

loop_
 _atom_type_symbol
 _atom_type_description
 _atom_type_scat_dispersion_real
 _atom_type_scat_dispersion_imag
 _atom_type_scat_source
 'C'  'C'   0.0034   0.0017
 'XDISP Program in WinGX S.Brennan & P.L.Cowan Rev.Sci.Instrum.63,850 1992'
 'H'  'H'   0.0000   0.0000
 'XDISP Program in WinGX S.Brennan & P.L.Cowan Rev.Sci.Instrum.63,850 1992'
 'N'  'N'   0.0065   0.0035
 'XDISP Program in WinGX S.Brennan & P.L.Cowan Rev.Sci.Instrum.63,850 1992'
 'O'  'O'   0.0115   0.0064
 'XDISP Program in WinGX S.Brennan & P.L.Cowan Rev.Sci.Instrum.63,850 1992'
 'S'  'S'   0.1300   0.1309
 'XDISP Program in WinGX S.Brennan & P.L.Cowan Rev.Sci.Instrum.63,850 1992'
 
_space_group_crystal_system       triclinic
_space_group_IT_number            2
_space_group_name_H-M_alt         'P -1'
_space_group_name_Hall            '-P 1'
 
_shelx_space_group_comment
;
The symmetry employed for this shelxl refinement is uniquely defined
by the following loop, which should always be used as a source of
symmetry information in preference to the above space-group names.
They are only intended as comments.
;
 
loop_
 _space_group_symop_operation_xyz
 'x, y, z'
 '-x, -y, -z'
 
_cell_length_a                    9.3167(9)
_cell_length_b                    9.7504(9)
_cell_length_c                    11.8192(11)
_cell_angle_alpha                 76.242(3)
_cell_angle_beta                  85.217(3)
_cell_angle_gamma                 87.851(4)
_cell_volume                      1039.07(17)
_cell_formula_units_Z             2
_cell_measurement_temperature     200(2)
_cell_measurement_reflns_used     9790    
_cell_measurement_theta_min       2.5094   
_cell_measurement_theta_max       31.3949
 
_exptl_crystal_description        block
_exptl_crystal_colour             colourless
_exptl_crystal_density_meas       ?
_exptl_crystal_density_method     ?
_exptl_crystal_density_diffrn     1.382          
_exptl_crystal_F_000              452
_exptl_transmission_factor_min    ?
_exptl_transmission_factor_max    ?
_exptl_crystal_size_max           0.230
_exptl_crystal_size_mid           0.090
_exptl_crystal_size_min           0.080
_exptl_absorpt_coefficient_mu     0.190
_shelx_estimated_absorpt_T_min    0.958
_shelx_estimated_absorpt_T_max    0.985
_exptl_absorpt_correction_type    multi-scan
_exptl_absorpt_correction_T_min   0.879
_exptl_absorpt_correction_T_max   0.985
_exptl_absorpt_process_details    'SADABS 2016/2 Bruker AXS Madison WI USA'
_exptl_absorpt_special_details    ?
_diffrn_ambient_temperature       200(2)
_diffrn_radiation_wavelength      0.7288
_diffrn_radiation_type            synchrotron
_diffrn_source                    'Advanced Light Source beamline 12.2.1'
_diffrn_measurement_device_type   'Bruker D8 with PHOTONII detector' 
_diffrn_measurement_method        '\w/\q shutterless scans'
_diffrn_detector_area_resol_mean  7.39
_diffrn_reflns_number             34229
_diffrn_reflns_av_unetI/netI      0.0276
_diffrn_reflns_av_R_equivalents   0.0366
_diffrn_reflns_limit_h_min        -13
_diffrn_reflns_limit_h_max        13
_diffrn_reflns_limit_k_min        -13
_diffrn_reflns_limit_k_max        13
_diffrn_reflns_limit_l_min        -16
_diffrn_reflns_limit_l_max        16
_diffrn_reflns_theta_min          1.824
_diffrn_reflns_theta_max          31.425
_diffrn_reflns_theta_full         25.930
_diffrn_measured_fraction_theta_max   0.997
_diffrn_measured_fraction_theta_full  1.000
_diffrn_reflns_Laue_measured_fraction_max    0.997
_diffrn_reflns_Laue_measured_fraction_full   1.000
_diffrn_reflns_point_group_measured_fraction_max   0.997
_diffrn_reflns_point_group_measured_fraction_full  1.000
_reflns_number_total              6364
_reflns_number_gt                 5656
_reflns_threshold_expression      'I > 2\s(I)'
_reflns_Friedel_coverage          0.000
_reflns_Friedel_fraction_max      .
_reflns_Friedel_fraction_full     .
 
_reflns_special_details
;
 Reflections were merged by SHELXL according to the crystal
 class for the calculation of statistics and refinement.
 
 _reflns_Friedel_fraction is defined as the number of unique
 Friedel pairs measured divided by the number that would be
 possible theoretically, ignoring centric projections and
 systematic absences.
;
 
_computing_data_collection        'Bruker APEX 3'
_computing_cell_refinement        'Bruker SAINT v8.40a'
_computing_data_reduction         'Bruker SAINT v8.40a'
_computing_structure_solution     'SHELXT 2014/5 (Sheldrick, 2014)'
_computing_structure_refinement 'SHELXL-2018/3 (Sheldrick, 2018)'
_computing_molecular_graphics     'Bruker SHELXTL'
_computing_publication_material   'Bruker SHELXTL & local programs'
_refine_special_details           
;
 All non-hydrogen atoms were refined anisotropically. Hydrogen atoms
 were found in the difference map constrained and refined with a
 riding model. 
;
_refine_ls_structure_factor_coef  Fsqd
_refine_ls_matrix_type            full
_refine_ls_weighting_scheme       calc
_refine_ls_weighting_details
'w=1/[\s^2^(Fo^2^)+(0.0507P)^2^+0.2434P] where P=(Fo^2^+2Fc^2^)/3'
_atom_sites_solution_primary      'Dual space'
_atom_sites_solution_secondary    difmap
_atom_sites_solution_hydrogens    geom
_refine_ls_hydrogen_treatment     constr
_refine_ls_extinction_method      none
_refine_ls_extinction_coef        .
_refine_ls_number_reflns          6364
_refine_ls_number_parameters      290
_refine_ls_number_restraints      0
_refine_ls_R_factor_all           0.0411
_refine_ls_R_factor_gt            0.0368
_refine_ls_wR_factor_ref          0.1007
_refine_ls_wR_factor_gt           0.0965
_refine_ls_goodness_of_fit_ref    1.037
_refine_ls_restrained_S_all       1.037
_refine_ls_shift/su_max           0.001
_refine_ls_shift/su_mean          0.000
 
loop_
 _atom_site_label
 _atom_site_type_symbol
 _atom_site_fract_x
 _atom_site_fract_y
 _atom_site_fract_z
 _atom_site_U_iso_or_equiv
 _atom_site_adp_type
 _atom_site_occupancy
 _atom_site_site_symmetry_order  
 _atom_site_calc_flag
 _atom_site_refinement_flags_posn
 _atom_site_refinement_flags_adp
 _atom_site_refinement_flags_occupancy
 _atom_site_disorder_assembly
 _atom_site_disorder_group
C1 C 0.59419(11) 0.03961(10) 0.15452(8) 0.02721(18) Uani 1 1 d . . . . .
C2 C 0.49959(11) -0.05723(11) 0.22552(9) 0.0309(2) Uani 1 1 d . . . . .
H2A H 0.437944 -0.032507 0.286030 0.037 Uiso 1 1 calc R U . . .
C3 C 0.49870(12) -0.19099(12) 0.20466(10) 0.0351(2) Uani 1 1 d . . . . .
H3A H 0.433763 -0.258681 0.250772 0.042 Uiso 1 1 calc R U . . .
C4 C 0.59142(14) -0.22876(12) 0.11706(11) 0.0391(2) Uani 1 1 d . . . . .
H4A H 0.588898 -0.321581 0.105107 0.047 Uiso 1 1 calc R U . . .
C5 C 0.68656(13) -0.13259(12) 0.04777(10) 0.0366(2) Uani 1 1 d . . . . .
H5A H 0.749538 -0.158889 -0.011271 0.044 Uiso 1 1 calc R U . . .
C6 C 0.68878(11) 0.00396(11) 0.06581(8) 0.02874(19) Uani 1 1 d . . . . .
C7 C 0.76774(11) 0.12999(11) 0.00924(8) 0.02966(19) Uani 1 1 d . . . . .
C8 C 0.87796(13) 0.16076(13) -0.08079(9) 0.0377(2) Uani 1 1 d . . . . .
H8A H 0.915515 0.089716 -0.118421 0.045 Uiso 1 1 calc R U . . .
C9 C 0.93120(14) 0.29628(14) -0.11399(10) 0.0415(3) Uani 1 1 d . . . . .
H9A H 1.006019 0.318301 -0.174770 0.050 Uiso 1 1 calc R U . . .
C10 C 0.87571(13) 0.40129(13) -0.05872(10) 0.0391(2) Uani 1 1 d . . . . .
H10A H 0.913507 0.493706 -0.083214 0.047 Uiso 1 1 calc R U . . .
C11 C 0.76699(12) 0.37373(11) 0.03084(9) 0.0337(2) Uani 1 1 d . . . . .
H11A H 0.729714 0.445387 0.067885 0.040 Uiso 1 1 calc R U . . .
C12 C 0.71477(11) 0.23724(11) 0.06422(8) 0.02840(19) Uani 1 1 d . . . . .
N1 N 0.61080(10) 0.18097(9) 0.15337(7) 0.02949(17) Uani 1 1 d . . . . .
C13 C 0.53386(11) 0.25477(10) 0.23082(9) 0.02813(19) Uani 1 1 d . . . . .
C14 C 0.55334(12) 0.21620(11) 0.34965(9) 0.0322(2) Uani 1 1 d . . . . .
H14A H 0.618895 0.141686 0.378823 0.039 Uiso 1 1 calc R U . . .
C15 C 0.47753(12) 0.28602(11) 0.42565(9) 0.0314(2) Uani 1 1 d . . . . .
H15A H 0.491715 0.258678 0.506664 0.038 Uiso 1 1 calc R U . . .
C16 C 0.38015(10) 0.39643(10) 0.38494(8) 0.02612(18) Uani 1 1 d . . . . .
C17 C 0.36314(12) 0.43462(11) 0.26534(9) 0.0324(2) Uani 1 1 d . . . . .
H17A H 0.298853 0.510037 0.235522 0.039 Uiso 1 1 calc R U . . .
C18 C 0.43869(13) 0.36418(11) 0.18895(9) 0.0340(2) Uani 1 1 d . . . . .
H18A H 0.425001 0.391165 0.107833 0.041 Uiso 1 1 calc R U . . .
C19 C 0.29887(10) 0.46797(10) 0.46659(8) 0.02640(18) Uani 1 1 d . . . . .
S1 S 0.17478(3) 0.60376(3) 0.42494(2) 0.02767(7) Uani 1 1 d . . . . .
C20 C 0.30147(12) 0.43956(11) 0.58558(9) 0.0321(2) Uani 1 1 d . . . . .
H20A H 0.362932 0.367920 0.626169 0.039 Uiso 1 1 calc R U . . .
N2 N 0.21207(10) 0.51848(9) 0.64326(7) 0.03206(18) Uani 1 1 d . . . . .
C21 C 0.13817(10) 0.61126(10) 0.57005(8) 0.02534(17) Uani 1 1 d . . . . .
C22 C 0.03839(10) 0.71244(10) 0.61173(8) 0.02598(18) Uani 1 1 d . . . . .
C23 C 0.03912(12) 0.71521(11) 0.72967(9) 0.0313(2) Uani 1 1 d . . . . .
H23A H 0.102137 0.652637 0.777645 0.038 Uiso 1 1 calc R U . . .
C24 C -0.04950(13) 0.80666(13) 0.77803(10) 0.0374(2) Uani 1 1 d . . . . .
H24A H -0.047271 0.806972 0.858179 0.045 Uiso 1 1 calc R U . . .
C25 C -0.14147(12) 0.89773(13) 0.70826(11) 0.0392(2) Uani 1 1 d . . . . .
H25A H -0.202602 0.960925 0.740855 0.047 Uiso 1 1 calc R U . . .
C26 C -0.14529(12) 0.89763(12) 0.59134(10) 0.0346(2) Uani 1 1 d . . . . .
H26A H -0.208858 0.960626 0.544282 0.042 Uiso 1 1 calc R U . . .
C27 C -0.05580(10) 0.80505(10) 0.54241(9) 0.02819(19) Uani 1 1 d . . . . .
O1 O -0.05226(8) 0.79781(8) 0.42850(6) 0.03400(17) Uani 1 1 d . . . . .
C28 C -0.15414(13) 0.88277(13) 0.35680(10) 0.0393(2) Uani 1 1 d . . . . .
H28A H -0.145606 0.861740 0.279428 0.059 Uiso 1 1 calc R U . . .
H28B H -0.134772 0.982857 0.348826 0.059 Uiso 1 1 calc R U . . .
H28C H -0.251824 0.861920 0.393014 0.059 Uiso 1 1 calc R U . . .
 
loop_
 _atom_site_aniso_label
 _atom_site_aniso_U_11
 _atom_site_aniso_U_22
 _atom_site_aniso_U_33
 _atom_site_aniso_U_23
 _atom_site_aniso_U_13
 _atom_site_aniso_U_12
C1 0.0287(4) 0.0273(4) 0.0261(4) -0.0078(3) -0.0035(3) 0.0057(3)
C2 0.0288(5) 0.0321(5) 0.0306(5) -0.0061(4) -0.0013(4) 0.0045(4)
C3 0.0371(5) 0.0305(5) 0.0359(5) -0.0038(4) -0.0051(4) 0.0001(4)
C4 0.0499(7) 0.0289(5) 0.0407(6) -0.0119(4) -0.0060(5) 0.0032(4)
C5 0.0441(6) 0.0343(5) 0.0336(5) -0.0144(4) -0.0009(4) 0.0068(4)
C6 0.0310(5) 0.0316(5) 0.0246(4) -0.0093(3) -0.0028(3) 0.0051(4)
C7 0.0306(5) 0.0348(5) 0.0242(4) -0.0086(4) -0.0025(3) 0.0028(4)
C8 0.0375(6) 0.0482(6) 0.0278(5) -0.0121(4) 0.0023(4) 0.0012(5)
C9 0.0394(6) 0.0538(7) 0.0281(5) -0.0042(5) 0.0018(4) -0.0054(5)
C10 0.0419(6) 0.0408(6) 0.0310(5) 0.0007(4) -0.0072(4) -0.0074(5)
C11 0.0387(5) 0.0313(5) 0.0306(5) -0.0050(4) -0.0077(4) 0.0005(4)
C12 0.0299(5) 0.0312(5) 0.0239(4) -0.0062(3) -0.0034(3) 0.0028(4)
N1 0.0329(4) 0.0275(4) 0.0281(4) -0.0089(3) 0.0023(3) 0.0035(3)
C13 0.0301(5) 0.0265(4) 0.0286(4) -0.0094(3) -0.0005(3) 0.0035(3)
C14 0.0333(5) 0.0328(5) 0.0301(5) -0.0077(4) -0.0035(4) 0.0106(4)
C15 0.0343(5) 0.0334(5) 0.0258(4) -0.0069(4) -0.0034(4) 0.0086(4)
C16 0.0276(4) 0.0242(4) 0.0273(4) -0.0080(3) -0.0018(3) 0.0021(3)
C17 0.0403(5) 0.0298(5) 0.0282(5) -0.0093(4) -0.0065(4) 0.0113(4)
C18 0.0435(6) 0.0329(5) 0.0262(4) -0.0092(4) -0.0052(4) 0.0105(4)
C19 0.0279(4) 0.0248(4) 0.0270(4) -0.0074(3) -0.0025(3) 0.0030(3)
S1 0.03013(13) 0.02977(12) 0.02247(11) -0.00621(8) -0.00138(8) 0.00671(9)
C20 0.0394(5) 0.0298(5) 0.0276(4) -0.0081(4) -0.0057(4) 0.0099(4)
N2 0.0394(5) 0.0308(4) 0.0260(4) -0.0076(3) -0.0038(3) 0.0082(3)
C21 0.0269(4) 0.0255(4) 0.0236(4) -0.0064(3) -0.0007(3) 0.0002(3)
C22 0.0253(4) 0.0266(4) 0.0262(4) -0.0076(3) 0.0012(3) -0.0001(3)
C23 0.0326(5) 0.0350(5) 0.0267(4) -0.0093(4) -0.0002(4) 0.0027(4)
C24 0.0363(5) 0.0469(6) 0.0320(5) -0.0173(5) 0.0025(4) 0.0035(5)
C25 0.0307(5) 0.0460(6) 0.0459(6) -0.0234(5) 0.0018(4) 0.0065(4)
C26 0.0278(5) 0.0364(5) 0.0418(6) -0.0138(4) -0.0041(4) 0.0068(4)
C27 0.0261(4) 0.0297(4) 0.0293(4) -0.0085(4) -0.0006(3) 0.0002(3)
O1 0.0358(4) 0.0385(4) 0.0280(3) -0.0085(3) -0.0075(3) 0.0108(3)
C28 0.0376(6) 0.0417(6) 0.0360(5) -0.0032(4) -0.0096(4) 0.0078(5)
 
_geom_special_details
;
 All esds (except the esd in the dihedral angle between two l.s. planes)
 are estimated using the full covariance matrix.  The cell esds are taken
 into account individually in the estimation of esds in distances, angles
 and torsion angles; correlations between esds in cell parameters are only
 used when they are defined by crystal symmetry.  An approximate (isotropic)
 treatment of cell esds is used for estimating esds involving l.s. planes.
;
 
loop_
 _geom_bond_atom_site_label_1
 _geom_bond_atom_site_label_2
 _geom_bond_distance
 _geom_bond_site_symmetry_2
 _geom_bond_publ_flag
C1 N1 1.3895(13) . ?
C1 C2 1.3909(14) . ?
C1 C6 1.4117(13) . ?
C2 C3 1.3842(15) . ?
C2 H2A 0.9500 . ?
C3 C4 1.4008(16) . ?
C3 H3A 0.9500 . ?
C4 C5 1.3826(17) . ?
C4 H4A 0.9500 . ?
C5 C6 1.3988(14) . ?
C5 H5A 0.9500 . ?
C6 C7 1.4468(15) . ?
C7 C8 1.4020(14) . ?
C7 C12 1.4109(14) . ?
C8 C9 1.3842(18) . ?
C8 H8A 0.9500 . ?
C9 C10 1.4016(18) . ?
C9 H9A 0.9500 . ?
C10 C11 1.3874(16) . ?
C10 H10A 0.9500 . ?
C11 C12 1.3893(15) . ?
C11 H11A 0.9500 . ?
C12 N1 1.3944(13) . ?
N1 C13 1.4264(12) . ?
C13 C18 1.3858(14) . ?
C13 C14 1.3904(14) . ?
C14 C15 1.3850(14) . ?
C14 H14A 0.9500 . ?
C15 C16 1.4024(14) . ?
C15 H15A 0.9500 . ?
C16 C17 1.3944(13) . ?
C16 C19 1.4664(13) . ?
C17 C18 1.3911(14) . ?
C17 H17A 0.9500 . ?
C18 H18A 0.9500 . ?
C19 C20 1.3692(13) . ?
C19 S1 1.7326(10) . ?
S1 C21 1.7387(9) . ?
C20 N2 1.3629(13) . ?
C20 H20A 0.9500 . ?
N2 C21 1.3120(13) . ?
C21 C22 1.4718(13) . ?
C22 C23 1.4012(13) . ?
C22 C27 1.4019(14) . ?
C23 C24 1.3828(14) . ?
C23 H23A 0.9500 . ?
C24 C25 1.3839(17) . ?
C24 H24A 0.9500 . ?
C25 C26 1.3856(16) . ?
C25 H25A 0.9500 . ?
C26 C27 1.3985(14) . ?
C26 H26A 0.9500 . ?
C27 O1 1.3625(12) . ?
O1 C28 1.4306(13) . ?
C28 H28A 0.9800 . ?
C28 H28B 0.9800 . ?
C28 H28C 0.9800 . ?
 
loop_
 _geom_angle_atom_site_label_1
 _geom_angle_atom_site_label_2
 _geom_angle_atom_site_label_3
 _geom_angle
 _geom_angle_site_symmetry_1
 _geom_angle_site_symmetry_3
 _geom_angle_publ_flag
N1 C1 C2 128.77(9) . . ?
N1 C1 C6 109.10(9) . . ?
C2 C1 C6 122.10(9) . . ?
C3 C2 C1 117.46(10) . . ?
C3 C2 H2A 121.3 . . ?
C1 C2 H2A 121.3 . . ?
C2 C3 C4 121.46(10) . . ?
C2 C3 H3A 119.3 . . ?
C4 C3 H3A 119.3 . . ?
C5 C4 C3 120.80(10) . . ?
C5 C4 H4A 119.6 . . ?
C3 C4 H4A 119.6 . . ?
C4 C5 C6 119.07(10) . . ?
C4 C5 H5A 120.5 . . ?
C6 C5 H5A 120.5 . . ?
C5 C6 C1 119.09(10) . . ?
C5 C6 C7 134.12(9) . . ?
C1 C6 C7 106.75(9) . . ?
C8 C7 C12 119.32(10) . . ?
C8 C7 C6 134.04(10) . . ?
C12 C7 C6 106.64(8) . . ?
C9 C8 C7 118.96(11) . . ?
C9 C8 H8A 120.5 . . ?
C7 C8 H8A 120.5 . . ?
C8 C9 C10 120.59(11) . . ?
C8 C9 H9A 119.7 . . ?
C10 C9 H9A 119.7 . . ?
C11 C10 C9 121.69(11) . . ?
C11 C10 H10A 119.2 . . ?
C9 C10 H10A 119.2 . . ?
C10 C11 C12 117.40(11) . . ?
C10 C11 H11A 121.3 . . ?
C12 C11 H11A 121.3 . . ?
C11 C12 N1 128.88(10) . . ?
C11 C12 C7 122.04(10) . . ?
N1 C12 C7 109.07(9) . . ?
C1 N1 C12 108.41(8) . . ?
C1 N1 C13 125.32(8) . . ?
C12 N1 C13 126.27(8) . . ?
C18 C13 C14 119.47(9) . . ?
C18 C13 N1 120.63(9) . . ?
C14 C13 N1 119.89(9) . . ?
C15 C14 C13 120.25(9) . . ?
C15 C14 H14A 119.9 . . ?
C13 C14 H14A 119.9 . . ?
C14 C15 C16 121.07(9) . . ?
C14 C15 H15A 119.5 . . ?
C16 C15 H15A 119.5 . . ?
C17 C16 C15 117.88(9) . . ?
C17 C16 C19 121.61(9) . . ?
C15 C16 C19 120.51(9) . . ?
C18 C17 C16 121.13(9) . . ?
C18 C17 H17A 119.4 . . ?
C16 C17 H17A 119.4 . . ?
C13 C18 C17 120.20(9) . . ?
C13 C18 H18A 119.9 . . ?
C17 C18 H18A 119.9 . . ?
C20 C19 C16 128.03(9) . . ?
C20 C19 S1 108.05(7) . . ?
C16 C19 S1 123.88(7) . . ?
C19 S1 C21 90.13(5) . . ?
N2 C20 C19 117.13(9) . . ?
N2 C20 H20A 121.4 . . ?
C19 C20 H20A 121.4 . . ?
C21 N2 C20 111.00(8) . . ?
N2 C21 C22 120.88(8) . . ?
N2 C21 S1 113.69(7) . . ?
C22 C21 S1 125.41(7) . . ?
C23 C22 C27 118.35(9) . . ?
C23 C22 C21 116.76(9) . . ?
C27 C22 C21 124.89(9) . . ?
C24 C23 C22 121.70(10) . . ?
C24 C23 H23A 119.1 . . ?
C22 C23 H23A 119.1 . . ?
C23 C24 C25 119.20(10) . . ?
C23 C24 H24A 120.4 . . ?
C25 C24 H24A 120.4 . . ?
C24 C25 C26 120.65(10) . . ?
C24 C25 H25A 119.7 . . ?
C26 C25 H25A 119.7 . . ?
C25 C26 C27 120.17(10) . . ?
C25 C26 H26A 119.9 . . ?
C27 C26 H26A 119.9 . . ?
O1 C27 C26 124.16(9) . . ?
O1 C27 C22 115.91(8) . . ?
C26 C27 C22 119.92(9) . . ?
C27 O1 C28 117.76(8) . . ?
O1 C28 H28A 109.5 . . ?
O1 C28 H28B 109.5 . . ?
H28A C28 H28B 109.5 . . ?
O1 C28 H28C 109.5 . . ?
H28A C28 H28C 109.5 . . ?
H28B C28 H28C 109.5 . . ?
 
loop_
 _geom_torsion_atom_site_label_1
 _geom_torsion_atom_site_label_2
 _geom_torsion_atom_site_label_3
 _geom_torsion_atom_site_label_4
 _geom_torsion
 _geom_torsion_site_symmetry_1
 _geom_torsion_site_symmetry_2
 _geom_torsion_site_symmetry_3
 _geom_torsion_site_symmetry_4
 _geom_torsion_publ_flag
N1 C1 C2 C3 176.42(10) . . . . ?
C6 C1 C2 C3 -1.38(15) . . . . ?
C1 C2 C3 C4 1.28(16) . . . . ?
C2 C3 C4 C5 -0.47(18) . . . . ?
C3 C4 C5 C6 -0.31(18) . . . . ?
C4 C5 C6 C1 0.22(16) . . . . ?
C4 C5 C6 C7 -177.47(11) . . . . ?
N1 C1 C6 C5 -177.54(9) . . . . ?
C2 C1 C6 C5 0.65(15) . . . . ?
N1 C1 C6 C7 0.73(11) . . . . ?
C2 C1 C6 C7 178.91(9) . . . . ?
C5 C6 C7 C8 -4.4(2) . . . . ?
C1 C6 C7 C8 177.67(12) . . . . ?
C5 C6 C7 C12 176.40(12) . . . . ?
C1 C6 C7 C12 -1.49(11) . . . . ?
C12 C7 C8 C9 -0.49(16) . . . . ?
C6 C7 C8 C9 -179.57(11) . . . . ?
C7 C8 C9 C10 -0.13(18) . . . . ?
C8 C9 C10 C11 0.34(18) . . . . ?
C9 C10 C11 C12 0.10(16) . . . . ?
C10 C11 C12 N1 177.49(10) . . . . ?
C10 C11 C12 C7 -0.75(15) . . . . ?
C8 C7 C12 C11 0.96(15) . . . . ?
C6 C7 C12 C11 -179.73(9) . . . . ?
C8 C7 C12 N1 -177.59(9) . . . . ?
C6 C7 C12 N1 1.72(11) . . . . ?
C2 C1 N1 C12 -177.70(10) . . . . ?
C6 C1 N1 C12 0.33(11) . . . . ?
C2 C1 N1 C13 2.33(17) . . . . ?
C6 C1 N1 C13 -179.64(9) . . . . ?
C11 C12 N1 C1 -179.72(10) . . . . ?
C7 C12 N1 C1 -1.30(11) . . . . ?
C11 C12 N1 C13 0.26(17) . . . . ?
C7 C12 N1 C13 178.68(9) . . . . ?
C1 N1 C13 C18 -114.57(12) . . . . ?
C12 N1 C13 C18 65.46(15) . . . . ?
C1 N1 C13 C14 64.92(14) . . . . ?
C12 N1 C13 C14 -115.05(12) . . . . ?
C18 C13 C14 C15 0.40(17) . . . . ?
N1 C13 C14 C15 -179.09(10) . . . . ?
C13 C14 C15 C16 -0.04(17) . . . . ?
C14 C15 C16 C17 -0.62(16) . . . . ?
C14 C15 C16 C19 179.02(10) . . . . ?
C15 C16 C17 C18 0.92(16) . . . . ?
C19 C16 C17 C18 -178.71(10) . . . . ?
C14 C13 C18 C17 -0.10(17) . . . . ?
N1 C13 C18 C17 179.39(10) . . . . ?
C16 C17 C18 C13 -0.58(18) . . . . ?
C17 C16 C19 C20 178.07(10) . . . . ?
C15 C16 C19 C20 -1.56(16) . . . . ?
C17 C16 C19 S1 0.44(14) . . . . ?
C15 C16 C19 S1 -179.19(8) . . . . ?
C20 C19 S1 C21 0.33(8) . . . . ?
C16 C19 S1 C21 178.37(9) . . . . ?
C16 C19 C20 N2 -177.96(10) . . . . ?
S1 C19 C20 N2 -0.03(12) . . . . ?
C19 C20 N2 C21 -0.43(14) . . . . ?
C20 N2 C21 C22 -177.58(9) . . . . ?
C20 N2 C21 S1 0.69(12) . . . . ?
C19 S1 C21 N2 -0.61(8) . . . . ?
C19 S1 C21 C22 177.57(9) . . . . ?
N2 C21 C22 C23 7.11(14) . . . . ?
S1 C21 C22 C23 -170.95(7) . . . . ?
N2 C21 C22 C27 -173.00(9) . . . . ?
S1 C21 C22 C27 8.94(14) . . . . ?
C27 C22 C23 C24 -0.30(15) . . . . ?
C21 C22 C23 C24 179.59(10) . . . . ?
C22 C23 C24 C25 0.09(17) . . . . ?
C23 C24 C25 C26 0.07(18) . . . . ?
C24 C25 C26 C27 0.01(18) . . . . ?
C25 C26 C27 O1 -179.93(10) . . . . ?
C25 C26 C27 C22 -0.23(16) . . . . ?
C23 C22 C27 O1 -179.91(9) . . . . ?
C21 C22 C27 O1 0.21(14) . . . . ?
C23 C22 C27 C26 0.37(15) . . . . ?
C21 C22 C27 C26 -179.52(9) . . . . ?
C26 C27 O1 C28 -4.89(15) . . . . ?
C22 C27 O1 C28 175.39(9) . . . . ?
 
_refine_diff_density_max    0.292
_refine_diff_density_min   -0.389
_refine_diff_density_rms    0.078

_shelx_res_file
;
TITL JB_10c_200k_a.res in P-1
    JB_10c_200K_a.res
    created by SHELXL-2018/3 at 15:37:44 on 17-May-2023
REM Old TITL JB_10c_200K in P-1

REM SHELXT solution in P-1
REM R1 0.109,  Rweak 0.004,  Alpha 0.031,  Orientation as input
REM Formula found by SHELXT:  C28 N2 O S

CELL  0.7288   9.3167   9.7504  11.8192   76.242   85.217   87.851
ZERR   2.000   0.0009   0.0009   0.0011    0.003    0.003    0.004
LATT  1
SFAC C H N O S
DISP    C     0.00337    0.00172        11.92
DISP    H     0.00000    0.00000         0.67
DISP    N     0.00654    0.00351        20.58
DISP    O     0.01151    0.00644        34.18
DISP    S     0.12997    0.13093       564.08
UNIT 56 40 4 2 2

ACTA

TEMP -73
SIZE 0.230 0.090 0.080

REM Colourless Block

L.S. 10
BOND $H
CONF
FMAP 2
PLAN 20

WGHT    0.050700    0.243400
FVAR       0.64907
C1    1    0.594190    0.039608    0.154520    11.00000    0.02866    0.02734 =
         0.02614   -0.00779   -0.00352    0.00566
C2    1    0.499590   -0.057229    0.225524    11.00000    0.02883    0.03214 =
         0.03064   -0.00613   -0.00134    0.00454
AFIX  43
H2A   2    0.437944   -0.032507    0.286030    11.00000   -1.20000
AFIX   0
C3    1    0.498697   -0.190992    0.204659    11.00000    0.03712    0.03054 =
         0.03594   -0.00378   -0.00509    0.00012
AFIX  43
H3A   2    0.433763   -0.258681    0.250772    11.00000   -1.20000
AFIX   0
C4    1    0.591418   -0.228762    0.117055    11.00000    0.04988    0.02885 =
         0.04069   -0.01187   -0.00599    0.00322
AFIX  43
H4A   2    0.588898   -0.321581    0.105107    11.00000   -1.20000
AFIX   0
C5    1    0.686557   -0.132592    0.047768    11.00000    0.04409    0.03427 =
         0.03363   -0.01440   -0.00086    0.00678
AFIX  43
H5A   2    0.749538   -0.158889   -0.011271    11.00000   -1.20000
AFIX   0
C6    1    0.688780    0.003965    0.065813    11.00000    0.03104    0.03156 =
         0.02462   -0.00926   -0.00279    0.00514
C7    1    0.767744    0.129993    0.009236    11.00000    0.03064    0.03476 =
         0.02425   -0.00864   -0.00252    0.00281
C8    1    0.877960    0.160761   -0.080792    11.00000    0.03755    0.04821 =
         0.02784   -0.01211    0.00230    0.00122
AFIX  43
H8A   2    0.915515    0.089716   -0.118421    11.00000   -1.20000
AFIX   0
C9    1    0.931199    0.296276   -0.113986    11.00000    0.03937    0.05384 =
         0.02813   -0.00423    0.00175   -0.00541
AFIX  43
H9A   2    1.006019    0.318301   -0.174770    11.00000   -1.20000
AFIX   0
C10   1    0.875709    0.401290   -0.058722    11.00000    0.04193    0.04083 =
         0.03102    0.00075   -0.00720   -0.00737
AFIX  43
H10A  2    0.913507    0.493706   -0.083214    11.00000   -1.20000
AFIX   0
C11   1    0.766992    0.373729    0.030836    11.00000    0.03867    0.03128 =
         0.03062   -0.00496   -0.00770    0.00045
AFIX  43
H11A  2    0.729714    0.445387    0.067885    11.00000   -1.20000
AFIX   0
C12   1    0.714772    0.237244    0.064219    11.00000    0.02993    0.03121 =
         0.02388   -0.00621   -0.00335    0.00278
N1    3    0.610799    0.180973    0.153367    11.00000    0.03294    0.02746 =
         0.02811   -0.00886    0.00233    0.00346
C13   1    0.533865    0.254767    0.230816    11.00000    0.03010    0.02652 =
         0.02860   -0.00936   -0.00049    0.00351
C14   1    0.553341    0.216204    0.349649    11.00000    0.03326    0.03279 =
         0.03006   -0.00766   -0.00354    0.01057
AFIX  43
H14A  2    0.618895    0.141686    0.378823    11.00000   -1.20000
AFIX   0
C15   1    0.477527    0.286023    0.425648    11.00000    0.03431    0.03342 =
         0.02585   -0.00687   -0.00342    0.00856
AFIX  43
H15A  2    0.491715    0.258678    0.506664    11.00000   -1.20000
AFIX   0
C16   1    0.380154    0.396433    0.384935    11.00000    0.02757    0.02423 =
         0.02731   -0.00802   -0.00184    0.00205
C17   1    0.363138    0.434625    0.265340    11.00000    0.04028    0.02984 =
         0.02815   -0.00932   -0.00650    0.01131
AFIX  43
H17A  2    0.298853    0.510037    0.235522    11.00000   -1.20000
AFIX   0
C18   1    0.438691    0.364183    0.188947    11.00000    0.04352    0.03288 =
         0.02622   -0.00919   -0.00525    0.01053
AFIX  43
H18A  2    0.425001    0.391165    0.107833    11.00000   -1.20000
AFIX   0
C19   1    0.298870    0.467972    0.466593    11.00000    0.02787    0.02481 =
         0.02696   -0.00736   -0.00252    0.00296
S1    5    0.174785    0.603764    0.424945    11.00000    0.03013    0.02977 =
         0.02247   -0.00621   -0.00138    0.00671
C20   1    0.301466    0.439562    0.585575    11.00000    0.03942    0.02977 =
         0.02761   -0.00805   -0.00572    0.00992
AFIX  43
H20A  2    0.362932    0.367920    0.626169    11.00000   -1.20000
AFIX   0
N2    3    0.212074    0.518484    0.643263    11.00000    0.03941    0.03080 =
         0.02600   -0.00764   -0.00385    0.00820
C21   1    0.138175    0.611257    0.570052    11.00000    0.02688    0.02551 =
         0.02365   -0.00638   -0.00075    0.00022
C22   1    0.038388    0.712443    0.611728    11.00000    0.02533    0.02657 =
         0.02616   -0.00760    0.00116   -0.00008
C23   1    0.039125    0.715208    0.729669    11.00000    0.03256    0.03497 =
         0.02670   -0.00930   -0.00021    0.00271
AFIX  43
H23A  2    0.102137    0.652637    0.777645    11.00000   -1.20000
AFIX   0
C24   1   -0.049497    0.806659    0.778028    11.00000    0.03625    0.04691 =
         0.03198   -0.01728    0.00247    0.00352
AFIX  43
H24A  2   -0.047271    0.806972    0.858179    11.00000   -1.20000
AFIX   0
C25   1   -0.141475    0.897726    0.708259    11.00000    0.03069    0.04599 =
         0.04588   -0.02340    0.00184    0.00645
AFIX  43
H25A  2   -0.202602    0.960925    0.740855    11.00000   -1.20000
AFIX   0
C26   1   -0.145287    0.897634    0.591337    11.00000    0.02778    0.03636 =
         0.04176   -0.01378   -0.00406    0.00679
AFIX  43
H26A  2   -0.208858    0.960626    0.544282    11.00000   -1.20000
AFIX   0
C27   1   -0.055799    0.805054    0.542408    11.00000    0.02608    0.02966 =
         0.02928   -0.00847   -0.00057    0.00022
O1    4   -0.052263    0.797812    0.428499    11.00000    0.03580    0.03847 =
         0.02805   -0.00847   -0.00753    0.01076
C28   1   -0.154138    0.882772    0.356796    11.00000    0.03764    0.04165 =
         0.03603   -0.00320   -0.00960    0.00782
AFIX 137
H28A  2   -0.145606    0.861740    0.279428    11.00000   -1.50000
H28B  2   -0.134772    0.982857    0.348826    11.00000   -1.50000
H28C  2   -0.251824    0.861920    0.393014    11.00000   -1.50000

AFIX   0
HKLF 4


REM  JB_10c_200k_a.res in P-1
REM wR2 = 0.100716, GooF = S = 1.03721, Restrained GooF = 1.03721 for all data
REM R1 = 0.036765 for 5656 Fo > 4sig(Fo) and 0.041089 for all 6364 data
REM 290 parameters refined using 0 restraints

END

WGHT      0.0507      0.2434

REM Highest difference peak  0.292,  deepest hole -0.389,  1-sigma level  0.078
Q1    1   0.5460 -0.0053  0.1898  11.00000  0.05    0.29
Q2    1   0.6340  0.0200  0.1101  11.00000  0.05    0.27
Q3    1   0.7426  0.3054  0.0504  11.00000  0.05    0.26
Q4    1   0.8206  0.1422 -0.0372  11.00000  0.05    0.25
Q5    1   0.6589 -0.1831  0.0986  11.00000  0.05    0.24
Q6    1   0.6879 -0.0614  0.0538  11.00000  0.05    0.23
Q7    1   0.7280  0.0614  0.0343  11.00000  0.05    0.23
Q8    1   0.7536  0.1903  0.0332  11.00000  0.05    0.22
Q9    1   0.8953  0.2284 -0.0848  11.00000  0.05    0.21
Q10   1   0.8213  0.3844 -0.0100  11.00000  0.05    0.21
Q11   1  -0.0721  1.0555  0.5392  11.00000  0.05    0.20
Q12   1   0.5477 -0.1976  0.1555  11.00000  0.05    0.20
Q13   1   0.1963  0.8191  0.3611  11.00000  0.05    0.20
Q14   1   0.4883  0.0269  0.3612  11.00000  0.05    0.20
Q15   1   0.6727  0.3101  0.5019  11.00000  0.05    0.20
Q16   1   0.2511  0.7400  0.4302  11.00000  0.05    0.20
Q17   1  -0.1767  1.1620  0.6240  11.00000  0.05    0.19
Q18   1   0.2559  0.7616  0.4832  11.00000  0.05    0.19
Q19   1   0.5273 -0.0132  0.4983  11.00000  0.05    0.19
Q20   1   0.4427  0.0950  0.3933  11.00000  0.05    0.19
;
_shelx_res_checksum   11879

_shelx_hkl_file
;
  -1   0   0    3.30    0.20
  -1   0   0    3.40    0.20
  -1   0   0    3.90    0.30
  -1   0   0    3.40    0.20
  -1   0   0    3.60    0.20
  -1   0   0    3.80    0.20
  -1   0   0    3.30    0.20
   1   0   0    4.20    0.20
  -2   0   0  143.39    6.10
  -2   0   0  143.09    6.10
  -2   0   0  144.89    6.10
  -2   0   0  148.79    6.20
  -2   0   0  145.99    6.10
  -2   0   0  147.79    6.10
  -2   0   0  143.89    6.10
   2   0   0  139.59    6.10
   2   0   0  141.59    6.10
   2   0   0  144.19    6.10
  -3   0   0  389.46   16.20
  -3   0   0  399.46   16.30
  -3   0   0  387.26   16.30
  -3   0   0  389.46   16.40
  -3   0   0  386.56   16.20
  -3   0   0  395.76   16.20
  -3   0   0  392.96   16.30
   3   0   0  391.36   16.30
   3   0   0  380.76   16.30
   3   0   0  370.56   16.30
   3   0   0  375.66   16.20
  -4   0   0   35.00    1.90
  -4   0   0   35.30    1.70
  -4   0   0   35.10    1.70
  -4   0   0   34.50    1.60
  -4   0   0   36.50    1.70
  -4   0   0   35.90    1.60
  -4   0   0   36.80    1.70
  -4   0   0   37.40    1.80
   4   0   0   34.10    1.70
   4   0   0   36.90    1.90
   4   0   0   34.00    1.60
   4   0   0   34.10    1.80
  -5   0   0    5.90    0.60
  -5   0   0    5.70    0.60
  -5   0   0    5.60    0.50
  -5   0   0    5.70    0.50
  -5   0   0    5.10    0.70
  -5   0   0    5.10    0.60
  -5   0   0    6.10    0.50
  -5   0   0    5.40    0.40
   5   0   0    5.30    0.40
   5   0   0    6.10    0.80
   5   0   0    6.00    0.50
   5   0   0    7.00    0.80
  -6   0   0   53.69    2.60
  -6   0   0   54.09    2.40
  -6   0   0   58.89    2.70
  -6   0   0   54.29    2.70
  -6   0   0   57.69    2.60
  -6   0   0   54.69    2.60
  -6   0   0   55.29    2.50
  -6   0   0   51.99    2.80
   6   0   0   56.79    2.80
   6   0   0   52.09    2.90
   6   0   0   51.99    2.50
  -7   0   0   10.70    1.10
  -7   0   0    8.40    0.80
  -7   0   0   11.20    0.90
  -7   0   0    9.80    0.90
  -7   0   0    9.40    0.70
  -7   0   0    9.60    0.80
  -7   0   0    8.90    0.60
   7   0   0    7.80    1.00
   7   0   0    8.80    0.70
   7   0   0   10.20    1.30
  -8   0   0   28.60    1.60
  -8   0   0   28.50    1.70
  -8   0   0   31.20    2.00
  -8   0   0   25.60    1.70
   8   0   0   29.30    1.50
   8   0   0   29.70    1.90
   8   0   0   30.30    2.20
  -9   0   0  161.68    7.40
  -9   0   0  164.88    7.80
   9   0   0  168.78    7.20
   9   0   0  173.78    8.10
   9   0   0  163.68    7.70
 -10   0   0    9.40    1.20
 -10   0   0    8.10    0.90
  10   0   0    5.70    1.40
  10   0   0    8.20    0.80
 -11   0   0   66.39    3.60
 -11   0   0   64.39    3.40
  11   0   0   48.60    4.90
  11   0   0   62.79    3.00
 -12   0   0   13.50    1.30
 -12   0   0   15.60    1.60
  12   0   0   14.10    1.10
  12   0   0   14.80    2.40
 -13   0   0    2.70    0.90
  13   0   0    4.30    2.20
  13  -1   0    1.80    2.20
 -13   1   0    4.90    1.10
 -13   1   0    3.20    0.50
 -12   1   0    1.60    0.50
 -12   1   0    4.50    1.10
  11  -1   0   82.09    5.30
 -11   1   0   82.29    4.20
 -11   1   0   88.49    4.60
  10  -1   0   -0.50    0.90
  10  -1   0    3.20    1.40
  10  -1   0    0.10    0.30
 -10   1   0    0.00    0.50
 -10   1   0   -0.30    0.40
   9  -1   0    1.20    0.40
   9  -1   0    0.60    1.00
   9  -1   0    0.60    0.70
  -9   1   0    2.00    0.60
  -9   1   0    0.50    0.40
  -9   1   0    1.50    0.40
   8  -1   0   34.30    2.50
   8  -1   0   34.90    2.20
   8  -1   0   33.40    1.70
  -8   1   0   31.10    1.70
  -8   1   0   31.10    1.60
  -8   1   0   29.10    1.90
  -8   1   0   33.60    2.10
  -8   1   0   34.30    1.80
  -8   1   0   29.10    1.80
   7  -1   0    8.00    0.60
   7  -1   0    8.10    1.20
   7  -1   0    7.80    1.30
  -7   1   0    7.30    0.70
  -7   1   0    7.00    0.80
  -7   1   0    7.50    0.70
  -7   1   0    7.30    0.90
  -7   1   0    6.60    0.80
  -7   1   0    7.20    0.50
   6  -1   0    1.70    0.30
   6  -1   0    1.10    0.60
  -6   1   0    1.70    0.40
  -6   1   0    1.40    0.20
  -6   1   0    2.10    0.50
  -6   1   0    1.20    0.30
  -6   1   0    1.70    0.20
  -6   1   0    2.10    0.40
  -6   1   0    1.50    0.30
  -6   1   0    1.60    0.40
   5  -1   0  114.89    5.70
   5  -1   0  119.09    5.30
   5  -1   0  127.99    5.70
  -5   1   0  123.49    5.30
  -5   1   0  127.59    5.50
  -5   1   0  112.49    5.80
  -5   1   0  129.79    5.40
  -5   1   0  126.39    5.30
  -5   1   0  122.69    5.40
  -5   1   0  122.99    5.40
  -5   1   0  121.49    5.60
   4  -1   0  171.38    7.30
   4  -1   0  162.88    7.60
   4  -1   0  172.68    7.30
   4  -1   0  159.88    7.30
   4  -1   0  174.08    7.60
  -4   1   0  171.48    7.60
  -4   1   0  168.88    7.40
  -4   1   0  168.38    7.50
  -4   1   0  171.38    7.30
  -4   1   0  171.08    7.40
  -4   1   0  177.18    7.40
  -4   1   0  187.58    7.40
   3  -1   0   44.70    2.40
   3  -1   0   48.10    2.20
   3  -1   0   46.20    2.10
   3  -1   0   46.00    2.30
   3  -1   0   47.10    2.30
   3  -1   0   45.30    2.10
  -3   1   0   46.90    2.30
  -3   1   0   47.60    2.20
  -3   1   0   50.29    2.20
  -3   1   0   51.59    2.10
  -3   1   0   46.20    2.20
  -3   1   0   48.20    2.10
   2  -1   0   49.99    2.30
   2  -1   0   46.50    2.40
   2  -1   0   55.69    2.60
   2  -1   0   54.69    2.50
  -2   1   0   53.39    2.40
  -2   1   0   52.89    2.30
  -2   1   0   55.59    2.40
  -2   1   0   52.69    2.30
  -2   1   0   51.39    2.40
  -2   1   0   53.59    2.40
  -1   1   0  382.76   16.10
   0  -1   0   60.19    2.80
   0  -1   0   68.09    2.80
   0  -1   0   67.49    2.90
   0  -1   0   67.99    2.80
   0   1   0   66.59    2.80
   0   1   0   69.19    2.80
   0   1   0   65.29    2.80
  -1  -1   0   71.49    3.10
  -1  -1   0   72.49    3.00
  -1  -1   0   71.49    3.00
  -1  -1   0   72.99    3.00
   1   1   0   69.79    3.00
   1   1   0   71.39    3.10
   1   1   0   67.69    3.10
  -2  -1   0 1379.06   80.69
  -2  -1   0 1298.07   58.59
  -2  -1   0 1441.06   76.89
   2   1   0 1480.75   86.49
  -3  -1   0   80.69    3.50
  -3  -1   0   83.09    3.70
  -3  -1   0   83.99    3.60
  -3  -1   0   84.69    3.60
  -3  -1   0   82.09    3.50
  -3  -1   0   82.29    3.50
   3   1   0   79.99    3.60
   3   1   0   79.69    3.60
   3   1   0   81.89    3.60
   3   1   0   79.09    3.50
   3   1   0   84.29    3.60
  -4  -1   0  127.39    5.60
  -4  -1   0  131.39    5.60
  -4  -1   0  126.69    5.50
  -4  -1   0  127.29    5.40
  -4  -1   0  128.49    5.60
  -4  -1   0  124.09    5.40
   4   1   0  126.79    5.40
   4   1   0  126.09    5.60
   4   1   0  130.19    5.50
   4   1   0  133.19    5.50
   4   1   0  130.19    5.60
   4   1   0  124.29    5.60
  -5  -1   0   48.20    2.30
  -5  -1   0   43.90    2.40
  -5  -1   0   47.10    2.20
  -5  -1   0   43.80    2.00
  -5  -1   0   43.50    2.00
  -5  -1   0   46.50    2.20
   5   1   0   46.90    2.20
   5   1   0   45.00    2.20
   5   1   0   44.40    2.10
   5   1   0   44.60    2.20
  -6  -1   0   20.00    1.20
  -6  -1   0   18.20    1.00
  -6  -1   0   20.30    1.20
  -6  -1   0   20.60    1.30
  -6  -1   0   17.90    1.30
  -6  -1   0   18.40    1.10
  -6  -1   0   17.40    1.00
  -6  -1   0   17.20    0.90
   6   1   0   19.00    1.20
   6   1   0   18.40    1.00
   6   1   0   18.70    1.30
   6   1   0   21.40    1.20
  -7  -1   0    0.10    0.40
  -7  -1   0    0.20    0.20
  -7  -1   0    0.00    0.30
  -7  -1   0    0.00    0.20
  -7  -1   0    0.20    0.30
  -7  -1   0    0.40    0.40
   7   1   0   -0.10    0.20
   7   1   0   -1.10    0.50
   7   1   0   -0.50    0.30
  -8  -1   0   15.30    1.30
  -8  -1   0   14.60    1.10
  -8  -1   0   12.10    0.90
  -8  -1   0   13.60    1.20
  -8  -1   0   14.30    1.10
   8   1   0   13.30    1.10
   8   1   0   12.60    1.50
   8   1   0   13.30    0.90
  -9  -1   0    0.60    0.40
  -9  -1   0    0.90    0.60
  -9  -1   0    0.50    0.40
   9   1   0    1.00    0.50
   9   1   0    0.40    0.30
   9   1   0    0.40    0.90
 -10  -1   0    1.20    0.50
 -10  -1   0    0.60    0.60
  10   1   0    0.90    0.30
  10   1   0   -1.20    1.10
 -11  -1   0   21.70    1.90
 -11  -1   0   23.50    1.60
  11   1   0   22.30    1.30
  11   1   0   18.00    2.50
 -12  -1   0   24.10    2.10
 -12  -1   0   18.00    1.60
  12   1   0   19.20    2.90
  12   1   0   21.10    1.30
 -13  -1   0    3.10    0.70
 -13  -1   0    4.20    1.00
  13   1   0    1.40    0.50
  13   1   0    0.70    2.20
  13  -2   0    4.80    2.30
 -13   2   0    6.90    1.20
 -13   2   0    6.70    0.70
  12  -2   0    0.90    1.80
 -12   2   0    0.60    0.70
 -12   2   0    1.90    0.40
  11  -2   0   25.80    2.60
  11  -2   0   26.90    3.20
 -11   2   0   24.70    1.80
 -11   2   0   30.80    2.20
 -11   2   0   31.10    1.50
  10  -2   0   38.30    2.80
  10  -2   0   34.30    3.20
 -10   2   0   40.40    1.90
 -10   2   0   37.90    2.50
 -10   2   0   33.30    2.10
   9  -2   0   34.70    3.00
   9  -2   0   36.50    2.60
  -9   2   0   35.70    2.30
  -9   2   0   39.30    1.80
  -9   2   0   34.90    2.10
  -9   2   0   38.30    2.10
   8  -2   0  143.99    6.90
   8  -2   0  140.39    7.20
  -8   2   0  145.49    6.40
  -8   2   0  148.09    6.20
  -8   2   0  145.79    6.30
  -8   2   0  130.89    6.20
  -8   2   0  147.19    6.80
   7  -2   0  357.86   16.30
   7  -2   0  376.16   16.20
  -7   2   0  369.66   15.60
  -7   2   0  350.76   15.50
  -7   2   0  385.36   16.10
  -7   2   0  389.26   15.70
  -7   2   0  396.26   15.80
  -7   2   0  345.87   15.80
  -7   2   0  348.87   15.80
   6  -2   0  136.29    6.20
   6  -2   0  124.79    6.20
   6  -2   0  136.69    5.70
  -6   2   0  127.99    5.80
  -6   2   0  106.99    5.90
  -6   2   0  129.19    5.60
  -6   2   0  127.69    5.70
  -6   2   0  128.59    5.60
  -6   2   0  136.29    5.70
  -6   2   0  130.09    5.50
  -6   2   0  141.19    6.00
  -6   2   0  122.19    5.70
   5  -2   0   42.30    2.40
   5  -2   0   43.20    2.60
   5  -2   0   45.10    2.20
  -5   2   0   44.30    2.30
  -5   2   0   46.40    2.20
  -5   2   0   47.40    2.10
  -5   2   0   43.80    2.20
  -5   2   0   45.60    2.30
  -5   2   0   41.90    2.00
  -5   2   0   43.80    2.00
  -5   2   0   42.50    2.00
   4  -2   0  173.18    7.90
   4  -2   0  194.28    7.90
   4  -2   0  177.08    8.20
   4  -2   0  171.28    8.00
  -4   2   0  180.28    7.90
  -4   2   0  176.88    7.90
  -4   2   0  179.78    7.80
  -4   2   0  185.08    7.70
  -4   2   0  185.08    7.70
  -4   2   0  185.18    7.60
  -4   2   0  171.78    7.60
  -4   2   0  183.58    7.90
   3  -2   0   55.29    2.80
   3  -2   0   54.39    3.10
   3  -2   0   56.29    2.70
   3  -2   0   61.59    2.80
  -3   2   0   59.49    2.60
  -3   2   0   62.59    2.80
  -3   2   0   58.89    2.70
  -3   2   0   55.29    2.50
  -3   2   0   58.19    2.50
  -3   2   0   57.19    2.80
  -3   2   0   58.39    2.50
  -3   2   0   61.49    2.70
   2  -2   0  172.88    7.70
   2  -2   0  192.68    7.50
   2  -2   0  169.68    7.30
   2  -2   0  158.78    7.50
   2  -2   0  173.48    7.60
  -2   2   0  178.68    7.20
  -2   2   0  188.88    7.50
  -2   2   0  169.48    7.30
  -2   2   0  167.78    7.40
  -2   2   0  170.08    7.50
  -2   2   0  162.88    7.20
  -2   2   0  172.88    7.60
   1  -2   0  320.17   13.80
   1  -2   0  318.47   13.90
   1  -2   0  355.26   14.00
  -1   2   0  344.07   14.00
  -1   2   0  318.87   13.90
  -1   2   0  319.57   13.80
  -1   2   0  338.97   14.10
   0  -2   0  592.24   39.70
   0  -2   0  534.85   22.50
   0  -2   0  386.26   45.90
   0   2   0  520.65   22.40
   0   2   0  597.74   40.70
  -1  -2   0 1216.48   50.29
  -1  -2   0 1333.27   73.09
   1   2   0 1062.79   50.29
   1   2   0 1309.97   87.09
  -2  -2   0 9999.00  464.25
  -3  -2   0   37.00    1.80
  -3  -2   0   35.10    1.70
  -3  -2   0   36.70    1.60
  -3  -2   0   36.00    1.80
  -3  -2   0   36.20    1.50
   3   2   0   35.60    1.70
   3   2   0   35.20    1.60
   3   2   0   34.00    1.60
   3   2   0   35.10    1.70
   3   2   0   34.40    1.70
  -4  -2   0  206.98    9.00
  -4  -2   0  211.78    8.90
  -4  -2   0  215.98    9.10
  -4  -2   0  222.38    9.10
  -4  -2   0  206.28    8.90
   4   2   0  209.08    8.90
   4   2   0  208.48    9.10
   4   2   0  212.08    9.00
   4   2   0  211.38    8.90
   4   2   0  204.38    9.10
  -5  -2   0   88.89    3.80
  -5  -2   0   93.69    4.10
  -5  -2   0   89.19    4.00
  -5  -2   0   87.39    3.80
  -5  -2   0   94.39    4.10
   5   2   0   85.59    4.10
   5   2   0   90.39    4.10
   5   2   0   86.09    3.90
   5   2   0   91.39    4.00
   5   2   0   88.39    4.10
  -6  -2   0   74.59    3.40
  -6  -2   0   68.49    3.10
  -6  -2   0   70.59    3.50
  -6  -2   0   67.79    3.10
  -6  -2   0   68.69    3.30
  -6  -2   0   71.09    3.40
   6   2   0   71.19    3.30
   6   2   0   68.29    3.30
   6   2   0   74.59    3.30
   6   2   0   67.89    3.10
  -7  -2   0   83.49    3.60
  -7  -2   0   89.29    4.10
  -7  -2   0   83.29    4.20
  -7  -2   0   82.49    3.70
  -7  -2   0   88.49    4.00
   7   2   0   80.99    3.80
   7   2   0   87.69    4.10
  -8  -2   0   37.90    2.10
  -8  -2   0   35.50    2.20
  -8  -2   0   38.80    2.40
  -8  -2   0   36.70    2.10
   8   2   0   37.40    1.80
   8   2   0   39.60    2.30
  -9  -2   0    3.20    0.60
  -9  -2   0    3.20    0.80
  -9  -2   0    2.20    0.80
   9   2   0    2.50    0.40
 -10  -2   0   52.89    2.70
 -10  -2   0   48.90    3.00
  10   2   0   48.50    3.20
  10   2   0   44.30    2.30
 -11  -2   0   38.10    2.50
 -11  -2   0   36.60    2.20
  11   2   0   33.80    1.80
  11   2   0   31.10    3.00
 -12  -2   0   19.50    1.80
 -12  -2   0   17.90    1.50
  12   2   0   19.50    1.20
  12   2   0   12.20    2.20
 -13  -2   0    2.70    1.00
 -13  -2   0    0.90    0.50
  13   2   0   -0.80    2.00
  13   2   0    1.10    0.40
  12  -3   0    5.20    2.10
 -12   3   0    7.40    0.70
  11  -3   0   30.60    3.40
 -11   3   0   32.00    1.70
 -11   3   0   31.40    2.30
  10  -3   0   -0.80    1.40
  10  -3   0    1.80    1.00
 -10   3   0    1.10    0.50
 -10   3   0    2.40    0.40
 -10   3   0    1.40    0.70
   9  -3   0   25.20    2.80
   9  -3   0   29.10    2.30
  -9   3   0   25.00    1.60
  -9   3   0   25.60    1.40
  -9   3   0   25.30    1.90
   8  -3   0   -0.30    0.70
   8  -3   0   -0.90    1.10
  -8   3   0    0.20    0.20
  -8   3   0    0.00    0.20
  -8   3   0    0.40    0.40
   7  -3   0   12.10    1.00
   7  -3   0   11.50    1.80
   7  -3   0   12.50    1.50
  -7   3   0   12.80    0.70
  -7   3   0   10.30    1.00
  -7   3   0   13.70    1.20
  -7   3   0   11.50    0.80
  -7   3   0   10.70    0.70
   6  -3   0   51.09    2.60
   6  -3   0   46.40    3.20
   6  -3   0   51.69    3.00
  -6   3   0   48.90    2.20
  -6   3   0   49.99    2.60
  -6   3   0   50.49    2.30
  -6   3   0   51.39    2.30
  -6   3   0   48.40    2.60
  -6   3   0   46.40    2.50
   5  -3   0   18.60    1.90
   5  -3   0   18.50    1.30
   5  -3   0   23.60    1.40
   5  -3   0   19.30    1.60
  -5   3   0   19.30    1.30
  -5   3   0   19.10    1.00
  -5   3   0   19.30    1.30
  -5   3   0   20.90    1.30
  -5   3   0   19.50    1.20
  -5   3   0   19.40    1.00
  -5   3   0   18.60    0.90
  -5   3   0   19.90    1.00
   4  -3   0  207.68    8.50
   4  -3   0  181.68    8.90
   4  -3   0  179.48    8.60
   4  -3   0  181.28    8.40
  -4   3   0  198.88    8.40
  -4   3   0  206.48    8.10
  -4   3   0  193.58    8.20
  -4   3   0  191.68    8.20
  -4   3   0  191.38    8.40
  -4   3   0  190.78    8.40
  -4   3   0  193.08    8.50
   3  -3   0    3.80    1.00
   3  -3   0    3.50    0.60
   3  -3   0    3.10    0.60
   3  -3   0    3.30    0.50
   3  -3   0    3.30    0.30
  -3   3   0    3.90    0.30
  -3   3   0    3.70    0.70
  -3   3   0    2.90    0.50
  -3   3   0    4.00    0.60
  -3   3   0    3.30    0.50
   2  -3   0  286.97   12.90
   2  -3   0  293.07   12.70
   2  -3   0  314.77   13.10
   2  -3   0  328.77   13.10
  -2   3   0  295.17   12.90
  -2   3   0  288.17   12.70
  -2   3   0  305.97   13.10
  -2   3   0  315.47   13.00
  -2   3   0  307.17   13.00
   1  -3   0    6.00    0.40
   1  -3   0    5.50    0.50
   1  -3   0    6.80    0.70
   1  -3   0    6.40    0.80
  -1   3   0    6.40    0.60
  -1   3   0    5.90    0.90
  -1   3   0    7.40    0.70
  -1   3   0    6.10    0.40
  -1   3   0    6.10    0.40
  -1   3   0    5.70    0.50
  -1   3   0    6.60    0.30
   0  -3   0  397.36   16.40
   0  -3   0  389.46   16.30
   0  -3   0  380.76   16.20
   0   3   0  384.16   16.30
   0   3   0  414.06   16.30
   0   3   0  361.36   16.30
  -1  -3   0  103.19    4.30
  -1  -3   0  101.29    4.40
  -1  -3   0  101.79    4.30
  -1  -3   0   97.59    4.40
  -1  -3   0  101.39    4.60
  -1  -3   0  100.19    4.40
   1   3   0  101.59    4.30
   1   3   0  103.79    4.50
   1   3   0  105.29    4.40
   1   3   0  100.19    4.40
   1   3   0  104.49    4.30
   1   3   0   95.39    4.40
  -2  -3   0 1126.29   47.00
  -3  -3   0  125.09    5.40
  -3  -3   0  117.89    5.30
  -3  -3   0  123.59    5.10
  -3  -3   0  124.29    5.10
  -3  -3   0  128.19    5.40
   3   3   0  107.29    5.20
   3   3   0  120.19    5.30
   3   3   0  120.29    5.10
   3   3   0  122.59    5.40
  -4  -3   0  201.58    8.70
  -4  -3   0  205.98    8.70
  -4  -3   0  184.18    8.70
  -4  -3   0  204.18    8.40
  -4  -3   0  197.98    8.40
   4   3   0  201.88    8.60
   4   3   0  201.08    8.40
   4   3   0  198.28    8.40
   4   3   0  201.28    8.70
   4   3   0  196.98    8.60
  -5  -3   0   14.50    0.80
  -5  -3   0   14.40    1.00
  -5  -3   0   14.80    1.00
  -5  -3   0   14.20    1.10
  -5  -3   0   14.80    0.70
   5   3   0   15.50    0.90
   5   3   0   15.30    1.00
   5   3   0   15.10    1.00
   5   3   0   13.80    0.80
   5   3   0   14.30    1.00
  -6  -3   0  140.99    6.10
  -6  -3   0  140.79    6.50
  -6  -3   0  148.89    6.50
   6   3   0  140.29    6.20
   6   3   0  139.89    6.40
   6   3   0  146.79    6.40
   6   3   0  151.58    6.30
  -7  -3   0    0.30    0.30
  -7  -3   0    0.20    0.20
  -7  -3   0    0.20    0.40
  -7  -3   0   -0.20    0.30
   7   3   0   -0.20    0.40
   7   3   0    0.30    0.20
   7   3   0    0.00    0.30
  -8  -3   0    4.00    0.70
  -8  -3   0    5.20    0.70
  -8  -3   0    3.80    0.80
   8   3   0    4.00    0.70
   8   3   0    3.80    0.50
   8   3   0    4.50    0.80
  -9  -3   0    8.20    1.20
  -9  -3   0    8.20    0.90
  -9  -3   0    4.80    0.90
   9   3   0    6.70    1.10
   9   3   0    6.80    0.60
 -10  -3   0   -0.30    0.30
 -10  -3   0   -0.30    0.60
 -10  -3   0   -0.20    0.50
  10   3   0   -0.60    0.90
  10   3   0    0.20    0.30
 -11  -3   0    0.10    0.40
 -11  -3   0    0.60    0.70
  11   3   0    0.80    1.20
  11   3   0    0.30    0.30
 -12  -3   0    5.60    1.10
 -12  -3   0    7.20    1.00
  12   3   0    4.90    0.70
  12  -4   0    3.30    1.90
  12  -4   0    4.30    1.50
 -12   4   0    4.70    1.10
 -12   4   0    3.80    0.50
  11  -4   0    1.80    1.70
  11  -4   0    4.70    1.40
 -11   4   0    1.30    0.70
 -11   4   0    1.60    0.40
  10  -4   0   11.90    2.20
  10  -4   0   11.50    1.90
 -10   4   0   12.70    2.20
 -10   4   0   13.20    0.90
   9  -4   0    7.40    1.50
   9  -4   0    7.30    1.90
  -9   4   0    8.80    1.10
  -9   4   0    8.70    0.70
   8  -4   0   84.99    5.40
   8  -4   0   93.09    4.90
  -8   4   0   89.69    4.50
  -8   4   0   86.69    4.10
  -8   4   0   94.79    4.00
   7  -4   0   69.99    4.50
   7  -4   0   72.79    4.00
   7  -4   0   74.19    3.60
  -7   4   0   67.29    3.10
  -7   4   0   74.99    3.20
  -7   4   0   76.19    3.70
  -7   4   0   63.39    3.50
  -7   4   0   70.69    3.20
   6  -4   0  427.26   18.20
   6  -4   0  436.66   18.50
   6  -4   0  423.46   18.90
   6  -4   0  389.16   18.20
  -6   4   0  412.16   17.70
  -6   4   0  404.36   18.10
  -6   4   0  431.56   17.80
  -6   4   0  439.36   17.80
  -6   4   0  446.56   18.20
   5  -4   0  570.24   24.10
   5  -4   0  513.95   23.80
   5  -4   0  608.74   23.60
   5  -4   0  525.65   23.50
  -5   4   0  554.24   23.50
  -5   4   0  568.34   23.50
  -5   4   0  529.55   23.50
  -5   4   0  564.54   23.10
  -5   4   0  550.54   23.20
  -5   4   0  544.75   23.50
  -5   4   0  555.64   23.00
  -5   4   0  543.75   23.20
   4  -4   0   68.69    3.20
   4  -4   0   57.59    3.30
   4  -4   0   58.39    3.60
   4  -4   0   58.59    3.00
  -4   4   0   63.29    2.70
  -4   4   0   63.49    3.00
  -4   4   0   59.79    3.10
  -4   4   0   60.69    3.00
   3  -4   0  140.09    6.50
   3  -4   0  163.68    6.80
   3  -4   0  150.18    6.80
   3  -4   0  142.09    6.30
  -3   4   0  151.28    6.60
  -3   4   0  146.59    6.30
  -3   4   0  153.48    6.60
  -3   4   0  145.89    6.80
  -3   4   0  147.59    6.60
   2  -4   0 1014.20   42.10
  -2   4   0  965.40   41.90
  -2   4   0 1021.60   42.00
   1  -4   0  254.77   11.00
   1  -4   0  254.57   11.00
   1  -4   0  261.37   10.60
   1  -4   0  247.78   10.60
   1  -4   0  239.68   10.70
  -1   4   0  237.88   10.70
  -1   4   0  250.07   10.60
  -1   4   0  255.97   10.80
  -1   4   0  261.77   10.90
  -1   4   0  258.87   11.10
   0  -4   0   92.59    4.10
   0  -4   0   75.59    3.80
   0  -4   0   86.59    3.70
   0  -4   0   93.89    4.10
   0  -4   0   91.49    3.80
   0   4   0   83.19    3.70
   0   4   0   87.89    3.90
   0   4   0   87.89    3.70
   0   4   0   86.69    3.80
   0   4   0   89.19    4.00
   0   4   0   84.69    3.80
  -1  -4   0  332.97   13.90
  -1  -4   0  334.27   13.90
  -1  -4   0  343.77   14.20
  -1  -4   0  310.57   14.00
  -1  -4   0  347.07   14.10
   1   4   0  324.57   13.90
   1   4   0  341.87   14.20
   1   4   0  315.87   14.00
   1   4   0  345.27   13.90
   1   4   0  330.27   14.00
   1   4   0  335.17   14.10
  -2  -4   0  156.48    6.70
  -2  -4   0  160.08    6.80
  -2  -4   0  165.18    7.10
  -2  -4   0  164.88    6.70
  -2  -4   0  155.78    6.90
  -2  -4   0  159.38    6.90
   2   4   0  160.18    6.80
   2   4   0  150.98    6.70
   2   4   0  157.18    6.90
   2   4   0  165.48    6.70
   2   4   0  159.48    7.00
   2   4   0  150.88    6.70
  -3  -4   0 1072.99   44.80
  -4  -4   0 2404.86  102.49
  -4  -4   0 2414.56  101.39
  -5  -4   0   68.89    3.30
  -5  -4   0   67.69    3.10
  -5  -4   0   65.49    2.80
  -5  -4   0   66.69    3.20
  -5  -4   0   61.49    2.80
   5   4   0   60.79    3.10
   5   4   0   69.09    2.90
   5   4   0   68.19    3.10
   5   4   0   60.29    3.20
   5   4   0   64.19    2.90
  -6  -4   0   24.20    1.50
  -6  -4   0   24.60    1.20
  -6  -4   0   26.30    1.70
   6   4   0   22.30    1.50
   6   4   0   22.80    1.20
   6   4   0   26.00    1.30
   6   4   0   25.00    1.40
  -7  -4   0    0.50    0.50
  -7  -4   0    0.60    0.20
  -7  -4   0    0.50    0.40
   7   4   0    1.10    0.50
   7   4   0    0.90    0.30
   7   4   0    0.60    0.40
   7   4   0    1.10    0.40
  -8  -4   0   11.60    1.30
  -8  -4   0   12.30    1.30
  -8  -4   0   11.60    1.10
   8   4   0   12.40    1.20
   8   4   0   13.10    0.80
  -9  -4   0    4.00    0.90
  -9  -4   0    4.70    0.80
  -9  -4   0    5.90    1.00
   9   4   0    4.50    0.50
   9   4   0    3.70    0.90
 -10  -4   0   19.00    1.80
 -10  -4   0   19.90    1.70
 -10  -4   0   19.30    1.40
  10   4   0   16.30    1.90
  10   4   0   18.50    1.10
 -11  -4   0   -0.30    0.30
 -11  -4   0    0.20    0.60
  11   4   0    1.00    0.40
 -12  -4   0   21.80    1.90
 -12  -4   0   18.70    1.50
  12   4   0   12.80    2.30
  12   4   0   18.60    1.20
  12  -5   0   -0.50    1.00
  12  -5   0    0.10    1.30
 -12   5   0    0.50    0.70
 -12   5   0    0.40    0.30
  11  -5   0   11.10    2.00
  11  -5   0   16.00    2.40
 -11   5   0   20.50    1.80
 -11   5   0   19.30    1.30
  10  -5   0   -0.80    1.30
  10  -5   0   -0.40    0.90
 -10   5   0    0.40    0.30
 -10   5   0   -0.10    0.50
   9  -5   0   31.80    2.70
   9  -5   0   22.10    2.90
  -9   5   0   32.00    2.10
  -9   5   0   29.80    1.50
   8  -5   0   40.20    2.50
   8  -5   0   44.20    3.00
   8  -5   0   38.30    3.40
  -8   5   0   41.30    2.50
  -8   5   0   43.60    2.00
   7  -5   0   31.50    2.40
   7  -5   0   29.80    2.80
   7  -5   0   32.80    2.10
  -7   5   0   30.50    1.50
  -7   5   0   32.70    2.00
  -7   5   0   28.70    1.40
   6  -5   0    8.30    1.10
   6  -5   0    5.20    0.80
   6  -5   0    3.60    1.30
   6  -5   0    7.60    1.30
  -6   5   0    7.30    0.50
  -6   5   0    8.20    0.90
   5  -5   0    0.80    0.40
   5  -5   0    0.70    0.60
   5  -5   0    0.90    0.70
   5  -5   0    0.70    0.90
  -5   5   0    0.70    0.20
  -5   5   0    1.20    0.40
  -5   5   0    1.50    0.40
   4  -5   0   63.49    3.50
   4  -5   0   65.39    3.40
   4  -5   0   58.89    2.80
   4  -5   0   60.39    3.10
  -4   5   0   64.39    3.20
  -4   5   0   64.59    3.10
  -4   5   0   64.59    2.80
  -4   5   0   62.39    3.20
  -4   5   0   76.39    4.30
   3  -5   0   33.40    2.10
   3  -5   0   31.80    1.70
   3  -5   0   31.40    1.50
   3  -5   0   36.20    2.10
  -3   5   0   33.10    1.90
  -3   5   0   32.40    1.90
  -3   5   0   33.10    1.70
  -3   5   0   30.70    1.50
  -3   5   0   31.50    2.10
   2  -5   0   16.30    0.90
   2  -5   0   17.40    1.00
   2  -5   0   18.50    1.30
   2  -5   0   18.70    1.40
  -2   5   0   15.90    1.20
  -2   5   0   14.10    1.50
  -2   5   0   17.00    1.20
  -2   5   0   15.60    1.00
  -2   5   0   17.40    0.90
  -2   5   0   16.20    0.90
   1  -5   0    9.40    1.00
   1  -5   0    9.90    1.10
   1  -5   0   10.10    0.60
   1  -5   0    9.70    0.70
   1  -5   0   10.50    0.60
  -1   5   0   10.40    0.70
  -1   5   0    9.70    0.90
  -1   5   0   10.20    0.60
  -1   5   0   10.00    0.90
  -1   5   0    9.80    0.60
  -1   5   0   10.20    1.30
   0  -5   0  597.04   24.90
   0  -5   0  619.64   25.20
   0  -5   0  580.24   24.70
   0  -5   0  605.84   25.10
   0   5   0  607.04   24.70
   0   5   0  600.94   24.80
   0   5   0  592.94   24.70
   0   5   0  605.44   24.90
   0   5   0  511.15   24.80
  -1  -5   0  104.99    4.80
  -1  -5   0  103.69    4.70
  -1  -5   0  101.69    4.30
  -1  -5   0   99.59    4.30
  -1  -5   0  107.19    4.50
  -1  -5   0   97.69    4.50
   1   5   0  101.09    4.40
   1   5   0  100.69    4.70
   1   5   0   97.59    4.30
   1   5   0   99.89    4.50
   1   5   0  100.89    4.30
   1   5   0  101.19    4.50
  -2  -5   0    0.50    0.10
  -2  -5   0    0.70    0.40
  -2  -5   0    0.50    0.10
  -2  -5   0    0.50    0.20
  -2  -5   0    0.80    0.30
  -2  -5   0    0.30    0.40
   2   5   0    0.60    0.30
   2   5   0    0.30    0.30
   2   5   0    0.40    0.10
   2   5   0    0.50    0.20
   2   5   0    0.70    0.20
   2   5   0    0.60    0.20
  -3  -5   0   19.30    0.90
  -3  -5   0   19.30    1.20
  -3  -5   0   17.00    1.50
  -3  -5   0   18.80    1.10
  -3  -5   0   20.00    0.90
  -3  -5   0   18.10    1.30
   3   5   0   18.30    1.10
   3   5   0   19.60    0.90
   3   5   0   18.50    1.00
   3   5   0   21.50    0.90
   3   5   0   16.80    1.20
   3   5   0   19.50    1.10
  -4  -5   0  139.59    6.00
  -4  -5   0  136.89    5.80
  -4  -5   0  146.59    6.40
  -4  -5   0  141.29    5.80
  -4  -5   0  131.49    6.10
   4   5   0  142.29    5.80
   4   5   0  140.09    6.00
   4   5   0  129.59    6.20
   4   5   0  135.99    5.80
   4   5   0  127.39    6.10
   4   5   0  131.09    5.70
  -5  -5   0  176.98    7.80
  -5  -5   0  174.58    7.20
  -5  -5   0  168.48    7.50
   5   5   0  173.38    7.30
   5   5   0  161.78    7.70
   5   5   0  175.38    7.50
   5   5   0  166.18    7.30
  -6  -5   0    2.10    0.50
  -6  -5   0    1.90    0.60
  -6  -5   0    2.20    0.30
   6   5   0    1.70    0.50
   6   5   0    1.30    0.40
   6   5   0    1.70    0.30
   6   5   0    1.40    0.40
  -7  -5   0   33.30    1.90
  -7  -5   0   31.10    1.50
  -7  -5   0   33.50    2.20
   7   5   0   32.10    1.80
   7   5   0   32.90    1.80
   7   5   0   32.40    1.60
  -8  -5   0    0.60    0.60
  -8  -5   0    0.80    0.40
   8   5   0    0.90    0.30
   8   5   0    1.10    0.60
  -9  -5   0   25.30    1.80
  -9  -5   0   30.20    2.10
  -9  -5   0   26.20    2.10
   9   5   0   26.80    1.40
   9   5   0   25.80    1.90
 -10  -5   0    0.50    0.40
 -10  -5   0    0.00    0.50
 -10  -5   0    0.40    0.70
  10   5   0    0.30    0.30
 -11  -5   0    2.60    0.70
 -11  -5   0    1.80    0.80
  11   5   0    1.70    0.40
  11   5   0   -0.50    1.20
 -12  -5   0    1.50    0.60
  12   5   0    1.60    0.40
  11  -6   0   18.90    2.60
 -11   6   0   20.70    1.90
 -11   6   0   21.60    1.30
  10  -6   0   38.30    3.10
 -10   6   0   36.50    2.50
 -10   6   0   38.90    1.90
   9  -6   0   35.80    2.90
  -9   6   0   35.40    2.40
  -9   6   0   36.90    1.80
   8  -6   0   19.40    1.80
   8  -6   0   21.80    2.20
  -8   6   0   21.30    1.60
  -8   6   0   19.60    1.10
   7  -6   0   57.69    3.50
   7  -6   0   53.39    3.20
  -7   6   0   55.59    2.60
  -7   6   0   57.39    3.10
   6  -6   0   57.69    3.30
   6  -6   0   61.39    3.60
  -6   6   0   59.19    2.60
  -6   6   0   50.29    3.00
  -6   6   0   61.59    3.10
   5  -6   0  274.17   12.20
   5  -6   0  273.77   12.10
   5  -6   0  254.07   11.80
  -5   6   0  262.07   11.80
  -5   6   0  279.87   11.80
  -5   6   0  269.97   11.40
   4  -6   0  301.97   13.00
   4  -6   0  310.97   12.90
   4  -6   0  273.97   12.50
  -4   6   0  272.27   12.60
  -4   6   0  303.37   12.20
  -4   6   0  273.57   12.70
   3  -6   0  403.36   16.50
   3  -6   0  365.36   16.00
   3  -6   0  404.36   16.40
  -3   6   0  370.26   17.00
  -3   6   0  359.46   16.40
  -3   6   0  362.66   15.80
  -3   6   0  365.56   15.80
  -3   6   0  369.06   16.00
   2  -6   0   21.60    1.60
   2  -6   0   17.70    1.00
   2  -6   0   19.20    1.20
   2  -6   0   23.30    1.70
  -2   6   0   19.30    1.00
  -2   6   0   19.80    1.40
  -2   6   0   20.00    1.00
  -2   6   0   18.80    1.10
  -2   6   0   18.10    1.30
  -2   6   0   17.60    1.80
   1  -6   0  153.88    6.50
   1  -6   0  161.08    7.10
   1  -6   0  148.89    6.50
   1  -6   0  156.98    6.40
   1  -6   0  148.29    6.70
  -1   6   0  144.29    6.60
  -1   6   0  151.48    6.50
  -1   6   0  152.68    6.70
  -1   6   0  151.58    7.20
  -1   6   0  147.69    6.90
  -1   6   0  154.68    6.50
   0  -6   0   88.29    4.20
   0  -6   0   86.59    3.70
   0  -6   0   88.49    4.20
   0  -6   0   82.99    3.60
   0   6   0   75.49    3.70
   0   6   0   83.99    3.60
   0   6   0   82.89    3.60
   0   6   0   82.89    3.90
   0   6   0   81.69    4.00
  -1  -6   0  247.78   10.10
  -1  -6   0  240.68   10.20
  -1  -6   0  243.58   10.60
  -1  -6   0  210.58   10.20
  -1  -6   0  227.68   10.00
  -1  -6   0  253.67   10.50
   1   6   0  240.68   10.10
   1   6   0  224.28   10.40
   1   6   0  240.78   10.20
   1   6   0  226.38   10.20
   1   6   0  245.38   10.00
   1   6   0  242.28   10.00
  -2  -6   0    2.00    0.40
  -2  -6   0    2.50    0.40
  -2  -6   0    1.40    0.20
  -2  -6   0    2.30    0.60
  -2  -6   0    1.80    0.60
  -2  -6   0    2.10    0.30
   2   6   0    1.80    0.40
   2   6   0    2.30    0.30
   2   6   0    1.50    0.40
   2   6   0    2.30    0.20
   2   6   0    2.60    0.40
   2   6   0    2.10    0.30
  -3  -6   0    5.80    1.00
  -3  -6   0    5.20    0.60
  -3  -6   0    5.20    0.40
  -3  -6   0    5.00    0.80
  -3  -6   0    5.10    0.50
   3   6   0    6.00    0.40
   3   6   0    5.10    0.50
   3   6   0    5.70    0.60
   3   6   0    5.70    0.40
   3   6   0    5.90    0.70
   3   6   0    5.30    0.60
  -4  -6   0   39.70    2.10
  -4  -6   0   39.40    1.80
  -4  -6   0   40.20    2.00
  -4  -6   0   40.80    2.40
  -4  -6   0   39.10    2.00
   4   6   0   38.00    1.80
   4   6   0   36.90    1.80
   4   6   0   40.80    1.80
   4   6   0   40.30    2.00
  -5  -6   0  343.37   14.80
  -5  -6   0  330.17   14.50
  -5  -6   0  330.27   14.10
   5   6   0  334.47   14.10
   5   6   0  334.47   14.40
   5   6   0  339.87   14.10
   6   6   0  423.16   18.70
   6   6   0  456.45   19.00
   6   6   0  458.05   18.80
  -7  -6   0   17.80    1.70
  -7  -6   0   18.60    1.40
   7   6   0   19.30    1.10
   7   6   0   18.30    1.30
   7   6   0   19.40    1.20
  -8  -6   0    1.30    0.80
  -8  -6   0    1.10    0.50
   8   6   0    1.70    0.50
   8   6   0    1.90    0.40
   8   6   0    0.60    0.60
  -9  -6   0    2.80    0.60
  -9  -6   0    3.50    0.90
  -9  -6   0    4.30    1.00
   9   6   0    4.20    0.90
   9   6   0    4.10    0.50
 -10  -6   0    0.00    0.50
 -10  -6   0   -1.10    0.70
 -10  -6   0    0.00    0.40
  10   6   0   -0.20    0.30
 -11  -6   0    4.50    1.10
 -11  -6   0    1.70    0.60
  11   6   0    3.00    0.50
 -12  -6   0    0.90    0.50
  11  -7   0   -0.20    1.20
 -11   7   0    0.60    0.30
 -11   7   0    0.50    0.80
  10  -7   0    9.00    1.60
 -10   7   0   10.90    0.80
 -10   7   0    9.00    2.00
   9  -7   0    0.30    0.50
   9  -7   0   -0.40    0.90
  -9   7   0    1.30    0.30
  -9   7   0    0.90    0.60
   8  -7   0    1.30    0.80
   8  -7   0    0.40    0.50
   8  -7   0    1.60    1.00
  -8   7   0    0.70    0.30
  -8   7   0    0.70    0.60
   7  -7   0  105.49    5.60
   7  -7   0  103.39    5.90
  -7   7   0  114.69    4.80
  -7   7   0  113.89    5.40
   6  -7   0   20.10    2.10
   6  -7   0   23.10    1.90
  -6   7   0   22.90    1.20
  -6   7   0   22.70    1.60
   5  -7   0   -0.40    0.50
   5  -7   0    0.40    0.80
  -5   7   0    0.10    0.20
  -5   7   0   -0.10    0.20
  -5   7   0    0.10    0.30
   4  -7   0    0.80    0.60
   4  -7   0    0.20    0.70
   4  -7   0    0.20    0.40
  -4   7   0   -0.10    0.30
  -4   7   0    0.50    0.20
  -4   7   0    0.30    0.20
   3  -7   0    1.30    0.40
   3  -7   0    1.70    0.70
   3  -7   0    1.20    0.80
  -3   7   0    1.50    0.40
  -3   7   0    1.00    0.20
  -3   7   0    1.50    0.30
   2  -7   0   18.80    1.20
   2  -7   0   19.10    1.60
   2  -7   0   19.70    1.80
  -2   7   0   19.70    1.00
  -2   7   0   15.80    1.90
  -2   7   0   19.80    1.00
  -2   7   0   16.50    1.10
   1  -7   0   90.99    3.80
   1  -7   0   86.89    4.10
   1  -7   0   91.49    4.60
   1  -7   0   92.09    3.90
   1  -7   0   95.59    4.60
  -1   7   0   80.09    4.00
  -1   7   0   84.59    3.80
  -1   7   0   80.29    4.10
  -1   7   0   93.89    3.90
   0  -7   0    3.00    0.50
   0  -7   0    2.10    0.70
   0  -7   0    2.90    0.90
   0  -7   0    2.80    0.40
   0  -7   0    2.50    0.30
   0   7   0    2.30    0.50
   0   7   0    1.80    0.80
   0   7   0    3.80    0.30
   0   7   0    2.50    0.30
  -1  -7   0    3.60    0.80
  -1  -7   0    4.10    0.50
  -1  -7   0    3.90    0.50
  -1  -7   0    4.20    0.90
   1   7   0    3.80    0.60
   1   7   0    4.00    0.50
   1   7   0    3.40    0.40
   1   7   0    3.90    0.30
  -2  -7   0  206.28   10.20
  -2  -7   0  241.88   10.50
  -2  -7   0  237.18   10.00
  -2  -7   0  264.27   10.30
   2   7   0  245.48   10.20
   2   7   0  224.48   10.10
   2   7   0  233.08   10.00
   2   7   0  242.78   10.00
   2   7   0  232.28   10.20
  -3  -7   0  143.99    6.20
  -3  -7   0  145.89    6.90
  -3  -7   0  141.89    6.50
  -3  -7   0  148.79    6.70
  -3  -7   0  160.08    6.60
   3   7   0  148.09    6.40
   3   7   0  152.68    6.20
   3   7   0  137.19    6.30
   3   7   0  136.09    6.50
   3   7   0  141.49    6.20
  -4  -7   0   21.30    1.70
  -4  -7   0   21.00    1.40
  -4  -7   0   21.10    1.40
   4   7   0   20.00    1.30
   4   7   0   18.00    1.00
   4   7   0   20.00    1.00
   4   7   0   22.10    1.00
  -5  -7   0   36.10    2.00
  -5  -7   0   34.50    2.30
   5   7   0   34.50    1.60
   5   7   0   30.60    1.80
   5   7   0   34.10    1.60
  -6  -7   0   45.00    2.60
  -6  -7   0   47.40    2.90
   6   7   0   48.20    2.50
   6   7   0   49.90    2.20
   6   7   0   47.00    2.20
  -7  -7   0   54.39    4.30
   7   7   0   63.09    2.80
   7   7   0   64.99    2.90
   7   7   0   62.09    3.10
  -8  -7   0    0.10    0.30
  -8  -7   0   -0.30    0.60
   8   7   0   -0.10    0.30
   8   7   0   -0.20    0.50
   8   7   0   -0.40    0.30
  -9  -7   0    1.00    0.70
  -9  -7   0   -0.10    0.60
  -9  -7   0    0.20    0.40
   9   7   0    0.60    0.30
 -10  -7   0    2.60    0.70
 -10  -7   0    3.90    1.00
 -10  -7   0    1.60    0.90
  10   7   0    2.90    0.50
 -11  -7   0    0.20    0.50
 -11  -7   0    1.40    0.80
  11   7   0    1.10    0.40
  10  -8   0    2.10    1.20
 -10   8   0    2.90    0.50
 -10   8   0    3.10    0.60
   9  -8   0   26.70    2.70
  -9   8   0   26.50    1.50
  -9   8   0   28.20    2.20
  -9   8   0   26.80    1.40
   8  -8   0  128.39    7.00
  -8   8   0  127.29    6.90
  -8   8   0  139.99    6.00
  -8   8   0  141.19    5.90
   7  -8   0    4.50    1.60
   7  -8   0   12.50    1.90
  -7   8   0    9.00    1.10
  -7   8   0    8.60    0.70
  -7   8   0    8.10    0.90
   6  -8   0    1.30    0.80
   6  -8   0    1.20    1.00
  -6   8   0    1.00    0.50
  -6   8   0    1.10    0.30
  -6   8   0    1.10    0.30
   5  -8   0   53.69    3.30
   5  -8   0   49.90    3.40
  -5   8   0   53.39    2.50
  -5   8   0   49.50    2.80
  -5   8   0   52.59    2.40
   4  -8   0    1.40    0.90
   4  -8   0    0.20    0.60
  -4   8   0    0.80    0.40
  -4   8   0    1.00    0.30
  -4   8   0    0.60    0.20
   3  -8   0  340.57   14.30
   3  -8   0  302.37   13.80
   3  -8   0  325.57   14.20
  -3   8   0  328.47   13.40
  -3   8   0  281.27   13.60
  -3   8   0  323.07   13.40
   2  -8   0  648.14   27.80
   2  -8   0  663.73   27.80
   2  -8   0  614.54   27.40
  -2   8   0  674.03   27.00
  -2   8   0  645.44   27.00
  -2   8   0  623.74   27.20
   1  -8   0  113.29    5.50
   1  -8   0  123.29    5.90
   1  -8   0  119.49    5.20
   1  -8   0  121.89    5.10
   1  -8   0  127.39    6.00
  -1   8   0  123.29    5.20
  -1   8   0  119.89    5.10
  -1   8   0  107.09    5.30
   0  -8   0   21.20    1.40
   0  -8   0   22.70    1.30
   0  -8   0   25.00    2.00
   0  -8   0   24.30    1.90
   0  -8   0   22.20    1.30
   0   8   0   24.30    1.30
   0   8   0   24.20    1.20
   0   8   0   24.70    1.20
   0   8   0   19.40    2.20
  -1  -8   0  135.49    7.60
  -1  -8   0  139.29    5.80
  -1  -8   0  129.79    6.30
  -1  -8   0  126.49    5.50
  -1  -8   0  124.29    5.80
   1   8   0  125.39    5.70
   1   8   0  125.89    5.50
   1   8   0  116.99    5.70
   1   8   0  129.09    5.70
  -2  -8   0    3.10    0.50
  -2  -8   0    3.50    0.60
  -2  -8   0    2.50    0.70
  -2  -8   0    2.80    0.90
   2   8   0    2.80    0.50
   2   8   0    3.70    0.30
   2   8   0    2.50    0.40
   2   8   0    1.90    0.50
  -3  -8   0    0.20    0.20
  -3  -8   0    0.10    0.60
  -3  -8   0    0.20    0.30
  -3  -8   0    0.50    0.60
   3   8   0    0.20    0.20
   3   8   0    0.30    0.20
   3   8   0    0.10    0.30
   3   8   0    0.40    0.30
  -4  -8   0    6.70    1.10
  -4  -8   0    6.70    0.80
   4   8   0    6.00    0.50
   4   8   0    6.30    0.50
   4   8   0    5.70    0.70
  -5  -8   0    0.40    0.40
  -5  -8   0    1.00    0.70
   5   8   0    0.30    0.40
   5   8   0    0.20    0.20
   5   8   0    0.40    0.20
  -6  -8   0    6.00    1.20
  -6  -8   0    5.40    0.80
   6   8   0    5.70    1.10
   6   8   0    6.00    0.50
   6   8   0    5.60    0.60
  -7  -8   0   85.39    4.90
  -7  -8   0   93.59    4.50
   7   8   0   94.79    4.20
   7   8   0   95.09    4.10
   7   8   0   91.19    4.40
  -8  -8   0   41.10    2.40
  -8  -8   0   36.60    2.70
   8   8   0   38.80    2.30
   8   8   0   39.50    1.90
  -9  -8   0   20.10    1.60
  -9  -8   0   20.90    2.00
   9   8   0   19.70    1.20
 -10  -8   0    0.20    0.70
 -10  -8   0   -0.50    0.40
 -10  -8   0    0.80    0.90
  10   8   0    0.00    0.30
   9  -9   0    0.90    1.00
  -9   9   0    0.60    0.30
  -9   9   0    0.60    0.50
  -8   9   0    0.40    0.30
  -8   9   0   -0.10    0.30
   7  -9   0   45.80    3.20
   7  -9   0   37.00    3.10
  -7   9   0   43.20    2.10
  -7   9   0   44.20    2.70
  -7   9   0   42.00    2.10
   6  -9   0   40.80    3.00
   6  -9   0   36.30    2.80
  -6   9   0   38.00    1.90
  -6   9   0   41.50    1.90
  -6   9   0   32.60    2.20
   5  -9   0  109.09    5.70
   5  -9   0  102.09    5.70
  -5   9   0  107.49    4.70
  -5   9   0  107.09    4.70
   4  -9   0    0.80    1.00
   4  -9   0    0.70    1.10
  -4   9   0    3.00    0.40
  -4   9   0    3.50    0.40
  -4   9   0    2.70    0.60
   3  -9   0   87.79    4.70
   3  -9   0   81.29    4.50
  -3   9   0   74.29    3.80
  -3   9   0   84.39    3.70
  -3   9   0   82.79    3.60
   2  -9   0   21.10    2.00
   2  -9   0   24.60    2.20
  -2   9   0   20.80    1.30
  -2   9   0   24.00    1.20
  -2   9   0   25.00    1.20
   1  -9   0   23.70    1.30
   1  -9   0   30.00    2.40
   1  -9   0   26.90    2.10
  -1   9   0   26.60    1.30
  -1   9   0   25.40    1.50
  -1   9   0   26.00    1.30
   0  -9   0   47.50    3.20
   0  -9   0   58.29    3.40
   0  -9   0   51.89    2.60
   0   9   0   53.39    2.40
   0   9   0   50.79    2.60
   0   9   0   55.59    2.40
  -1  -9   0    4.80    1.00
  -1  -9   0    4.60    0.60
  -1  -9   0    4.50    1.20
   1   9   0    4.20    0.40
   1   9   0    5.20    0.60
   1   9   0    5.00    0.40
  -2  -9   0    7.90    1.30
  -2  -9   0    9.60    1.30
  -2  -9   0    9.10    0.90
   2   9   0    9.30    0.80
   2   9   0    9.20    0.60
   2   9   0    9.40    0.60
  -3  -9   0   62.19    3.00
  -3  -9   0   56.29    3.50
  -3  -9   0   60.39    3.50
   3   9   0   58.79    2.90
   3   9   0   57.89    2.60
   3   9   0   56.99    2.60
  -4  -9   0    1.60    0.90
  -4  -9   0   -0.30    0.30
  -4  -9   0    1.40    0.70
   4   9   0    1.30    0.30
   4   9   0    0.90    0.40
   4   9   0    1.10    0.30
  -5  -9   0   -0.10    0.30
  -5  -9   0   -0.20    0.60
   5   9   0    0.00    0.30
   5   9   0    0.00    0.20
   5   9   0    0.30    0.30
  -6  -9   0   -0.60    0.60
  -6  -9   0   -0.10    0.30
   6   9   0   -0.10    0.20
   6   9   0    0.20    0.40
  -7  -9   0    2.30    0.90
  -7  -9   0    3.80    0.80
   7   9   0    2.40    0.40
   7   9   0    3.00    0.60
  -8  -9   0   17.40    1.80
  -8  -9   0   16.00    1.40
   8   9   0   16.30    1.30
   8   9   0   16.40    1.00
  -9  -9   0   20.00    2.20
  -9  -9   0   19.90    1.60
   9   9   0   21.30    1.20
 -10  -9   0    0.40    1.00
 -10  -9   0   -0.60    0.40
 -10  -9   0    0.50    0.80
  10   9   0    0.00    0.30
   8 -10   0    0.20    1.00
  -8  10   0    1.30    0.40
  -8  10   0    0.90    0.30
   7 -10   0    1.10    1.10
   7 -10   0    0.60    0.90
  -7  10   0    0.80    0.30
  -7  10   0    0.70    0.30
   6 -10   0   80.59    5.00
  -6  10   0   86.59    3.80
  -6  10   0   84.19    3.80
   5 -10   0    0.10    0.80
   5 -10   0   -0.60    0.80
  -5  10   0    0.30    0.20
  -5  10   0    0.20    0.30
   4 -10   0   16.90    1.90
   4 -10   0   17.80    2.10
  -4  10   0   18.60    1.40
  -4  10   0   20.80    1.10
  -4  10   0   18.60    1.10
   3 -10   0   16.40    1.80
   3 -10   0   16.80    2.10
  -3  10   0   17.10    1.00
  -3  10   0   17.60    1.00
  -3  10   0   16.40    1.20
   2 -10   0   26.20    2.40
   2 -10   0   20.10    2.00
  -2  10   0   24.40    1.20
  -2  10   0   21.40    1.40
  -2  10   0   22.50    1.20
   1 -10   0  217.18   10.30
   1 -10   0  201.38   10.20
  -1  10   0  226.68    9.30
  -1  10   0  226.08    9.30
   0 -10   0  111.49    5.20
   0 -10   0  120.29    6.00
   0 -10   0  106.39    6.40
   0  10   0  115.89    4.90
   0  10   0  113.49    5.20
   0  10   0  114.29    5.00
  -1 -10   0   30.70    2.40
  -1 -10   0   29.90    1.80
  -1 -10   0   30.60    2.60
   1  10   0   33.30    1.50
   1  10   0   31.30    1.80
   1  10   0   30.80    1.50
  -2 -10   0    2.90    0.60
  -2 -10   0    5.20    1.10
  -2 -10   0    3.10    1.20
   2  10   0    3.90    0.70
   2  10   0    3.70    0.40
   2  10   0    3.40    0.40
  -3 -10   0   29.70    2.60
  -3 -10   0   30.30    1.90
  -3 -10   0   29.80    2.40
   3  10   0   33.30    1.90
   3  10   0   33.70    1.60
   3  10   0   32.30    1.60
  -4 -10   0    6.70    0.90
  -4 -10   0    8.00    1.40
   4  10   0    7.30    0.80
   4  10   0    7.50    0.60
   4  10   0    7.50    0.60
  -5 -10   0   30.30    1.90
  -5 -10   0   29.20    2.40
   5  10   0   30.80    1.50
   5  10   0   30.00    1.90
  -6 -10   0    0.30    0.40
  -6 -10   0    0.20    0.70
   6  10   0    0.40    0.40
   6  10   0    0.00    0.20
  -7 -10   0    1.50    0.60
  -7 -10   0   -0.30    0.80
   7  10   0    0.70    0.30
   7  10   0    1.50    0.50
  -8 -10   0    7.30    1.50
  -8 -10   0    6.70    1.00
   8  10   0    7.00    0.60
   8  10   0    7.40    1.00
  -9 -10   0   22.10    2.40
  -9 -10   0   23.40    2.10
  -9 -10   0   21.80    1.70
   9  10   0   21.00    1.30
   7 -11   0    1.90    1.30
  -7  11   0    2.20    0.40
  -7  11   0    1.60    0.40
   6 -11   0    9.50    1.80
   6 -11   0   10.00    1.70
  -6  11   0   13.70    0.90
  -6  11   0   13.40    0.90
   5 -11   0    3.70    1.40
   5 -11   0    1.60    1.10
  -5  11   0    2.50    0.50
  -5  11   0    3.00    0.40
   4 -11   0   33.80    2.90
   4 -11   0   30.20    2.90
  -4  11   0   34.70    1.80
  -4  11   0   37.00    1.70
   3 -11   0   29.20    2.60
   3 -11   0   32.30    2.80
  -3  11   0   33.10    1.60
  -3  11   0   32.60    1.60
   2 -11   0    2.70    1.20
   2 -11   0    4.60    1.20
  -2  11   0    2.50    0.40
  -2  11   0    3.00    0.50
   1 -11   0    8.00    1.50
   1 -11   0    7.50    1.30
  -1  11   0    8.40    0.60
  -1  11   0    8.20    0.60
   0 -11   0   -0.40    0.70
   0 -11   0    0.90    1.00
   0  11   0    0.40    0.20
   0  11   0    0.10    0.20
   0  11   0    0.10    0.40
  -1 -11   0   12.50    2.00
  -1 -11   0   16.50    1.90
   1  11   0   16.40    0.90
   1  11   0   15.20    0.90
  -2 -11   0   25.50    2.30
  -2 -11   0   30.40    2.80
  -2 -11   0   27.80    1.80
   2  11   0   30.00    1.50
   2  11   0   29.40    1.50
   2  11   0   30.80    1.80
  -3 -11   0    2.00    0.50
  -3 -11   0    1.20    0.80
   3  11   0    2.10    0.30
   3  11   0    0.80    0.40
  -4 -11   0    0.00    0.40
   4  11   0   -0.20    0.40
   4  11   0    0.80    0.30
  -5 -11   0   12.00    1.20
  -5 -11   0   13.20    1.70
   5  11   0   11.90    1.10
   5  11   0   11.10    0.80
  -6 -11   0    6.70    1.00
  -6 -11   0    5.70    1.20
   6  11   0    6.70    1.00
   6  11   0    7.20    0.60
  -7 -11   0    0.50    1.00
  -7 -11   0    0.90    0.50
   7  11   0    0.80    0.30
   7  11   0   -0.10    0.50
   5 -12   0    6.60    1.80
   5 -12   0    4.40    1.40
  -5  12   0    7.60    0.60
  -5  12   0    6.20    0.70
   4 -12   0   31.30    3.00
   4 -12   0   26.50    2.70
  -4  12   0   32.00    1.60
  -4  12   0   30.60    1.60
   3 -12   0    0.60    1.10
   3 -12   0    1.40    1.00
  -3  12   0    0.30    0.20
  -3  12   0   -0.10    0.30
   2 -12   0   23.30    2.40
   2 -12   0   27.70    2.90
  -2  12   0   27.60    1.40
  -2  12   0   25.90    1.40
   1 -12   0   18.50    2.50
   1 -12   0   17.90    2.10
  -1  12   0   20.20    1.20
  -1  12   0   21.60    1.10
   0 -12   0   36.10    2.90
   0 -12   0   37.40    3.20
   0  12   0   40.60    1.90
   0  12   0   37.30    1.80
  -1 -12   0   41.30    3.50
  -1 -12   0   38.60    3.00
   1  12   0   41.70    2.10
   1  12   0   45.70    2.00
  -2 -12   0   79.19    4.80
   2  12   0   86.69    3.70
  -3 -12   0   -0.30    0.70
   3  12   0   -0.30    0.20
  -4 -12   0   -0.20    0.50
  -4 -12   0   -0.30    0.80
   4  12   0   -0.20    0.20
  -5 -12   0    1.30    0.60
  -5 -12   0    0.50    0.90
   5  12   0    0.30    0.30
  -6 -12   0    8.90    1.20
  -6 -12   0    4.40    1.20
   6  12   0    5.30    0.60
   3 -13   0    0.10    1.00
   3 -13   0   -0.60    1.30
  -3  13   0    0.40    0.30
   2 -13   0   11.40    2.00
   2 -13   0   22.10    2.70
  -2  13   0   15.60    0.90
  -2  13   0   15.10    1.00
   1 -13   0    6.80    1.40
   1 -13   0    9.90    1.90
  -1  13   0    9.30    0.80
  -1  13   0    7.80    0.60
   0 -13   0    0.50    1.30
   0 -13   0    0.30    0.90
   0  13   0    0.00    0.30
  -1 -13   0    8.00    1.60
   1  13   0   10.80    0.70
  -2 -13   0   16.60    2.00
   2  13   0   17.10    1.00
  -3 -13   0   -1.30    0.70
   3  13   0    0.10    0.30
   3  13  -1   13.20    0.80
  -3 -13   1   10.10    1.80
   2  13  -1    5.00    0.60
  -2 -13   1    5.80    1.30
   1  13  -1    0.90    0.30
  -1 -13   1    1.80    1.10
   0  13  -1    0.00    0.20
   0 -13   1   -0.90    1.50
   0 -13   1    0.20    0.90
  -1  13  -1    0.10    0.20
   1 -13   1   -0.50    0.90
   1 -13   1   -0.30    1.30
   2 -13   1    3.40    1.30
   2 -13   1    4.80    1.70
   5  12  -1    8.20    0.70
  -5 -12   1    7.80    1.10
  -5 -12   1    5.40    1.20
   4  12  -1   21.20    1.10
  -4 -12   1   21.40    1.70
  -4 -12   1   17.30    2.00
   3  12  -1    2.10    0.30
  -3 -12   1    1.40    0.90
   2  12  -1   43.10    2.00
  -2 -12   1   38.10    2.90
   1  12  -1   32.40    1.60
  -1 -12   1   31.60    3.10
  -1 -12   1   27.60    2.90
   0  12  -1   42.00    2.00
   0  12  -1   35.90    1.80
   0 -12   1   30.50    2.70
   0 -12   1   33.70    3.20
  -1  12  -1   11.20    0.80
  -1  12  -1   11.30    0.70
   1 -12   1    9.00    1.70
   1 -12   1   11.60    2.00
  -2  12  -1    0.00    0.20
   2 -12   1    0.20    0.80
   2 -12   1    0.30    1.20
  -3  12  -1    2.70    0.50
  -3  12  -1    3.90    0.50
   3 -12   1    1.00    1.00
   3 -12   1    2.40    1.20
  -4  12  -1    0.10    0.30
  -4  12  -1    0.50    0.30
   4 -12   1    2.10    1.20
   4 -12   1    0.10    1.00
  -5  12  -1    2.50    0.40
  -5  12  -1    2.30    0.50
   5 -12   1    1.80    1.20
   5 -12   1    1.00    1.20
   7  11  -1    5.60    0.60
   7  11  -1    6.00    1.00
  -7 -11   1    4.40    0.80
  -7 -11   1    4.40    1.20
   6  11  -1   -0.30    0.40
   6  11  -1    0.00    0.20
  -6 -11   1    0.40    0.50
  -6 -11   1    0.80    0.90
   5  11  -1   35.90    1.80
   5  11  -1   36.70    2.20
  -5 -11   1   36.70    2.30
  -5 -11   1   35.40    2.80
   4  11  -1    1.20    0.30
   4  11  -1    0.50    0.50
  -4 -11   1    0.10    0.40
  -4 -11   1    0.40    0.80
   3  11  -1    0.50    0.30
  -3 -11   1    0.70    0.40
  -3 -11   1    0.70    0.80
   2  11  -1   10.20    0.70
   2  11  -1    8.00    0.90
  -2 -11   1    7.60    1.40
  -2 -11   1    7.00    1.60
   1  11  -1    0.90    0.50
   1  11  -1    0.50    0.30
   1  11  -1    0.60    0.30
  -1 -11   1    1.00    1.10
  -1 -11   1   -0.50    0.70
   0  11  -1    0.70    0.20
   0  11  -1    0.70    0.40
   0  11  -1    0.40    0.30
   0 -11   1    1.60    1.10
   0 -11   1    0.50    0.70
  -1  11  -1    3.50    0.50
  -1  11  -1    3.60    0.40
   1 -11   1    3.70    1.10
   1 -11   1    3.90    1.30
  -2  11  -1    9.80    0.70
  -2  11  -1    9.70    0.70
   2 -11   1    8.80    1.60
   2 -11   1    7.80    1.60
  -3  11  -1   25.10    1.30
  -3  11  -1   23.50    1.30
   3 -11   1   23.70    2.30
   3 -11   1   20.90    2.60
  -4  11  -1    2.90    0.40
  -4  11  -1    2.70    0.40
   4 -11   1    3.10    1.30
   4 -11   1    3.40    1.20
  -5  11  -1    0.40    0.30
  -5  11  -1    1.30    0.40
   5 -11   1    0.50    1.10
   5 -11   1    0.30    1.00
  -6  11  -1    1.70    0.40
  -6  11  -1    1.30    0.40
   6 -11   1    2.10    1.20
   6 -11   1   -0.20    1.00
  -7  11  -1    5.20    0.60
   7 -11   1    4.00    1.30
   8  10  -1   10.50    0.80
   8  10  -1    9.30    1.10
  -8 -10   1    9.60    1.10
  -8 -10   1    7.80    1.50
   7  10  -1   -0.20    0.20
   7  10  -1   -0.30    0.40
  -7 -10   1    0.00    0.70
  -7 -10   1    0.30    0.40
   6  10  -1    0.70    0.30
   6  10  -1    0.80    0.50
  -6 -10   1    0.70    0.70
  -6 -10   1    1.70    0.50
   5  10  -1   51.69    2.40
   5  10  -1   51.69    2.70
  -5 -10   1   49.70    2.80
  -5 -10   1   49.30    3.30
   4  10  -1    1.60    0.30
   4  10  -1    2.30    0.60
  -4 -10   1    1.80    0.80
  -4 -10   1    2.10    0.60
   3  10  -1    9.00    0.60
   3  10  -1    9.10    0.90
   3  10  -1    8.40    0.60
  -3 -10   1    7.60    1.30
  -3 -10   1    8.70    0.90
  -3 -10   1    6.60    1.40
   2  10  -1   20.10    1.00
   2  10  -1   19.00    1.30
  -2 -10   1   17.60    1.30
  -2 -10   1   19.20    1.80
  -2 -10   1   21.50    2.30
   1  10  -1    2.10    0.30
   1  10  -1    1.70    0.30
   1  10  -1    1.30    0.40
  -1 -10   1    0.80    0.70
  -1 -10   1    1.20    1.00
  -1 -10   1    1.30    0.50
   0  10  -1  161.18    6.70
   0  10  -1  165.18    6.70
   0  10  -1  155.18    7.00
   0 -10   1  142.89    6.90
   0 -10   1  164.38    7.80
   0 -10   1  147.49    7.60
  -1  10  -1   80.99    3.60
  -1  10  -1   81.09    3.90
  -1  10  -1   80.29    3.60
   1 -10   1   80.19    4.60
   1 -10   1   78.49    4.50
  -2  10  -1   40.90    1.90
  -2  10  -1   36.00    2.10
  -2  10  -1   38.70    1.90
   2 -10   1   41.80    3.00
   2 -10   1   38.30    2.80
  -3  10  -1   32.50    2.00
  -3  10  -1   36.50    1.80
  -3  10  -1   36.90    1.80
   3 -10   1   35.50    2.70
   3 -10   1   38.20    2.90
  -4  10  -1   25.20    1.30
  -4  10  -1   21.50    1.60
  -4  10  -1   24.10    1.30
   4 -10   1   19.90    2.30
   4 -10   1   20.80    2.10
  -5  10  -1   12.60    0.80
  -5  10  -1   10.80    0.80
  -5  10  -1   10.10    1.10
   5 -10   1    8.90    1.60
   5 -10   1   10.40    1.70
  -6  10  -1    0.90    0.30
  -6  10  -1    1.10    0.30
   6 -10   1    0.10    1.00
   6 -10   1    1.40    1.00
  -7  10  -1    7.80    0.70
  -7  10  -1    7.40    0.60
   7 -10   1    7.60    1.60
  -8  10  -1   -0.30    0.30
  -8  10  -1   -0.20    0.20
   8 -10   1   -0.90    0.80
   9   9  -1   -0.40    0.30
   9   9  -1   -0.20    0.50
  -9  -9   1    0.30    0.40
  -9  -9   1   -0.20    0.70
   8   9  -1    3.00    0.60
   8   9  -1    2.70    0.40
  -8  -9   1    2.10    0.90
  -8  -9   1    3.00    0.70
   7   9  -1    1.50    0.50
   7   9  -1    1.40    0.30
  -7  -9   1    1.70    0.50
  -7  -9   1    2.20    0.90
   6   9  -1   26.10    1.70
   6   9  -1   25.00    1.30
  -6  -9   1   26.00    1.70
  -6  -9   1   23.20    2.10
   5   9  -1    2.20    0.50
   5   9  -1    2.90    0.40
  -5  -9   1    2.50    0.90
  -5  -9   1    2.70    0.60
   4   9  -1    9.60    0.90
   4   9  -1    9.70    0.60
  -4  -9   1    6.20    1.20
  -4  -9   1    9.60    0.90
   3   9  -1  109.19    4.90
   3   9  -1  103.09    4.60
   3   9  -1  105.09    4.60
  -3  -9   1  107.39    5.00
  -3  -9   1  104.99    5.40
  -3  -9   1  106.19    5.50
   2   9  -1    5.10    0.50
   2   9  -1    5.70    0.50
   2   9  -1    5.30    0.70
  -2  -9   1    4.50    1.10
  -2  -9   1    6.10    0.70
  -2  -9   1    6.40    1.10
   1   9  -1    7.30    0.80
   1   9  -1    7.50    0.50
   1   9  -1    8.00    0.60
  -1  -9   1    8.40    0.80
  -1  -9   1    6.50    1.20
  -1  -9   1    7.50    1.30
   0   9  -1   44.90    2.00
   0   9  -1   44.20    2.00
   0   9  -1   44.20    2.30
   0  -9   1   38.40    3.10
   0  -9   1   41.40    2.20
   0  -9   1   47.20    3.40
  -1   9  -1    6.70    0.50
  -1   9  -1    7.30    0.70
  -1   9  -1    7.80    0.60
   1  -9   1    6.60    1.30
   1  -9   1    6.20    0.60
   1  -9   1    7.20    1.20
  -2   9  -1   10.00    0.70
  -2   9  -1    8.90    0.90
  -2   9  -1   10.60    0.70
   2  -9   1    8.50    1.50
   2  -9   1    9.20    1.40
  -3   9  -1    5.50    0.50
  -3   9  -1    3.70    0.50
  -3   9  -1    4.10    0.70
   3  -9   1    3.20    1.00
   3  -9   1    3.40    1.00
  -4   9  -1   22.10    1.60
  -4   9  -1   24.60    1.30
  -4   9  -1   23.90    1.30
   4  -9   1   22.30    2.00
   4  -9   1   24.80    2.40
  -5   9  -1    8.50    0.60
  -5   9  -1    7.40    1.00
  -5   9  -1    9.00    0.70
   5  -9   1    7.30    1.30
   5  -9   1    7.90    1.40
  -6   9  -1    7.80    0.60
  -6   9  -1    6.10    1.50
  -6   9  -1    6.90    0.60
   6  -9   1    4.20    1.20
   6  -9   1    5.10    1.20
  -7   9  -1    1.50    0.30
  -7   9  -1    2.20    0.40
  -7   9  -1    1.40    0.70
   7  -9   1    2.20    1.10
   7  -9   1    1.10    0.90
  -8   9  -1   26.20    1.50
  -8   9  -1   27.20    2.00
  -8   9  -1   26.10    1.40
   8  -9   1   25.00    3.20
  -9   9  -1   11.60    0.90
  -9   9  -1   11.50    0.80
   9  -9   1   12.50    2.10
  10   8  -1    3.60    0.50
 -10  -8   1    3.40    0.80
 -10  -8   1    2.60    1.00
 -10  -8   1    2.50    0.90
   9   8  -1    0.60    0.50
   9   8  -1   -0.50    0.40
  -9  -8   1   -0.20    0.70
  -9  -8   1    0.40    0.40
   8   8  -1    8.30    1.00
   8   8  -1    7.90    0.70
  -8  -8   1    9.30    1.00
  -8  -8   1    7.70    1.40
   7   8  -1   94.09    4.40
   7   8  -1   89.89    4.00
  -7  -8   1   91.89    4.90
  -7  -8   1   88.59    4.50
   6   8  -1   21.10    1.40
   6   8  -1   19.90    1.10
  -6  -8   1   20.80    1.50
  -6  -8   1   21.60    1.80
   5   8  -1    0.60    0.40
   5   8  -1    0.40    0.20
  -5  -8   1    0.40    0.60
  -5  -8   1    0.90    0.40
   4   8  -1    7.00    0.50
   4   8  -1    6.60    0.50
   4   8  -1    6.60    0.70
  -4  -8   1    4.20    0.90
  -4  -8   1    7.90    1.30
  -4  -8   1    6.60    0.80
   3   8  -1  353.96   16.10
   3   8  -1  380.66   15.60
   3   8  -1  378.06   15.70
  -3  -8   1  376.76   16.10
  -3  -8   1  372.66   16.30
  -3  -8   1  371.86   16.50
   2   8  -1   22.60    1.30
   2   8  -1   20.70    1.10
   2   8  -1   18.00    1.20
   2   8  -1   21.40    1.00
  -2  -8   1   21.00    1.10
  -2  -8   1   20.30    1.30
  -2  -8   1   18.70    1.80
  -2  -8   1   22.50    1.80
   1   8  -1   87.19    3.70
   1   8  -1   85.69    4.00
   1   8  -1   85.49    3.70
   1   8  -1   77.79    3.90
  -1  -8   1   84.79    4.10
  -1  -8   1   85.49    3.80
  -1  -8   1   89.29    4.00
  -1  -8   1   84.09    4.50
  -1  -8   1   85.99    4.50
   0   8  -1    2.20    0.40
   0   8  -1    1.50    1.00
   0   8  -1    2.30    0.30
   0   8  -1    2.20    0.30
   0  -8   1    4.20    1.00
   0  -8   1    2.00    0.40
   0  -8   1    1.50    0.70
   0  -8   1    2.30    0.30
   0  -8   1    3.30    0.60
  -1   8  -1    3.30    0.50
  -1   8  -1    3.70    0.40
  -1   8  -1    3.60    0.40
   1  -8   1    3.30    0.30
   1  -8   1    3.60    0.40
   1  -8   1    3.20    0.60
   1  -8   1    4.50    1.00
   1  -8   1    4.40    1.00
  -2   8  -1  152.88    6.20
  -2   8  -1  134.19    6.40
  -2   8  -1  145.99    6.20
   2  -8   1  142.29    7.00
   2  -8   1  143.19    7.00
  -3   8  -1  124.29    5.40
  -3   8  -1  120.69    5.70
  -3   8  -1  127.29    5.40
   3  -8   1  118.19    6.10
   3  -8   1  128.69    6.30
  -4   8  -1  152.18    6.30
  -4   8  -1  149.69    6.40
  -4   8  -1  134.99    6.60
   4  -8   1  138.29    7.30
   4  -8   1  157.08    7.30
  -5   8  -1   43.90    2.20
  -5   8  -1   47.10    2.10
  -5   8  -1   43.50    2.50
   5  -8   1   44.20    3.00
   5  -8   1   48.70    3.10
  -6   8  -1   44.10    2.20
  -6   8  -1   47.40    2.20
  -6   8  -1   45.40    2.60
   6  -8   1   45.60    3.20
   6  -8   1   42.20    3.00
  -7   8  -1   33.60    1.60
  -7   8  -1   28.70    2.10
   7  -8   1   31.20    2.70
   7  -8   1   28.20    2.50
  -8   8  -1    4.80    0.90
  -8   8  -1    5.00    0.60
   8  -8   1    4.00    1.20
  -9   8  -1    2.80    0.90
  -9   8  -1    1.80    0.40
   9  -8   1    1.30    1.00
 -10   8  -1    2.10    1.00
 -10   8  -1    2.00    0.40
  10  -8   1    1.60    1.20
  11   7  -1    2.10    0.40
 -11  -7   1    4.40    1.10
 -11  -7   1    1.80    0.60
  10   7  -1   10.10    0.80
 -10  -7   1   10.20    1.10
 -10  -7   1   11.10    1.70
 -10  -7   1   10.50    1.50
   9   7  -1   14.10    1.20
  -9  -7   1   10.80    1.60
  -9  -7   1   13.30    1.20
   8   7  -1   11.50    0.80
   8   7  -1   11.40    1.00
  -8  -7   1   12.10    1.10
  -8  -7   1   12.40    1.50
   7   7  -1    1.40    0.30
   7   7  -1    1.60    0.50
  -7  -7   1    1.30    0.40
  -7  -7   1    1.10    0.70
   6   7  -1    1.90    0.30
   6   7  -1    2.50    0.40
   6   7  -1    3.20    0.60
  -6  -7   1    3.00    0.80
  -6  -7   1    3.20    0.70
   5   7  -1    0.70    0.20
   5   7  -1    0.70    0.30
   5   7  -1    1.20    0.40
  -5  -7   1    0.80    0.50
  -5  -7   1    0.80    0.40
  -5  -7   1    0.80    0.60
   4   7  -1   95.79    4.20
   4   7  -1   89.69    4.20
   4   7  -1   96.09    4.40
   4   7  -1   99.19    4.10
  -4  -7   1   94.89    4.50
  -4  -7   1   93.59    4.60
  -4  -7   1  100.69    4.90
   3   7  -1   78.89    3.60
   3   7  -1   79.99    3.40
   3   7  -1   76.59    3.40
   3   7  -1   71.59    3.50
  -3  -7   1   78.59    3.70
  -3  -7   1   77.79    3.90
  -3  -7   1   80.09    4.10
   2   7  -1   55.49    2.60
   2   7  -1   58.49    2.50
   2   7  -1   58.39    2.80
   2   7  -1   54.89    2.70
  -2  -7   1   61.69    2.90
  -2  -7   1   62.19    3.20
  -2  -7   1   58.99    3.30
  -2  -7   1   58.29    2.90
  -2  -7   1   58.09    2.60
   1   7  -1  237.48   10.40
   1   7  -1  236.78   10.20
   1   7  -1  237.88   10.30
   1   7  -1  241.78   10.30
  -1  -7   1  241.18   10.80
  -1  -7   1  249.38   10.80
  -1  -7   1  238.68   10.20
  -1  -7   1  243.88   10.50
   0   7  -1    5.40    0.40
   0   7  -1    5.10    0.40
   0   7  -1    3.50    0.70
   0   7  -1    5.80    0.60
   0   7  -1    4.20    1.10
   0  -7   1    5.00    0.40
   0  -7   1    4.90    0.90
   0  -7   1    5.10    0.60
   0  -7   1    5.20    1.00
   0  -7   1    5.40    0.50
  -1   7  -1    3.20    0.50
  -1   7  -1    1.10    0.80
  -1   7  -1    3.20    0.30
  -1   7  -1    3.10    0.30
   1  -7   1    3.20    0.80
   1  -7   1    3.40    0.30
   1  -7   1    2.90    0.40
   1  -7   1    2.70    0.50
   1  -7   1    4.50    0.90
  -2   7  -1   44.10    2.00
  -2   7  -1   38.20    2.60
  -2   7  -1   42.70    1.90
   2  -7   1   38.40    2.20
   2  -7   1   42.80    2.60
   2  -7   1   44.70    2.70
  -3   7  -1    0.50    0.20
  -3   7  -1    0.20    0.30
  -3   7  -1    0.80    0.30
   3  -7   1    1.10    0.80
   3  -7   1    0.20    0.40
   3  -7   1   -0.20    0.50
  -4   7  -1    0.30    0.20
  -4   7  -1    0.70    0.40
  -4   7  -1    0.30    0.20
   4  -7   1    0.90    0.50
   4  -7   1    1.30    0.80
   4  -7   1    1.20    0.70
  -5   7  -1  121.79    5.70
  -5   7  -1  117.89    5.20
   5  -7   1  122.29    6.00
   5  -7   1  120.89    6.20
  -6   7  -1   24.40    1.30
  -6   7  -1   26.80    1.70
   6  -7   1   22.30    2.20
   6  -7   1   23.10    2.00
  -7   7  -1   22.40    1.70
  -7   7  -1   21.00    1.10
   7  -7   1   15.00    2.00
  -8   7  -1   56.79    2.60
  -8   7  -1   56.69    3.20
   8  -7   1   53.79    3.70
  -9   7  -1   32.40    1.60
  -9   7  -1   32.60    2.30
   9  -7   1   30.70    2.70
 -10   7  -1   25.00    1.40
 -10   7  -1   23.90    2.00
  10  -7   1   23.50    2.70
 -11   7  -1    0.40    0.30
 -11   7  -1    0.10    0.70
  11  -7   1    0.30    1.20
  11  -7   1    0.20    0.60
  11   6  -1    6.10    0.70
 -11  -6   1    6.10    1.10
 -11  -6   1    4.60    0.80
  10   6  -1    2.90    0.40
 -10  -6   1    3.80    0.80
 -10  -6   1    3.70    1.00
 -10  -6   1    3.50    1.10
   9   6  -1    1.40    0.40
   9   6  -1    1.40    0.50
  -9  -6   1    1.20    0.50
  -9  -6   1    1.00    0.70
   8   6  -1   12.90    0.80
   8   6  -1   10.00    1.20
   8   6  -1   12.40    1.10
  -8  -6   1   12.40    1.40
  -8  -6   1   11.40    1.10
   7   6  -1   11.80    0.70
   7   6  -1   11.70    1.00
   7   6  -1   10.20    0.90
  -7  -6   1   11.80    1.30
  -7  -6   1    9.70    1.00
   6   6  -1    6.20    0.70
   6   6  -1    5.10    0.50
   6   6  -1    6.80    0.60
  -6  -6   1    4.30    0.80
  -6  -6   1    4.70    0.70
   5   6  -1  272.37   11.70
   5   6  -1  282.97   11.60
   5   6  -1  283.27   11.90
  -5  -6   1  275.87   12.10
  -5  -6   1  265.47   11.60
  -5  -6   1  274.97   12.30
   4   6  -1    4.20    0.60
   4   6  -1    4.20    0.40
   4   6  -1    4.00    0.40
   4   6  -1    3.90    0.40
  -4  -6   1    4.60    0.80
  -4  -6   1    4.80    0.60
  -4  -6   1    3.90    0.60
  -4  -6   1    4.30    0.30
   3   6  -1    9.80    0.80
   3   6  -1    9.30    0.60
   3   6  -1    9.90    0.50
   3   6  -1    9.50    0.60
  -3  -6   1    8.30    0.70
  -3  -6   1   10.90    0.80
  -3  -6   1    9.90    1.10
  -3  -6   1    9.10    0.60
  -3  -6   1   11.50    1.10
  -3  -6   1    9.40    0.50
   2   6  -1  102.29    4.50
   2   6  -1  105.79    4.70
   2   6  -1  110.99    4.50
   2   6  -1   99.99    4.90
   2   6  -1  104.99    4.60
  -2  -6   1  110.49    4.80
  -2  -6   1  106.39    4.90
  -2  -6   1  105.39    4.80
  -2  -6   1  104.49    4.50
  -2  -6   1  104.29    4.60
  -2  -6   1  110.09    5.10
  -2  -6   1  101.79    4.50
   1   6  -1  199.58    9.00
   1   6  -1  220.98    8.90
   1   6  -1  198.78    9.30
   1   6  -1  210.18    9.10
   1   6  -1  204.18    8.90
  -1  -6   1  226.38    9.10
  -1  -6   1  209.98    8.90
  -1  -6   1  214.58    9.20
  -1  -6   1  207.58    9.50
  -1  -6   1  219.58    9.30
  -1  -6   1  202.38    8.90
   0   6  -1   69.69    3.70
   0   6  -1   71.69    3.40
   0   6  -1   77.19    3.30
   0   6  -1   78.59    4.00
   0   6  -1   76.69    3.30
   0   6  -1   76.29    3.50
   0  -6   1   72.59    3.50
   0  -6   1   76.59    3.40
   0  -6   1   76.89    3.90
   0  -6   1   74.19    3.30
   0  -6   1   79.19    3.30
   0  -6   1   79.79    3.80
  -1   6  -1   73.79    3.80
  -1   6  -1   69.69    3.40
  -1   6  -1   62.39    3.30
  -1   6  -1   68.69    3.10
  -1   6  -1   78.39    3.10
  -1   6  -1   68.59    3.50
   1  -6   1   72.19    3.10
   1  -6   1   74.79    3.70
   1  -6   1   71.49    3.20
   1  -6   1   73.09    3.70
   1  -6   1   71.59    3.10
  -2   6  -1    0.20    0.30
  -2   6  -1   -0.10    0.30
  -2   6  -1    0.40    0.20
  -2   6  -1   -0.10    0.60
  -2   6  -1    0.10    0.30
  -2   6  -1    0.20    0.20
   2  -6   1   -0.30    0.60
   2  -6   1    0.30    0.10
   2  -6   1   -0.30    0.20
   2  -6   1    0.10    0.40
  -3   6  -1    9.90    1.30
  -3   6  -1    8.40    0.60
  -3   6  -1    6.90    0.80
  -3   6  -1    8.60    0.80
   3  -6   1    7.80    0.80
   3  -6   1    9.30    1.30
   3  -6   1    9.90    1.10
  -4   6  -1  648.14   27.20
  -4   6  -1  590.64   27.60
  -4   6  -1  644.64   27.50
   4  -6   1  611.54   27.60
   4  -6   1  718.63   27.90
   4  -6   1  686.13   27.90
  -5   6  -1  152.08    6.20
  -5   6  -1  151.58    6.60
  -5   6  -1  131.89    6.60
   5  -6   1  146.29    7.00
   5  -6   1  143.89    6.80
   5  -6   1  135.89    6.60
  -6   6  -1   17.50    1.00
  -6   6  -1   21.20    2.00
   6  -6   1   18.80    1.60
   6  -6   1   17.20    1.90
   6  -6   1   10.70    1.80
  -7   6  -1  101.49    4.80
  -7   6  -1   96.79    4.30
   7  -6   1   90.99    4.90
   7  -6   1   98.99    5.20
  -8   6  -1    2.70    0.40
  -8   6  -1    1.60    0.60
   8  -6   1    3.40    1.10
   8  -6   1    2.60    1.20
   8  -6   1    1.60    0.80
  -9   6  -1    0.20    0.20
  -9   6  -1    0.50    0.50
   9  -6   1    0.60    1.10
   9  -6   1   -0.70    0.80
 -10   6  -1   23.60    1.30
 -10   6  -1   26.50    2.00
  10  -6   1   22.40    2.60
 -11   6  -1   -0.20    0.60
 -11   6  -1   -0.10    0.30
  11  -6   1   -0.30    1.10
  11  -6   1   -0.50    0.90
  12   5  -1   -0.10    0.30
 -12  -5   1    0.80    0.50
 -12  -5   1    0.90    0.80
  11   5  -1    0.70    0.30
 -11  -5   1    0.10    0.40
 -11  -5   1    0.10    0.60
  10   5  -1    2.60    0.40
 -10  -5   1    0.50    0.50
 -10  -5   1    1.80    0.80
 -10  -5   1    1.80    0.70
   9   5  -1    3.50    1.50
   9   5  -1    5.70    0.60
  -9  -5   1    6.30    1.20
  -9  -5   1    6.60    0.90
   8   5  -1   79.29    3.80
   8   5  -1   74.39    3.50
   8   5  -1   76.99    3.70
  -8  -5   1   79.89    3.90
  -8  -5   1   75.79    4.10
   7   5  -1  170.88    7.20
   7   5  -1  174.48    7.40
   7   5  -1  166.88    7.40
  -7  -5   1  168.98    7.80
  -7  -5   1  154.98    7.50
   6   5  -1    2.10    0.40
   6   5  -1    2.30    0.50
   6   5  -1    1.60    0.30
  -6  -5   1    1.30    0.60
  -6  -5   1    1.40    0.20
  -6  -5   1    2.10    0.60
   5   5  -1   32.00    1.70
   5   5  -1   30.10    1.50
   5   5  -1   32.00    1.50
  -5  -5   1   30.90    1.40
  -5  -5   1   32.80    2.00
  -5  -5   1   30.90    1.80
   4   5  -1   79.29    3.50
   4   5  -1   82.89    4.00
   4   5  -1   81.69    3.60
   4   5  -1   89.69    3.60
   4   5  -1   84.19    3.80
  -4  -5   1   82.89    3.80
  -4  -5   1   83.19    3.70
  -4  -5   1   71.49    3.90
  -4  -5   1   73.59    3.70
  -4  -5   1   89.99    4.10
  -4  -5   1   85.09    3.50
  -4  -5   1   84.09    3.70
   3   5  -1    8.00    0.50
   3   5  -1    8.00    0.50
   3   5  -1    8.80    0.70
   3   5  -1    8.60    1.00
   3   5  -1    8.20    0.50
  -3  -5   1    8.40    0.70
  -3  -5   1    8.30    0.50
  -3  -5   1    7.30    0.70
  -3  -5   1    8.90    0.50
  -3  -5   1    8.20    0.90
  -3  -5   1    8.50    0.80
  -3  -5   1    8.30    0.50
   2   5  -1   21.90    0.90
   2   5  -1   21.20    1.30
   2   5  -1   19.70    1.10
   2   5  -1   19.30    1.00
   2   5  -1   21.50    1.20
  -2  -5   1   18.60    1.20
  -2  -5   1   21.00    1.40
  -2  -5   1   21.50    1.20
  -2  -5   1   19.40    1.00
  -2  -5   1   21.30    1.00
  -2  -5   1   19.80    1.00
  -2  -5   1   21.30    1.50
   1   5  -1    7.90    0.40
   1   5  -1    6.60    0.70
   1   5  -1    7.80    0.60
   1   5  -1    7.30    0.60
   1   5  -1    7.10    0.40
  -1  -5   1    7.30    0.80
  -1  -5   1    7.60    0.60
  -1  -5   1    8.20    0.60
  -1  -5   1    8.00    0.50
  -1  -5   1    7.00    0.90
  -1  -5   1    7.20    0.40
   0   5  -1   32.00    1.40
   0   5  -1   31.50    1.40
   0   5  -1   37.40    2.10
   0   5  -1   33.70    1.70
   0   5  -1   32.10    1.60
   0   5  -1   29.60    1.80
   0  -5   1   30.70    1.50
   0  -5   1   34.10    1.90
   0  -5   1   32.70    1.50
   0  -5   1   27.00    1.60
   0  -5   1   34.10    1.40
   0  -5   1   28.90    1.90
  -1   5  -1  227.18    9.30
  -1   5  -1  225.58    9.80
  -1   5  -1  220.18    9.30
  -1   5  -1  222.08    9.50
  -1   5  -1  214.88    9.60
  -1   5  -1  204.18    9.40
   1  -5   1  227.68    9.30
   1  -5   1  214.18    9.30
   1  -5   1  223.58    9.70
   1  -5   1  225.38    9.80
   1  -5   1  209.38    9.50
  -2   5  -1    1.80    0.40
  -2   5  -1    1.70    0.40
  -2   5  -1    2.30    0.30
  -2   5  -1    2.30    0.50
  -2   5  -1    4.00    0.80
   2  -5   1    2.50    0.40
   2  -5   1    3.40    0.70
   2  -5   1    2.10    0.30
   2  -5   1    2.60    0.60
  -3   5  -1   43.40    2.20
  -3   5  -1   44.50    2.30
  -3   5  -1   42.30    2.30
  -3   5  -1   44.00    2.00
  -3   5  -1   48.00    2.50
   3  -5   1   39.60    2.20
   3  -5   1   47.60    2.50
   3  -5   1   39.30    2.00
   3  -5   1   47.20    2.50
  -4   5  -1   10.50    1.10
  -4   5  -1   10.40    0.60
  -4   5  -1   11.20    0.90
  -4   5  -1   10.70    0.90
   4  -5   1   12.90    1.10
   4  -5   1    9.30    0.90
   4  -5   1   11.10    1.40
   4  -5   1    8.70    1.30
  -5   5  -1    7.10    0.80
  -5   5  -1    6.50    0.50
  -5   5  -1    6.00    0.80
   5  -5   1    5.20    1.00
   5  -5   1    5.40    1.40
   5  -5   1    6.70    0.90
   5  -5   1    5.90    1.00
  -6   5  -1    0.60    0.40
  -6   5  -1    0.30    0.40
  -6   5  -1    0.20    0.20
   6  -5   1    1.80    1.20
   6  -5   1    0.10    0.50
   6  -5   1    0.30    0.70
  -7   5  -1   46.20    2.60
  -7   5  -1   45.70    2.10
   7  -5   1   43.10    2.60
   7  -5   1   43.40    3.40
   7  -5   1   44.50    2.90
  -8   5  -1    7.30    0.60
  -8   5  -1    8.10    1.00
   8  -5   1    4.10    1.60
   8  -5   1    6.30    1.40
   8  -5   1    5.40    1.00
  -9   5  -1   78.69    3.50
  -9   5  -1   74.39    4.10
   9  -5   1   80.39    5.10
   9  -5   1   77.39    4.50
 -10   5  -1   28.20    1.50
 -10   5  -1   29.40    2.10
  10  -5   1   23.50    3.10
  10  -5   1   28.40    2.80
 -11   5  -1   20.30    1.90
 -11   5  -1   21.90    1.20
  11  -5   1   17.30    2.60
  11  -5   1   19.10    3.00
 -12   5  -1   35.80    1.80
 -12   5  -1   35.60    2.60
  12  -5   1   33.70    3.40
  12   4  -1    7.10    0.80
 -12  -4   1    6.90    1.00
 -12  -4   1    7.80    1.40
  11   4  -1    4.10    0.60
  11   4  -1    3.30    1.60
 -11  -4   1    4.20    0.80
 -11  -4   1    4.60    1.00
  10   4  -1    1.10    0.30
 -10  -4   1    0.10    0.60
 -10  -4   1    1.30    0.50
 -10  -4   1    0.70    0.50
   9   4  -1   76.49    3.50
   9   4  -1   73.09    4.00
  -9  -4   1   73.89    4.10
  -9  -4   1   78.59    3.90
  -9  -4   1   80.39    4.10
   8   4  -1   48.80    2.50
   8   4  -1   48.70    2.30
   8   4  -1   46.70    2.70
  -8  -4   1   46.20    2.60
  -8  -4   1   49.60    2.80
   7   4  -1   79.29    3.70
   7   4  -1   74.19    3.40
   7   4  -1   83.89    3.70
  -7  -4   1   73.99    3.40
  -7  -4   1   77.69    3.80
   6   4  -1   92.09    4.10
   6   4  -1   97.09    4.40
   6   4  -1   93.29    4.50
   6   4  -1  100.09    4.30
  -6  -4   1   87.99    4.40
  -6  -4   1   94.39    4.10
  -6  -4   1   96.29    4.60
   5   4  -1   24.80    1.40
   5   4  -1   21.50    1.60
   5   4  -1   24.30    1.50
   5   4  -1   25.60    1.20
  -5  -4   1   28.20    1.70
  -5  -4   1   24.50    1.50
  -5  -4   1   24.70    1.20
  -5  -4   1   25.60    1.40
  -5  -4   1   24.10    1.30
  -5  -4   1   26.40    1.20
   4   4  -1  392.06   17.10
   4   4  -1  390.46   16.70
   4   4  -1  388.46   16.80
   4   4  -1  420.26   16.80
   4   4  -1  412.76   17.00
  -4  -4   1  400.16   17.20
  -4  -4   1  392.76   16.80
  -4  -4   1  404.86   16.80
  -4  -4   1  418.36   16.70
  -4  -4   1  405.96   17.00
  -4  -4   1  375.26   17.10
   3   4  -1  552.04   23.30
   3   4  -1  588.04   23.20
   3   4  -1  542.45   23.30
   3   4  -1  546.75   23.60
   3   4  -1  564.04   23.50
  -3  -4   1  580.54   23.70
  -3  -4   1  512.75   23.50
  -3  -4   1  566.94   23.20
  -3  -4   1  559.24   23.40
   2   4  -1    1.20    0.30
   2   4  -1    0.90    0.10
   2   4  -1    0.40    0.20
   2   4  -1    0.90    0.20
   2   4  -1    1.50    0.20
  -2  -4   1    1.20    0.40
  -2  -4   1    0.80    0.10
  -2  -4   1    1.00    0.20
  -2  -4   1    1.50    0.40
  -2  -4   1    0.90    0.10
  -2  -4   1    0.70    0.20
   1   4  -1   65.29    2.70
   1   4  -1   61.29    2.80
   1   4  -1   58.69    2.70
   1   4  -1   64.99    2.90
   1   4  -1   63.69    3.00
  -1  -4   1   61.49    3.10
  -1  -4   1   62.09    2.70
  -1  -4   1   67.79    2.70
  -1  -4   1   60.79    2.70
  -1  -4   1   63.19    3.00
  -1  -4   1   61.29    2.90
  -1  -4   1   63.19    2.90
   0   4  -1    3.40    0.40
   0   4  -1    3.10    0.50
   0   4  -1    2.70    0.70
   0   4  -1    3.80    0.50
   0   4  -1    3.40    0.20
   0   4  -1    2.70    0.30
   0  -4   1    2.70    0.20
   0  -4   1    2.60    0.40
   0  -4   1    3.20    0.30
   0  -4   1    2.90    0.50
   0  -4   1    3.40    0.60
   0  -4   1    3.30    0.20
  -1   4  -1  657.03   27.00
  -1   4  -1  661.23   27.30
  -1   4  -1  638.44   27.00
  -1   4  -1  616.54   26.90
  -1   4  -1  627.04   26.90
   1  -4   1  636.34   27.20
   1  -4   1  658.93   27.20
   1  -4   1  678.03   26.90
   1  -4   1  634.04   26.90
   1  -4   1  629.24   27.10
  -2   4  -1   88.09    4.10
  -2   4  -1   95.39    4.10
  -2   4  -1   89.19    4.30
  -2   4  -1   86.59    3.90
  -2   4  -1   91.49    4.20
   2  -4   1   87.29    3.90
   2  -4   1   96.79    4.30
   2  -4   1   94.59    4.30
   2  -4   1   87.59    4.10
  -3   4  -1   -0.10    0.30
  -3   4  -1    0.40    0.50
  -3   4  -1    0.50    0.30
  -3   4  -1    0.40    0.30
  -3   4  -1    0.40    0.20
   3  -4   1    0.20    0.50
   3  -4   1    0.40    0.10
   3  -4   1    0.90    0.40
   3  -4   1    0.20    0.20
  -4   4  -1   21.50    1.10
  -4   4  -1   21.10    1.30
  -4   4  -1   23.40    1.40
  -4   4  -1   19.60    1.30
  -4   4  -1   20.30    1.40
   4  -4   1   24.40    1.50
   4  -4   1   21.90    1.60
   4  -4   1   20.20    1.00
   4  -4   1   18.90    2.00
   4  -4   1   20.80    1.30
  -5   4  -1  107.69    5.20
  -5   4  -1  119.09    5.40
  -5   4  -1  124.49    5.50
  -5   4  -1  110.99    5.20
  -5   4  -1  113.39    5.00
   5  -4   1  124.19    6.10
   5  -4   1  123.69    5.40
   5  -4   1  107.59    5.40
   5  -4   1  115.99    5.60
  -6   4  -1  193.08    8.20
  -6   4  -1  198.68    8.10
  -6   4  -1  176.88    8.40
  -6   4  -1  204.38    8.70
  -6   4  -1  186.38    8.10
   6  -4   1  200.58    8.60
   6  -4   1  165.08    9.00
   6  -4   1  196.08    8.90
   6  -4   1  208.68    9.30
  -7   4  -1  238.88    9.90
  -7   4  -1  219.48    9.30
  -7   4  -1  211.78    9.30
  -7   4  -1  192.98    9.50
  -7   4  -1  221.58    9.40
   7  -4   1  228.98    9.70
   7  -4   1  217.18   10.50
   7  -4   1  225.98   10.10
  -8   4  -1    0.10    0.20
  -8   4  -1    0.10    0.40
  -8   4  -1    0.20    0.20
   8  -4   1    1.70    1.30
   8  -4   1   -0.10    0.40
   8  -4   1    1.00    0.80
  -9   4  -1   75.49    3.30
  -9   4  -1   74.19    3.90
   9  -4   1   64.99    4.70
 -10   4  -1    5.00    0.60
 -10   4  -1    4.40    0.90
  10  -4   1    4.50    1.40
  10  -4   1    3.20    1.70
 -11   4  -1   23.70    1.30
  11  -4   1   21.40    2.60
 -12   4  -1   13.50    1.60
 -12   4  -1   13.70    0.90
  12  -4   1    7.80    1.80
  12  -4   1   10.00    2.40
  12   3  -1    1.80    2.00
  12   3  -1    1.20    0.40
 -12  -3   1    2.80    0.70
 -12  -3   1    1.60    0.80
  11   3  -1    2.90    0.50
 -11  -3   1    2.90    0.80
 -11  -3   1    2.20    0.60
  10   3  -1   10.70    1.70
  10   3  -1   11.80    0.90
 -10  -3   1   11.80    1.10
 -10  -3   1   11.20    1.40
 -10  -3   1   12.60    1.40
   9   3  -1    8.00    0.70
   9   3  -1    9.70    1.40
  -9  -3   1    8.20    1.20
  -9  -3   1    9.40    1.00
  -9  -3   1    8.60    1.10
   8   3  -1   14.20    1.40
   8   3  -1   14.60    0.90
  -8  -3   1   16.50    1.30
  -8  -3   1   14.90    1.20
   7   3  -1  108.99    5.00
   7   3  -1  105.99    4.80
   7   3  -1  109.49    5.20
   7   3  -1  119.19    5.10
  -7  -3   1  111.09    5.10
  -7  -3   1  104.19    4.70
  -7  -3   1  111.89    5.20
   6   3  -1  152.38    6.50
   6   3  -1  137.89    6.60
   6   3  -1  137.89    6.30
   6   3  -1  150.18    6.40
  -6  -3   1  156.78    6.70
  -6  -3   1  142.39    6.20
  -6  -3   1  150.58    6.60
   5   3  -1    9.90    0.80
   5   3  -1   11.60    0.80
   5   3  -1    9.70    0.60
   5   3  -1   10.50    0.90
  -5  -3   1   11.40    0.60
  -5  -3   1   11.90    1.00
  -5  -3   1   11.20    0.80
  -5  -3   1   10.40    0.60
  -5  -3   1   12.40    0.90
  -5  -3   1   10.30    0.60
   4   3  -1  385.46   17.20
   4   3  -1  405.46   17.50
   4   3  -1  413.06   17.40
   4   3  -1  424.06   17.20
  -4  -3   1  390.66   17.40
  -4  -3   1  431.16   17.50
  -4  -3   1  390.56   17.20
  -4  -3   1  432.56   17.10
  -4  -3   1  421.06   17.40
   3   3  -1  189.98    8.10
   3   3  -1  207.68    8.10
   3   3  -1  181.68    8.30
   3   3  -1  190.68    8.40
   3   3  -1  195.98    8.10
  -3  -3   1  188.58    8.30
  -3  -3   1  205.38    8.10
  -3  -3   1  191.38    8.10
  -3  -3   1  183.88    8.30
  -3  -3   1  189.68    8.10
  -2  -3   1  596.54   24.60
  -2  -3   1  574.44   24.50
   1   3  -1  121.29    5.50
   1   3  -1  125.09    5.40
   1   3  -1  127.19    5.40
   1   3  -1  130.29    5.40
   1   3  -1  133.49    5.70
  -1  -3   1  126.79    5.40
  -1  -3   1  131.29    5.40
  -1  -3   1  128.69    5.40
  -1  -3   1  127.39    5.50
  -1  -3   1  137.59    5.50
  -1  -3   1  117.19    5.60
  -1  -3   1  126.59    5.70
   0   3  -1    2.70    0.20
   0   3  -1    2.50    0.30
   0   3  -1    2.20    0.40
   0   3  -1    1.90    0.50
   0   3  -1    2.30    0.20
   0  -3   1    2.10    0.20
   0  -3   1    2.40    0.20
   0  -3   1    2.10    0.30
   0  -3   1    2.30    0.30
   0  -3   1    2.40    0.40
   0  -3   1    3.30    0.50
  -1   3  -1  111.19    4.90
  -1   3  -1  115.09    5.10
  -1   3  -1  110.19    4.90
  -1   3  -1  107.59    4.70
  -1   3  -1  114.99    4.90
   1  -3   1  111.69    4.70
   1  -3   1  121.79    5.00
   1  -3   1  107.39    4.70
   1  -3   1  115.89    5.00
   1  -3   1  100.79    4.90
  -2   3  -1  121.49    5.40
  -2   3  -1  124.39    5.50
  -2   3  -1  125.29    5.70
  -2   3  -1  119.99    5.30
  -2   3  -1  127.89    5.40
   2  -3   1  127.99    5.50
   2  -3   1  130.69    5.50
   2  -3   1  120.09    5.40
   2  -3   1  122.89    5.80
   2  -3   1  118.39    5.30
  -3   3  -1  241.68   10.20
  -3   3  -1  241.48   10.30
  -3   3  -1  223.48   10.10
  -3   3  -1  242.68   10.30
  -3   3  -1  241.28   10.20
   3  -3   1  237.48   10.30
   3  -3   1  228.58   10.10
   3  -3   1  269.27   10.40
   3  -3   1  230.28   10.40
   3  -3   1  231.38   10.60
  -4   3  -1    4.60    0.60
  -4   3  -1    3.40    0.50
  -4   3  -1    3.50    0.30
  -4   3  -1    3.30    0.60
  -4   3  -1    3.50    0.30
  -4   3  -1    4.30    0.50
  -4   3  -1    3.20    0.20
  -4   3  -1    3.50    0.40
   4  -3   1    4.50    0.80
   4  -3   1    3.50    0.50
   4  -3   1    3.30    0.60
   4  -3   1    4.90    1.00
  -5   3  -1    1.10    0.40
  -5   3  -1    1.90    0.50
  -5   3  -1    1.20    0.30
  -5   3  -1    1.80    0.40
  -5   3  -1    1.60    0.20
  -5   3  -1    1.60    0.20
  -5   3  -1    1.70    0.30
  -5   3  -1    1.60    0.40
   5  -3   1    2.10    0.90
   5  -3   1    0.70    0.60
   5  -3   1    2.00    0.50
   5  -3   1    2.20    0.50
  -6   3  -1  110.49    4.70
  -6   3  -1  101.49    4.80
  -6   3  -1  114.69    5.10
  -6   3  -1  104.09    4.90
  -6   3  -1  108.49    4.70
  -6   3  -1  109.79    4.60
   6  -3   1  103.19    5.10
   6  -3   1  111.79    4.90
   6  -3   1  103.69    5.50
   6  -3   1  108.19    5.30
  -7   3  -1   85.39    3.80
  -7   3  -1   92.69    4.30
  -7   3  -1   74.89    3.90
  -7   3  -1   89.99    3.90
  -7   3  -1   83.19    3.70
   7  -3   1   81.79    4.70
   7  -3   1   87.39    3.90
   7  -3   1   86.59    4.50
  -8   3  -1    4.90    0.50
  -8   3  -1    5.00    0.90
  -8   3  -1    4.10    0.50
   8  -3   1    4.30    1.40
   8  -3   1    3.60    1.00
  -9   3  -1    7.80    0.80
  -9   3  -1    9.10    1.20
  -9   3  -1    9.20    0.70
   9  -3   1    8.90    1.50
   9  -3   1    7.20    1.80
 -10   3  -1   25.70    1.60
 -10   3  -1   27.50    2.00
 -10   3  -1   27.50    1.40
  10  -3   1   28.50    2.60
  10  -3   1   23.70    2.90
 -11   3  -1   24.70    2.10
 -11   3  -1   28.30    1.50
  11  -3   1   30.00    3.20
  11  -3   1   26.00    2.80
 -12   3  -1    0.30    0.30
 -12   3  -1    0.70    0.70
  12  -3   1   -0.80    1.70
  13   2  -1    0.00    0.40
 -13  -2   1   -0.50    0.70
 -13  -2   1    0.30    0.50
  12   2  -1    1.80    2.40
  12   2  -1    5.40    0.70
 -12  -2   1    4.60    0.80
 -12  -2   1    5.90    1.30
  11   2  -1   12.30    0.90
  11   2  -1   13.50    2.20
 -11  -2   1   12.40    1.20
 -11  -2   1   12.10    1.40
  10   2  -1   46.90    2.30
  10   2  -1   41.90    3.30
 -10  -2   1   46.30    2.60
 -10  -2   1   51.39    2.90
 -10  -2   1   46.00    2.80
   9   2  -1   26.20    1.40
   9   2  -1   26.90    2.20
  -9  -2   1   25.50    1.80
  -9  -2   1   29.10    2.00
  -9  -2   1   27.40    1.70
   8   2  -1   19.10    1.10
   8   2  -1   21.10    1.70
  -8  -2   1   19.20    1.30
  -8  -2   1   20.20    1.40
  -8  -2   1   23.00    1.70
  -8  -2   1   18.10    1.00
  -8  -2   1   17.80    1.50
  -8  -2   1   18.10    0.90
   7   2  -1   58.29    2.70
   7   2  -1   63.29    3.10
  -7  -2   1   55.99    2.60
  -7  -2   1   64.49    3.00
  -7  -2   1   57.59    3.10
  -7  -2   1   58.29    2.50
  -7  -2   1   59.19    3.00
  -7  -2   1   53.99    2.60
   6   2  -1    7.30    0.50
   6   2  -1    8.50    0.70
   6   2  -1    8.40    0.90
   6   2  -1    8.50    0.70
  -6  -2   1    7.50    0.50
  -6  -2   1    8.10    0.80
  -6  -2   1    7.50    0.50
  -6  -2   1    8.00    0.70
  -6  -2   1    7.70    0.60
  -6  -2   1    8.00    0.50
  -6  -2   1    7.50    0.40
  -6  -2   1    7.50    0.80
   5   2  -1    2.50    0.40
   5   2  -1    1.70    0.30
   5   2  -1    2.10    0.40
   5   2  -1    2.50    0.50
  -5  -2   1    2.40    0.30
  -5  -2   1    2.80    0.30
  -5  -2   1    2.90    0.30
  -5  -2   1    2.30    0.30
  -5  -2   1    3.00    0.40
  -5  -2   1    1.80    0.30
  -5  -2   1    2.70    0.50
  -5  -2   1    2.40    0.20
   4   2  -1  408.36   16.40
   4   2  -1  369.06   16.30
   4   2  -1  379.66   16.60
   4   2  -1  394.46   16.50
  -4  -2   1  386.76   16.40
  -4  -2   1  390.66   16.30
  -4  -2   1  388.86   16.30
  -4  -2   1  374.06   16.30
  -4  -2   1  397.16   16.50
  -4  -2   1  406.06   16.60
  -4  -2   1  399.36   16.60
   3   2  -1  590.24   25.80
   3   2  -1  620.14   25.60
  -3  -2   1  618.14   25.50
  -3  -2   1  623.04   25.80
   2   2  -1 1292.97   94.49
  -2  -2   1 1476.05   56.99
  -2  -2   1 1291.57   79.59
  -2  -2   1 1220.38   93.39
   1   2  -1 1454.05   97.69
  -1  -2   1 1485.65   82.49
  -1  -2   1 1345.77   96.89
   0   2  -1  364.86   14.50
   0  -2   1  308.87   14.30
   0  -2   1  344.47   14.30
  -1   2  -1    4.10    0.30
  -1   2  -1    4.40    0.40
  -1   2  -1    4.00    0.20
  -1   2  -1    3.70    0.60
  -1   2  -1    4.10    0.50
   1  -2   1    4.00    0.50
   1  -2   1    3.80    0.40
   1  -2   1    3.20    0.70
   1  -2   1    3.70    0.60
   1  -2   1    4.60    0.30
   1  -2   1    4.10    0.20
  -2   2  -1   74.99    3.20
  -2   2  -1   72.69    3.30
  -2   2  -1   72.59    3.00
  -2   2  -1   67.99    3.10
  -2   2  -1   73.79    3.20
  -2   2  -1   72.29    3.30
   2  -2   1   75.49    3.40
   2  -2   1   69.09    3.30
   2  -2   1   70.19    3.10
   2  -2   1   66.49    3.20
   2  -2   1   72.49    3.00
   2  -2   1   76.79    3.20
  -3   2  -1  307.27   12.80
  -3   2  -1  308.77   12.70
  -3   2  -1  302.17   12.70
  -3   2  -1  301.77   12.60
  -3   2  -1  294.87   12.70
  -3   2  -1  311.17   12.50
  -3   2  -1  280.17   12.60
   3  -2   1  296.77   12.60
   3  -2   1  290.77   12.90
   3  -2   1  312.97   12.70
   3  -2   1  290.97   12.90
   3  -2   1  296.07   12.80
  -4   2  -1  311.77   13.30
  -4   2  -1  321.97   13.30
  -4   2  -1  315.17   13.40
  -4   2  -1  292.07   13.20
  -4   2  -1  316.07   13.40
  -4   2  -1  336.77   13.30
   4  -2   1  303.57   13.50
   4  -2   1  341.47   13.40
   4  -2   1  304.97   13.70
   4  -2   1  306.57   13.70
   4  -2   1  315.97   13.30
  -5   2  -1   67.19    3.00
  -5   2  -1   64.69    3.10
  -5   2  -1   66.69    3.00
  -5   2  -1   72.59    3.10
  -5   2  -1   69.49    3.30
  -5   2  -1   69.19    3.20
  -5   2  -1   66.09    3.00
   5  -2   1   65.89    3.50
   5  -2   1   69.09    3.10
   5  -2   1   66.19    3.40
   5  -2   1   66.19    3.30
  -6   2  -1   35.00    1.80
  -6   2  -1   35.10    1.70
  -6   2  -1   39.50    2.10
  -6   2  -1   37.70    1.90
  -6   2  -1   36.80    1.70
  -6   2  -1   35.70    1.80
   6  -2   1   34.40    2.40
   6  -2   1   34.70    2.20
   6  -2   1   33.20    2.00
  -7   2  -1   76.49    3.50
  -7   2  -1   83.89    4.00
  -7   2  -1   82.49    3.70
  -7   2  -1   76.89    3.50
  -7   2  -1   74.19    3.70
   7  -2   1   78.49    4.30
   7  -2   1   85.59    4.20
  -8   2  -1  267.47   11.40
  -8   2  -1  243.88   11.20
  -8   2  -1  274.57   11.80
  -8   2  -1  271.97   11.20
   8  -2   1  261.77   12.00
   8  -2   1  258.77   12.20
  -9   2  -1   56.19    2.60
  -9   2  -1   59.09    3.30
  -9   2  -1   53.39    2.90
   9  -2   1   60.69    3.50
   9  -2   1   54.39    3.70
 -10   2  -1   -0.20    0.30
 -10   2  -1   -0.40    0.50
 -10   2  -1    0.60    0.30
  10  -2   1   -0.40    0.90
  10  -2   1    0.00    1.30
 -11   2  -1    5.90    0.60
 -11   2  -1    5.00    1.00
  11  -2   1    4.00    1.40
  11  -2   1    4.40    1.80
 -12   2  -1    1.00    0.30
 -12   2  -1   -0.30    0.60
  12  -2   1   -2.20    1.50
 -13   2  -1    0.60    0.80
 -13   2  -1   -0.10    0.30
  13  -2   1   -5.00    1.80
  13   1  -1    3.20    2.30
  13   1  -1    4.20    0.60
 -13  -1   1    3.30    0.80
 -13  -1   1    5.80    1.30
  12   1  -1   98.49    4.50
  12   1  -1   89.49    6.10
 -12  -1   1   92.89    4.80
 -12  -1   1  106.39    5.30
  11   1  -1    5.50    1.80
  11   1  -1    4.40    0.60
 -11  -1   1    2.10    0.60
 -11  -1   1    2.60    1.20
  10   1  -1   14.80    1.00
  10   1  -1   15.50    2.10
 -10  -1   1   14.00    1.40
 -10  -1   1   14.20    1.50
 -10  -1   1   13.90    1.20
   9   1  -1   11.10    0.80
  -9  -1   1   10.20    1.00
  -9  -1   1   11.10    1.20
  -9  -1   1    9.60    0.70
  -9  -1   1   10.60    1.10
   8   1  -1   91.29    4.00
   8   1  -1   91.29    4.70
  -8  -1   1   88.89    4.00
  -8  -1   1   91.19    4.50
  -8  -1   1   88.89    4.30
  -8  -1   1   88.29    4.50
  -8  -1   1   92.59    4.30
   7   1  -1   10.20    1.30
   7   1  -1    9.50    0.70
  -7  -1   1   11.00    0.90
  -7  -1   1   11.50    1.10
  -7  -1   1   11.10    0.90
  -7  -1   1   11.90    0.70
  -7  -1   1    9.70    0.70
  -7  -1   1   11.90    0.90
  -7  -1   1   11.80    1.10
   6   1  -1    2.00    0.30
   6   1  -1    2.60    0.70
  -6  -1   1    2.00    0.40
  -6  -1   1    1.90    0.40
  -6  -1   1    2.20    0.40
  -6  -1   1    2.10    0.40
  -6  -1   1    1.90    0.50
  -6  -1   1    2.60    0.30
  -6  -1   1    2.20    0.30
  -6  -1   1    3.10    0.50
   5   1  -1  370.46   16.20
   5   1  -1  401.06   16.40
   5   1  -1  383.16   16.30
  -5  -1   1  365.96   16.30
  -5  -1   1  398.76   16.20
  -5  -1   1  382.06   16.30
  -5  -1   1  370.26   16.10
  -5  -1   1  386.76   16.20
  -5  -1   1  407.56   16.40
   4   1  -1  393.96   16.50
   4   1  -1  379.16   16.50
   4   1  -1  382.66   16.50
   4   1  -1  379.96   16.30
  -4  -1   1  388.96   16.50
  -4  -1   1  392.16   16.30
  -4  -1   1  400.46   16.50
  -4  -1   1  396.36   16.40
  -4  -1   1  389.76   16.30
  -4  -1   1  398.06   16.30
  -4  -1   1  389.46   16.50
   3   1  -1   95.89    4.20
   3   1  -1   98.19    4.30
   3   1  -1   93.89    4.30
   3   1  -1   97.59    4.30
  -3  -1   1  100.49    4.40
  -3  -1   1   98.99    4.20
  -3  -1   1   97.09    4.20
  -3  -1   1  101.49    4.30
  -3  -1   1  102.79    4.20
  -3  -1   1   97.79    4.30
  -3  -1   1  102.79    4.30
  -3  -1   1   97.19    4.20
   2   1  -1  631.84   27.00
   2   1  -1  658.43   26.90
   1   1  -1  157.78    6.90
   1   1  -1  161.98    6.80
  -1  -1   1  164.38    6.80
  -1  -1   1  167.08    6.90
   0   1  -1 3112.99  155.28
   0  -1   1 3230.58  160.28
  -1   1  -1 1076.39   46.40
  -1   1  -1 1132.89   68.49
  -1   1  -1 1100.19   58.29
   1  -1   1 1116.79   58.49
   1  -1   1 1100.69   46.50
  -2   1  -1 1906.51  105.69
  -2   1  -1 1754.62   92.29
  -2   1  -1 1931.71   78.99
   2  -1   1 1888.91   94.09
   2  -1   1 1884.91   78.99
  -3   1  -1  649.83   27.20
  -3   1  -1  665.43   27.30
  -3   1  -1  650.93   27.30
   3  -1   1  659.33   27.40
   3  -1   1  641.04   27.20
   3  -1   1  645.74   27.20
   3  -1   1  651.63   27.40
  -4   1  -1  311.07   13.00
  -4   1  -1  311.67   13.20
  -4   1  -1  305.97   13.00
  -4   1  -1  320.87   13.00
  -4   1  -1  304.37   12.90
   4  -1   1  294.27   13.10
   4  -1   1  300.47   13.00
   4  -1   1  294.87   13.20
   4  -1   1  313.57   13.10
   4  -1   1  312.97   12.90
  -5   1  -1   40.10    1.80
  -5   1  -1   36.50    1.80
  -5   1  -1   36.90    1.80
  -5   1  -1   37.20    1.70
  -5   1  -1   37.10    1.70
  -5   1  -1   39.00    2.10
   5  -1   1   38.30    2.10
   5  -1   1   33.90    2.10
   5  -1   1   34.90    2.00
   5  -1   1   36.40    1.70
   5  -1   1   36.40    1.80
  -6   1  -1   39.50    1.90
  -6   1  -1   37.00    1.90
  -6   1  -1   37.10    1.80
  -6   1  -1   35.90    1.80
  -6   1  -1   36.90    1.90
  -6   1  -1   40.90    2.20
   6  -1   1   40.20    2.30
   6  -1   1   37.60    1.90
   6  -1   1   36.00    2.20
   6  -1   1   38.80    1.80
  -7   1  -1  105.59    5.00
  -7   1  -1  117.79    5.10
  -7   1  -1  117.39    5.40
   7  -1   1  118.09    5.50
   7  -1   1  109.39    5.00
   7  -1   1  113.49    5.50
   7  -1   1  108.69    5.10
  -8   1  -1    0.60    0.70
  -8   1  -1    0.50    0.50
  -8   1  -1    0.60    0.20
  -8   1  -1    0.90    0.40
   8  -1   1    0.50    0.60
   8  -1   1    0.90    0.30
   8  -1   1    1.10    0.90
  -9   1  -1   75.99    4.00
  -9   1  -1   75.69    3.70
   9  -1   1   77.19    4.30
   9  -1   1   72.49    3.50
   9  -1   1   74.59    4.20
 -10   1  -1    3.20    0.60
 -10   1  -1    3.20    0.80
  10  -1   1    1.90    1.00
  10  -1   1    2.40    1.20
 -11   1  -1    5.40    1.10
 -11   1  -1    5.30    0.80
  11  -1   1    3.50    1.70
 -12   1  -1    1.30    0.70
 -12   1  -1    0.70    0.30
  12  -1   1   -0.90    1.60
 -13   1  -1   43.40    3.00
 -13   1  -1   45.00    2.20
  13   0  -1   -1.50    2.20
 -13   0   1    0.60    0.70
  12   0  -1    2.90    2.10
  12   0  -1    7.80    0.80
 -12   0   1    6.90    1.00
 -12   0   1    6.50    1.10
  11   0  -1   37.50    2.00
  11   0  -1   32.90    3.40
 -11   0   1   35.60    2.30
 -11   0   1   38.70    2.60
  10   0  -1    3.10    0.50
 -10   0   1    2.30    0.60
 -10   0   1    3.00    0.80
   9   0  -1  124.99    6.30
   9   0  -1  115.39    5.70
   9   0  -1  119.49    5.40
  -9   0   1  121.29    5.70
  -9   0   1  131.79    6.00
   8   0  -1   39.80    2.70
   8   0  -1   37.30    1.90
   8   0  -1   43.10    2.30
  -8   0   1   35.60    2.30
  -8   0   1   39.80    2.10
  -8   0   1   39.30    2.10
  -8   0   1   34.20    2.00
  -8   0   1   38.90    2.50
   7   0  -1    0.00    0.20
   7   0  -1   -0.20    0.70
   7   0  -1    0.50    0.50
  -7   0   1    0.20    0.40
  -7   0   1   -0.30    0.20
  -7   0   1    0.30    0.20
  -7   0   1    0.30    0.30
  -7   0   1    0.70    0.50
  -7   0   1    0.40    0.30
  -7   0   1    0.10    0.40
   6   0  -1  370.46   15.80
   6   0  -1  350.86   15.40
   6   0  -1  374.76   15.70
  -6   0   1  373.16   15.60
  -6   0   1  356.76   15.40
  -6   0   1  381.16   15.80
  -6   0   1  358.46   15.50
  -6   0   1  364.46   15.40
  -6   0   1  352.46   15.50
  -6   0   1  370.26   15.50
  -6   0   1  370.36   15.70
  -6   0   1  355.96   15.30
   5   0  -1  396.86   16.30
   5   0  -1  358.56   16.00
   5   0  -1  388.76   16.40
  -5   0   1  384.86   16.20
  -5   0   1  363.06   16.00
  -5   0   1  378.36   16.00
  -5   0   1  392.56   16.20
  -5   0   1  379.66   16.20
  -5   0   1  390.26   16.40
  -5   0   1  371.76   16.20
  -5   0   1  390.96   16.00
  -5   0   1  375.26   16.20
   4   0  -1    5.30    0.40
   4   0  -1    6.00    0.50
   4   0  -1    7.30    0.90
   4   0  -1    6.30    0.70
  -4   0   1    5.70    0.40
  -4   0   1    5.60    0.60
  -4   0   1    5.50    0.50
  -4   0   1    5.90    0.50
  -4   0   1    5.50    0.50
  -4   0   1    5.70    0.50
  -4   0   1    5.10    0.60
  -4   0   1    5.70    0.40
   3   0  -1  424.16   20.60
   3   0  -1  509.45   20.40
  -3   0   1  483.85   20.40
  -3   0   1  498.25   20.30
  -3   0   1  491.95   20.40
  -3   0   1  492.55   20.40
  -3   0   1  491.05   20.40
   2   0  -1  132.99    5.70
   2   0  -1  129.79    5.80
   2   0  -1  139.09    5.70
   2   0  -1  133.59    5.60
  -2   0   1  144.39    5.70
  -2   0   1  131.59    5.70
  -2   0   1  136.79    5.70
  -2   0   1  135.49    5.60
  -2   0   1  126.09    5.70
  -2   0   1  131.49    5.60
  -2   0   1  125.39    5.70
   1   0  -1 1089.49   51.69
   1   0  -1 1036.60   48.30
  -1   0   1 1076.29   48.10
  -1   0   1 1035.40   51.99
   0   0   1  380.36   20.60
   0   0   1  327.97   14.70
  -1   0  -1  428.36   19.00
  -1   0  -1  460.05   32.60
   1   0   1  455.75   29.10
   1   0   1  446.36   19.00
  -2   0  -1  785.12   49.00
  -2   0  -1  917.81   56.69
   2   0   1  832.82   35.10
   2   0   1  762.22   49.80
  -3   0  -1  185.38    8.10
  -3   0  -1  191.78    8.00
  -3   0  -1  185.18    7.90
  -3   0  -1  187.48    8.00
  -3   0  -1  190.48    8.00
   3   0   1  186.88    8.00
   3   0   1  183.38    8.00
   3   0   1  189.78    8.00
   3   0   1  191.48    8.10
   3   0   1  191.88    7.90
  -4   0  -1   10.20    0.70
  -4   0  -1   10.90    0.60
  -4   0  -1   11.70    0.90
  -4   0  -1   11.60    0.70
  -4   0  -1    9.90    0.60
  -4   0  -1   10.20    0.60
  -4   0  -1   11.20    0.60
   4   0   1    9.80    0.70
   4   0   1    9.50    0.60
   4   0   1   10.10    0.80
   4   0   1   10.70    0.80
  -5   0  -1   26.80    1.50
  -5   0  -1   24.60    1.20
  -5   0  -1   22.20    1.40
  -5   0  -1   25.50    1.30
  -5   0  -1   24.30    1.20
  -5   0  -1   24.80    1.30
  -5   0  -1   24.30    1.20
  -5   0  -1   24.30    1.30
   5   0   1   24.90    1.50
   5   0   1   21.80    1.40
   5   0   1   24.60    1.30
   5   0   1   24.30    1.20
  -6   0  -1  281.07   11.80
  -6   0  -1  304.87   12.00
  -6   0  -1  275.27   11.80
  -6   0  -1  264.77   11.80
  -6   0  -1  280.57   11.80
  -6   0  -1  267.77   11.70
  -6   0  -1  284.47   12.20
   6   0   1  266.27   12.50
   6   0   1  288.07   11.80
   6   0   1  278.47   12.10
   6   0   1  268.17   11.90
  -7   0  -1   -0.10    0.20
  -7   0  -1   -0.10    0.30
  -7   0  -1    0.30    0.20
  -7   0  -1   -0.30    0.30
  -7   0  -1   -0.30    0.30
   7   0   1    0.20    0.30
   7   0   1   -0.50    0.50
   7   0   1    0.40    0.60
   7   0   1    0.40    0.30
  -8   0  -1  109.59    5.10
  -8   0  -1  100.69    4.60
  -8   0  -1  107.19    4.90
  -8   0  -1   92.29    4.60
   8   0   1  106.49    5.10
   8   0   1  104.69    4.60
   8   0   1  108.79    5.20
  -9   0  -1   75.99    3.90
  -9   0  -1   75.09    3.60
   9   0   1   71.59    3.40
   9   0   1   66.99    3.80
   9   0   1   75.99    4.10
 -10   0  -1   96.89    4.70
 -10   0  -1  104.89    5.10
  10   0   1   97.79    4.40
  10   0   1   90.39    5.00
  10   0   1   96.19    5.30
 -11   0  -1    0.50    0.40
  11   0   1    0.40    0.40
  11   0   1   -0.80    1.10
 -12   0  -1   -0.30    0.50
 -12   0  -1    0.30    0.40
  12   0   1    0.30    0.40
 -13   0  -1   -0.20    0.60
  13   0   1    1.80    1.90
  13  -1  -1   -1.70    1.80
 -13   1   1    0.20    0.30
 -13   1   1    1.20    0.80
  12  -1  -1   60.49    5.20
 -12   1   1   78.09    3.40
 -12   1   1   73.09    4.10
 -11   1   1   -0.20    0.60
 -11   1   1    0.20    0.40
  10  -1  -1  202.18   11.60
  10  -1  -1  236.28   10.10
  10  -1  -1  240.48   11.40
 -10   1   1  233.08   10.40
 -10   1   1  256.37   10.80
   9  -1  -1   36.30    3.00
   9  -1  -1   31.20    1.80
   9  -1  -1   32.20    2.30
  -9   1   1   34.90    2.00
  -9   1   1   33.70    2.00
  -9   1   1   34.00    2.20
   8  -1  -1   22.00    1.80
   8  -1  -1   22.60    2.30
   8  -1  -1   22.40    1.20
  -8   1   1   24.60    1.70
  -8   1   1   17.80    1.80
  -8   1   1   23.60    1.40
  -8   1   1   18.70    1.50
  -8   1   1   21.30    1.50
   7  -1  -1   42.90    2.50
   7  -1  -1   42.10    2.90
   7  -1  -1   41.80    2.10
  -7   1   1   43.90    2.40
  -7   1   1   40.50    2.30
  -7   1   1   45.10    2.50
  -7   1   1   40.60    2.00
  -7   1   1   44.60    2.20
  -7   1   1   44.70    2.30
   6  -1  -1  138.19    6.50
   6  -1  -1  147.59    6.30
   6  -1  -1  130.19    5.90
  -6   1   1  132.79    6.10
  -6   1   1  140.29    6.30
  -6   1   1  130.79    6.00
  -6   1   1  147.09    6.10
  -6   1   1  131.69    6.00
  -6   1   1  136.09    6.20
  -6   1   1  133.89    5.90
   5  -1  -1   61.29    3.00
   5  -1  -1   69.49    3.50
   5  -1  -1   69.19    3.30
  -5   1   1   67.89    3.20
  -5   1   1   66.29    3.10
  -5   1   1   65.09    3.10
  -5   1   1   69.09    3.30
  -5   1   1   67.99    3.10
  -5   1   1   68.69    3.00
  -5   1   1   66.69    3.30
  -5   1   1   72.69    3.10
  -5   1   1   64.89    2.90
   4  -1  -1  137.39    5.80
   4  -1  -1  128.99    6.10
   4  -1  -1  136.39    6.00
   4  -1  -1  120.89    5.70
  -4   1   1  132.09    5.60
  -4   1   1  138.89    5.90
  -4   1   1  128.39    5.80
  -4   1   1  130.49    5.60
  -4   1   1  131.19    5.70
  -4   1   1  136.29    5.80
  -4   1   1  130.49    5.90
  -4   1   1  140.59    6.50
   3  -1  -1  351.86   15.40
   3  -1  -1  372.06   15.80
   3  -1  -1  355.46   15.60
  -3   1   1  379.96   15.50
  -3   1   1  367.56   15.60
  -3   1   1  384.26   15.60
  -3   1   1  360.26   15.40
  -3   1   1  370.56   15.60
  -3   1   1  368.76   15.40
   2  -1  -1  603.74   24.80
  -2   1   1  573.84   24.80
  -2   1   1  592.74   24.90
  -2   1   1  594.64   24.90
  -1   1   1 1269.37   52.99
   0  -1  -1  163.98    6.70
   0  -1  -1  153.28    6.60
   0  -1  -1  148.99    6.50
   0   1   1  161.78    6.70
   0   1   1  155.78    6.50
   0   1   1  158.88    6.70
  -1  -1  -1  398.56   16.80
  -1  -1  -1  342.27   30.10
   1   1   1  399.66   16.80
  -2  -1  -1 2305.47  129.19
   2   1   1 2731.63  134.69
  -3  -1  -1  194.88    7.90
  -3  -1  -1  182.08    7.80
  -3  -1  -1  184.28    7.80
  -3  -1  -1  180.68    8.00
  -3  -1  -1  193.38    7.90
  -3  -1  -1  182.08    7.70
  -3  -1  -1  187.78    7.90
   3   1   1  177.18    7.80
   3   1   1  180.18    7.80
   3   1   1  183.18    7.90
   3   1   1  189.48    7.80
  -4  -1  -1   83.69    4.00
  -4  -1  -1   85.29    3.70
  -4  -1  -1   85.29    3.70
  -4  -1  -1   83.69    3.70
  -4  -1  -1   85.59    3.80
  -4  -1  -1   87.09    3.90
  -4  -1  -1   88.59    3.80
   4   1   1   85.69    3.90
   4   1   1   87.19    3.70
   4   1   1   83.49    3.70
   4   1   1   85.59    3.80
   4   1   1   87.89    3.80
  -5  -1  -1    3.60    0.30
  -5  -1  -1    3.30    0.50
  -5  -1  -1    2.90    0.50
  -5  -1  -1    3.50    0.40
  -5  -1  -1    3.20    0.50
  -5  -1  -1    3.60    0.30
   5   1   1    3.40    0.50
   5   1   1    3.00    0.40
   5   1   1    2.50    0.50
   5   1   1    4.10    0.50
   5   1   1    3.60    0.40
  -6  -1  -1  238.18    9.90
  -6  -1  -1  241.08   10.00
  -6  -1  -1  228.48    9.90
  -6  -1  -1  221.38    9.70
  -6  -1  -1  233.58   10.20
  -6  -1  -1  222.18    9.70
  -6  -1  -1  224.28    9.70
   6   1   1  230.18    9.80
   6   1   1  223.18   10.00
   6   1   1  247.28   10.60
   6   1   1  226.18    9.90
  -7  -1  -1   56.79    2.70
  -7  -1  -1   60.99    2.80
  -7  -1  -1   62.89    3.20
  -7  -1  -1   67.69    3.00
  -7  -1  -1   57.99    2.70
  -7  -1  -1   60.49    2.90
   7   1   1   56.79    2.70
   7   1   1   62.29    3.00
   7   1   1   54.79    2.90
   7   1   1   60.69    3.10
  -8  -1  -1   27.60    1.90
  -8  -1  -1   23.50    1.30
  -8  -1  -1   22.80    1.50
  -8  -1  -1   25.80    1.50
  -8  -1  -1   30.60    1.60
   8   1   1   25.30    1.40
   8   1   1   27.00    1.80
   8   1   1   26.60    1.70
  -9  -1  -1   12.90    1.30
  -9  -1  -1   13.40    1.10
  -9  -1  -1   11.80    1.00
   9   1   1   13.90    1.60
   9   1   1   13.80    1.70
   9   1   1   13.50    0.90
 -10  -1  -1   30.60    2.10
 -10  -1  -1   39.30    2.50
  10   1   1   35.60    1.80
  10   1   1   37.40    2.70
 -11  -1  -1    3.00    0.70
 -11  -1  -1    3.30    0.90
  11   1   1    3.40    0.60
  11   1   1    3.90    1.50
 -12  -1  -1    2.70    0.70
 -12  -1  -1    3.00    0.80
  12   1   1    2.50    0.50
  12   1   1    2.20    1.40
 -13  -1  -1    0.60    0.70
  13   1   1   -0.80    1.80
  13   1   1    0.10    0.40
  13  -2  -1   11.80    2.70
 -13   2   1   12.00    0.90
 -13   2   1   13.70    2.00
  12  -2  -1    1.80    1.70
 -12   2   1    0.40    0.30
 -12   2   1    0.30    0.60
  11  -2  -1    1.60    1.00
  11  -2  -1    0.40    1.60
 -11   2   1    0.90    0.50
 -11   2   1    1.20    0.70
 -11   2   1    1.10    0.30
  10  -2  -1   12.40    1.70
  10  -2  -1   10.90    2.20
 -10   2   1   10.10    1.00
 -10   2   1   12.50    0.80
 -10   2   1   10.60    1.30
   9  -2  -1   25.50    2.90
   9  -2  -1   35.30    2.50
  -9   2   1   32.50    1.90
  -9   2   1   33.90    1.60
  -9   2   1   32.30    2.20
  -9   2   1   31.90    1.90
   8  -2  -1    4.20    1.50
   8  -2  -1    5.70    1.10
  -8   2   1    5.10    0.70
  -8   2   1    5.00    0.90
  -8   2   1    5.70    0.90
  -8   2   1    5.50    0.50
  -8   2   1    5.10    0.70
  -8   2   1    3.80    0.50
   7  -2  -1  140.09    6.50
   7  -2  -1  142.09    6.90
  -7   2   1  133.79    5.90
  -7   2   1  141.99    6.40
  -7   2   1  127.99    6.30
  -7   2   1  141.89    6.20
  -7   2   1  132.99    6.30
  -7   2   1  142.59    6.20
   6  -2  -1   23.00    3.10
   6  -2  -1   20.20    1.60
   6  -2  -1   21.20    1.40
  -6   2   1   21.80    1.40
  -6   2   1   20.20    1.00
  -6   2   1   20.20    1.20
  -6   2   1   19.80    1.40
  -6   2   1   19.70    1.30
  -6   2   1   21.80    1.20
  -6   2   1   20.00    1.10
   5  -2  -1   -0.10    0.40
   5  -2  -1    0.50    0.30
   5  -2  -1   -0.50    0.70
  -5   2   1   -0.10    0.20
  -5   2   1   -0.20    0.30
  -5   2   1    0.30    0.40
  -5   2   1    0.20    0.20
  -5   2   1    0.10    0.10
  -5   2   1    0.30    0.20
  -5   2   1    0.20    0.10
  -5   2   1    0.50    0.40
  -5   2   1    0.00    0.10
   4  -2  -1  748.63   33.60
   4  -2  -1  774.92   33.40
   4  -2  -1  804.92   33.20
  -4   2   1  807.92   33.10
  -4   2   1  819.12   33.00
  -4   2   1  823.62   33.30
  -4   2   1  777.22   33.00
  -4   2   1  784.82   33.20
  -4   2   1  765.32   33.30
  -4   2   1  793.02   33.00
   3  -2  -1   28.30    1.70
   3  -2  -1   32.80    1.60
   3  -2  -1   26.90    2.00
  -3   2   1   27.70    1.30
  -3   2   1   29.70    1.40
  -3   2   1   27.40    1.30
  -3   2   1   27.90    1.30
  -3   2   1   32.70    1.60
  -3   2   1   26.60    1.50
  -3   2   1   27.60    1.30
  -3   2   1   28.40    1.70
   2  -2  -1   32.40    1.60
   2  -2  -1   36.50    1.90
   2  -2  -1   38.60    1.80
   2  -2  -1   32.80    1.50
   2  -2  -1   34.50    1.50
  -2   2   1   32.80    1.50
  -2   2   1   36.20    1.80
  -2   2   1   33.10    1.50
  -2   2   1   35.00    1.60
  -2   2   1   36.50    2.00
  -2   2   1   36.20    1.80
   1  -2  -1  540.15   22.30
   1  -2  -1  566.74   22.30
  -1   2   1  486.65   22.00
  -1   2   1  519.05   22.20
   0  -2  -1    2.40    0.20
   0  -2  -1    2.40    0.40
   0  -2  -1    1.70    0.20
   0  -2  -1    2.50    0.20
   0  -2  -1    2.20    0.20
   0  -2  -1    2.90    0.40
   0   2   1    3.20    0.50
   0   2   1    2.30    0.20
   0   2   1    2.00    0.20
   0   2   1    2.50    0.20
   0   2   1    2.50    0.40
   0   2   1    2.40    0.20
  -1  -2  -1    2.80    0.50
  -1  -2  -1    2.80    0.20
  -1  -2  -1    2.30    0.30
  -1  -2  -1    3.20    0.30
  -1  -2  -1    2.50    0.20
  -1  -2  -1    2.80    0.20
   1   2   1    2.90    0.30
   1   2   1    2.70    0.50
   1   2   1    3.30    0.30
   1   2   1    3.00    0.20
   1   2   1    3.10    0.40
   1   2   1    3.10    0.20
  -2  -2  -1 4719.03  244.28
   2   2   1 5043.50  254.77
   2   2   1 5049.49  246.08
  -3  -2  -1    1.80    0.40
  -3  -2  -1    1.40    0.20
  -3  -2  -1    1.60    0.20
  -3  -2  -1    1.60    0.30
  -3  -2  -1    1.50    0.30
   3   2   1    1.60    0.20
   3   2   1    1.30    0.20
   3   2   1    1.40    0.30
   3   2   1    1.40    0.30
   3   2   1    1.30    0.30
  -4  -2  -1    0.50    0.30
  -4  -2  -1    0.80    0.20
  -4  -2  -1    0.90    0.30
  -4  -2  -1    0.70    0.20
  -4  -2  -1    0.50    0.20
  -4  -2  -1    0.60    0.20
   4   2   1    0.90    0.20
   4   2   1    0.80    0.20
   4   2   1    0.60    0.20
   4   2   1    0.70    0.20
  -5  -2  -1  233.28   10.40
  -5  -2  -1  234.08   10.20
  -5  -2  -1  240.78   10.00
  -5  -2  -1  256.77   10.30
  -5  -2  -1  237.78   10.00
  -5  -2  -1  248.08   10.30
   5   2   1  234.88   10.30
   5   2   1  232.38   10.10
   5   2   1  233.08   10.10
   5   2   1  233.88   10.20
  -6  -2  -1   20.00    1.20
  -6  -2  -1   20.50    1.00
  -6  -2  -1   22.20    1.30
  -6  -2  -1   21.00    1.50
  -6  -2  -1   20.10    1.30
  -6  -2  -1   20.90    0.90
  -6  -2  -1   20.60    1.00
   6   2   1   20.10    1.10
   6   2   1   21.50    1.10
   6   2   1   20.60    1.20
   6   2   1   20.70    1.20
   6   2   1   19.80    1.20
  -7  -2  -1   34.40    1.90
  -7  -2  -1   33.20    1.50
  -7  -2  -1   31.90    1.60
  -7  -2  -1   33.50    2.10
  -7  -2  -1   34.50    1.90
   7   2   1   33.70    1.80
   7   2   1   34.00    1.70
   7   2   1   34.30    1.90
   7   2   1   31.80    1.60
  -8  -2  -1   69.99    3.30
  -8  -2  -1   72.79    3.60
  -8  -2  -1   67.09    3.30
  -8  -2  -1   62.89    2.90
  -8  -2  -1   61.89    3.30
   8   2   1   68.19    3.40
   8   2   1   63.09    3.00
   8   2   1   66.49    3.10
  -9  -2  -1    0.80    0.60
  -9  -2  -1    0.20    0.50
  -9  -2  -1    0.60    0.40
   9   2   1   -0.30    0.70
   9   2   1    0.70    0.30
 -10  -2  -1   13.60    1.20
 -10  -2  -1   14.90    1.50
  10   2   1   14.90    1.80
  10   2   1   13.80    0.90
 -11  -2  -1   65.29    3.60
  11   2   1   59.39    3.80
  11   2   1   61.39    3.00
 -12  -2  -1    4.00    0.80
 -12  -2  -1    5.40    1.00
  12   2   1    5.60    0.70
  12   2   1    1.40    1.40
 -13  -2  -1    1.10    0.50
 -13  -2  -1    2.30    0.90
  13   2   1    1.30    1.70
  13   2   1    2.10    0.50
  12  -3  -1    0.30    1.80
 -12   3   1    1.80    0.40
 -12   3   1    3.00    1.00
  11  -3  -1    5.90    1.90
  11  -3  -1    4.30    1.40
 -11   3   1    5.80    1.20
 -11   3   1    5.40    0.60
  10  -3  -1  108.19    6.50
  10  -3  -1  110.99    5.90
 -10   3   1  113.39    5.40
 -10   3   1  120.39    5.70
 -10   3   1  114.49    5.00
   9  -3  -1   64.99    3.70
   9  -3  -1   59.09    4.30
  -9   3   1   61.89    2.80
  -9   3   1   60.89    3.10
  -9   3   1   60.09    3.10
  -9   3   1   62.49    3.40
   8  -3  -1  181.28    8.60
   8  -3  -1  180.08    9.10
  -8   3   1  179.08    8.30
  -8   3   1  178.38    8.00
  -8   3   1  187.38    8.10
  -8   3   1  184.48    7.80
   7  -3  -1  103.59    4.70
   7  -3  -1   91.19    5.50
   7  -3  -1  104.99    5.10
  -7   3   1   94.99    4.40
  -7   3   1  101.79    4.50
  -7   3   1   94.39    4.30
  -7   3   1  106.59    4.90
   6  -3  -1   30.60    1.70
   6  -3  -1   26.00    2.50
   6  -3  -1   27.50    2.00
  -6   3   1   26.40    1.70
  -6   3   1   24.50    1.50
  -6   3   1   26.00    1.70
  -6   3   1   27.10    1.30
  -6   3   1   26.30    1.30
  -6   3   1   27.60    1.40
  -6   3   1   26.70    1.80
   5  -3  -1   85.29    5.00
   5  -3  -1   97.89    4.80
   5  -3  -1  102.79    4.60
  -5   3   1   95.09    4.10
  -5   3   1   98.49    4.50
  -5   3   1  100.59    4.20
  -5   3   1  102.29    4.30
  -5   3   1  100.89    4.50
  -5   3   1   89.89    4.50
  -5   3   1   93.19    4.50
  -5   3   1   92.09    4.20
  -5   3   1   96.69    4.30
   4  -3  -1   15.60    1.40
   4  -3  -1   17.50    1.10
   4  -3  -1   18.50    1.30
   4  -3  -1   17.30    1.80
  -4   3   1   19.50    1.20
  -4   3   1   18.10    0.90
  -4   3   1   16.40    0.80
  -4   3   1   15.90    0.90
  -4   3   1   17.30    1.30
  -4   3   1   17.50    1.10
  -4   3   1   16.90    1.30
   3  -3  -1    0.00    0.10
   3  -3  -1    0.30    0.20
   3  -3  -1   -0.20    0.50
   3  -3  -1    0.50    0.50
   3  -3  -1    0.30    0.40
  -3   3   1    0.30    0.10
  -3   3   1    0.00    0.10
  -3   3   1    0.20    0.20
  -3   3   1    0.20    0.10
  -3   3   1    0.10    0.40
  -3   3   1    0.30    0.50
  -3   3   1   -0.20    0.20
   2  -3  -1  107.19    4.80
   2  -3  -1  113.69    5.00
   2  -3  -1  131.49    5.40
   2  -3  -1  116.99    5.30
  -2   3   1  111.69    4.80
  -2   3   1  108.69    4.80
  -2   3   1  110.99    4.90
  -2   3   1  110.89    5.10
  -2   3   1  117.79    5.10
  -2   3   1  114.89    5.40
   1  -3  -1  150.18    6.40
   1  -3  -1  154.08    6.80
   1  -3  -1  165.48    6.80
   1  -3  -1  150.68    6.50
   1  -3  -1  159.78    6.40
  -1   3   1  160.88    6.40
  -1   3   1  145.39    6.40
  -1   3   1  139.19    6.40
  -1   3   1  153.28    6.70
  -1   3   1  151.58    6.70
  -1   3   1  146.19    6.40
   0  -3  -1  148.09    6.00
   0  -3  -1  117.89    5.70
   0  -3  -1  138.89    5.90
   0  -3  -1  128.39    5.70
   0  -3  -1  140.39    5.70
   0  -3  -1  136.39    5.70
   0   3   1  136.89    5.70
   0   3   1  141.69    5.70
   0   3   1  134.19    5.90
   0   3   1  117.69    5.70
   0   3   1  140.39    5.90
   0   3   1  134.49    5.70
  -1  -3  -1   68.89    3.30
  -1  -3  -1   74.89    3.20
  -1  -3  -1   77.79    3.40
  -1  -3  -1   70.49    3.10
  -1  -3  -1   67.19    3.10
  -1  -3  -1   72.99    3.10
   1   3   1   71.69    3.20
   1   3   1   73.09    3.10
   1   3   1   73.89    3.30
   1   3   1   70.79    3.10
   1   3   1   70.69    3.20
  -2  -3  -1   40.50    1.90
  -2  -3  -1   42.70    1.80
  -2  -3  -1   41.90    1.80
  -2  -3  -1   41.30    1.90
  -2  -3  -1   41.70    2.00
  -2  -3  -1   45.20    2.20
   2   3   1   41.40    1.80
   2   3   1   42.30    1.90
   2   3   1   42.50    1.90
   2   3   1   44.20    1.80
   2   3   1   40.50    2.10
   2   3   1   42.30    2.00
  -3  -3  -1   38.70    1.90
  -3  -3  -1   41.00    1.70
  -3  -3  -1   39.60    1.70
  -3  -3  -1   36.00    1.90
  -3  -3  -1   42.20    2.00
   3   3   1   40.50    1.70
   3   3   1   39.30    1.70
   3   3   1   38.10    1.90
   3   3   1   36.50    1.90
   3   3   1   39.10    2.00
  -4  -3  -1 1116.49   46.50
  -4  -3  -1 1002.30   45.80
  -5  -3  -1  106.59    4.60
  -5  -3  -1  105.79    4.60
  -5  -3  -1  106.99    4.90
  -5  -3  -1  109.29    4.80
  -5  -3  -1  109.69    4.90
   5   3   1  105.49    4.80
   5   3   1  102.99    4.80
   5   3   1  109.29    4.60
   5   3   1  107.99    4.60
  -6  -3  -1    0.30    0.40
  -6  -3  -1   -0.20    0.20
  -6  -3  -1    0.50    0.40
  -6  -3  -1    0.10    0.20
   6   3   1    0.00    0.20
   6   3   1   -0.30    0.30
   6   3   1    0.30    0.30
   6   3   1    0.00    0.30
  -7  -3  -1   89.39    4.60
  -7  -3  -1   92.69    4.40
  -7  -3  -1   94.09    4.40
   7   3   1   90.19    4.30
   7   3   1   90.69    4.10
   7   3   1  100.69    4.30
  -8  -3  -1   83.59    4.20
  -8  -3  -1   85.19    4.00
  -8  -3  -1   81.69    4.10
   8   3   1   76.59    3.60
   8   3   1   84.39    3.90
   8   3   1   80.09    3.90
  -9  -3  -1   17.80    1.60
  -9  -3  -1   19.30    1.60
  -9  -3  -1   18.80    1.40
   9   3   1   18.70    1.10
 -10  -3  -1   68.09    3.60
 -10  -3  -1   62.49    3.30
  10   3   1   60.19    3.00
  10   3   1   65.29    3.60
 -11  -3  -1    3.50    0.90
 -11  -3  -1    5.50    0.90
  11   3   1    4.60    1.30
  11   3   1    4.60    0.60
 -12  -3  -1   11.30    1.50
 -12  -3  -1    7.70    1.50
  12   3   1    9.40    0.90
  12   3   1    5.40    1.60
 -13  -3  -1    1.80    0.90
 -13  -3  -1    0.80    0.50
  13   3   1    1.20    1.70
  13   3   1    1.00    0.40
  12  -4  -1   -0.30    1.00
  12  -4  -1   -1.10    1.10
 -12   4   1    0.20    0.30
 -12   4   1   -0.10    0.60
  11  -4  -1   54.49    3.80
 -11   4   1   51.69    3.30
 -11   4   1   59.29    2.70
  10  -4  -1    2.60    1.00
  10  -4  -1    2.50    1.60
 -10   4   1    2.20    0.80
 -10   4   1    4.80    0.50
   9  -4  -1   62.99    3.90
   9  -4  -1   56.49    4.40
  -9   4   1   72.89    3.50
  -9   4   1   66.09    3.00
   8  -4  -1    0.60    1.20
   8  -4  -1    0.50    0.80
   8  -4  -1    0.40    0.50
  -8   4   1   -0.10    0.40
  -8   4   1    0.40    0.30
  -8   4   1    0.40    0.20
   7  -4  -1   29.10    2.30
   7  -4  -1   26.70    2.60
   7  -4  -1   27.10    1.80
  -7   4   1   24.60    1.30
  -7   4   1   24.20    1.70
  -7   4   1   27.70    1.80
  -7   4   1   23.30    1.50
  -7   4   1   29.60    1.50
   6  -4  -1   70.79    3.60
   6  -4  -1   64.99    4.20
   6  -4  -1   74.39    4.00
  -6   4   1   74.29    3.20
  -6   4   1   74.39    3.20
  -6   4   1   69.89    3.10
  -6   4   1   75.79    3.60
  -6   4   1   68.69    3.60
  -6   4   1   68.79    3.30
   5  -4  -1   64.19    3.90
   5  -4  -1   67.49    4.10
   5  -4  -1   82.39    3.90
  -5   4   1   78.79    3.30
  -5   4   1   75.39    3.40
  -5   4   1   74.99    3.80
  -5   4   1   72.69    3.70
  -5   4   1   78.49    3.30
  -5   4   1   75.59    3.70
  -5   4   1   81.29    3.30
  -5   4   1   75.69    3.60
   4  -4  -1  113.29    4.90
   4  -4  -1   96.99    4.70
   4  -4  -1  100.49    5.10
  -4   4   1  101.29    5.00
  -4   4   1  103.09    4.40
  -4   4   1  104.39    4.40
  -4   4   1   98.69    4.40
  -4   4   1  103.99    4.80
  -4   4   1  104.19    4.70
   3  -4  -1   32.10    1.70
   3  -4  -1   29.50    2.00
   3  -4  -1   32.20    1.50
   3  -4  -1   34.00    1.90
  -3   4   1   30.60    2.10
  -3   4   1   32.40    1.80
  -3   4   1   32.30    1.50
  -3   4   1   32.50    1.40
  -3   4   1   30.70    1.80
  -3   4   1   31.20    1.60
   2  -4  -1   61.49    2.80
   2  -4  -1   59.09    3.10
   2  -4  -1   60.69    2.70
   2  -4  -1   64.79    3.10
  -2   4   1   65.39    3.00
  -2   4   1   56.59    2.70
  -2   4   1   57.09    2.60
  -2   4   1   63.29    2.60
  -2   4   1   58.89    2.80
  -2   4   1   61.59    3.30
  -2   4   1   60.39    3.00
   1  -4  -1  333.57   13.90
   1  -4  -1  348.27   14.30
   1  -4  -1  326.37   14.30
   1  -4  -1  346.07   13.80
   1  -4  -1  323.07   13.90
  -1   4   1  336.57   14.20
  -1   4   1  311.57   13.80
  -1   4   1  327.37   13.90
  -1   4   1  336.87   13.90
  -1   4   1  300.37   13.90
  -1   4   1  348.77   14.20
   0  -4  -1    0.10    0.30
   0  -4  -1   -0.40    0.40
   0  -4  -1    0.00    0.10
   0  -4  -1    0.00    0.10
   0  -4  -1   -0.10    0.10
   0  -4  -1    0.10    0.10
   0   4   1    0.20    0.10
   0   4   1    0.00    0.10
   0   4   1    0.20    0.10
   0   4   1    0.00    0.10
   0   4   1    0.50    0.30
   0   4   1    0.30    0.30
  -1  -4  -1   35.00    1.90
  -1  -4  -1   39.00    2.00
  -1  -4  -1   37.50    1.60
  -1  -4  -1   35.90    1.60
  -1  -4  -1   35.20    1.70
  -1  -4  -1   38.50    1.80
   1   4   1   37.30    1.70
   1   4   1   34.80    1.80
   1   4   1   37.10    1.80
   1   4   1   37.30    2.00
   1   4   1   35.20    1.60
   1   4   1   36.90    1.60
  -2  -4  -1    1.70    0.20
  -2  -4  -1    1.70    0.40
  -2  -4  -1    2.00    0.50
  -2  -4  -1    1.60    0.30
  -2  -4  -1    1.20    0.30
  -2  -4  -1    1.90    0.20
   2   4   1    1.90    0.30
   2   4   1    1.50    0.20
   2   4   1    1.60    0.30
   2   4   1    2.10    0.40
   2   4   1    1.70    0.20
   2   4   1    1.70    0.30
  -3  -4  -1   71.89    3.40
  -3  -4  -1   77.69    3.60
  -3  -4  -1   73.49    3.20
  -3  -4  -1   73.49    3.20
  -3  -4  -1   72.89    3.30
  -3  -4  -1   72.89    3.20
   3   4   1   69.89    3.20
   3   4   1   73.99    3.20
   3   4   1   75.99    3.50
   3   4   1   75.99    3.30
   3   4   1   77.29    3.20
   3   4   1   73.29    3.40
  -4  -4  -1 1999.90   83.49
  -4  -4  -1 1957.30   84.49
  -5  -4  -1   12.70    0.90
  -5  -4  -1   13.80    0.70
  -5  -4  -1   14.00    1.20
  -5  -4  -1   13.10    1.00
  -5  -4  -1   16.70    0.90
   5   4   1   13.40    0.90
   5   4   1   13.90    1.00
   5   4   1   13.90    0.80
   5   4   1   14.80    0.80
   5   4   1   13.00    1.00
  -6  -4  -1   11.00    0.90
  -6  -4  -1   10.70    1.10
  -6  -4  -1   11.50    0.60
   6   4   1   10.90    0.90
   6   4   1   12.40    0.80
   6   4   1   12.10    0.70
  -7  -4  -1   50.89    2.30
  -7  -4  -1   51.19    2.90
  -7  -4  -1   49.40    2.60
  -7  -4  -1   51.09    2.80
   7   4   1   47.50    2.60
   7   4   1   52.89    2.50
   7   4   1   48.40    2.30
  -8  -4  -1    0.10    0.50
  -8  -4  -1    0.60    0.40
  -8  -4  -1    1.60    1.00
   8   4   1    0.40    0.30
   8   4   1    0.50    0.50
  -9  -4  -1   74.39    4.30
  -9  -4  -1   73.59    3.80
  -9  -4  -1   76.99    4.10
   9   4   1   73.69    3.40
   9   4   1   76.99    3.80
 -10  -4  -1    3.40    0.70
 -10  -4  -1    4.60    1.00
  10   4   1    2.60    0.40
  10   4   1    4.10    1.10
 -11  -4  -1   11.60    1.50
 -11  -4  -1   10.20    1.10
  11   4   1   11.20    0.80
  11   4   1    9.30    1.50
 -12  -4  -1    7.60    1.10
 -12  -4  -1    7.40    1.30
  12   4   1    2.70    1.60
  12   4   1    9.00    0.80
  12  -5  -1    6.60    1.70
 -12   5   1    6.00    0.70
 -12   5   1    5.90    1.20
  11  -5  -1   46.70    3.50
 -11   5   1   51.29    2.40
 -11   5   1   46.30    3.00
  10  -5  -1   30.20    2.60
 -10   5   1   28.50    1.50
 -10   5   1   29.40    2.20
   9  -5  -1   73.49    4.40
  -9   5   1   79.79    3.50
  -9   5   1   72.59    4.00
   8  -5  -1   23.70    1.90
   8  -5  -1   28.10    2.40
  -8   5   1   26.80    1.40
  -8   5   1   25.70    1.80
   7  -5  -1   14.70    1.80
   7  -5  -1   12.70    1.40
  -7   5   1   14.80    1.30
  -7   5   1   13.10    0.80
  -7   5   1   18.60    1.10
   6  -5  -1  153.08    6.90
   6  -5  -1  151.08    7.10
  -6   5   1  138.79    6.70
  -6   5   1  151.58    6.30
  -6   5   1  138.49    7.00
  -6   5   1  137.09    6.40
  -6   5   1  140.89    6.10
  -6   5   1  149.49    6.20
   5  -5  -1   19.60    1.40
   5  -5  -1   23.80    1.70
   5  -5  -1   21.40    1.80
  -5   5   1   21.70    1.10
  -5   5   1   21.60    1.40
  -5   5   1   19.40    1.50
   4  -5  -1   41.40    2.10
   4  -5  -1   41.70    2.20
   4  -5  -1   41.30    2.70
   4  -5  -1   51.49    2.60
  -4   5   1   44.30    2.20
  -4   5   1   40.40    2.40
  -4   5   1   44.90    2.70
  -4   5   1   39.80    2.30
  -4   5   1   45.90    2.00
   3  -5  -1    5.60    0.90
   3  -5  -1    6.00    0.40
   3  -5  -1    5.50    0.60
   3  -5  -1    5.50    1.00
  -3   5   1    4.50    1.00
  -3   5   1    5.60    0.40
  -3   5   1    5.30    0.70
  -3   5   1    5.00    0.40
  -3   5   1    5.20    0.80
  -3   5   1    5.20    0.50
   2  -5  -1  291.77   12.30
   2  -5  -1  280.77   12.10
   2  -5  -1  301.47   12.70
   2  -5  -1  304.27   12.70
  -2   5   1  285.17   12.50
  -2   5   1  290.97   12.10
  -2   5   1  273.77   12.20
  -2   5   1  271.07   12.30
  -2   5   1  288.77   12.50
  -2   5   1  300.07   13.00
  -2   5   1  290.47   12.10
   1  -5  -1  217.98    9.10
   1  -5  -1  207.88    8.70
   1  -5  -1  219.48    8.60
   1  -5  -1  205.58    8.60
  -1   5   1  178.48    8.70
  -1   5   1  205.98    8.60
  -1   5   1  200.98    8.90
  -1   5   1  189.18    8.70
  -1   5   1  212.08    9.00
   0  -5  -1   62.59    3.50
   0  -5  -1   70.49    3.10
   0  -5  -1   72.29    3.10
   0  -5  -1   77.49    3.20
   0  -5  -1   69.59    3.20
   0  -5  -1   73.69    3.60
   0   5   1   71.89    3.40
   0   5   1   65.79    3.10
   0   5   1   73.19    3.20
   0   5   1   72.99    3.10
   0   5   1   73.59    3.50
   0   5   1   70.89    3.10
  -1  -5  -1  113.99    5.70
  -1  -5  -1  142.19    5.80
  -1  -5  -1  129.69    5.60
  -1  -5  -1  137.89    6.00
  -1  -5  -1  130.99    5.60
   1   5   1  130.19    5.90
   1   5   1  136.49    5.70
   1   5   1  137.79    5.60
   1   5   1  132.99    5.60
   1   5   1  131.09    5.80
   1   5   1  140.19    6.10
  -2  -5  -1  209.68    9.10
  -2  -5  -1  201.08    8.70
  -2  -5  -1  224.48    9.30
  -2  -5  -1  206.28    8.90
  -2  -5  -1  212.98    8.70
  -2  -5  -1  205.48    8.90
   2   5   1  201.58    8.70
   2   5   1  209.38    9.10
   2   5   1  202.48    8.90
   2   5   1  208.28    8.70
   2   5   1  198.68    8.90
   2   5   1  208.18    8.90
  -3  -5  -1    0.20    0.40
  -3  -5  -1    0.10    0.10
  -3  -5  -1    0.10    0.20
  -3  -5  -1    0.00    0.20
  -3  -5  -1    0.10    0.10
   3   5   1   -0.10    0.20
   3   5   1    0.40    0.30
   3   5   1    0.20    0.20
   3   5   1    0.40    0.20
   3   5   1    0.00    0.10
   3   5   1    0.00    0.10
  -4  -5  -1  105.49    4.80
  -4  -5  -1  105.69    4.60
  -4  -5  -1  101.89    4.90
  -4  -5  -1  110.19    5.10
  -4  -5  -1  109.59    4.60
   4   5   1  105.89    4.80
   4   5   1  105.29    5.00
   4   5   1  102.59    4.80
   4   5   1  112.69    4.60
   4   5   1  106.99    4.60
  -5  -5  -1   75.09    3.70
  -5  -5  -1   70.19    3.10
  -5  -5  -1   69.49    3.30
  -5  -5  -1   64.69    3.40
   5   5   1   75.99    3.40
   5   5   1   67.19    3.40
   5   5   1   70.59    3.10
   5   5   1   72.69    3.10
  -6  -5  -1  349.87   15.20
  -6  -5  -1  337.87   14.90
  -6  -5  -1  341.07   14.50
   6   5   1  315.07   14.90
   6   5   1  356.96   14.60
   6   5   1  357.56   14.60
   6   5   1  363.36   14.80
  -7  -5  -1   13.50    1.10
  -7  -5  -1   15.60    1.40
   7   5   1   15.50    0.90
   7   5   1   16.90    1.00
   7   5   1   13.90    1.20
  -8  -5  -1   80.79    4.20
  -8  -5  -1   77.79    3.90
  -8  -5  -1   76.99    4.20
   8   5   1   80.29    3.80
   8   5   1   82.29    3.60
  -9  -5  -1    0.10    0.50
  -9  -5  -1    0.10    0.60
  -9  -5  -1    0.70    0.40
   9   5   1    0.80    0.70
   9   5   1    0.30    0.30
 -10  -5  -1    5.40    1.00
 -10  -5  -1    5.70    0.80
  10   5   1    4.20    0.60
  10   5   1    5.00    1.00
 -11  -5  -1   10.40    1.40
 -11  -5  -1   11.40    1.20
  11   5   1   10.50    0.80
 -12  -5  -1    6.30    1.30
 -12  -5  -1    4.60    0.80
  12   5   1    5.70    0.70
  12   5   1    5.80    2.20
  11  -6  -1    3.70    1.30
  11  -6  -1    1.40    0.70
 -11   6   1    6.00    1.20
 -11   6   1    2.50    0.40
  10  -6  -1   -0.30    0.50
  10  -6  -1    1.30    1.10
 -10   6   1    1.60    0.70
 -10   6   1    1.40    0.40
  -9   6   1   27.40    2.00
  -9   6   1   29.30    1.50
   8  -6  -1    4.10    1.10
   8  -6  -1    5.30    1.30
  -8   6   1    4.20    0.50
  -8   6   1    3.40    0.70
   7  -6  -1   10.80    1.70
   7  -6  -1   12.30    1.40
  -7   6   1   13.50    0.80
  -7   6   1   12.60    1.20
   6  -6  -1    0.80    0.50
   6  -6  -1    1.30    0.70
   6  -6  -1    0.80    0.80
  -6   6   1    0.70    0.20
  -6   6   1    0.60    0.50
  -6   6   1    1.20    0.50
   5  -6  -1    9.20    1.00
   5  -6  -1    8.80    1.20
   5  -6  -1    9.50    1.40
  -5   6   1    9.60    1.10
  -5   6   1    8.70    0.90
  -5   6   1   10.10    0.60
   4  -6  -1   83.59    4.10
   4  -6  -1   91.59    4.40
   4  -6  -1   88.09    4.60
  -4   6   1   87.69    4.00
  -4   6   1   90.79    3.80
  -4   6   1   82.79    3.80
  -4   6   1   76.89    4.20
   3  -6  -1  172.38    7.50
   3  -6  -1  175.88    7.70
   3  -6  -1  151.78    6.90
   3  -6  -1  162.08    7.10
  -3   6   1  159.08    7.70
  -3   6   1  157.28    7.40
  -3   6   1  159.38    6.90
  -3   6   1  148.39    7.00
  -3   6   1  172.18    6.90
   2  -6  -1    8.70    0.70
   2  -6  -1    9.50    1.30
   2  -6  -1    9.20    1.10
   2  -6  -1    8.90    0.40
   2  -6  -1    7.70    0.50
  -2   6   1    8.20    1.40
  -2   6   1    8.50    0.50
  -2   6   1    8.20    0.90
  -2   6   1    8.30    0.60
  -2   6   1    7.30    0.90
  -2   6   1    8.40    0.50
   1  -6  -1    5.80    0.90
   1  -6  -1    5.10    0.50
   1  -6  -1    4.90    0.90
   1  -6  -1    4.70    0.40
  -1   6   1    4.30    0.80
  -1   6   1    5.30    0.80
  -1   6   1    4.70    0.40
  -1   6   1    4.90    0.40
  -1   6   1    4.80    0.40
  -1   6   1    3.10    0.60
  -1   6   1    4.40    0.40
   0  -6  -1  248.18   10.40
   0  -6  -1  249.08   11.00
   0  -6  -1  252.57   11.00
   0  -6  -1  223.48   10.60
   0  -6  -1  260.37   10.50
   0   6   1  254.87   10.40
   0   6   1  230.28   10.50
   0   6   1  246.68   10.50
   0   6   1  253.37   10.90
   0   6   1  246.78   10.70
   0   6   1  254.47   10.40
  -1  -6  -1   27.50    1.30
  -1  -6  -1   21.80    1.30
  -1  -6  -1   25.10    1.20
  -1  -6  -1   24.30    1.70
  -1  -6  -1   24.00    1.20
  -1  -6  -1   27.70    1.70
   1   6   1   22.10    1.50
   1   6   1   24.30    1.10
   1   6   1   23.20    1.20
   1   6   1   23.20    1.50
   1   6   1   24.20    1.40
   1   6   1   25.00    1.20
  -2  -6  -1   29.90    1.90
  -2  -6  -1   29.80    1.80
  -2  -6  -1   27.00    1.30
  -2  -6  -1   26.40    1.50
  -2  -6  -1   30.50    1.60
  -2  -6  -1   27.80    1.30
   2   6   1   29.60    1.30
   2   6   1   28.60    1.50
   2   6   1   25.40    1.70
   2   6   1   28.50    1.40
   2   6   1   28.40    1.30
   2   6   1   25.90    1.50
  -3  -6  -1   90.49    4.00
  -3  -6  -1   90.69    4.30
  -3  -6  -1   89.29    4.00
  -3  -6  -1   85.89    3.70
  -3  -6  -1   84.49    3.70
  -3  -6  -1   83.29    3.90
   3   6   1   79.69    3.90
   3   6   1   87.79    3.70
   3   6   1   85.69    3.90
   3   6   1   83.69    3.80
   3   6   1   79.29    4.10
   3   6   1   88.69    3.70
  -4  -6  -1   39.50    1.80
  -4  -6  -1   40.70    2.10
  -4  -6  -1   40.10    1.90
  -4  -6  -1   40.80    2.00
  -4  -6  -1   39.90    2.40
   4   6   1   41.10    1.80
   4   6   1   33.80    2.00
   4   6   1   36.90    1.80
   4   6   1   35.90    2.20
   4   6   1   39.70    2.00
   4   6   1   41.00    1.80
  -5  -6  -1    1.10    0.20
  -5  -6  -1    0.60    0.60
   5   6   1    2.40    0.40
   5   6   1    1.40    0.30
   5   6   1    1.50    0.30
  -6  -6  -1  672.63   29.50
  -6  -6  -1  674.63   29.30
   6   6   1  701.43   28.90
   6   6   1  701.33   28.90
   6   6   1  698.93   29.20
  -7  -6  -1   49.90    3.10
  -7  -6  -1   53.19    2.80
   7   6   1   54.69    2.50
   7   6   1   55.59    2.50
   7   6   1   52.49    2.70
  -8  -6  -1    2.40    0.80
  -8  -6  -1    2.30    0.60
  -8  -6  -1    3.50    0.80
   8   6   1    3.60    0.50
   8   6   1    2.30    0.60
  -9  -6  -1   10.50    1.10
  -9  -6  -1   11.30    1.30
  -9  -6  -1    9.10    1.40
   9   6   1   12.90    1.20
   9   6   1    9.90    0.80
 -10  -6  -1    1.70    0.80
 -10  -6  -1    1.00    0.80
 -10  -6  -1    0.90    0.50
  10   6   1    1.40    0.40
  10   6   1   -0.10    1.00
 -11  -6  -1    0.50    0.70
 -11  -6  -1    0.30    0.50
  11   6   1    0.50    0.30
  11   6   1    1.60    1.10
 -12  -6  -1    1.10    0.50
 -12  -6  -1    1.60    0.90
  12   6   1    0.50    0.30
  11  -7  -1    0.90    1.30
 -11   7   1    2.40    0.40
  10  -7  -1    4.50    1.40
 -10   7   1    4.20    0.90
 -10   7   1    5.40    0.60
  -9   7   1   93.99    4.10
  -9   7   1   90.39    4.80
   8  -7  -1   34.30    2.70
   8  -7  -1   39.40    3.00
  -8   7   1   42.80    2.00
  -8   7   1   41.40    2.50
   7  -7  -1  121.79    6.40
   7  -7  -1  117.49    6.20
  -7   7   1  127.29    5.90
  -7   7   1  127.29    5.40
   6  -7  -1    0.80    0.70
   6  -7  -1    1.20    0.80
  -6   7   1    0.50    0.30
  -6   7   1    0.20    0.20
  -6   7   1    0.20    0.40
   5  -7  -1  114.09    5.40
   5  -7  -1  111.49    5.80
   5  -7  -1  106.29    6.00
  -5   7   1  117.49    5.10
  -5   7   1  122.39    5.00
  -5   7   1  115.69    5.40
   4  -7  -1    1.70    0.80
   4  -7  -1    1.50    0.80
   4  -7  -1    1.50    0.50
  -4   7   1    2.10    0.30
  -4   7   1    1.20    0.30
  -4   7   1    1.70    0.40
   3  -7  -1   20.80    1.90
   3  -7  -1   20.00    1.70
   3  -7  -1   20.10    1.30
  -3   7   1   19.50    1.20
  -3   7   1   21.50    1.00
  -3   7   1   18.10    1.00
   2  -7  -1    0.00    0.60
   2  -7  -1   -0.10    0.10
   2  -7  -1    0.00    0.50
   2  -7  -1   -0.20    0.20
  -2   7   1   -0.10    0.20
  -2   7   1   -0.10    0.20
  -2   7   1   -0.10    0.20
   1  -7  -1    6.10    0.50
   1  -7  -1    6.40    1.10
   1  -7  -1    7.60    1.10
   1  -7  -1    6.20    0.60
  -1   7   1    6.40    1.30
  -1   7   1    5.30    0.50
  -1   7   1    6.90    0.50
  -1   7   1    6.60    0.50
  -1   7   1    6.80    0.50
  -1   7   1    5.90    0.90
   0  -7  -1    0.50    0.20
   0  -7  -1    0.50    0.30
   0  -7  -1    1.30    0.70
   0  -7  -1    1.40    0.70
   0   7   1    0.20    0.30
   0   7   1    0.60    0.50
   0   7   1    0.30    0.20
   0   7   1    0.70    0.20
   0   7   1    0.00    0.20
   0   7   1    0.00    0.20
  -1  -7  -1   37.90    2.20
  -1  -7  -1   46.00    2.60
  -1  -7  -1   44.00    2.00
  -1  -7  -1   44.60    2.60
  -1  -7  -1   44.50    2.20
   1   7   1   46.50    2.00
   1   7   1   40.40    2.30
   1   7   1   42.80    2.20
   1   7   1   45.90    2.00
   1   7   1   44.20    2.10
  -2  -7  -1   61.39    3.20
  -2  -7  -1   60.89    2.80
  -2  -7  -1   59.29    3.10
  -2  -7  -1   48.10    2.70
  -2  -7  -1   55.79    2.50
   2   7   1   56.39    2.70
   2   7   1   57.69    2.50
   2   7   1   58.09    2.50
   2   7   1   50.09    2.70
   2   7   1   54.19    3.00
  -3  -7  -1    3.80    0.50
  -3  -7  -1    5.00    0.60
  -3  -7  -1    4.90    0.40
  -3  -7  -1    4.00    1.00
  -3  -7  -1    4.20    0.80
   3   7   1    4.60    0.40
   3   7   1    4.90    0.40
   3   7   1    3.70    0.60
   3   7   1    4.50    0.60
   3   7   1    4.50    0.50
  -4  -7  -1   37.50    2.10
  -4  -7  -1   40.50    2.10
  -4  -7  -1   42.20    2.20
  -4  -7  -1   39.40    1.80
  -4  -7  -1   41.00    2.50
   4   7   1   41.30    2.10
   4   7   1   37.50    1.90
   4   7   1   40.60    1.90
   4   7   1   42.90    1.90
  -5  -7  -1  114.99    5.10
  -5  -7  -1  121.69    5.90
  -5  -7  -1  123.99    5.50
   5   7   1  121.39    5.10
   5   7   1  115.39    5.40
   5   7   1  116.59    5.10
  -6  -7  -1    0.40    0.60
  -6  -7  -1   -0.30    0.30
   6   7   1    0.20    0.30
   6   7   1    0.40    0.20
   6   7   1    0.10    0.30
  -7  -7  -1   59.69    3.30
  -7  -7  -1   60.89    3.70
   7   7   1   65.99    2.90
   7   7   1   67.49    3.30
   7   7   1   67.89    3.00
  -8  -7  -1   72.19    3.80
  -8  -7  -1   64.59    3.50
  -8  -7  -1   67.39    3.90
   8   7   1   68.49    3.10
   8   7   1   68.29    3.30
  -9  -7  -1   -0.60    0.50
  -9  -7  -1   -0.40    0.40
  -9  -7  -1   -0.10    0.60
   9   7   1   -0.10    0.60
   9   7   1   -0.40    0.20
 -10  -7  -1    5.10    1.00
 -10  -7  -1    6.40    1.00
 -10  -7  -1    4.40    1.20
  10   7   1    6.20    1.20
  10   7   1    6.20    0.60
 -11  -7  -1    5.70    1.20
 -11  -7  -1    4.20    0.80
  11   7   1    5.70    0.70
  10  -8  -1    8.50    1.90
 -10   8   1    7.90    0.70
 -10   8   1    7.10    0.70
   9  -8  -1    2.50    1.20
  -9   8   1    2.80    0.40
  -9   8   1    2.10    0.90
  -9   8   1    2.30    0.40
   8  -8  -1   12.10    2.00
  -8   8   1   13.80    1.40
  -8   8   1   12.80    0.90
  -8   8   1   14.40    0.90
   7  -8  -1   58.69    3.80
   7  -8  -1   62.69    4.00
  -7   8   1   55.89    3.70
  -7   8   1   67.09    2.90
  -7   8   1   68.59    3.00
   6  -8  -1    0.90    0.80
   6  -8  -1    0.20    0.70
  -6   8   1    0.70    0.30
  -6   8   1    0.80    0.50
  -6   8   1    0.60    0.30
   5  -8  -1  156.38    7.50
   5  -8  -1  146.59    7.40
  -5   8   1  147.89    6.50
  -5   8   1  146.69    6.80
  -5   8   1  152.98    6.50
   4  -8  -1   50.79    3.30
   4  -8  -1   56.49    3.40
  -4   8   1   54.39    2.50
  -4   8   1   51.49    2.70
  -4   8   1   55.89    2.50
   3  -8  -1    4.00    1.00
   3  -8  -1    2.30    0.60
   3  -8  -1    3.10    1.10
  -3   8   1    3.50    0.60
  -3   8   1    3.20    0.40
  -3   8   1    4.00    0.40
   2  -8  -1    0.10    0.10
   2  -8  -1   -0.20    0.70
   2  -8  -1    0.00    0.10
   2  -8  -1   -0.20    0.30
   2  -8  -1    0.30    0.60
  -2   8   1    0.20    0.30
  -2   8   1    0.20    0.20
  -2   8   1    0.00    0.20
   1  -8  -1   27.30    2.50
   1  -8  -1   29.20    1.50
   1  -8  -1   35.50    2.40
   1  -8  -1   32.00    1.80
  -1   8   1   27.30    1.50
  -1   8   1   30.80    1.50
  -1   8   1   32.00    1.50
   0  -8  -1   25.70    1.50
   0  -8  -1   23.90    2.00
   0  -8  -1   27.50    2.10
   0  -8  -1   25.70    1.40
   0   8   1   24.70    1.40
   0   8   1   27.20    1.30
   0   8   1   26.70    1.30
  -1  -8  -1    2.50    0.50
  -1  -8  -1    3.30    0.90
  -1  -8  -1    3.50    0.50
  -1  -8  -1    3.00    0.80
   1   8   1    3.00    0.40
   1   8   1    2.50    0.60
   1   8   1    3.40    0.40
   1   8   1    2.50    0.40
   1   8   1    3.20    0.50
  -2  -8  -1  172.98    7.30
  -2  -8  -1  148.89    7.50
  -2  -8  -1  165.88    8.00
  -2  -8  -1  180.28    8.00
  -2  -8  -1  185.18    7.60
   2   8   1  153.58    7.40
   2   8   1  169.28    7.20
   2   8   1  179.68    7.20
   2   8   1  178.38    7.40
   2   8   1  162.78    7.50
  -3  -8  -1   21.20    1.30
  -3  -8  -1   17.00    1.20
  -3  -8  -1   19.10    1.70
  -3  -8  -1   20.50    1.70
  -3  -8  -1   20.60    1.10
   3   8   1   17.30    1.20
   3   8   1   19.30    1.20
   3   8   1   20.00    1.00
   3   8   1   19.80    1.00
  -4  -8  -1   30.40    1.90
  -4  -8  -1   34.10    2.10
  -4  -8  -1   34.70    2.30
   4   8   1   34.40    1.90
   4   8   1   34.20    1.60
   4   8   1   34.10    1.60
  -5  -8  -1    7.70    0.80
  -5  -8  -1    6.70    1.10
   5   8   1    6.40    0.70
   5   8   1    5.60    0.50
   5   8   1    5.70    0.50
  -6  -8  -1    5.70    0.80
  -6  -8  -1    5.90    1.10
   6   8   1    6.20    0.50
   6   8   1    6.50    0.60
   6   8   1    5.90    0.80
  -7  -8  -1   18.40    1.50
  -7  -8  -1   18.40    1.80
   7   8   1   20.70    1.10
   7   8   1   19.00    1.20
   7   8   1   19.60    1.40
  -8  -8  -1  118.79    5.90
  -8  -8  -1  121.59    6.40
   8   8   1  125.49    5.60
   8   8   1  130.59    5.50
  -9  -8  -1   26.40    2.60
  -9  -8  -1   30.40    2.00
  -9  -8  -1   27.50    2.50
   9   8   1   30.20    1.50
 -10  -8  -1    1.10    0.50
  10   8   1    0.60    0.40
 -11  -8  -1    0.20    0.50
 -11  -8  -1    0.40    0.90
  11   8   1    0.50    0.30
   9  -9  -1   -1.00    0.80
  -9   9   1    0.10    0.30
  -9   9   1    0.40    0.30
   8  -9  -1    1.10    0.90
  -8   9   1    0.90    0.30
  -8   9   1    1.50    0.30
   7  -9  -1    9.90    2.10
   7  -9  -1   10.90    1.80
  -7   9   1   13.90    0.90
  -7   9   1   14.50    1.00
   6  -9  -1   88.39    5.10
   6  -9  -1   85.79    5.00
  -6   9   1   87.69    4.50
  -6   9   1   96.89    4.10
  -6   9   1   93.19    4.10
   5  -9  -1   33.20    2.60
   5  -9  -1   28.70    2.40
  -5   9   1   25.00    1.50
  -5   9   1   29.50    1.50
  -5   9   1   33.10    1.90
   4  -9  -1    1.70    0.90
   4  -9  -1    3.10    1.00
  -4   9   1    4.00    0.70
  -4   9   1    2.40    0.40
  -4   9   1    2.90    0.40
   3  -9  -1   94.79    4.90
   3  -9  -1   87.49    4.80
  -3   9   1   91.09    3.90
  -3   9   1   81.59    4.10
  -3   9   1   88.09    3.90
   2  -9  -1    8.20    1.30
   2  -9  -1    6.80    1.40
  -2   9   1    8.80    0.60
  -2   9   1    8.10    0.60
  -2   9   1    7.10    0.70
   1  -9  -1    1.00    0.70
   1  -9  -1    0.70    0.80
  -1   9   1    0.40    0.30
  -1   9   1    0.20    0.20
  -1   9   1    0.20    0.20
   0  -9  -1    3.70    1.10
   0  -9  -1    4.30    0.50
   0  -9  -1    6.40    1.20
   0   9   1    5.90    0.50
   0   9   1    4.90    0.60
   0   9   1    5.80    0.50
  -1  -9  -1   51.59    3.30
  -1  -9  -1   52.29    2.70
  -1  -9  -1   59.29    3.50
   1   9   1   56.79    2.70
   1   9   1   58.29    2.50
   1   9   1   55.19    2.50
  -2  -9  -1    7.10    0.70
  -2  -9  -1    6.50    1.20
  -2  -9  -1    7.00    1.20
   2   9   1    6.50    0.50
   2   9   1    6.80    0.50
   2   9   1    7.00    0.70
  -3  -9  -1   13.30    1.50
  -3  -9  -1   10.60    1.60
  -3  -9  -1   12.50    1.00
   3   9   1   14.00    1.00
   3   9   1   13.20    0.80
   3   9   1   13.90    0.80
  -4  -9  -1   56.79    2.90
  -4  -9  -1   49.99    3.00
  -4  -9  -1   51.19    3.30
   4   9   1   55.09    2.50
   4   9   1   54.29    2.70
   4   9   1   55.69    2.50
  -5  -9  -1   16.50    1.70
  -5  -9  -1   14.60    1.20
   5   9   1   15.40    0.90
   5   9   1   12.90    1.10
   5   9   1   13.40    0.90
  -6  -9  -1    0.70    0.80
  -6  -9  -1    0.20    0.40
   6   9   1    0.80    0.40
   6   9   1    0.60    0.30
   6   9   1    0.60    0.30
  -7  -9  -1    1.30    0.50
  -7  -9  -1    3.60    1.00
   7   9   1    2.20    0.60
   7   9   1    2.70    0.40
  -8  -9  -1    1.30    0.90
  -8  -9  -1    0.60    0.50
   8   9   1    0.90    0.30
  -9  -9  -1   21.00    2.30
  -9  -9  -1   28.20    1.80
  -9  -9  -1   25.70    2.20
   9   9   1   25.10    1.40
 -10  -9  -1    3.00    1.00
 -10  -9  -1    3.70    0.80
  10   9   1    4.80    0.60
   8 -10  -1   -0.40    0.80
  -8  10   1   -0.10    0.30
  -8  10   1   -0.10    0.30
   7 -10  -1   -0.40    0.90
   7 -10  -1    0.70    0.90
  -7  10   1   -0.10    0.30
  -7  10   1    0.60    0.30
   6 -10  -1   34.10    2.90
   6 -10  -1   33.60    2.90
  -6  10   1   35.50    1.70
  -6  10   1   35.50    1.80
   5 -10  -1    9.10    1.70
   5 -10  -1   12.40    1.90
  -5  10   1   13.80    1.00
  -5  10   1   12.90    0.90
   4 -10  -1    1.80    0.90
   4 -10  -1    0.70    1.10
  -4  10   1    1.90    0.30
  -4  10   1    2.10    0.40
   3 -10  -1   80.59    4.80
   3 -10  -1   90.39    5.00
  -3  10   1   74.79    4.00
  -3  10   1   93.29    3.90
  -3  10   1   97.19    3.90
   2 -10  -1    6.10    1.20
   2 -10  -1    6.90    1.40
  -2  10   1    6.60    0.60
  -2  10   1    6.10    0.70
  -2  10   1    7.30    0.60
   1 -10  -1    0.60    0.70
   1 -10  -1   -0.20    0.80
  -1  10   1    1.00    0.30
  -1  10   1    0.70    0.30
  -1  10   1    0.80    0.30
   0 -10  -1   49.90    3.30
   0 -10  -1   46.00    2.30
   0 -10  -1   44.60    3.10
   0  10   1   48.40    2.20
   0  10   1   45.30    2.10
   0  10   1   46.80    2.40
  -1 -10  -1   12.90    1.00
  -1 -10  -1   10.50    1.60
  -1 -10  -1   10.20    1.50
   1  10   1   13.40    0.80
   1  10   1   13.10    0.80
  -2 -10  -1    7.30    0.80
  -2 -10  -1    7.30    1.30
  -2 -10  -1    7.20    1.20
   2  10   1    6.80    0.50
   2  10   1    6.30    0.50
   2  10   1    7.10    0.80
  -3 -10  -1   15.00    1.20
  -3 -10  -1   16.70    1.80
  -3 -10  -1   17.40    2.00
   3  10   1   16.20    1.20
   3  10   1   15.20    0.90
   3  10   1   17.00    0.90
  -4 -10  -1    7.00    1.30
  -4 -10  -1    6.70    0.90
   4  10   1    7.40    0.60
   4  10   1    8.20    0.90
   4  10   1    7.80    0.60
  -5 -10  -1    4.10    0.70
  -5 -10  -1    3.20    0.90
   5  10   1    3.90    0.70
   5  10   1    4.10    0.50
   5  10   1    4.00    0.50
  -6 -10  -1    1.80    0.90
  -6 -10  -1    1.60    0.50
   6  10   1    2.30    0.60
   6  10   1    2.40    0.40
  -7 -10  -1   -0.10    0.60
  -7 -10  -1    0.70    0.50
   7  10   1    0.00    0.40
   7  10   1    0.10    0.20
  -8 -10  -1    0.60    0.50
  -8 -10  -1    0.20    0.70
   8  10   1    0.00    0.30
  -9 -10  -1   13.90    2.00
  -9 -10  -1   16.30    1.90
  -9 -10  -1   13.70    1.30
   9  10   1   14.90    1.00
   7 -11  -1    0.70    0.90
  -7  11   1    0.00    0.30
  -7  11   1    0.20    0.30
   6 -11  -1   -0.50    0.90
   6 -11  -1    0.10    1.10
  -6  11   1    0.20    0.30
  -6  11   1    0.40    0.30
   5 -11  -1    4.50    1.30
   5 -11  -1    7.10    1.70
  -5  11   1    6.40    0.60
  -5  11   1    7.00    0.60
   4 -11  -1   42.40    3.40
   4 -11  -1   56.39    3.70
  -4  11   1   47.40    2.50
  -4  11   1   50.59    2.30
   3 -11  -1   15.40    2.20
   3 -11  -1   17.00    2.00
  -3  11   1   18.10    1.20
  -3  11   1   18.70    1.00
   2 -11  -1    0.50    0.80
   2 -11  -1    1.70    1.00
  -2  11   1    0.70    0.30
  -2  11   1    0.70    0.30
   1 -11  -1    1.10    0.80
   1 -11  -1    2.10    1.10
  -1  11   1    0.60    0.30
  -1  11   1    0.20    0.20
   0 -11  -1   10.70    1.80
   0 -11  -1    7.70    1.40
   0  11   1    9.30    0.70
   0  11   1    9.50    0.60
  -1 -11  -1    8.10    1.60
  -1 -11  -1    7.70    0.80
  -1 -11  -1    6.00    1.30
   1  11   1    8.10    0.60
   1  11   1    9.20    0.60
  -2 -11  -1    8.30    1.40
  -2 -11  -1    7.10    0.90
  -2 -11  -1   10.10    1.80
   2  11   1    6.70    0.60
   2  11   1    8.60    0.60
   2  11   1    7.70    0.90
  -3 -11  -1   12.20    1.10
  -3 -11  -1   13.80    1.70
   3  11   1   14.10    0.80
   3  11   1   10.20    1.10
  -4 -11  -1    4.80    1.20
  -4 -11  -1    5.40    0.80
   4  11   1    3.80    0.70
   4  11   1    4.10    0.50
   4  11   1    3.90    0.60
  -5 -11  -1   13.10    1.70
  -5 -11  -1   15.00    1.30
   5  11   1   14.40    0.90
   5  11   1   15.40    1.30
  -6 -11  -1   27.30    2.40
  -6 -11  -1   27.30    1.80
   6  11   1   25.20    1.80
  -7 -11  -1    8.30    1.00
  -7 -11  -1    7.20    1.50
   7  11   1    7.60    0.70
   7  11   1    7.30    1.10
  -8 -11  -1    3.40    0.80
  -8 -11  -1    2.80    1.00
  -8 -11  -1    2.00    1.10
   8  11   1    1.90    0.40
   6 -12  -1    1.50    1.40
   6 -12  -1    1.50    1.00
  -6  12   1    1.00    0.30
  -6  12   1    1.70    0.40
   5 -12  -1    6.20    1.60
   5 -12  -1    6.60    1.70
  -5  12   1    6.90    0.60
  -5  12   1    8.00    0.70
   4 -12  -1   38.40    3.10
   4 -12  -1   28.20    2.80
  -4  12   1   34.00    1.80
  -4  12   1   37.00    1.70
   3 -12  -1    1.00    1.00
   3 -12  -1    2.90    1.30
  -3  12   1    2.80    0.40
  -3  12   1    2.80    0.40
   2 -12  -1    2.00    1.20
   2 -12  -1    1.00    1.00
  -2  12   1    1.70    0.30
  -2  12   1    1.60    0.40
   1 -12  -1    6.80    1.50
   1 -12  -1    5.00    1.30
  -1  12   1    8.00    0.60
  -1  12   1    7.80    0.60
   0 -12  -1    2.50    1.00
   0 -12  -1    0.90    1.10
   0  12   1    1.50    0.40
   0  12   1    1.10    0.30
  -1 -12  -1   19.90    2.70
  -1 -12  -1   15.60    1.90
   1  12   1   15.60    1.00
   1  12   1   17.60    1.00
  -2 -12  -1    3.50    1.10
   2  12   1    1.90    0.30
   2  12   1    2.10    0.40
  -3 -12  -1    3.60    0.70
  -3 -12  -1    2.20    1.00
   3  12   1    3.20    0.50
   3  12   1    3.90    0.50
  -4 -12  -1    5.10    1.30
  -4 -12  -1    3.70    0.70
   4  12   1    4.80    0.50
  -5 -12  -1   21.00    2.20
  -5 -12  -1   20.90    1.60
   5  12   1   20.30    1.10
  -6 -12  -1    0.90    0.50
  -6 -12  -1    0.20    1.00
   6  12   1    0.60    0.30
   3 -13  -1    0.70    1.30
   3 -13  -1    0.50    1.00
  -3  13   1   -0.20    0.30
  -3  13   1   -0.30    0.30
   2 -13  -1   18.40    2.20
   2 -13  -1   26.90    2.80
  -2  13   1   22.70    1.30
  -2  13   1   23.30    1.20
   1 -13  -1   19.50    2.60
   1 -13  -1   13.70    2.00
  -1  13   1   16.00    1.00
   0 -13  -1    1.00    0.90
   0 -13  -1    0.70    1.40
   0  13   1    0.00    0.30
  -1 -13  -1    1.10    1.00
   1  13   1    0.20    0.40
   1  13   1    0.70    0.30
  -2 -13  -1    2.10    1.00
   2  13   1    2.00    0.40
  -3 -13  -1    8.60    1.70
   3  13   1   11.20    0.80
  -4 -13  -1   13.30    1.90
   4  13   1   16.10    0.90
   1  13  -2    4.10    0.50
  -1 -13   2    3.30    1.20
   0  13  -2   24.50    1.30
   0 -13   2   22.70    3.10
   0 -13   2   20.80    2.30
  -1  13  -2    0.20    0.30
   1 -13   2    0.10    1.00
   1 -13   2   -1.30    1.40
   5  12  -2   -0.20    0.30
  -5 -12   2   -0.80    0.50
  -5 -12   2    0.60    0.90
   4  12  -2    7.10    0.60
  -4 -12   2    6.80    1.40
   3  12  -2    0.20    0.50
   3  12  -2    0.40    0.30
  -3 -12   2    1.40    0.90
   2  12  -2    2.80    0.40
  -2 -12   2    3.10    1.10
   1  12  -2   24.60    1.30
  -1 -12   2   25.10    2.30
  -1 -12   2   20.60    2.80
   0  12  -2    0.10    0.30
   0 -12   2    0.00    0.80
   0 -12   2    0.30    1.20
  -1  12  -2    0.20    0.20
   1 -12   2   -0.30    0.80
   1 -12   2    1.10    1.20
  -2  12  -2   37.10    1.80
  -2  12  -2   35.80    1.80
   2 -12   2   34.30    3.20
  -3  12  -2   22.10    1.20
  -3  12  -2   23.60    1.30
   3 -12   2   20.70    3.70
   3 -12   2   23.00    2.40
  -4  12  -2    9.50    0.70
  -4  12  -2    8.10    0.80
   4 -12   2    5.00    1.50
   4 -12   2    6.50    1.70
  -5  12  -2    0.90    0.40
  -5  12  -2    1.00    0.30
   5 -12   2    0.80    1.20
   5 -12   2    1.00    1.20
   7  11  -2    1.00    0.50
   7  11  -2    0.30    0.30
  -7 -11   2    0.60    0.90
  -7 -11   2    0.70    0.50
   6  11  -2    0.30    0.50
   6  11  -2    0.90    0.30
  -6 -11   2    1.40    0.60
  -6 -11   2   -0.10    0.80
   5  11  -2   -0.30    0.40
   5  11  -2    0.20    0.30
  -5 -11   2    0.00    0.50
  -5 -11   2   -0.20    0.70
   4  11  -2   18.40    1.00
   4  11  -2   17.90    1.40
  -4 -11   2   23.20    2.50
  -4 -11   2   16.30    1.90
   3  11  -2    1.80    0.50
   3  11  -2    1.50    0.50
  -3 -11   2    1.10    0.50
  -3 -11   2    0.50    0.70
   2  11  -2    0.20    0.20
   2  11  -2    0.00    0.40
  -2 -11   2    0.10    1.20
  -2 -11   2    0.20    0.70
   1  11  -2    9.70    0.70
  -1 -11   2    9.60    1.70
  -1 -11   2    7.50    1.60
   0  11  -2   25.20    1.30
   0  11  -2   23.80    1.60
   0  11  -2   23.20    1.20
   0 -11   2   21.60    2.10
   0 -11   2   23.80    2.60
  -1  11  -2    2.80    0.60
  -1  11  -2    3.00    0.40
  -1  11  -2    4.10    0.50
   1 -11   2    3.60    1.10
   1 -11   2    3.40    1.30
  -2  11  -2    8.40    0.70
  -2  11  -2    9.10    1.00
  -2  11  -2    9.20    0.70
   2 -11   2    9.00    1.50
   2 -11   2   10.30    2.00
  -3  11  -2    0.10    0.20
  -3  11  -2    0.20    0.40
  -3  11  -2    0.10    0.30
   3 -11   2   -0.90    0.70
   3 -11   2    0.80    1.00
  -4  11  -2   18.50    1.10
  -4  11  -2   18.60    1.10
   4 -11   2   17.80    2.40
   4 -11   2   17.20    2.10
  -5  11  -2    4.40    0.50
  -5  11  -2    4.10    0.60
   5 -11   2    1.90    1.10
   5 -11   2    4.40    2.20
  -6  11  -2   -0.20    0.20
  -6  11  -2    0.50    0.30
   6 -11   2    0.20    1.10
   8  10  -2   -0.10    0.50
   8  10  -2    0.60    0.30
  -8 -10   2    0.60    0.50
  -8 -10   2    0.10    0.70
   7  10  -2    1.10    0.50
   7  10  -2    1.30    0.30
  -7 -10   2    2.40    1.00
  -7 -10   2    2.00    0.60
   6  10  -2   11.90    1.10
   6  10  -2   10.90    0.70
  -6 -10   2    7.80    1.00
  -6 -10   2    9.00    1.50
   5  10  -2   11.10    0.70
   5  10  -2    9.10    1.00
  -5 -10   2   10.00    1.10
  -5 -10   2   10.90    1.50
   4  10  -2   22.90    1.20
   4  10  -2   21.80    1.50
  -4 -10   2   18.20    1.50
  -4 -10   2   20.30    2.00
   3  10  -2    5.90    0.50
   3  10  -2    6.50    0.80
  -3 -10   2    5.50    0.80
  -3 -10   2    5.50    1.10
  -3 -10   2    3.10    1.30
   2  10  -2    0.20    0.30
   2  10  -2   -0.20    0.20
  -2 -10   2    0.00    0.70
  -2 -10   2   -0.40    0.30
  -2 -10   2    0.00    0.90
   1  10  -2    1.10    0.30
   1  10  -2    1.50    0.50
   1  10  -2    1.20    0.30
  -1 -10   2    1.50    1.00
  -1 -10   2    1.40    0.50
  -1 -10   2    1.30    0.80
   0  10  -2   49.50    2.20
   0  10  -2   47.80    2.20
   0  10  -2   47.30    2.50
   0 -10   2   41.50    3.00
   0 -10   2   50.09    3.40
  -1  10  -2   24.50    1.60
  -1  10  -2   27.50    1.30
  -1  10  -2   26.50    1.30
   1 -10   2   24.60    2.20
   1 -10   2   27.30    3.60
  -2  10  -2    7.50    0.90
  -2  10  -2    8.70    0.60
  -2  10  -2    8.30    0.60
   2 -10   2   11.80    1.90
   2 -10   2    7.00    1.30
  -3  10  -2   26.00    1.40
  -3  10  -2   24.90    1.70
  -3  10  -2   27.00    1.30
   3 -10   2   25.20    2.30
   3 -10   2   25.90    2.60
  -4  10  -2   26.90    1.40
  -4  10  -2   26.70    2.10
  -4  10  -2   26.40    1.40
   4 -10   2   27.10    2.60
   4 -10   2   25.50    2.40
  -5  10  -2   53.09    2.50
  -5  10  -2   48.80    2.90
  -5  10  -2   52.99    2.40
   5 -10   2   57.09    5.30
   5 -10   2   47.50    3.40
  -6  10  -2    4.70    1.00
  -6  10  -2    5.00    0.60
  -6  10  -2    5.10    0.50
   6 -10   2    2.20    1.20
   6 -10   2    3.70    1.40
  -7  10  -2    0.20    0.30
  -7  10  -2    0.30    0.30
   7 -10   2   -1.00    1.00
  -8  10  -2    0.00    0.30
  -8  10  -2    0.50    0.30
   8 -10   2    0.50    1.00
   9   9  -2    1.50    0.60
   9   9  -2    0.80    0.30
  -9  -9   2    1.00    0.80
  -9  -9   2    1.10    0.50
   8   9  -2   -0.20    0.20
   8   9  -2    0.40    0.50
  -8  -9   2   -0.60    0.70
  -8  -9   2    0.00    0.40
   7   9  -2    1.10    0.30
   7   9  -2    1.20    0.50
  -7  -9   2    1.60    0.60
  -7  -9   2    1.20    0.80
   6   9  -2    3.50    0.50
   6   9  -2    3.60    0.70
  -6  -9   2    3.50    1.00
  -6  -9   2    2.90    0.60
   5   9  -2    4.90    0.70
   5   9  -2    5.30    0.50
  -5  -9   2    2.30    0.90
  -5  -9   2    5.50    1.10
   4   9  -2    0.00    0.30
   4   9  -2   -0.30    0.30
  -4  -9   2    0.00    0.30
  -4  -9   2    0.30    0.60
   3   9  -2   14.90    0.90
   3   9  -2   16.80    1.20
  -3  -9   2   15.10    1.20
  -3  -9   2   14.70    2.20
  -3  -9   2   14.50    1.60
   2   9  -2   24.60    1.20
   2   9  -2   23.10    1.50
  -2  -9   2   20.00    2.10
  -2  -9   2   25.50    1.60
  -2  -9   2   25.10    2.00
   1   9  -2   17.50    1.00
   1   9  -2   18.50    1.00
   1   9  -2   17.40    1.20
  -1  -9   2   20.10    2.00
  -1  -9   2   17.50    1.20
  -1  -9   2   17.80    1.70
   0   9  -2   -0.10    0.30
   0   9  -2    0.40    0.20
   0   9  -2    0.20    0.20
   0  -9   2    0.10    0.70
   0  -9   2    0.20    0.70
  -1   9  -2   36.30    2.00
  -1   9  -2   36.10    1.70
  -1   9  -2   36.30    1.70
   1  -9   2   38.90    2.70
   1  -9   2   34.80    1.80
   1  -9   2   36.10    2.50
  -2   9  -2   49.80    2.40
  -2   9  -2   48.90    2.70
  -2   9  -2   53.89    2.40
   2  -9   2   53.19    3.40
   2  -9   2   53.09    3.20
  -3   9  -2   26.60    1.30
  -3   9  -2   25.80    1.30
  -3   9  -2   24.20    1.60
   3  -9   2   25.80    2.30
   3  -9   2   26.20    2.10
  -4   9  -2  120.39    5.00
  -4   9  -2  111.49    5.40
   4  -9   2  107.49    5.90
   4  -9   2  119.79    6.10
  -5   9  -2   66.29    3.00
  -5   9  -2   68.39    3.10
  -5   9  -2   60.49    3.40
   5  -9   2   76.69    4.20
   5  -9   2   59.99    3.90
  -6   9  -2   52.89    2.50
  -6   9  -2   49.60    2.90
  -6   9  -2   52.89    2.40
   6  -9   2   46.40    3.50
   6  -9   2   55.99    3.50
  -7   9  -2    0.10    0.20
  -7   9  -2    0.10    0.30
   7  -9   2    1.00    0.90
  -8   9  -2    0.10    0.30
  -8   9  -2    0.50    0.30
  -8   9  -2    0.20    0.60
   8  -9   2    0.10    0.90
  -9   9  -2    0.90    0.40
  -9   9  -2    0.80    0.30
   9  -9   2    0.40    1.00
  10   8  -2   11.80    0.90
 -10  -8   2   11.00    1.20
 -10  -8   2    8.00    1.50
   9   8  -2    2.20    0.60
   9   8  -2    1.50    0.40
  -9  -8   2    1.00    0.50
  -9  -8   2    1.20    0.90
   8   8  -2   -0.20    0.40
   8   8  -2    0.10    0.30
  -8  -8   2   -0.80    0.60
  -8  -8   2   -0.20    0.30
   7   8  -2    4.70    0.80
   7   8  -2    4.90    0.50
  -7  -8   2    5.00    1.10
  -7  -8   2    6.10    0.80
   6   8  -2   11.60    1.00
   6   8  -2   11.00    0.70
  -6  -8   2   10.50    1.40
  -6  -8   2   13.00    1.10
   5   8  -2    1.90    0.30
   5   8  -2    1.20    0.40
  -5  -8   2    0.80    0.70
  -5  -8   2    1.70    0.50
   4   8  -2   30.60    1.70
  -4  -8   2   28.60    1.80
  -4  -8   2   29.00    2.10
  -4  -8   2   28.50    2.20
   3   8  -2   27.40    1.60
   3   8  -2   23.80    1.30
   3   8  -2   27.90    1.20
  -3  -8   2   26.10    2.00
  -3  -8   2   24.10    2.00
   2   8  -2   27.80    1.60
   2   8  -2   27.40    1.30
   2   8  -2   28.40    1.30
  -2  -8   2   27.20    2.10
  -2  -8   2   28.60    1.70
  -2  -8   2   26.70    2.10
   1   8  -2   14.80    2.60
   1   8  -2   13.30    0.70
   1   8  -2   11.90    0.90
   1   8  -2   12.90    0.70
  -1  -8   2   11.10    0.80
  -1  -8   2   13.30    1.00
  -1  -8   2   13.70    1.60
  -1  -8   2   12.60    1.40
   0   8  -2  101.89    4.20
   0   8  -2   98.69    4.50
   0   8  -2   87.09    4.90
   0   8  -2  100.39    4.20
   0  -8   2   97.19    5.00
   0  -8   2   98.19    4.20
   0  -8   2  103.69    4.50
   0  -8   2   80.89    4.80
  -1   8  -2   41.80    1.80
  -1   8  -2   40.50    1.80
  -1   8  -2   40.40    2.10
   1  -8   2   40.80    2.60
   1  -8   2   31.30    2.50
   1  -8   2   35.60    1.90
   1  -8   2   39.90    1.80
  -2   8  -2  206.68    8.80
  -2   8  -2  222.98    8.90
  -2   8  -2  203.38    9.10
   2  -8   2  198.08    9.60
   2  -8   2  204.48    9.60
  -3   8  -2   75.49    3.30
  -3   8  -2   74.69    3.30
  -3   8  -2   67.39    3.60
   3  -8   2   75.89    4.10
   3  -8   2   73.99    4.10
  -4   8  -2   17.20    1.00
  -4   8  -2   19.00    1.00
  -4   8  -2   19.70    1.40
   4  -8   2   20.00    2.00
   4  -8   2   17.00    1.70
  -5   8  -2  130.39    5.50
  -5   8  -2  122.59    5.90
  -5   8  -2  126.49    5.50
   5  -8   2  115.29    6.30
   5  -8   2  134.19    6.50
  -6   8  -2   16.80    1.00
  -6   8  -2   16.70    1.40
   6  -8   2   15.90    2.10
   6  -8   2   15.00    1.80
  -7   8  -2    8.90    0.70
  -7   8  -2   10.10    1.10
   7  -8   2    6.60    1.40
  -8   8  -2   -0.20    0.20
  -8   8  -2   -0.50    0.50
   8  -8   2    0.10    0.90
  -9   8  -2    3.90    1.00
  -9   8  -2    4.00    0.50
   9  -8   2    5.40    1.50
 -10   8  -2    6.80    0.70
 -10   8  -2    6.30    1.10
  10  -8   2    7.30    1.60
  11   7  -2    8.50    0.80
 -11  -7   2   10.00    1.50
 -11  -7   2    6.90    1.10
  10   7  -2    8.20    0.70
 -10  -7   2    7.90    1.60
 -10  -7   2    8.50    1.00
   9   7  -2   10.70    0.80
   9   7  -2    9.90    1.10
  -9  -7   2   11.20    1.60
  -9  -7   2   12.70    1.20
   8   7  -2   21.00    1.20
   8   7  -2   23.10    1.50
  -8  -7   2   20.80    1.60
  -8  -7   2   20.50    1.90
   7   7  -2    0.40    0.40
   7   7  -2    0.30    0.20
  -7  -7   2    0.20    0.30
  -7  -7   2   -0.20    0.50
   6   7  -2    2.20    0.50
   6   7  -2    1.90    0.30
  -6  -7   2    1.90    0.60
  -6  -7   2    2.10    0.80
   5   7  -2    0.40    0.30
   5   7  -2    0.30    0.30
   5   7  -2    0.30    0.20
  -5  -7   2   -0.70    0.50
  -5  -7   2    0.20    0.50
  -5  -7   2   -0.10    0.30
   4   7  -2    0.90    0.30
   4   7  -2    0.80    0.30
   4   7  -2    0.60    0.30
   4   7  -2    0.60    0.20
  -4  -7   2    1.20    0.60
  -4  -7   2    0.70    0.30
  -4  -7   2    0.00    0.50
   3   7  -2   37.80    1.90
   3   7  -2   36.70    1.60
   3   7  -2   34.40    1.80
   3   7  -2   34.60    1.70
  -3  -7   2   35.50    2.00
  -3  -7   2   36.30    2.30
  -3  -7   2   37.30    2.20
   2   7  -2    3.40    0.40
   2   7  -2    4.80    1.10
   2   7  -2    3.90    0.50
   2   7  -2    3.80    0.30
   2   7  -2    2.80    0.50
  -2  -7   2    4.00    0.90
  -2  -7   2    3.80    0.50
  -2  -7   2    4.10    0.40
  -2  -7   2    4.00    0.80
   1   7  -2  419.86   16.70
   1   7  -2  387.96   16.70
   1   7  -2  415.36   17.00
   1   7  -2  372.86   17.40
   1   7  -2  390.06   16.90
  -1  -7   2  400.36   17.40
  -1  -7   2  378.76   17.10
  -1  -7   2  414.36   17.30
  -1  -7   2  403.16   17.00
  -1  -7   2  403.96   16.80
   0   7  -2    7.60    0.80
   0   7  -2    8.20    0.70
   0   7  -2    5.00    1.10
   0   7  -2    9.40    0.50
   0   7  -2    8.80    0.60
   0  -7   2   11.40    1.30
   0  -7   2    8.20    1.20
   0  -7   2    7.00    0.80
   0  -7   2    9.70    0.70
   0  -7   2    7.80    0.50
  -1   7  -2    0.10    0.70
  -1   7  -2   -0.10    0.20
  -1   7  -2    0.20    0.30
  -1   7  -2    0.10    0.20
   1  -7   2   -0.50    0.60
   1  -7   2    0.30    0.30
   1  -7   2    0.40    0.50
   1  -7   2    0.10    0.10
   1  -7   2    0.10    0.20
  -2   7  -2   56.89    2.50
  -2   7  -2   55.79    2.50
  -2   7  -2   54.19    3.10
  -2   7  -2   56.49    2.80
   2  -7   2   55.39    3.20
   2  -7   2   57.39    2.90
   2  -7   2   54.99    3.20
  -3   7  -2    0.60    0.20
  -3   7  -2    0.40    0.40
  -3   7  -2    0.30    0.20
   3  -7   2    0.40    0.60
   3  -7   2   -0.70    0.60
  -4   7  -2  130.29    6.50
  -4   7  -2  131.19    5.80
   4  -7   2  138.49    6.60
   4  -7   2  134.49    6.50
  -5   7  -2   21.00    1.60
  -5   7  -2   21.90    1.20
   5  -7   2   20.50    1.80
   5  -7   2   27.60    2.10
  -6   7  -2   16.50    0.90
  -6   7  -2   15.20    1.30
   6  -7   2   14.30    1.60
   6  -7   2   17.90    1.90
  -7   7  -2   67.69    3.50
  -7   7  -2   65.29    2.90
   7  -7   2   57.89    4.10
   7  -7   2   56.69    3.60
  -8   7  -2   22.50    1.20
  -8   7  -2   23.40    1.80
   8  -7   2   19.90    2.20
  -9   7  -2    0.50    0.60
  -9   7  -2    0.00    0.30
   9  -7   2   -0.90    0.60
   9  -7   2   -0.30    0.90
 -10   7  -2    2.00    0.40
 -10   7  -2    2.90    0.90
  10  -7   2    1.00    0.70
  10  -7   2    2.00    1.10
  11   6  -2    0.50    0.30
 -11  -6   2    0.40    0.50
 -11  -6   2   -0.40    0.70
  10   6  -2    7.90    0.70
 -10  -6   2    8.50    1.00
   9   6  -2    2.60    0.40
   9   6  -2    3.10    0.60
  -9  -6   2    1.10    0.70
  -9  -6   2    1.00    0.50
   8   6  -2    3.30    0.40
   8   6  -2    3.40    0.60
  -8  -6   2    1.30    0.70
  -8  -6   2    1.80    0.50
   7   6  -2    4.70    0.50
   7   6  -2    6.50    0.80
  -7  -6   2    7.10    0.80
  -7  -6   2    5.10    1.00
   6   6  -2    9.30    0.80
   6   6  -2    8.20    0.80
   6   6  -2    9.20    0.60
  -6  -6   2    7.80    0.90
  -6  -6   2    8.80    1.10
   5   6  -2    3.80    0.60
   5   6  -2    3.10    0.40
   5   6  -2    2.90    0.40
   5   6  -2    2.80    0.30
  -5  -6   2    3.10    0.30
  -5  -6   2    3.40    0.70
  -5  -6   2    2.80    0.50
   4   6  -2   13.60    0.80
   4   6  -2   12.50    0.70
   4   6  -2   14.70    0.70
   4   6  -2   15.20    1.00
  -4  -6   2   14.50    1.10
  -4  -6   2   12.70    0.70
  -4  -6   2   13.50    1.50
  -4  -6   2   11.90    1.10
   3   6  -2    2.40    0.30
   3   6  -2    3.50    0.50
   3   6  -2    2.50    0.30
   3   6  -2    2.60    0.40
  -3  -6   2    3.40    0.50
  -3  -6   2    3.00    0.50
  -3  -6   2    2.40    0.30
  -3  -6   2    3.60    0.70
  -3  -6   2    3.00    0.70
   2   6  -2  122.69    5.50
   2   6  -2  114.99    5.20
   2   6  -2  130.89    5.20
   2   6  -2  118.89    5.30
  -2  -6   2  125.99    5.60
  -2  -6   2  122.39    5.50
  -2  -6   2  121.89    5.30
  -2  -6   2  122.19    5.90
  -2  -6   2  122.19    5.60
   1   6  -2  284.17   11.50
   1   6  -2  270.57   11.50
   1   6  -2  289.97   11.80
   1   6  -2  262.97   12.10
   1   6  -2  264.97   11.70
   1   6  -2  252.37   11.90
  -1  -6   2  267.67   11.60
  -1  -6   2  278.67   12.10
  -1  -6   2  286.87   11.90
  -1  -6   2  285.77   11.80
  -1  -6   2  279.47   11.60
  -1  -6   2  261.17   11.90
   0   6  -2  179.18    7.00
   0   6  -2  159.08    7.00
   0   6  -2  151.68    7.40
   0   6  -2  166.88    7.20
   0   6  -2  166.48    7.50
   0   6  -2  167.28    7.20
   0  -6   2  169.68    7.50
   0  -6   2  173.78    7.20
   0  -6   2  165.48    7.00
   0  -6   2  162.68    7.60
   0  -6   2  153.48    7.30
   0  -6   2  156.98    7.00
  -1   6  -2   92.99    4.10
  -1   6  -2   92.89    4.60
  -1   6  -2   91.19    4.30
  -1   6  -2   96.59    4.30
  -1   6  -2   86.09    4.40
  -1   6  -2   98.49    4.10
   1  -6   2   96.59    4.70
   1  -6   2   90.99    4.10
   1  -6   2  102.09    4.70
   1  -6   2   99.29    4.10
   1  -6   2   94.99    4.40
   1  -6   2   94.49    4.20
  -2   6  -2   19.10    1.40
  -2   6  -2   21.90    1.10
  -2   6  -2   21.50    1.10
  -2   6  -2   21.40    1.30
  -2   6  -2   19.30    1.60
   2  -6   2   21.80    1.60
   2  -6   2   21.10    2.20
   2  -6   2   21.30    1.50
   2  -6   2   21.40    1.00
   2  -6   2   19.30    1.00
  -3   6  -2   91.09    4.90
  -3   6  -2  109.09    4.90
  -3   6  -2  104.09    5.00
  -3   6  -2  102.79    4.60
   3  -6   2  112.99    5.10
   3  -6   2  100.39    4.90
   3  -6   2  117.29    5.20
  -4   6  -2   99.89    5.10
  -4   6  -2  114.09    4.80
  -4   6  -2  112.49    5.10
   4  -6   2  119.79    5.40
   4  -6   2  113.29    5.40
   4  -6   2  101.19    5.10
  -5   6  -2   22.40    1.10
  -5   6  -2   20.40    1.50
  -5   6  -2   17.90    1.40
   5  -6   2   24.80    1.80
   5  -6   2   20.10    2.00
  -6   6  -2    7.40    0.60
  -6   6  -2    7.60    1.00
   6  -6   2    5.10    1.50
   6  -6   2    5.10    1.10
   6  -6   2    6.10    1.10
  -7   6  -2  136.99    6.70
  -7   6  -2  134.89    5.70
   7  -6   2  119.69    6.90
   7  -6   2  136.99    6.70
   7  -6   2  125.89    6.30
  -8   6  -2   53.39    2.90
  -8   6  -2   49.90    2.30
   8  -6   2   51.09    3.30
   8  -6   2   38.10    3.70
  -9   6  -2    0.20    0.50
  -9   6  -2    0.00    0.20
   9  -6   2   -0.10    1.40
   9  -6   2    0.30    0.90
 -10   6  -2    2.30    0.40
 -10   6  -2    2.70    0.80
  10  -6   2    3.80    1.30
  10  -6   2    2.80    1.60
 -11   6  -2    5.50    1.00
 -11   6  -2    6.40    0.60
  11  -6   2    4.80    1.80
  11  -6   2    6.60    1.60
  12   5  -2   -0.60    0.30
 -12  -5   2   -0.50    0.60
 -12  -5   2   -0.20    0.40
  11   5  -2    0.40    0.30
 -11  -5   2    0.60    0.70
 -11  -5   2    0.60    0.50
  10   5  -2    4.30    0.60
 -10  -5   2    5.10    1.00
 -10  -5   2    5.10    0.90
 -10  -5   2    5.80    1.30
   9   5  -2    1.70    0.40
   9   5  -2    1.60    0.50
  -9  -5   2    1.10    0.50
  -9  -5   2    0.60    0.70
   8   5  -2   12.00    1.50
   8   5  -2   12.30    0.80
   8   5  -2    9.20    1.10
  -8  -5   2   14.60    1.40
  -8  -5   2   13.10    1.10
   7   5  -2    1.90    0.30
   7   5  -2    2.30    0.50
   7   5  -2    2.20    0.60
  -7  -5   2    2.50    0.50
  -7  -5   2    2.30    0.70
   6   5  -2   41.50    1.90
   6   5  -2   43.00    2.10
   6   5  -2   41.70    2.20
  -6  -5   2   39.70    1.80
  -6  -5   2   40.20    2.50
   5   5  -2   68.39    2.80
   5   5  -2   63.79    2.80
   5   5  -2   61.09    2.70
   5   5  -2   62.09    3.00
  -5  -5   2   60.59    3.10
  -5  -5   2   62.69    2.70
  -5  -5   2   61.09    2.90
  -5  -5   2   63.79    3.30
   4   5  -2    7.30    0.70
   4   5  -2    8.10    0.50
   4   5  -2    8.10    0.50
   4   5  -2    7.60    0.50
  -4  -5   2    7.30    0.80
  -4  -5   2    8.00    0.80
  -4  -5   2    8.10    0.60
  -4  -5   2    8.50    0.80
  -4  -5   2    8.10    0.40
  -4  -5   2    9.20    1.00
   3   5  -2    0.30    0.30
   3   5  -2    0.40    0.20
   3   5  -2    0.30    0.20
   3   5  -2    0.60    0.10
   3   5  -2    0.60    0.20
  -3  -5   2    0.40    0.20
  -3  -5   2    0.50    0.10
  -3  -5   2    0.60    0.40
  -3  -5   2    0.50    0.40
  -3  -5   2    0.70    0.30
  -3  -5   2    0.30    0.20
  -3  -5   2    0.40    0.10
   2   5  -2   92.19    4.10
   2   5  -2   91.19    4.10
   2   5  -2   91.99    4.40
   2   5  -2   98.59    4.00
   2   5  -2   92.89    4.30
  -2  -5   2   97.69    4.30
  -2  -5   2   94.99    4.30
  -2  -5   2   95.89    4.10
  -2  -5   2   98.09    4.40
  -2  -5   2   91.19    4.10
  -2  -5   2   99.59    4.60
   1   5  -2   -0.10    0.20
   1   5  -2    0.00    0.10
   1   5  -2    0.40    0.50
   1   5  -2    0.30    0.10
   1   5  -2   -0.10    0.20
   1   5  -2   -0.10    0.20
  -1  -5   2   -0.10    0.40
  -1  -5   2    0.60    0.40
  -1  -5   2   -0.10    0.20
  -1  -5   2    0.00    0.10
  -1  -5   2    0.30    0.20
  -1  -5   2    0.00    0.10
   0   5  -2   38.80    1.90
   0   5  -2   38.60    1.90
   0   5  -2   37.20    2.20
   0   5  -2   38.00    1.70
   0   5  -2   37.80    2.10
   0   5  -2   41.70    1.70
   0  -5   2   38.90    2.10
   0  -5   2   37.40    1.70
   0  -5   2   39.60    1.70
   0  -5   2   41.80    1.90
   0  -5   2   38.60    2.20
   0  -5   2   34.60    2.00
  -1   5  -2 1229.48   51.59
  -1   5  -2 1248.88   51.39
  -1   5  -2 1142.29   51.19
   1  -5   2 1243.98   51.49
   1  -5   2 1273.27   51.19
  -2   5  -2   63.49    3.00
  -2   5  -2   62.59    3.00
  -2   5  -2   66.29    3.20
  -2   5  -2   58.89    3.10
  -2   5  -2   58.79    2.80
   2  -5   2   67.09    3.30
   2  -5   2   63.29    2.70
   2  -5   2   67.39    3.20
   2  -5   2   64.09    2.70
   2  -5   2   60.19    3.00
  -3   5  -2    1.10    0.40
  -3   5  -2    0.40    0.20
  -3   5  -2    0.60    0.30
  -3   5  -2    0.90    0.50
  -3   5  -2    0.50    0.30
   3  -5   2    0.70    0.70
   3  -5   2    0.90    0.50
   3  -5   2    0.70    0.20
   3  -5   2    0.00    0.50
   3  -5   2    0.60    0.30
  -4   5  -2  283.17   12.60
  -4   5  -2  274.87   12.50
  -4   5  -2  279.47   12.30
  -4   5  -2  303.97   12.60
   4  -5   2  315.67   13.30
   4  -5   2  280.67   12.60
   4  -5   2  291.67   12.80
   4  -5   2  297.27   12.70
  -5   5  -2    2.90    0.40
  -5   5  -2    2.80    0.50
  -5   5  -2    3.80    0.70
   5  -5   2    3.10    1.30
   5  -5   2    2.70    0.70
   5  -5   2    2.80    0.80
   5  -5   2    3.10    0.70
  -6   5  -2  203.88    8.30
  -6   5  -2  152.68    8.00
  -6   5  -2  188.68    7.80
   6  -5   2  187.78    8.80
   6  -5   2  182.98    8.30
   6  -5   2  181.08    9.70
  -7   5  -2   91.99    4.00
  -7   5  -2   90.39    4.50
   7  -5   2   87.89    4.70
   7  -5   2   90.69    4.80
   7  -5   2   91.19    5.40
  -8   5  -2    0.20    0.20
  -8   5  -2   -0.40    0.40
   8  -5   2    0.20    0.90
   8  -5   2    2.20    1.50
  -9   5  -2   58.29    3.30
  -9   5  -2   57.99    2.70
   9  -5   2   59.29    4.40
   9  -5   2   58.39    3.80
 -10   5  -2    9.90    1.30
 -10   5  -2    8.20    0.70
  10  -5   2    6.00    1.90
  10  -5   2    9.20    1.70
 -11   5  -2   -0.10    0.30
 -11   5  -2    0.30    0.60
  11  -5   2    0.70    1.20
  11  -5   2   -0.20    1.50
 -12   5  -2    0.40    0.70
 -12   5  -2    1.00    0.40
  12  -5   2    0.00    1.40
  12  -5   2   -1.10    1.70
  12   4  -2    2.10    0.50
 -12  -4   2    2.50    0.60
 -12  -4   2    2.10    0.80
  11   4  -2    1.40    0.40
 -11  -4   2    1.80    0.70
 -11  -4   2    1.90    0.60
  10   4  -2    0.70    0.30
 -10  -4   2    0.20    0.60
 -10  -4   2   -0.10    0.60
 -10  -4   2    1.00    0.50
   9   4  -2    1.30    0.30
   9   4  -2    0.90    0.40
  -9  -4   2    1.40    0.50
  -9  -4   2    1.60    0.70
   8   4  -2    2.90    0.90
   8   4  -2    3.80    0.50
   8   4  -2    4.20    0.70
  -8  -4   2    2.90    0.60
  -8  -4   2    4.50    0.80
   7   4  -2   76.29    3.30
   7   4  -2   77.09    3.60
   7   4  -2   75.79    3.60
  -7  -4   2   74.69    3.70
  -7  -4   2   68.69    3.20
  -7  -4   2   75.59    3.80
   6   4  -2   25.50    1.50
   6   4  -2   26.30    1.30
   6   4  -2   27.40    1.50
  -6  -4   2   24.80    1.60
  -6  -4   2   26.80    1.80
  -6  -4   2   26.00    1.30
   5   4  -2    5.20    0.60
   5   4  -2    5.30    0.70
   5   4  -2    7.10    0.60
   5   4  -2    5.90    0.50
  -5  -4   2    5.30    0.70
  -5  -4   2    5.10    0.30
  -5  -4   2    5.00    0.80
  -5  -4   2    5.40    0.50
  -5  -4   2    5.20    0.60
   4   4  -2    7.60    0.50
   4   4  -2    8.00    0.70
   4   4  -2    7.70    0.50
   4   4  -2    8.00    0.50
   4   4  -2    8.00    0.80
  -4  -4   2    8.90    0.40
  -4  -4   2    7.70    0.70
  -4  -4   2    8.20    0.70
  -4  -4   2    9.10    0.90
  -4  -4   2    8.10    0.50
  -4  -4   2    8.60    0.60
  -4  -4   2    7.50    0.60
   3   4  -2    2.00    0.40
   3   4  -2    2.70    0.30
   3   4  -2    2.80    0.20
   3   4  -2    2.00    0.30
   3   4  -2    3.00    0.40
  -3  -4   2    2.40    0.20
  -3  -4   2    2.50    0.30
  -3  -4   2    2.80    0.40
  -3  -4   2    2.20    0.20
  -3  -4   2    1.50    0.30
  -3  -4   2    3.10    0.40
  -3  -4   2    3.20    0.60
   2   4  -2   70.09    3.40
   2   4  -2   68.29    3.10
   2   4  -2   68.09    3.00
   2   4  -2   72.69    3.00
   2   4  -2   69.39    3.20
  -2  -4   2   72.09    3.40
  -2  -4   2   71.19    3.30
  -2  -4   2   70.59    3.30
  -2  -4   2   69.89    3.00
  -2  -4   2   70.39    3.10
  -2  -4   2   70.89    3.20
   1   4  -2  234.88    9.40
   1   4  -2  236.08    9.70
   1   4  -2  222.98    9.80
   1   4  -2  212.68    9.50
   1   4  -2  228.08    9.60
   1   4  -2  233.68    9.80
  -1  -4   2  231.08    9.70
  -1  -4   2  223.08    9.90
  -1  -4   2  212.08    9.70
  -1  -4   2  218.38    9.50
  -1  -4   2  223.78    9.70
  -1  -4   2  227.88    9.50
   0   4  -2  572.94   22.30
   0   4  -2  529.95   22.40
   0   4  -2  556.74   22.70
   0   4  -2  460.95   22.50
   0  -4   2  523.15   22.60
   0  -4   2  569.84   22.50
   0  -4   2  532.65   22.40
   0  -4   2  530.05   22.60
   0  -4   2  540.35   22.70
  -1   4  -2  418.76   17.10
  -1   4  -2  387.76   16.80
  -1   4  -2  398.56   17.00
  -1   4  -2  411.86   17.00
  -1   4  -2  372.86   17.00
   1  -4   2  400.56   17.10
   1  -4   2  405.26   17.00
   1  -4   2  374.16   16.80
   1  -4   2  423.06   16.80
   1  -4   2  412.06   16.70
  -2   4  -2   18.50    0.90
  -2   4  -2   18.50    1.20
  -2   4  -2   18.00    1.10
  -2   4  -2   18.50    1.20
  -2   4  -2   18.70    1.10
   2  -4   2   18.30    0.80
   2  -4   2   19.70    1.30
   2  -4   2   19.40    0.90
   2  -4   2   15.30    1.60
   2  -4   2   19.20    1.30
   2  -4   2   17.80    1.10
  -3   4  -2  201.58    8.90
  -3   4  -2  203.58    8.90
  -3   4  -2  188.48    8.60
  -3   4  -2  213.48    8.90
  -3   4  -2  209.48    8.90
   3  -4   2  195.08    8.90
   3  -4   2  212.18    9.10
   3  -4   2  199.18    8.70
   3  -4   2  208.38    9.40
   3  -4   2  215.48    9.00
  -4   4  -2   62.39    3.10
  -4   4  -2   67.49    3.10
  -4   4  -2   63.99    2.90
  -4   4  -2   66.99    3.20
  -4   4  -2   65.09    3.10
   4  -4   2   67.09    3.40
   4  -4   2   60.49    2.90
   4  -4   2   68.69    3.30
   4  -4   2   72.49    3.80
   4  -4   2   61.09    3.20
  -5   4  -2   88.29    4.20
  -5   4  -2   88.59    4.00
  -5   4  -2   96.09    4.40
   5  -4   2   99.59    5.00
   5  -4   2   90.19    4.30
   5  -4   2   86.49    4.40
   5  -4   2   92.89    4.60
  -6   4  -2  246.38   11.10
  -6   4  -2  261.97   11.50
  -6   4  -2  254.27   11.00
   6  -4   2  275.87   12.10
   6  -4   2  271.77   11.40
   6  -4   2  259.47   11.70
  -7   4  -2    0.70    0.20
  -7   4  -2    0.60    0.30
  -7   4  -2    0.50    0.50
  -7   4  -2    1.80    0.40
  -7   4  -2    1.40    0.30
   7  -4   2    1.20    0.50
   7  -4   2    1.30    1.20
   7  -4   2    1.60    0.70
  -8   4  -2    4.20    0.50
  -8   4  -2    5.80    0.90
  -8   4  -2    4.40    0.60
   8  -4   2    3.90    1.20
   8  -4   2    4.70    1.50
  -9   4  -2   69.19    3.20
  -9   4  -2   68.99    3.70
   9  -4   2   70.09    5.00
   9  -4   2   69.49    4.60
 -10   4  -2   27.70    1.40
 -10   4  -2   27.30    2.00
  10  -4   2   21.20    3.00
  10  -4   2   25.40    2.50
 -11   4  -2    2.00    0.40
 -11   4  -2    2.20    0.80
  11  -4   2    2.10    1.30
  11  -4   2    2.90    1.80
 -12   4  -2   -0.20    0.70
 -12   4  -2    0.40    0.30
  12  -4   2    2.70    2.00
  12  -4   2   -0.40    1.30
  12   3  -2   12.00    1.00
 -12  -3   2   13.10    1.60
 -12  -3   2   11.60    1.20
  11   3  -2    0.20    0.30
  11   3  -2    0.00    1.90
 -11  -3   2    0.50    0.60
 -11  -3   2    0.90    0.50
  10   3  -2    1.50    0.40
 -10  -3   2    1.10    0.70
 -10  -3   2    0.50    0.40
 -10  -3   2    0.20    0.60
   9   3  -2   10.10    0.70
   9   3  -2    9.20    1.60
  -9  -3   2   10.00    1.20
  -9  -3   2   10.50    1.00
  -9  -3   2   10.00    1.20
   8   3  -2   28.20    1.50
   8   3  -2   27.90    2.10
   8   3  -2   29.00    1.70
  -8  -3   2   27.70    1.90
  -8  -3   2   32.10    2.00
   7   3  -2    0.20    0.60
   7   3  -2    0.80    0.40
   7   3  -2    0.50    0.20
   7   3  -2    0.90    0.40
  -7  -3   2   -0.10    0.30
  -7  -3   2    0.00    0.40
   6   3  -2   65.69    3.40
   6   3  -2   71.49    3.30
   6   3  -2   67.69    3.00
   6   3  -2   67.79    3.30
  -6  -3   2   69.29    3.40
  -6  -3   2   70.89    3.40
  -6  -3   2   66.39    3.00
   5   3  -2  119.89    5.50
   5   3  -2  116.99    5.40
   5   3  -2  127.09    5.20
  -5  -3   2  122.89    5.40
  -5  -3   2  128.59    5.60
  -5  -3   2  119.89    5.10
  -5  -3   2  116.79    5.10
  -5  -3   2  117.19    5.20
  -5  -3   2  122.29    5.50
  -5  -3   2  115.39    5.20
  -5  -3   2  116.49    5.10
   4   3  -2   12.70    0.60
   4   3  -2   12.00    0.80
   4   3  -2   13.10    1.00
   4   3  -2   12.00    0.70
   4   3  -2   14.60    0.80
  -4  -3   2   12.90    0.80
  -4  -3   2   13.30    0.70
  -4  -3   2   12.40    0.70
  -4  -3   2   11.70    0.90
  -4  -3   2   12.70    1.00
  -4  -3   2   13.20    0.60
   3   3  -2    4.80    0.30
   3   3  -2    4.50    0.50
   3   3  -2    5.10    0.30
   3   3  -2    4.90    0.40
   3   3  -2    4.60    0.50
  -3  -3   2    5.20    0.50
  -3  -3   2    4.80    0.30
  -3  -3   2    4.90    0.40
  -3  -3   2    4.10    0.50
  -3  -3   2    5.10    0.60
  -3  -3   2    4.80    0.40
  -3  -3   2    5.00    0.30
   2   3  -2  143.39    6.00
   2   3  -2  135.19    5.80
   2   3  -2  137.39    5.80
   2   3  -2  136.19    6.10
  -2  -3   2  132.89    5.80
  -2  -3   2  139.29    5.90
  -2  -3   2  138.69    6.00
  -2  -3   2  142.39    6.00
  -2  -3   2  139.89    6.20
  -2  -3   2  133.89    5.90
   1   3  -2    9.00    0.60
   1   3  -2    9.70    0.50
   1   3  -2   10.00    0.40
   1   3  -2   10.70    0.80
   1   3  -2    9.60    0.70
   1   3  -2    9.00    0.60
  -1  -3   2    9.40    0.50
  -1  -3   2    9.40    0.80
  -1  -3   2    9.50    0.60
  -1  -3   2    9.20    0.70
  -1  -3   2    9.50    0.70
  -1  -3   2    9.50    0.50
   0   3  -2   66.99    3.00
   0   3  -2   62.99    2.70
   0   3  -2   65.49    2.80
   0   3  -2   64.39    3.00
   0   3  -2   65.19    2.90
   0   3  -2   65.09    2.70
   0  -3   2   57.29    2.90
   0  -3   2   63.89    2.70
   0  -3   2   63.39    2.80
   0  -3   2   63.29    3.00
  -1   3  -2  229.08    9.60
  -1   3  -2  221.98    9.40
  -1   3  -2  231.58    9.50
  -1   3  -2  224.08    9.60
  -1   3  -2  228.08    9.60
  -1   3  -2  223.08    9.40
   1  -3   2  225.78    9.40
   1  -3   2  215.18    9.50
   1  -3   2  215.98   10.00
   1  -3   2  218.38    9.70
   1  -3   2  231.08    9.60
   1  -3   2  227.28    9.80
  -2   3  -2   18.90    1.00
  -2   3  -2   18.10    1.00
  -2   3  -2   17.80    0.90
  -2   3  -2   17.40    1.20
  -2   3  -2   18.40    1.10
  -2   3  -2   18.00    0.80
   2  -3   2   18.70    1.10
   2  -3   2   18.20    1.20
   2  -3   2   18.90    0.80
   2  -3   2   17.90    0.90
   2  -3   2   16.60    1.10
   2  -3   2   17.90    1.50
  -3   3  -2 1192.18   47.90
  -3   3  -2 1093.09   47.70
   3  -3   2 1155.28   48.00
   3  -3   2 1124.99   48.00
   3  -3   2 1155.18   48.60
  -4   3  -2   80.79    3.80
  -4   3  -2   80.89    3.60
  -4   3  -2   82.29    3.80
  -4   3  -2   82.99    3.70
  -4   3  -2   82.89    3.90
  -4   3  -2   81.99    3.70
   4  -3   2   82.29    3.60
   4  -3   2   92.09    4.20
   4  -3   2   88.69    3.90
   4  -3   2   80.89    3.90
   4  -3   2   80.09    4.00
  -5   3  -2  128.49    5.90
  -5   3  -2  130.09    5.80
  -5   3  -2  132.49    5.70
  -5   3  -2  134.59    5.70
  -5   3  -2  127.79    5.70
  -5   3  -2  135.29    6.10
  -5   3  -2  130.79    5.80
   5  -3   2  129.79    5.70
   5  -3   2  139.99    6.20
   5  -3   2  138.29    6.40
   5  -3   2  126.09    6.00
   5  -3   2  139.29    5.90
  -6   3  -2   14.20    0.90
  -6   3  -2   17.90    1.30
  -6   3  -2   16.00    0.90
  -6   3  -2   15.70    1.20
  -6   3  -2   15.30    0.90
   6  -3   2   18.70    1.80
   6  -3   2   17.20    1.50
   6  -3   2   16.20    0.90
   6  -3   2   17.90    1.10
  -7   3  -2    0.90    0.50
  -7   3  -2    1.00    0.30
  -7   3  -2    1.10    0.30
  -7   3  -2    0.70    0.20
   7  -3   2    1.80    1.00
   7  -3   2    0.40    0.60
  -8   3  -2   49.60    2.80
  -8   3  -2   44.40    2.30
  -8   3  -2   46.60    2.20
   8  -3   2   45.30    3.20
   8  -3   2   47.30    3.10
  -9   3  -2  115.39    5.40
  -9   3  -2  120.09    5.30
  -9   3  -2  127.99    5.90
   9  -3   2  118.19    6.10
   9  -3   2  116.09    6.40
 -10   3  -2    1.10    0.60
 -10   3  -2    0.80    0.30
  10  -3   2    1.20    1.40
  10  -3   2    1.40    1.00
 -11   3  -2   44.80    2.10
 -11   3  -2   42.30    2.80
  11  -3   2   40.50    4.80
  11  -3   2   36.90    3.30
 -12   3  -2   30.40    1.60
 -12   3  -2   26.60    2.20
  12  -3   2   24.60    3.40
  12   2  -2   25.00    1.50
  12   2  -2   17.60    3.30
 -12  -2   2   23.00    1.80
 -12  -2   2   30.30    2.60
  11   2  -2    2.90    0.50
 -11  -2   2    3.40    0.70
 -11  -2   2    3.30    0.90
  10   2  -2    2.90    0.50
  10   2  -2    3.70    1.50
 -10  -2   2    2.60    0.60
 -10  -2   2    1.40    0.60
   9   2  -2    0.90    0.30
   9   2  -2   -0.60    1.00
  -9  -2   2    0.70    0.50
  -9  -2   2    0.70    0.40
  -9  -2   2    1.30    0.60
   8   2  -2    5.70    0.50
   8   2  -2    4.50    1.10
  -8  -2   2    4.50    0.80
  -8  -2   2    3.90    0.40
  -8  -2   2    5.00    0.70
   7   2  -2   63.49    2.90
   7   2  -2   69.69    3.50
   7   2  -2   66.59    3.10
  -7  -2   2   63.29    3.40
  -7  -2   2   63.79    2.80
  -7  -2   2   69.89    3.30
  -7  -2   2   57.59    3.00
  -7  -2   2   63.29    2.80
   6   2  -2   99.19    4.40
   6   2  -2   91.09    4.20
   6   2  -2   91.59    4.00
   6   2  -2   89.19    4.30
  -6  -2   2   88.39    3.90
  -6  -2   2   95.49    4.30
  -6  -2   2   86.79    4.10
  -6  -2   2   88.89    3.90
  -6  -2   2   91.29    3.90
  -6  -2   2   92.29    4.30
   5   2  -2    6.40    0.60
   5   2  -2    7.20    0.50
   5   2  -2    6.40    0.70
   5   2  -2    7.00    0.80
  -5  -2   2    6.40    0.40
  -5  -2   2    6.70    0.70
  -5  -2   2    6.90    0.40
  -5  -2   2    6.40    0.50
  -5  -2   2    7.60    0.80
  -5  -2   2    7.00    0.40
  -5  -2   2    6.70    0.60
  -5  -2   2    6.90    0.60
   4   2  -2   14.60    0.90
   4   2  -2   14.80    0.80
   4   2  -2   15.00    1.00
   4   2  -2   16.90    1.00
  -4  -2   2   14.40    0.70
  -4  -2   2   14.90    0.90
  -4  -2   2   14.60    1.00
  -4  -2   2   15.70    0.70
  -4  -2   2   15.20    0.70
  -4  -2   2   15.70    1.00
  -4  -2   2   14.70    0.90
  -4  -2   2   14.90    0.80
   3   2  -2    1.00    0.20
   3   2  -2    1.00    0.30
   3   2  -2    0.70    0.20
   3   2  -2    1.00    0.20
  -3  -2   2    1.20    0.30
  -3  -2   2    1.20    0.20
  -3  -2   2    0.80    0.20
  -3  -2   2    1.00    0.10
  -3  -2   2    0.60    0.30
  -3  -2   2    1.00    0.10
  -3  -2   2    0.90    0.20
   2   2  -2    6.90    0.60
   2   2  -2    7.70    0.40
   2   2  -2    7.10    0.50
   2   2  -2    6.50    0.40
  -2  -2   2    7.10    0.40
  -2  -2   2    6.60    0.40
  -2  -2   2    6.40    0.60
  -2  -2   2    6.20    0.40
  -2  -2   2    6.50    0.50
  -2  -2   2    7.10    0.50
   1   2  -2  118.09    4.90
   1   2  -2  114.19    4.80
   1   2  -2  111.99    4.90
   1   2  -2  113.89    4.90
   1   2  -2  117.39    5.00
  -1  -2   2  116.59    4.90
  -1  -2   2  113.69    4.90
  -1  -2   2  113.09    5.00
  -1  -2   2  112.79    5.00
  -1  -2   2  111.29    4.80
   0   2  -2    7.00    0.50
   0   2  -2    6.90    0.50
   0   2  -2    7.20    0.40
   0   2  -2    7.40    0.50
   0   2  -2    7.00    0.40
   0   2  -2    6.90    0.60
   0  -2   2    8.20    0.80
   0  -2   2    7.20    0.60
   0  -2   2    6.70    0.50
   0  -2   2    6.70    0.40
   0  -2   2    7.00    0.50
  -1   2  -2  306.97   13.00
  -1   2  -2  308.07   13.00
  -1   2  -2  309.67   13.10
  -1   2  -2  315.27   13.10
  -1   2  -2  321.27   13.10
  -1   2  -2  308.07   13.20
   1  -2   2  303.07   13.00
   1  -2   2  321.77   13.10
   1  -2   2  316.37   13.10
   1  -2   2  317.37   13.20
   1  -2   2  306.17   13.00
   1  -2   2  290.37   13.10
  -2   2  -2  343.77   14.10
  -2   2  -2  331.17   14.00
  -2   2  -2  346.37   14.00
  -2   2  -2  328.17   13.90
  -2   2  -2  318.97   13.90
  -2   2  -2  333.17   14.10
   2  -2   2  347.17   14.10
   2  -2   2  306.37   13.90
   2  -2   2  348.47   14.20
   2  -2   2  340.87   13.90
   2  -2   2  317.17   14.10
   2  -2   2  330.37   14.10
  -3   2  -2 1333.87   55.39
   3  -2   2 1320.47   55.59
  -4   2  -2   -0.10    0.20
  -4   2  -2    0.20    0.30
  -4   2  -2    0.20    0.10
  -4   2  -2    0.00    0.30
  -4   2  -2    0.40    0.20
  -4   2  -2    0.30    0.20
  -4   2  -2    0.30    0.10
   4  -2   2    0.30    0.20
   4  -2   2    0.00    0.20
   4  -2   2    0.30    0.30
   4  -2   2    0.50    0.50
  -5   2  -2    0.40    0.30
  -5   2  -2    0.00    0.30
  -5   2  -2   -0.20    0.10
  -5   2  -2   -0.20    0.30
  -5   2  -2    0.20    0.10
  -5   2  -2    0.00    0.10
   5  -2   2    0.90    0.60
   5  -2   2    0.20    0.20
   5  -2   2   -0.30    0.30
   5  -2   2    0.10    0.50
  -6   2  -2    1.10    0.40
  -6   2  -2    1.50    0.30
  -6   2  -2    1.50    0.30
   6  -2   2    1.20    0.70
   6  -2   2    1.10    0.30
   6  -2   2    0.90    0.40
   6  -2   2    0.80    0.50
  -7   2  -2   90.19    4.30
  -7   2  -2   83.29    3.80
  -7   2  -2   89.89    3.90
  -7   2  -2   82.99    4.00
   7  -2   2   83.09    4.50
   7  -2   2   89.49    4.40
   7  -2   2   80.09    3.90
  -8   2  -2   59.19    2.90
  -8   2  -2   61.79    3.30
  -8   2  -2   60.49    2.70
   8  -2   2   56.49    3.60
  -9   2  -2    1.10    0.60
  -9   2  -2    0.10    0.30
  -9   2  -2    0.20    0.20
   9  -2   2    0.90    0.80
   9  -2   2   -0.40    1.00
 -10   2  -2    0.90    0.40
 -10   2  -2    2.10    0.70
 -10   2  -2    1.10    0.30
  10  -2   2   -0.50    1.30
  10  -2   2    0.90    0.90
 -11   2  -2   56.69    3.40
 -11   2  -2   59.59    2.70
  11  -2   2   56.19    4.10
  11  -2   2   56.99    3.90
 -12   2  -2    7.30    0.70
 -12   2  -2    7.30    1.20
  12  -2   2    4.00    1.90
 -13   2  -2    8.70    0.80
 -13   2  -2    8.40    1.50
  13  -2   2    5.60    2.30
  12   1  -2   28.80    1.60
  12   1  -2   20.60    3.60
 -12  -1   2   23.70    1.90
 -12  -1   2   29.20    2.20
  11   1  -2   -4.20    1.40
  11   1  -2    0.30    0.30
 -11  -1   2    0.80    0.50
 -11  -1   2    0.20    0.60
  10   1  -2   30.00    3.00
  10   1  -2   30.20    1.60
 -10  -1   2   33.10    2.20
 -10  -1   2   30.80    2.00
 -10  -1   2   30.10    2.10
   9   1  -2   10.80    1.80
   9   1  -2   11.00    0.80
  -9  -1   2   10.00    1.00
  -9  -1   2   12.10    1.20
  -9  -1   2   10.30    1.30
   8   1  -2   13.00    1.70
   8   1  -2   13.10    0.80
  -8  -1   2   13.00    1.10
  -8  -1   2   11.70    1.20
  -8  -1   2   12.20    0.80
  -8  -1   2   12.50    1.30
  -8  -1   2   13.90    1.10
   7   1  -2   16.70    1.00
   7   1  -2   20.00    1.70
   7   1  -2   17.10    1.20
  -7  -1   2   17.90    0.90
  -7  -1   2   16.80    1.00
  -7  -1   2   17.50    1.30
  -7  -1   2   18.40    1.30
  -7  -1   2   17.40    1.40
  -7  -1   2   17.90    1.20
   6   1  -2    5.00    1.00
   6   1  -2    4.10    0.40
   6   1  -2    4.50    0.50
  -6  -1   2    3.20    0.60
  -6  -1   2    4.00    0.40
  -6  -1   2    4.00    0.40
  -6  -1   2    3.60    0.70
  -6  -1   2    3.80    0.40
  -6  -1   2    3.60    0.30
  -6  -1   2    4.50    0.60
  -6  -1   2    3.40    0.50
  -6  -1   2    4.00    0.60
   5   1  -2    8.30    0.50
   5   1  -2    8.10    1.00
   5   1  -2    8.10    0.70
  -5  -1   2    8.80    0.50
  -5  -1   2    8.90    0.50
  -5  -1   2    8.70    0.50
  -5  -1   2    8.40    0.60
  -5  -1   2    8.10    0.70
  -5  -1   2    9.20    0.90
  -5  -1   2    9.00    0.80
  -5  -1   2    8.90    0.80
  -5  -1   2    9.70    0.80
   4   1  -2   70.29    3.30
   4   1  -2   77.09    3.40
   4   1  -2   72.09    3.40
  -4  -1   2   74.39    3.30
  -4  -1   2   71.59    3.20
  -4  -1   2   73.39    3.40
  -4  -1   2   72.19    3.40
  -4  -1   2   73.69    3.20
  -4  -1   2   74.09    3.40
  -4  -1   2   72.99    3.20
  -4  -1   2   77.39    3.20
   3   1  -2   58.39    2.60
   3   1  -2   54.89    2.40
   3   1  -2   54.09    2.60
   3   1  -2   52.19    2.60
  -3  -1   2   56.09    2.60
  -3  -1   2   57.09    2.40
  -3  -1   2   54.79    2.40
  -3  -1   2   54.09    2.60
  -3  -1   2   55.99    2.40
  -3  -1   2   56.39    2.50
  -3  -1   2   58.19    2.80
  -3  -1   2   57.59    2.60
   2   1  -2    0.20    0.20
   2   1  -2    0.10    0.10
   2   1  -2    0.20    0.20
   2   1  -2    0.20    0.10
   2   1  -2    0.10    0.10
  -2  -1   2    0.30    0.10
  -2  -1   2    0.10    0.20
  -2  -1   2    0.30    0.20
  -2  -1   2    0.10    0.10
  -2  -1   2    0.10    0.10
  -2  -1   2    0.20    0.10
   1   1  -2    4.40    0.30
   1   1  -2    4.10    0.40
   1   1  -2    4.20    0.20
   1   1  -2    3.80    0.40
   1   1  -2    3.90    0.30
  -1  -1   2    5.00    0.50
  -1  -1   2    4.40    0.40
  -1  -1   2    4.00    0.30
  -1  -1   2    3.80    0.30
  -1  -1   2    4.30    0.20
   0   1  -2 1215.98   74.29
   0   1  -2 1092.49   45.10
   0  -1   2  958.10   70.19
   0  -1   2 1017.40   59.29
  -1   1  -2   19.40    0.90
  -1   1  -2   20.90    1.00
  -1   1  -2   20.70    1.10
  -1   1  -2   20.00    1.00
  -1   1  -2   19.40    0.90
  -1   1  -2   18.50    1.00
   1  -1   2   20.50    1.00
   1  -1   2   19.00    1.00
   1  -1   2   19.00    0.90
   1  -1   2   19.80    1.00
   1  -1   2   20.90    1.00
   1  -1   2   19.70    0.90
  -2   1  -2 2611.84  125.79
  -2   1  -2 2487.85  141.29
  -2   1  -2 2392.76  104.89
   2  -1   2 2523.95  126.39
  -3   1  -2 1472.25   87.19
  -3   1  -2 1523.55  103.89
  -3   1  -2 1570.04   66.89
   3  -1   2 1570.34   67.09
   3  -1   2 1746.33   93.39
  -4   1  -2  292.37   12.20
  -4   1  -2  289.17   12.40
  -4   1  -2  295.07   12.20
  -4   1  -2  284.57   12.10
  -4   1  -2  299.37   12.20
   4  -1   2  278.47   12.40
   4  -1   2  291.57   12.20
   4  -1   2  270.07   12.30
   4  -1   2  296.17   12.30
   4  -1   2  282.47   12.10
  -5   1  -2  646.94   26.20
  -5   1  -2  621.34   26.10
  -5   1  -2  537.05   26.40
  -5   1  -2  645.14   26.10
   5  -1   2  619.24   26.20
   5  -1   2  621.54   26.40
   5  -1   2  659.23   26.10
   5  -1   2  625.64   26.40
   5  -1   2  635.84   26.40
  -6   1  -2   78.09    3.50
  -6   1  -2   80.39    3.50
  -6   1  -2   75.99    3.40
  -6   1  -2   80.39    3.80
  -6   1  -2   74.49    3.40
   6  -1   2   74.59    3.80
   6  -1   2   74.09    3.50
   6  -1   2   80.69    3.80
   6  -1   2   81.19    3.50
   6  -1   2   71.69    3.70
  -7   1  -2    0.40    0.30
  -7   1  -2   -0.10    0.20
  -7   1  -2    0.20    0.40
   7  -1   2    0.60    0.30
   7  -1   2    0.10    0.50
   7  -1   2    0.50    0.70
   7  -1   2    0.20    0.20
  -8   1  -2   56.29    3.10
  -8   1  -2   63.29    3.00
  -8   1  -2   66.79    3.40
   8  -1   2   63.29    2.90
   8  -1   2   56.99    3.00
   8  -1   2   63.39    3.50
   8  -1   2   63.89    3.50
  -9   1  -2    0.20    0.50
  -9   1  -2    0.30    0.30
   9  -1   2   -0.40    0.90
   9  -1   2   -0.70    0.70
 -10   1  -2   17.50    1.30
 -10   1  -2   19.60    1.70
  10  -1   2   15.90    2.00
  10  -1   2   18.10    2.20
 -11   1  -2   68.19    3.20
 -11   1  -2   70.39    3.90
  11  -1   2   64.29    4.20
 -12   1  -2   21.90    1.90
 -12   1  -2   21.90    1.30
  12  -1   2   18.30    2.80
 -13   1  -2   -0.30    0.30
 -13   1  -2    0.10    0.80
  13  -1   2    3.70    2.00
  13   0  -2    1.40    2.30
 -13   0   2    3.80    1.00
  12   0  -2    4.90    2.20
  12   0  -2    2.10    0.50
 -12   0   2    1.30    0.80
 -12   0   2    1.80    0.70
  11   0  -2    2.70    0.50
  11   0  -2    3.50    1.90
 -11   0   2    2.90    0.90
 -11   0   2    3.40    0.70
  10   0  -2   77.79    4.80
  10   0  -2   72.89    3.40
 -10   0   2   72.29    3.80
 -10   0   2   76.89    4.10
 -10   0   2   71.09    3.80
   9   0  -2   15.00    1.00
   9   0  -2   18.60    3.10
  -9   0   2   13.50    1.20
  -9   0   2   13.50    1.40
  -9   0   2   13.50    1.10
   8   0  -2  142.89    6.80
   8   0  -2  133.49    5.80
  -8   0   2  133.39    6.30
  -8   0   2  144.39    6.10
  -8   0   2  138.89    6.10
  -8   0   2  116.79    6.00
  -8   0   2  121.39    6.30
   7   0  -2   48.60    3.00
   7   0  -2   45.00    2.20
   7   0  -2   46.10    2.50
  -7   0   2   46.50    2.40
  -7   0   2   46.60    2.20
  -7   0   2   46.80    2.40
  -7   0   2   41.70    2.50
  -7   0   2   49.40    2.60
   6   0  -2    4.00    0.40
   6   0  -2    3.00    0.60
   6   0  -2    6.00    1.10
  -6   0   2    3.40    0.40
  -6   0   2    3.90    0.50
  -6   0   2    4.10    0.60
  -6   0   2    4.20    0.60
  -6   0   2    3.30    0.30
  -6   0   2    4.20    0.70
  -6   0   2    4.10    0.70
   5   0  -2   79.39    3.90
   5   0  -2   79.59    3.70
   5   0  -2   79.19    3.60
   5   0  -2   74.89    3.50
  -5   0   2   79.49    3.70
  -5   0   2   82.39    3.80
  -5   0   2   77.69    3.40
  -5   0   2   76.49    3.60
  -5   0   2   80.19    3.50
  -5   0   2   80.19    3.50
  -5   0   2   80.09    3.80
  -5   0   2   79.99    3.70
   4   0  -2  264.27   10.90
   4   0  -2  248.48   10.90
   4   0  -2  261.37   11.10
  -4   0   2  234.28   10.90
  -4   0   2  254.47   11.00
  -4   0   2  262.37   10.90
  -4   0   2  268.77   11.00
  -4   0   2  253.17   10.80
  -4   0   2  251.67   10.80
  -4   0   2  256.77   10.70
  -4   0   2  247.18   10.90
   3   0  -2  242.58   10.30
   3   0  -2  232.58   10.20
   3   0  -2  242.48   10.40
   3   0  -2  251.57   10.60
  -3   0   2  248.48   10.30
  -3   0   2  250.07   10.30
  -3   0   2  249.38   10.40
  -3   0   2  244.28   10.40
  -3   0   2  241.68   10.40
  -3   0   2  239.48   10.20
  -3   0   2  249.28   10.50
  -3   0   2  239.68   10.50
   2   0  -2   96.49    4.00
   2   0  -2   92.69    4.10
   2   0  -2   86.39    4.20
   2   0  -2   93.89    4.00
  -2   0   2   96.39    4.10
  -2   0   2   97.39    4.10
  -2   0   2   98.99    4.00
  -2   0   2   91.49    4.00
  -2   0   2   91.39    4.10
  -2   0   2   92.79    4.20
  -2   0   2   91.39    4.10
  -2   0   2   95.49    4.00
  -1   0   2  260.97   11.00
  -1   0   2  254.67   10.90
   0   0  -2  376.76   33.00
   0   0  -2  422.76   17.40
   0   0   2  375.76   27.20
   0   0   2  370.76   33.00
   0   0   2  433.86   17.50
  -1   0  -2 1958.40   96.99
  -1   0  -2 2173.48  108.39
   1   0   2 1956.90  106.39
   1   0   2 1647.64   95.59
  -2   0  -2 6648.43  315.27
  -2   0  -2 7510.75  330.97
  -3   0  -2   21.10    1.00
  -3   0  -2   18.90    1.00
  -3   0  -2   19.10    0.90
  -3   0  -2   20.40    1.00
  -3   0  -2   18.50    1.20
   3   0   2   20.70    1.00
   3   0   2   19.80    1.00
   3   0   2   19.10    1.00
   3   0   2   19.40    1.00
   3   0   2   19.60    1.20
  -4   0  -2  243.08   10.20
  -4   0  -2  240.18   10.20
  -4   0  -2  260.37   10.30
  -4   0  -2  239.48   10.20
   4   0   2  237.58   10.50
   4   0   2  226.88   10.30
   4   0   2  234.58   10.30
   4   0   2  253.47   10.20
   4   0   2  240.48   10.30
  -5   0  -2  532.75   22.20
  -5   0  -2  541.55   22.10
  -5   0  -2  535.65   22.20
  -5   0  -2  514.95   22.50
   5   0   2  500.75   22.30
   5   0   2  560.24   22.20
   5   0   2  519.15   22.30
   5   0   2  540.45   22.30
   5   0   2  512.95   22.50
  -6   0  -2    1.40    0.30
  -6   0  -2    0.90    0.30
  -6   0  -2    1.90    0.30
  -6   0  -2    1.80    0.50
  -6   0  -2    1.60    0.40
  -6   0  -2    1.60    0.40
   6   0   2    1.80    0.30
   6   0   2    0.10    0.50
   6   0   2    1.60    0.50
   6   0   2    1.00    0.30
  -7   0  -2    9.00    0.70
  -7   0  -2    8.40    0.80
  -7   0  -2    9.20    1.00
   7   0   2    7.90    0.70
   7   0   2    8.80    0.70
   7   0   2    8.20    1.10
   7   0   2    7.80    1.10
  -8   0  -2    0.50    0.30
  -8   0  -2    0.20    0.40
  -8   0  -2    0.30    0.30
   8   0   2    0.60    0.60
   8   0   2    0.30    0.30
   8   0   2    0.60    0.70
  -9   0  -2   21.20    1.50
  -9   0  -2   24.40    1.80
   9   0   2   22.50    1.90
   9   0   2   22.80    2.00
   9   0   2   23.80    1.30
 -10   0  -2   44.00    2.40
 -10   0  -2   45.00    2.70
  10   0   2   43.10    2.90
  10   0   2   40.70    2.20
  10   0   2   40.50    2.90
 -11   0  -2    0.80    0.40
 -11   0  -2   -0.10    0.50
  11   0   2    0.90    1.20
  11   0   2    0.30    0.30
 -12   0  -2    3.30    0.90
 -12   0  -2    2.40    1.10
  12   0   2    2.00    1.40
 -13   0  -2   54.09    3.40
 -13   0  -2   54.09    2.60
  13   0   2   44.00    4.40
 -13   1   2    3.10    1.00
 -13   1   2    4.70    0.60
  12  -1  -2    0.60    1.70
 -12   1   2    2.10    0.70
 -12   1   2    5.40    1.10
  11  -1  -2    5.50    2.00
 -11   1   2    6.80    1.00
 -11   1   2    6.40    1.10
  10  -1  -2  121.39    5.60
  10  -1  -2  118.49    6.20
 -10   1   2  124.49    6.00
 -10   1   2  132.99    6.50
 -10   1   2  137.69    6.30
   9  -1  -2  100.49    5.20
   9  -1  -2  106.39    6.00
   9  -1  -2  106.19    4.80
  -9   1   2  105.09    5.00
  -9   1   2  102.49    5.00
  -9   1   2  116.89    5.40
   8  -1  -2    2.80    0.70
   8  -1  -2    1.60    1.30
   8  -1  -2    2.90    0.40
  -8   1   2    2.40    0.50
  -8   1   2    1.60    0.60
  -8   1   2    2.50    0.60
  -8   1   2    0.20    0.60
  -8   1   2    2.30    0.50
   7  -1  -2   18.20    1.10
   7  -1  -2   19.90    2.10
  -7   1   2   17.70    1.40
  -7   1   2   19.80    1.30
  -7   1   2   19.20    1.50
  -7   1   2   17.20    1.20
  -7   1   2   16.80    1.40
  -7   1   2   16.80    1.00
  -7   1   2   19.90    1.20
   6  -1  -2    3.60    0.40
   6  -1  -2    4.10    0.70
   6  -1  -2    3.00    1.10
  -6   1   2    3.60    0.50
  -6   1   2    3.30    0.50
  -6   1   2    4.00    0.70
  -6   1   2    3.10    0.60
  -6   1   2    4.10    0.40
  -6   1   2    3.10    0.50
  -6   1   2    4.00    0.40
  -6   1   2    4.40    0.60
  -6   1   2    4.40    0.70
   5  -1  -2    0.40    0.40
   5  -1  -2    0.70    0.20
   5  -1  -2    0.30    0.80
  -5   1   2    0.80    0.40
  -5   1   2    0.70    0.30
  -5   1   2    0.50    0.30
  -5   1   2    0.80    0.30
  -5   1   2    1.10    0.40
  -5   1   2    1.20    0.40
  -5   1   2    0.90    0.30
  -5   1   2    0.90    0.20
  -5   1   2    0.70    0.20
   4  -1  -2    3.00    0.60
   4  -1  -2    2.20    0.30
   4  -1  -2    1.20    0.80
   4  -1  -2    1.90    0.40
  -4   1   2    2.40    0.30
  -4   1   2    1.80    0.20
  -4   1   2    1.70    0.50
  -4   1   2    2.00    0.30
  -4   1   2    2.90    0.50
  -4   1   2    2.10    0.20
  -4   1   2    2.10    0.50
   3  -1  -2  640.24   29.40
   3  -1  -2  682.93   28.40
  -3   1   2  705.73   28.50
  -3   1   2  670.93   28.50
  -3   1   2  669.03   28.20
  -3   1   2  682.73   28.50
   2  -1  -2  178.38    7.50
   2  -1  -2  176.48    7.50
   2  -1  -2  177.08    7.30
   2  -1  -2  169.18    7.20
   2  -1  -2  166.38    7.20
  -2   1   2  175.68    7.30
  -2   1   2  173.28    7.50
  -2   1   2  175.48    7.50
  -2   1   2  162.88    7.30
  -2   1   2  165.88    7.20
   1  -1  -2  626.94   43.30
   1  -1  -2  713.43   30.30
   1  -1  -2  781.02   41.00
  -1   1   2  729.33   41.80
  -1   1   2  742.63   30.30
   0  -1  -2    0.20    0.10
   0  -1  -2    0.00    0.20
   0  -1  -2    0.10    0.10
   0  -1  -2    0.00    0.10
   0   1   2    0.10    0.10
   0   1   2    0.00    0.10
   0   1   2    0.20    0.10
   0   1   2    0.00    0.20
   0   1   2    0.10    0.10
  -1  -1  -2  613.14   27.60
  -1  -1  -2  511.85   44.40
  -1  -1  -2  753.92   52.49
   1   1   2  662.63   50.19
   1   1   2  732.43   50.69
   1   1   2  677.03   27.60
  -2  -1  -2 1005.30   66.39
  -2  -1  -2  788.42   64.69
  -2  -1  -2  928.91   40.90
   2   1   2  966.80   40.80
   2   1   2 1052.29   69.19
   2   1   2 1048.20   71.09
  -3  -1  -2   52.79    2.30
  -3  -1  -2   52.19    2.50
  -3  -1  -2   52.09    2.30
  -3  -1  -2   56.79    2.40
  -3  -1  -2   54.69    2.40
  -3  -1  -2   51.89    2.30
   3   1   2   51.19    2.50
   3   1   2   49.20    2.30
   3   1   2   52.79    2.40
   3   1   2   52.69    2.30
   3   1   2   52.49    2.30
   3   1   2   50.19    2.30
  -4  -1  -2   34.90    1.60
  -4  -1  -2   31.90    1.80
  -4  -1  -2   36.30    1.60
  -4  -1  -2   36.50    1.60
  -4  -1  -2   34.60    1.50
   4   1   2   34.20    1.60
   4   1   2   33.70    1.60
   4   1   2   33.50    1.60
   4   1   2   33.20    1.70
   4   1   2   35.90    1.60
  -5  -1  -2  164.68    6.60
  -5  -1  -2  153.18    6.40
  -5  -1  -2  152.18    6.80
  -5  -1  -2  149.99    6.50
  -5  -1  -2  150.48    6.40
  -5  -1  -2  152.78    6.40
  -5  -1  -2  150.68    6.60
   5   1   2  144.99    6.50
   5   1   2  155.58    6.50
   5   1   2  147.89    6.60
   5   1   2  133.59    6.50
   5   1   2  150.98    6.40
  -6  -1  -2  150.68    6.80
  -6  -1  -2  154.68    6.60
  -6  -1  -2  154.88    6.60
  -6  -1  -2  162.28    6.90
  -6  -1  -2  155.18    7.10
  -6  -1  -2  156.28    6.70
  -6  -1  -2  159.98    6.60
   6   1   2  160.28    6.70
   6   1   2  151.88    6.90
   6   1   2  141.29    6.90
   6   1   2  162.18    6.90
  -7  -1  -2  204.98    8.90
  -7  -1  -2  219.48    9.20
  -7  -1  -2  214.68    9.40
   7   1   2  218.98    8.90
   7   1   2  189.18    9.10
   7   1   2  202.08    9.10
   7   1   2  214.08    9.20
  -8  -1  -2   18.50    1.50
  -8  -1  -2   16.00    1.00
  -8  -1  -2   19.40    1.30
   8   1   2   18.20    1.00
   8   1   2   18.70    1.50
   8   1   2   17.80    1.50
  -9  -1  -2   51.89    3.00
  -9  -1  -2   52.69    2.80
   9   1   2   51.79    2.50
   9   1   2   57.29    3.00
   9   1   2   50.79    3.30
 -10  -1  -2   21.00    1.50
 -10  -1  -2   22.40    1.80
  10   1   2   17.90    1.90
  10   1   2   20.70    1.20
 -11  -1  -2   11.80    1.10
 -11  -1  -2   13.20    1.40
  11   1   2   11.70    0.90
  11   1   2    9.00    1.70
 -12  -1  -2   21.80    1.70
 -12  -1  -2   25.10    2.00
  12   1   2   24.10    1.40
 -13  -1  -2    5.40    1.10
  13   1   2    4.50    0.70
  13   1   2    3.50    1.70
  12  -2  -2    5.00    2.00
 -12   2   2    7.90    0.70
 -12   2   2    5.10    1.90
  11  -2  -2   11.20    1.80
  11  -2  -2    9.60    2.30
 -11   2   2   12.30    0.80
 -11   2   2    9.90    1.10
 -11   2   2   12.10    1.50
  10  -2  -2   10.90    1.60
  10  -2  -2    7.80    2.00
 -10   2   2   11.00    1.10
 -10   2   2   10.80    1.30
 -10   2   2   11.40    0.80
   9  -2  -2    1.50    1.40
   9  -2  -2    1.00    0.70
  -9   2   2    0.20    0.40
  -9   2   2    0.40    0.50
  -9   2   2    0.30    0.30
  -9   2   2    0.20    0.20
   8  -2  -2  146.39    7.40
   8  -2  -2  147.29    6.80
  -8   2   2  148.39    6.50
  -8   2   2  143.39    6.50
  -8   2   2  135.69    6.70
  -8   2   2  130.69    6.70
   7  -2  -2   51.99    3.50
   7  -2  -2   52.19    2.90
  -7   2   2   49.70    2.60
  -7   2   2   56.59    3.20
  -7   2   2   46.70    2.30
  -7   2   2   45.80    2.70
  -7   2   2   50.29    2.80
  -7   2   2   52.29    2.80
   6  -2  -2  148.79    6.40
   6  -2  -2  137.79    7.00
   6  -2  -2  146.69    6.50
  -6   2   2  139.49    6.00
  -6   2   2  146.19    6.20
  -6   2   2  133.19    6.20
  -6   2   2  136.69    6.40
  -6   2   2  143.19    6.40
  -6   2   2  141.49    6.00
  -6   2   2  127.49    6.40
  -6   2   2  134.89    6.20
   5  -2  -2  148.99    7.40
   5  -2  -2  160.68    7.00
   5  -2  -2  158.28    7.10
  -5   2   2  159.08    7.00
  -5   2   2  153.18    6.60
  -5   2   2  155.18    6.90
  -5   2   2  157.58    6.80
  -5   2   2  151.18    6.60
  -5   2   2  157.28    6.70
  -5   2   2  147.59    7.00
  -5   2   2  154.28    6.90
   4  -2  -2  103.49    5.70
   4  -2  -2  119.59    5.40
   4  -2  -2  120.89    5.50
  -4   2   2  123.69    5.40
  -4   2   2  115.69    5.10
  -4   2   2  119.09    5.10
  -4   2   2  123.99    5.20
  -4   2   2  113.09    5.40
  -4   2   2  122.29    5.40
  -4   2   2  116.49    5.10
  -4   2   2  120.99    5.30
   3  -2  -2  512.95   22.10
   3  -2  -2  536.95   22.10
   3  -2  -2  526.65   21.80
  -3   2   2  532.35   22.30
  -3   2   2  539.85   22.10
  -3   2   2  508.55   21.80
  -3   2   2  508.65   21.80
  -3   2   2  520.65   22.20
  -3   2   2  510.05   21.80
   2  -2  -2  518.15   21.90
   2  -2  -2  532.65   21.90
   2  -2  -2  509.85   21.60
  -2   2   2  522.85   21.90
  -2   2   2  501.95   21.60
  -2   2   2  535.55   22.10
  -2   2   2  505.05   21.60
   1  -2  -2   60.89    2.70
   1  -2  -2   61.59    3.00
   1  -2  -2   68.49    3.00
   1  -2  -2   60.49    2.70
   1  -2  -2   62.39    2.70
  -1   2   2   62.99    2.70
  -1   2   2   61.39    2.70
  -1   2   2   62.79    2.70
  -1   2   2   66.09    3.00
  -1   2   2   68.69    3.00
  -1   2   2   62.29    2.70
   0  -2  -2   77.49    3.50
   0  -2  -2   79.59    3.40
   0  -2  -2   70.89    3.20
   0  -2  -2   74.99    3.20
   0  -2  -2   69.39    3.10
   0   2   2   78.49    3.40
   0   2   2   75.59    3.40
   0   2   2   74.09    3.20
   0   2   2   72.39    3.10
   0   2   2   75.99    3.20
   1   2   2  418.06   17.70
   1   2   2  430.36   17.80
  -2  -2  -2    3.60    0.20
  -2  -2  -2    2.80    0.20
  -2  -2  -2    3.40    0.50
  -2  -2  -2    2.80    0.40
  -2  -2  -2    2.50    0.30
  -2  -2  -2    2.70    0.30
  -2  -2  -2    3.00    0.20
   2   2   2    3.50    0.50
   2   2   2    3.10    0.20
   2   2   2    3.40    0.30
   2   2   2    3.10    0.20
   2   2   2    2.80    0.20
  -3  -2  -2   85.99    3.80
  -3  -2  -2   93.99    4.00
  -3  -2  -2   82.89    4.00
  -3  -2  -2   94.09    4.00
  -3  -2  -2   88.69    3.80
  -3  -2  -2   87.89    3.70
   3   2   2   90.09    3.80
   3   2   2   89.49    4.00
   3   2   2   87.29    3.80
   3   2   2   84.89    3.70
   3   2   2   89.19    3.90
  -4  -2  -2  482.85   19.40
  -4  -2  -2  490.85   19.60
  -4  -2  -2  437.36   19.70
  -4  -2  -2  467.95   19.50
  -4  -2  -2  450.65   19.30
  -4  -2  -2  453.95   19.40
  -4  -2  -2  467.65   19.60
   4   2   2  442.16   19.40
   4   2   2  465.45   19.60
   4   2   2  471.85   19.40
   4   2   2  474.55   19.50
   4   2   2  451.75   19.40
  -5  -2  -2    5.70    0.30
  -5  -2  -2    5.70    0.60
  -5  -2  -2    6.80    0.60
  -5  -2  -2    5.60    0.60
  -5  -2  -2    5.10    0.40
  -5  -2  -2    4.80    0.70
  -5  -2  -2    5.50    0.40
   5   2   2    6.10    0.40
   5   2   2    5.00    0.60
   5   2   2    4.70    0.60
   5   2   2    4.70    0.50
  -6  -2  -2  158.68    6.90
  -6  -2  -2  159.78    7.20
  -6  -2  -2  162.08    6.90
  -6  -2  -2  163.38    7.40
  -6  -2  -2  171.48    7.20
  -6  -2  -2  165.88    7.10
  -6  -2  -2  162.58    6.90
   6   2   2  167.48    7.10
   6   2   2  157.98    7.20
   6   2   2  161.98    7.10
   6   2   2  164.08    7.10
  -7  -2  -2  130.19    5.70
  -7  -2  -2  134.59    6.40
  -7  -2  -2  130.19    6.00
  -7  -2  -2  137.69    6.20
   7   2   2  141.39    5.90
   7   2   2  138.79    6.00
   7   2   2  131.59    5.90
   7   2   2  140.79    6.00
  -8  -2  -2   55.39    2.70
  -8  -2  -2   53.79    2.40
  -8  -2  -2   49.50    2.70
  -8  -2  -2   54.79    3.10
  -8  -2  -2   54.99    2.80
   8   2   2   58.39    2.60
   8   2   2   56.09    2.70
   8   2   2   58.39    2.90
  -9  -2  -2   16.90    1.50
  -9  -2  -2   14.00    1.20
  -9  -2  -2   17.30    1.30
   9   2   2   18.90    1.50
   9   2   2   15.10    1.50
   9   2   2   15.70    1.00
 -10  -2  -2   11.20    1.30
 -10  -2  -2   11.80    1.10
  10   2   2   11.00    0.80
  10   2   2   11.20    1.50
 -11  -2  -2    6.80    1.20
 -11  -2  -2    7.30    0.90
  11   2   2    6.40    1.40
  11   2   2    5.90    0.70
 -12  -2  -2    2.30    0.70
 -12  -2  -2    3.10    0.90
  12   2   2    2.20    0.50
  12   2   2    3.70    1.40
 -13  -2  -2   -0.30    0.40
 -13  -2  -2    0.30    0.70
  13   2   2    0.90    1.60
  13   2   2   -0.10    0.40
 -12   3   2    9.60    0.80
 -12   3   2    8.90    1.40
  11  -3  -2    0.50    0.90
  11  -3  -2   -1.30    1.20
 -11   3   2    0.20    0.30
 -11   3   2    1.10    0.70
  10  -3  -2    2.60    1.60
  10  -3  -2    2.60    1.00
 -10   3   2    3.90    1.00
 -10   3   2    3.30    0.70
 -10   3   2    4.50    0.50
   9  -3  -2    8.90    1.90
   9  -3  -2   11.00    1.60
  -9   3   2   12.20    1.10
  -9   3   2   11.20    1.00
  -9   3   2   11.00    1.20
  -9   3   2   12.80    0.80
   8  -3  -2  248.38   11.60
   8  -3  -2  237.28   12.00
  -8   3   2  265.17   11.50
  -8   3   2  257.17   10.90
  -8   3   2  260.37   11.10
  -8   3   2  261.47   11.20
   7  -3  -2  114.19    6.20
   7  -3  -2  124.99    5.60
   7  -3  -2  119.29    5.80
  -7   3   2  113.69    5.10
  -7   3   2  121.49    5.10
  -7   3   2  111.49    5.70
  -7   3   2  114.09    5.60
  -7   3   2  120.39    5.30
   6  -3  -2    1.80    1.20
   6  -3  -2    0.20    0.60
   6  -3  -2   -0.30    0.40
  -6   3   2    0.30    0.50
  -6   3   2    0.20    0.30
  -6   3   2    0.20    0.20
  -6   3   2    0.20    0.20
  -6   3   2    1.10    0.50
  -6   3   2    0.30    0.30
  -6   3   2    0.50    0.20
   5  -3  -2   19.40    2.00
   5  -3  -2   28.00    1.90
   5  -3  -2   28.30    1.70
  -5   3   2   26.30    1.40
  -5   3   2   24.40    1.30
  -5   3   2   26.00    1.20
  -5   3   2   25.50    1.70
  -5   3   2   26.70    1.60
  -5   3   2   27.10    1.40
  -5   3   2   26.70    1.70
  -5   3   2   26.10    1.30
  -5   3   2   23.20    1.70
   4  -3  -2  144.29    7.00
   4  -3  -2  155.18    6.50
   4  -3  -2  162.38    7.00
  -4   3   2  158.38    6.90
  -4   3   2  146.39    7.00
  -4   3   2  162.08    6.60
  -4   3   2  149.99    6.50
  -4   3   2  153.18    6.50
  -4   3   2  141.59    6.90
  -4   3   2  159.98    6.80
  -4   3   2  148.39    6.50
   3  -3  -2   89.79    3.90
   3  -3  -2   96.69    4.30
   3  -3  -2   89.19    4.40
  -3   3   2   88.59    3.90
  -3   3   2   89.79    4.30
  -3   3   2   90.99    4.10
  -3   3   2   85.19    3.90
  -3   3   2   88.19    4.40
  -3   3   2   89.79    3.90
  -3   3   2   93.99    3.90
  -3   3   2   96.49    4.30
   2  -3  -2  945.71   39.60
   2  -3  -2  995.40   39.60
  -2   3   2  954.00   39.60
  -2   3   2  960.70   39.20
  -2   3   2  843.12   39.60
   1  -3  -2  700.93   27.90
   1  -3  -2  629.14   27.50
   1  -3  -2  649.83   27.80
  -1   3   2  651.73   27.80
  -1   3   2  660.63   27.80
   0  -3  -2  245.98   11.20
   0  -3  -2  269.57   11.30
   0  -3  -2  258.67   11.50
   0  -3  -2  271.47   11.30
   0  -3  -2  291.37   11.60
   0   3   2  285.07   11.60
   0   3   2  274.27   11.30
   0   3   2  255.27   11.30
   0   3   2  265.67   11.20
   0   3   2  273.77   11.20
   0   3   2  268.47   11.50
   1   3   2  921.51   38.60
  -2  -3  -2  156.18    6.80
  -2  -3  -2  172.48    7.10
  -2  -3  -2  159.58    6.90
  -2  -3  -2  157.18    6.90
   2   3   2  160.68    6.80
   2   3   2  158.28    6.90
   2   3   2  168.28    6.80
   2   3   2  160.98    6.90
   2   3   2  157.48    6.80
   2   3   2  160.38    7.00
  -3  -3  -2   18.90    1.20
  -3  -3  -2   17.70    0.90
  -3  -3  -2   18.00    0.80
  -3  -3  -2   16.90    0.80
  -3  -3  -2   16.50    1.10
  -3  -3  -2   17.20    1.00
   3   3   2   18.00    1.10
   3   3   2   16.20    0.80
   3   3   2   16.10    0.80
   3   3   2   17.10    0.90
   3   3   2   17.00    1.00
   3   3   2   16.80    0.80
   4   3   2 1122.89   45.90
   4   3   2 1070.89   45.70
  -5  -3  -2   31.90    1.70
  -5  -3  -2   31.10    1.70
  -5  -3  -2   26.70    1.90
  -5  -3  -2   29.90    1.40
  -5  -3  -2   29.10    1.60
  -5  -3  -2   29.80    1.40
   5   3   2   30.10    1.50
   5   3   2   32.10    1.40
   5   3   2   28.90    1.60
  -6  -3  -2   48.70    2.60
  -6  -3  -2   48.00    2.30
  -6  -3  -2   50.59    2.70
  -6  -3  -2   49.90    2.20
  -6  -3  -2   53.39    2.60
   6   3   2   51.49    2.40
   6   3   2   47.10    2.50
   6   3   2   48.90    2.40
   6   3   2   51.19    2.30
  -7  -3  -2   18.40    1.40
  -7  -3  -2   21.60    1.40
  -7  -3  -2   22.30    1.60
   7   3   2   18.80    1.30
   7   3   2   18.30    1.20
   7   3   2   20.80    1.10
  -8  -3  -2   59.29    3.20
  -8  -3  -2   59.29    3.00
  -8  -3  -2   54.39    3.00
   8   3   2   61.19    2.90
   8   3   2   55.39    2.60
   8   3   2   54.79    2.80
  -9  -3  -2   41.00    2.50
  -9  -3  -2   47.20    2.80
  -9  -3  -2   41.20    2.40
   9   3   2   46.50    2.50
   9   3   2   43.30    2.10
 -10  -3  -2    1.60    0.70
 -10  -3  -2    1.00    0.50
  10   3   2    0.50    0.30
  10   3   2    1.60    0.90
 -11  -3  -2    3.40    0.80
 -11  -3  -2    4.00    0.70
  11   3   2    3.10    1.10
  11   3   2    3.00    0.50
 -12  -3  -2    8.70    1.00
 -12  -3  -2   10.00    1.50
  12   3   2    7.70    0.80
  12   3   2    6.40    1.60
 -13  -3  -2    6.10    1.00
 -13  -3  -2    6.10    1.20
  13   3   2    3.90    1.80
  13   3   2    7.10    0.80
  12  -4  -2    1.80    0.80
 -12   4   2    4.50    0.60
 -12   4   2    3.40    1.00
  11  -4  -2   -0.60    0.60
  11  -4  -2    1.00    1.00
 -11   4   2    1.80    0.80
 -11   4   2    1.60    0.40
  10  -4  -2   11.10    1.80
 -10   4   2   14.30    1.50
 -10   4   2   14.90    0.90
   9  -4  -2   17.30    2.00
  -9   4   2   20.00    1.10
  -9   4   2   18.00    1.30
  -9   4   2   22.10    1.70
  -9   4   2   18.40    1.50
   8  -4  -2   20.60    2.10
   8  -4  -2   27.70    2.20
   8  -4  -2   30.30    2.00
  -8   4   2   27.50    1.90
  -8   4   2   27.90    1.40
  -8   4   2   28.90    1.60
   7  -4  -2   43.50    2.50
   7  -4  -2   44.60    2.80
  -7   4   2   37.50    2.50
  -7   4   2   44.20    2.00
  -7   4   2   37.10    1.90
  -7   4   2   41.60    2.40
  -7   4   2   44.20    2.20
   6  -4  -2  243.48   11.70
   6  -4  -2  261.07   11.30
  -6   4   2  241.28   10.70
  -6   4   2  254.67   10.70
  -6   4   2  251.57   11.00
  -6   4   2  235.88   10.50
  -6   4   2  258.07   10.60
  -6   4   2  249.08   11.10
   5  -4  -2  206.28    8.60
   5  -4  -2  189.18    8.80
  -5   4   2  190.48    8.50
  -5   4   2  171.68    8.50
  -5   4   2  193.38    8.20
  -5   4   2  189.38    8.00
  -5   4   2  187.88    8.10
  -5   4   2  186.18    8.50
  -5   4   2  185.58    8.10
  -5   4   2  182.18    8.00
  -5   4   2  189.08    8.30
   4  -4  -2   51.19    2.70
   4  -4  -2   47.60    2.10
   4  -4  -2   46.40    2.80
  -4   4   2   47.50    2.20
  -4   4   2   43.10    2.70
  -4   4   2   49.20    2.40
  -4   4   2   46.30    2.10
  -4   4   2   49.20    2.30
  -4   4   2   51.99    2.60
  -4   4   2   49.00    2.70
  -4   4   2   45.90    2.20
   3  -4  -2  288.47   12.10
   3  -4  -2  267.67   11.60
   3  -4  -2  267.07   11.70
   3  -4  -2  277.47   11.50
   3  -4  -2  278.47   12.20
  -3   4   2  291.17   12.10
  -3   4   2  284.27   11.60
  -3   4   2  267.27   11.70
  -3   4   2  266.97   12.00
  -3   4   2  264.47   11.60
  -3   4   2  278.07   12.30
   2  -4  -2  683.43   27.70
   2  -4  -2  664.93   27.80
   2  -4  -2  695.73   28.30
   2  -4  -2  670.63   28.30
   2  -4  -2  687.03   27.90
  -2   4   2  697.63   28.20
  -2   4   2  650.53   27.80
  -2   4   2  651.63   27.80
  -2   4   2  578.84   28.30
  -2   4   2  674.63   28.20
  -2   4   2  645.04   27.80
  -2   4   2  680.93   27.80
   1  -4  -2  304.47   13.20
   1  -4  -2  312.37   13.70
   1  -4  -2  337.37   13.70
   1  -4  -2  317.97   13.20
   1  -4  -2  300.87   13.20
   1  -4  -2  324.27   13.20
  -1   4   2  308.57   13.60
  -1   4   2  294.87   13.20
  -1   4   2  335.97   13.60
  -1   4   2  321.57   13.30
   0  -4  -2   38.40    1.70
   0  -4  -2   31.20    1.60
   0  -4  -2   38.70    2.00
   0  -4  -2   35.30    1.60
   0  -4  -2   38.60    2.10
   0  -4  -2   32.20    1.70
   0   4   2   35.60    1.60
   0   4   2   38.80    2.00
   0   4   2   33.90    1.50
   0   4   2   37.20    1.70
   0   4   2   33.60    1.90
   0   4   2   35.10    1.60
  -1  -4  -2    8.20    0.50
  -1  -4  -2    7.20    0.80
  -1  -4  -2    6.80    0.40
  -1  -4  -2    7.40    0.40
  -1  -4  -2    7.90    0.80
  -1  -4  -2    7.20    0.40
   1   4   2    7.10    0.40
   1   4   2    7.50    0.40
   1   4   2    7.70    0.80
   1   4   2    7.40    0.40
   1   4   2    7.80    0.50
   1   4   2    7.00    0.80
  -2  -4  -2   72.39    3.20
  -2  -4  -2   72.59    3.50
  -2  -4  -2   73.69    3.10
  -2  -4  -2   72.89    3.10
  -2  -4  -2   71.89    3.30
  -2  -4  -2   72.99    3.30
   2   4   2   69.69    3.30
   2   4   2   73.09    3.30
   2   4   2   74.39    3.20
   2   4   2   72.09    3.50
   2   4   2   74.49    3.10
  -3  -4  -2  372.76   16.50
  -3  -4  -2  379.66   16.20
  -3  -4  -2  363.36   16.30
  -3  -4  -2  390.76   16.00
  -3  -4  -2  388.56   16.00
   3   4   2  377.46   16.20
   3   4   2  400.86   16.10
   3   4   2  383.16   16.40
   3   4   2  386.96   16.00
   3   4   2  384.26   16.30
   3   4   2  388.36   16.20
  -4  -4  -2  182.88    7.70
  -4  -4  -2  193.38    8.10
  -4  -4  -2  180.88    7.70
  -4  -4  -2  179.28    7.80
  -4  -4  -2  181.38    8.00
   4   4   2  184.58    8.00
   4   4   2  174.78    7.70
   4   4   2  188.38    7.70
   4   4   2  170.28    7.90
  -5  -4  -2    4.20    0.30
  -5  -4  -2    4.80    0.60
  -5  -4  -2    4.40    0.70
  -5  -4  -2    4.00    0.50
  -5  -4  -2    4.50    0.80
  -5  -4  -2    4.60    0.30
   5   4   2    4.10    0.60
   5   4   2    4.10    0.40
   5   4   2    3.60    0.60
   5   4   2    4.90    0.40
  -6  -4  -2  115.19    5.10
  -6  -4  -2  113.59    5.80
  -6  -4  -2  119.29    5.50
  -6  -4  -2  123.79    5.60
   6   4   2  125.59    5.20
   6   4   2  113.09    5.40
   6   4   2  124.39    5.20
  -7  -4  -2   26.30    1.80
  -7  -4  -2   25.80    1.50
  -7  -4  -2   23.30    1.60
   7   4   2   21.20    1.50
   7   4   2   23.90    1.20
   7   4   2   23.60    1.40
  -8  -4  -2   28.80    1.80
  -8  -4  -2   32.10    2.10
  -8  -4  -2   28.50    2.00
   8   4   2   31.00    1.50
   8   4   2   29.40    1.70
  -9  -4  -2  104.59    5.30
  -9  -4  -2  106.29    5.10
  -9  -4  -2  106.09    5.30
   9   4   2  107.29    4.70
 -10  -4  -2   12.90    1.50
 -10  -4  -2   14.00    1.20
  10   4   2   12.60    0.90
  10   4   2   13.50    1.40
 -11  -4  -2    5.40    1.20
 -11  -4  -2    6.00    0.90
  11   4   2    4.70    0.60
  11   4   2    5.20    1.20
 -12  -4  -2   10.10    2.10
 -12  -4  -2    6.50    1.00
  12   4   2    5.40    1.50
  12   4   2    7.30    0.80
  12  -5  -2    4.50    1.40
 -12   5   2    6.00    0.70
 -12   5   2    5.50    1.70
  11  -5  -2    1.20    1.00
  11  -5  -2   -0.20    0.60
 -11   5   2    0.40    0.30
 -11   5   2   -0.40    0.60
  10  -5  -2    4.70    1.20
 -10   5   2    7.60    0.70
 -10   5   2    7.30    1.20
   9  -5  -2    9.20    1.40
   9  -5  -2   10.20    1.60
  -9   5   2    8.20    1.20
  -9   5   2   11.70    0.80
   8  -5  -2   81.39    4.60
   8  -5  -2   83.69    4.40
  -8   5   2   79.79    4.20
  -8   5   2   82.49    3.70
   7  -5  -2    0.30    0.60
   7  -5  -2    0.30    0.40
   7  -5  -2    0.00    0.70
  -7   5   2    0.00    0.20
  -7   5   2    0.10    0.30
  -7   5   2    0.30    0.30
   6  -5  -2  192.58    8.80
   6  -5  -2  198.28    8.90
  -6   5   2  193.88    8.10
  -6   5   2  186.78    8.70
  -6   5   2  180.08    8.00
  -6   5   2  197.98    8.20
  -6   5   2  186.18    8.50
  -6   5   2  182.98    8.30
   5  -5  -2  386.96   17.90
   5  -5  -2  440.16   17.90
  -5   5   2  394.06   17.20
  -5   5   2  430.56   17.20
  -5   5   2  407.86   17.40
  -5   5   2  400.66   17.70
  -5   5   2  405.76   17.50
  -5   5   2  411.86   17.20
   4  -5  -2   24.10    1.70
   4  -5  -2   23.40    1.40
   4  -5  -2   22.70    1.90
   4  -5  -2   22.30    1.20
  -4   5   2   23.60    1.40
  -4   5   2   24.30    1.60
  -4   5   2   24.00    1.20
  -4   5   2   24.30    1.20
  -4   5   2   23.30    1.70
  -4   5   2   22.60    1.10
  -4   5   2   23.50    1.90
   3  -5  -2   39.00    1.80
   3  -5  -2   43.70    2.40
   3  -5  -2   40.10    1.70
   3  -5  -2   40.60    2.00
   3  -5  -2   40.00    2.50
  -3   5   2   37.90    1.70
  -3   5   2   39.60    1.80
  -3   5   2   38.60    2.20
  -3   5   2   38.70    2.20
  -3   5   2   42.60    2.70
  -3   5   2   36.90    1.80
  -3   5   2   38.40    1.90
   2  -5  -2   18.80    1.00
   2  -5  -2   19.50    0.90
   2  -5  -2   18.30    1.50
  -2   5   2   19.90    1.00
  -2   5   2   16.30    1.70
  -2   5   2   18.80    1.00
  -2   5   2   21.40    1.00
  -2   5   2   18.00    1.00
  -2   5   2   22.40    1.40
  -2   5   2   18.60    1.40
   1  -5  -2  117.19    4.90
   1  -5  -2  121.99    4.90
   1  -5  -2  117.69    4.90
   1  -5  -2  113.89    5.60
   1  -5  -2  120.49    5.50
  -1   5   2  113.99    5.30
  -1   5   2   97.19    4.90
  -1   5   2  106.59    4.90
  -1   5   2  123.19    5.00
  -1   5   2  116.79    5.30
   0  -5  -2  279.37   12.30
   0  -5  -2  306.07   12.40
   0  -5  -2  279.47   11.90
   0  -5  -2  272.37   11.90
   0  -5  -2  293.57   11.90
   0  -5  -2  286.57   11.90
   0   5   2  280.47   11.80
   0   5   2  288.57   12.20
   0   5   2  240.68   11.80
   0   5   2  295.27   12.00
   0   5   2  273.67   11.80
   0   5   2  292.87   12.30
  -1  -5  -2  498.15   20.80
  -1  -5  -2  444.96   20.30
  -1  -5  -2  499.55   20.70
  -1  -5  -2  484.85   20.30
   1   5   2  499.55   20.50
   1   5   2  475.55   20.30
   1   5   2  504.05   20.30
   1   5   2  500.25   20.70
   1   5   2  473.35   20.30
   1   5   2  473.25   20.60
  -2  -5  -2   76.59    3.40
  -2  -5  -2   78.19    3.70
  -2  -5  -2   74.29    3.30
  -2  -5  -2   72.09    3.20
  -2  -5  -2   72.59    3.20
  -2  -5  -2   74.09    3.50
   2   5   2   69.69    3.40
   2   5   2   69.29    3.90
   2   5   2   75.89    3.40
   2   5   2   77.49    3.20
   2   5   2   71.89    3.20
   2   5   2   75.39    3.30
  -3  -5  -2  187.68    7.90
  -3  -5  -2  161.88    8.20
  -3  -5  -2  193.38    7.90
  -3  -5  -2  193.78    8.10
  -3  -5  -2  198.68    8.50
   3   5   2  195.98    8.10
   3   5   2  192.48    7.90
   3   5   2  188.18    8.30
   3   5   2  197.38    7.90
   3   5   2  173.28    8.00
   3   5   2  178.28    8.20
  -4  -5  -2    1.30    0.20
  -4  -5  -2    1.50    0.20
  -4  -5  -2    1.90    0.60
  -4  -5  -2    1.10    0.30
  -4  -5  -2    0.90    0.30
   4   5   2    1.10    0.20
   4   5   2    1.30    0.20
   4   5   2    0.80    0.40
   4   5   2    1.00    0.20
   4   5   2    1.40    0.30
   4   5   2    1.40    0.30
   4   5   2    0.70    0.30
  -5  -5  -2    0.50    0.30
  -5  -5  -2    0.20    0.10
  -5  -5  -2    0.20    0.30
  -5  -5  -2    0.30    0.40
   5   5   2    0.00    0.20
   5   5   2    0.30    0.30
   5   5   2    0.30    0.20
  -6  -5  -2  362.16   15.90
  -6  -5  -2  370.76   15.80
  -6  -5  -2  348.37   15.60
  -6  -5  -2  353.56   15.20
   6   5   2  352.66   15.60
   6   5   2  369.66   15.30
   6   5   2  384.66   15.30
  -7  -5  -2    0.10    0.40
  -7  -5  -2    0.20    0.30
  -7  -5  -2    0.00    0.40
   7   5   2    0.40    0.20
   7   5   2   -0.10    0.30
  -8  -5  -2    2.90    0.80
  -8  -5  -2    2.80    0.70
  -8  -5  -2    2.70    0.60
   8   5   2    2.50    0.60
   8   5   2    3.40    0.40
  -9  -5  -2   59.59    3.30
  -9  -5  -2   58.19    3.10
  -9  -5  -2   53.09    3.30
   9   5   2   58.49    3.00
   9   5   2   58.19    2.70
 -10  -5  -2   93.69    4.60
 -10  -5  -2   95.49    4.90
  10   5   2   92.19    4.60
  10   5   2   93.49    4.20
 -11  -5  -2    0.20    0.60
 -11  -5  -2    0.30    0.40
  11   5   2    0.10    0.30
  11   5   2    0.40    0.90
 -12  -5  -2    5.10    1.20
 -12  -5  -2    3.00    0.70
  12   5   2    2.00    0.40
  12   5   2    2.40    1.30
  11  -6  -2    7.60    1.70
 -11   6   2    6.50    1.20
 -11   6   2    9.00    0.70
  10  -6  -2    9.50    1.70
 -10   6   2   11.90    0.80
 -10   6   2   13.30    1.50
   9  -6  -2   86.59    4.80
   9  -6  -2   82.29    4.80
  -9   6   2   86.19    3.80
  -9   6   2   80.69    4.40
   8  -6  -2   30.20    2.50
   8  -6  -2   26.00    2.20
  -8   6   2   27.00    1.90
  -8   6   2   29.30    1.50
   7  -6  -2   27.00    2.20
   7  -6  -2   26.30    2.10
  -7   6   2   26.80    1.30
  -7   6   2   23.90    1.70
   6  -6  -2   39.40    2.50
   6  -6  -2   34.80    2.70
  -6   6   2   35.10    1.90
  -6   6   2   38.70    2.10
  -6   6   2   37.10    1.80
  -6   6   2   29.80    2.20
  -6   6   2   36.90    1.70
   5  -6  -2   87.49    4.80
   5  -6  -2   97.19    4.70
  -5   6   2   80.89    4.50
  -5   6   2   95.09    4.00
  -5   6   2   93.99    4.00
  -5   6   2   88.49    4.10
  -5   6   2   87.19    4.20
   4  -6  -2   57.29    3.40
   4  -6  -2   55.59    2.80
   4  -6  -2   65.89    3.40
  -4   6   2   55.69    2.80
  -4   6   2   52.49    3.10
  -4   6   2   59.09    2.60
  -4   6   2   55.89    2.60
   3  -6  -2   83.89    4.10
   3  -6  -2   77.59    3.30
   3  -6  -2   79.79    3.60
   3  -6  -2   77.69    3.40
   3  -6  -2   80.19    4.20
  -3   6   2   76.59    3.50
  -3   6   2   72.49    3.90
  -3   6   2   78.89    5.00
  -3   6   2   82.09    3.40
  -3   6   2   75.89    3.30
  -3   6   2   73.99    3.40
   2  -6  -2   95.99    4.60
   2  -6  -2   97.29    4.70
   2  -6  -2   89.39    4.10
   2  -6  -2   94.89    3.90
   2  -6  -2   94.59    4.00
  -2   6   2   90.39    4.90
  -2   6   2   99.09    4.00
  -2   6   2   85.79    4.10
  -2   6   2   87.09    4.50
  -2   6   2   92.29    4.00
  -2   6   2   87.89    4.00
   1  -6  -2  156.48    6.90
   1  -6  -2  146.69    6.30
   1  -6  -2  153.88    6.20
   1  -6  -2  147.79    6.80
   1  -6  -2  142.39    6.20
  -1   6   2  149.29    6.70
  -1   6   2  128.49    6.20
  -1   6   2  134.69    6.20
  -1   6   2  143.59    6.60
  -1   6   2  153.68    6.30
  -1   6   2  145.89    6.30
   0  -6  -2  282.67   11.80
   0  -6  -2  282.17   11.80
   0  -6  -2  258.07   11.90
   0  -6  -2  287.17   12.40
   0  -6  -2  297.47   11.90
   0   6   2  292.57   11.80
   0   6   2  279.07   11.90
   0   6   2  277.47   12.20
   0   6   2  269.07   11.80
   0   6   2  282.97   12.30
   0   6   2  274.47   11.80
  -1  -6  -2  125.79    5.10
  -1  -6  -2  115.99    5.40
  -1  -6  -2  112.49    5.00
  -1  -6  -2  115.49    5.00
  -1  -6  -2  100.49    5.00
  -1  -6  -2  122.39    5.60
   1   6   2  113.39    5.40
   1   6   2  121.49    5.00
   1   6   2  113.79    5.30
   1   6   2  117.99    5.00
   1   6   2  118.79    5.20
   1   6   2  116.49    5.00
  -2  -6  -2   12.30    1.10
  -2  -6  -2    9.10    0.60
  -2  -6  -2    9.90    0.60
  -2  -6  -2   10.10    1.10
  -2  -6  -2    9.80    0.70
   2   6   2    9.80    0.70
   2   6   2    9.50    0.90
   2   6   2    9.70    0.90
   2   6   2    9.70    0.60
   2   6   2    9.90    0.60
   2   6   2    9.10    0.70
  -3  -6  -2    5.70    0.60
  -3  -6  -2    5.20    0.80
  -3  -6  -2    5.40    0.50
  -3  -6  -2    5.50    0.40
  -3  -6  -2    5.70    0.40
  -3  -6  -2    5.80    1.00
   3   6   2    4.60    0.70
   3   6   2    5.70    0.40
   3   6   2    5.60    0.60
   3   6   2    6.10    0.50
   3   6   2    6.10    0.40
   3   6   2    5.00    0.70
  -4  -6  -2   55.89    3.00
  -4  -6  -2   51.49    2.60
  -4  -6  -2   50.29    2.50
  -4  -6  -2   50.89    2.30
   4   6   2   44.80    2.30
   4   6   2   49.20    2.70
   4   6   2   51.89    2.50
   4   6   2   55.09    2.30
   4   6   2   53.39    2.30
   4   6   2   48.30    2.60
   4   6   2   51.09    2.30
  -5  -6  -2   46.60    2.10
  -5  -6  -2   46.30    2.40
  -5  -6  -2   48.70    2.80
  -5  -6  -2   46.90    2.50
   5   6   2   42.90    2.50
   5   6   2   47.40    2.10
   5   6   2   48.60    2.20
   5   6   2   48.60    2.40
  -6  -6  -2   77.29    4.00
  -6  -6  -2   71.39    3.70
   6   6   2   75.39    3.30
   6   6   2   74.69    3.30
  -7  -6  -2   11.80    1.30
  -7  -6  -2   11.70    1.10
  -7  -6  -2   12.60    1.30
   7   6   2   13.80    0.90
   7   6   2   12.70    0.80
  -8  -6  -2   39.20    2.70
  -8  -6  -2   37.10    2.30
  -8  -6  -2   41.60    2.60
   8   6   2   39.60    1.90
   8   6   2   40.20    2.10
  -9  -6  -2   14.20    1.50
  -9  -6  -2   14.40    2.30
  -9  -6  -2   13.50    1.20
   9   6   2   13.50    0.90
   9   6   2   13.50    1.20
 -10  -6  -2    3.90    0.70
 -10  -6  -2    3.10    0.90
  10   6   2    4.00    0.90
  10   6   2    4.10    0.60
 -11  -6  -2    2.40    0.90
 -11  -6  -2    1.70    0.60
  11   6   2    0.40    1.00
  11   6   2    1.20    0.40
 -12  -6  -2    2.20    0.90
 -12  -6  -2    1.40    0.60
  12   6   2    2.40    0.50
  11  -7  -2    3.30    1.40
 -11   7   2    6.70    0.70
 -11   7   2    6.60    0.70
 -10   7   2   10.10    1.50
 -10   7   2    9.60    0.80
   9  -7  -2   -1.00    0.80
  -9   7   2    0.20    0.30
  -9   7   2    0.50    0.30
  -9   7   2    0.60    0.60
   8  -7  -2    6.40    1.40
   8  -7  -2    7.30    1.50
  -8   7   2   10.00    0.70
  -8   7   2    8.70    1.10
  -8   7   2    9.90    0.70
   7  -7  -2   11.90    1.60
   7  -7  -2   11.00    1.70
  -7   7   2   13.60    0.80
  -7   7   2   14.10    1.30
  -7   7   2   15.00    0.90
   6  -7  -2  109.19    5.80
   6  -7  -2  102.79    5.60
  -6   7   2  113.99    4.80
  -6   7   2  108.69    5.20
  -6   7   2  115.09    4.90
   5  -7  -2   75.59    4.60
   5  -7  -2   85.09    4.50
  -5   7   2   86.79    3.80
  -5   7   2   87.39    3.70
  -5   7   2   83.69    4.00
   4  -7  -2  151.08    7.30
   4  -7  -2  140.39    6.70
   4  -7  -2  159.68    7.30
  -4   7   2  150.48    6.70
  -4   7   2  156.78    6.50
  -4   7   2  146.09    6.50
   3  -7  -2  297.07   12.70
   3  -7  -2  295.57   12.70
   3  -7  -2  272.27   12.10
  -3   7   2  294.77   11.90
  -3   7   2  256.17   12.00
  -3   7   2  272.37   11.90
   2  -7  -2    9.10    0.50
   2  -7  -2    8.40    0.70
   2  -7  -2    9.30    1.40
   2  -7  -2    8.80    1.20
  -2   7   2    7.80    0.60
  -2   7   2    9.10    0.60
  -2   7   2    9.50    0.60
  -2   7   2    8.40    0.60
   1  -7  -2  105.39    5.10
   1  -7  -2   99.29    5.10
   1  -7  -2  101.99    4.50
   1  -7  -2  105.39    4.40
  -1   7   2   93.69    4.40
  -1   7   2   95.59    4.70
  -1   7   2   97.69    4.40
  -1   7   2  102.99    4.30
  -1   7   2  100.39    4.30
   0  -7  -2   33.70    1.80
   0  -7  -2   38.40    2.40
   0  -7  -2   34.80    1.70
   0  -7  -2   36.70    2.40
   0  -7  -2   35.60    1.70
   0   7   2   32.70    1.70
   0   7   2   35.30    1.80
   0   7   2   32.90    2.10
   0   7   2   38.60    1.70
   0   7   2   36.70    1.60
  -1  -7  -2  181.78    8.60
  -1  -7  -2  185.58    8.00
  -1  -7  -2  201.18    8.10
  -1  -7  -2  176.48    8.10
  -1  -7  -2  197.08    8.50
   1   7   2  194.88    7.90
   1   7   2  177.58    8.10
   1   7   2  191.48    8.00
   1   7   2  170.88    8.20
   1   7   2  192.78    7.90
  -2  -7  -2  264.07   10.80
  -2  -7  -2  244.98   10.50
  -2  -7  -2  262.17   11.30
  -2  -7  -2  258.37   11.10
  -2  -7  -2  214.18   10.70
   2   7   2  241.98   10.80
   2   7   2  256.67   10.50
   2   7   2  263.37   10.50
   2   7   2  235.78   10.80
   2   7   2  254.87   10.70
  -3  -7  -2  160.78    7.30
  -3  -7  -2  171.08    7.50
  -3  -7  -2  160.28    7.10
  -3  -7  -2  175.38    7.40
  -3  -7  -2  174.68    7.80
   3   7   2  175.18    7.10
   3   7   2  153.08    7.30
   3   7   2  153.68    7.40
   3   7   2  169.58    7.30
   3   7   2  175.28    7.10
  -4  -7  -2   83.39    4.00
  -4  -7  -2   86.09    4.10
  -4  -7  -2   84.29    3.80
  -4  -7  -2   88.29    4.50
   4   7   2   89.69    3.80
   4   7   2   92.29    3.80
   4   7   2   89.79    4.10
  -5  -7  -2    4.60    0.60
  -5  -7  -2    2.00    0.50
  -5  -7  -2    2.90    0.80
   5   7   2    3.00    0.50
   5   7   2    2.60    0.40
   5   7   2    3.10    0.40
  -6  -7  -2   37.30    2.20
  -6  -7  -2   38.80    2.60
   6   7   2   41.10    1.90
   6   7   2   41.10    2.20
   6   7   2   40.90    1.90
  -7  -7  -2    0.60    0.70
  -7  -7  -2    0.50    0.50
  -7  -7  -2    0.90    0.50
   7   7   2    0.80    0.40
   7   7   2    1.00    0.30
  -8  -7  -2  153.68    7.60
  -8  -7  -2  158.48    7.40
  -8  -7  -2  143.29    7.10
   8   7   2  162.08    6.90
   8   7   2  158.28    6.70
  -9  -7  -2    1.80    0.80
  -9  -7  -2    1.00    0.50
   9   7   2    1.10    0.60
   9   7   2    1.60    0.40
 -10  -7  -2    2.50    0.90
 -10  -7  -2    2.70    0.70
  10   7   2    1.70    0.80
  10   7   2    2.70    0.40
 -11  -7  -2    4.10    0.80
 -11  -7  -2    2.80    1.00
  11   7   2    3.40    0.50
  10  -8  -2    8.50    1.80
 -10   8   2    5.60    0.70
 -10   8   2    6.00    0.60
  -9   8   2    5.90    0.60
  -9   8   2    7.00    0.70
   8  -8  -2   18.70    2.10
   8  -8  -2   20.50    2.30
  -8   8   2   21.00    1.20
  -8   8   2   21.10    1.20
   7  -8  -2  142.49    7.30
   7  -8  -2  143.69    7.20
  -7   8   2  135.29    6.80
  -7   8   2  151.08    6.30
  -7   8   2  147.79    6.30
   6  -8  -2   10.90    1.50
   6  -8  -2    7.40    1.40
  -6   8   2    8.70    0.60
  -6   8   2    9.20    0.70
  -6   8   2    7.90    1.00
   5  -8  -2   11.60    1.80
   5  -8  -2   13.40    2.30
  -5   8   2   13.60    1.10
  -5   8   2   13.40    0.80
  -5   8   2   13.10    0.80
   4  -8  -2    0.90    0.70
   4  -8  -2    0.70    0.70
  -4   8   2    0.70    0.20
  -4   8   2    1.20    0.40
  -4   8   2    1.00    0.30
   3  -8  -2  114.19    5.60
   3  -8  -2  109.29    5.00
  -3   8   2  116.99    4.80
  -3   8   2  114.49    4.80
  -3   8   2   93.19    4.90
   2  -8  -2   39.40    2.70
   2  -8  -2   41.50    2.70
   2  -8  -2   40.70    1.80
   2  -8  -2   38.60    2.10
  -2   8   2   38.50    1.80
  -2   8   2   35.40    1.90
  -2   8   2   40.70    1.80
  -2   8   2   41.60    1.90
   1  -8  -2   61.19    2.90
   1  -8  -2   68.29    3.70
   1  -8  -2   63.19    3.60
  -1   8   2   68.69    2.90
  -1   8   2   67.79    2.80
  -1   8   2   60.99    2.90
  -1   8   2   56.49    2.90
   0  -8  -2   30.80    2.20
   0  -8  -2   29.50    1.60
   0  -8  -2   31.00    1.60
   0  -8  -2   35.00    2.30
   0   8   2   30.70    1.50
   0   8   2   29.30    1.60
   0   8   2   29.80    1.70
   0   8   2   31.00    1.50
  -1  -8  -2  114.19    5.70
  -1  -8  -2  105.89    5.10
  -1  -8  -2  118.99    5.10
  -1  -8  -2  113.69    5.60
   1   8   2  105.39    5.10
   1   8   2  116.29    4.90
   1   8   2  118.59    5.00
   1   8   2  122.39    4.90
   1   8   2  111.09    5.30
  -2  -8  -2   49.70    3.00
  -2  -8  -2   53.99    2.90
  -2  -8  -2   53.19    2.50
  -2  -8  -2   47.40    2.50
   2   8   2   51.99    2.30
   2   8   2   53.89    2.30
   2   8   2   44.10    2.60
   2   8   2   46.70    2.50
   2   8   2   50.39    2.40
  -3  -8  -2    3.80    0.80
  -3  -8  -2    6.10    1.10
  -3  -8  -2    4.60    0.60
   3   8   2    4.30    0.70
   3   8   2    5.00    0.40
   3   8   2    4.00    0.60
   3   8   2    4.80    0.40
  -4  -8  -2   31.10    1.90
  -4  -8  -2   31.70    2.30
  -4  -8  -2   30.80    1.80
  -4  -8  -2   38.10    2.00
   4   8   2   34.00    1.60
   4   8   2   34.50    1.80
   4   8   2   33.30    1.60
  -5  -8  -2   66.49    3.40
  -5  -8  -2   64.49    3.80
   5   8   2   68.09    3.00
   5   8   2   68.79    3.00
   5   8   2   65.19    2.90
   5   8   2   69.89    3.30
  -6  -8  -2    0.10    0.30
  -6  -8  -2    0.60    0.60
   6   8   2   -0.20    0.30
   6   8   2    0.00    0.20
   6   8   2    0.00    0.30
  -7  -8  -2   -0.30    0.50
  -7  -8  -2    1.00    0.70
  -7  -8  -2    0.60    0.40
   7   8   2    0.60    0.30
   7   8   2    0.90    0.40
  -8  -8  -2   58.09    3.70
  -8  -8  -2   66.19    3.60
   8   8   2   61.59    2.80
   8   8   2   57.59    2.90
  -9  -8  -2   10.40    1.40
  -9  -8  -2    9.80    1.10
   9   8   2    9.30    1.10
   9   8   2    8.20    0.70
 -10  -8  -2    0.00    0.40
 -10  -8  -2    0.10    0.70
  10   8   2    0.90    0.40
 -11  -8  -2   10.60    1.10
 -11  -8  -2   10.00    1.60
  11   8   2   11.00    0.90
   9  -9  -2    5.90    1.60
  -9   9   2    8.50    0.70
  -9   9   2    8.70    0.70
   8  -9  -2    3.90    1.20
   8  -9  -2    9.30    1.60
  -8   9   2    6.90    0.60
  -8   9   2    7.20    0.70
   7  -9  -2    9.20    1.60
   7  -9  -2    6.60    1.30
  -7   9   2    8.60    0.70
  -7   9   2    8.80    0.70
   6  -9  -2    0.40    0.80
   6  -9  -2    0.00    0.80
  -6   9   2    0.60    0.30
  -6   9   2    0.60    0.30
   5  -9  -2   51.39    3.30
   5  -9  -2   50.69    3.30
  -5   9   2   49.40    2.30
  -5   9   2   43.20    2.50
  -5   9   2   51.59    2.30
   4  -9  -2    1.10    0.80
   4  -9  -2    4.30    1.30
  -4   9   2    3.10    0.40
  -4   9   2    3.20    0.40
  -4   9   2    2.10    0.50
   3  -9  -2   54.39    3.40
   3  -9  -2   56.49    3.50
  -3   9   2   57.69    2.50
  -3   9   2   55.49    2.50
  -3   9   2   47.10    2.60
   2  -9  -2   36.10    2.70
   2  -9  -2   34.90    1.60
   2  -9  -2   35.20    2.60
  -2   9   2   38.10    1.70
  -2   9   2   29.30    1.70
  -2   9   2   36.90    1.70
   1  -9  -2    3.50    1.10
   1  -9  -2    2.20    0.90
   1  -9  -2    2.70    0.40
  -1   9   2    2.60    0.40
  -1   9   2    3.10    0.40
  -1   9   2    2.20    0.40
   0  -9  -2   11.80    0.80
   0  -9  -2    9.50    1.40
   0  -9  -2   10.90    1.60
   0   9   2   12.30    0.70
   0   9   2   11.70    0.80
   0   9   2   11.70    0.70
  -1  -9  -2   16.90    1.80
  -1  -9  -2   14.60    1.60
  -1  -9  -2   13.70    1.00
   1   9   2   14.90    0.80
   1   9   2   15.00    0.80
   1   9   2   14.10    0.90
  -2  -9  -2    0.90    0.70
  -2  -9  -2    1.40    0.40
  -2  -9  -2    1.80    0.80
   2   9   2    1.20    0.30
   2   9   2    1.50    0.30
   2   9   2    0.90    0.30
  -3  -9  -2   51.59    3.00
  -3  -9  -2   44.30    3.80
  -3  -9  -2   47.60    2.60
   3   9   2   51.39    2.30
   3   9   2   49.00    2.20
   3   9   2   50.29    2.50
  -4  -9  -2  115.29    5.50
  -4  -9  -2  116.99    5.40
  -4  -9  -2  114.99    5.90
   4   9   2  119.39    5.10
   4   9   2  116.69    5.00
   4   9   2  115.39    5.30
  -5  -9  -2   14.20    1.60
  -5  -9  -2   13.70    1.20
   5   9   2   14.20    0.90
   5   9   2   15.20    0.90
   5   9   2   15.40    1.10
  -6  -9  -2   -0.20    0.60
  -6  -9  -2    0.10    0.40
   6   9   2   -0.10    0.20
   6   9   2    0.80    0.30
   6   9   2   -0.20    0.40
  -7  -9  -2   27.00    1.90
  -7  -9  -2   22.30    1.60
  -7  -9  -2   21.70    2.00
   7   9   2   20.70    1.30
   7   9   2   20.20    1.20
  -8  -9  -2    9.90    1.40
  -8  -9  -2    5.10    1.20
  -8  -9  -2    6.90    0.90
   8   9   2    8.80    0.70
   8   9   2    7.20    0.90
  -9  -9  -2    3.80    0.80
  -9  -9  -2    3.10    0.90
   9   9   2    2.70    0.50
 -10  -9  -2   51.59    3.00
 -10  -9  -2   57.89    3.50
   8 -10  -2    3.60    1.30
  -8  10   2    5.30    0.60
  -8  10   2    5.50    0.60
   7 -10  -2    2.40    1.20
   7 -10  -2    4.20    1.40
  -7  10   2    6.80    0.60
  -7  10   2    5.00    0.50
   6 -10  -2    0.90    1.00
   6 -10  -2    0.00    0.90
  -6  10   2    0.20    0.30
  -6  10   2    0.20    0.20
   5 -10  -2  110.49    6.20
   5 -10  -2  113.49    6.10
  -5  10   2  118.89    5.10
  -5  10   2  120.39    5.10
   4 -10  -2    5.50    1.20
   4 -10  -2    5.50    1.20
  -4  10   2    5.50    0.50
  -4  10   2    6.70    0.60
   3 -10  -2    2.40    1.00
   3 -10  -2    5.30    1.20
  -3  10   2    4.30    0.50
  -3  10   2    4.30    0.50
   2 -10  -2   13.10    1.70
   2 -10  -2   17.90    2.00
  -2  10   2   19.20    1.00
  -2  10   2   17.90    1.00
   1 -10  -2   65.29    3.90
   1 -10  -2   60.39    3.80
  -1  10   2   65.29    2.90
  -1  10   2   67.29    3.20
  -1  10   2   64.29    2.90
   0 -10  -2   10.20    0.80
   0 -10  -2    7.20    1.40
   0 -10  -2    8.20    1.50
   0  10   2   10.00    0.70
   0  10   2    9.80    0.80
   0  10   2    9.20    0.60
  -1 -10  -2    0.20    0.90
  -1 -10  -2    0.30    0.30
  -1 -10  -2   -0.40    0.70
   1  10   2    0.10    0.20
   1  10   2    0.50    0.30
  -2 -10  -2    2.70    0.50
  -2 -10  -2    2.70    1.00
  -2 -10  -2    2.20    0.90
   2  10   2    2.40    0.50
   2  10   2    2.90    0.40
   2  10   2    2.50    0.30
  -3 -10  -2   34.90    2.10
  -3 -10  -2   38.30    2.70
  -3 -10  -2   34.70    2.70
   3  10   2   39.40    2.20
   3  10   2   40.10    1.80
   3  10   2   39.20    1.80
  -4 -10  -2   33.10    2.00
  -4 -10  -2   30.00    2.40
   4  10   2   31.30    1.60
   4  10   2   31.20    1.90
   4  10   2   33.80    1.60
  -5 -10  -2    0.20    0.70
  -5 -10  -2   -0.20    0.30
   5  10   2    0.00    0.40
   5  10   2    0.40    0.20
   5  10   2    0.00    0.30
  -6 -10  -2    1.00    0.80
  -6 -10  -2    1.00    0.50
   6  10   2    0.70    0.30
   6  10   2    0.00    0.40
   6  10   2    0.30    0.50
  -7 -10  -2    0.50    0.70
  -7 -10  -2    1.50    0.50
  -7 -10  -2    1.20    0.90
   7  10   2    0.50    0.30
   7  10   2    0.60    0.40
  -8 -10  -2    0.90    0.50
  -8 -10  -2    1.10    0.80
  -8 -10  -2    1.10    0.90
   8  10   2    1.00    0.30
  -9 -10  -2    0.40    0.50
  -9 -10  -2    0.80    1.00
  -9 -10  -2    1.90    0.90
   9  10   2    0.10    0.30
   7 -11  -2   -0.70    1.10
   7 -11  -2    0.80    1.10
  -7  11   2    0.20    0.30
  -7  11   2    0.10    0.30
   6 -11  -2    3.40    1.30
   6 -11  -2    2.40    1.30
  -6  11   2    3.50    0.50
  -6  11   2    2.90    0.40
   5 -11  -2    6.30    1.40
   5 -11  -2    6.90    1.50
  -5  11   2    9.50    0.70
  -5  11   2    8.80    0.70
   4 -11  -2   39.90    3.40
   4 -11  -2   44.20    3.30
  -4  11   2   48.30    2.20
  -4  11   2   49.20    2.20
   3 -11  -2   34.00    2.80
   3 -11  -2   32.70    2.70
  -3  11   2   35.70    1.70
  -3  11   2   34.40    1.70
   2 -11  -2    6.50    1.40
   2 -11  -2    4.20    1.10
  -2  11   2    5.50    0.50
  -2  11   2    6.30    0.50
   1 -11  -2    2.70    1.00
   1 -11  -2    3.80    1.30
  -1  11   2    3.90    0.40
  -1  11   2    3.70    0.50
   0 -11  -2    0.80    1.00
   0 -11  -2   -0.30    0.70
   0  11   2    0.00    0.20
   0  11   2    0.30    0.20
  -1 -11  -2    6.20    0.80
  -1 -11  -2    6.20    1.40
  -1 -11  -2    2.90    1.00
   1  11   2    6.50    0.60
   1  11   2    6.40    0.50
  -2 -11  -2   30.80    2.60
   2  11   2   35.50    1.70
  -3 -11  -2    3.00    0.60
  -3 -11  -2    1.70    1.30
  -3 -11  -2    1.90    0.90
   3  11   2    2.40    0.40
   3  11   2    2.80    0.40
  -4 -11  -2    0.00    0.30
  -4 -11  -2    0.50    0.80
   4  11   2    0.80    0.30
   4  11   2    0.20    0.30
  -5 -11  -2   24.60    2.30
  -5 -11  -2   24.70    1.70
   5  11   2   23.40    1.40
   5  11   2   27.50    1.30
   5  11   2   24.90    1.70
  -6 -11  -2   17.90    1.40
  -6 -11  -2   15.20    1.90
   6  11   2   16.30    1.00
  -7 -11  -2    0.80    0.80
  -7 -11  -2    0.60    0.50
  -7 -11  -2    0.60    0.90
   7  11   2    0.60    0.30
  -8 -11  -2    1.90    1.10
  -8 -11  -2    3.00    1.10
  -8 -11  -2    3.80    0.80
   8  11   2    3.20    0.40
   6 -12  -2    9.60    2.00
  -6  12   2   12.90    0.90
  -6  12   2   13.60    0.90
   5 -12  -2    2.10    1.20
   5 -12  -2    1.50    1.10
  -5  12   2    1.00    0.30
  -5  12   2    0.50    0.30
   4 -12  -2    5.60    1.40
   4 -12  -2    3.70    1.40
  -4  12   2    6.60    0.60
  -4  12   2    6.50    0.60
   3 -12  -2   29.70    2.80
   3 -12  -2   22.30    2.50
  -3  12   2   29.00    1.50
  -3  12   2   28.70    1.40
   2 -12  -2   13.70    1.90
   2 -12  -2   10.80    1.80
  -2  12   2   13.20    0.80
  -2  12   2   12.50    0.80
   1 -12  -2   18.70    2.40
   1 -12  -2   15.40    2.00
  -1  12   2   19.20    1.00
  -1  12   2   19.90    1.10
   0 -12  -2   17.20    2.30
   0 -12  -2   15.80    1.90
   0  12   2   19.70    1.10
   0  12   2   20.50    1.10
  -1 -12  -2    4.30    2.10
  -1 -12  -2    5.50    1.30
   1  12   2    5.80    0.60
   1  12   2    5.80    0.50
  -2 -12  -2    4.30    1.20
  -2 -12  -2    5.80    1.60
   2  12   2    4.90    0.60
   2  12   2    4.60    0.50
  -3 -12  -2    1.50    0.60
  -3 -12  -2    1.30    1.00
   3  12   2    2.40    0.40
   3  12   2    1.30    0.40
  -4 -12  -2    8.40    1.00
  -4 -12  -2    7.60    1.50
   4  12   2    7.90    0.60
   4  12   2    8.10    0.70
  -5 -12  -2    0.00    0.80
  -5 -12  -2    0.20    0.40
   5  12   2   -0.10    0.30
  -6 -12  -2   10.30    1.70
  -6 -12  -2   12.00    1.20
   6  12   2   11.10    0.80
  -7 -12  -2    2.30    1.10
  -7 -12  -2    1.90    0.60
   4 -13  -2   10.10    1.80
   4 -13  -2    7.20    1.70
  -4  13   2   10.20    0.80
  -4  13   2    9.90    0.70
   3 -13  -2    1.70    1.20
  -3  13   2    1.20    0.30
  -3  13   2    1.50    0.40
   2 -13  -2   26.30    2.60
   2 -13  -2   27.20    2.90
  -2  13   2   28.00    1.40
  -2  13   2   28.90    1.50
   1 -13  -2   10.20    1.90
   1 -13  -2    7.50    1.40
  -1  13   2    9.30    0.80
  -1  13   2    8.80    0.70
   0 -13  -2   10.40    1.70
   0  13   2   10.90    0.70
   0  13   2    9.70    0.80
  -1 -13  -2    1.50    1.70
  -1 -13  -2    2.60    1.10
   1  13   2    1.80    0.40
   1  13   2    1.90    0.30
  -2 -13  -2    0.50    0.80
   2  13   2    0.60    0.30
   2  13   2    0.90    0.40
  -3 -13  -2    1.80    1.10
   3  13   2    4.20    0.50
  -4 -13  -2   -0.10    0.90
   4  12  -3    5.10    0.60
  -4 -12   3    4.00    1.10
   3  12  -3    0.70    0.50
   3  12  -3    0.30    0.30
  -3 -12   3    0.40    0.80
   2  12  -3    7.10    0.60
   2  12  -3    7.40    1.10
  -2 -12   3    9.30    1.60
   1  12  -3    0.30    0.50
   1  12  -3    0.40    0.30
  -1 -12   3    0.80    0.90
  -1 -12   3   -0.30    1.30
   0  12  -3    0.20    0.30
   0 -12   3   -0.20    0.80
  -1  12  -3    4.40    0.50
   1 -12   3    4.90    1.30
   1 -12   3    5.90    1.50
  -2  12  -3    2.80    0.40
   2 -12   3    3.20    1.20
   2 -12   3    2.60    1.30
  -3  12  -3   29.40    1.50
   3 -12   3   32.10    3.00
   3 -12   3   25.20    2.60
  -4  12  -3    2.90    0.40
   4 -12   3    3.30    1.40
   6  11  -3    0.80    0.60
   6  11  -3    0.90    0.30
  -6 -11   3    1.50    0.60
  -6 -11   3    1.10    0.90
   5  11  -3   18.20    1.40
   5  11  -3   17.90    1.00
  -5 -11   3   16.40    2.20
  -5 -11   3   14.90    1.40
   4  11  -3    1.30    0.50
   4  11  -3    1.30    0.30
  -4 -11   3    1.20    0.50
  -4 -11   3    1.30    0.90
   3  11  -3    0.10    0.40
   3  11  -3    0.60    0.30
  -3 -11   3   -0.10    0.70
  -3 -11   3    0.70    0.50
   2  11  -3    1.80    0.60
   2  11  -3    1.80    0.30
  -2 -11   3    0.00    1.20
  -2 -11   3    1.90    0.90
   1  11  -3    7.70    0.60
   1  11  -3    8.60    1.00
  -1 -11   3    3.50    1.40
  -1 -11   3    7.80    1.40
   0  11  -3    0.20    0.40
   0  11  -3    0.80    0.30
   0 -11   3    1.20    1.20
   0 -11   3    0.80    0.80
  -1  11  -3    1.10    0.50
  -1  11  -3    1.10    0.30
   1 -11   3    2.20    1.00
   1 -11   3    2.50    1.30
  -2  11  -3    7.90    0.60
  -2  11  -3    8.00    1.00
  -2  11  -3    7.30    0.70
   2 -11   3    3.10    1.30
   2 -11   3    9.30    1.90
  -3  11  -3    4.10    0.80
  -3  11  -3    5.10    0.50
  -3  11  -3    3.90    0.60
   3 -11   3    5.50    1.50
   3 -11   3    4.00    1.20
  -4  11  -3    9.60    1.20
  -4  11  -3    8.30    0.90
  -4  11  -3    9.50    0.80
   4 -11   3    8.20    1.60
   4 -11   3    8.30    1.60
  -5  11  -3   51.79    2.50
  -5  11  -3   55.49    2.50
   5 -11   3   57.19    3.80
   5 -11   3   40.40    3.60
  -6  11  -3    0.20    0.30
  -6  11  -3   -0.30    0.20
   6 -11   3   -0.20    1.50
   7  10  -3    0.90    0.30
   7  10  -3    1.70    0.60
  -7 -10   3    2.00    0.60
  -7 -10   3    2.90    1.10
   6  10  -3    0.60    0.50
   6  10  -3    0.00    0.20
  -6 -10   3    0.10    0.50
  -6 -10   3    0.40    0.80
   5  10  -3    2.20    0.40
   5  10  -3    2.40    0.60
  -5 -10   3    1.80    0.60
  -5 -10   3    1.60    0.80
   4  10  -3   21.50    1.50
   4  10  -3   19.80    1.10
  -4 -10   3   21.80    2.00
  -4 -10   3   22.20    1.60
   3  10  -3   -0.20    0.20
   3  10  -3    0.10    0.40
  -3 -10   3    1.10    0.70
  -3 -10   3    0.40    0.40
   2  10  -3    0.30    0.20
   2  10  -3   -0.10    0.30
  -2 -10   3   -0.30    0.30
  -2 -10   3    0.10    0.70
  -2 -10   3   -0.50    1.30
   1  10  -3    9.30    0.90
   1  10  -3    8.10    0.60
  -1 -10   3    6.20    1.40
  -1 -10   3    7.50    0.90
  -1 -10   3    7.00    1.30
   0  10  -3    4.70    0.50
   0  10  -3    4.60    0.50
   0  10  -3    5.20    0.70
   0 -10   3    4.70    1.00
   0 -10   3    3.80    1.20
  -1  10  -3    7.90    0.90
  -1  10  -3    8.90    0.80
  -1  10  -3    8.90    0.60
   1 -10   3    9.80    1.60
   1 -10   3    8.30    1.40
  -2  10  -3    0.50    0.20
  -2  10  -3    1.20    0.30
  -2  10  -3    1.30    0.50
   2 -10   3    1.40    0.80
   2 -10   3    0.20    0.90
  -3  10  -3    2.90    0.40
  -3  10  -3    3.90    0.50
  -3  10  -3    3.70    0.70
   3 -10   3    3.90    1.10
   3 -10   3    3.50    1.10
  -4  10  -3   11.50    0.80
  -4  10  -3   11.10    0.80
  -4  10  -3   11.80    1.10
   4 -10   3   10.40    1.70
   4 -10   3   10.50    1.70
  -5  10  -3   38.80    1.80
  -5  10  -3   34.10    2.50
  -5  10  -3   33.00    1.80
   5 -10   3   31.10    3.10
   5 -10   3   40.90    3.10
  -6  10  -3    5.50    1.00
  -6  10  -3    7.30    0.70
  -6  10  -3    8.90    0.70
   6 -10   3    9.00    1.60
  -7  10  -3   17.50    1.10
  -7  10  -3   17.60    1.10
  -7  10  -3   18.50    1.70
   7 -10   3   16.80    2.40
   9   9  -3    0.10    0.30
   9   9  -3   -0.10    0.50
  -9  -9   3    0.40    0.50
  -9  -9   3   -0.50    0.80
   8   9  -3   11.70    1.20
   8   9  -3   11.00    0.80
  -8  -9   3   10.10    1.60
  -8  -9   3   12.60    1.20
   7   9  -3    8.20    1.00
   7   9  -3    7.00    0.60
  -7  -9   3    8.30    1.50
   6   9  -3    2.40    0.40
   6   9  -3    2.50    0.60
  -6  -9   3    3.20    0.70
  -6  -9   3    3.20    1.00
   5   9  -3    3.70    0.50
  -5  -9   3    5.10    0.90
  -5  -9   3    4.20    1.00
   4   9  -3    7.30    0.60
   4   9  -3    8.40    0.90
  -4  -9   3    6.50    1.00
  -4  -9   3    8.30    1.30
   3   9  -3   30.80    1.80
   3   9  -3   30.60    1.50
  -3  -9   3   31.00    1.90
  -3  -9   3   31.50    2.30
  -3  -9   3   34.70    2.60
   2   9  -3   30.80    1.80
   2   9  -3   30.00    1.50
  -2  -9   3   30.90    2.30
  -2  -9   3   28.20    1.80
  -2  -9   3   33.60    2.50
   1   9  -3    5.00    0.40
   1   9  -3    4.80    0.70
  -1  -9   3    3.40    0.60
  -1  -9   3    4.90    1.20
  -1  -9   3    5.20    1.00
   0   9  -3   40.50    2.20
   0   9  -3   39.20    1.80
   0   9  -3   38.00    1.80
   0  -9   3   39.30    2.60
   0  -9   3   38.70    2.80
   0  -9   3   38.60    2.10
  -1   9  -3   54.59    2.80
  -1   9  -3   53.99    2.50
  -1   9  -3   53.69    2.50
   1  -9   3   51.89    3.40
   1  -9   3   51.09    3.20
  -2   9  -3   10.60    1.00
  -2   9  -3    9.50    0.70
  -2   9  -3   10.60    0.70
   2  -9   3   11.20    1.40
   2  -9   3    9.60    1.50
  -3   9  -3   11.80    0.80
  -3   9  -3   11.80    1.10
   3  -9   3   10.50    1.50
   3  -9   3   11.90    1.80
  -4   9  -3    0.30    0.30
  -4   9  -3    1.20    0.50
  -4   9  -3    0.40    0.20
   4  -9   3   -0.50    0.90
   4  -9   3    0.90    0.80
  -5   9  -3    2.50    0.40
  -5   9  -3    2.40    0.70
  -5   9  -3    2.80    0.40
   5  -9   3    2.30    1.10
   5  -9   3    3.00    1.20
  -6   9  -3    0.60    0.60
  -6   9  -3    0.80    0.30
   6  -9   3    2.10    1.20
   6  -9   3    0.20    1.00
  -7   9  -3   76.59    4.20
  -7   9  -3   82.59    3.70
  -7   9  -3   80.69    3.70
   7  -9   3   86.19    4.90
  -8   9  -3    0.00    0.60
  -8   9  -3   -0.20    0.30
  -8   9  -3    0.00    0.30
   8  -9   3    0.60    1.00
  -9   9  -3    9.50    0.70
  -9   9  -3    9.20    0.80
   9  -9   3    7.40    1.70
   9   8  -3    3.30    0.70
   9   8  -3    4.40    0.60
  -9  -8   3    1.70    0.90
  -9  -8   3    5.40    0.90
   8   8  -3   11.30    1.10
   8   8  -3   11.10    0.80
  -8  -8   3   11.10    1.20
  -8  -8   3    9.80    1.50
   7   8  -3    5.10    0.50
   7   8  -3    5.80    0.80
  -7  -8   3    6.00    1.10
  -7  -8   3    6.00    0.90
   6   8  -3    2.00    0.50
   6   8  -3    2.30    0.30
  -6  -8   3    2.80    0.90
  -6  -8   3    2.60    0.60
   5   8  -3    4.10    0.40
   5   8  -3    3.40    0.60
  -5  -8   3    4.70    0.70
  -5  -8   3    4.70    1.00
   4   8  -3    4.20    0.60
   4   8  -3    4.50    0.50
  -4  -8   3    4.30    0.70
  -4  -8   3    4.40    1.00
  -4  -8   3    5.30    1.00
   3   8  -3   27.90    1.60
   3   8  -3   29.30    1.30
   3   8  -3   28.10    1.40
  -3  -8   3   25.00    1.70
  -3  -8   3   25.40    2.00
  -3  -8   3   27.50    2.10
   2   8  -3   78.69    3.70
   2   8  -3   79.09    3.40
  -2  -8   3   78.49    4.20
  -2  -8   3   78.59    3.80
  -2  -8   3   75.49    4.10
   1   8  -3   79.09    3.40
   1   8  -3   79.39    3.70
   1   8  -3   81.69    3.40
  -1  -8   3   76.99    3.70
  -1  -8   3   74.49    4.20
  -1  -8   3   75.79    4.10
   0   8  -3   17.60    1.00
   0   8  -3   19.60    1.00
   0   8  -3   19.40    1.20
   0  -8   3   17.70    1.60
   0  -8   3   18.70    1.70
   0  -8   3   17.30    1.20
  -1   8  -3    0.10    0.30
  -1   8  -3    0.00    0.20
  -1   8  -3    0.00    0.20
   1  -8   3    0.10    0.20
   1  -8   3    0.40    0.70
   1  -8   3   -0.40    0.50
  -2   8  -3    0.30    0.20
  -2   8  -3    1.10    0.40
  -2   8  -3    0.60    0.20
   2  -8   3    0.80    0.70
   2  -8   3   -0.60    0.60
   2  -8   3    0.30    0.20
  -3   8  -3   17.00    1.30
  -3   8  -3   19.90    1.10
  -3   8  -3   18.90    1.00
   3  -8   3   19.60    1.70
   3  -8   3   15.80    1.80
  -4   8  -3    7.40    0.90
  -4   8  -3    6.20    0.70
  -4   8  -3    5.90    0.50
   4  -8   3    5.10    1.00
   4  -8   3    7.90    1.50
  -5   8  -3   10.80    1.10
  -5   8  -3    9.50    0.70
   5  -8   3    9.70    1.40
   5  -8   3   10.30    1.60
  -6   8  -3   52.19    2.40
  -6   8  -3   50.29    2.90
   6  -8   3   47.50    3.30
   6  -8   3   56.19    3.50
  -7   8  -3   61.99    3.50
  -7   8  -3   62.39    2.90
   7  -8   3   63.49    4.00
  -8   8  -3   26.70    1.40
  -8   8  -3   28.30    2.00
   8  -8   3   24.90    2.60
  -9   8  -3   34.60    1.80
  -9   8  -3   35.40    2.40
   9  -8   3   31.40    3.00
 -10   8  -3   11.30    0.80
 -10   8  -3   12.90    2.20
  10  -8   3   12.50    2.20
  10   7  -3   -0.20    0.40
  10   7  -3    0.30    0.30
 -10  -7   3    0.50    0.50
 -10  -7   3    0.10    0.80
   9   7  -3    2.20    0.60
   9   7  -3    3.40    0.50
  -9  -7   3    2.50    0.90
  -9  -7   3    1.70    0.60
   8   7  -3    8.90    1.00
   8   7  -3    7.60    0.70
  -8  -7   3    7.80    1.40
  -8  -7   3    7.40    0.90
   7   7  -3   13.30    0.80
   7   7  -3   13.10    1.10
  -7  -7   3   14.20    1.20
  -7  -7   3   13.50    1.50
   6   7  -3   22.00    1.50
   6   7  -3   23.70    1.20
  -6  -7   3   23.40    1.60
  -6  -7   3   24.50    1.90
   5   7  -3   11.20    1.00
   5   7  -3   12.70    0.70
  -5  -7   3   10.60    1.00
  -5  -7   3   12.10    1.40
  -5  -7   3   12.10    1.40
   4   7  -3    2.60    0.30
   4   7  -3    2.80    0.50
  -4  -7   3    2.80    0.70
  -4  -7   3    2.00    0.70
  -4  -7   3    2.70    0.60
   3   7  -3    5.80    0.60
   3   7  -3    4.30    0.60
   3   7  -3    5.70    0.40
  -3  -7   3    7.50    1.10
  -3  -7   3    5.00    0.90
  -3  -7   3    5.30    0.70
   2   7  -3  147.09    6.20
   2   7  -3  145.59    6.50
   2   7  -3  151.88    6.20
   2   7  -3  134.69    6.30
  -2  -7   3  147.89    6.90
  -2  -7   3  150.68    6.70
  -2  -7   3  139.99    6.30
  -2  -7   3  150.38    6.60
   1   7  -3    0.10    0.20
   1   7  -3    0.30    0.30
   1   7  -3    0.30    0.20
   1   7  -3    0.20    0.70
   1   7  -3    0.60    0.30
  -1  -7   3    0.10    0.30
  -1  -7   3    0.30    0.60
  -1  -7   3    0.50    0.50
  -1  -7   3    0.40    0.20
   0   7  -3  173.78    7.60
   0   7  -3  177.28    7.40
   0   7  -3  158.68    7.80
   0   7  -3  181.88    7.40
   0  -7   3  183.88    8.10
   0  -7   3  172.38    7.60
   0  -7   3  167.88    7.40
   0  -7   3  166.78    7.90
  -1   7  -3   20.80    1.70
  -1   7  -3   24.10    1.20
  -1   7  -3   25.70    1.20
  -1   7  -3   27.10    1.60
   1  -7   3   26.70    1.90
   1  -7   3   27.20    1.30
   1  -7   3   24.50    1.40
   1  -7   3   27.30    2.00
  -2   7  -3   74.29    3.70
  -2   7  -3   74.99    3.80
  -2   7  -3   76.79    3.90
   2  -7   3   78.29    3.50
   2  -7   3   84.69    4.20
   2  -7   3   85.19    3.40
   2  -7   3   79.79    4.20
  -3   7  -3  105.59    4.50
  -3   7  -3  103.69    4.50
   3  -7   3  102.49    5.20
   3  -7   3  100.79    5.30
  -4   7  -3   10.90    1.10
  -4   7  -3   11.40    0.70
   4  -7   3   11.80    1.40
   4  -7   3   12.30    1.50
  -5   7  -3   -0.10    0.20
  -5   7  -3    0.40    0.40
   5  -7   3   -0.30    0.60
   5  -7   3   -1.00    0.50
   5  -7   3   -0.40    0.40
  -6   7  -3   64.29    3.30
  -6   7  -3   61.29    2.80
   6  -7   3   58.29    3.50
   6  -7   3   58.69    3.60
  -7   7  -3   34.20    2.10
  -7   7  -3   30.10    1.60
   7  -7   3   29.10    2.40
   7  -7   3   32.60    2.60
  -8   7  -3   26.20    1.40
  -8   7  -3   28.00    2.00
   8  -7   3   25.80    2.60
  -9   7  -3   54.19    2.60
  -9   7  -3   55.39    3.30
   9  -7   3   57.19    3.80
 -10   7  -3   13.30    0.90
 -10   7  -3   13.40    1.60
  10  -7   3   13.10    2.00
  10  -7   3    7.80    1.50
  11   6  -3   13.60    1.00
 -11  -6   3   14.70    1.40
 -11  -6   3   18.00    1.80
  10   6  -3    6.10    0.90
  10   6  -3    9.00    0.70
 -10  -6   3    7.80    1.50
 -10  -6   3    8.10    1.00
   9   6  -3    8.80    1.00
   9   6  -3    9.20    0.70
  -9  -6   3    8.70    1.40
   8   6  -3    3.70    0.70
   8   6  -3    2.80    0.40
  -8  -6   3    2.40    0.80
  -8  -6   3    3.90    0.70
   7   6  -3   21.60    1.20
   7   6  -3   23.20    1.50
  -7  -6   3   24.00    1.90
   6   6  -3   41.40    2.00
   6   6  -3   44.00    2.30
  -6  -6   3   44.10    2.70
  -6  -6   3   41.30    2.40
   5   6  -3    1.60    0.40
   5   6  -3    1.30    0.30
  -5  -6   3    1.80    0.40
  -5  -6   3    2.00    0.70
   4   6  -3   81.79    3.80
   4   6  -3   87.49    3.80
   4   6  -3   90.49    4.10
  -4  -6   3   93.09    4.50
  -4  -6   3   85.49    4.10
  -4  -6   3   87.49    4.20
   3   6  -3   22.90    1.40
   3   6  -3   23.80    1.10
   3   6  -3   21.30    1.20
  -3  -6   3   23.70    1.70
  -3  -6   3   23.40    1.40
  -3  -6   3   23.90    1.60
   2   6  -3   12.10    1.30
   2   6  -3   13.90    0.90
   2   6  -3   15.60    0.70
   2   6  -3   15.30    0.80
   2   6  -3   17.30    1.00
  -2  -6   3   14.20    1.30
  -2  -6   3   13.40    0.80
  -2  -6   3   15.90    1.10
   1   6  -3   93.19    4.20
   1   6  -3   90.19    4.40
   1   6  -3   88.79    4.00
   1   6  -3   96.19    3.90
   1   6  -3   90.99    4.10
  -1  -6   3   94.89    4.30
  -1  -6   3   96.79    4.40
  -1  -6   3   89.89    4.50
  -1  -6   3   91.69    4.10
  -1  -6   3   91.79    4.40
   0   6  -3   15.10    1.00
   0   6  -3   15.50    1.00
   0   6  -3   15.10    0.80
   0   6  -3   15.70    1.30
   0   6  -3   15.90    0.80
   0  -6   3   15.30    1.00
   0  -6   3   16.40    0.80
   0  -6   3   13.50    1.30
   0  -6   3   15.80    1.10
   0  -6   3   12.80    1.30
  -1   6  -3    0.90    0.30
  -1   6  -3    0.80    0.20
  -1   6  -3    1.50    0.30
  -1   6  -3    1.30    0.60
  -1   6  -3    1.00    0.40
  -1   6  -3    0.80    0.40
   1  -6   3    1.60    0.70
   1  -6   3    1.30    0.30
   1  -6   3    1.20    0.40
   1  -6   3    1.40    0.20
   1  -6   3    0.50    0.50
  -2   6  -3   11.80    1.00
  -2   6  -3    9.50    1.10
  -2   6  -3    9.90    1.00
   2  -6   3   11.00    0.60
   2  -6   3   10.20    1.30
   2  -6   3   10.00    0.90
   2  -6   3   11.40    0.70
   2  -6   3   12.30    1.20
  -3   6  -3    0.90    0.50
  -3   6  -3    0.50    0.20
  -3   6  -3    0.80    0.40
  -3   6  -3    0.70    0.40
   3  -6   3    0.30    0.30
   3  -6   3    0.20    0.60
   3  -6   3    0.70    0.60
  -4   6  -3   12.30    1.10
  -4   6  -3   15.20    0.80
  -4   6  -3   15.20    1.20
   4  -6   3   13.90    1.40
   4  -6   3   10.60    1.60
   4  -6   3   17.10    1.70
  -5   6  -3   64.69    3.70
  -5   6  -3   74.59    3.90
  -5   6  -3   85.09    3.50
   5  -6   3   73.49    4.60
   5  -6   3   85.59    4.10
   5  -6   3   85.69    4.20
  -6   6  -3   40.60    2.40
  -6   6  -3   41.10    1.90
   6  -6   3   35.10    2.50
   6  -6   3   39.50    3.20
   6  -6   3   43.80    2.80
  -7   6  -3    1.50    0.30
  -7   6  -3    2.40    0.70
   7  -6   3    1.40    0.70
   7  -6   3    2.50    1.40
   7  -6   3    1.70    1.00
  -8   6  -3   18.10    1.10
  -8   6  -3   18.20    1.70
   8  -6   3   18.40    2.10
   8  -6   3   22.20    2.80
  -9   6  -3    6.30    1.10
  -9   6  -3    6.30    0.60
   9  -6   3    7.00    1.90
   9  -6   3    6.10    1.40
 -10   6  -3   -0.40    0.20
 -10   6  -3    0.10    0.50
  10  -6   3   -1.10    1.60
  10  -6   3   -0.70    1.00
 -11   6  -3    2.30    0.90
 -11   6  -3    2.00    0.40
  11  -6   3    3.30    1.30
  11  -6   3    1.80    2.00
  11   5  -3    9.80    0.80
 -11  -5   3    7.90    1.00
 -11  -5   3   11.30    1.50
  10   5  -3   -0.20    0.30
  10   5  -3    0.10    0.40
 -10  -5   3   -0.20    0.40
 -10  -5   3   -0.30    0.60
   9   5  -3    0.00    0.20
   9   5  -3    0.00    0.30
  -9  -5   3    0.40    0.60
  -9  -5   3    0.20    0.40
   8   5  -3   10.90    0.70
   8   5  -3   10.50    1.00
  -8  -5   3    9.80    1.30
  -8  -5   3   10.60    1.00
   7   5  -3   35.20    1.70
   7   5  -3   33.40    1.90
  -7  -5   3   31.50    2.00
  -7  -5   3   32.80    2.20
   6   5  -3    3.60    0.40
   6   5  -3    3.50    0.60
   6   5  -3    4.10    0.70
  -6  -5   3    3.10    0.50
  -6  -5   3    3.60    0.60
  -6  -5   3    4.40    0.80
   5   5  -3  344.07   15.70
   5   5  -3  384.56   15.80
  -5  -5   3  374.06   16.20
  -5  -5   3  373.06   15.90
  -5  -5   3  399.16   16.40
   4   5  -3   24.60    1.40
   4   5  -3   25.90    1.20
   4   5  -3   23.70    1.20
  -4  -5   3   24.30    1.70
  -4  -5   3   23.60    1.50
  -4  -5   3   24.20    1.40
   3   5  -3   25.10    1.30
   3   5  -3   28.00    1.50
   3   5  -3   27.90    1.30
  -3  -5   3   27.30    1.80
  -3  -5   3   29.40    1.60
  -3  -5   3   25.60    1.50
  -3  -5   3   27.00    1.50
  -3  -5   3   26.50    1.30
  -3  -5   3   24.70    1.30
   2   5  -3   14.80    1.00
   2   5  -3   15.00    0.80
   2   5  -3   14.70    0.90
   2   5  -3   14.70    1.10
  -2  -5   3   17.90    1.10
  -2  -5   3   15.40    0.90
  -2  -5   3   16.20    1.10
  -2  -5   3   14.20    1.20
  -2  -5   3   15.20    1.00
  -2  -5   3   16.30    0.80
   1   5  -3    0.00    0.20
   1   5  -3    0.10    0.30
   1   5  -3    0.50    0.40
   1   5  -3    0.10    0.10
   1   5  -3    0.00    0.20
  -1  -5   3    0.40    0.30
  -1  -5   3    0.20    0.40
  -1  -5   3    0.20    0.10
  -1  -5   3    0.10    0.10
  -1  -5   3    0.10    0.20
  -1  -5   3    0.20    0.40
   0   5  -3   66.89    3.40
   0   5  -3   71.29    3.30
   0   5  -3   70.29    3.20
   0   5  -3   74.19    3.00
   0   5  -3   70.59    3.10
   0   5  -3   71.99    3.30
   0  -5   3   73.69    3.40
   0  -5   3   66.99    3.10
   0  -5   3   73.69    3.10
   0  -5   3   72.09    3.20
   0  -5   3   67.79    3.50
   0  -5   3   65.39    3.40
  -1   5  -3   95.29    4.10
  -1   5  -3   97.49    4.40
  -1   5  -3   93.89    4.30
  -1   5  -3   86.89    4.40
  -1   5  -3   92.69    4.20
   1  -5   3   90.49    4.10
   1  -5   3   96.39    4.50
   1  -5   3   97.99    4.10
   1  -5   3   95.89    4.50
   1  -5   3   94.89    4.40
   1  -5   3   97.29    4.20
  -2   5  -3  141.19    6.40
  -2   5  -3  142.99    6.30
  -2   5  -3  135.69    6.40
  -2   5  -3  161.08    6.90
   2  -5   3  139.29    6.40
   2  -5   3  142.59    6.00
   2  -5   3  132.59    6.40
   2  -5   3  149.09    6.60
   2  -5   3  135.19    6.10
   2  -5   3  143.79    6.10
  -3   5  -3   53.49    2.40
  -3   5  -3   51.19    2.70
  -3   5  -3   51.89    2.60
  -3   5  -3   49.50    2.60
   3  -5   3   50.49    2.70
   3  -5   3   53.69    2.30
   3  -5   3   58.49    3.30
   3  -5   3   51.59    2.40
   3  -5   3   54.99    2.90
   3  -5   3   55.19    2.90
  -4   5  -3  135.99    6.10
  -4   5  -3  131.89    6.10
  -4   5  -3  148.39    6.20
  -4   5  -3  136.99    5.80
   4  -5   3  125.09    6.60
   4  -5   3  139.69    6.40
   4  -5   3  123.69    6.20
   4  -5   3  142.39    6.90
  -5   5  -3   16.80    0.90
  -5   5  -3   19.60    1.40
   5  -5   3   15.90    1.40
   5  -5   3   17.10    1.70
   5  -5   3   17.40    2.20
  -6   5  -3    0.90    0.30
  -6   5  -3    0.90    0.50
  -6   5  -3    0.20    0.40
   6  -5   3    1.10    1.10
   6  -5   3    0.10    0.50
  -7   5  -3    1.20    0.50
  -7   5  -3    0.80    0.30
   7  -5   3    0.70    0.50
   7  -5   3    1.50    0.80
   7  -5   3    2.10    1.30
  -8   5  -3   22.30    1.20
  -8   5  -3   22.80    1.70
   8  -5   3   20.90    2.80
   8  -5   3   22.30    2.10
  -9   5  -3   37.40    1.90
  -9   5  -3   36.20    2.40
   9  -5   3   38.70    3.00
   9  -5   3   38.50    3.50
 -10   5  -3   60.69    2.80
 -10   5  -3   61.99    3.40
  10  -5   3   56.29    4.60
  10  -5   3   54.49    3.90
 -11   5  -3    5.40    1.10
 -11   5  -3    6.20    0.60
  11  -5   3    1.90    1.80
  11  -5   3    5.20    1.40
  12   4  -3    1.20    0.40
 -12  -4   3    0.90    0.60
 -12  -4   3    1.70    0.80
  11   4  -3    8.40    0.80
 -11  -4   3    8.80    1.10
 -11  -4   3    9.70    1.40
  10   4  -3    1.80    0.40
 -10  -4   3    1.30    0.50
 -10  -4   3    1.20    0.70
   9   4  -3   21.80    2.70
   9   4  -3   21.30    1.50
   9   4  -3   21.80    1.20
  -9  -4   3   22.00    1.80
  -9  -4   3   23.90    1.60
   8   4  -3   82.59    4.00
   8   4  -3   84.29    3.70
  -8  -4   3   79.29    4.10
  -8  -4   3   82.99    4.30
   7   4  -3    1.70    0.80
   7   4  -3    2.60    0.50
   7   4  -3    3.20    0.40
  -7  -4   3    2.80    0.60
  -7  -4   3    2.80    0.70
   6   4  -3   26.40    1.50
   6   4  -3   27.00    1.60
   6   4  -3   26.90    1.30
  -6  -4   3   26.50    1.60
  -6  -4   3   27.10    1.80
  -6  -4   3   23.60    1.20
  -6  -4   3   24.80    1.30
   5   4  -3   15.10    1.00
   5   4  -3   15.00    0.80
   5   4  -3   15.80    0.80
  -5  -4   3   14.70    1.10
  -5  -4   3   15.70    1.30
  -5  -4   3   15.40    0.90
   4   4  -3    3.90    0.60
   4   4  -3    3.80    0.40
   4   4  -3    5.20    0.60
   4   4  -3    4.50    0.40
  -4  -4   3    4.60    0.50
  -4  -4   3    3.70    0.50
  -4  -4   3    4.40    0.80
  -4  -4   3    4.30    0.40
  -4  -4   3    3.70    0.60
  -4  -4   3    4.20    0.30
   3   4  -3   40.50    2.00
   3   4  -3   37.50    1.80
   3   4  -3   40.80    1.80
   3   4  -3   37.80    2.10
  -3  -4   3   41.90    2.20
  -3  -4   3   41.60    1.90
  -3  -4   3   37.60    1.80
  -3  -4   3   39.80    1.90
  -3  -4   3   41.50    2.00
  -3  -4   3   37.90    2.00
   2   4  -3   23.70    1.30
   2   4  -3   22.60    1.40
   2   4  -3   23.20    1.10
   2   4  -3   22.80    1.10
  -2  -4   3   23.50    1.20
  -2  -4   3   22.50    1.50
  -2  -4   3   22.70    1.10
  -2  -4   3   23.00    1.30
  -2  -4   3   25.20    1.30
   1   4  -3  159.78    7.40
   1   4  -3  172.78    7.30
   1   4  -3  160.28    7.10
   1   4  -3  159.78    7.10
   1   4  -3  174.98    7.00
  -1  -4   3  162.18    7.10
  -1  -4   3  167.98    7.40
  -1  -4   3  164.08    7.50
  -1  -4   3  173.78    7.10
  -1  -4   3  167.68    7.30
  -1  -4   3  175.78    7.30
   0   4  -3   23.80    1.10
   0   4  -3   23.40    1.40
   0   4  -3   25.30    1.40
   0   4  -3   25.50    1.30
   0   4  -3   25.50    1.10
   0   4  -3   25.50    1.30
   0  -4   3   23.60    1.20
   0  -4   3   26.00    1.40
   0  -4   3   25.00    1.20
   0  -4   3   24.90    1.40
   0  -4   3   24.00    1.50
  -1   4  -3  352.16   14.50
  -1   4  -3  362.26   14.80
  -1   4  -3  345.37   14.70
  -1   4  -3  350.66   14.70
  -1   4  -3  346.87   14.80
  -1   4  -3  336.57   14.50
   1  -4   3  350.16   14.90
   1  -4   3  350.56   14.60
   1  -4   3  327.87   14.80
   1  -4   3  337.67   14.60
   1  -4   3  355.86   14.80
  -2   4  -3  325.57   13.50
  -2   4  -3  320.47   13.50
  -2   4  -3  304.07   13.60
  -2   4  -3  317.67   13.30
  -2   4  -3  331.77   13.70
   2  -4   3  327.67   13.70
   2  -4   3  304.57   13.30
   2  -4   3  325.87   14.00
   2  -4   3  306.77   13.60
   2  -4   3  310.87   13.40
   2  -4   3  320.47   13.70
  -3   4  -3    0.60    0.30
  -3   4  -3    0.70    0.30
  -3   4  -3    0.20    0.30
  -3   4  -3    1.50    0.40
  -3   4  -3    0.90    0.10
  -3   4  -3    0.90    0.20
   3  -4   3    0.80    0.10
   3  -4   3    0.30    0.40
   3  -4   3   -0.20    0.70
   3  -4   3    0.70    0.40
   3  -4   3    0.40    0.30
   3  -4   3    0.90    0.20
  -4   4  -3    2.20    0.40
  -4   4  -3    1.90    0.40
  -4   4  -3    2.10    0.50
  -4   4  -3    2.20    0.30
  -4   4  -3    2.40    0.40
  -4   4  -3    2.80    0.20
   4  -4   3    2.80    0.30
   4  -4   3    2.50    1.00
   4  -4   3    2.60    0.70
   4  -4   3    2.40    0.30
   4  -4   3    3.30    0.60
   4  -4   3    2.40    0.50
  -5   4  -3    0.50    0.10
  -5   4  -3    0.30    0.30
  -5   4  -3    0.60    0.40
  -5   4  -3    0.40    0.20
   5  -4   3    0.50    0.60
   5  -4   3    0.70    0.40
   5  -4   3    0.60    0.90
   5  -4   3    0.50    0.20
  -6   4  -3   57.79    2.50
  -6   4  -3   60.39    3.10
  -6   4  -3   58.19    2.60
  -6   4  -3   51.99    2.70
   6  -4   3   57.59    4.00
   6  -4   3   57.99    2.60
   6  -4   3   58.99    2.90
   6  -4   3   58.79    3.30
  -7   4  -3   13.30    0.80
  -7   4  -3   15.60    1.30
  -7   4  -3   14.60    0.90
   7  -4   3   15.60    2.10
   7  -4   3   15.20    1.60
  -8   4  -3    0.80    0.30
  -8   4  -3    1.20    0.60
   8  -4   3    0.60    0.80
   8  -4   3   -0.90    1.10
  -9   4  -3   60.69    2.80
  -9   4  -3   62.09    3.40
   9  -4   3   61.29    4.10
   9  -4   3   56.09    3.90
 -10   4  -3    2.50    0.40
 -10   4  -3    3.10    0.80
  10  -4   3    1.50    1.10
  10  -4   3    3.90    1.60
 -11   4  -3    2.90    0.90
 -11   4  -3    1.30    0.40
  11  -4   3    1.70    1.80
  11  -4   3    0.30    1.20
 -12   4  -3    0.60    0.70
 -12   4  -3    0.30    0.30
  12  -4   3    2.30    1.50
  12  -4   3    0.70    1.80
  12   3  -3    3.30    0.60
 -12  -3   3    5.10    1.20
 -12  -3   3    3.10    0.80
  11   3  -3   25.50    1.50
 -11  -3   3   23.00    1.80
 -11  -3   3   29.60    2.10
  10   3  -3   10.30    0.80
 -10  -3   3   11.40    1.40
 -10  -3   3   10.10    1.10
   9   3  -3   11.20    1.00
   9   3  -3   11.90    0.80
   9   3  -3   11.70    2.40
  -9  -3   3   11.90    1.10
  -9  -3   3   11.60    1.30
   8   3  -3    0.00    0.30
   8   3  -3   -0.20    0.20
   8   3  -3   -0.50    0.90
  -8  -3   3   -0.20    0.40
  -8  -3   3   -0.30    0.20
   7   3  -3   26.20    1.30
   7   3  -3   29.40    2.00
   7   3  -3   25.70    1.60
  -7  -3   3   23.50    1.70
  -7  -3   3   26.60    1.30
  -7  -3   3   26.90    1.60
   6   3  -3    7.40    1.00
   6   3  -3    5.80    0.50
   6   3  -3    5.40    0.70
  -6  -3   3    5.90    0.40
  -6  -3   3    5.90    0.50
  -6  -3   3    5.20    0.70
  -6  -3   3    6.10    0.80
   5   3  -3   12.60    0.90
   5   3  -3   12.20    1.00
   5   3  -3   12.60    1.00
   5   3  -3   12.30    0.70
  -5  -3   3   13.20    1.10
  -5  -3   3   13.10    0.60
  -5  -3   3   12.90    0.70
  -5  -3   3   11.50    0.70
  -5  -3   3   13.40    1.00
  -5  -3   3   11.70    0.90
   4   3  -3    2.80    0.30
   4   3  -3    2.80    0.50
   4   3  -3    2.40    0.30
   4   3  -3    2.60    0.40
  -4  -3   3    2.40    0.40
  -4  -3   3    2.70    0.30
  -4  -3   3    2.50    0.50
  -4  -3   3    2.50    0.20
  -4  -3   3    2.00    0.30
  -4  -3   3    2.10    0.40
   3   3  -3   56.69    2.60
   3   3  -3   57.99    2.90
   3   3  -3   59.19    2.60
   3   3  -3   60.69    2.80
  -3  -3   3   58.39    2.80
  -3  -3   3   58.19    2.80
  -3  -3   3   59.79    2.70
  -3  -3   3   61.49    3.00
  -3  -3   3   60.09    2.60
  -3  -3   3   58.79    2.60
   2   3  -3  443.26   19.10
   2   3  -3  460.85   19.00
   2   3  -3  442.66   18.90
  -2  -3   3  442.86   19.20
  -2  -3   3  455.45   19.10
  -2  -3   3  455.95   18.90
   1   3  -3    1.20    0.30
   1   3  -3    2.00    0.40
   1   3  -3    1.50    0.20
   1   3  -3    1.90    0.20
   1   3  -3    1.80    0.30
  -1  -3   3    2.00    0.20
  -1  -3   3    1.50    0.40
  -1  -3   3    1.90    0.30
  -1  -3   3    1.30    0.30
  -1  -3   3    1.90    0.20
   0   3  -3  102.79    4.30
   0   3  -3  100.39    4.50
   0   3  -3   98.39    4.30
   0   3  -3  101.59    4.40
   0   3  -3   99.89    4.40
   0   3  -3   99.89    4.30
   0  -3   3  100.19    4.30
   0  -3   3   99.19    4.30
   0  -3   3   94.99    4.50
   0  -3   3   98.29    4.60
   0  -3   3  105.59    4.40
  -1   3  -3    0.10    0.20
  -1   3  -3    0.10    0.20
  -1   3  -3    0.10    0.20
  -1   3  -3    0.10    0.10
  -1   3  -3    0.50    0.30
  -1   3  -3    0.30    0.10
   1  -3   3    0.30    0.20
   1  -3   3    0.50    0.30
   1  -3   3    0.00    0.30
   1  -3   3    0.30    0.10
   1  -3   3    0.20    0.10
   1  -3   3   -0.20    0.50
  -2   3  -3  483.35   20.60
  -2   3  -3  488.55   20.80
  -2   3  -3  507.05   20.70
   2  -3   3  479.65   20.60
   2  -3   3  471.05   20.90
   2  -3   3  523.55   21.00
   2  -3   3  496.35   20.80
   2  -3   3  479.85   20.60
   2  -3   3  503.75   20.80
  -3   3  -3  733.13   29.90
  -3   3  -3  702.63   29.50
  -3   3  -3  685.53   29.50
  -3   3  -3  715.83   29.60
  -3   3  -3  700.33   29.70
  -3   3  -3  705.83   29.70
   3  -3   3  683.23   29.50
   3  -3   3  687.53   29.80
   3  -3   3  726.73   29.80
   3  -3   3  714.73   29.80
   3  -3   3  713.53   29.50
   3  -3   3  716.53   30.00
  -4   3  -3   17.00    1.00
  -4   3  -3   19.10    1.10
  -4   3  -3   18.00    0.90
  -4   3  -3   18.10    1.10
  -4   3  -3   17.10    0.90
  -4   3  -3   18.50    1.00
   4  -3   3   16.40    1.30
   4  -3   3   20.50    1.60
   4  -3   3   17.50    1.10
   4  -3   3   16.80    1.20
   4  -3   3   17.20    0.90
  -5   3  -3  114.09    4.90
  -5   3  -3  110.09    5.00
  -5   3  -3  112.39    5.00
  -5   3  -3  124.39    5.40
  -5   3  -3  114.59    5.10
  -5   3  -3  113.19    5.10
  -5   3  -3  108.79    4.90
   5  -3   3  111.09    5.00
   5  -3   3  122.99    5.60
   5  -3   3  104.09    5.30
   5  -3   3  118.69    5.40
   5  -3   3  115.29    5.10
  -6   3  -3  250.97   10.60
  -6   3  -3  233.68   10.10
  -6   3  -3  229.78   10.10
   6  -3   3  247.28   10.90
   6  -3   3  246.38   10.70
   6  -3   3  226.68   10.20
  -7   3  -3   73.19    3.60
  -7   3  -3   68.09    3.20
  -7   3  -3   71.49    3.10
   7  -3   3   70.09    3.70
   7  -3   3   64.59    3.90
   7  -3   3   66.79    3.20
  -8   3  -3  147.19    6.40
  -8   3  -3  154.88    6.90
  -8   3  -3  137.79    6.40
   8  -3   3  146.09    7.10
   8  -3   3  147.59    7.30
  -9   3  -3    0.50    0.50
  -9   3  -3    0.90    0.40
  -9   3  -3    0.50    0.30
   9  -3   3    0.30    1.10
   9  -3   3    1.50    0.90
 -10   3  -3    9.90    1.30
 -10   3  -3    9.10    0.70
  10  -3   3    8.20    1.50
  10  -3   3    6.90    1.80
 -11   3  -3   52.09    2.50
 -11   3  -3   52.99    3.10
  11  -3   3   52.69    3.70
  11  -3   3   45.70    3.90
 -12   3  -3   11.70    1.50
 -12   3  -3   13.00    0.90
  12  -3   3   10.20    2.30
  12   2  -3   34.80    1.90
 -12  -2   3   28.50    2.10
 -12  -2   3   39.60    2.70
  11   2  -3    0.50    0.30
  11   2  -3   -0.30    2.00
 -11  -2   3    1.00    0.70
 -11  -2   3    0.40    0.50
  10   2  -3    3.20    0.50
 -10  -2   3    3.20    0.70
 -10  -2   3    2.80    0.80
 -10  -2   3    2.30    0.80
   9   2  -3   49.20    3.60
   9   2  -3   47.60    2.30
  -9  -2   3   50.39    2.90
  -9  -2   3   49.00    2.70
   8   2  -3    0.60    0.40
   8   2  -3    0.10    0.20
   8   2  -3    1.10    1.10
  -8  -2   3    0.30    0.20
  -8  -2   3    0.30    0.30
  -8  -2   3    0.30    0.40
   7   2  -3   49.40    2.20
   7   2  -3   49.30    2.40
   7   2  -3   53.59    2.90
  -7  -2   3   45.10    2.90
  -7  -2   3   41.20    2.40
  -7  -2   3   47.90    2.60
  -7  -2   3   37.00    2.60
  -7  -2   3   44.70    2.10
   6   2  -3  226.78    9.70
   6   2  -3  242.48   10.20
   6   2  -3  222.68    9.90
  -6  -2   3  242.28   10.10
  -6  -2   3  238.18   10.00
  -6  -2   3  228.58    9.70
  -6  -2   3  234.18   10.20
  -6  -2   3  217.18    9.60
  -6  -2   3  216.68    9.70
  -6  -2   3  224.38   10.00
   5   2  -3   88.09    3.70
   5   2  -3   85.79    3.90
   5   2  -3   84.49    4.10
  -5  -2   3   87.09    3.70
  -5  -2   3   84.89    3.80
  -5  -2   3   87.59    4.00
  -5  -2   3   85.69    4.00
  -5  -2   3   90.89    4.10
  -5  -2   3   85.59    3.70
  -5  -2   3   83.79    3.90
  -5  -2   3   81.79    3.70
   4   2  -3    0.50    0.30
   4   2  -3    1.10    0.50
   4   2  -3    0.40    0.20
   4   2  -3    0.60    0.30
  -4  -2   3    0.20    0.30
  -4  -2   3    0.70    0.10
  -4  -2   3    0.70    0.20
  -4  -2   3    0.40    0.20
  -4  -2   3    0.70    0.20
  -4  -2   3    0.80    0.20
  -4  -2   3    0.90    0.10
   3   2  -3  234.38    9.80
   3   2  -3  229.68   10.00
   3   2  -3  222.58    9.80
   3   2  -3  230.68   10.10
  -3  -2   3  230.08    9.80
  -3  -2   3  235.68    9.90
  -3  -2   3  233.88   10.00
  -3  -2   3  243.88    9.90
  -3  -2   3  243.98   10.20
   2   2  -3   46.90    2.20
   2   2  -3   47.40    2.10
   2   2  -3   47.50    2.10
   2   2  -3   48.00    2.20
   2   2  -3   46.60    2.30
  -2  -2   3   47.90    2.10
  -2  -2   3   49.90    2.30
  -2  -2   3   48.80    2.20
  -2  -2   3   50.29    2.20
  -2  -2   3   47.20    2.40
   1   2  -3  131.29    5.30
   1   2  -3  125.99    5.50
   1   2  -3  121.69    5.30
   1   2  -3  126.89    5.20
   1   2  -3  124.39    5.40
  -1  -2   3  115.29    5.50
  -1  -2   3  126.29    5.50
  -1  -2   3  123.49    5.20
  -1  -2   3  125.99    5.30
  -1  -2   3  122.19    5.30
   0   2  -3  430.56   18.40
   0   2  -3  439.26   18.40
   0  -2   3  428.66   18.40
   0  -2   3  419.66   18.40
   0  -2   3  439.36   18.30
   0  -2   3  453.35   18.30
  -1   2  -3   93.89    4.20
  -1   2  -3   94.59    4.00
  -1   2  -3   94.49    4.20
  -1   2  -3   93.29    4.00
  -1   2  -3   95.09    4.00
  -1   2  -3   94.49    4.10
   1  -2   3   92.29    4.00
   1  -2   3   95.89    4.20
   1  -2   3   95.49    4.10
   1  -2   3   94.09    4.20
   1  -2   3   86.09    4.20
   1  -2   3   92.99    4.00
  -2   2  -3   18.20    0.90
  -2   2  -3   19.00    1.10
  -2   2  -3   21.00    1.00
  -2   2  -3   17.80    0.90
  -2   2  -3   18.00    1.00
  -2   2  -3   18.60    1.00
   2  -2   3   19.70    1.10
   2  -2   3   18.50    0.90
   2  -2   3   19.30    1.10
   2  -2   3   17.80    0.90
   2  -2   3   18.40    1.10
   2  -2   3   18.50    1.10
  -3   2  -3  274.67   11.40
  -3   2  -3  277.87   11.50
  -3   2  -3  278.87   11.70
  -3   2  -3  259.97   11.40
  -3   2  -3  278.17   11.50
  -3   2  -3  272.77   11.50
  -3   2  -3  269.07   11.50
   3  -2   3  271.67   11.70
   3  -2   3  276.37   11.50
   3  -2   3  264.57   11.60
   3  -2   3  256.97   11.70
   3  -2   3  279.47   11.50
  -4   2  -3   74.89    3.50
  -4   2  -3   78.39    3.50
  -4   2  -3   78.59    3.50
  -4   2  -3   84.39    3.60
  -4   2  -3   79.09    3.50
  -4   2  -3   81.79    3.50
  -4   2  -3   80.29    3.80
   4  -2   3   81.39    3.80
   4  -2   3   78.29    3.80
   4  -2   3   72.09    3.80
   4  -2   3   84.29    3.60
   4  -2   3   82.19    3.50
  -5   2  -3    2.60    0.40
  -5   2  -3    2.80    0.40
  -5   2  -3    2.60    0.50
  -5   2  -3    2.80    0.40
  -5   2  -3    2.90    0.30
  -5   2  -3    2.90    0.30
   5  -2   3    1.80    0.50
   5  -2   3    2.80    0.40
   5  -2   3    1.90    0.60
   5  -2   3    2.10    0.60
  -6   2  -3    4.20    0.70
  -6   2  -3    4.70    0.50
  -6   2  -3    4.50    0.60
  -6   2  -3    4.20    0.40
   6  -2   3    5.50    0.50
   6  -2   3    4.00    0.90
   6  -2   3    5.90    0.90
  -7   2  -3   43.10    2.10
  -7   2  -3   37.80    2.10
  -7   2  -3   41.50    2.00
  -7   2  -3   43.80    2.40
   7  -2   3   43.60    2.60
   7  -2   3   38.30    2.60
   7  -2   3   40.10    2.10
  -8   2  -3   61.19    2.80
  -8   2  -3   59.59    2.70
  -8   2  -3   56.89    3.20
   8  -2   3   53.69    2.80
   8  -2   3   60.09    3.40
   8  -2   3   57.89    3.50
  -9   2  -3   16.10    1.50
  -9   2  -3   17.10    1.00
  -9   2  -3   15.70    1.10
   9  -2   3   11.80    1.70
   9  -2   3   14.20    1.90
 -10   2  -3   15.90    1.00
 -10   2  -3   12.70    1.10
 -10   2  -3   16.60    1.50
  10  -2   3   15.10    2.10
  10  -2   3   14.80    2.00
 -11   2  -3   34.10    2.40
 -11   2  -3   35.00    1.70
  11  -2   3   32.80    2.90
  11  -2   3   26.80    3.00
 -12   2  -3    1.00    0.70
 -12   2  -3    0.10    0.30
  12  -2   3    1.30    1.70
  12   1  -3    0.60    0.40
  12   1  -3    0.20    2.20
 -12  -1   3    0.50    0.50
 -12  -1   3   -0.50    0.70
  11   1  -3    2.20    0.50
 -11  -1   3    1.80    0.80
 -11  -1   3    0.80    0.50
  10   1  -3   44.90    2.20
  10   1  -3   41.90    3.80
 -10  -1   3   43.50    2.80
 -10  -1   3   43.00    2.70
 -10  -1   3   45.30    2.50
   9   1  -3   50.99    3.60
   9   1  -3   44.80    2.20
  -9  -1   3   45.30    2.60
  -9  -1   3   42.10    2.50
  -9  -1   3   49.90    2.90
   8   1  -3    1.50    0.30
   8   1  -3    1.40    0.40
   8   1  -3   -1.00    1.00
  -8  -1   3    2.00    0.40
  -8  -1   3    1.60    0.50
  -8  -1   3    0.80    0.40
   7   1  -3   15.60    0.90
   7   1  -3   13.30    1.00
   7   1  -3   18.60    1.90
  -7  -1   3   14.10    1.20
  -7  -1   3   14.10    0.90
  -7  -1   3   14.90    1.40
  -7  -1   3   15.40    1.10
  -7  -1   3   13.30    1.30
  -7  -1   3   15.30    0.90
   6   1  -3   16.30    0.90
   6   1  -3   16.60    1.10
   6   1  -3   17.30    1.70
  -6  -1   3   16.80    1.20
  -6  -1   3   16.50    1.30
  -6  -1   3   16.20    1.20
  -6  -1   3   17.80    1.40
  -6  -1   3   17.70    0.90
  -6  -1   3   15.80    0.80
  -6  -1   3   15.70    0.90
   5   1  -3   71.79    3.50
   5   1  -3   75.79    3.80
   5   1  -3   74.19    3.30
  -5  -1   3   73.29    3.60
  -5  -1   3   75.99    3.30
  -5  -1   3   76.19    3.30
  -5  -1   3   72.99    3.70
  -5  -1   3   76.09    3.30
  -5  -1   3   74.49    3.20
  -5  -1   3   77.79    3.50
  -5  -1   3   76.19    3.60
   4   1  -3  193.18    8.30
   4   1  -3  185.78    7.90
   4   1  -3  175.28    8.10
  -4  -1   3  193.18    8.00
  -4  -1   3  189.28    8.00
  -4  -1   3  190.58    8.20
  -4  -1   3  188.98    7.90
  -4  -1   3  186.78    7.90
  -4  -1   3  196.48    8.10
  -4  -1   3  192.48    8.30
  -4  -1   3  188.68    8.30
  -4  -1   3  176.18    8.20
   3   1  -3   44.50    1.90
   3   1  -3   42.10    2.20
   3   1  -3   41.50    2.10
   3   1  -3   41.70    2.00
   3   1  -3   42.00    1.90
   3   1  -3   43.40    1.90
  -3  -1   3   42.70    1.90
  -3  -1   3   43.90    2.00
  -3  -1   3   42.50    2.20
  -3  -1   3   42.80    1.90
  -3  -1   3   43.50    1.90
  -3  -1   3   43.10    1.90
   2   1  -3  174.78    7.20
   2   1  -3  165.58    7.30
   2   1  -3  172.48    7.30
   2   1  -3  165.98    7.40
   2   1  -3  168.18    7.50
  -2  -1   3  172.08    7.20
  -2  -1   3  175.88    7.40
  -2  -1   3  175.08    7.50
  -2  -1   3  176.28    7.30
  -2  -1   3  171.78    7.30
   1   1  -3  911.71   63.79
   1   1  -3  662.63   30.70
  -1  -1   3  803.42   49.20
  -1  -1   3  659.13   58.39
  -1  -1   3  701.63   30.80
   0  -1   3  372.46   15.70
  -1   1  -3   56.09    2.40
  -1   1  -3   57.39    2.40
  -1   1  -3   59.29    2.60
  -1   1  -3   57.49    2.50
  -1   1  -3   56.99    2.50
  -1   1  -3   54.49    2.50
   1  -1   3   53.19    2.60
   1  -1   3   56.89    2.50
   1  -1   3   57.49    2.50
   1  -1   3   55.49    2.40
   1  -1   3   54.89    2.50
  -2   1  -3  109.59    4.60
  -2   1  -3  106.79    4.70
  -2   1  -3  111.49    4.70
  -2   1  -3  108.09    4.70
  -2   1  -3  105.49    4.60
  -2   1  -3  104.89    4.80
  -2   1  -3  109.29    4.60
   2  -1   3  103.99    4.60
   2  -1   3  108.49    4.70
   2  -1   3  108.89    4.70
   2  -1   3  107.69    4.80
   2  -1   3  112.09    4.70
  -3   1  -3    0.70    0.20
  -3   1  -3    0.40    0.30
  -3   1  -3    0.80    0.20
  -3   1  -3    0.50    0.20
  -3   1  -3    0.70    0.20
  -3   1  -3    0.70    0.20
   3  -1   3    0.50    0.30
   3  -1   3    0.90    0.30
   3  -1   3    0.80    0.20
   3  -1   3    0.80    0.30
   3  -1   3    0.70    0.30
  -4   1  -3   21.70    1.00
  -4   1  -3   18.90    1.00
  -4   1  -3   23.50    1.10
  -4   1  -3   22.00    1.10
  -4   1  -3   21.40    1.40
  -4   1  -3   21.70    1.10
   4  -1   3   21.70    1.30
   4  -1   3   22.20    1.10
   4  -1   3   22.40    1.30
   4  -1   3   17.40    1.30
  -5   1  -3 1178.78   49.20
  -5   1  -3 1169.28   49.20
  -5   1  -3 1200.18   49.30
   5  -1   3 1207.08   49.50
   5  -1   3 1117.59   49.50
   5  -1   3 1178.28   49.30
   5  -1   3 1204.18   49.50
  -6   1  -3   17.70    1.00
  -6   1  -3   16.10    0.90
  -6   1  -3   15.80    1.00
  -6   1  -3   18.10    1.30
  -6   1  -3   14.70    1.00
   6  -1   3   16.20    1.00
   6  -1   3   17.90    1.40
   6  -1   3   14.60    1.20
   6  -1   3   18.20    1.30
  -7   1  -3  165.78    6.90
  -7   1  -3  147.29    6.80
  -7   1  -3  159.98    7.20
   7  -1   3  161.88    7.20
   7  -1   3  149.59    7.10
   7  -1   3  148.79    6.90
  -8   1  -3   91.79    4.50
  -8   1  -3  106.29    5.00
  -8   1  -3  103.99    4.60
   8  -1   3   99.59    5.00
   8  -1   3  100.79    5.00
  -9   1  -3    5.40    1.00
  -9   1  -3    5.50    0.70
   9  -1   3    6.00    1.20
   9  -1   3    5.90    1.30
 -10   1  -3   70.69    3.30
 -10   1  -3   73.99    3.60
 -10   1  -3   77.29    4.00
  10  -1   3   65.49    4.20
 -11   1  -3    0.50    1.20
 -11   1  -3    0.30    0.30
 -11   1  -3   -0.40    0.30
  11  -1   3   -0.40    1.10
 -12   1  -3    1.50    0.40
 -12   1  -3    1.50    0.80
  12  -1   3    1.60    1.50
 -13   1  -3   46.50    3.10
 -13   1  -3   51.69    2.40
  13  -1   3   41.70    4.00
  12   0  -3    1.90    1.90
  12   0  -3    0.20    0.40
 -12   0   3   -0.30    0.60
 -12   0   3   -0.30    0.40
  11   0  -3    0.00    1.60
  11   0  -3   -0.20    0.30
 -11   0   3    0.40    0.40
 -11   0   3   -0.10    0.60
  10   0  -3  133.09    5.70
  10   0  -3  113.79    7.00
 -10   0   3  130.99    6.30
 -10   0   3  130.39    6.20
 -10   0   3  127.49    6.00
   9   0  -3   68.49    3.20
   9   0  -3   64.49    4.50
  -9   0   3   70.29    3.50
  -9   0   3   66.59    3.30
  -9   0   3   72.69    3.60
  -9   0   3   70.29    3.70
   8   0  -3    0.50    0.20
   8   0  -3   -0.70    1.10
  -8   0   3    0.80    0.60
  -8   0   3    0.90    0.30
  -8   0   3    0.70    0.30
  -8   0   3    0.30    0.40
   7   0  -3   30.60    1.70
   7   0  -3   27.40    2.50
   7   0  -3   29.80    1.50
  -7   0   3   27.10    1.50
  -7   0   3   27.60    1.90
  -7   0   3   28.90    2.00
  -7   0   3   32.00    1.50
  -7   0   3   31.50    1.70
  -7   0   3   31.70    1.90
   6   0  -3    0.40    0.80
   6   0  -3    0.40    0.30
   6   0  -3    0.90    0.20
  -6   0   3    0.80    0.40
  -6   0   3    0.70    0.20
  -6   0   3    0.60    0.30
  -6   0   3    0.30    0.30
  -6   0   3    0.50    0.50
  -6   0   3    0.50    0.30
  -6   0   3    0.60    0.20
  -6   0   3    0.60    0.40
  -6   0   3    0.70    0.40
   5   0  -3   37.00    2.00
   5   0  -3   38.60    1.80
   5   0  -3   42.60    2.60
  -5   0   3   35.60    2.00
  -5   0   3   42.00    1.80
  -5   0   3   40.20    2.10
  -5   0   3   38.80    2.00
  -5   0   3   38.40    1.80
  -5   0   3   38.30    1.80
  -5   0   3   41.40    2.20
  -5   0   3   39.90    2.00
  -5   0   3   38.70    2.20
   4   0  -3  220.68    9.40
   4   0  -3  198.58    9.00
   4   0  -3  202.18    8.90
   4   0  -3  205.98    9.10
  -4   0   3  218.98    9.30
  -4   0   3  213.58    9.20
  -4   0   3  213.38    9.10
  -4   0   3  227.88    9.00
  -4   0   3  213.28    9.20
  -4   0   3  206.88    9.00
  -4   0   3  209.18    9.00
  -4   0   3  207.88    8.90
   3   0  -3   14.00    0.80
   3   0  -3   13.10    0.70
   3   0  -3   14.60    0.70
  -3   0   3   14.50    0.70
  -3   0   3   14.40    0.80
  -3   0   3   15.30    0.80
  -3   0   3   15.30    1.00
  -3   0   3   14.10    1.00
  -3   0   3   13.20    0.90
  -3   0   3   15.00    0.80
  -3   0   3   15.30    1.00
   2   0  -3    5.90    0.50
   2   0  -3    6.20    0.40
   2   0  -3    5.90    0.40
   2   0  -3    6.70    0.30
  -2   0   3    5.60    0.60
  -2   0   3    5.60    0.40
  -2   0   3    7.70    0.80
  -2   0   3    6.30    0.40
  -2   0   3    6.30    0.30
  -2   0   3    5.70    0.30
  -2   0   3    5.40    0.50
   1   0  -3   17.20    0.90
   1   0  -3   16.90    0.90
   1   0  -3   17.10    0.80
   1   0  -3   18.60    0.90
  -1   0   3   17.50    1.00
  -1   0   3   17.30    0.80
  -1   0   3   18.80    0.90
  -1   0   3   18.50    0.80
  -1   0   3   17.70    1.10
  -1   0   3   18.70    0.90
  -1   0   3   16.80    0.90
   0   0  -3    1.70    0.10
   0   0  -3    1.70    0.10
   0   0  -3    2.40    0.30
   0   0  -3    2.40    0.30
   0   0  -3    1.60    0.30
   0   0   3    1.50    0.20
   0   0   3    2.00    0.20
   0   0   3    1.80    0.10
   0   0   3    1.70    0.20
   0   0   3    2.20    0.40
   0   0   3    2.40    0.30
  -1   0  -3 1095.29   65.49
  -1   0  -3 1026.00   45.50
  -1   0  -3 1125.69   76.79
   1   0   3 1059.19   76.09
   1   0   3 1135.09   68.09
   1   0   3 1056.39   45.50
  -2   0  -3 4353.26  228.78
  -2   0  -3 4639.74  244.38
   2   0   3 5109.39  248.98
   2   0   3 5358.86  236.88
  -3   0  -3  226.68    9.70
  -3   0  -3  225.78   10.00
  -3   0  -3  237.98    9.80
  -3   0  -3  231.58    9.70
  -3   0  -3  236.38    9.80
   3   0   3  235.48    9.70
   3   0   3  232.98    9.80
   3   0   3  230.78    9.80
   3   0   3  220.58   10.00
   3   0   3  235.08    9.80
  -4   0  -3  400.76   17.60
  -4   0  -3  413.86   17.30
  -4   0  -3  420.26   17.30
  -4   0  -3  426.16   17.30
   4   0   3  415.86   17.40
   4   0   3  416.26   17.40
   4   0   3  412.36   17.30
   4   0   3  392.66   17.60
   4   0   3  412.36   17.40
  -5   0  -3  145.29    6.30
  -5   0  -3  146.39    6.30
  -5   0  -3  150.08    6.70
  -5   0  -3  157.48    6.50
  -5   0  -3  152.48    6.40
   5   0   3  150.58    6.50
   5   0   3  148.09    6.70
   5   0   3  142.99    6.50
   5   0   3  144.99    6.50
  -6   0  -3   23.50    1.20
  -6   0  -3   25.00    1.30
  -6   0  -3   22.80    1.50
  -6   0  -3   23.70    1.20
  -6   0  -3   22.70    1.20
   6   0   3   22.90    1.30
   6   0   3   23.70    1.50
   6   0   3   25.00    1.50
   6   0   3   20.10    1.50
   6   0   3   24.50    1.20
  -7   0  -3    5.30    0.80
  -7   0  -3    5.30    0.60
  -7   0  -3    6.20    0.60
   7   0   3    5.50    0.60
   7   0   3    5.10    0.80
   7   0   3    4.90    0.60
   7   0   3    5.10    0.80
  -8   0  -3   37.70    2.30
  -8   0  -3   37.40    2.00
   8   0   3   36.80    2.40
   8   0   3   39.80    2.30
   8   0   3   36.80    1.90
  -9   0  -3   39.60    2.20
  -9   0  -3   43.10    2.60
   9   0   3   40.80    2.70
   9   0   3   44.00    2.10
   9   0   3   40.30    2.60
 -10   0  -3   12.20    1.10
 -10   0  -3   13.40    1.40
  10   0   3   12.10    0.90
  10   0   3    9.60    1.50
  10   0   3   12.80    1.70
 -11   0  -3    0.00    0.40
 -11   0  -3   -0.50    0.50
  11   0   3    0.70    1.10
  11   0   3   -0.10    0.30
 -12   0  -3   16.10    1.50
 -12   0  -3   19.40    1.80
  12   0   3   15.60    2.40
 -13   0  -3    4.30    1.00
 -13   0  -3    5.10    0.60
  13   0   3    2.60    1.60
  12  -1  -3    1.80    1.40
 -12   1   3   -0.30    0.70
 -12   1   3    0.20    0.30
 -12   1   3    0.30    0.50
  11  -1  -3    7.00    2.20
 -11   1   3   12.20    1.20
 -11   1   3   12.70    1.50
  10  -1  -3   14.70    1.00
  10  -1  -3   13.00    2.30
 -10   1   3   16.50    1.60
 -10   1   3   14.10    1.30
 -10   1   3   13.60    1.10
 -10   1   3   15.90    1.40
   9  -1  -3   21.50    1.30
   9  -1  -3   20.50    2.60
  -9   1   3   22.10    1.60
  -9   1   3   22.10    1.50
  -9   1   3   21.70    1.30
  -9   1   3   22.70    1.70
   8  -1  -3  227.08    9.70
   8  -1  -3  215.98   10.80
  -8   1   3  224.38   10.00
  -8   1   3  225.58   10.10
  -8   1   3  239.18   10.30
   7  -1  -3    1.50    1.10
   7  -1  -3    5.40    0.90
   7  -1  -3    3.90    0.50
  -7   1   3    3.00    0.70
  -7   1   3    2.40    0.50
  -7   1   3    4.30    0.70
  -7   1   3    3.40    0.80
  -7   1   3    3.30    0.40
  -7   1   3    2.80    0.50
  -7   1   3    3.40    0.50
   6  -1  -3    5.80    0.50
   6  -1  -3    6.30    0.90
   6  -1  -3    6.10    1.20
  -6   1   3    6.30    0.50
  -6   1   3    6.30    0.60
  -6   1   3    7.00    0.70
  -6   1   3    6.30    0.50
  -6   1   3    6.40    0.70
  -6   1   3    7.20    0.70
  -6   1   3    6.70    0.90
  -6   1   3    6.80    1.10
   5  -1  -3  416.36   17.40
   5  -1  -3  409.06   17.70
   5  -1  -3  396.76   17.20
   5  -1  -3  397.06   17.00
  -5   1   3  418.26   17.30
  -5   1   3  397.06   17.50
  -5   1   3  398.26   17.20
  -5   1   3  424.76   17.50
  -5   1   3  403.66   17.20
  -5   1   3  412.06   17.20
  -5   1   3  391.96   17.10
  -5   1   3  402.16   17.00
   4  -1  -3  127.29    5.60
   4  -1  -3  129.39    5.70
   4  -1  -3  140.59    6.00
   4  -1  -3  132.69    6.00
   4  -1  -3  132.09    5.60
  -4   1   3  128.49    6.00
  -4   1   3  130.79    5.90
  -4   1   3  132.09    5.60
  -4   1   3  127.99    5.70
  -4   1   3  140.39    6.00
  -4   1   3  130.59    5.70
   3  -1  -3   38.30    1.80
   3  -1  -3   37.30    2.00
   3  -1  -3   37.50    1.70
   3  -1  -3   37.30    1.70
  -3   1   3   38.70    2.10
  -3   1   3   38.50    2.00
  -3   1   3   40.70    2.00
  -3   1   3   36.90    1.70
  -3   1   3   39.40    1.70
  -3   1   3   37.00    1.80
   2  -1  -3  107.19    4.60
   2  -1  -3  110.69    4.90
   2  -1  -3  108.09    4.70
   2  -1  -3  107.19    4.60
  -2   1   3  110.09    4.90
  -2   1   3  106.29    4.60
  -2   1   3  107.99    4.60
  -2   1   3  110.99    4.70
  -2   1   3  106.19    4.80
  -2   1   3  107.19    4.60
  -2   1   3  107.79    4.60
   1  -1  -3  245.38   10.10
   1  -1  -3  228.58    9.90
  -1   1   3  236.28    9.80
  -1   1   3  230.68    9.90
  -1   1   3  232.58   10.10
  -1   1   3  234.38    9.90
   0  -1  -3  372.16   16.20
   0  -1  -3  413.16   16.40
   0   1   3  377.26   16.20
  -1  -1  -3 1914.61   76.69
  -1  -1  -3 1702.93  101.59
   1   1   3 1746.33  107.89
   1   1   3 1887.51  105.69
  -2  -1  -3    1.10    0.20
  -2  -1  -3    1.00    0.20
  -2  -1  -3    1.10    0.10
  -2  -1  -3    1.20    0.30
  -2  -1  -3    1.30    0.30
  -2  -1  -3    1.10    0.20
   2   1   3    1.10    0.20
   2   1   3    1.30    0.20
   2   1   3    1.00    0.20
   2   1   3    1.00    0.20
   2   1   3    1.30    0.30
  -3  -1  -3    6.50    0.40
  -3  -1  -3    7.50    0.50
  -3  -1  -3    6.40    0.40
  -3  -1  -3    7.50    0.50
  -3  -1  -3    5.80    0.60
  -3  -1  -3    6.70    0.40
   3   1   3    6.00    0.50
   3   1   3    7.00    0.40
   3   1   3    6.20    0.40
   3   1   3    5.90    0.60
   3   1   3    5.90    0.50
   3   1   3    6.10    0.50
  -4  -1  -3  156.98    6.60
  -4  -1  -3  147.09    6.90
  -4  -1  -3  163.78    6.70
  -4  -1  -3  156.68    6.60
  -4  -1  -3  159.78    6.60
   4   1   3  153.58    6.90
   4   1   3  152.98    6.80
   4   1   3  146.69    6.60
   4   1   3  156.48    6.60
   4   1   3  159.38    6.60
  -5  -1  -3  129.79    5.10
  -5  -1  -3  114.39    4.90
  -5  -1  -3  106.09    5.20
  -5  -1  -3  114.49    4.90
   5   1   3  115.99    5.10
   5   1   3  111.09    5.00
   5   1   3  109.59    5.00
   5   1   3  108.79    5.20
  -6  -1  -3   79.99    3.50
  -6  -1  -3   82.99    3.70
  -6  -1  -3   75.39    3.70
  -6  -1  -3   80.39    3.50
  -6  -1  -3   78.49    3.90
  -6  -1  -3   79.99    3.50
   6   1   3   76.09    3.70
   6   1   3   82.99    3.80
   6   1   3   85.59    3.60
   6   1   3   80.69    3.70
  -7  -1  -3  414.46   18.10
  -7  -1  -3  455.65   17.90
  -7  -1  -3  401.66   17.60
   7   1   3  437.16   17.90
   7   1   3  435.76   17.70
   7   1   3  409.16   17.90
   7   1   3  382.36   17.90
  -8  -1  -3   82.79    4.10
  -8  -1  -3   88.49    4.40
  -8  -1  -3   79.49    3.80
   8   1   3   89.79    3.90
   8   1   3   87.39    4.20
   8   1   3   93.09    4.30
  -9  -1  -3    6.50    0.80
  -9  -1  -3    8.20    1.10
   9   1   3    6.10    1.10
   9   1   3    7.80    1.20
   9   1   3    9.00    0.70
 -10  -1  -3   29.40    1.90
 -10  -1  -3   32.60    2.20
  10   1   3   32.90    2.30
  10   1   3   30.30    1.70
 -11  -1  -3    3.30    0.60
 -11  -1  -3    2.10    0.70
  11   1   3    2.90    0.50
  11   1   3    3.00    1.20
 -12  -1  -3    3.20    0.70
 -12  -1  -3    4.20    0.90
  12   1   3    4.00    1.40
  12   1   3    3.80    0.60
 -13  -1  -3    7.10    1.30
  13   1   3    4.00    2.60
  13   1   3    3.90    0.70
 -12   2   3   10.50    0.80
 -12   2   3   10.10    1.50
 -11   2   3   37.60    1.90
 -11   2   3   33.00    2.30
 -11   2   3   38.10    3.10
  10  -2  -3    0.00    1.20
  10  -2  -3    0.20    0.70
 -10   2   3    0.30    0.50
 -10   2   3    0.30    0.30
 -10   2   3    0.90    0.50
 -10   2   3   -0.90    0.40
   9  -2  -3    1.90    1.50
   9  -2  -3    3.90    0.90
  -9   2   3    3.80    0.50
  -9   2   3    5.90    0.80
  -9   2   3    5.80    0.90
  -9   2   3    5.20    0.90
   8  -2  -3  254.07   12.50
   8  -2  -3  270.87   12.00
  -8   2   3  272.97   11.80
  -8   2   3  283.27   12.10
  -8   2   3  265.17   11.80
   7  -2  -3   57.49    3.80
   7  -2  -3   67.19    3.40
  -7   2   3   59.39    3.40
  -7   2   3   62.79    3.10
  -7   2   3   64.29    3.10
  -7   2   3   55.39    3.30
  -7   2   3   65.49    3.30
  -7   2   3   61.09    2.80
   6  -2  -3   74.29    4.40
   6  -2  -3   87.79    4.10
  -6   2   3   80.19    3.90
  -6   2   3   76.79    3.80
  -6   2   3   84.09    3.60
  -6   2   3   85.89    4.00
  -6   2   3   71.89    4.00
  -6   2   3   85.99    3.80
  -6   2   3   82.79    4.10
  -6   2   3   80.49    3.60
   5  -2  -3   25.70    1.60
   5  -2  -3   26.50    1.60
  -5   2   3   23.70    1.20
  -5   2   3   23.80    1.30
  -5   2   3   25.00    1.60
  -5   2   3   22.80    1.50
  -5   2   3   23.80    1.30
  -5   2   3   23.70    1.70
  -5   2   3   23.60    1.60
  -5   2   3   23.60    1.20
   4  -2  -3   58.09    2.90
   4  -2  -3   58.29    2.60
   4  -2  -3   56.69    2.90
  -4   2   3   55.59    2.50
  -4   2   3   56.69    2.60
  -4   2   3   58.59    3.00
  -4   2   3   57.09    3.00
  -4   2   3   60.79    3.00
  -4   2   3   58.89    2.60
  -4   2   3   59.49    2.70
   3  -2  -3  152.08    6.80
   3  -2  -3  154.88    6.50
   3  -2  -3  151.58    6.50
  -3   2   3  156.78    6.50
  -3   2   3  150.98    6.50
  -3   2   3  147.49    6.40
  -3   2   3  161.68    6.90
  -3   2   3  152.58    6.50
  -3   2   3  147.29    6.50
  -3   2   3  149.79    6.90
  -3   2   3  153.58    7.00
   2  -2  -3   61.69    2.70
   2  -2  -3   63.19    3.00
   2  -2  -3   63.99    3.10
   2  -2  -3   63.79    2.80
  -2   2   3   62.49    3.10
  -2   2   3   60.49    2.70
  -2   2   3   64.09    2.70
  -2   2   3   61.69    2.70
  -2   2   3   62.99    2.70
  -2   2   3   61.99    2.70
  -2   2   3   68.09    3.10
   1  -2  -3  395.76   15.80
   1  -2  -3  353.76   15.60
   1  -2  -3  354.86   15.60
   1  -2  -3  372.16   15.50
   1  -2  -3  373.36   15.60
  -1   2   3  383.66   15.50
  -1   2   3  336.67   15.60
  -1   2   3  378.36   15.60
  -1   2   3  372.56   15.60
  -1   2   3  398.06   15.90
  -1   2   3  382.96   15.90
   0  -2  -3   11.30    0.60
   0  -2  -3   12.70    1.00
   0  -2  -3   11.60    0.60
   0  -2  -3   10.50    0.50
   0   2   3   12.00    0.90
   0   2   3   11.30    0.60
   0   2   3   11.40    0.60
   0   2   3   12.20    0.80
   0   2   3   10.60    0.60
   0   2   3   11.30    0.50
   0   2   3   11.30    0.60
  -1  -2  -3    0.10    0.10
  -1  -2  -3    0.00    0.10
  -1  -2  -3    0.00    0.10
  -1  -2  -3   -0.10    0.10
  -1  -2  -3   -0.10    0.30
  -1  -2  -3   -0.10    0.10
   1   2   3    0.00    0.10
   1   2   3    0.10    0.10
   1   2   3    0.30    0.30
   1   2   3    0.00    0.10
   1   2   3   -0.10    0.10
   1   2   3    0.10    0.10
  -2  -2  -3   23.20    1.00
  -2  -2  -3   22.70    1.10
  -2  -2  -3   25.20    1.30
  -2  -2  -3   22.10    1.00
  -2  -2  -3   23.00    1.20
   2   2   3   23.10    1.10
   2   2   3   21.90    1.20
   2   2   3   23.30    1.20
   2   2   3   23.80    1.30
   2   2   3   23.10    1.00
   2   2   3   23.60    1.10
  -3  -2  -3   22.00    1.00
  -3  -2  -3   22.30    1.00
  -3  -2  -3   22.10    1.00
  -3  -2  -3   24.10    1.30
  -3  -2  -3   22.10    1.20
   3   2   3   21.70    1.20
   3   2   3   21.60    1.10
   3   2   3   23.40    1.10
   3   2   3   22.90    1.20
   3   2   3   22.60    1.20
   3   2   3   23.00    1.10
  -4  -2  -3   15.70    0.80
  -4  -2  -3   16.40    0.90
  -4  -2  -3   16.80    0.80
  -4  -2  -3   17.10    1.00
  -4  -2  -3   16.40    0.80
  -4  -2  -3   14.30    1.00
  -4  -2  -3   15.90    1.10
   4   2   3   16.90    1.00
   4   2   3   17.00    0.80
   4   2   3   15.80    0.80
   4   2   3   15.80    0.80
  -5  -2  -3    1.70    0.30
  -5  -2  -3    1.30    0.40
  -5  -2  -3    1.60    0.40
  -5  -2  -3    1.60    0.20
  -5  -2  -3    1.60    0.20
  -5  -2  -3    1.50    0.30
  -5  -2  -3    1.60    0.20
   5   2   3    1.60    0.30
   5   2   3    1.80    0.40
   5   2   3    1.80    0.30
   5   2   3    1.80    0.40
   5   2   3    1.90    0.30
  -6  -2  -3   45.80    2.00
  -6  -2  -3   39.80    2.20
  -6  -2  -3   44.50    2.00
  -6  -2  -3   44.60    2.50
  -6  -2  -3   46.50    2.30
  -6  -2  -3   43.90    2.20
  -6  -2  -3   43.50    2.00
   6   2   3   43.70    2.10
   6   2   3   52.09    2.10
   6   2   3   43.50    2.30
   6   2   3   42.60    2.20
   6   2   3   47.60    2.20
  -7  -2  -3    9.40    0.60
  -7  -2  -3    8.80    1.00
  -7  -2  -3    8.90    0.80
  -7  -2  -3    9.60    0.80
   7   2   3    9.60    0.90
   7   2   3   10.50    0.70
   7   2   3    9.70    0.70
   7   2   3   10.80    1.00
  -8  -2  -3   16.90    1.20
  -8  -2  -3   15.70    0.90
  -8  -2  -3   17.50    1.50
   8   2   3   18.30    1.00
   8   2   3   17.90    1.40
   8   2   3   18.30    1.30
  -9  -2  -3   28.40    1.80
  -9  -2  -3   31.30    2.20
   9   2   3   32.40    2.00
   9   2   3   30.30    1.60
   9   2   3   27.20    2.00
 -10  -2  -3   14.10    1.50
 -10  -2  -3   13.70    1.20
  10   2   3   15.60    1.00
  10   2   3   15.00    1.60
 -11  -2  -3   23.90    1.70
 -11  -2  -3   22.90    1.90
  11   2   3   23.40    2.10
  11   2   3   24.30    1.40
 -12  -2  -3   21.90    1.70
 -12  -2  -3   24.40    2.00
  12   2   3   24.90    1.50
 -13  -2  -3    1.40    0.60
 -13  -2  -3    4.00    1.00
  13   2   3    2.00    0.50
  13   2   3    4.00    1.60
  12  -3  -3    0.30    0.60
 -12   3   3   -0.10    0.30
 -12   3   3   -0.80    0.60
  11  -3  -3    5.00    1.20
 -11   3   3    8.40    1.30
  10  -3  -3   14.40    1.70
 -10   3   3   15.00    1.50
 -10   3   3   11.20    1.20
 -10   3   3   12.00    0.80
   9  -3  -3   36.20    2.60
  -9   3   3   36.90    2.20
  -9   3   3   40.00    2.90
  -9   3   3   39.90    1.90
   8  -3  -3    8.90    1.60
   8  -3  -3    6.50    1.10
  -8   3   3   12.10    1.00
  -8   3   3   10.90    1.10
  -8   3   3   10.80    1.20
  -8   3   3   11.20    0.70
   7  -3  -3  100.59    4.90
   7  -3  -3  100.59    4.70
  -7   3   3   90.69    4.80
  -7   3   3   89.49    4.20
  -7   3   3   97.79    4.40
  -7   3   3   97.09    4.20
  -7   3   3   97.49    4.70
   6  -3  -3  349.27   14.60
   6  -3  -3  345.17   14.70
  -6   3   3  321.47   14.20
  -6   3   3  329.27   14.60
  -6   3   3  323.77   14.10
  -6   3   3  327.47   14.20
  -6   3   3  316.07   14.00
  -6   3   3  347.07   14.50
  -6   3   3  337.37   14.00
   5  -3  -3   18.40    1.40
   5  -3  -3   19.10    1.60
  -5   3   3   18.60    1.10
  -5   3   3   19.00    1.00
  -5   3   3   18.60    1.00
  -5   3   3   18.20    1.00
  -5   3   3   19.90    1.50
  -5   3   3   18.80    1.20
  -5   3   3   19.00    1.50
   4  -3  -3   17.40    1.40
   4  -3  -3   17.00    0.80
   4  -3  -3   16.60    1.30
  -4   3   3   16.10    1.40
  -4   3   3   14.90    0.80
  -4   3   3   16.60    0.90
  -4   3   3   16.80    0.90
  -4   3   3   16.90    0.80
  -4   3   3   15.00    1.30
  -4   3   3   15.90    1.10
  -4   3   3   17.10    1.30
   3  -3  -3  777.12   31.60
   3  -3  -3  777.32   32.10
   3  -3  -3  725.93   32.00
  -3   3   3  760.12   31.60
  -3   3   3  805.52   32.10
  -3   3   3  722.33   32.10
  -3   3   3  758.42   31.60
  -3   3   3  762.32   31.60
  -3   3   3  719.73   31.60
  -3   3   3  760.52   32.50
   2  -3  -3   73.69    3.70
   2  -3  -3   74.89    3.30
   2  -3  -3   73.29    3.30
   2  -3  -3   77.89    3.70
  -2   3   3   77.69    3.30
  -2   3   3   84.59    3.80
  -2   3   3   74.89    3.70
  -2   3   3   75.49    3.30
  -2   3   3   75.89    3.30
  -2   3   3   75.59    3.30
  -2   3   3   75.69    3.30
   1  -3  -3  414.06   17.30
   1  -3  -3  407.56   17.70
   1  -3  -3  437.56   17.80
   1  -3  -3  419.06   17.40
   1  -3  -3  400.16   17.40
  -1   3   3  391.86   17.40
  -1   3   3  428.86   17.70
  -1   3   3  409.66   17.30
  -1   3   3  412.76   17.30
  -1   3   3  416.56   17.40
  -1   3   3  430.66   17.70
   0  -3  -3   13.50    0.70
   0  -3  -3   12.70    0.60
   0  -3  -3   15.40    1.10
   0  -3  -3   13.40    1.00
   0  -3  -3   13.50    0.70
   0   3   3   13.00    1.00
   0   3   3   12.90    0.60
   0   3   3   14.20    1.00
   0   3   3   12.60    0.60
   0   3   3   13.70    0.70
  -1  -3  -3   96.59    4.30
  -1  -3  -3   90.29    3.90
  -1  -3  -3   90.69    3.90
  -1  -3  -3   89.39    3.90
  -1  -3  -3   85.79    3.80
   1   3   3   92.19    3.90
   1   3   3   91.39    3.80
   1   3   3   95.69    4.20
   1   3   3   87.79    3.80
   1   3   3   91.49    4.00
   1   3   3   86.19    4.10
  -2  -3  -3  121.59    5.20
  -2  -3  -3  110.29    4.90
  -2  -3  -3  112.79    4.80
  -2  -3  -3  112.29    4.90
  -2  -3  -3  111.39    4.90
  -2  -3  -3  111.79    4.80
   2   3   3  111.09    5.00
   2   3   3  117.39    5.10
   2   3   3  113.29    4.80
   2   3   3  110.39    4.80
   2   3   3  113.09    5.00
   2   3   3  112.59    4.80
  -3  -3  -3   82.99    3.90
  -3  -3  -3   95.59    4.10
  -3  -3  -3   89.19    3.70
  -3  -3  -3   85.29    3.70
  -3  -3  -3   88.19    4.00
  -3  -3  -3   88.19    3.90
   3   3   3   89.09    4.00
   3   3   3   90.39    4.00
   3   3   3   83.69    3.70
   3   3   3   84.99    3.70
   3   3   3   84.79    3.70
  -4  -3  -3   16.40    1.10
  -4  -3  -3   16.70    1.10
  -4  -3  -3   15.20    0.80
  -4  -3  -3   15.40    0.90
  -4  -3  -3   15.20    0.80
  -4  -3  -3   16.00    1.00
   4   3   3   15.80    0.80
   4   3   3   15.30    1.00
   4   3   3   15.60    0.80
   4   3   3   17.40    0.80
   4   3   3   14.60    1.00
  -5  -3  -3   17.70    1.10
  -5  -3  -3   17.60    0.80
  -5  -3  -3   19.30    1.30
  -5  -3  -3   17.70    1.20
  -5  -3  -3   17.60    1.10
  -5  -3  -3   17.10    0.90
  -5  -3  -3   16.50    0.90
   5   3   3   17.30    1.10
   5   3   3   17.10    0.90
   5   3   3   17.40    1.00
   5   3   3   18.20    1.10
   5   3   3   16.90    0.90
  -6  -3  -3    4.40    0.40
  -6  -3  -3    4.60    0.60
  -6  -3  -3    4.20    0.60
  -6  -3  -3    4.30    0.40
  -6  -3  -3    4.80    0.70
  -6  -3  -3    4.40    0.70
  -6  -3  -3    4.80    0.30
   6   3   3    3.80    0.50
   6   3   3    4.30    0.60
   6   3   3    3.70    0.50
   6   3   3    4.70    0.50
  -7  -3  -3   39.50    2.10
  -7  -3  -3   39.60    2.30
  -7  -3  -3   36.10    2.10
   7   3   3   41.30    1.90
   7   3   3   37.80    2.00
   7   3   3   39.10    2.00
   7   3   3   37.50    1.90
  -8  -3  -3  113.89    5.60
  -8  -3  -3  123.39    5.60
   8   3   3  127.29    5.30
   8   3   3  112.99    5.40
   8   3   3  127.29    5.50
  -9  -3  -3   50.49    2.80
  -9  -3  -3   54.49    3.10
   9   3   3   54.09    2.50
   9   3   3   51.89    2.80
 -10  -3  -3   60.79    3.50
 -10  -3  -3   57.99    3.10
  10   3   3   60.89    2.80
  10   3   3   58.89    3.20
 -11  -3  -3   23.70    1.90
 -11  -3  -3   22.80    1.60
  11   3   3   17.60    2.20
  11   3   3   19.70    1.30
 -12  -3  -3   -0.10    0.40
 -12  -3  -3   -0.40    0.50
  12   3   3    0.00    1.10
  12   3   3   -0.20    0.30
 -13  -3  -3    6.60    1.30
 -13  -3  -3    4.30    0.80
  13   3   3    4.20    0.60
  13   3   3    4.30    1.70
 -12   4   3   35.20    1.80
 -12   4   3   30.60    2.50
  11  -4  -3    4.50    1.30
 -11   4   3    4.40    0.60
 -11   4   3    4.80    1.10
  10  -4  -3   15.60    2.00
 -10   4   3   20.00    1.10
 -10   4   3   18.60    1.70
   9  -4  -3   50.69    3.30
  -9   4   3   54.79    2.80
  -9   4   3   54.59    3.10
  -9   4   3   51.49    3.00
  -9   4   3   54.79    2.50
   8  -4  -3   87.69    4.70
   8  -4  -3   87.39    4.50
  -8   4   3   82.79    4.10
  -8   4   3   85.19    4.40
  -8   4   3   90.69    3.90
   7  -4  -3    0.60    0.50
   7  -4  -3    0.20    0.40
   7  -4  -3   -0.20    0.60
  -7   4   3    0.10    0.20
  -7   4   3    0.00    0.30
  -7   4   3    0.40    0.20
  -7   4   3   -0.10    0.50
  -7   4   3    0.10    0.30
   6  -4  -3  174.98    7.80
   6  -4  -3  172.28    7.70
  -6   4   3  162.68    7.30
  -6   4   3  169.38    7.10
  -6   4   3  163.88    7.10
  -6   4   3  156.68    7.70
  -6   4   3  172.48    7.30
  -6   4   3  160.58    7.70
   5  -4  -3  227.68   10.20
   5  -4  -3  239.88   10.10
  -5   4   3  203.08   10.10
  -5   4   3  226.68    9.70
  -5   4   3  228.18    9.50
  -5   4   3  226.48    9.50
  -5   4   3  222.18   10.10
  -5   4   3  233.78   10.70
  -5   4   3  228.38    9.90
  -5   4   3  214.48    9.60
   4  -4  -3  109.09    5.60
   4  -4  -3  131.29    5.70
   4  -4  -3  122.39    5.10
  -4   4   3  117.09    5.10
  -4   4   3  116.29    5.10
  -4   4   3  122.89    5.20
  -4   4   3  124.59    5.10
  -4   4   3  115.49    5.60
  -4   4   3  114.69    5.60
  -4   4   3  118.69    5.30
  -4   4   3  115.79    5.10
   3  -4  -3   32.20    2.00
   3  -4  -3   32.80    2.00
   3  -4  -3   31.60    1.50
   3  -4  -3   32.80    1.50
  -3   4   3   31.50    2.30
  -3   4   3   30.70    1.60
  -3   4   3   33.60    2.00
  -3   4   3   31.80    1.50
  -3   4   3   35.80    1.50
  -3   4   3   34.20    1.50
  -3   4   3   31.60    2.00
  -3   4   3   31.10    1.50
   2  -4  -3   37.60    2.20
   2  -4  -3   37.80    1.70
   2  -4  -3   38.50    2.20
   2  -4  -3   35.70    1.70
  -2   4   3   35.80    2.20
  -2   4   3   37.00    1.70
  -2   4   3   38.90    1.70
  -2   4   3   37.10    1.70
  -2   4   3   38.40    1.70
  -2   4   3   38.00    1.70
  -2   4   3   38.30    2.10
   1  -4  -3  123.89    5.30
   1  -4  -3  124.49    5.40
   1  -4  -3  126.09    5.80
   1  -4  -3  119.39    5.30
   1  -4  -3  126.09    5.80
  -1   4   3  131.29    5.80
  -1   4   3  126.99    5.30
  -1   4   3  121.69    5.30
  -1   4   3  125.39    5.80
  -1   4   3  128.39    5.40
   0  -4  -3  901.71   37.70
   0  -4  -3  886.01   38.00
   0   4   3  925.91   38.10
  -1  -4  -3   30.10    1.40
  -1  -4  -3   32.40    1.50
  -1  -4  -3   32.40    1.90
  -1  -4  -3   33.00    1.70
  -1  -4  -3   31.00    1.40
  -1  -4  -3   29.60    1.40
  -1  -4  -3   28.50    1.40
   1   4   3   31.40    1.40
   1   4   3   31.30    1.50
   1   4   3   27.90    1.70
   1   4   3   28.90    1.40
   1   4   3   31.70    1.80
  -2  -4  -3    6.50    0.60
  -2  -4  -3    6.90    0.90
  -2  -4  -3    7.00    0.60
  -2  -4  -3    6.90    0.50
  -2  -4  -3    7.30    0.40
  -2  -4  -3    6.40    0.40
   2   4   3    7.00    0.40
   2   4   3    8.40    0.80
   2   4   3    6.90    0.60
   2   4   3    6.30    0.40
   2   4   3    7.40    0.50
   2   4   3    7.40    0.80
  -3  -4  -3    1.80    0.20
  -3  -4  -3    2.10    0.40
  -3  -4  -3    2.10    0.30
  -3  -4  -3    2.00    0.40
  -3  -4  -3    1.80    0.20
  -3  -4  -3    2.00    0.50
   3   4   3    2.20    0.40
   3   4   3    2.20    0.30
   3   4   3    2.40    0.50
   3   4   3    1.60    0.20
   3   4   3    1.90    0.30
   3   4   3    1.90    0.30
  -4  -4  -3    1.40    0.30
  -4  -4  -3    1.20    0.20
  -4  -4  -3    0.60    0.40
  -4  -4  -3    1.30    0.20
  -4  -4  -3    1.80    0.60
  -4  -4  -3    1.00    0.30
   4   4   3    1.00    0.20
   4   4   3    1.00    0.20
   4   4   3    1.50    0.40
   4   4   3    1.30    0.20
   4   4   3    1.00    0.30
   4   4   3    1.70    0.40
  -5  -4  -3  127.99    5.60
  -5  -4  -3  122.59    5.50
  -5  -4  -3  114.19    5.10
  -5  -4  -3  120.09    5.30
  -5  -4  -3  114.49    5.10
   5   4   3  112.39    5.40
   5   4   3  124.29    5.10
   5   4   3  117.49    5.40
   5   4   3  116.89    5.10
  -6  -4  -3    1.80    0.40
  -6  -4  -3    1.40    0.40
  -6  -4  -3    0.90    0.50
  -6  -4  -3    1.50    0.20
  -6  -4  -3    1.30    0.50
   6   4   3    2.00    0.40
   6   4   3    1.40    0.40
   6   4   3    1.00    0.30
  -7  -4  -3    0.10    0.30
  -7  -4  -3    0.50    0.50
  -7  -4  -3    0.10    0.40
   7   4   3    0.20    0.20
   7   4   3    0.20    0.40
  -8  -4  -3    4.40    0.80
  -8  -4  -3    3.80    0.80
  -8  -4  -3    3.10    0.70
   8   4   3    4.30    0.50
   8   4   3    4.10    0.70
  -9  -4  -3    0.00    0.50
  -9  -4  -3    0.00    0.30
  -9  -4  -3    0.40    0.60
   9   4   3    0.40    0.30
   9   4   3   -0.50    0.50
 -10  -4  -3   10.00    1.00
 -10  -4  -3    9.60    1.30
  10   4   3   11.90    0.80
 -11  -4  -3   25.40    2.10
 -11  -4  -3   22.80    1.60
  11   4   3   25.00    1.40
  11   4   3   21.60    2.00
 -12  -4  -3    4.10    0.80
 -12  -4  -3    4.30    1.10
  12   4   3    5.70    1.40
  12   4   3    5.30    0.70
  12  -5  -3    5.90    1.60
 -12   5   3    7.90    0.80
 -12   5   3    8.30    0.70
 -12   5   3    6.70    1.30
  11  -5  -3    1.00    1.00
 -11   5   3    2.30    0.40
 -11   5   3    2.10    0.90
  10  -5  -3   10.40    1.60
 -10   5   3    8.90    0.70
 -10   5   3    9.20    1.30
   9  -5  -3   12.10    1.60
   9  -5  -3   16.50    2.40
  -9   5   3   15.40    1.50
  -9   5   3   15.00    0.90
   8  -5  -3    0.80    0.70
   8  -5  -3    2.10    0.90
  -8   5   3    0.40    0.50
  -8   5   3    0.80    0.30
  -8   5   3    0.20    0.30
   7  -5  -3   10.60    1.50
   7  -5  -3    7.90    1.20
  -7   5   3   11.10    1.10
  -7   5   3   10.40    0.70
  -7   5   3    9.60    0.80
   6  -5  -3    4.10    1.00
   6  -5  -3    4.30    0.90
  -6   5   3    4.90    0.70
  -6   5   3    5.30    0.40
  -6   5   3    3.10    0.90
  -6   5   3    4.20    0.40
  -6   5   3    3.70    0.50
  -6   5   3    4.60    0.50
   5  -5  -3   88.09    4.30
   5  -5  -3   80.39    4.30
  -5   5   3   79.59    3.70
  -5   5   3   82.59    3.60
  -5   5   3   82.69    3.60
  -5   5   3   85.39    3.70
  -5   5   3   75.79    4.20
  -5   5   3   82.49    3.90
   4  -5  -3  340.57   14.10
   4  -5  -3  334.17   14.80
   4  -5  -3  356.26   14.80
  -4   5   3  340.67   14.20
  -4   5   3  331.07   14.70
  -4   5   3  322.27   14.30
  -4   5   3  343.17   15.00
  -4   5   3  331.17   14.20
  -4   5   3  332.37   14.20
  -4   5   3  335.07   14.20
   3  -5  -3    4.70    0.90
   3  -5  -3    5.10    0.40
   3  -5  -3    5.00    0.40
   3  -5  -3    4.30    0.90
  -3   5   3    4.90    0.40
  -3   5   3    5.20    0.40
  -3   5   3    4.90    0.40
  -3   5   3    5.80    0.80
  -3   5   3    3.60    1.00
  -3   5   3    4.40    0.40
  -3   5   3    4.20    0.70
  -3   5   3    5.00    0.40
   2  -5  -3   78.89    4.00
   2  -5  -3   79.69    4.00
   2  -5  -3   80.29    3.40
   2  -5  -3   77.39    3.40
  -2   5   3   80.79    3.90
  -2   5   3   79.89    3.40
  -2   5   3   81.99    3.50
  -2   5   3   77.69    3.40
  -2   5   3   75.09    3.40
  -2   5   3   73.89    3.90
  -2   5   3   81.49    3.40
   1  -5  -3  113.19    5.00
   1  -5  -3  119.49    5.60
   1  -5  -3  116.99    5.00
   1  -5  -3  121.99    5.10
   1  -5  -3  120.89    5.50
  -1   5   3  120.89    5.10
  -1   5   3  121.69    5.50
  -1   5   3  117.89    5.00
  -1   5   3  108.19    5.50
  -1   5   3  111.09    5.00
   0  -5  -3  396.66   16.50
   0  -5  -3  385.66   16.90
   0  -5  -3  412.16   16.50
   0  -5  -3  370.96   16.40
   0  -5  -3  416.06   17.10
   0  -5  -3  383.26   16.40
   0   5   3  404.46   16.90
   0   5   3  395.56   16.60
   0   5   3  391.86   16.40
   0   5   3  390.46   16.90
   0   5   3  363.36   16.40
   0   5   3  401.66   16.40
  -1  -5  -3   23.70    1.80
  -1  -5  -3   31.80    1.50
  -1  -5  -3   27.60    1.30
  -1  -5  -3   29.30    1.40
  -1  -5  -3   29.30    1.30
  -1  -5  -3   29.50    1.70
   1   5   3   28.10    1.30
   1   5   3   29.70    1.80
   1   5   3   30.00    1.50
   1   5   3   29.50    1.80
   1   5   3   31.30    1.30
   1   5   3   31.50    1.40
  -2  -5  -3  106.09    5.10
  -2  -5  -3   93.29    4.30
  -2  -5  -3   97.99    4.20
  -2  -5  -3   97.69    4.20
  -2  -5  -3  100.59    4.50
   2   5   3  103.09    4.20
   2   5   3   95.59    4.40
   2   5   3   96.89    4.70
   2   5   3   99.39    4.60
  -3  -5  -3  157.08    6.80
  -3  -5  -3  165.58    7.10
  -3  -5  -3  161.28    6.80
  -3  -5  -3  160.08    7.30
  -3  -5  -3  161.48    7.10
  -3  -5  -3  155.68    6.90
   3   5   3  154.48    7.10
   3   5   3  159.58    6.80
   3   5   3  169.18    6.80
   3   5   3  167.28    6.80
   3   5   3  154.78    7.10
   3   5   3  162.48    7.20
  -4  -5  -3  228.38    9.40
  -4  -5  -3  246.88   10.00
  -4  -5  -3  226.68    9.80
  -4  -5  -3  216.08    9.60
  -4  -5  -3  220.98    9.40
  -4  -5  -3  212.18    9.70
   4   5   3  215.48    9.80
   4   5   3  217.58    9.70
   4   5   3  223.58    9.40
   4   5   3  229.08    9.40
   4   5   3  237.58    9.50
   4   5   3  209.48    9.60
  -5  -5  -3   39.30    2.20
  -5  -5  -3   37.00    1.70
  -5  -5  -3   34.80    2.00
  -5  -5  -3   38.70    2.30
   5   5   3   38.10    1.80
   5   5   3   39.50    1.80
   5   5   3   38.30    2.10
  -6  -5  -3   81.19    4.00
  -6  -5  -3   90.29    4.30
  -6  -5  -3   85.79    4.30
   6   5   3   77.89    4.00
   6   5   3   83.99    3.70
  -7  -5  -3    0.20    0.30
  -7  -5  -3    0.20    0.50
  -7  -5  -3    0.30    0.50
   7   5   3    0.10    0.40
   7   5   3    0.40    0.30
   7   5   3    0.10    0.20
  -8  -5  -3    7.30    1.10
  -8  -5  -3    7.80    1.10
  -8  -5  -3    7.60    0.90
   8   5   3    7.40    0.60
   8   5   3    6.60    0.80
  -9  -5  -3   21.20    1.90
  -9  -5  -3   23.00    1.80
  -9  -5  -3   19.70    1.50
   9   5   3   22.80    1.20
 -10  -5  -3    0.20    0.40
 -10  -5  -3    0.40    0.60
  10   5   3    0.70    0.30
  10   5   3   -0.60    0.60
 -11  -5  -3   31.50    1.90
 -11  -5  -3   32.30    2.30
  11   5   3   24.80    1.50
  11   5   3   26.70    2.10
 -12  -5  -3   10.90    1.60
 -12  -5  -3   11.00    1.20
  12   5   3    7.80    1.50
  12   5   3   11.80    0.90
  11  -6  -3   38.10    3.20
 -11   6   3   43.70    2.10
 -11   6   3   42.00    2.20
 -11   6   3   44.10    2.90
  10  -6  -3    7.90    1.70
 -10   6   3    6.20    0.60
 -10   6   3    6.50    1.20
 -10   6   3    8.40    0.70
   9  -6  -3    1.70    1.00
   9  -6  -3    0.50    0.80
  -9   6   3    0.10    0.30
  -9   6   3    0.40    0.30
  -9   6   3    0.00    0.50
   8  -6  -3   34.60    2.70
   8  -6  -3   34.40    2.50
  -8   6   3   36.60    1.80
  -8   6   3   36.00    1.80
  -8   6   3   33.90    2.20
   7  -6  -3  136.19    6.70
   7  -6  -3  133.39    6.70
  -7   6   3  140.59    5.90
  -7   6   3  131.49    5.90
  -7   6   3  131.19    6.30
   6  -6  -3   24.60    2.00
  -6   6   3   25.60    1.60
  -6   6   3   24.90    1.30
  -6   6   3   26.00    1.40
  -6   6   3   26.20    1.30
   5  -6  -3   38.90    2.50
   5  -6  -3   35.70    2.50
  -5   6   3   36.00    1.70
  -5   6   3   35.60    1.70
  -5   6   3   31.90    1.80
  -5   6   3   36.70    1.70
  -5   6   3   36.90    1.70
  -5   6   3   35.40    1.90
   4  -6  -3  156.68    6.90
   4  -6  -3  138.69    6.80
   4  -6  -3  141.79    6.00
  -4   6   3  138.29    6.10
  -4   6   3  139.59    6.10
  -4   6   3  143.09    6.10
  -4   6   3  137.49    6.00
  -4   6   3  133.59    6.60
  -4   6   3  143.39    6.20
   3  -6  -3  239.68   10.50
   3  -6  -3  262.57   11.20
   3  -6  -3  254.37   10.40
   3  -6  -3  259.37   11.20
  -3   6   3  236.58   10.40
  -3   6   3  244.58   10.50
  -3   6   3  251.37   10.50
  -3   6   3  240.58   10.50
  -3   6   3  231.08   11.00
  -3   6   3  251.77   10.40
   2  -6  -3  135.99    5.60
   2  -6  -3  130.09    5.50
   2  -6  -3  108.39    6.10
   2  -6  -3  130.89    6.20
   2  -6  -3  137.29    5.50
  -2   6   3  127.19    6.00
  -2   6   3  133.29    5.60
  -2   6   3  128.59    5.50
  -2   6   3  116.29    5.50
  -2   6   3  141.99    5.50
  -2   6   3  124.09    6.20
   1  -6  -3   14.10    0.70
   1  -6  -3   13.50    1.40
   1  -6  -3   15.70    1.40
   1  -6  -3   14.80    0.70
   1  -6  -3   15.50    0.80
  -1   6   3   14.50    1.20
  -1   6   3   14.90    0.80
  -1   6   3   13.60    0.70
  -1   6   3   13.40    0.80
  -1   6   3   12.90    1.30
  -1   6   3   12.20    0.60
   0  -6  -3   40.80    2.40
   0  -6  -3   36.90    1.70
   0  -6  -3   37.50    1.70
   0  -6  -3   38.80    1.80
   0  -6  -3   35.50    1.70
   0  -6  -3   39.00    2.20
   0   6   3   35.30    1.70
   0   6   3   35.10    2.20
   0   6   3   37.90    1.80
   0   6   3   35.50    2.10
   0   6   3   37.90    1.70
   0   6   3   37.20    1.60
  -1  -6  -3  177.88    7.70
  -1  -6  -3  149.59    7.20
  -1  -6  -3  177.88    7.40
  -1  -6  -3  181.48    7.90
  -1  -6  -3  169.18    7.20
  -1  -6  -3  167.38    7.20
   1   6   3  168.18    7.60
   1   6   3  174.28    7.70
   1   6   3  171.28    7.20
   1   6   3  174.38    7.20
   1   6   3  169.78    7.40
   1   6   3  165.98    7.20
  -2  -6  -3    7.80    0.60
  -2  -6  -3    7.10    0.50
  -2  -6  -3    7.50    0.50
  -2  -6  -3    7.40    0.50
  -2  -6  -3   10.00    1.10
  -2  -6  -3    8.80    0.90
   2   6   3    6.50    0.50
   2   6   3    6.50    0.90
   2   6   3    7.40    0.60
   2   6   3    6.60    0.50
   2   6   3    7.60    0.90
   2   6   3    7.40    0.70
  -3  -6  -3   18.30    1.10
  -3  -6  -3   18.40    1.50
  -3  -6  -3   17.90    0.90
  -3  -6  -3   16.60    0.90
  -3  -6  -3   18.40    1.00
   3   6   3   19.40    1.10
   3   6   3   16.90    1.30
   3   6   3   18.30    1.20
   3   6   3   17.70    1.10
   3   6   3   19.20    0.90
   3   6   3   19.20    0.90
  -4  -6  -3    1.60    0.40
  -4  -6  -3    1.90    0.30
  -4  -6  -3    2.20    0.70
  -4  -6  -3    2.50    0.40
   4   6   3    2.00    0.30
   4   6   3    2.30    0.30
   4   6   3    1.70    0.50
   4   6   3    1.90    0.30
   4   6   3    2.00    0.50
  -5  -6  -3   57.69    2.90
  -5  -6  -3   57.19    2.70
  -5  -6  -3   63.49    3.20
  -5  -6  -3   64.29    3.40
  -5  -6  -3   60.69    3.00
   5   6   3   54.39    3.10
   5   6   3   62.79    2.70
   5   6   3   63.69    2.70
  -6  -6  -3    1.80    0.60
  -6  -6  -3    1.10    0.70
  -6  -6  -3    0.20    0.30
   6   6   3    0.90    0.30
   6   6   3    0.60    0.50
   6   6   3    1.10    0.30
  -7  -6  -3   74.19    4.00
  -7  -6  -3   67.19    3.60
  -7  -6  -3   76.99    3.90
   7   6   3   73.69    3.30
  -8  -6  -3   53.49    3.30
  -8  -6  -3   59.39    3.30
  -8  -6  -3   56.89    3.00
   8   6   3   56.49    2.80
   8   6   3   59.19    2.70
  -9  -6  -3    4.60    0.80
  -9  -6  -3    3.70    1.00
  -9  -6  -3    2.50    0.80
   9   6   3    5.00    0.60
 -10  -6  -3    3.60    0.70
 -10  -6  -3    8.10    1.30
  10   6   3    4.40    0.80
  10   6   3    4.90    0.60
 -11  -6  -3    0.70    0.50
 -11  -6  -3    1.50    0.70
  11   6   3    0.80    0.30
  11   6   3    3.40    1.00
 -12  -6  -3    2.20    0.90
 -12  -6  -3    2.20    0.60
  12   6   3    1.80    1.30
  12   6   3    1.80    0.40
  11  -7  -3   18.30    2.50
 -11   7   3   24.20    1.40
 -11   7   3   22.50    1.30
  10  -7  -3    4.60    1.40
 -10   7   3    6.90    0.60
 -10   7   3    8.10    0.70
   9  -7  -3    1.00    1.00
   9  -7  -3    0.50    0.90
  -9   7   3    1.40    0.40
  -9   7   3    1.00    0.70
  -9   7   3    0.70    0.30
   8  -7  -3   14.90    1.90
   8  -7  -3   13.50    1.70
  -8   7   3   16.70    1.00
  -8   7   3   15.70    1.00
  -8   7   3   14.40    1.40
   7  -7  -3   36.90    2.70
   7  -7  -3   37.50    2.80
  -7   7   3   38.90    1.90
  -7   7   3   42.50    2.00
  -7   7   3   37.80    2.50
   6  -7  -3   15.90    1.70
   6  -7  -3   15.70    1.90
  -6   7   3   13.50    1.20
  -6   7   3   15.60    0.90
  -6   7   3   16.60    1.00
   5  -7  -3   26.40    2.00
   5  -7  -3   25.10    2.10
  -5   7   3   22.40    1.50
  -5   7   3   25.80    1.30
  -5   7   3   22.80    1.30
   4  -7  -3  107.79    5.40
   4  -7  -3  110.29    5.40
   4  -7  -3  110.09    4.50
  -4   7   3   99.99    4.70
  -4   7   3  107.19    4.60
  -4   7   3  108.09    4.70
  -4   7   3  108.39    4.60
  -4   7   3   97.09    4.70
   3  -7  -3  495.75   22.00
   3  -7  -3  539.95   22.70
   3  -7  -3  544.85   22.70
   3  -7  -3  536.15   21.80
  -3   7   3  468.65   21.90
  -3   7   3  510.55   21.90
  -3   7   3  560.24   21.90
   2  -7  -3    7.20    1.30
   2  -7  -3    9.20    0.50
   2  -7  -3    8.90    1.30
   2  -7  -3    8.70    0.60
  -2   7   3    8.50    0.60
  -2   7   3    7.50    0.50
  -2   7   3    8.60    0.60
  -2   7   3    9.00    0.60
   1  -7  -3    1.90    0.70
   1  -7  -3    1.70    0.70
   1  -7  -3    1.80    0.30
   1  -7  -3    2.00    0.30
   1  -7  -3    1.80    0.30
  -1   7   3    1.60    0.30
  -1   7   3    2.10    0.20
  -1   7   3    2.10    0.30
  -1   7   3    2.30    0.70
  -1   7   3    2.10    0.30
   0  -7  -3    0.50    0.20
   0  -7  -3    0.50    0.20
   0  -7  -3    0.50    0.50
   0  -7  -3   -0.10    0.20
   0  -7  -3    0.20    0.60
   0  -7  -3    0.30    0.20
   0   7   3    0.20    0.20
   0   7   3    0.30    0.20
   0   7   3    0.20    0.20
   0   7   3    0.60    0.20
   0   7   3    0.20    0.50
  -1  -7  -3   28.90    1.40
  -1  -7  -3   27.90    1.50
  -1  -7  -3   33.60    2.20
  -1  -7  -3   34.10    1.60
  -1  -7  -3   30.20    1.50
  -1  -7  -3   32.20    2.10
   1   7   3   30.60    1.40
   1   7   3   30.50    1.90
   1   7   3   27.70    1.60
   1   7   3   30.40    1.50
   1   7   3   32.70    1.40
  -2  -7  -3   25.50    1.30
  -2  -7  -3   26.90    1.50
  -2  -7  -3   25.50    1.40
  -2  -7  -3   25.80    1.90
   2   7   3   26.50    1.40
   2   7   3   28.00    1.30
   2   7   3   28.20    1.30
   2   7   3   23.50    1.70
   2   7   3   27.20    1.50
  -3  -7  -3   40.40    2.00
  -3  -7  -3   39.50    2.50
  -3  -7  -3   37.80    2.10
  -3  -7  -3   37.10    1.80
  -3  -7  -3   35.30    1.90
   3   7   3   38.50    1.90
   3   7   3   39.20    1.70
   3   7   3   38.30    1.70
   3   7   3   34.20    2.00
  -4  -7  -3   29.50    1.80
  -4  -7  -3   31.60    2.20
  -4  -7  -3   31.30    1.70
   4   7   3   32.10    1.50
   4   7   3   30.10    1.50
   4   7   3   32.70    1.50
  -5  -7  -3  111.59    5.60
  -5  -7  -3  108.89    5.10
  -5  -7  -3  120.49    5.60
  -5  -7  -3  114.09    5.20
   5   7   3  119.39    4.90
   5   7   3  115.79    4.80
   5   7   3  116.79    4.90
   5   7   3   94.49    4.80
  -6  -7  -3   57.59    3.40
  -6  -7  -3   51.79    3.60
  -6  -7  -3   58.09    3.10
   6   7   3   62.99    2.70
   6   7   3   64.89    2.70
  -7  -7  -3   43.90    2.50
  -7  -7  -3   46.10    2.70
  -7  -7  -3   42.80    2.80
   7   7   3   43.40    2.10
  -8  -7  -3   17.20    1.40
  -8  -7  -3   24.70    1.80
  -8  -7  -3   21.10    1.90
   8   7   3   20.50    1.20
   8   7   3   14.70    1.10
  -9  -7  -3    0.50    0.80
  -9  -7  -3   -0.50    0.60
  -9  -7  -3   -0.20    0.30
   9   7   3    0.10    0.50
   9   7   3    0.80    0.30
 -10  -7  -3    5.80    1.20
 -10  -7  -3    2.60    0.60
  10   7   3    1.80    0.80
  10   7   3    4.10    0.60
 -11  -7  -3   15.60    1.80
 -11  -7  -3   14.40    1.30
  11   7   3   10.80    1.70
  11   7   3   14.70    1.00
  10  -8  -3    7.80    1.50
 -10   8   3   10.30    0.90
 -10   8   3    9.60    0.80
   9  -8  -3   30.20    2.70
  -9   8   3   32.60    1.70
  -9   8   3   33.30    1.70
   8  -8  -3    1.00    0.90
   8  -8  -3    1.80    1.00
  -8   8   3    1.70    0.30
  -8   8   3    1.20    0.40
   7  -8  -3    2.20    1.00
   7  -8  -3    4.30    1.20
  -7   8   3    3.60    0.50
  -7   8   3    3.70    0.50
  -7   8   3    3.20    0.80
   6  -8  -3   80.89    4.60
   6  -8  -3   78.89    4.60
  -6   8   3   78.19    4.00
  -6   8   3   82.49    3.70
  -6   8   3   86.19    3.70
   5  -8  -3    2.80    1.00
   5  -8  -3    1.70    0.80
  -5   8   3    3.30    0.40
  -5   8   3    2.90    0.50
  -5   8   3    3.50    0.40
   4  -8  -3   29.10    2.20
   4  -8  -3   27.00    2.20
  -4   8   3   27.20    1.30
  -4   8   3   24.00    1.50
  -4   8   3   27.20    1.40
   3  -8  -3    0.80    0.30
   3  -8  -3    0.40    0.70
   3  -8  -3    0.80    0.80
  -3   8   3    0.10    0.20
  -3   8   3    0.70    0.20
  -3   8   3    0.40    0.20
  -3   8   3    0.50    0.30
   2  -8  -3  280.47   12.20
   2  -8  -3  308.67   12.90
   2  -8  -3  284.87   12.90
   2  -8  -3  291.57   12.00
  -2   8   3  296.47   12.10
  -2   8   3  309.87   12.10
  -2   8   3  271.17   12.10
  -2   8   3  243.38   12.00
   1  -8  -3  194.78    8.20
   1  -8  -3  179.48    8.90
   1  -8  -3  193.48    8.20
   1  -8  -3  200.78    8.90
  -1   8   3  175.98    8.20
  -1   8   3  179.68    8.00
  -1   8   3  199.98    8.10
  -1   8   3  196.58    8.10
   0  -8  -3  260.97   11.70
   0  -8  -3  264.47   11.10
   0  -8  -3  259.37   11.80
   0   8   3  261.37   11.00
   0   8   3  262.07   11.00
   0   8   3  244.08   11.20
   0   8   3  266.57   11.00
  -1  -8  -3    2.60    0.40
  -1  -8  -3    3.10    0.90
  -1  -8  -3    4.00    0.90
   1   8   3    3.10    0.40
   1   8   3    3.50    0.50
   1   8   3    3.10    0.70
   1   8   3    2.60    0.40
   1   8   3    2.60    0.40
  -2  -8  -3   13.80    1.10
  -2  -8  -3   17.80    1.10
  -2  -8  -3   16.40    1.50
  -2  -8  -3   17.70    1.60
   2   8   3   15.10    1.30
   2   8   3   18.30    0.90
   2   8   3   15.10    1.10
   2   8   3   17.20    1.00
   2   8   3   17.60    0.90
  -3  -8  -3  120.49    5.30
  -3  -8  -3  112.99    5.10
  -3  -8  -3  102.39    5.00
  -3  -8  -3  112.39    5.60
   3   8   3  117.79    4.80
   3   8   3  111.49    5.00
   3   8   3  118.39    4.80
   3   8   3   99.39    5.10
  -4  -8  -3   27.40    1.60
  -4  -8  -3   28.60    2.20
  -4  -8  -3   29.80    1.70
   4   8   3   29.20    1.40
   4   8   3   28.80    1.40
   4   8   3   23.70    1.60
   4   8   3   29.50    1.40
   4   8   3   30.70    1.60
  -5  -8  -3    1.70    0.50
  -5  -8  -3    1.60    0.80
   5   8   3    2.30    0.30
   5   8   3    2.30    0.30
  -6  -8  -3    0.80    0.70
  -6  -8  -3    1.60    0.60
  -6  -8  -3    0.60    0.40
   6   8   3    1.30    0.30
   6   8   3    0.40    0.30
  -7  -8  -3    9.90    1.30
  -7  -8  -3   10.40    1.40
  -7  -8  -3    9.90    1.00
   7   8   3   10.40    0.70
   7   8   3    9.80    0.80
  -8  -8  -3    6.30    1.30
  -8  -8  -3    6.60    1.10
  -8  -8  -3    5.00    0.80
   8   8   3    5.10    0.80
  -9  -8  -3    0.30    0.40
  -9  -8  -3    0.20    0.60
  -9  -8  -3    0.50    0.80
   9   8   3    0.00    0.50
   9   8   3    0.30    0.30
 -10  -8  -3   22.90    1.70
 -10  -8  -3   23.60    2.10
  10   8   3   22.60    1.30
  10   8   3   23.00    1.80
 -11  -8  -3    1.70    0.90
 -11  -8  -3    2.70    0.70
  11   8   3    2.50    0.50
   9  -9  -3   16.70    2.20
  -9   9   3   13.10    0.90
  -9   9   3   12.90    0.90
   8  -9  -3    4.30    1.30
   8  -9  -3    4.60    1.30
  -8   9   3    4.20    0.60
  -8   9   3    3.10    0.50
   7  -9  -3    0.40    0.80
   7  -9  -3    0.60    0.90
  -7   9   3    0.30    0.30
  -7   9   3    0.30    0.30
   6  -9  -3    3.80    1.10
   6  -9  -3    4.30    1.20
  -6   9   3    4.90    0.50
  -6   9   3    5.20    0.50
   5  -9  -3   -0.60    0.70
  -5   9   3    1.00    0.30
  -5   9   3    1.40    0.30
   4  -9  -3    8.40    1.50
   4  -9  -3    7.20    1.40
  -4   9   3    8.60    0.90
  -4   9   3   11.20    0.70
   3  -9  -3   14.80    1.70
   3  -9  -3   15.40    1.80
  -3   9   3   14.40    0.80
  -3   9   3   11.70    0.80
  -3   9   3   13.80    0.80
   2  -9  -3   69.49    3.00
   2  -9  -3   63.69    3.90
   2  -9  -3   68.19    3.90
  -2   9   3   60.99    3.00
  -2   9   3   69.99    3.00
  -2   9   3   68.29    3.00
   1  -9  -3  596.24   24.80
   1  -9  -3  546.95   24.00
   1  -9  -3  534.15   24.80
  -1   9   3  597.44   23.90
  -1   9   3  595.94   23.90
  -1   9   3  549.45   23.90
   0  -9  -3    1.70    0.80
   0  -9  -3    1.60    0.30
   0  -9  -3    2.00    0.90
   0   9   3    0.90    0.30
   0   9   3    1.10    0.20
   0   9   3    1.60    0.30
  -1  -9  -3   32.60    2.40
  -1  -9  -3   28.60    1.60
  -1  -9  -3   26.20    2.20
   1   9   3   30.20    1.40
   1   9   3   31.30    1.40
  -2  -9  -3   13.60    1.00
  -2  -9  -3   13.80    1.60
  -2  -9  -3   11.50    1.50
   2   9   3   13.00    0.80
   2   9   3   13.00    0.80
   2   9   3   12.70    0.90
  -3  -9  -3   43.80    2.90
  -3  -9  -3   45.40    2.40
  -3  -9  -3   43.80    2.60
   3   9   3   43.80    2.10
   3   9   3   44.50    2.20
   3   9   3   46.30    2.10
  -4  -9  -3   24.10    2.00
  -4  -9  -3   23.10    1.50
   4   9   3   24.70    1.20
   4   9   3   24.90    1.30
   4   9   3   25.50    1.50
  -5  -9  -3   24.20    2.10
  -5  -9  -3   25.70    1.60
   5   9   3   25.00    1.30
   5   9   3   23.50    1.30
  -6  -9  -3    4.40    0.70
  -6  -9  -3    2.70    1.10
  -6  -9  -3    4.70    0.90
   6   9   3    3.90    0.50
   6   9   3    4.20    0.50
  -7  -9  -3    5.70    1.00
  -7  -9  -3    4.10    1.10
  -7  -9  -3    6.70    0.90
   7   9   3    5.30    0.60
   7   9   3    5.90    0.70
  -8  -9  -3    4.10    1.00
  -8  -9  -3    2.80    1.10
  -8  -9  -3    4.50    0.80
   8   9   3    3.30    0.50
   8   9   3    2.60    0.60
  -9  -9  -3    4.90    0.80
  -9  -9  -3    4.90    1.10
  -9  -9  -3    2.10    1.10
   9   9   3    5.40    0.80
   9   9   3    7.00    0.80
 -10  -9  -3    7.60    1.00
 -10  -9  -3    8.20    1.50
  10   9   3    6.60    1.10
   8 -10  -3   24.90    2.50
  -8  10   3   24.70    1.30
  -8  10   3   23.90    1.40
   7 -10  -3   24.20    2.60
   7 -10  -3   25.50    2.40
  -7  10   3   26.50    1.40
  -7  10   3   26.40    1.40
   6 -10  -3    4.80    1.20
   6 -10  -3    6.30    1.20
  -6  10   3    8.10    0.60
  -6  10   3    7.70    0.70
   5 -10  -3   16.50    2.00
   5 -10  -3   13.80    1.80
  -5  10   3   15.90    1.00
  -5  10   3   16.40    1.00
   4 -10  -3   17.70    2.20
   4 -10  -3   15.40    1.90
  -4  10   3   18.80    1.10
  -4  10   3   18.80    1.00
   3 -10  -3    5.30    1.20
   3 -10  -3    4.60    1.30
  -3  10   3    4.10    0.50
  -3  10   3    4.50    0.50
   2 -10  -3    4.70    1.10
   2 -10  -3    6.70    1.30
  -2  10   3    7.50    0.60
  -2  10   3    7.70    0.60
   1 -10  -3    6.60    1.40
   1 -10  -3    2.60    0.40
   1 -10  -3    3.50    1.00
  -1  10   3    3.30    0.40
  -1  10   3    4.10    0.40
   0 -10  -3   38.60    1.90
   0 -10  -3   29.50    2.50
   0 -10  -3   35.10    2.70
   0  10   3   39.50    1.80
   0  10   3   37.00    1.80
  -1 -10  -3  167.48    7.40
  -1 -10  -3  159.88    8.20
  -1 -10  -3  165.68    8.10
   1  10   3  166.08    7.20
   1  10   3  174.18    7.40
   1  10   3  171.48    7.20
  -2 -10  -3    4.30    1.10
  -2 -10  -3    4.10    1.10
  -2 -10  -3    5.20    0.70
   2  10   3    5.10    0.50
   2  10   3    4.70    0.60
  -3 -10  -3    4.90    1.10
  -3 -10  -3    2.10    1.60
  -3 -10  -3    3.80    0.60
   3  10   3    3.80    0.40
   3  10   3    4.30    0.40
   3  10   3    4.90    0.60
  -4 -10  -3   -0.10    0.30
  -4 -10  -3   -0.10    0.70
   4  10   3   -0.20    0.20
   4  10   3    0.20    0.20
   4  10   3   -0.70    0.30
  -5 -10  -3    7.00    1.30
  -5 -10  -3    8.70    0.90
   5  10   3    8.10    0.60
   5  10   3    9.00    0.70
  -6 -10  -3    1.20    0.50
  -6 -10  -3    1.70    0.90
  -6 -10  -3    1.90    0.80
   6  10   3    1.40    0.40
   6  10   3    1.00    0.30
  -7 -10  -3    1.40    0.50
  -7 -10  -3    1.10    0.70
  -7 -10  -3    0.90    0.80
   7  10   3    1.70    0.30
  -8 -10  -3    0.50    0.40
  -8 -10  -3    0.20    0.80
  -8 -10  -3   -0.90    0.90
   8  10   3   -0.40    0.40
   8  10   3    0.10    0.30
  -9 -10  -3    5.60    0.90
  -9 -10  -3    4.40    1.30
   9  10   3    5.90    0.70
   7 -11  -3    6.30    1.50
   7 -11  -3    3.80    1.40
  -7  11   3    6.40    0.60
  -7  11   3    6.70    0.70
   6 -11  -3    3.90    1.20
   6 -11  -3    2.10    1.10
  -6  11   3    2.90    0.50
  -6  11   3    4.10    0.50
   5 -11  -3    3.10    1.20
   5 -11  -3    2.30    1.00
  -5  11   3    3.70    0.50
  -5  11   3    2.70    0.40
   4 -11  -3   -0.30    0.90
   4 -11  -3    0.20    0.90
  -4  11   3    0.40    0.30
  -4  11   3    0.40    0.30
   3 -11  -3    2.10    1.00
   3 -11  -3    2.00    1.00
  -3  11   3    1.50    0.30
  -3  11   3    2.20    0.40
   2 -11  -3    7.90    1.50
   2 -11  -3    9.90    1.70
  -2  11   3    9.20    0.70
  -2  11   3    8.70    0.60
   1 -11  -3    9.70    1.60
   1 -11  -3   15.00    2.00
  -1  11   3   12.40    0.80
  -1  11   3   13.00    0.80
   0 -11  -3   28.30    2.50
   0 -11  -3   33.80    2.70
   0 -11  -3   33.60    1.90
   0  11   3   31.50    1.60
   0  11   3   32.20    1.60
  -1 -11  -3   86.79    4.20
  -1 -11  -3   80.19    4.80
  -1 -11  -3   85.79    5.00
   1  11   3   94.49    3.90
   1  11   3   92.39    3.90
  -2 -11  -3    0.90    1.00
  -2 -11  -3    0.50    0.40
  -2 -11  -3    0.60    0.70
   2  11   3    0.40    0.20
   2  11   3    0.80    0.30
  -3 -11  -3   11.90    1.00
  -3 -11  -3   10.20    1.80
  -3 -11  -3   10.50    1.60
   3  11   3   10.30    0.70
   3  11   3    9.70    0.70
  -4 -11  -3   -0.10    0.30
  -4 -11  -3   -1.00    0.60
   4  11   3    0.20    0.20
   4  11   3    0.10    0.30
  -5 -11  -3   17.20    1.40
  -5 -11  -3   15.70    1.90
   5  11   3   15.40    1.00
   5  11   3   17.00    1.00
  -6 -11  -3   11.20    1.70
  -6 -11  -3   10.10    1.10
  -6 -11  -3   15.10    1.80
   6  11   3   11.40    0.80
   6  11   3   10.60    0.90
  -7 -11  -3    3.10    0.60
  -7 -11  -3    4.60    1.40
  -7 -11  -3    2.00    1.00
   7  11   3    4.70    0.60
  -8 -11  -3   11.10    1.10
   8  11   3   11.00    0.80
   6 -12  -3    7.00    2.40
   6 -12  -3    5.50    1.50
  -6  12   3    8.40    0.70
  -6  12   3    6.70    0.70
   5 -12  -3   13.40    2.10
   5 -12  -3   12.50    2.00
  -5  12   3   15.50    0.90
  -5  12   3   13.50    0.90
   4 -12  -3    8.60    1.90
   4 -12  -3   10.80    1.90
  -4  12   3    9.10    0.70
  -4  12   3    8.80    0.70
   3 -12  -3   40.90    3.20
   3 -12  -3   38.80    3.10
  -3  12   3   44.90    2.10
  -3  12   3   44.20    2.10
   2 -12  -3    3.80    1.30
   2 -12  -3    6.10    1.60
  -2  12   3    5.90    0.50
  -2  12   3    4.60    0.50
   1 -12  -3    0.10    1.00
   1 -12  -3   -0.30    0.70
  -1  12   3    0.20    0.20
  -1  12   3    0.30    0.30
   0 -12  -3    0.10    0.90
   0 -12  -3   -0.30    1.00
   0  12   3    0.30    0.30
   0  12   3    0.00    0.30
  -1 -12  -3   29.60    2.50
  -1 -12  -3   28.00    2.80
   1  12   3   29.70    1.50
   1  12   3   30.40    1.50
  -2 -12  -3    0.90    0.90
  -2 -12  -3    0.80    1.10
  -2 -12  -3    1.10    0.50
   2  12   3    1.00    0.30
   2  12   3    1.50    0.30
  -3 -12  -3   12.50    1.20
  -3 -12  -3    9.20    1.90
   3  12   3   13.50    0.80
   3  12   3   14.30    0.90
  -4 -12  -3   10.80    1.70
  -4 -12  -3   10.60    1.10
   4  12   3   10.00    0.70
  -5 -12  -3    6.10    1.40
  -5 -12  -3    7.80    1.00
   5  12   3    6.80    0.70
   5  12   3    6.90    0.60
  -6 -12  -3    0.10    1.00
  -6 -12  -3    0.60    0.40
   6  12   3    0.30    0.30
  -7 -12  -3    2.80    0.70
  -7 -12  -3    2.00    1.20
   7  12   3    4.00    0.60
   4 -13  -3    0.40    1.10
   4 -13  -3    1.20    1.20
  -4  13   3    0.10    0.30
   3 -13  -3    3.40    1.30
   3 -13  -3    4.50    1.30
  -3  13   3    6.10    0.60
  -3  13   3    5.20    0.60
   2 -13  -3   12.30    2.10
   2 -13  -3   14.30    2.20
  -2  13   3   19.80    1.10
  -2  13   3   18.40    1.00
   1 -13  -3    0.70    0.90
   1 -13  -3    2.00    1.30
  -1  13   3    1.20    0.30
  -1  13   3    1.00    0.40
   0 -13  -3    2.40    1.00
   0 -13  -3    1.50    1.40
   0  13   3    2.60    0.40
   0  13   3    2.30    0.40
  -1 -13  -3    5.50    1.30
  -1 -13  -3    9.40    1.90
   1  13   3    7.50    0.60
   1  13   3    8.30    0.70
  -2 -13  -3    6.00    1.20
   2  13   3    6.30    0.60
   2  13   3    5.90    0.90
  -3 -13  -3   42.20    3.10
  -4 -13  -3   12.50    1.90
   4  13   3   16.20    1.00
  -5 -13  -3   -0.20    0.90
  -5 -13  -3    0.60    0.50
   5  13   3    0.10    0.30
   3  12  -4   -0.40    0.30
   3  12  -4   -0.10    0.50
  -3 -12   4    0.40    0.80
   2  12  -4   21.40    1.20
   2  12  -4   26.60    1.80
  -2 -12   4   22.80    2.30
   1  12  -4    0.30    0.30
   1  12  -4    0.30    0.50
  -1 -12   4    0.90    0.90
   0  12  -4    3.90    0.50
   0 -12   4    2.70    1.40
   0 -12   4    2.80    1.00
  -1  12  -4    4.60    0.50
   1 -12   4    3.50    1.60
   1 -12   4    6.20    1.90
   2 -12   4    1.20    1.30
   2 -12   4    0.60    1.00
  -3  12  -4   18.20    1.10
   3 -12   4   15.40    2.20
   3 -12   4   21.80    2.70
   5  11  -4    0.10    0.30
   5  11  -4    0.60    0.50
  -5 -11   4   -0.30    0.50
  -5 -11   4    0.00    0.80
   4  11  -4    1.50    0.50
   4  11  -4    1.90    0.40
  -4 -11   4    2.10    0.70
  -4 -11   4    2.10    0.90
   3  11  -4   21.10    1.50
   3  11  -4   21.80    1.20
  -3 -11   4   18.20    2.00
   2  11  -4    0.60    0.50
   2  11  -4    0.20    0.20
  -2 -11   4   -0.30    0.70
   1  11  -4    0.10    0.40
   1  11  -4    0.70    0.30
  -1 -11   4    1.20    1.20
  -1 -11   4    1.30    0.80
   0  11  -4    5.70    0.80
   0  11  -4    7.40    0.60
   0 -11   4    6.20    1.20
   0 -11   4    5.00    1.40
  -1  11  -4   -0.10    0.20
  -1  11  -4    0.10    0.40
   1 -11   4    0.10    0.70
   1 -11   4    1.20    1.00
  -2  11  -4   -0.20    0.60
  -2  11  -4    0.30    0.20
   2 -11   4    0.50    0.80
   2 -11   4    0.10    1.00
  -3  11  -4    3.60    0.50
  -3  11  -4    3.90    0.80
   3 -11   4    3.00    1.10
   3 -11   4    3.90    1.40
  -4  11  -4    0.40    0.30
  -4  11  -4    0.90    0.40
  -4  11  -4    0.40    0.60
   4 -11   4    1.50    1.20
   4 -11   4   -1.10    0.90
  -5  11  -4   85.19    4.10
  -5  11  -4   95.09    4.10
   5 -11   4   87.39    6.40
   5 -11   4   94.69    5.40
   7  10  -4    0.10    0.30
   7  10  -4   -0.50    0.50
  -7 -10   4    0.00    0.70
  -7 -10   4    0.50    0.50
   6  10  -4    8.80    1.00
   6  10  -4    7.70    0.70
  -6 -10   4    7.30    1.40
   5  10  -4    2.30    0.40
   5  10  -4    1.80    0.60
  -5 -10   4    1.50    0.60
  -5 -10   4    1.10    0.80
   4  10  -4    4.40    0.70
   4  10  -4    4.90    0.50
  -4 -10   4    4.80    1.20
  -4 -10   4    4.50    0.90
   3  10  -4   10.30    1.00
   3  10  -4    8.70    0.60
  -3 -10   4    9.20    1.10
  -3 -10   4   10.00    1.40
   2  10  -4    2.40    0.60
   2  10  -4    2.00    0.30
  -2 -10   4    1.30    0.50
  -2 -10   4    2.10    1.20
  -2 -10   4    2.00    0.90
   1  10  -4    0.80    0.40
   1  10  -4    0.90    0.30
  -1 -10   4   -0.70    0.80
  -1 -10   4    0.50    0.70
   0  10  -4    9.10    0.60
   0  10  -4    8.40    0.90
   0 -10   4    6.50    1.40
   0 -10   4    7.40    1.40
  -1  10  -4    1.20    0.50
  -1  10  -4    0.70    0.20
   1 -10   4    2.30    1.20
   1 -10   4    0.90    0.80
  -2  10  -4    0.00    0.20
  -2  10  -4   -0.10    0.40
  -2  10  -4    0.90    0.30
   2 -10   4    0.60    1.00
   2 -10   4    0.50    1.00
  -3  10  -4   21.20    1.20
  -3  10  -4   21.70    1.60
   3 -10   4   22.30    2.10
   3 -10   4   19.50    2.30
  -4  10  -4   11.20    0.80
  -4  10  -4   12.20    0.80
  -4  10  -4   11.20    1.10
   4 -10   4    9.50    1.70
   4 -10   4   12.60    2.00
  -5  10  -4   25.70    1.40
  -5  10  -4   27.40    1.40
  -5  10  -4   22.80    1.80
   5 -10   4   25.80    2.50
   5 -10   4   22.80    2.50
  -6  10  -4    7.30    0.70
  -6  10  -4    6.50    0.60
  -6  10  -4    5.60    1.00
   6 -10   4    5.50    1.40
  -7  10  -4   47.50    2.40
  -7  10  -4   52.09    2.50
  -7  10  -4   46.60    3.10
   7 -10   4   57.09    3.80
   8   9  -4    0.40    0.50
   8   9  -4    0.40    0.30
  -8  -9   4   -0.20    1.00
  -8  -9   4    0.20    0.40
   7   9  -4    0.50    0.30
   7   9  -4    1.10    0.50
  -7  -9   4    1.40    0.60
  -7  -9   4    1.40    0.90
   6   9  -4    3.50    0.50
   6   9  -4    5.20    0.80
  -6  -9   4    5.20    0.90
  -6  -9   4    3.80    0.90
   5   9  -4   31.70    1.80
   5   9  -4   28.20    1.40
  -5  -9   4   24.10    2.50
  -5  -9   4   27.80    1.90
   4   9  -4   35.30    1.70
   4   9  -4   39.20    2.10
  -4  -9   4   36.30    2.60
  -4  -9   4   34.20    2.20
   3   9  -4   10.40    0.90
   3   9  -4   10.00    0.70
  -3  -9   4    9.50    1.50
  -3  -9   4    9.90    1.00
  -3  -9   4    9.10    1.40
   2   9  -4    0.30    0.20
  -2  -9   4    1.10    0.80
  -2  -9   4    1.00    0.40
  -2  -9   4    0.70    0.70
   1   9  -4   26.00    1.70
   1   9  -4   28.80    1.40
  -1  -9   4   28.50    1.70
  -1  -9   4   24.30    2.20
  -1  -9   4   26.40    2.20
   0   9  -4    3.40    0.40
   0   9  -4    2.80    0.60
   0  -9   4    2.40    0.50
   0  -9   4    2.80    0.90
   0  -9   4    1.40    0.80
  -1   9  -4    3.80    0.40
  -1   9  -4    4.60    0.70
   1  -9   4    3.60    1.00
   1  -9   4    4.40    1.00
  -2   9  -4   44.70    2.20
  -2   9  -4   44.20    2.50
  -2   9  -4   46.80    2.10
   2  -9   4   45.10    3.00
   2  -9   4   47.60    3.10
  -3   9  -4   12.40    0.90
  -3   9  -4   16.00    1.20
  -3   9  -4   14.50    0.80
   3  -9   4   13.20    1.70
   3  -9   4   11.20    1.50
  -4   9  -4    4.30    0.80
  -4   9  -4    4.30    0.50
  -4   9  -4    3.50    0.50
   4  -9   4    3.30    1.10
   4  -9   4    2.10    0.90
  -5   9  -4    2.20    0.40
  -5   9  -4    1.90    0.70
  -5   9  -4    2.50    0.40
   5  -9   4    3.80    1.30
   5  -9   4    3.40    1.20
  -6   9  -4   69.29    3.20
  -6   9  -4   69.19    3.20
  -6   9  -4   70.09    3.70
   6  -9   4   70.59    4.30
  -7   9  -4   75.89    3.60
  -7   9  -4   78.59    3.70
  -7   9  -4   85.59    4.30
   7  -9   4   82.89    4.80
  -8   9  -4   21.90    1.20
  -8   9  -4   20.20    1.80
   8  -9   4   23.20    2.60
   9   8  -4    8.40    0.70
   9   8  -4    8.50    1.10
  -9  -8   4    8.70    1.50
  -9  -8   4    7.40    1.10
   8   8  -4   51.59    2.80
   8   8  -4   54.69    2.40
  -8  -8   4   49.90    2.90
  -8  -8   4   42.70    3.30
   7   8  -4    0.30    0.40
   7   8  -4    0.90    0.30
  -7  -8   4    0.40    0.40
  -7  -8   4    1.10    0.70
   6   8  -4    1.20    0.30
   6   8  -4    1.00    0.40
  -6  -8   4    1.20    0.50
  -6  -8   4    2.00    0.80
   5   8  -4   33.60    2.00
   5   8  -4   33.50    1.60
  -5  -8   4   31.80    2.00
  -5  -8   4   33.60    2.50
   4   8  -4   13.80    0.80
   4   8  -4   13.20    1.10
  -4  -8   4   13.20    1.60
  -4  -8   4   15.00    1.60
   3   8  -4    0.50    0.20
   3   8  -4    0.50    0.30
  -3  -8   4    0.10    0.70
  -3  -8   4    0.60    0.60
  -3  -8   4    0.00    0.30
   2   8  -4   15.60    0.90
   2   8  -4   15.10    1.10
  -2  -8   4   15.20    1.50
  -2  -8   4   15.20    1.60
  -2  -8   4   15.00    1.20
   1   8  -4   58.79    2.50
   1   8  -4   55.99    2.80
   1   8  -4   53.69    2.50
  -1  -8   4   54.69    3.20
  -1  -8   4   55.59    2.90
   0   8  -4    5.90    0.50
   0   8  -4    5.30    0.40
   0   8  -4    4.50    0.70
   0  -8   4    6.20    1.10
   0  -8   4    5.50    0.70
   0  -8   4    6.20    1.10
  -1   8  -4  103.19    5.10
  -1   8  -4  113.59    4.80
  -1   8  -4  113.29    4.80
   1  -8   4  111.89    5.60
   1  -8   4  108.59    5.00
   1  -8   4  113.39    5.60
  -2   8  -4   36.00    2.10
  -2   8  -4   37.90    1.80
  -2   8  -4   36.60    1.80
   2  -8   4   36.70    2.60
   2  -8   4   35.70    2.50
  -3   8  -4    0.20    0.20
  -3   8  -4    0.10    0.20
  -3   8  -4    0.50    0.70
   3  -8   4   -0.30    0.50
   3  -8   4   -0.10    0.70
  -4   8  -4    1.10    0.30
  -4   8  -4    1.40    0.60
  -4   8  -4    1.20    0.30
   4  -8   4    1.60    0.90
   4  -8   4    0.70    0.70
  -5   8  -4    0.50    0.20
  -5   8  -4    1.10    0.50
   5  -8   4    0.20    0.70
   5  -8   4   -0.20    0.60
  -6   8  -4    1.60    0.30
  -6   8  -4    2.50    0.70
   6  -8   4    1.70    0.90
   6  -8   4    1.80    1.00
  -7   8  -4   10.40    1.30
  -7   8  -4   11.10    0.80
   7  -8   4    9.10    1.50
  -8   8  -4   -0.10    0.60
  -8   8  -4    0.20    0.30
   8  -8   4   -0.60    0.50
   8  -8   4    0.00    0.90
  -9   8  -4   13.00    1.50
  -9   8  -4   15.20    1.00
   9  -8   4   15.50    2.30
  10   7  -4   -0.10    0.30
  10   7  -4    0.10    0.50
 -10  -7   4   -0.30    0.40
 -10  -7   4    0.40    0.80
   9   7  -4   22.30    1.30
   9   7  -4   24.90    1.70
  -9  -7   4   26.30    2.20
  -9  -7   4   21.20    1.70
   8   7  -4   12.30    1.10
   8   7  -4   12.30    0.80
  -8  -7   4   12.80    1.20
  -8  -7   4    8.80    1.60
   7   7  -4    0.70    0.30
   7   7  -4    2.00    0.50
  -7  -7   4    1.00    0.50
  -7  -7   4    0.90    0.70
   6   7  -4   17.40    1.00
   6   7  -4   17.90    1.30
  -6  -7   4   17.80    1.70
   5   7  -4    2.50    0.40
   5   7  -4    2.50    0.50
  -5  -7   4    2.30    0.50
  -5  -7   4    2.10    0.70
   4   7  -4    0.70    0.30
   4   7  -4    0.60    0.20
  -4  -7   4    0.10    0.50
  -4  -7   4    0.80    0.60
  -4  -7   4    0.70    0.30
   3   7  -4    8.60    0.80
   3   7  -4    8.20    0.50
  -3  -7   4    8.40    1.10
  -3  -7   4    7.70    1.10
  -3  -7   4    7.00    0.80
   2   7  -4   40.10    2.10
   2   7  -4   39.60    1.80
  -2  -7   4   39.30    2.20
  -2  -7   4   40.50    2.40
  -2  -7   4   39.00    2.50
   1   7  -4  134.99    5.90
   1   7  -4  129.39    5.60
   1   7  -4  134.09    5.50
  -1  -7   4  132.69    5.90
  -1  -7   4  127.09    6.30
  -1  -7   4  120.39    5.80
  -1  -7   4  134.39    6.10
   0   7  -4   15.60    0.90
   0   7  -4   14.20    1.20
   0   7  -4   16.10    0.80
   0   7  -4   15.80    1.10
   0  -7   4   16.30    0.90
   0  -7   4   17.40    1.10
   0  -7   4   17.50    1.50
   0  -7   4   16.80    1.50
  -1   7  -4    1.30    0.40
  -1   7  -4    0.40    0.20
  -1   7  -4    1.00    0.50
  -1   7  -4    0.50    0.20
   1  -7   4    0.60    0.30
   1  -7   4    0.50    0.60
   1  -7   4    0.30    0.60
   1  -7   4    0.60    0.20
  -2   7  -4    1.50    0.30
  -2   7  -4    0.90    0.50
  -2   7  -4    1.40    0.30
  -2   7  -4    1.20    0.40
   2  -7   4    1.30    0.70
   2  -7   4    1.00    0.30
   2  -7   4    0.70    0.20
   2  -7   4    1.50    0.60
  -3   7  -4   27.40    1.30
  -3   7  -4   27.40    1.70
   3  -7   4   24.30    2.20
  -4   7  -4    0.00    0.20
  -4   7  -4    0.00    0.40
   4  -7   4   -0.50    0.60
   4  -7   4    0.20    0.40
   4  -7   4    0.00    0.50
  -5   7  -4    1.90    0.60
  -5   7  -4    2.10    0.30
   5  -7   4    3.00    0.90
   5  -7   4    2.10    0.80
   5  -7   4    1.80    0.60
  -6   7  -4    2.30    0.40
  -6   7  -4    1.30    0.60
   6  -7   4    1.30    1.00
   6  -7   4    1.30    0.90
   6  -7   4    3.40    0.90
  -7   7  -4    1.60    0.30
  -7   7  -4    2.10    0.70
   7  -7   4   -0.50    1.00
   7  -7   4    1.80    1.10
  -8   7  -4   28.20    1.90
  -8   7  -4   22.80    1.30
   8  -7   4   25.40    2.40
   8  -7   4   18.90    2.60
  -9   7  -4   76.49    3.50
  -9   7  -4   76.59    4.20
   9  -7   4   76.09    4.70
 -10   7  -4    6.50    1.20
 -10   7  -4    7.20    0.70
  10  -7   4    5.60    1.60
  10  -7   4    4.20    1.60
  10   6  -4    5.20    0.90
  10   6  -4    4.40    0.60
 -10  -6   4    5.80    0.90
 -10  -6   4    2.80    0.90
   9   6  -4   20.30    1.70
   9   6  -4   26.90    1.40
  -9  -6   4   24.20    2.10
  -9  -6   4   24.70    1.70
   8   6  -4    8.40    1.10
   8   6  -4    7.60    0.70
  -8  -6   4    8.00    0.90
   7   6  -4    1.50    0.30
   7   6  -4    0.80    0.40
  -7  -6   4    0.30    0.30
  -7  -6   4    1.50    0.70
   6   6  -4  114.19    5.10
   6   6  -4  109.99    4.80
  -6  -6   4  104.19    5.20
  -6  -6   4  111.29    5.50
   5   6  -4   16.20    0.90
   5   6  -4   15.40    1.10
  -5  -6   4   13.30    1.20
  -5  -6   4   16.20    1.50
  -5  -6   4   14.90    1.20
   4   6  -4   15.30    0.80
   4   6  -4   15.60    1.10
   4   6  -4   15.00    1.00
  -4  -6   4   16.60    1.20
  -4  -6   4   14.80    1.30
  -4  -6   4   15.80    1.40
   3   6  -4   28.10    1.30
   3   6  -4   30.40    1.60
   3   6  -4   26.40    1.40
  -3  -6   4   28.70    1.70
  -3  -6   4   26.80    1.90
  -3  -6   4   28.40    1.80
   2   6  -4   11.60    0.90
   2   6  -4   11.00    0.80
   2   6  -4   10.70    0.60
  -2  -6   4   11.00    0.90
  -2  -6   4    9.70    1.10
  -2  -6   4   11.40    1.10
  -2  -6   4   10.30    0.70
   1   6  -4    7.50    0.50
   1   6  -4    7.90    0.70
   1   6  -4    7.80    0.40
   1   6  -4    6.40    0.70
   1   6  -4    7.70    0.70
  -1  -6   4    7.40    1.00
  -1  -6   4    9.10    1.10
  -1  -6   4    8.00    0.60
  -1  -6   4    8.90    0.70
   0   6  -4   47.30    2.00
   0   6  -4   42.20    2.20
   0   6  -4   47.60    2.40
   0   6  -4   46.70    2.10
   0  -6   4   46.40    2.60
   0  -6   4   44.70    2.30
   0  -6   4   44.30    2.60
   0  -6   4   45.90    2.10
  -1   6  -4    0.30    0.30
  -1   6  -4    0.20    0.20
  -1   6  -4    0.60    0.40
  -1   6  -4    0.10    0.20
   1  -6   4    0.20    0.20
   1  -6   4    0.00    0.40
   1  -6   4    0.40    0.20
   1  -6   4   -0.20    0.50
  -2   6  -4   23.80    1.20
  -2   6  -4   24.40    1.50
  -2   6  -4   23.10    1.40
  -2   6  -4   21.50    1.50
   2  -6   4   23.70    1.20
   2  -6   4   23.60    1.70
   2  -6   4   22.30    1.10
   2  -6   4   24.40    1.70
  -3   6  -4   20.20    1.50
  -3   6  -4   22.00    1.40
  -3   6  -4   24.00    1.20
  -3   6  -4   24.40    1.50
   3  -6   4   26.60    1.90
   3  -6   4   22.80    1.10
   3  -6   4   23.50    1.70
   3  -6   4   21.50    1.10
  -4   6  -4   28.10    1.90
  -4   6  -4   33.00    2.00
  -4   6  -4   33.80    1.50
   4  -6   4   33.50    2.10
   4  -6   4   32.40    2.20
   4  -6   4   26.30    2.50
  -5   6  -4    0.30    0.40
  -5   6  -4    0.40    0.20
   5  -6   4    0.30    0.60
   5  -6   4   -0.50    1.00
   5  -6   4   -0.10    0.70
  -6   6  -4    7.20    0.60
  -6   6  -4    7.00    0.90
   6  -6   4    7.80    1.20
   6  -6   4    8.10    1.90
   6  -6   4    6.70    1.20
  -7   6  -4    8.70    0.70
  -7   6  -4    9.30    1.10
   7  -6   4   10.50    1.60
   7  -6   4    8.80    2.00
  -8   6  -4   39.30    2.50
  -8   6  -4   38.60    1.90
   8  -6   4   39.30    3.60
  -9   6  -4   27.90    2.70
  -9   6  -4   23.20    1.30
   9  -6   4   21.60    3.10
   9  -6   4   22.60    2.40
 -10   6  -4   18.30    1.10
 -10   6  -4   16.70    1.70
  10  -6   4   17.90    3.50
  10  -6   4   18.10    2.90
 -11   6  -4    0.60    0.70
 -11   6  -4    0.50    0.30
  11  -6   4    0.20    1.80
  11  -6   4    1.70    1.20
 -11  -5   4    1.80    1.10
 -11  -5   4    2.50    0.60
 -11  -5   4    2.80    0.90
  10   5  -4   -0.40    0.40
  10   5  -4    0.20    0.30
 -10  -5   4    0.30    0.60
 -10  -5   4    0.30    0.50
   9   5  -4   11.40    1.10
   9   5  -4   12.20    0.80
  -9  -5   4   10.70    1.20
  -9  -5   4   10.90    1.40
   8   5  -4    3.90    0.70
   8   5  -4    3.40    0.50
  -8  -5   4    3.40    1.00
  -8  -5   4    2.10    0.50
   7   5  -4   29.70    1.80
   7   5  -4   28.80    1.50
  -7  -5   4   30.30    2.10
   6   5  -4   42.70    2.20
   6   5  -4   42.20    2.00
  -6  -5   4   42.20    2.50
  -6  -5   4   39.60    2.10
  -6  -5   4   41.10    2.30
   5   5  -4   42.60    2.10
   5   5  -4   47.30    2.10
   5   5  -4   48.70    2.40
  -5  -5   4   46.60    2.30
  -5  -5   4   51.19    2.80
  -5  -5   4   45.90    2.50
   4   5  -4   35.20    1.80
   4   5  -4   40.00    2.00
   4   5  -4   38.80    1.80
  -4  -5   4   42.10    2.40
  -4  -5   4   37.40    2.10
  -4  -5   4   39.00    2.00
   3   5  -4   71.09    3.30
   3   5  -4   74.89    3.20
  -3  -5   4   77.49    3.60
  -3  -5   4   79.89    3.50
  -3  -5   4   66.69    3.20
  -3  -5   4   78.19    3.80
   2   5  -4    4.60    0.60
   2   5  -4    4.80    0.50
   2   5  -4    5.00    0.40
  -2  -5   4    4.90    0.60
  -2  -5   4    4.10    0.40
  -2  -5   4    5.40    0.80
  -2  -5   4    5.00    0.80
  -2  -5   4    4.30    0.40
   1   5  -4    3.00    0.30
   1   5  -4    2.90    0.50
   1   5  -4    2.90    0.40
   1   5  -4    3.20    0.60
  -1  -5   4    3.20    0.50
  -1  -5   4    2.80    0.30
  -1  -5   4    3.70    0.70
  -1  -5   4    2.60    0.30
  -1  -5   4    3.00    0.60
  -1  -5   4    3.10    0.50
   0   5  -4   24.70    1.60
   0   5  -4   27.40    1.20
   0   5  -4   26.50    1.40
   0   5  -4   27.10    1.50
   0   5  -4   26.80    1.40
   0   5  -4   27.60    1.30
   0  -5   4   29.70    1.50
   0  -5   4   29.00    1.70
   0  -5   4   25.20    1.30
   0  -5   4   26.90    1.30
   0  -5   4   27.40    1.70
   0  -5   4   25.60    1.60
  -1   5  -4  246.48   11.30
  -1   5  -4  263.07   10.90
  -1   5  -4  246.48   11.20
  -1   5  -4  256.77   11.10
  -1   5  -4  263.37   11.10
   1  -5   4  262.07   11.00
   1  -5   4  256.17   11.30
   1  -5   4  256.37   11.00
   1  -5   4  262.87   11.40
   1  -5   4  280.77   11.30
  -2   5  -4    8.00    0.80
  -2   5  -4    6.70    0.80
  -2   5  -4    8.30    0.50
  -2   5  -4    8.80    0.70
  -2   5  -4    7.90    0.50
   2  -5   4    7.80    0.50
   2  -5   4    8.10    0.90
   2  -5   4    8.60    1.10
   2  -5   4    8.00    0.50
   2  -5   4    8.20    0.80
   2  -5   4    7.10    1.20
  -3   5  -4   49.99    2.70
  -3   5  -4   51.19    2.40
  -3   5  -4   52.79    2.30
  -3   5  -4   50.59    2.50
  -3   5  -4   54.99    2.80
   3  -5   4   58.39    2.90
   3  -5   4   49.10    2.30
   3  -5   4   56.49    3.40
   3  -5   4   55.19    2.90
  -4   5  -4   23.40    1.20
  -4   5  -4   23.20    1.00
  -4   5  -4   21.10    1.40
  -4   5  -4   25.20    1.60
   4  -5   4   18.60    2.20
   4  -5   4   23.60    1.60
   4  -5   4   21.70    1.70
   4  -5   4   21.60    1.10
  -5   5  -4   51.49    2.80
  -5   5  -4   63.79    3.10
  -5   5  -4   59.69    2.60
   5  -5   4   54.29    3.00
   5  -5   4   58.99    3.80
   5  -5   4   57.89    3.20
  -6   5  -4   56.39    2.50
  -6   5  -4   56.09    3.00
   6  -5   4   56.89    3.70
   6  -5   4   50.39    3.30
   6  -5   4   49.50    2.90
  -7   5  -4   10.20    0.70
  -7   5  -4   10.90    1.20
   7  -5   4    8.50    1.10
   7  -5   4    7.40    1.80
   7  -5   4   12.10    1.50
  -8   5  -4    0.10    0.20
  -8   5  -4    0.00    0.50
   8  -5   4   -0.30    0.90
   8  -5   4   -0.20    1.20
  -9   5  -4    9.20    0.70
  -9   5  -4    9.50    1.20
   9  -5   4    7.90    1.90
   9  -5   4    7.40    1.40
 -10   5  -4   22.60    1.90
 -10   5  -4   26.90    1.40
  10  -5   4   25.90    3.20
  10  -5   4   24.50    2.60
 -11   5  -4   37.10    1.80
 -11   5  -4   31.20    2.40
  11  -5   4   34.80    3.80
  11  -5   4   36.70    3.20
  11   4  -4    8.30    0.80
 -11  -4   4    6.40    1.20
 -11  -4   4    4.50    0.80
  10   4  -4   16.90    1.30
  10   4  -4   17.30    1.10
 -10  -4   4   17.60    1.80
 -10  -4   4   18.30    1.50
   9   4  -4    3.90    0.70
   9   4  -4    4.00    0.50
  -9  -4   4    3.90    0.70
  -9  -4   4    3.10    0.80
   8   4  -4   14.40    1.20
   8   4  -4   15.40    0.90
  -8  -4   4   14.90    1.40
  -8  -4   4   15.00    1.20
   7   4  -4   95.29    4.20
   7   4  -4   93.79    4.40
   7   4  -4   90.59    4.80
  -7  -4   4   94.59    4.60
  -7  -4   4   96.49    4.80
   6   4  -4   96.59    4.20
   6   4  -4   90.29    4.40
  -6  -4   4   98.39    4.70
  -6  -4   4   94.39    4.20
   5   4  -4   37.60    1.90
   5   4  -4   33.70    1.70
   5   4  -4   36.30    1.70
  -5  -4   4   31.70    2.00
  -5  -4   4   37.10    2.20
  -5  -4   4   36.60    1.80
   4   4  -4  472.15   18.80
   4   4  -4  453.25   19.00
   4   4  -4  428.66   18.80
  -4  -4   4  478.05   19.30
  -4  -4   4  398.76   18.80
  -4  -4   4  443.46   19.10
  -4  -4   4  463.55   18.90
   3   4  -4   11.40    0.60
   3   4  -4   10.40    0.70
   3   4  -4   12.50    0.90
   3   4  -4   10.10    0.90
  -3  -4   4   11.10    0.80
  -3  -4   4   10.20    0.60
  -3  -4   4   11.50    0.70
  -3  -4   4   11.20    1.00
  -3  -4   4   11.60    0.90
  -3  -4   4   11.50    0.80
   2   4  -4   32.90    1.40
   2   4  -4   31.30    1.50
   2   4  -4   31.60    1.80
   2   4  -4   30.20    1.70
  -2  -4   4   31.70    1.60
  -2  -4   4   29.70    1.40
  -2  -4   4   34.20    1.90
  -2  -4   4   32.00    1.50
  -2  -4   4   33.30    1.80
  -2  -4   4   32.10    1.70
   1   4  -4  126.59    5.50
   1   4  -4  115.19    5.70
   1   4  -4  130.99    5.70
   1   4  -4  123.59    5.40
   1   4  -4  127.99    5.50
  -1  -4   4  128.39    5.70
  -1  -4   4  123.29    5.40
  -1  -4   4  134.49    5.60
  -1  -4   4  134.29    5.50
  -1  -4   4  129.39    5.90
   0   4  -4   73.59    3.10
   0   4  -4   72.39    3.30
   0   4  -4   71.19    3.10
   0   4  -4   68.19    3.00
   0   4  -4   68.79    3.00
   0   4  -4   65.99    3.30
   0  -4   4   66.19    3.00
   0  -4   4   69.79    3.30
   0  -4   4   70.19    3.10
  -1   4  -4    1.80    0.40
  -1   4  -4    1.80    0.20
  -1   4  -4    2.30    0.30
  -1   4  -4    2.10    0.40
  -1   4  -4    1.70    0.20
  -1   4  -4    1.40    0.40
   1  -4   4    1.60    0.20
   1  -4   4    1.40    0.20
   1  -4   4    2.00    0.50
   1  -4   4    2.60    0.60
   1  -4   4    1.90    0.70
   1  -4   4    1.30    0.40
  -2   4  -4    1.50    0.20
  -2   4  -4    1.60    0.50
  -2   4  -4    2.10    0.40
  -2   4  -4    1.30    0.40
  -2   4  -4    1.60    0.30
   2  -4   4    1.40    0.40
   2  -4   4    1.90    0.50
   2  -4   4    1.30    0.80
   2  -4   4    1.90    0.20
   2  -4   4    1.60    0.20
   2  -4   4    1.90    0.40
  -3   4  -4    3.80    0.30
  -3   4  -4    4.20    0.50
  -3   4  -4    3.80    0.50
  -3   4  -4    3.90    0.60
  -3   4  -4    3.80    0.50
  -3   4  -4    3.20    0.30
   3  -4   4    4.20    0.70
   3  -4   4    4.00    0.60
   3  -4   4    3.20    0.30
   3  -4   4    3.70    0.30
   3  -4   4    3.10    0.60
   3  -4   4    3.50    0.90
  -4   4  -4    3.90    0.50
  -4   4  -4    3.90    0.30
  -4   4  -4    4.10    0.60
  -4   4  -4    3.70    0.60
  -4   4  -4    4.10    0.40
   4  -4   4    4.10    0.70
   4  -4   4    3.50    0.40
   4  -4   4    2.80    0.70
   4  -4   4    1.70    0.90
  -5   4  -4    4.00    0.50
  -5   4  -4    4.30    0.40
  -5   4  -4    4.60    0.80
  -5   4  -4    3.70    0.30
   5  -4   4    3.80    0.70
   5  -4   4    3.60    0.80
   5  -4   4    4.00    0.40
   5  -4   4    5.20    1.10
  -6   4  -4    7.10    0.50
  -6   4  -4    7.60    0.60
  -6   4  -4    8.50    0.90
  -6   4  -4    6.90    0.70
   6  -4   4    7.00    1.10
   6  -4   4    6.60    0.80
   6  -4   4    8.50    1.40
   6  -4   4    7.20    0.60
  -7   4  -4   15.60    0.90
  -7   4  -4   15.20    1.30
  -7   4  -4   14.10    0.80
   7  -4   4   13.70    1.90
   7  -4   4   13.70    1.60
  -8   4  -4   21.10    1.60
  -8   4  -4   18.30    1.10
   8  -4   4   21.40    2.40
   8  -4   4   17.90    1.80
  -9   4  -4    9.00    0.70
  -9   4  -4    7.50    1.20
   9  -4   4    8.50    1.50
   9  -4   4    6.90    1.70
 -10   4  -4   15.60    1.50
 -10   4  -4   13.90    0.90
  10  -4   4   12.70    2.10
  10  -4   4   14.30    2.20
 -11   4  -4   22.00    1.90
 -11   4  -4   22.00    1.30
  11  -4   4   19.20    2.90
  11  -4   4   21.20    2.60
 -12   4  -4   17.50    1.70
 -12   4  -4   15.20    1.00
  12  -4   4   18.40    2.80
  12  -4   4   10.90    2.60
  12   3  -4    0.40    0.40
 -12  -3   4    0.00    0.50
 -12  -3   4    0.80    0.90
  11   3  -4    2.40    0.50
 -11  -3   4    1.80    0.60
 -11  -3   4    2.10    0.90
 -11  -3   4    1.60    1.00
  10   3  -4    6.50    0.70
 -10  -3   4    6.80    0.90
 -10  -3   4    5.00    1.00
   9   3  -4   -0.10    0.20
   9   3  -4   -0.10    0.40
  -9  -3   4   -0.30    0.30
  -9  -3   4    0.30    0.50
   8   3  -4    0.40    0.40
   8   3  -4    0.50    0.30
  -8  -3   4    0.70    0.50
  -8  -3   4    0.30    0.30
   7   3  -4   52.59    2.80
   7   3  -4   58.49    2.50
   7   3  -4   54.89    3.40
  -7  -3   4   54.39    2.90
  -7  -3   4   53.69    3.00
  -7  -3   4   55.19    2.50
   6   3  -4   43.20    2.70
   6   3  -4   45.20    2.10
   6   3  -4   44.60    2.30
  -6  -3   4   47.00    2.10
  -6  -3   4   44.10    2.40
  -6  -3   4   48.60    2.60
  -6  -3   4   38.40    2.40
   5   3  -4  186.98    7.50
   5   3  -4  171.48    7.80
  -5  -3   4  163.08    7.50
  -5  -3   4  182.08    7.50
  -5  -3   4  171.48    7.80
  -5  -3   4  185.28    8.00
   4   3  -4  124.59    5.10
   4   3  -4  111.69    5.50
   4   3  -4  120.09    5.20
   4   3  -4  117.59    5.40
  -4  -3   4  123.99    5.20
  -4  -3   4  119.09    5.40
  -4  -3   4  132.19    5.60
  -4  -3   4  120.29    5.20
  -4  -3   4  114.59    5.10
  -4  -3   4  116.19    5.40
   3   3  -4  291.87   12.80
   3   3  -4  295.17   12.70
   3   3  -4  303.07   12.50
  -3  -3   4  289.77   12.50
  -3  -3   4  298.97   12.70
  -3  -3   4  301.77   12.50
  -3  -3   4  298.57   12.60
  -3  -3   4  295.87   12.90
   2   3  -4    0.20    0.10
   2   3  -4    0.10    0.20
   2   3  -4   -0.20    0.10
   2   3  -4    0.00    0.10
   2   3  -4    0.10    0.20
  -2  -3   4    0.50    0.30
  -2  -3   4    0.00    0.10
  -2  -3   4    0.30    0.10
  -2  -3   4    0.10    0.20
  -2  -3   4   -0.10    0.20
   1   3  -4   45.70    2.10
   1   3  -4   47.10    2.10
   1   3  -4   47.00    2.30
   1   3  -4   47.40    2.20
   1   3  -4   46.10    2.00
  -1  -3   4   47.60    2.20
  -1  -3   4   44.90    2.00
  -1  -3   4   42.70    2.40
  -1  -3   4   44.40    2.30
  -1  -3   4   46.00    2.10
   0   3  -4    1.00    0.30
   0   3  -4    0.70    0.20
   0   3  -4    0.60    0.20
   0   3  -4    0.90    0.30
   0   3  -4    0.70    0.10
   0   3  -4    0.80    0.20
   0  -3   4    0.80    0.20
   0  -3   4    0.80    0.50
   0  -3   4    0.80    0.30
   0  -3   4    0.60    0.30
   0  -3   4    0.90    0.10
   0  -3   4    0.60    0.30
  -1   3  -4    0.80    0.30
  -1   3  -4    1.10    0.30
  -1   3  -4    0.90    0.20
  -1   3  -4    0.90    0.20
  -1   3  -4    1.30    0.20
  -1   3  -4    1.10    0.40
   1  -3   4    1.00    0.40
   1  -3   4    0.90    0.30
   1  -3   4    0.90    0.10
   1  -3   4    1.60    0.40
   1  -3   4    1.20    0.20
   1  -3   4    1.30    0.50
  -2   3  -4  158.48    6.60
  -2   3  -4  152.28    6.60
  -2   3  -4  157.18    6.70
  -2   3  -4  154.28    6.60
  -2   3  -4  156.68    6.90
  -2   3  -4  157.28    6.80
   2  -3   4  153.18    6.80
   2  -3   4  149.88    6.60
   2  -3   4  146.69    6.90
   2  -3   4  159.98    6.80
   2  -3   4  159.88    6.60
   2  -3   4  152.58    6.90
  -3   3  -4  124.39    5.50
  -3   3  -4  128.19    5.40
  -3   3  -4  129.29    5.70
  -3   3  -4  125.89    5.30
  -3   3  -4  124.49    5.30
  -3   3  -4  124.09    5.50
   3  -3   4  115.49    5.30
   3  -3   4  128.19    5.80
   3  -3   4  125.19    5.60
   3  -3   4  119.59    5.40
   3  -3   4  119.79    5.70
   3  -3   4  133.59    5.60
  -4   3  -4   16.60    0.90
  -4   3  -4   17.10    0.90
  -4   3  -4   17.30    1.00
  -4   3  -4   18.00    1.00
  -4   3  -4   16.70    1.00
  -4   3  -4   17.50    1.20
  -4   3  -4   15.70    0.80
   4  -3   4   17.60    0.90
   4  -3   4   14.60    1.50
   4  -3   4   17.00    1.30
   4  -3   4   15.40    1.40
  -5   3  -4   43.50    2.00
  -5   3  -4   42.10    1.90
  -5   3  -4   43.10    2.30
  -5   3  -4   43.20    2.00
  -5   3  -4   40.20    1.90
   5  -3   4   38.80    2.00
   5  -3   4   42.40    2.10
   5  -3   4   39.80    2.30
   5  -3   4   40.80    2.50
  -6   3  -4   46.10    2.80
  -6   3  -4   46.20    2.10
  -6   3  -4   44.70    2.10
   6  -3   4   44.90    2.20
   6  -3   4   44.20    2.60
   6  -3   4   48.70    2.90
  -7   3  -4    0.80    0.30
  -7   3  -4    0.80    0.50
  -7   3  -4    0.40    0.20
   7  -3   4    0.00    0.80
   7  -3   4    1.60    0.70
   7  -3   4    0.60    0.30
  -8   3  -4    3.00    0.40
  -8   3  -4    3.10    0.70
  -8   3  -4    2.10    0.50
   8  -3   4    3.20    0.90
   8  -3   4    2.90    1.20
  -9   3  -4    6.20    1.00
  -9   3  -4    6.70    0.60
   9  -3   4    7.40    1.30
   9  -3   4    6.90    1.50
 -10   3  -4    2.80    0.40
 -10   3  -4    1.50    0.60
  10  -3   4    1.10    1.30
  10  -3   4    1.10    1.00
 -11   3  -4   24.00    1.30
 -11   3  -4   25.40    2.00
  11  -3   4   19.60    2.60
  11  -3   4   21.50    2.90
 -12   3  -4   19.20    1.20
 -12   3  -4   19.20    1.80
  12  -3   4   21.10    3.10
  12   2  -4    0.50    0.40
 -12  -2   4    1.00    0.80
 -12  -2   4    0.60    0.50
  11   2  -4   17.90    1.20
 -11  -2   4   20.60    1.60
 -11  -2   4   22.90    1.90
  10   2  -4    0.70    0.30
 -10  -2   4    0.50    0.40
 -10  -2   4   -0.10    0.60
 -10  -2   4    1.10    0.60
   9   2  -4   26.80    2.80
   9   2  -4   25.30    1.60
   9   2  -4   25.00    1.40
  -9  -2   4   26.90    1.80
  -9  -2   4   27.50    1.90
   8   2  -4   51.89    2.80
   8   2  -4   54.39    2.50
   8   2  -4   54.89    3.60
  -8  -2   4   49.99    2.50
  -8  -2   4   55.99    3.00
  -8  -2   4   58.49    2.90
   7   2  -4    7.60    1.40
   7   2  -4    8.90    0.60
   7   2  -4    6.40    0.80
[truncated: 621,339 more chars]
