# Supplementary material for: Low-Temperature Dynamics at Nano- and Macroscales: Organic Crystal That Exhibits Low-Temperature Molecular Motion and the Thermosalient Effect
Source: Chem Mater. 2025 May 1;37(9):3373–83. doi: 10.1021/acs.chemmater.5c00171 (PMC12079796; doi:10.1021/acs.chemmater.5c00171)
Supplement: Supplementary file 9 — cm5c00171_si_009.cif [file cm5c00171_si_009.cif]

data_publication_text
_publ_requested_journal          'Journal of American Chemical Society'
_publ_contact_author_name        'Braulio Rodr\'iguez-Molina'
_publ_contact_author_email       brodriguez@iquimica.unam.mx
loop_
_publ_author_name
_publ_author_address

"Jos\'e L. Belmonte-V\'azquez" ''
"Durga P. Karothu" ''
"Carl. P. Fleisher" ''
"Dazaet Galicia-Badillo" ''
"Mauricio Maldonado-Dom\'inguez" ''
"Robert Schurko" ''
"Liang Li" ''
"Pance Naumov" ''
"Braulio Rodr\'iguez-Molina" ''
    
data_JB_10c_150K_a
 
_audit_creation_method            'SHELXL-2018/3'
_shelx_SHELXL_version_number      '2018/3'
_chemical_name_systematic         ?
_chemical_name_common             ?
_chemical_melting_point           ?
_chemical_formula_moiety          ?
_chemical_formula_sum
 'C28 H20 N2 O S' 
_chemical_formula_weight          432.52

loop_
 _atom_type_symbol
 _atom_type_description
 _atom_type_scat_dispersion_real
 _atom_type_scat_dispersion_imag
 _atom_type_scat_source
 'C'  'C'   0.0034   0.0017
 'XDISP Program in WinGX S.Brennan & P.L.Cowan Rev.Sci.Instrum.63,850 1992'
 'H'  'H'   0.0000   0.0000
 'XDISP Program in WinGX S.Brennan & P.L.Cowan Rev.Sci.Instrum.63,850 1992'
 'N'  'N'   0.0065   0.0035
 'XDISP Program in WinGX S.Brennan & P.L.Cowan Rev.Sci.Instrum.63,850 1992'
 'O'  'O'   0.0115   0.0064
 'XDISP Program in WinGX S.Brennan & P.L.Cowan Rev.Sci.Instrum.63,850 1992'
 'S'  'S'   0.1300   0.1309
 'XDISP Program in WinGX S.Brennan & P.L.Cowan Rev.Sci.Instrum.63,850 1992'
 
_space_group_crystal_system       triclinic
_space_group_IT_number            2
_space_group_name_H-M_alt         'P -1'
_space_group_name_Hall            '-P 1'
 
_shelx_space_group_comment
;
The symmetry employed for this shelxl refinement is uniquely defined
by the following loop, which should always be used as a source of
symmetry information in preference to the above space-group names.
They are only intended as comments.
;
 
loop_
 _space_group_symop_operation_xyz
 'x, y, z'
 '-x, -y, -z'
 
_cell_length_a                    9.2508(10)
_cell_length_b                    9.7467(11)
_cell_length_c                    11.8070(13)
_cell_angle_alpha                 76.458(4)
_cell_angle_beta                  85.318(4)
_cell_angle_gamma                 88.153(4)
_cell_volume                      1031.4(2)
_cell_formula_units_Z             2
_cell_measurement_temperature     150(2)
_cell_measurement_reflns_used     9879    
_cell_measurement_theta_min       2.2653   
_cell_measurement_theta_max       31.4146
 
_exptl_crystal_description        block
_exptl_crystal_colour             colourless
_exptl_crystal_density_meas       ?
_exptl_crystal_density_method     ?
_exptl_crystal_density_diffrn     1.393          
_exptl_crystal_F_000              452
_exptl_transmission_factor_min    ?
_exptl_transmission_factor_max    ?
_exptl_crystal_size_max           0.230
_exptl_crystal_size_mid           0.090
_exptl_crystal_size_min           0.080
_exptl_absorpt_coefficient_mu     0.191
_shelx_estimated_absorpt_T_min    0.957
_shelx_estimated_absorpt_T_max    0.985
_exptl_absorpt_correction_type    multi-scan
_exptl_absorpt_correction_T_min   0.842
_exptl_absorpt_correction_T_max   0.985
_exptl_absorpt_process_details    'SADABS 2016/2 Bruker AXS Madison WI USA'
_exptl_absorpt_special_details    ?
_diffrn_ambient_temperature       150(2)
_diffrn_radiation_wavelength      0.7288
_diffrn_radiation_type            synchrotron
_diffrn_source                    'Advanced Light Source beamline 12.2.1'
_diffrn_measurement_device_type   'Bruker D8 with PHOTONII detector' 
_diffrn_measurement_method        '\w/\q shutterless scans'
_diffrn_detector_area_resol_mean  7.39
_diffrn_reflns_number             33524
_diffrn_reflns_av_unetI/netI      0.0282
_diffrn_reflns_av_R_equivalents   0.0384
_diffrn_reflns_limit_h_min        -13
_diffrn_reflns_limit_h_max        13
_diffrn_reflns_limit_k_min        -13
_diffrn_reflns_limit_k_max        13
_diffrn_reflns_limit_l_min        -16
_diffrn_reflns_limit_l_max        16
_diffrn_reflns_theta_min          1.825
_diffrn_reflns_theta_max          31.424
_diffrn_reflns_theta_full         25.930
_diffrn_measured_fraction_theta_max   0.999
_diffrn_measured_fraction_theta_full  1.000
_diffrn_reflns_Laue_measured_fraction_max    0.999
_diffrn_reflns_Laue_measured_fraction_full   1.000
_diffrn_reflns_point_group_measured_fraction_max   0.999
_diffrn_reflns_point_group_measured_fraction_full  1.000
_reflns_number_total              6311
_reflns_number_gt                 5628
_reflns_threshold_expression      'I > 2\s(I)'
_reflns_Friedel_coverage          0.000
_reflns_Friedel_fraction_max      .
_reflns_Friedel_fraction_full     .
 
_reflns_special_details
;
 Reflections were merged by SHELXL according to the crystal
 class for the calculation of statistics and refinement.
 
 _reflns_Friedel_fraction is defined as the number of unique
 Friedel pairs measured divided by the number that would be
 possible theoretically, ignoring centric projections and
 systematic absences.
;
 
_computing_data_collection        'Bruker APEX 3'
_computing_cell_refinement        'Bruker SAINT v8.40a'
_computing_data_reduction         'Bruker SAINT v8.40a'
_computing_structure_solution     'SHELXT 2014/5 (Sheldrick, 2014)'
_computing_structure_refinement 'SHELXL-2018/3 (Sheldrick, 2018)'
_computing_molecular_graphics     'Bruker SHELXTL'
_computing_publication_material   'Bruker SHELXTL & local programs'
_refine_special_details           
;
 All non-hydrogen atoms were refined anisotropically. Hydrogen atoms
 were found in the difference map constrained and refined with a
 riding model. 
;
_refine_ls_structure_factor_coef  Fsqd
_refine_ls_matrix_type            full
_refine_ls_weighting_scheme       calc
_refine_ls_weighting_details
'w=1/[\s^2^(Fo^2^)+(0.0482P)^2^+0.2901P] where P=(Fo^2^+2Fc^2^)/3'
_atom_sites_solution_primary      'Dual space'
_atom_sites_solution_secondary    difmap
_atom_sites_solution_hydrogens    geom
_refine_ls_hydrogen_treatment     constr
_refine_ls_extinction_method      none
_refine_ls_extinction_coef        .
_refine_ls_number_reflns          6311
_refine_ls_number_parameters      290
_refine_ls_number_restraints      0
_refine_ls_R_factor_all           0.0391
_refine_ls_R_factor_gt            0.0347
_refine_ls_wR_factor_ref          0.0975
_refine_ls_wR_factor_gt           0.0937
_refine_ls_goodness_of_fit_ref    1.045
_refine_ls_restrained_S_all       1.045
_refine_ls_shift/su_max           0.001
_refine_ls_shift/su_mean          0.000
 
loop_
 _atom_site_label
 _atom_site_type_symbol
 _atom_site_fract_x
 _atom_site_fract_y
 _atom_site_fract_z
 _atom_site_U_iso_or_equiv
 _atom_site_adp_type
 _atom_site_occupancy
 _atom_site_site_symmetry_order  
 _atom_site_calc_flag
 _atom_site_refinement_flags_posn
 _atom_site_refinement_flags_adp
 _atom_site_refinement_flags_occupancy
 _atom_site_disorder_assembly
 _atom_site_disorder_group
C1 C 0.59446(10) 0.03908(10) 0.15410(8) 0.02107(17) Uani 1 1 d . . . . .
C2 C 0.49944(11) -0.05802(11) 0.22576(8) 0.02372(19) Uani 1 1 d . . . . .
H2A H 0.437866 -0.033172 0.286466 0.028 Uiso 1 1 calc R U . . .
C3 C 0.49815(12) -0.19205(11) 0.20516(9) 0.0266(2) Uani 1 1 d . . . . .
H3A H 0.432891 -0.259739 0.251589 0.032 Uiso 1 1 calc R U . . .
C4 C 0.59107(13) -0.23018(11) 0.11723(10) 0.0296(2) Uani 1 1 d . . . . .
H4A H 0.588372 -0.323191 0.105484 0.036 Uiso 1 1 calc R U . . .
C5 C 0.68674(12) -0.13362(11) 0.04733(9) 0.0278(2) Uani 1 1 d . . . . .
H5A H 0.749794 -0.159974 -0.011862 0.033 Uiso 1 1 calc R U . . .
C6 C 0.68919(11) 0.00321(10) 0.06514(8) 0.02209(18) Uani 1 1 d . . . . .
C7 C 0.76864(11) 0.12941(11) 0.00814(8) 0.02275(18) Uani 1 1 d . . . . .
C8 C 0.87956(12) 0.15991(12) -0.08192(9) 0.0286(2) Uani 1 1 d . . . . .
H8A H 0.917338 0.088590 -0.119266 0.034 Uiso 1 1 calc R U . . .
C9 C 0.93324(12) 0.29573(13) -0.11560(9) 0.0313(2) Uani 1 1 d . . . . .
H9A H 1.008438 0.317650 -0.176497 0.038 Uiso 1 1 calc R U . . .
C10 C 0.87750(12) 0.40104(12) -0.06056(9) 0.0295(2) Uani 1 1 d . . . . .
H10A H 0.915602 0.493530 -0.085291 0.035 Uiso 1 1 calc R U . . .
C11 C 0.76796(12) 0.37370(11) 0.02923(9) 0.0258(2) Uani 1 1 d . . . . .
H11A H 0.730464 0.445581 0.066044 0.031 Uiso 1 1 calc R U . . .
C12 C 0.71547(11) 0.23699(10) 0.06301(8) 0.02204(18) Uani 1 1 d . . . . .
N1 N 0.61116(9) 0.18071(9) 0.15253(7) 0.02259(16) Uani 1 1 d . . . . .
C13 C 0.53430(11) 0.25453(10) 0.23007(8) 0.02178(18) Uani 1 1 d . . . . .
C14 C 0.55396(11) 0.21585(11) 0.34920(9) 0.02445(19) Uani 1 1 d . . . . .
H14A H 0.619520 0.141282 0.378248 0.029 Uiso 1 1 calc R U . . .
C15 C 0.47813(11) 0.28586(11) 0.42542(8) 0.02388(19) Uani 1 1 d . . . . .
H15A H 0.492456 0.258647 0.506432 0.029 Uiso 1 1 calc R U . . .
C16 C 0.38054(10) 0.39626(10) 0.38487(8) 0.02044(17) Uani 1 1 d . . . . .
C17 C 0.36328(12) 0.43459(11) 0.26499(8) 0.02469(19) Uani 1 1 d . . . . .
H17A H 0.298863 0.509953 0.235359 0.030 Uiso 1 1 calc R U . . .
C18 C 0.43891(12) 0.36417(11) 0.18833(9) 0.0261(2) Uani 1 1 d . . . . .
H18A H 0.425232 0.391205 0.107197 0.031 Uiso 1 1 calc R U . . .
C19 C 0.29907(10) 0.46777(10) 0.46665(8) 0.02058(17) Uani 1 1 d . . . . .
S1 S 0.17541(3) 0.60416(2) 0.42519(2) 0.02127(7) Uani 1 1 d . . . . .
C20 C 0.30140(11) 0.43868(11) 0.58593(8) 0.02454(19) Uani 1 1 d . . . . .
H20A H 0.362608 0.366700 0.626372 0.029 Uiso 1 1 calc R U . . .
N2 N 0.21200(10) 0.51765(9) 0.64380(7) 0.02434(17) Uani 1 1 d . . . . .
C21 C 0.13851(10) 0.61113(10) 0.57056(8) 0.01973(17) Uani 1 1 d . . . . .
C22 C 0.03892(10) 0.71249(10) 0.61264(8) 0.02026(17) Uani 1 1 d . . . . .
C23 C 0.04026(11) 0.71509(11) 0.73065(8) 0.02405(19) Uani 1 1 d . . . . .
H23A H 0.103656 0.652559 0.778326 0.029 Uiso 1 1 calc R U . . .
C24 C -0.04846(12) 0.80644(12) 0.77960(9) 0.0279(2) Uani 1 1 d . . . . .
H24A H -0.045820 0.806688 0.859818 0.034 Uiso 1 1 calc R U . . .
C25 C -0.14128(12) 0.89762(12) 0.71007(10) 0.0297(2) Uani 1 1 d . . . . .
H25A H -0.202598 0.960525 0.743043 0.036 Uiso 1 1 calc R U . . .
C26 C -0.14537(11) 0.89777(11) 0.59275(9) 0.0263(2) Uani 1 1 d . . . . .
H26A H -0.209169 0.960754 0.545865 0.032 Uiso 1 1 calc R U . . .
C27 C -0.05563(10) 0.80527(10) 0.54345(8) 0.02174(18) Uani 1 1 d . . . . .
O1 O -0.05239(8) 0.79836(8) 0.42934(6) 0.02586(15) Uani 1 1 d . . . . .
C28 C -0.15521(12) 0.88340(12) 0.35820(9) 0.0295(2) Uani 1 1 d . . . . .
H28A H -0.147857 0.862007 0.280849 0.044 Uiso 1 1 calc R U . . .
H28B H -0.134733 0.983412 0.350063 0.044 Uiso 1 1 calc R U . . .
H28C H -0.253404 0.862973 0.395020 0.044 Uiso 1 1 calc R U . . .
 
loop_
 _atom_site_aniso_label
 _atom_site_aniso_U_11
 _atom_site_aniso_U_22
 _atom_site_aniso_U_33
 _atom_site_aniso_U_23
 _atom_site_aniso_U_13
 _atom_site_aniso_U_12
C1 0.0223(4) 0.0217(4) 0.0196(4) -0.0057(3) -0.0023(3) 0.0038(3)
C2 0.0224(4) 0.0254(5) 0.0224(4) -0.0043(3) -0.0010(3) 0.0031(3)
C3 0.0280(5) 0.0242(5) 0.0266(5) -0.0032(4) -0.0034(4) 0.0001(4)
C4 0.0372(6) 0.0225(5) 0.0303(5) -0.0085(4) -0.0039(4) 0.0025(4)
C5 0.0328(5) 0.0272(5) 0.0249(5) -0.0104(4) -0.0004(4) 0.0048(4)
C6 0.0237(4) 0.0247(4) 0.0184(4) -0.0065(3) -0.0019(3) 0.0033(3)
C7 0.0232(4) 0.0273(5) 0.0182(4) -0.0063(3) -0.0018(3) 0.0019(4)
C8 0.0285(5) 0.0372(6) 0.0207(4) -0.0090(4) 0.0014(4) 0.0006(4)
C9 0.0298(5) 0.0412(6) 0.0209(4) -0.0036(4) 0.0013(4) -0.0045(4)
C10 0.0320(5) 0.0314(5) 0.0228(4) 0.0003(4) -0.0053(4) -0.0057(4)
C11 0.0298(5) 0.0251(5) 0.0224(4) -0.0040(3) -0.0054(4) 0.0003(4)
C12 0.0230(4) 0.0254(4) 0.0175(4) -0.0047(3) -0.0024(3) 0.0021(3)
N1 0.0252(4) 0.0219(4) 0.0207(4) -0.0066(3) 0.0020(3) 0.0023(3)
C13 0.0233(4) 0.0214(4) 0.0213(4) -0.0073(3) 0.0000(3) 0.0019(3)
C14 0.0253(5) 0.0252(5) 0.0227(4) -0.0059(3) -0.0022(3) 0.0066(4)
C15 0.0260(5) 0.0258(5) 0.0193(4) -0.0048(3) -0.0021(3) 0.0053(4)
C16 0.0212(4) 0.0198(4) 0.0209(4) -0.0062(3) -0.0009(3) 0.0009(3)
C17 0.0306(5) 0.0228(4) 0.0213(4) -0.0066(3) -0.0043(4) 0.0079(4)
C18 0.0333(5) 0.0259(5) 0.0195(4) -0.0067(3) -0.0037(4) 0.0069(4)
C19 0.0218(4) 0.0196(4) 0.0206(4) -0.0056(3) -0.0013(3) 0.0015(3)
S1 0.02319(12) 0.02352(12) 0.01668(11) -0.00477(8) -0.00076(8) 0.00476(8)
C20 0.0300(5) 0.0231(4) 0.0208(4) -0.0059(3) -0.0038(4) 0.0066(4)
N2 0.0297(4) 0.0238(4) 0.0195(4) -0.0056(3) -0.0024(3) 0.0052(3)
C21 0.0210(4) 0.0205(4) 0.0177(4) -0.0049(3) -0.0004(3) 0.0002(3)
C22 0.0199(4) 0.0214(4) 0.0196(4) -0.0058(3) 0.0012(3) -0.0004(3)
C23 0.0251(5) 0.0275(5) 0.0196(4) -0.0064(3) 0.0000(3) 0.0017(4)
C24 0.0268(5) 0.0354(5) 0.0236(4) -0.0126(4) 0.0018(4) 0.0018(4)
C25 0.0237(5) 0.0350(5) 0.0338(5) -0.0169(4) 0.0017(4) 0.0045(4)
C26 0.0215(4) 0.0280(5) 0.0306(5) -0.0095(4) -0.0028(4) 0.0045(4)
C27 0.0205(4) 0.0233(4) 0.0216(4) -0.0062(3) 0.0000(3) -0.0002(3)
O1 0.0275(4) 0.0302(4) 0.0202(3) -0.0063(3) -0.0051(3) 0.0077(3)
C28 0.0285(5) 0.0322(5) 0.0262(5) -0.0029(4) -0.0068(4) 0.0050(4)
 
_geom_special_details
;
 All esds (except the esd in the dihedral angle between two l.s. planes)
 are estimated using the full covariance matrix.  The cell esds are taken
 into account individually in the estimation of esds in distances, angles
 and torsion angles; correlations between esds in cell parameters are only
 used when they are defined by crystal symmetry.  An approximate (isotropic)
 treatment of cell esds is used for estimating esds involving l.s. planes.
;
 
loop_
 _geom_bond_atom_site_label_1
 _geom_bond_atom_site_label_2
 _geom_bond_distance
 _geom_bond_site_symmetry_2
 _geom_bond_publ_flag
C1 N1 1.3896(12) . ?
C1 C2 1.3934(14) . ?
C1 C6 1.4126(13) . ?
C2 C3 1.3843(14) . ?
C2 H2A 0.9500 . ?
C3 C4 1.4034(15) . ?
C3 H3A 0.9500 . ?
C4 C5 1.3860(15) . ?
C4 H4A 0.9500 . ?
C5 C6 1.3990(14) . ?
C5 H5A 0.9500 . ?
C6 C7 1.4477(14) . ?
C7 C8 1.4019(14) . ?
C7 C12 1.4120(13) . ?
C8 C9 1.3860(16) . ?
C8 H8A 0.9500 . ?
C9 C10 1.4019(17) . ?
C9 H9A 0.9500 . ?
C10 C11 1.3898(15) . ?
C10 H10A 0.9500 . ?
C11 C12 1.3898(14) . ?
C11 H11A 0.9500 . ?
C12 N1 1.3947(12) . ?
N1 C13 1.4250(12) . ?
C13 C18 1.3882(14) . ?
C13 C14 1.3938(13) . ?
C14 C15 1.3860(13) . ?
C14 H14A 0.9500 . ?
C15 C16 1.4032(13) . ?
C15 H15A 0.9500 . ?
C16 C17 1.3978(13) . ?
C16 C19 1.4658(12) . ?
C17 C18 1.3916(13) . ?
C17 H17A 0.9500 . ?
C18 H18A 0.9500 . ?
C19 C20 1.3718(13) . ?
C19 S1 1.7332(10) . ?
S1 C21 1.7391(9) . ?
C20 N2 1.3624(12) . ?
C20 H20A 0.9500 . ?
N2 C21 1.3142(12) . ?
C21 C22 1.4725(13) . ?
C22 C23 1.4005(13) . ?
C22 C27 1.4035(13) . ?
C23 C24 1.3845(14) . ?
C23 H23A 0.9500 . ?
C24 C25 1.3875(16) . ?
C24 H24A 0.9500 . ?
C25 C26 1.3885(15) . ?
C25 H25A 0.9500 . ?
C26 C27 1.3999(13) . ?
C26 H26A 0.9500 . ?
C27 O1 1.3624(11) . ?
O1 C28 1.4321(12) . ?
C28 H28A 0.9800 . ?
C28 H28B 0.9800 . ?
C28 H28C 0.9800 . ?
 
loop_
 _geom_angle_atom_site_label_1
 _geom_angle_atom_site_label_2
 _geom_angle_atom_site_label_3
 _geom_angle
 _geom_angle_site_symmetry_1
 _geom_angle_site_symmetry_3
 _geom_angle_publ_flag
N1 C1 C2 128.75(9) . . ?
N1 C1 C6 109.13(8) . . ?
C2 C1 C6 122.09(9) . . ?
C3 C2 C1 117.48(9) . . ?
C3 C2 H2A 121.3 . . ?
C1 C2 H2A 121.3 . . ?
C2 C3 C4 121.48(10) . . ?
C2 C3 H3A 119.3 . . ?
C4 C3 H3A 119.3 . . ?
C5 C4 C3 120.71(10) . . ?
C5 C4 H4A 119.6 . . ?
C3 C4 H4A 119.6 . . ?
C4 C5 C6 119.09(9) . . ?
C4 C5 H5A 120.5 . . ?
C6 C5 H5A 120.5 . . ?
C5 C6 C1 119.13(9) . . ?
C5 C6 C7 134.11(9) . . ?
C1 C6 C7 106.73(8) . . ?
C8 C7 C12 119.37(10) . . ?
C8 C7 C6 134.00(10) . . ?
C12 C7 C6 106.62(8) . . ?
C9 C8 C7 118.96(10) . . ?
C9 C8 H8A 120.5 . . ?
C7 C8 H8A 120.5 . . ?
C8 C9 C10 120.55(10) . . ?
C8 C9 H9A 119.7 . . ?
C10 C9 H9A 119.7 . . ?
C11 C10 C9 121.73(10) . . ?
C11 C10 H10A 119.1 . . ?
C9 C10 H10A 119.1 . . ?
C10 C11 C12 117.34(10) . . ?
C10 C11 H11A 121.3 . . ?
C12 C11 H11A 121.3 . . ?
C11 C12 N1 128.88(9) . . ?
C11 C12 C7 122.04(9) . . ?
N1 C12 C7 109.06(9) . . ?
C1 N1 C12 108.43(8) . . ?
C1 N1 C13 125.29(8) . . ?
C12 N1 C13 126.29(8) . . ?
C18 C13 C14 119.50(9) . . ?
C18 C13 N1 120.66(9) . . ?
C14 C13 N1 119.84(9) . . ?
C15 C14 C13 120.19(9) . . ?
C15 C14 H14A 119.9 . . ?
C13 C14 H14A 119.9 . . ?
C14 C15 C16 121.08(9) . . ?
C14 C15 H15A 119.5 . . ?
C16 C15 H15A 119.5 . . ?
C17 C16 C15 117.95(9) . . ?
C17 C16 C19 121.51(9) . . ?
C15 C16 C19 120.54(8) . . ?
C18 C17 C16 121.08(9) . . ?
C18 C17 H17A 119.5 . . ?
C16 C17 H17A 119.5 . . ?
C13 C18 C17 120.19(9) . . ?
C13 C18 H18A 119.9 . . ?
C17 C18 H18A 119.9 . . ?
C20 C19 C16 127.87(9) . . ?
C20 C19 S1 108.16(7) . . ?
C16 C19 S1 123.94(7) . . ?
C19 S1 C21 90.06(4) . . ?
N2 C20 C19 117.02(9) . . ?
N2 C20 H20A 121.5 . . ?
C19 C20 H20A 121.5 . . ?
C21 N2 C20 111.00(8) . . ?
N2 C21 C22 120.82(8) . . ?
N2 C21 S1 113.76(7) . . ?
C22 C21 S1 125.40(7) . . ?
C23 C22 C27 118.46(9) . . ?
C23 C22 C21 116.70(9) . . ?
C27 C22 C21 124.84(8) . . ?
C24 C23 C22 121.69(10) . . ?
C24 C23 H23A 119.2 . . ?
C22 C23 H23A 119.2 . . ?
C23 C24 C25 119.19(9) . . ?
C23 C24 H24A 120.4 . . ?
C25 C24 H24A 120.4 . . ?
C24 C25 C26 120.61(9) . . ?
C24 C25 H25A 119.7 . . ?
C26 C25 H25A 119.7 . . ?
C25 C26 C27 120.11(10) . . ?
C25 C26 H26A 119.9 . . ?
C27 C26 H26A 119.9 . . ?
O1 C27 C26 124.06(9) . . ?
O1 C27 C22 115.99(8) . . ?
C26 C27 C22 119.95(9) . . ?
C27 O1 C28 117.61(8) . . ?
O1 C28 H28A 109.5 . . ?
O1 C28 H28B 109.5 . . ?
H28A C28 H28B 109.5 . . ?
O1 C28 H28C 109.5 . . ?
H28A C28 H28C 109.5 . . ?
H28B C28 H28C 109.5 . . ?
 
loop_
 _geom_torsion_atom_site_label_1
 _geom_torsion_atom_site_label_2
 _geom_torsion_atom_site_label_3
 _geom_torsion_atom_site_label_4
 _geom_torsion
 _geom_torsion_site_symmetry_1
 _geom_torsion_site_symmetry_2
 _geom_torsion_site_symmetry_3
 _geom_torsion_site_symmetry_4
 _geom_torsion_publ_flag
N1 C1 C2 C3 176.29(10) . . . . ?
C6 C1 C2 C3 -1.47(15) . . . . ?
C1 C2 C3 C4 1.38(15) . . . . ?
C2 C3 C4 C5 -0.52(17) . . . . ?
C3 C4 C5 C6 -0.30(16) . . . . ?
C4 C5 C6 C1 0.21(15) . . . . ?
C4 C5 C6 C7 -177.56(11) . . . . ?
N1 C1 C6 C5 -177.45(9) . . . . ?
C2 C1 C6 C5 0.70(15) . . . . ?
N1 C1 C6 C7 0.87(11) . . . . ?
C2 C1 C6 C7 179.03(9) . . . . ?
C5 C6 C7 C8 -4.7(2) . . . . ?
C1 C6 C7 C8 177.37(11) . . . . ?
C5 C6 C7 C12 176.34(11) . . . . ?
C1 C6 C7 C12 -1.62(10) . . . . ?
C12 C7 C8 C9 -0.65(15) . . . . ?
C6 C7 C8 C9 -179.54(11) . . . . ?
C7 C8 C9 C10 -0.03(16) . . . . ?
C8 C9 C10 C11 0.28(17) . . . . ?
C9 C10 C11 C12 0.17(16) . . . . ?
C10 C11 C12 N1 177.30(10) . . . . ?
C10 C11 C12 C7 -0.87(15) . . . . ?
C8 C7 C12 C11 1.13(15) . . . . ?
C6 C7 C12 C11 -179.70(9) . . . . ?
C8 C7 C12 N1 -177.36(9) . . . . ?
C6 C7 C12 N1 1.80(11) . . . . ?
C2 C1 N1 C12 -177.76(10) . . . . ?
C6 C1 N1 C12 0.24(11) . . . . ?
C2 C1 N1 C13 2.43(16) . . . . ?
C6 C1 N1 C13 -179.58(9) . . . . ?
C11 C12 N1 C1 -179.65(10) . . . . ?
C7 C12 N1 C1 -1.29(11) . . . . ?
C11 C12 N1 C13 0.16(17) . . . . ?
C7 C12 N1 C13 178.52(9) . . . . ?
C1 N1 C13 C18 -115.21(11) . . . . ?
C12 N1 C13 C18 65.01(14) . . . . ?
C1 N1 C13 C14 64.28(14) . . . . ?
C12 N1 C13 C14 -115.50(11) . . . . ?
C18 C13 C14 C15 0.38(16) . . . . ?
N1 C13 C14 C15 -179.12(9) . . . . ?
C13 C14 C15 C16 0.06(16) . . . . ?
C14 C15 C16 C17 -0.69(15) . . . . ?
C14 C15 C16 C19 178.90(9) . . . . ?
C15 C16 C17 C18 0.91(15) . . . . ?
C19 C16 C17 C18 -178.68(9) . . . . ?
C14 C13 C18 C17 -0.16(16) . . . . ?
N1 C13 C18 C17 179.33(9) . . . . ?
C16 C17 C18 C13 -0.49(16) . . . . ?
C17 C16 C19 C20 177.73(10) . . . . ?
C15 C16 C19 C20 -1.85(16) . . . . ?
C17 C16 C19 S1 0.03(14) . . . . ?
C15 C16 C19 S1 -179.55(8) . . . . ?
C20 C19 S1 C21 0.34(8) . . . . ?
C16 C19 S1 C21 178.43(8) . . . . ?
C16 C19 C20 N2 -178.00(9) . . . . ?
S1 C19 C20 N2 -0.01(12) . . . . ?
C19 C20 N2 C21 -0.48(13) . . . . ?
C20 N2 C21 C22 -177.55(9) . . . . ?
C20 N2 C21 S1 0.74(11) . . . . ?
C19 S1 C21 N2 -0.64(8) . . . . ?
C19 S1 C21 C22 177.56(9) . . . . ?
N2 C21 C22 C23 7.46(14) . . . . ?
S1 C21 C22 C23 -170.63(7) . . . . ?
N2 C21 C22 C27 -172.60(9) . . . . ?
S1 C21 C22 C27 9.32(14) . . . . ?
C27 C22 C23 C24 -0.17(15) . . . . ?
C21 C22 C23 C24 179.78(9) . . . . ?
C22 C23 C24 C25 0.11(16) . . . . ?
C23 C24 C25 C26 -0.09(17) . . . . ?
C24 C25 C26 C27 0.13(17) . . . . ?
C25 C26 C27 O1 -179.92(10) . . . . ?
C25 C26 C27 C22 -0.18(15) . . . . ?
C23 C22 C27 O1 179.95(8) . . . . ?
C21 C22 C27 O1 0.01(14) . . . . ?
C23 C22 C27 C26 0.20(14) . . . . ?
C21 C22 C27 C26 -179.75(9) . . . . ?
C26 C27 O1 C28 -5.03(14) . . . . ?
C22 C27 O1 C28 175.23(9) . . . . ?
 
_refine_diff_density_max    0.316
_refine_diff_density_min   -0.353
_refine_diff_density_rms    0.058

_shelx_res_file
;
TITL JB_10c_150K_a.res in P-1
    JB_10c_150K_a.res
    created by SHELXL-2018/3 at 13:45:46 on 17-May-2023
REM Old TITL JB_10C_150K in P-1

REM SHELXT solution in P-1
REM R1 0.096,  Rweak 0.004,  Alpha 0.037,  Orientation as input
REM Formula found by SHELXT:  C28 N2 O S

CELL  0.7288   9.2508   9.7467  11.8070   76.458   85.318   88.153
ZERR   2.000   0.0010   0.0011   0.0013    0.004    0.004    0.004
LATT  1
SFAC C H N O S
DISP    C     0.00337    0.00172        11.92
DISP    H     0.00000    0.00000         0.67
DISP    N     0.00654    0.00351        20.58
DISP    O     0.01151    0.00644        34.18
DISP    S     0.12997    0.13093       564.08
UNIT 56 40 4 2 2

ACTA

TEMP -123
SIZE 0.230 0.090 0.080

REM Colourless Block

L.S. 10
BOND $H
CONF
FMAP 2
PLAN 20

WGHT    0.048200    0.290100
FVAR       0.58573
C1    1    0.594464    0.039083    0.154097    11.00000    0.02227    0.02167 =
         0.01957   -0.00568   -0.00230    0.00375
C2    1    0.499438   -0.058015    0.225763    11.00000    0.02236    0.02543 =
         0.02240   -0.00428   -0.00105    0.00311
AFIX  43
H2A   2    0.437866   -0.033172    0.286466    11.00000   -1.20000
AFIX   0
C3    1    0.498148   -0.192049    0.205159    11.00000    0.02799    0.02416 =
         0.02656   -0.00317   -0.00340    0.00009
AFIX  43
H3A   2    0.432891   -0.259739    0.251589    11.00000   -1.20000
AFIX   0
C4    1    0.591073   -0.230183    0.117226    11.00000    0.03723    0.02246 =
         0.03027   -0.00846   -0.00392    0.00249
AFIX  43
H4A   2    0.588372   -0.323191    0.105484    11.00000   -1.20000
AFIX   0
C5    1    0.686744   -0.133615    0.047329    11.00000    0.03283    0.02721 =
         0.02494   -0.01044   -0.00036    0.00478
AFIX  43
H5A   2    0.749794   -0.159974   -0.011862    11.00000   -1.20000
AFIX   0
C6    1    0.689190    0.003213    0.065136    11.00000    0.02367    0.02475 =
         0.01841   -0.00653   -0.00186    0.00332
C7    1    0.768636    0.129408    0.008141    11.00000    0.02319    0.02727 =
         0.01819   -0.00630   -0.00180    0.00186
C8    1    0.879559    0.159906   -0.081916    11.00000    0.02850    0.03723 =
         0.02068   -0.00904    0.00143    0.00063
AFIX  43
H8A   2    0.917338    0.088590   -0.119266    11.00000   -1.20000
AFIX   0
C9    1    0.933240    0.295731   -0.115601    11.00000    0.02976    0.04124 =
         0.02089   -0.00357    0.00127   -0.00447
AFIX  43
H9A   2    1.008438    0.317650   -0.176497    11.00000   -1.20000
AFIX   0
C10   1    0.877499    0.401044   -0.060561    11.00000    0.03202    0.03136 =
         0.02281    0.00028   -0.00526   -0.00568
AFIX  43
H10A  2    0.915602    0.493530   -0.085291    11.00000   -1.20000
AFIX   0
C11   1    0.767961    0.373698    0.029228    11.00000    0.02980    0.02512 =
         0.02239   -0.00403   -0.00540    0.00035
AFIX  43
H11A  2    0.730464    0.445581    0.066044    11.00000   -1.20000
AFIX   0
C12   1    0.715467    0.236985    0.063010    11.00000    0.02304    0.02544 =
         0.01750   -0.00472   -0.00236    0.00212
N1    3    0.611159    0.180705    0.152531    11.00000    0.02520    0.02185 =
         0.02073   -0.00660    0.00200    0.00228
C13   1    0.534303    0.254531    0.230073    11.00000    0.02330    0.02142 =
         0.02134   -0.00728    0.00000    0.00191
C14   1    0.553957    0.215849    0.349203    11.00000    0.02525    0.02517 =
         0.02269   -0.00588   -0.00219    0.00655
AFIX  43
H14A  2    0.619520    0.141282    0.378248    11.00000   -1.20000
AFIX   0
C15   1    0.478126    0.285857    0.425418    11.00000    0.02604    0.02576 =
         0.01933   -0.00484   -0.00209    0.00527
AFIX  43
H15A  2    0.492456    0.258647    0.506432    11.00000   -1.20000
AFIX   0
C16   1    0.380538    0.396263    0.384866    11.00000    0.02115    0.01984 =
         0.02086   -0.00621   -0.00091    0.00087
C17   1    0.363282    0.434592    0.264986    11.00000    0.03057    0.02283 =
         0.02126   -0.00662   -0.00434    0.00787
AFIX  43
H17A  2    0.298863    0.509953    0.235359    11.00000   -1.20000
AFIX   0
C18   1    0.438915    0.364172    0.188328    11.00000    0.03331    0.02592 =
         0.01952   -0.00668   -0.00372    0.00694
AFIX  43
H18A  2    0.425232    0.391205    0.107197    11.00000   -1.20000
AFIX   0
C19   1    0.299070    0.467770    0.466649    11.00000    0.02183    0.01956 =
         0.02061   -0.00556   -0.00125    0.00154
S1    5    0.175414    0.604163    0.425190    11.00000    0.02319    0.02352 =
         0.01668   -0.00477   -0.00076    0.00476
C20   1    0.301398    0.438683    0.585932    11.00000    0.03001    0.02310 =
         0.02075   -0.00586   -0.00381    0.00655
AFIX  43
H20A  2    0.362608    0.366700    0.626372    11.00000   -1.20000
AFIX   0
N2    3    0.212000    0.517647    0.643804    11.00000    0.02972    0.02381 =
         0.01950   -0.00561   -0.00236    0.00522
C21   1    0.138515    0.611126    0.570557    11.00000    0.02099    0.02050 =
         0.01769   -0.00486   -0.00035    0.00021
C22   1    0.038925    0.712493    0.612638    11.00000    0.01987    0.02136 =
         0.01961   -0.00578    0.00124   -0.00037
C23   1    0.040255    0.715085    0.730647    11.00000    0.02509    0.02747 =
         0.01959   -0.00637    0.00004    0.00166
AFIX  43
H23A  2    0.103656    0.652559    0.778326    11.00000   -1.20000
AFIX   0
C24   1   -0.048464    0.806439    0.779601    11.00000    0.02684    0.03542 =
         0.02363   -0.01257    0.00178    0.00177
AFIX  43
H24A  2   -0.045820    0.806688    0.859818    11.00000   -1.20000
AFIX   0
C25   1   -0.141282    0.897621    0.710073    11.00000    0.02372    0.03505 =
         0.03376   -0.01688    0.00170    0.00452
AFIX  43
H25A  2   -0.202598    0.960525    0.743043    11.00000   -1.20000
AFIX   0
C26   1   -0.145368    0.897771    0.592753    11.00000    0.02153    0.02804 =
         0.03063   -0.00955   -0.00278    0.00448
AFIX  43
H26A  2   -0.209169    0.960754    0.545865    11.00000   -1.20000
AFIX   0
C27   1   -0.055630    0.805267    0.543446    11.00000    0.02051    0.02328 =
         0.02160   -0.00616    0.00002   -0.00022
O1    4   -0.052386    0.798358    0.429342    11.00000    0.02745    0.03022 =
         0.02017   -0.00633   -0.00514    0.00765
C28   1   -0.155210    0.883399    0.358204    11.00000    0.02851    0.03223 =
         0.02622   -0.00288   -0.00679    0.00500
AFIX 137
H28A  2   -0.147857    0.862007    0.280849    11.00000   -1.50000
H28B  2   -0.134733    0.983412    0.350063    11.00000   -1.50000
H28C  2   -0.253404    0.862973    0.395020    11.00000   -1.50000

AFIX   0
HKLF 4


REM  JB_10c_150K_a.res in P-1
REM wR2 = 0.097459, GooF = S = 1.04550, Restrained GooF = 1.04550 for all data
REM R1 = 0.034745 for 5628 Fo > 4sig(Fo) and 0.039050 for all 6311 data
REM 290 parameters refined using 0 restraints

END

WGHT      0.0482      0.2901

REM Highest difference peak  0.316,  deepest hole -0.353,  1-sigma level  0.058
Q1    1   0.5356 -0.0082  0.1812  11.00000  0.05    0.32
Q2    1   0.3060  0.4531  0.5236  11.00000  0.05    0.31
Q3    1   0.8235  0.1466 -0.0355  11.00000  0.05    0.31
Q4    1   0.6361 -0.1767  0.0790  11.00000  0.05    0.30
Q5    1   0.6354  0.0208  0.1060  11.00000  0.05    0.28
Q6    1   0.5449  0.2450  0.2869  11.00000  0.05    0.28
Q7    1   0.0378  0.7133  0.6713  11.00000  0.05    0.27
Q8    1   0.4323  0.3464  0.4064  11.00000  0.05    0.27
Q9    1   0.5492 -0.2033  0.1561  11.00000  0.05    0.27
Q10   1   0.4787  0.3031  0.2142  11.00000  0.05    0.27
Q11   1   0.7400  0.0576  0.0373  11.00000  0.05    0.26
Q12   1   0.7341  0.1908  0.0238  11.00000  0.05    0.26
Q13   1   0.7398  0.3040  0.0432  11.00000  0.05    0.26
Q14   1  -0.0947  0.8621  0.5643  11.00000  0.05    0.26
Q15   1   0.0810  0.6666  0.5885  11.00000  0.05    0.26
Q16   1   0.3789  0.4145  0.3265  11.00000  0.05    0.24
Q17   1   0.6642  0.2196  0.1041  11.00000  0.05    0.24
Q18   1   0.6894 -0.0651  0.0526  11.00000  0.05    0.23
Q19   1   0.5077 -0.1215  0.2117  11.00000  0.05    0.23
Q20   1   0.3430  0.4293  0.4334  11.00000  0.05    0.22
;
_shelx_res_checksum   57493

_shelx_hkl_file
;
  -1   0   0    2.90    0.20
  -1   0   0    2.90    0.20
  -1   0   0    3.10    0.20
  -1   0   0    3.40    0.20
  -1   0   0    3.40    0.20
  -1   0   0    3.50    0.20
   1   0   0    3.70    0.20
  -2   0   0  121.99    5.60
  -2   0   0  124.39    5.60
  -2   0   0  126.69    5.60
  -2   0   0  116.79    5.60
  -2   0   0  120.99    5.60
  -2   0   0  121.99    5.60
  -2   0   0  128.99    5.60
  -2   0   0  125.19    5.70
   2   0   0  120.19    5.60
   2   0   0  118.49    5.60
   2   0   0  120.19    5.60
  -3   0   0  331.37   14.30
  -3   0   0  306.87   14.20
  -3   0   0  316.17   14.40
  -3   0   0  312.87   14.20
  -3   0   0  316.67   14.30
  -3   0   0  319.07   14.30
  -3   0   0  309.77   14.20
  -3   0   0  305.87   14.30
   3   0   0  308.67   14.30
   3   0   0  321.27   14.30
   3   0   0  311.57   14.20
   3   0   0  301.27   14.30
  -4   0   0   28.30    1.50
  -4   0   0   26.30    1.30
  -4   0   0   26.50    1.40
  -4   0   0   26.20    1.40
  -4   0   0   27.00    1.60
  -4   0   0   27.10    1.40
  -4   0   0   24.90    1.50
  -4   0   0   25.90    1.30
   4   0   0   25.10    1.30
   4   0   0   25.40    1.40
   4   0   0   27.50    1.50
   4   0   0   24.20    1.50
  -5   0   0    3.30    0.30
  -5   0   0    2.80    0.50
  -5   0   0    4.30    0.50
  -5   0   0    4.00    0.70
  -5   0   0    3.20    0.50
  -5   0   0    3.50    0.40
  -5   0   0    3.80    0.50
  -5   0   0    3.50    0.50
   5   0   0    3.00    0.40
   5   0   0    3.70    0.60
   5   0   0    3.60    0.40
   5   0   0    4.00    0.60
  -6   0   0   43.60    2.20
  -6   0   0   44.80    2.40
  -6   0   0   43.00    2.30
  -6   0   0   43.10    2.10
  -6   0   0   45.90    2.60
  -6   0   0   42.10    2.20
  -6   0   0   44.50    2.40
  -6   0   0   43.70    2.50
   6   0   0   44.90    2.50
   6   0   0   45.50    2.40
   6   0   0   41.80    2.30
   6   0   0   44.50    2.20
  -7   0   0    6.70    0.80
  -7   0   0    5.00    0.50
  -7   0   0    4.70    0.90
  -7   0   0    5.50    0.50
  -7   0   0    4.60    0.60
  -7   0   0    5.20    0.90
  -7   0   0    5.80    0.70
   7   0   0    5.70    0.90
   7   0   0    5.90    0.60
   7   0   0    5.30    1.00
  -8   0   0   30.90    1.80
  -8   0   0   37.20    2.40
  -8   0   0   30.50    2.20
  -8   0   0   36.10    2.10
  -8   0   0   32.50    2.00
   8   0   0   33.70    2.10
   8   0   0   36.00    2.40
   8   0   0   34.90    1.80
  -9   0   0  177.38    8.70
  -9   0   0  161.98    8.40
  -9   0   0  175.58    8.50
   9   0   0  171.38    8.40
   9   0   0  178.28    8.10
   9   0   0  178.18    8.80
 -10   0   0    7.80    1.40
 -10   0   0    5.80    0.80
  10   0   0    6.40    1.50
  10   0   0    5.20    0.70
  10   0   0    5.30    0.90
 -11   0   0   84.39    4.70
 -11   0   0   73.59    4.20
  11   0   0   74.59    3.80
  11   0   0   72.39    4.80
 -12   0   0   22.00    2.10
 -12   0   0   20.10    1.70
  12   0   0   21.70    1.40
  12   0   0   17.50    2.90
 -13   0   0    4.30    1.30
  13   0   0    1.10    2.00
  13  -1   0    2.20    1.90
 -13   1   0    3.40    1.20
 -13   1   0    2.70    0.50
  12  -1   0    1.90    1.70
 -12   1   0    1.60    0.90
 -12   1   0    1.30    0.60
  11  -1   0   93.79    5.90
 -11   1   0  100.39    5.60
 -11   1   0   98.29    5.20
  10  -1   0   -0.60    0.60
  10  -1   0   -0.10    0.30
  10  -1   0   -0.50    1.20
 -10   1   0    0.10    0.40
 -10   1   0   -0.30    0.50
   9  -1   0    1.20    0.40
   9  -1   0    1.50    1.20
   9  -1   0    0.80    0.60
  -9   1   0    0.90    0.50
  -9   1   0    1.20    0.70
  -9   1   0    2.00    0.50
   8  -1   0   39.30    2.00
   8  -1   0   42.10    2.80
   8  -1   0   41.60    2.40
  -8   1   0   35.00    2.10
  -8   1   0   41.90    2.60
  -8   1   0   35.10    2.40
  -8   1   0   40.70    2.30
   7  -1   0    9.90    0.70
   7  -1   0    9.80    1.50
   7  -1   0    9.10    1.40
  -7   1   0   10.10    0.90
  -7   1   0    7.90    1.00
  -7   1   0    8.90    0.80
  -7   1   0    9.40    1.20
  -7   1   0    8.90    0.60
  -7   1   0   10.30    0.90
   6  -1   0    2.00    0.30
   6  -1   0    2.20    0.80
   6  -1   0    1.90    0.60
  -6   1   0    2.20    0.30
  -6   1   0    1.70    0.30
  -6   1   0    2.10    0.60
  -6   1   0    2.20    0.40
  -6   1   0    2.20    0.50
  -6   1   0    2.20    0.50
  -6   1   0    1.70    0.40
  -6   1   0    1.50    0.40
  -6   1   0    1.20    0.30
   5  -1   0  109.49    5.40
   5  -1   0  110.99    5.70
   5  -1   0  120.09    5.60
  -5   1   0  114.69    5.40
  -5   1   0  110.19    5.40
  -5   1   0  112.59    5.50
  -5   1   0  121.19    5.50
  -5   1   0  130.19    5.80
  -5   1   0  112.49    5.50
  -5   1   0  115.79    5.80
  -5   1   0  116.79    5.50
   4  -1   0  145.99    6.70
   4  -1   0  136.89    6.40
   4  -1   0  136.29    6.50
   4  -1   0  134.69    6.70
  -4   1   0  136.99    6.50
  -4   1   0  140.49    6.50
  -4   1   0  145.49    6.60
  -4   1   0  138.99    6.60
  -4   1   0  139.19    6.40
  -4   1   0  153.18    6.80
  -4   1   0  134.39    6.70
   3  -1   0   34.60    2.00
   3  -1   0   36.40    1.90
   3  -1   0   35.20    1.80
   3  -1   0   35.80    1.70
   3  -1   0   33.60    2.00
   3  -1   0   35.20    1.90
  -3   1   0   35.50    2.00
  -3   1   0   36.20    1.80
  -3   1   0   38.00    1.90
  -3   1   0   36.40    1.70
  -3   1   0   36.00    1.80
  -3   1   0   38.00    1.80
   2  -1   0   36.50    2.00
   2  -1   0   39.60    1.80
   2  -1   0   38.80    2.00
   2  -1   0   38.50    2.10
  -2   1   0   39.40    1.80
  -2   1   0   40.70    2.00
  -2   1   0   38.10    1.90
  -2   1   0   38.10    1.80
  -2   1   0   35.80    2.00
  -2   1   0   39.90    1.90
  -1   1   0  275.77   12.40
  -1   1   0  275.97   12.60
   0  -1   0   52.99    2.40
   0  -1   0   54.79    2.50
   0  -1   0   51.59    2.40
   0  -1   0   47.40    2.50
   0   1   0   57.99    2.50
   0   1   0   54.69    2.40
   0   1   0   54.99    2.40
   0   1   0   49.40    2.50
  -1  -1   0   59.99    2.70
  -1  -1   0   60.09    2.80
  -1  -1   0   58.69    2.80
  -1  -1   0   66.89    2.90
  -1  -1   0   59.49    2.70
   1   1   0   61.29    2.90
   1   1   0   60.09    2.80
   1   1   0   58.89    2.80
  -2  -1   0 1003.20   46.30
  -2  -1   0 1045.70   46.00
  -2  -1   0 1007.30   60.19
  -2  -1   0  888.31   62.29
   2   1   0 1126.09   69.59
  -3  -1   0   60.99    2.90
  -3  -1   0   62.09    2.80
  -3  -1   0   63.09    3.10
  -3  -1   0   62.79    3.00
  -3  -1   0   61.79    2.80
  -3  -1   0   64.89    3.00
   3   1   0   60.49    3.00
   3   1   0   64.49    3.00
   3   1   0   61.99    2.90
   3   1   0   61.59    3.00
   3   1   0   54.79    3.00
  -4  -1   0  108.49    5.00
  -4  -1   0  109.19    5.00
  -4  -1   0  108.29    5.20
  -4  -1   0  112.39    5.20
  -4  -1   0  112.19    5.00
  -4  -1   0  110.19    5.20
   4   1   0  106.59    5.20
   4   1   0  109.39    5.10
   4   1   0  109.29    5.20
   4   1   0  103.69    5.00
   4   1   0  108.19    5.20
   4   1   0  111.99    5.10
  -5  -1   0   38.90    2.10
  -5  -1   0   38.10    2.00
  -5  -1   0   36.70    1.80
  -5  -1   0   36.90    1.80
  -5  -1   0   37.50    1.80
  -5  -1   0   39.10    2.20
  -5  -1   0   39.80    2.10
   5   1   0   37.20    1.90
   5   1   0   36.80    2.00
   5   1   0   36.10    2.00
   5   1   0   36.70    2.10
   5   1   0   41.00    1.90
  -6  -1   0   13.80    1.20
  -6  -1   0   12.30    0.70
  -6  -1   0   13.60    1.10
  -6  -1   0   12.50    0.70
  -6  -1   0   13.20    0.80
  -6  -1   0   14.40    1.00
  -6  -1   0   13.50    1.20
  -6  -1   0   13.10    1.00
   6   1   0   13.00    1.10
   6   1   0   11.40    0.80
   6   1   0   13.70    0.90
   6   1   0   12.40    0.90
  -7  -1   0    0.40    0.30
  -7  -1   0   -0.30    0.30
  -7  -1   0    0.20    0.20
  -7  -1   0   -0.10    0.20
  -7  -1   0   -0.20    0.40
  -7  -1   0   -0.30    0.30
   7   1   0    0.00    0.20
   7   1   0    0.70    0.60
   7   1   0    0.10    0.30
  -8  -1   0   10.30    1.10
  -8  -1   0    9.10    0.70
  -8  -1   0   12.10    1.30
  -8  -1   0   10.20    1.00
  -8  -1   0   10.40    1.20
   8   1   0   10.90    0.80
   8   1   0    8.50    1.30
   8   1   0   11.50    0.90
  -9  -1   0   -0.30    0.20
  -9  -1   0   -0.10    0.50
  -9  -1   0    0.10    0.50
   9   1   0    0.00    0.80
   9   1   0    0.10    0.30
 -10  -1   0    1.30    0.50
 -10  -1   0    0.50    0.60
  10   1   0    0.50    1.10
  10   1   0    0.80    0.30
 -11  -1   0   27.80    1.90
 -11  -1   0   27.10    2.30
  11   1   0   22.60    2.60
  11   1   0   25.20    1.50
 -12  -1   0   35.90    2.70
 -12  -1   0   30.10    2.20
  12   1   0   30.90    1.80
  12   1   0   26.20    3.20
 -13  -1   0    3.40    0.90
 -13  -1   0    4.70    1.30
  13   1   0    5.50    0.70
  13   1   0    6.40    2.30
  12  -2   0    0.20    1.70
 -12   2   0    1.20    0.90
 -12   2   0    1.80    0.60
  11  -2   0   26.50    3.20
 -11   2   0   32.50    1.80
 -11   2   0   35.10    2.60
 -11   2   0   31.80    2.10
  10  -2   0   44.50    3.50
  10  -2   0   46.80    3.00
 -10   2   0   43.30    2.70
 -10   2   0   46.60    3.10
 -10   2   0   47.40    2.40
   9  -2   0   39.00    3.10
   9  -2   0   40.80    2.60
  -9   2   0   39.80    2.40
  -9   2   0   41.90    2.80
   8  -2   0  146.39    7.40
   8  -2   0  147.69    7.20
  -8   2   0  140.69    6.90
  -8   2   0  146.29    6.90
  -8   2   0  128.79    7.30
  -8   2   0  141.49    7.30
   7  -2   0  365.26   16.30
  -7   2   0  360.56   16.10
  -7   2   0  356.16   16.10
  -7   2   0  339.97   16.30
  -7   2   0  324.77   16.00
  -7   2   0  360.56   16.50
  -7   2   0  330.47   15.90
   6  -2   0  117.49    6.30
   6  -2   0  135.79    6.20
  -6   2   0  112.79    5.80
  -6   2   0  124.49    6.20
  -6   2   0  121.99    6.10
  -6   2   0  119.59    5.90
  -6   2   0  124.79    5.90
  -6   2   0  120.99    6.00
  -6   2   0  128.99    5.70
  -6   2   0  126.19    5.70
   5  -2   0   39.30    2.10
   5  -2   0   38.70    2.40
   5  -2   0   36.40    2.20
  -5   2   0   34.20    1.90
  -5   2   0   34.60    2.00
  -5   2   0   36.00    1.80
  -5   2   0   36.40    2.20
  -5   2   0   36.90    2.10
  -5   2   0   38.00    1.90
  -5   2   0   36.90    1.90
   4  -2   0  146.89    7.20
   4  -2   0  145.79    7.40
   4  -2   0  155.18    7.20
   4  -2   0  152.98    7.20
  -4   2   0  154.68    6.90
  -4   2   0  153.38    7.10
  -4   2   0  138.29    7.20
  -4   2   0  156.88    7.30
  -4   2   0  158.18    7.00
  -4   2   0  151.58    7.10
  -4   2   0  146.59    7.00
  -4   2   0  156.18    7.00
   3  -2   0   52.39    2.80
   3  -2   0   59.09    2.90
   3  -2   0   50.99    3.00
   3  -2   0   52.99    2.80
  -3   2   0   53.59    2.80
  -3   2   0   59.69    2.90
  -3   2   0   53.99    2.60
  -3   2   0   54.69    2.50
  -3   2   0   53.99    2.60
  -3   2   0   53.79    2.70
  -3   2   0   49.30    2.60
   2  -2   0  145.19    6.70
   2  -2   0  154.08    6.80
   2  -2   0  139.99    6.80
   2  -2   0  136.59    6.50
  -2   2   0  146.59    6.40
  -2   2   0  164.28    6.80
  -2   2   0  135.19    6.50
  -2   2   0  133.49    6.40
  -2   2   0  134.79    6.70
  -2   2   0  134.29    6.70
  -2   2   0  136.89    6.60
   1  -2   0  296.97   12.50
   1  -2   0  252.77   12.20
   1  -2   0  234.98   12.30
   1  -2   0  294.27   12.40
  -1   2   0  260.77   12.40
  -1   2   0  293.67   12.30
  -1   2   0  260.87   12.50
   0  -2   0  411.66   18.90
   0  -2   0  456.55   18.90
   0   2   0  381.86   18.90
  -1  -2   0  977.70   57.79
  -1  -2   0  895.71   40.60
  -1  -2   0  916.41   68.59
   1   2   0  762.92   64.19
   1   2   0  890.71   40.60
   1   2   0  914.81   65.09
  -2  -2   0 9999.00  488.75
  -3  -2   0   26.10    1.20
  -3  -2   0   25.70    1.40
  -3  -2   0   27.50    1.60
  -3  -2   0   25.00    1.50
  -3  -2   0   25.10    1.20
   3   2   0   26.80    1.40
   3   2   0   25.00    1.20
   3   2   0   24.00    1.50
   3   2   0   25.50    1.30
   3   2   0   26.60    1.40
  -4  -2   0  184.58    8.30
  -4  -2   0  187.08    8.40
  -4  -2   0  193.88    8.60
  -4  -2   0  170.38    8.20
  -4  -2   0  182.18    8.50
   4   2   0  174.88    8.30
   4   2   0  173.38    8.50
   4   2   0  182.18    8.30
   4   2   0  184.18    8.40
   4   2   0  180.58    8.50
  -5  -2   0   81.69    3.90
  -5  -2   0   80.79    3.70
  -5  -2   0   85.99    4.20
  -5  -2   0   79.29    3.70
  -5  -2   0   75.89    4.00
   5   2   0   78.59    4.00
   5   2   0   79.49    4.00
   5   2   0   78.29    3.90
   5   2   0   78.49    3.70
   5   2   0   78.89    3.80
  -6  -2   0   61.49    3.20
  -6  -2   0   58.49    2.90
  -6  -2   0   64.59    3.40
  -6  -2   0   58.79    3.10
   6   2   0   58.09    3.20
   6   2   0   55.49    3.10
   6   2   0   60.99    2.90
   6   2   0   63.39    3.00
  -7  -2   0   86.89    4.60
  -7  -2   0   88.29    4.50
  -7  -2   0   87.19    4.70
  -7  -2   0   84.39    4.10
   7   2   0   89.79    4.40
   7   2   0   89.69    4.20
   7   2   0   87.69    4.60
  -8  -2   0   36.10    2.40
  -8  -2   0   33.60    2.40
  -8  -2   0   38.40    2.50
  -8  -2   0   35.90    2.20
   8   2   0   36.80    1.90
   8   2   0   39.80    2.30
  -9  -2   0    6.00    0.80
  -9  -2   0    4.60    1.20
  -9  -2   0    5.80    1.10
   9   2   0    4.70    1.00
   9   2   0    4.50    0.60
 -10  -2   0   57.89    3.40
 -10  -2   0   64.99    3.70
  10   2   0   58.29    3.60
  10   2   0   58.59    3.00
 -11  -2   0   47.10    2.90
 -11  -2   0   50.09    3.20
  11   2   0   45.40    2.50
  11   2   0   43.30    3.40
 -12  -2   0   25.30    2.30
 -12  -2   0   23.00    1.80
  12   2   0   22.70    1.40
  12   2   0   15.80    2.70
 -13  -2   0    2.40    1.10
 -13  -2   0    2.40    0.70
  13   2   0    2.40    0.60
  13   2   0    5.10    2.10
  12  -3   0    4.60    1.40
 -12   3   0    9.80    0.90
 -12   3   0   11.20    1.70
  11  -3   0   29.90    2.50
  11  -3   0   23.90    3.00
 -11   3   0   33.80    1.80
 -11   3   0   31.10    2.50
  10  -3   0   -0.30    1.30
  10  -3   0    0.80    0.70
 -10   3   0    0.20    0.40
 -10   3   0    0.70    0.30
 -10   3   0    0.30    0.60
   9  -3   0   27.10    2.80
   9  -3   0   24.40    2.10
  -9   3   0   23.80    1.70
  -9   3   0   26.50    2.10
  -9   3   0   26.50    1.50
   8  -3   0   -0.30    1.10
   8  -3   0    0.40    0.60
  -8   3   0    0.00    0.20
  -8   3   0    0.20    0.40
  -8   3   0    0.70    0.60
  -8   3   0   -0.10    0.20
   7  -3   0   11.70    1.30
   7  -3   0   12.90    1.10
   7  -3   0   13.60    2.00
  -7   3   0   13.40    0.90
  -7   3   0   12.50    0.80
  -7   3   0   13.70    1.30
  -7   3   0   10.70    1.20
  -7   3   0   12.30    0.80
   6  -3   0   45.90    3.20
   6  -3   0   50.49    2.80
   6  -3   0   50.49    2.80
  -6   3   0   46.40    2.30
  -6   3   0   48.90    2.50
  -6   3   0   46.20    2.60
  -6   3   0   46.10    2.50
  -6   3   0   49.30    2.40
  -6   3   0   47.10    2.80
  -6   3   0   47.20    2.80
   5  -3   0   18.30    1.30
   5  -3   0   20.40    1.50
   5  -3   0   19.80    1.90
   5  -3   0   19.70    1.50
  -5   3   0   18.90    1.00
  -5   3   0   18.40    1.30
  -5   3   0   19.40    1.10
  -5   3   0   18.50    1.40
  -5   3   0   17.40    1.20
  -5   3   0   18.00    1.00
  -5   3   0   18.40    1.10
  -5   3   0   18.70    1.40
   4  -3   0  163.98    7.90
   4  -3   0  158.08    8.00
   4  -3   0  164.98    8.30
   4  -3   0  183.68    8.10
  -4   3   0  163.28    7.70
  -4   3   0  172.88    7.90
  -4   3   0  170.38    8.00
  -4   3   0  162.68    7.70
  -4   3   0  165.08    7.80
  -4   3   0  167.68    7.70
  -4   3   0  161.98    8.00
   3  -3   0    4.20    0.60
   3  -3   0    3.50    0.80
   3  -3   0    3.00    0.50
   3  -3   0    3.20    0.80
   3  -3   0    2.70    0.30
  -3   3   0    4.10    0.60
  -3   3   0    3.30    0.60
  -3   3   0    3.70    0.20
  -3   3   0    3.30    0.50
  -3   3   0    3.40    0.60
  -3   3   0    3.00    0.30
  -3   3   0    2.60    0.20
   2  -3   0  255.97   11.90
   2  -3   0  235.38   11.80
   2  -3   0  276.77   12.10
   2  -3   0  246.08   11.60
  -2   3   0  251.27   11.80
  -2   3   0  244.88   11.60
  -2   3   0  258.57   11.90
  -2   3   0  272.97   12.00
  -2   3   0  262.87   11.80
   1  -3   0    5.40    0.70
   1  -3   0    5.10    0.30
   1  -3   0    5.60    0.80
   1  -3   0    4.00    0.50
   1  -3   0    5.40    0.40
  -1   3   0    4.90    0.30
  -1   3   0    3.60    0.60
  -1   3   0    5.30    0.40
  -1   3   0    4.70    0.60
  -1   3   0    3.70    0.60
   0  -3   0  283.57   14.90
   0  -3   0  335.27   14.90
   0  -3   0  360.36   15.20
   0  -3   0  321.77   14.80
   0  -3   0  337.97   14.80
   0   3   0  339.77   14.80
   0   3   0  299.17   14.80
   0   3   0  323.97   14.80
   0   3   0  350.56   15.10
   0   3   0  310.77   14.70
   0   3   0  321.47   14.70
  -1  -3   0   92.59    4.20
  -1  -3   0   88.89    4.40
  -1  -3   0   94.49    4.40
  -1  -3   0   93.09    4.30
  -1  -3   0   90.79    4.40
  -1  -3   0  101.89    4.70
   1   3   0   96.59    4.60
   1   3   0   88.89    4.30
   1   3   0   92.29    4.30
   1   3   0   90.29    4.30
   1   3   0   93.29    4.20
   1   3   0   92.09    4.40
  -2  -3   0  962.60   44.00
  -2  -3   0  985.80   43.90
  -3  -3   0  120.09    5.70
  -3  -3   0  113.39    5.20
  -3  -3   0  111.19    5.10
  -3  -3   0  109.49    5.30
   3   3   0  106.89    5.30
   3   3   0  113.19    5.20
   3   3   0  111.69    5.10
   3   3   0  112.99    5.50
  -4  -3   0  174.58    7.80
  -4  -3   0  181.78    8.40
  -4  -3   0  164.28    8.10
  -4  -3   0  170.78    7.80
  -4  -3   0  166.38    8.10
   4   3   0  172.58    8.00
   4   3   0  173.18    7.80
   4   3   0  169.68    8.10
   4   3   0  171.58    8.20
   4   3   0  171.58    7.80
  -5  -3   0   12.40    0.80
  -5  -3   0   15.30    0.80
  -5  -3   0   14.00    1.10
  -5  -3   0   15.70    1.30
   5   3   0   13.40    1.10
   5   3   0   15.50    0.90
   5   3   0   15.20    1.00
   5   3   0   13.50    0.80
   5   3   0   15.80    1.00
  -6  -3   0  144.29    7.10
  -6  -3   0  141.79    6.90
  -6  -3   0  133.99    6.50
   6   3   0  139.39    7.00
   6   3   0  144.29    6.80
   6   3   0  151.18    6.60
   6   3   0  136.79    6.50
  -7  -3   0    0.20    0.30
  -7  -3   0   -0.20    0.20
  -7  -3   0    0.00    0.50
   7   3   0    0.00    0.40
   7   3   0   -0.10    0.20
   7   3   0   -0.50    0.40
  -8  -3   0    6.10    1.10
  -8  -3   0    5.80    1.10
  -8  -3   0    6.60    0.80
   8   3   0    5.80    1.00
   8   3   0    5.10    1.00
   8   3   0    6.40    0.60
  -9  -3   0    7.10    1.40
  -9  -3   0   11.20    1.10
  -9  -3   0   10.70    1.40
   9   3   0    9.80    0.80
   9   3   0   10.70    1.30
 -10  -3   0   -0.10    0.40
 -10  -3   0   -0.40    0.50
  10   3   0    1.30    0.90
  10   3   0    0.10    0.30
 -11  -3   0   -0.30    0.30
 -11  -3   0    0.30    0.70
  11   3   0   -0.10    0.30
  11   3   0    2.10    1.20
 -12  -3   0   10.60    1.70
 -12  -3   0   12.40    1.30
  12   3   0   10.50    0.90
  12   3   0    8.10    2.10
 -12   4   0    2.40    0.50
 -12   4   0    2.10    0.90
  11  -4   0    0.20    0.70
  11  -4   0    1.20    0.90
 -11   4   0    1.40    0.80
 -11   4   0    1.30    0.50
  10  -4   0    8.10    1.60
  10  -4   0    9.80    1.50
 -10   4   0   13.30    0.90
 -10   4   0   11.70    1.60
   9  -4   0    2.60    1.30
   9  -4   0    6.20    1.10
  -9   4   0    4.30    1.00
  -9   4   0    4.70    0.70
  -9   4   0    5.10    0.60
   8  -4   0   82.79    5.40
   8  -4   0   96.29    5.10
   8  -4   0   95.99    5.00
  -8   4   0   92.39    5.10
  -8   4   0  100.39    4.60
   7  -4   0   73.89    4.00
   7  -4   0   76.49    4.00
   7  -4   0   69.39    4.40
  -7   4   0   59.49    3.80
  -7   4   0   65.59    3.30
  -7   4   0   77.39    4.10
  -7   4   0   76.09    3.50
  -7   4   0   69.29    3.50
   6  -4   0  418.16   18.50
   6  -4   0  352.46   18.70
   6  -4   0  421.26   18.60
   6  -4   0  379.86   18.40
  -6   4   0  380.86   18.50
  -6   4   0  385.26   17.90
  -6   4   0  402.66   18.00
  -6   4   0  407.96   18.50
  -6   4   0  410.46   18.10
   5  -4   0  490.55   22.50
   5  -4   0  514.85   22.70
   5  -4   0  477.95   22.70
  -5   4   0  482.95   22.30
  -5   4   0  462.85   22.20
  -5   4   0  499.95   22.50
  -5   4   0  497.45   22.10
  -5   4   0  489.95   22.00
  -5   4   0  488.35   22.60
  -5   4   0  475.35   22.10
  -5   4   0  473.05   22.00
   4  -4   0   62.19    3.30
   4  -4   0   52.99    3.10
   4  -4   0   54.59    3.00
  -4   4   0   53.19    3.00
  -4   4   0   56.79    3.10
  -4   4   0   55.79    2.80
  -4   4   0   59.29    3.20
   3  -4   0  127.29    6.50
   3  -4   0  144.99    6.90
   3  -4   0  134.39    6.60
   3  -4   0  130.89    6.20
  -3   4   0  138.59    6.70
  -3   4   0  132.39    6.50
  -3   4   0  135.09    6.30
  -3   4   0  137.59    6.60
  -3   4   0  133.19    6.40
   2  -4   0  858.01   39.00
   2  -4   0  825.42   38.90
   2  -4   0  833.02   38.70
   2  -4   0  962.20   39.40
  -2   4   0  818.22   39.00
  -2   4   0  917.61   38.90
  -2   4   0  810.52   38.70
  -2   4   0  839.92   39.10
   1  -4   0  212.78   10.20
   1  -4   0  214.98   10.00
   1  -4   0  232.98   10.60
   1  -4   0  219.38   10.20
  -1   4   0  198.68   10.10
  -1   4   0  220.58   10.00
  -1   4   0  235.88   10.40
  -1   4   0  211.98    9.90
  -1   4   0  220.78   10.10
   0  -4   0   77.29    3.70
   0  -4   0   73.29    3.90
   0  -4   0   83.69    4.20
   0  -4   0   80.89    3.70
   0  -4   0   83.49    3.90
   0   4   0   78.19    3.80
   0   4   0   74.79    3.80
   0   4   0   79.39    3.70
   0   4   0   80.09    3.60
   0   4   0   75.19    3.70
   0   4   0   82.59    4.10
  -1  -4   0  299.47   13.60
  -1  -4   0  255.07   13.20
  -1  -4   0  285.97   13.00
  -1  -4   0  294.37   13.20
  -1  -4   0  298.07   13.10
  -1  -4   0  290.57   13.00
   1   4   0  298.97   13.40
   1   4   0  281.47   13.00
   1   4   0  282.57   12.90
   1   4   0  285.37   13.10
   1   4   0  276.97   13.00
   1   4   0  288.87   13.10
  -2  -4   0  154.58    7.30
  -2  -4   0  147.29    6.90
  -2  -4   0  148.89    6.70
  -2  -4   0  149.39    6.90
  -2  -4   0  144.69    6.70
  -2  -4   0  146.29    6.80
   2   4   0  147.59    6.70
   2   4   0  139.69    6.90
   2   4   0  140.99    6.70
   2   4   0  151.28    7.20
   2   4   0  144.39    6.70
   2   4   0  147.49    6.80
  -3  -4   0  998.20   43.70
  -3  -4   0 1028.30   44.30
  -3  -4   0  909.61   43.80
  -3  -4   0  962.10   43.60
  -3  -4   0  978.40   43.50
   3   4   0  971.80   44.00
   3   4   0  913.51   43.50
   3   4   0  950.80   43.60
   3   4   0  984.80   43.50
  -4  -4   0 2155.78   96.29
  -4  -4   0 2079.49   97.09
  -5  -4   0   58.69    3.10
  -5  -4   0   65.79    3.50
  -5  -4   0   55.09    2.80
  -5  -4   0   58.39    3.00
  -5  -4   0   56.79    2.70
   5   4   0   61.69    2.80
   5   4   0   56.79    3.30
   5   4   0   53.09    3.00
   5   4   0   61.29    3.00
   5   4   0   60.09    2.80
  -6  -4   0   24.40    2.00
  -6  -4   0   22.10    1.20
  -6  -4   0   23.70    1.60
   6   4   0   24.40    1.50
   6   4   0   22.90    1.70
   6   4   0   23.10    1.30
   6   4   0   24.30    1.30
  -7  -4   0    0.50    0.60
  -7  -4   0    0.30    0.40
  -7  -4   0    0.50    0.20
   7   4   0    0.10    0.20
   7   4   0    0.40    0.50
   7   4   0    0.60    0.40
   7   4   0    0.40    0.40
  -8  -4   0    8.30    1.40
  -8  -4   0    8.80    1.00
  -8  -4   0    7.50    1.20
   8   4   0    8.50    0.70
   8   4   0   10.70    1.00
  -9  -4   0    5.50    0.90
  -9  -4   0    4.70    1.20
  -9  -4   0    7.90    1.20
   9   4   0    4.20    0.90
   9   4   0    6.70    0.60
 -10  -4   0   15.70    2.10
 -10  -4   0   19.90    1.60
 -10  -4   0   20.80    1.90
  10   4   0   17.30    1.80
  10   4   0   20.30    1.20
 -11  -4   0    1.00    0.50
 -11  -4   0    1.70    0.90
  11   4   0    1.60    1.30
  11   4   0    1.80    0.40
 -12  -4   0   29.00    2.10
 -12  -4   0   30.60    2.50
  12   4   0   26.40    1.60
  12  -5   0    1.10    1.10
  12  -5   0   -0.40    0.50
 -12   5   0    0.60    0.80
 -12   5   0   -0.20    0.30
  11  -5   0   27.30    2.30
 -11   5   0   19.80    2.10
 -11   5   0   19.90    1.70
  10  -5   0    0.00    0.50
  10  -5   0    1.10    0.80
 -10   5   0    1.30    0.40
 -10   5   0    1.00    0.80
   9  -5   0   29.60    2.50
  -9   5   0   31.70    1.80
  -9   5   0   32.50    2.50
   8  -5   0   40.20    2.80
   8  -5   0   40.60    2.70
  -8   5   0   41.90    2.20
   7  -5   0   30.00    2.20
   7  -5   0   28.70    2.20
  -7   5   0   30.70    1.70
  -7   5   0   28.20    1.50
  -7   5   0   31.10    2.20
   6  -5   0    6.40    1.10
   6  -5   0    6.10    1.20
  -6   5   0    5.30    1.10
  -6   5   0    6.50    0.60
  -6   5   0    6.70    1.10
   5  -5   0    1.30    0.70
   5  -5   0    2.20    1.00
   5  -5   0    1.70    0.50
  -5   5   0    1.20    0.60
  -5   5   0    1.70    0.40
  -5   5   0    1.40    0.60
   4  -5   0   59.09    3.40
   4  -5   0   56.79    2.90
   4  -5   0   58.99    3.20
   4  -5   0   62.89    3.70
  -4   5   0   58.69    3.10
  -4   5   0   58.99    3.40
  -4   5   0   58.99    2.90
  -4   5   0   60.19    3.20
  -4   5   0   62.19    3.30
   3  -5   0   26.10    2.10
   3  -5   0   23.70    1.30
   3  -5   0   22.90    1.60
   3  -5   0   26.20    1.80
  -3   5   0   25.90    1.50
  -3   5   0   26.20    1.80
  -3   5   0   24.20    1.30
  -3   5   0   25.10    1.70
  -3   5   0   27.00    1.90
   2  -5   0   14.70    1.10
   2  -5   0   14.50    0.80
   2  -5   0   15.90    1.50
   2  -5   0   14.90    1.20
  -2   5   0   13.80    1.30
  -2   5   0   14.20    1.40
  -2   5   0   14.20    0.90
  -2   5   0   13.80    0.80
  -2   5   0   13.80    1.00
  -2   5   0   14.50    1.20
   1  -5   0    8.30    0.80
   1  -5   0    7.90    0.50
   1  -5   0    8.50    0.50
   1  -5   0    8.40    1.20
  -1   5   0    8.50    0.60
  -1   5   0    8.00    1.00
  -1   5   0    4.90    0.80
  -1   5   0    7.30    0.50
  -1   5   0    7.10    0.70
  -1   5   0    8.40    0.70
   0  -5   0  517.05   23.60
   0  -5   0  527.15   24.30
   0  -5   0  482.05   23.90
   0  -5   0  548.85   23.70
   0  -5   0  548.95   23.90
   0   5   0  534.95   23.70
   0   5   0  537.25   24.20
   0   5   0  505.35   23.70
   0   5   0  511.35   23.60
   0   5   0  511.15   23.60
   0   5   0  518.35   23.70
  -1  -5   0   96.99    4.40
  -1  -5   0   94.59    4.50
  -1  -5   0  103.19    5.20
  -1  -5   0   97.49    4.60
  -1  -5   0   94.79    4.70
  -1  -5   0  102.39    4.70
   1   5   0   90.49    4.40
   1   5   0   96.89    4.50
   1   5   0   92.09    4.50
   1   5   0   91.69    4.40
   1   5   0   92.29    4.50
   1   5   0   94.59    4.90
  -2  -5   0    0.00    0.30
  -2  -5   0    0.20    0.10
  -2  -5   0    0.40    0.20
  -2  -5   0    0.50    0.10
  -2  -5   0    0.30    0.50
  -2  -5   0    0.50    0.40
   2   5   0    0.50    0.20
   2   5   0    0.40    0.10
   2   5   0    0.30    0.20
   2   5   0    0.20    0.30
   2   5   0    0.20    0.20
   2   5   0    0.10    0.30
  -3  -5   0   22.50    1.20
  -3  -5   0   23.30    1.10
  -3  -5   0   23.10    1.40
  -3  -5   0   22.20    1.50
  -3  -5   0   22.50    1.40
  -3  -5   0   24.40    1.90
   3   5   0   23.00    1.10
   3   5   0   22.10    1.40
   3   5   0   21.20    1.60
   3   5   0   20.60    1.10
   3   5   0   22.60    1.20
   3   5   0   22.70    1.40
  -4  -5   0  119.39    5.40
  -4  -5   0  121.19    5.50
  -4  -5   0  116.99    5.50
  -4  -5   0  122.89    5.70
  -4  -5   0  124.49    6.30
   4   5   0  120.59    5.50
   4   5   0  109.69    5.40
   4   5   0  125.39    5.40
   4   5   0  110.29    5.70
   4   5   0  114.09    6.00
   4   5   0  120.59    5.70
  -5  -5   0  161.88    8.10
  -5  -5   0  165.68    8.00
  -5  -5   0  175.48    8.60
  -5  -5   0  167.88    7.70
   5   5   0  173.68    8.00
   5   5   0  169.38    7.80
   5   5   0  170.88    7.80
   5   5   0  164.98    8.40
  -6  -5   0    2.00    0.50
  -6  -5   0    3.30    0.90
  -6  -5   0    3.00    0.30
   6   5   0    3.40    0.40
   6   5   0    2.90    0.50
   6   5   0    3.60    0.60
  -7  -5   0   33.30    2.20
  -7  -5   0   36.10    2.70
   7   5   0   34.40    1.80
   7   5   0   34.20    2.00
   7   5   0   37.00    1.90
  -8  -5   0    1.90    0.60
  -8  -5   0    1.10    0.80
   8   5   0    2.10    0.40
   8   5   0    1.70    0.60
  -9  -5   0   26.80    2.60
  -9  -5   0   30.30    2.00
  -9  -5   0   27.50    2.20
   9   5   0   29.30    1.90
   9   5   0   29.10    1.60
 -10  -5   0    0.20    0.60
 -10  -5   0    1.20    0.60
 -10  -5   0    0.50    0.90
  10   5   0    1.30    0.40
  10   5   0    0.90    0.90
 -11  -5   0    1.60    0.80
 -11  -5   0    1.20    0.60
  11   5   0    0.80    0.40
 -12  -5   0    1.80    0.90
 -12  -5   0    2.30    0.70
  12   5   0    1.70    0.50
  11  -6   0   25.10    2.40
 -11   6   0   24.80    2.50
 -11   6   0   28.70    1.80
  10  -6   0   35.40    3.00
 -10   6   0   41.90    2.20
 -10   6   0   40.90    3.00
   9  -6   0   36.70    2.80
  -9   6   0   38.10    2.80
  -9   6   0   41.30    2.20
   8  -6   0   20.60    1.90
   8  -6   0   17.50    1.90
  -8   6   0   20.90    1.90
  -8   6   0   19.80    1.20
   7  -6   0   48.20    3.40
   7  -6   0   54.39    3.30
  -7   6   0   54.59    2.70
  -7   6   0   51.39    3.30
   6  -6   0   59.59    3.80
   6  -6   0   57.59    3.50
  -6   6   0   59.99    2.90
  -6   6   0   50.79    3.50
  -6   6   0   59.49    3.50
   5  -6   0  243.68   12.30
   5  -6   0  260.77   12.90
   5  -6   0  268.17   12.50
  -5   6   0  267.97   12.00
  -5   6   0  270.57   12.50
  -5   6   0  251.37   12.60
   4  -6   0  290.27   13.80
   4  -6   0  292.97   13.70
   4  -6   0  287.97   14.10
  -4   6   0  294.37   13.80
  -4   6   0  299.87   13.30
  -4   6   0  272.57   13.80
   3  -6   0  363.86   16.30
   3  -6   0  329.07   16.10
   3  -6   0  378.36   16.80
  -3   6   0  351.66   15.90
  -3   6   0  339.27   16.60
  -3   6   0  337.07   15.80
  -3   6   0  352.66   16.30
  -3   6   0  329.97   16.30
   2  -6   0   16.50    1.70
   2  -6   0   17.50    1.50
   2  -6   0   16.40    1.00
   2  -6   0   16.70    1.20
  -2   6   0   17.60    1.60
  -2   6   0   18.10    1.00
  -2   6   0   16.00    1.20
  -2   6   0   15.50    0.90
  -2   6   0   15.50    1.40
  -2   6   0   15.70    1.30
   1  -6   0  134.79    6.40
   1  -6   0  137.39    5.90
   1  -6   0  126.99    6.10
   1  -6   0  125.49    6.30
   1  -6   0  118.59    7.30
   1  -6   0  136.69    6.00
  -1   6   0  119.09    6.20
  -1   6   0  130.39    6.70
  -1   6   0  134.89    6.00
  -1   6   0  133.59    6.00
  -1   6   0  129.59    6.20
   0  -6   0   78.99    4.00
   0  -6   0   77.79    4.50
   0  -6   0   72.69    3.60
   0  -6   0   75.09    3.60
   0  -6   0   79.39    4.50
   0   6   0   75.19    3.60
   0   6   0   73.09    3.70
   0   6   0   72.69    3.70
   0   6   0   76.79    4.70
   0   6   0   75.69    3.50
  -1  -6   0  235.68   10.60
  -1  -6   0  233.98   11.10
  -1  -6   0  193.88   11.00
  -1  -6   0  235.68   10.40
  -1  -6   0  223.18   10.30
   1   6   0  225.78   10.90
   1   6   0  210.38   10.30
   1   6   0  232.08   10.20
   1   6   0  231.18   10.20
   1   6   0  219.68   10.40
   1   6   0  221.08   10.40
  -2  -6   0    2.40    0.30
  -2  -6   0    1.80    0.80
  -2  -6   0    2.40    0.40
  -2  -6   0    1.90    0.50
  -2  -6   0    1.90    0.50
  -2  -6   0    1.80    0.30
   2   6   0    2.40    0.50
   2   6   0    2.20    0.60
   2   6   0    2.00    0.30
   2   6   0    2.20    0.30
   2   6   0    1.80    0.40
   2   6   0    2.00    0.20
  -3  -6   0    5.40    0.40
  -3  -6   0    4.60    0.80
  -3  -6   0    4.80    0.80
  -3  -6   0    6.80    1.20
  -3  -6   0    5.90    0.70
   3   6   0    5.30    0.50
   3   6   0    5.40    0.40
   3   6   0    4.90    0.40
   3   6   0    5.60    0.60
   3   6   0    6.00    0.70
   3   6   0    4.70    0.80
  -4  -6   0   43.60    2.50
  -4  -6   0   45.20    2.20
  -4  -6   0   45.50    3.10
  -4  -6   0   45.40    2.30
   4   6   0   44.40    2.20
   4   6   0   47.10    2.20
   4   6   0   47.10    2.40
   4   6   0   44.00    2.10
  -5  -6   0  343.37   16.10
  -5  -6   0  336.37   15.70
  -5  -6   0  350.96   16.80
   5   6   0  346.77   15.70
   5   6   0  349.17   15.70
   5   6   0  346.97   15.90
  -6  -6   0  439.86   20.70
  -6  -6   0  440.16   21.10
   6   6   0  457.25   20.70
   6   6   0  471.65   20.70
   6   6   0  473.15   21.00
  -7  -6   0   17.30    1.50
   7   6   0   18.30    1.10
   7   6   0   20.60    1.40
   7   6   0   19.70    1.20
  -8  -6   0    0.90    0.90
  -8  -6   0    1.20    0.50
   8   6   0    0.90    0.50
   8   6   0    0.80    0.30
   8   6   0    1.10    0.50
  -9  -6   0    5.80    0.90
  -9  -6   0    5.60    1.20
  -9  -6   0    4.10    1.20
   9   6   0    4.90    0.90
   9   6   0    4.90    0.60
 -10  -6   0    0.00    0.90
 -10  -6   0    0.30    0.70
 -10  -6   0    0.50    0.50
  10   6   0   -0.10    0.30
 -11  -6   0    4.40    0.90
 -11  -6   0    4.50    1.20
  11   6   0    4.70    0.60
  11  -7   0    0.50    0.90
 -11   7   0    0.40    0.40
  10  -7   0    8.40    1.50
 -10   7   0   10.60    1.80
 -10   7   0    9.60    0.90
   9  -7   0    0.20    0.40
   9  -7   0    1.00    0.90
  -9   7   0    0.60    0.40
  -9   7   0    1.30    0.90
   8  -7   0   -0.20    0.40
   8  -7   0   -0.50    0.90
   8  -7   0   -0.10    0.70
  -8   7   0    0.00    0.30
  -8   7   0    0.60    0.70
   7  -7   0  105.29    5.90
   7  -7   0   99.69    6.20
  -7   7   0  118.09    5.30
  -7   7   0  115.19    6.00
   6  -7   0   23.10    2.00
   6  -7   0   22.50    2.30
  -6   7   0   20.10    1.90
  -6   7   0   24.10    1.40
   5  -7   0    0.00    0.70
   5  -7   0    0.40    0.60
   5  -7   0    0.00    0.60
  -5   7   0    0.50    0.30
  -5   7   0   -0.60    0.50
   4  -7   0    0.40    0.50
   4  -7   0    0.50    0.80
   4  -7   0   -0.40    0.50
  -4   7   0    0.00    0.50
  -4   7   0    0.20    0.30
  -4   7   0    0.00    0.50
  -4   7   0    0.30    0.20
   3  -7   0    1.00    0.80
   3  -7   0    1.00    0.50
   3  -7   0    1.10    0.70
  -3   7   0    0.80    0.30
  -3   7   0    1.00    0.70
  -3   7   0    0.70    0.20
  -3   7   0    1.10    0.60
   2  -7   0   18.30    1.40
   2  -7   0   18.80    1.90
   2  -7   0   19.00    1.60
  -2   7   0   19.60    1.00
  -2   7   0   18.30    1.10
  -2   7   0   15.80    1.30
  -2   7   0   12.30    2.20
   1  -7   0   88.69    4.00
   1  -7   0   86.79    4.50
   1  -7   0   78.69    4.30
   1  -7   0   85.29    5.00
   1  -7   0   86.79    3.90
  -1   7   0   83.49    4.00
  -1   7   0   88.19    3.90
  -1   7   0   82.29    4.90
  -1   7   0   81.29    4.10
  -1   7   0   73.79    4.10
   0  -7   0    2.50    0.40
   0  -7   0    2.50    0.90
   0  -7   0    1.40    0.60
   0  -7   0    2.30    0.30
   0  -7   0    2.70    0.70
   0   7   0    2.10    0.40
   0   7   0    2.40    0.60
   0   7   0    2.50    0.30
   0   7   0    2.90    0.30
  -1  -7   0    4.40    0.50
  -1  -7   0    3.10    1.00
  -1  -7   0    5.10    0.90
  -1  -7   0    3.90    0.80
   1   7   0    3.30    0.60
   1   7   0    4.20    0.40
   1   7   0    3.40    0.60
   1   7   0    4.00    0.30
  -2  -7   0  211.68   10.70
  -2  -7   0  229.48   10.30
  -2  -7   0  221.58   11.30
  -2  -7   0  241.38   10.60
  -2  -7   0  231.68   10.70
   2   7   0  221.58   10.30
   2   7   0  236.08   10.30
   2   7   0  217.78   10.50
   2   7   0  208.58   10.40
   2   7   0  234.38   10.50
  -3  -7   0  162.68    7.50
  -3  -7   0  159.98    7.50
  -3  -7   0  151.48    7.50
  -3  -7   0  151.98    7.10
  -3  -7   0  154.78    8.10
   3   7   0  138.99    7.10
   3   7   0  154.48    7.10
   3   7   0  161.38    7.10
   3   7   0  142.49    7.30
   3   7   0  165.38    7.30
  -4  -7   0   26.40    1.70
  -4  -7   0   26.30    2.40
  -4  -7   0   27.10    1.70
   4   7   0   25.40    1.40
   4   7   0   27.70    1.30
   4   7   0   24.20    1.60
   4   7   0   23.50    1.30
  -5  -7   0   54.89    2.40
  -5  -7   0   44.90    2.70
  -5  -7   0   44.10    3.40
   5   7   0   47.20    2.30
   5   7   0   43.90    2.30
   5   7   0   44.80    2.60
  -6  -7   0   44.80    2.70
  -6  -7   0   46.30    3.40
   6   7   0   45.00    2.60
   6   7   0   47.60    2.30
   6   7   0   45.80    2.30
  -7  -7   0   72.99    4.10
  -7  -7   0   75.19    4.90
   7   7   0   78.09    4.00
   7   7   0   78.49    3.70
   7   7   0   76.09    3.70
  -8  -7   0    0.10    0.80
  -8  -7   0    0.40    0.40
   8   7   0    0.60    0.50
   8   7   0   -0.20    0.40
   8   7   0    0.10    0.30
  -9  -7   0    1.50    0.60
  -9  -7   0    0.30    0.90
   9   7   0    1.00    0.40
 -10  -7   0    3.00    1.30
 -10  -7   0    6.20    1.00
 -10  -7   0    9.30    1.60
  10   7   0    6.40    0.70
 -11  -7   0    0.50    0.50
 -11  -7   0    2.10    1.10
  11   7   0    0.60    0.40
  10  -8   0    3.20    1.30
   9  -8   0   30.90    2.70
  -9   8   0   33.40    1.90
   8  -8   0  146.19    7.50
  -8   8   0  139.79    6.80
   7  -8   0    7.70    1.80
   7  -8   0   12.00    1.50
  -7   8   0   10.60    0.90
  -7   8   0   11.10    1.70
  -7   8   0   11.20    0.80
   6  -8   0    0.00    0.80
   6  -8   0    0.70    0.70
  -6   8   0    0.50    0.30
  -6   8   0    0.60    0.70
  -6   8   0    1.10    0.40
   5  -8   0   62.29    3.60
   5  -8   0   54.99    4.00
  -5   8   0   58.39    3.60
  -5   8   0   58.69    2.90
  -5   8   0   57.49    3.00
   4  -8   0    2.10    0.90
   4  -8   0    1.10    0.90
  -4   8   0    0.90    0.40
  -4   8   0    0.90    0.30
  -4   8   0    1.50    0.80
   3  -8   0  359.86   16.90
   3  -8   0  328.47   17.10
   3  -8   0  324.47   16.00
  -3   8   0  334.97   16.10
  -3   8   0  344.17   15.60
  -3   8   0  355.56   15.70
   2  -8   0  672.43   31.20
   2  -8   0  695.03   30.40
   2  -8   0  622.24   30.30
  -2   8   0  669.13   29.90
  -2   8   0  609.04   30.10
  -2   8   0  682.83   29.80
   1  -8   0  116.69    5.50
   1  -8   0  115.19    6.70
   1  -8   0  129.69    6.20
   1  -8   0  121.19    5.60
   1  -8   0  111.29    6.00
  -1   8   0  114.99    5.80
  -1   8   0  121.29    5.60
  -1   8   0  121.09    5.50
   0  -8   0   25.60    2.00
   0  -8   0   22.80    2.30
   0  -8   0   24.30    1.50
   0  -8   0   24.90    1.30
   0  -8   0   22.20    1.80
   0   8   0   26.10    1.30
   0   8   0   24.30    1.50
   0   8   0   26.50    1.40
  -1  -8   0  121.19    6.70
  -1  -8   0  122.19    5.60
  -1  -8   0  130.49    5.80
  -1  -8   0  114.89    6.20
  -1  -8   0  116.09    6.30
   1   8   0  108.99    5.70
   1   8   0  119.59    5.60
   1   8   0  122.59    5.80
   1   8   0  120.69    5.60
  -2  -8   0    1.80    0.40
  -2  -8   0    1.20    0.70
  -2  -8   0    2.70    1.00
  -2  -8   0    2.70    0.80
   2   8   0    2.40    0.40
   2   8   0    2.30    0.40
   2   8   0    2.50    0.30
   2   8   0    2.90    0.50
  -3  -8   0    0.80    0.20
  -3  -8   0    0.50    0.60
  -3  -8   0    0.80    0.40
  -3  -8   0    0.40    0.70
   3   8   0    0.20    0.20
   3   8   0    0.10    0.30
   3   8   0    0.40    0.40
   3   8   0    0.30    0.20
  -4  -8   0    7.10    1.50
  -4  -8   0    8.50    0.90
  -4  -8   0    8.40    1.30
   4   8   0    7.60    0.80
   4   8   0    8.40    0.60
   4   8   0    8.00    0.60
  -5  -8   0   -0.10    0.30
  -5  -8   0    0.10    0.70
   5   8   0    0.30    0.20
   5   8   0   -0.20    0.40
   5   8   0    0.20    0.20
  -6  -8   0    8.60    1.60
  -6  -8   0    8.10    1.00
   6   8   0    9.20    0.70
   6   8   0    9.00    0.70
   6   8   0    8.70    1.00
  -7  -8   0   99.89    6.40
  -7  -8   0  117.49    5.70
   7   8   0  103.89    5.50
   7   8   0  117.29    5.20
   7   8   0  110.59    5.20
  -8  -8   0   39.90    3.50
  -8  -8   0   48.40    2.80
   8   8   0   48.10    2.30
   8   8   0   42.70    2.70
  -9  -8   0   22.90    2.70
  -9  -8   0   28.40    2.00
   9   8   0   27.70    1.50
 -10  -8   0    0.30    0.50
 -10  -8   0   -0.20    1.10
  10   8   0    0.30    0.30
   9  -9   0    0.70    0.80
  -9   9   0    0.00    0.30
  -9   9   0    0.40    0.40
   8  -9   0    0.90    0.90
  -8   9   0    0.30    0.40
  -8   9   0    0.40    0.30
   7  -9   0   51.39    3.40
  -7   9   0   53.69    2.70
  -7   9   0   52.19    2.70
   6  -9   0   38.10    2.70
   6  -9   0   35.20    3.30
  -6   9   0   38.30    2.00
  -6   9   0   35.10    2.90
  -6   9   0   40.10    2.10
   5  -9   0  101.09    5.60
   5  -9   0   99.09    6.20
  -5   9   0   90.89    6.20
  -5   9   0  103.39    4.80
  -5   9   0  107.39    4.90
   4  -9   0    2.30    1.20
   4  -9   0    2.40    0.90
  -4   9   0    2.60    0.50
  -4   9   0    2.30    0.40
  -4   9   0    2.90    0.90
   3  -9   0   75.89    4.40
   3  -9   0   78.49    5.10
  -3   9   0   85.89    3.80
  -3   9   0   83.19    3.80
  -3   9   0   65.39    4.20
   2  -9   0   27.00    2.20
   2  -9   0   30.50    2.80
  -2   9   0   25.20    1.80
  -2   9   0   29.30    1.50
  -2   9   0   29.10    1.60
   1  -9   0   25.90    1.50
   1  -9   0   27.80    2.60
   1  -9   0   32.50    2.30
  -1   9   0   29.50    1.50
  -1   9   0   28.00    1.80
  -1   9   0   30.50    1.60
   0  -9   0   55.09    2.90
   0  -9   0   50.79    3.90
   0  -9   0   56.69    3.40
   0   9   0   58.59    3.00
   0   9   0   57.19    2.70
   0   9   0   56.69    2.80
  -1  -9   0    4.90    1.00
  -1  -9   0    4.80    0.70
  -1  -9   0    5.50    1.30
   1   9   0    4.80    0.40
   1   9   0    5.30    0.70
   1   9   0    4.90    0.50
  -2  -9   0    6.10    1.10
  -2  -9   0    7.10    0.80
  -2  -9   0    7.20    1.50
   2   9   0    8.20    0.90
   2   9   0    8.20    0.60
   2   9   0    6.60    0.50
  -3  -9   0   61.29    3.60
  -3  -9   0   56.69    4.10
  -3  -9   0   59.59    3.30
   3   9   0   61.89    3.20
   3   9   0   60.69    2.90
   3   9   0   59.09    2.80
  -4  -9   0    0.30    0.80
  -4  -9   0    1.20    0.50
  -4  -9   0    1.20    0.70
   4   9   0    0.30    0.40
   4   9   0    1.20    0.30
   4   9   0    1.10    0.30
  -5  -9   0    0.50    0.40
  -5  -9   0    0.40    0.90
   5   9   0    0.40    0.50
   5   9   0    0.50    0.30
  -6  -9   0    0.10    0.90
  -6  -9   0    0.50    0.40
   6   9   0    0.20    0.30
   6   9   0   -0.50    0.40
  -7  -9   0    4.30    1.40
  -7  -9   0    7.60    1.00
   7   9   0    5.60    0.90
   7   9   0    5.90    0.60
  -8  -9   0   14.90    2.30
  -8  -9   0   20.90    1.70
   8   9   0   19.50    1.50
   8   9   0   19.80    1.20
  -9  -9   0   26.10    3.20
  -9  -9   0   35.20    2.30
   9   9   0   30.70    1.70
   8 -10   0    1.60    1.00
  -8  10   0    1.60    0.50
  -8  10   0    1.20    0.40
   7 -10   0    1.10    0.90
  -7  10   0    1.50    0.40
  -7  10   0    1.20    0.40
   6 -10   0   91.69    5.20
   6 -10   0   72.89    6.80
  -6  10   0   93.89    4.50
  -6  10   0   97.69    4.40
   5 -10   0    0.80    1.00
   5 -10   0    1.00    0.80
  -5  10   0    0.10    0.30
  -5  10   0    0.70    0.30
   4 -10   0   17.00    1.90
   4 -10   0   16.10    2.30
  -4  10   0   19.50    1.10
  -4  10   0   18.20    1.20
   3 -10   0   21.50    2.00
   3 -10   0   17.70    2.30
  -3  10   0   20.50    1.20
  -3  10   0   20.60    1.20
  -3  10   0   19.60    1.80
   2 -10   0   27.30    2.30
   2 -10   0   20.20    2.50
  -2  10   0   24.20    1.70
  -2  10   0   28.80    1.80
  -2  10   0   28.20    1.50
   1 -10   0  241.08   12.80
   1 -10   0  254.97   12.10
  -1  10   0  263.97   11.40
  -1  10   0  221.18   11.90
  -1  10   0  253.77   11.30
   0 -10   0  129.89    6.50
   0 -10   0  135.29    7.00
   0  10   0  138.69    6.30
   0  10   0  136.19    6.30
   0  10   0  132.89    6.50
  -1 -10   0   33.10    3.10
  -1 -10   0   35.10    2.20
  -1 -10   0   36.80    2.70
   1  10   0   38.60    1.90
   1  10   0   37.10    2.20
   1  10   0   39.10    1.90
  -2 -10   0    4.40    1.30
  -2 -10   0    4.30    1.10
  -2 -10   0    4.20    0.70
   2  10   0    4.10    0.40
   2  10   0    3.80    0.50
   2  10   0    4.10    0.70
  -3 -10   0   39.50    2.70
  -3 -10   0   29.70    3.00
  -3 -10   0   39.20    2.40
   3  10   0   38.80    1.90
   3  10   0   38.30    1.90
   3  10   0   37.40    2.20
  -4 -10   0    6.50    2.10
  -4 -10   0    7.20    1.00
   4  10   0    6.30    0.90
   4  10   0    8.00    0.70
   4  10   0    7.90    0.60
  -5 -10   0   44.80    2.60
  -5 -10   0   32.90    3.30
   5  10   0   40.80    2.00
   5  10   0   39.20    2.40
  -6 -10   0   -0.20    0.40
  -6 -10   0   -0.20    1.00
   6  10   0    0.20    0.50
   6  10   0    0.10    0.30
  -7 -10   0    3.70    0.90
  -7 -10   0    1.70    1.40
   7  10   0    2.10    0.70
   7  10   0    2.10    0.40
  -8 -10   0    8.80    2.10
  -8 -10   0   12.70    1.30
   8  10   0   10.90    0.80
   8  10   0    9.60    1.30
  -9 -10   0   35.70    2.30
  -9 -10   0   27.30    3.20
   9  10   0   28.80    1.70
   7 -11   0    0.90    0.90
  -7  11   0    2.40    0.40
  -7  11   0    2.70    0.60
   6 -11   0   11.70    1.90
   6 -11   0   15.30    2.80
  -6  11   0   18.40    1.10
  -6  11   0   16.20    1.20
   5 -11   0    3.20    1.00
   5 -11   0    3.70    1.60
  -5  11   0    3.20    0.60
  -5  11   0    5.00    0.60
   4 -11   0   39.20    2.90
   4 -11   0   32.20    3.30
  -4  11   0   42.00    2.30
  -4  11   0   39.60    2.10
   3 -11   0   33.40    4.50
   3 -11   0   42.20    2.90
  -3  11   0   38.10    2.00
  -3  11   0   38.80    2.10
   2 -11   0    4.80    1.10
   2 -11   0    4.80    1.60
  -2  11   0    6.30    0.60
  -2  11   0    6.60    0.60
   1 -11   0   11.60    1.70
   1 -11   0    7.20    1.80
  -1  11   0   11.40    0.80
  -1  11   0   11.00    0.80
   0 -11   0   -0.10    0.90
   0 -11   0    0.60    0.80
   0  11   0    0.40    0.30
   0  11   0    0.10    0.20
  -1 -11   0   16.90    2.40
  -1 -11   0   17.80    2.10
   1  11   0   23.50    1.20
   1  11   0   21.90    1.30
  -2 -11   0   35.90    2.70
  -2 -11   0   26.60    2.90
  -2 -11   0   32.00    2.00
   2  11   0   32.10    2.00
   2  11   0   30.40    1.60
  -3 -11   0    1.60    0.50
  -3 -11   0    0.50    1.00
   3  11   0    1.40    0.30
   3  11   0    1.70    0.50
   3  11   0    1.90    0.40
  -4 -11   0    0.80    0.50
  -4 -11   0    1.40    1.00
   4  11   0    0.50    0.30
   4  11   0    0.30    0.50
  -5 -11   0   16.00    1.40
  -5 -11   0   12.90    2.10
   5  11   0   13.70    0.90
  -6 -11   0    9.80    2.00
   6  11   0   12.30    0.80
   6  11   0    8.30    1.50
  -7 -11   0    0.50    0.50
  -7 -11   0   -0.90    1.00
   7  11   0    0.00    0.30
   5 -12   0   11.20    1.80
   5 -12   0    6.70    2.50
  -5  12   0    9.40    0.80
  -5  12   0    8.40    0.80
   4 -12   0   30.60    3.60
   4 -12   0   37.90    3.10
  -4  12   0   42.60    2.10
  -4  12   0   42.50    2.20
   3 -12   0   -0.40    1.10
   3 -12   0   -1.40    0.90
  -3  12   0   -0.30    0.30
  -3  12   0    0.10    0.30
   2 -12   0   34.80    2.90
   2 -12   0   28.60    3.30
  -2  12   0   33.60    1.80
  -2  12   0   35.80    1.80
   1 -12   0   27.70    2.60
   1 -12   0   21.50    2.70
  -1  12   0   29.60    1.50
  -1  12   0   29.70    1.60
   0 -12   0   40.50    3.80
   0 -12   0   51.89    3.50
   0  12   0   47.50    2.40
  -1 -12   0   55.89    4.40
  -1 -12   0   65.59    4.30
   1  12   0   62.39    3.00
   1  12   0   60.99    3.00
  -2 -12   0   89.49    6.50
   2  12   0  119.99    5.10
  -3 -12   0    0.30    1.00
   3  12   0    0.80    0.30
  -4 -12   0   -0.20    0.40
  -4 -12   0    1.10    1.10
   4  12   0   -0.30    0.30
  -5 -12   0    0.70    0.60
  -5 -12   0    0.00    1.10
   5  12   0    0.70    0.30
  -6 -12   0    4.80    1.50
  -6 -12   0    7.90    1.20
   6  12   0    5.50    0.60
   3 -13   0    1.00    1.30
   3 -13   0    0.70    1.10
  -3  13   0    0.80    0.40
  -3  13   0    1.20    0.40
   2 -13   0   15.80    2.30
   2 -13   0   12.60    3.30
  -2  13   0   17.00    1.10
  -2  13   0   18.50    1.20
   1 -13   0    9.60    1.70
   1 -13   0    7.60    1.90
  -1  13   0   11.70    0.90
   0 -13   0    2.10    1.20
   0 -13   0    0.10    1.10
   0  13   0    0.60    0.30
  -1 -13   0    9.40    2.20
   1  13   0   13.30    0.90
  -2 -13   0   18.30    2.50
   2  13   0   21.90    1.20
  -3 -13   0   -0.20    1.00
   3  13   0    0.60    0.30
   3  13  -1   14.50    1.00
  -3 -13   1   13.50    2.40
   2  13  -1    6.60    0.70
  -2 -13   1    5.90    1.80
   1  13  -1    0.70    0.30
  -1 -13   1    0.60    1.10
   0  13  -1    0.40    0.30
   0 -13   1    3.10    1.50
   0 -13   1   -0.80    1.10
  -1  13  -1   -0.20    0.30
   1 -13   1    1.30    1.20
   1 -13   1    0.60    1.10
  -2  13  -1    7.60    0.80
  -2  13  -1    7.40    0.70
   2 -13   1    4.30    1.60
   2 -13   1    5.40    1.50
   5  12  -1   12.00    0.80
  -5 -12   1    9.30    1.90
   4  12  -1   30.50    1.60
  -4 -12   1   23.70    2.80
   3  12  -1    2.90    0.50
  -3 -12   1    2.10    1.20
   2  12  -1   59.19    2.70
  -2 -12   1   44.40    4.00
   1  12  -1   41.10    2.00
  -1 -12   1   31.30    3.30
  -1 -12   1   39.20    3.20
   0  12  -1   53.29    2.60
   0  12  -1   50.99    2.60
   0 -12   1   50.49    3.60
  -1  12  -1   13.30    0.90
  -1  12  -1   12.90    0.90
   1 -12   1    7.80    2.00
   1 -12   1   14.70    2.00
  -2  12  -1    0.30    0.30
  -2  12  -1    0.40    0.30
   2 -12   1    0.40    1.20
   2 -12   1    0.40    0.90
  -3  12  -1    3.50    0.60
  -3  12  -1    3.70    0.60
   3 -12   1    4.40    1.20
   3 -12   1    1.80    1.40
  -4  12  -1   -0.10    0.30
  -4  12  -1    0.80    0.40
   4 -12   1   -0.80    1.10
   4 -12   1    1.10    1.00
  -5  12  -1    3.40    0.60
  -5  12  -1    2.90    0.50
   5 -12   1    3.10    1.70
   5 -12   1    2.30    1.20
   7  11  -1    7.40    0.70
  -7 -11   1    8.30    1.20
  -7 -11   1    4.60    1.60
   6  11  -1   -0.30    0.30
  -6 -11   1   -0.10    1.10
  -6 -11   1    0.20    0.50
   5  11  -1   49.00    2.40
  -5 -11   1   46.00    3.90
  -5 -11   1   49.50    3.00
   4  11  -1    0.70    0.30
  -4 -11   1    1.20    0.60
  -4 -11   1    0.30    1.00
   3  11  -1    1.50    0.40
   3  11  -1    1.00    0.60
  -3 -11   1    1.80    0.60
  -3 -11   1    1.00    1.00
   2  11  -1    9.70    0.70
   2  11  -1    8.70    1.10
  -2 -11   1    8.80    1.50
  -2 -11   1    6.60    1.60
   1  11  -1    0.20    0.30
   1  11  -1    0.30    0.30
   1  11  -1    0.80    0.60
  -1 -11   1    0.70    0.90
  -1 -11   1    0.30    0.90
   0  11  -1   -0.10    0.20
   0  11  -1    0.60    0.50
   0  11  -1   -0.10    0.30
   0 -11   1   -0.10    1.00
   0 -11   1    1.90    0.90
  -1  11  -1    2.80    0.50
  -1  11  -1    1.90    0.70
  -1  11  -1    3.70    0.50
   1 -11   1    2.60    1.30
   1 -11   1    2.30    1.10
  -2  11  -1    9.80    1.80
  -2  11  -1   10.40    0.80
  -2  11  -1    9.50    0.80
   2 -11   1    7.60    1.80
   2 -11   1   11.60    1.80
  -3  11  -1   28.30    1.60
  -3  11  -1   28.30    1.50
   3 -11   1   25.60    2.40
   3 -11   1   20.10    2.70
  -4  11  -1    3.30    0.50
  -4  11  -1    2.90    0.50
   4 -11   1    2.70    1.40
   4 -11   1    0.80    0.90
  -5  11  -1    1.10    0.40
  -5  11  -1    1.20    0.40
   5 -11   1    1.10    0.90
   5 -11   1    0.20    1.30
  -6  11  -1    1.30    0.50
  -6  11  -1    1.90    0.60
   6 -11   1    0.40    0.80
   6 -11   1    1.40    1.50
  -7  11  -1    6.80    0.70
  -7  11  -1    7.70    0.80
   7 -11   1    6.20    1.40
   8  10  -1   15.30    1.00
  -8 -10   1   17.50    1.60
  -8 -10   1   12.30    2.20
   7  10  -1   -0.30    0.50
   7  10  -1   -0.20    0.30
  -7 -10   1    0.40    1.00
  -7 -10   1   -0.10    0.40
   6  10  -1    0.80    0.60
   6  10  -1    0.90    0.30
  -6 -10   1    0.60    1.00
  -6 -10   1    1.50    0.60
   5  10  -1   64.19    3.10
  -5 -10   1   67.19    3.70
  -5 -10   1   58.59    4.30
   4  10  -1    3.00    0.70
   4  10  -1    2.70    0.40
  -4 -10   1    1.50    0.60
  -4 -10   1    2.70    1.10
   3  10  -1   10.70    0.70
   3  10  -1   10.20    1.10
   3  10  -1   10.50    0.70
  -3 -10   1    8.00    1.80
  -3 -10   1    7.80    1.30
  -3 -10   1   10.40    1.10
   2  10  -1   23.80    1.60
   2  10  -1   23.20    1.30
   2  10  -1   23.00    1.40
  -2 -10   1   22.20    1.60
  -2 -10   1   26.70    2.20
  -2 -10   1   19.90    2.40
   1  10  -1    1.40    0.30
   1  10  -1    0.80    0.50
   1  10  -1    1.40    0.30
  -1 -10   1    0.90    0.90
  -1 -10   1    0.70    0.80
  -1 -10   1    1.40    0.40
   0  10  -1  170.08    8.40
   0  10  -1  194.98    8.20
   0  10  -1  183.28    8.10
   0 -10   1  152.18    9.40
   0 -10   1  177.48    8.90
  -1  10  -1   91.89    4.20
  -1  10  -1   91.09    4.20
  -1  10  -1   83.99    4.50
   1 -10   1   92.29    5.00
   1 -10   1   79.69    5.50
  -2  10  -1   41.40    2.10
  -2  10  -1   44.60    2.20
  -2  10  -1   38.60    2.50
   2 -10   1   40.40    2.90
   2 -10   1   36.50    3.30
  -3  10  -1   40.20    2.00
  -3  10  -1   40.70    2.10
  -3  10  -1   34.10    2.50
   3 -10   1   43.50    2.90
   3 -10   1   36.70    4.10
  -4  10  -1   27.00    1.50
  -4  10  -1   25.20    1.50
  -4  10  -1   23.00    2.10
   4 -10   1   25.20    2.70
   4 -10   1   22.20    2.10
  -5  10  -1   15.80    1.10
  -5  10  -1   14.10    0.90
   5 -10   1    9.50    1.60
   5 -10   1   11.90    2.20
  -6  10  -1    0.70    0.40
  -6  10  -1    1.10    0.30
   6 -10   1    1.30    0.80
   6 -10   1    0.60    1.20
  -7  10  -1   10.50    0.80
  -7  10  -1    9.80    0.90
   7 -10   1    7.00    1.40
  -8  10  -1   -0.20    0.30
  -8  10  -1   -0.10    0.40
   8 -10   1   -0.20    0.80
   9   9  -1   -0.20    0.50
   9   9  -1    0.30    0.50
  -9  -9   1   -0.10    1.00
  -9  -9   1    0.50    0.50
   8   9  -1    4.90    0.60
   8   9  -1    4.70    0.80
  -8  -9   1    6.50    1.10
  -8  -9   1    4.00    1.50
   7   9  -1    4.30    0.50
   7   9  -1    6.00    1.00
  -7  -9   1    5.80    1.50
  -7  -9   1    5.20    0.90
   6   9  -1   32.60    1.70
   6   9  -1   33.40    2.10
  -6  -9   1   33.10    2.20
  -6  -9   1   29.60    2.80
   5   9  -1    2.70    0.60
   5   9  -1    2.20    0.40
  -5  -9   1    3.30    1.20
  -5  -9   1    3.90    1.10
   4   9  -1   14.30    0.90
   4   9  -1   14.00    1.20
   4   9  -1   14.10    0.80
  -4  -9   1   13.60    1.60
  -4  -9   1   15.00    1.30
  -4  -9   1   11.00    1.80
   3   9  -1  120.89    5.90
   3   9  -1  119.89    5.60
   3   9  -1  119.19    5.60
  -3  -9   1  123.09    6.10
  -3  -9   1  122.29    6.90
  -3  -9   1  119.09    6.30
   2   9  -1    4.90    0.80
   2   9  -1    5.40    0.50
   2   9  -1    4.80    0.50
  -2  -9   1    5.30    0.80
  -2  -9   1    4.10    1.20
  -2  -9   1    5.10    1.00
   1   9  -1   12.70    0.80
   1   9  -1   12.90    0.80
   1   9  -1   12.50    1.10
  -1  -9   1   10.70    1.80
  -1  -9   1   10.90    1.50
  -1  -9   1   11.20    1.00
   0   9  -1   42.10    2.10
   0   9  -1   42.50    2.40
   0   9  -1   41.20    2.10
   0  -9   1   38.90    3.20
   0  -9   1   41.00    2.30
   0  -9   1   47.40    2.90
  -1   9  -1    7.50    0.70
  -1   9  -1    6.50    0.90
  -1   9  -1    9.10    0.60
   1  -9   1    8.50    1.40
   1  -9   1    7.50    0.60
   1  -9   1    8.80    1.60
  -2   9  -1    9.40    1.00
  -2   9  -1    9.30    1.10
  -2   9  -1   10.80    0.80
   2  -9   1    9.10    1.50
   2  -9   1    9.20    1.60
  -3   9  -1    4.30    0.60
  -3   9  -1    3.60    0.50
  -3   9  -1    2.70    0.80
   3  -9   1    3.90    1.10
   3  -9   1    3.80    1.30
  -4   9  -1   31.70    1.70
  -4   9  -1   30.70    2.40
  -4   9  -1   34.20    1.80
   4  -9   1   31.00    2.50
   4  -9   1   32.20    2.90
  -5   9  -1    9.40    0.80
  -5   9  -1    9.80    0.70
  -5   9  -1    9.20    1.50
   5  -9   1    8.10    1.80
   5  -9   1    6.40    1.30
  -6   9  -1    6.50    0.60
  -6   9  -1    5.80    1.50
  -6   9  -1    6.00    0.70
   6  -9   1    4.70    1.50
   6  -9   1    5.50    1.10
  -7   9  -1    1.40    0.40
  -7   9  -1    3.20    1.60
  -7   9  -1    1.90    0.40
   7  -9   1    0.80    0.70
  -8   9  -1   28.00    1.50
  -8   9  -1   26.30    1.60
   8  -9   1   25.80    2.30
  -9   9  -1   20.10    1.20
  -9   9  -1   17.80    1.30
   9  -9   1   18.50    2.20
  10   8  -1    6.90    0.70
 -10  -8   1    6.90    1.40
 -10  -8   1    7.80    1.20
   9   8  -1    0.00    0.40
   9   8  -1    0.00    0.50
  -9  -8   1   -0.20    0.90
  -9  -8   1    0.30    0.40
   8   8  -1   10.60    0.80
   8   8  -1   10.80    1.10
  -8  -8   1    9.90    1.10
  -8  -8   1    8.60    1.80
   7   8  -1  115.29    5.70
   7   8  -1  113.89    5.40
  -7  -8   1  117.79    5.90
  -7  -8   1  109.29    6.70
   6   8  -1   27.40    1.80
   6   8  -1   27.10    1.50
   6   8  -1   28.60    1.50
  -6  -8   1   29.10    1.90
  -6  -8   1   22.80    2.40
   5   8  -1    0.70    0.30
   5   8  -1    0.40    0.40
  -5  -8   1    0.60    0.80
  -5  -8   1    1.10    0.50
   4   8  -1    8.40    0.60
   4   8  -1    7.60    0.50
   4   8  -1    6.80    1.00
  -4  -8   1    7.00    1.70
  -4  -8   1    6.10    1.20
  -4  -8   1    8.90    0.90
   3   8  -1  396.16   17.50
   3   8  -1  339.17   17.60
   3   8  -1  401.76   18.00
   3   8  -1  404.26   17.50
  -3  -8   1  382.36   18.70
  -3  -8   1  390.86   18.00
  -3  -8   1  386.66   18.30
   2   8  -1   17.60    0.90
   2   8  -1   13.90    1.10
   2   8  -1   16.60    1.30
   2   8  -1   17.70    1.00
  -2  -8   1   16.30    1.00
  -2  -8   1   17.70    2.00
  -2  -8   1   17.80    1.60
  -2  -8   1   17.30    1.30
   1   8  -1   96.89    4.30
   1   8  -1   93.39    4.30
   1   8  -1   89.99    4.60
  -1  -8   1   92.89    4.60
  -1  -8   1   92.29    4.40
  -1  -8   1   89.09    5.40
  -1  -8   1   90.49    5.00
  -1  -8   1   85.39    5.40
   0   8  -1    2.60    0.40
   0   8  -1    2.00    1.00
   0   8  -1    2.80    0.60
   0   8  -1    2.20    0.30
   0  -8   1    0.90    1.10
   0  -8   1    1.70    0.70
   0  -8   1    1.70    0.30
   0  -8   1    2.30    0.80
   0  -8   1    1.70    0.40
  -1   8  -1    3.10    0.50
  -1   8  -1    2.80    0.60
  -1   8  -1    1.90    0.30
   1  -8   1    2.80    0.30
   1  -8   1    1.90    0.90
   1  -8   1    1.40    0.70
   1  -8   1    2.30    0.70
   1  -8   1    2.90    0.40
  -2   8  -1  130.89    6.30
  -2   8  -1  136.59    6.20
  -2   8  -1  129.39    6.70
   2  -8   1  135.89    6.90
   2  -8   1  136.49    7.50
  -3   8  -1  111.09    5.30
  -3   8  -1  110.29    5.80
  -3   8  -1  117.29    5.40
   3  -8   1  110.99    6.00
   3  -8   1  110.19    6.50
  -4   8  -1  138.99    7.50
  -4   8  -1  145.59    6.80
  -4   8  -1  154.18    6.80
   4  -8   1  148.29    7.50
   4  -8   1  138.49    8.00
  -5   8  -1   42.40    2.10
  -5   8  -1   39.70    2.00
  -5   8  -1   40.60    2.80
   5  -8   1   42.10    2.80
   5  -8   1   32.40    3.10
  -6   8  -1   41.60    3.10
  -6   8  -1   46.30    2.30
   6  -8   1   45.00    3.00
   6  -8   1   37.40    3.30
  -7   8  -1   36.20    2.80
  -7   8  -1   36.40    1.90
   7  -8   1   29.80    3.00
   7  -8   1   32.60    2.60
  -8   8  -1    5.50    0.70
  -8   8  -1    4.60    1.20
   8  -8   1    5.50    1.20
  -9   8  -1    2.30    0.50
   9  -8   1    0.80    0.90
 -10   8  -1    3.00    0.60
  10  -8   1    2.30    1.30
  11   7  -1    2.60    0.50
 -11  -7   1    2.50    0.70
 -11  -7   1    2.90    1.10
  10   7  -1   14.60    1.00
 -10  -7   1   11.20    2.20
 -10  -7   1   12.30    1.60
 -10  -7   1   14.70    1.40
   9   7  -1   17.20    1.40
   9   7  -1   18.30    1.10
  -9  -7   1   19.10    1.60
  -9  -7   1   13.70    2.10
   8   7  -1   17.90    1.10
   8   7  -1   17.20    1.40
  -8  -7   1   15.80    2.10
  -8  -7   1   17.30    1.50
   7   7  -1    0.70    0.50
   7   7  -1    1.20    0.30
   7   7  -1    0.70    0.40
  -7  -7   1    1.20    0.50
  -7  -7   1    0.70    0.90
   6   7  -1    1.70    0.40
   6   7  -1    2.30    0.40
   6   7  -1    1.90    0.50
  -6  -7   1    2.20    0.60
  -6  -7   1    1.90    0.90
   5   7  -1    2.30    0.30
   5   7  -1    1.60    0.30
   5   7  -1    1.80    0.50
  -5  -7   1    0.80    0.40
  -5  -7   1    0.90    0.40
  -5  -7   1    1.90    0.90
   4   7  -1   98.69    4.60
   4   7  -1  102.59    4.90
   4   7  -1  104.39    4.60
   4   7  -1   90.59    4.60
  -4  -7   1   98.89    4.90
  -4  -7   1   98.09    5.80
  -4  -7   1   98.79    5.00
   3   7  -1   76.19    3.60
   3   7  -1   79.89    3.60
   3   7  -1   79.69    3.90
   3   7  -1   76.49    3.60
  -3  -7   1   74.69    4.00
  -3  -7   1   68.19    4.20
  -3  -7   1   74.89    3.70
  -3  -7   1   81.09    4.00
  -3  -7   1   76.59    4.60
   2   7  -1   53.89    2.60
   2   7  -1   56.89    2.60
   2   7  -1   53.39    2.70
   2   7  -1   53.79    2.90
  -2  -7   1   55.69    2.90
  -2  -7   1   55.69    2.70
  -2  -7   1   54.39    3.60
  -2  -7   1   47.00    3.10
  -2  -7   1   59.79    3.10
   1   7  -1  218.78   10.30
   1   7  -1  219.58   10.30
   1   7  -1  223.28   10.40
   1   7  -1  223.08   10.40
  -1  -7   1  230.08   10.30
  -1  -7   1  231.68   10.50
  -1  -7   1  220.78   11.20
  -1  -7   1  231.98   10.60
  -1  -7   1  215.58   10.80
   0   7  -1    7.10    0.80
   0   7  -1    6.50    0.60
   0   7  -1    6.70    0.50
   0   7  -1    9.10    1.40
   0  -7   1    8.50    1.10
   0  -7   1    6.50    0.60
   0  -7   1    7.60    1.30
   0  -7   1    7.30    1.10
   0  -7   1    7.80    0.50
  -1   7  -1    3.50    0.70
  -1   7  -1    3.60    1.00
  -1   7  -1    4.00    0.40
  -1   7  -1    3.70    0.50
   1  -7   1    4.80    0.80
   1  -7   1    4.50    0.90
   1  -7   1    4.00    0.40
   1  -7   1    4.40    1.10
   1  -7   1    4.40    0.30
  -2   7  -1   40.00    1.90
  -2   7  -1   34.60    2.50
  -2   7  -1   39.70    2.00
   2  -7   1   41.00    3.00
   2  -7   1   37.60    2.40
   2  -7   1   35.80    2.40
  -3   7  -1    0.40    0.60
  -3   7  -1    0.00    0.50
  -3   7  -1    0.50    0.30
  -3   7  -1    0.90    0.30
   3  -7   1    1.00    0.60
   3  -7   1    0.20    0.70
   3  -7   1    0.40    0.50
  -4   7  -1    0.00    0.50
  -4   7  -1    0.50    0.30
   4  -7   1    1.00    0.90
   4  -7   1    0.30    0.60
   4  -7   1    0.80    0.50
  -5   7  -1  113.39    6.10
  -5   7  -1  120.59    5.40
   5  -7   1  106.89    6.40
   5  -7   1  110.59    6.00
  -6   7  -1   26.30    2.20
  -6   7  -1   27.40    1.50
   6  -7   1   24.90    2.20
   6  -7   1   26.90    2.60
  -7   7  -1   17.80    1.10
  -7   7  -1   18.10    1.90
   7  -7   1   14.60    2.00
   7  -7   1   17.30    1.80
  -8   7  -1   66.49    3.30
  -8   7  -1   65.89    4.10
   8  -7   1   62.59    4.00
  -9   7  -1   37.40    2.90
  -9   7  -1   34.80    2.00
   9  -7   1   33.00    2.70
 -10   7  -1   27.20    1.70
 -10   7  -1   32.90    2.80
  10  -7   1   31.40    3.60
 -11   7  -1    0.10    0.40
  11  -7   1   -1.30    1.00
  11  -7   1   -0.40    0.50
  11   6  -1    7.70    0.80
 -11  -6   1    6.60    1.30
 -11  -6   1    9.10    1.10
  10   6  -1    4.70    0.60
 -10  -6   1    7.30    1.40
 -10  -6   1    4.20    1.40
 -10  -6   1    6.20    1.00
   9   6  -1    1.30    0.50
   9   6  -1    0.60    0.30
  -9  -6   1    1.00    0.50
  -9  -6   1    1.20    1.00
   8   6  -1   17.10    1.40
   8   6  -1   16.20    1.30
   8   6  -1   16.60    1.00
  -8  -6   1   16.60    2.00
  -8  -6   1   17.00    1.40
   7   6  -1   14.60    1.10
   7   6  -1   14.10    1.20
   7   6  -1   13.20    0.90
  -7  -6   1   13.70    1.30
  -7  -6   1   14.80    1.70
   6   6  -1    5.60    0.50
   6   6  -1    5.20    0.80
   6   6  -1    6.40    0.60
  -6  -6   1    5.80    1.00
  -6  -6   1    5.70    1.30
   5   6  -1  279.97   13.10
   5   6  -1  285.97   13.40
   5   6  -1  293.37   13.10
  -5  -6   1  295.67   14.20
  -5  -6   1  282.77   13.50
   4   6  -1    5.50    0.40
   4   6  -1    5.60    0.80
   4   6  -1    5.90    0.50
   4   6  -1    6.40    0.40
  -4  -6   1    6.20    0.40
  -4  -6   1    6.20    0.80
  -4  -6   1    5.40    1.10
  -4  -6   1    5.40    0.80
   3   6  -1   11.60    0.70
   3   6  -1   11.80    1.00
   3   6  -1   11.60    0.70
   3   6  -1   12.70    0.60
  -3  -6   1   11.50    0.70
  -3  -6   1   11.70    0.80
  -3  -6   1   10.40    1.40
  -3  -6   1   12.20    1.00
  -3  -6   1   10.50    1.10
  -3  -6   1   11.10    1.00
   2   6  -1   99.59    4.80
   2   6  -1   97.69    4.80
   2   6  -1   95.19    5.30
   2   6  -1  105.79    4.70
   2   6  -1  102.19    5.00
  -2  -6   1   99.69    4.80
  -2  -6   1  107.19    5.10
  -2  -6   1  104.59    5.00
  -2  -6   1  102.89    4.70
  -2  -6   1  109.99    5.70
  -2  -6   1  102.49    5.20
   1   6  -1  209.28    9.00
   1   6  -1  184.88    9.60
   1   6  -1  192.88    9.10
   1   6  -1  200.78    9.10
   1   6  -1  200.08    9.30
  -1  -6   1  205.48    9.40
  -1  -6   1  202.58    9.10
  -1  -6   1  204.88    9.30
  -1  -6   1  200.88    9.10
  -1  -6   1  196.88    9.90
  -1  -6   1  179.58    9.50
   0   6  -1   69.29    3.60
   0   6  -1   70.39    4.00
   0   6  -1   72.19    3.50
   0   6  -1   71.59    3.40
   0   6  -1   73.89    3.40
   0  -6   1   71.59    3.50
   0  -6   1   67.99    3.40
   0  -6   1   76.69    3.40
   0  -6   1   73.29    3.80
   0  -6   1   70.59    3.90
   0  -6   1   71.59    4.20
  -1   6  -1   68.29    3.60
  -1   6  -1   66.59    3.80
  -1   6  -1   67.89    3.40
  -1   6  -1   72.39    3.30
  -1   6  -1   71.39    3.80
  -1   6  -1   68.09    3.30
   1  -6   1   74.79    4.20
   1  -6   1   67.99    3.20
   1  -6   1   68.19    3.30
   1  -6   1   69.39    3.70
   1  -6   1   69.69    3.30
  -2   6  -1    1.10    0.60
  -2   6  -1   -0.30    0.40
  -2   6  -1    0.10    0.40
  -2   6  -1    0.30    0.20
  -2   6  -1    0.10    0.30
  -2   6  -1    0.00    0.20
   2  -6   1    0.30    0.60
   2  -6   1    0.20    0.30
   2  -6   1    0.20    0.50
   2  -6   1    0.20    0.20
  -3   6  -1    6.50    0.60
  -3   6  -1    6.10    1.00
  -3   6  -1    6.90    1.10
  -3   6  -1    6.00    0.90
   3  -6   1    7.10    1.30
   3  -6   1    6.40    0.90
   3  -6   1    8.20    1.10
  -4   6  -1  601.54   27.20
  -4   6  -1  587.74   26.60
  -4   6  -1  550.34   27.10
   4  -6   1  587.74   27.50
   4  -6   1  618.94   27.00
   4  -6   1  568.14   27.00
  -5   6  -1  138.09    6.70
  -5   6  -1  141.69    7.30
   5  -6   1  140.19    7.20
   5  -6   1  147.99    7.60
  -6   6  -1   13.40    1.60
  -6   6  -1   12.50    0.90
   6  -6   1   13.30    1.60
   6  -6   1   11.00    1.50
  -7   6  -1  106.49    4.70
  -7   6  -1  100.19    5.40
   7  -6   1   85.89    5.60
   7  -6   1   94.89    5.30
  -8   6  -1    4.00    1.00
  -8   6  -1    4.90    0.60
   8  -6   1    3.00    0.90
  -9   6  -1    0.10    0.60
  -9   6  -1    0.30    0.30
   9  -6   1   -0.30    0.70
   9  -6   1   -0.10    0.40
 -10   6  -1   26.70    2.50
 -10   6  -1   25.60    1.60
  10  -6   1   21.90    2.30
 -11   6  -1   -0.10    0.30
 -11   6  -1    0.40    0.90
  11  -6   1    0.20    0.50
  11  -6   1    0.00    0.90
  12   5  -1    1.00    0.40
 -12  -5   1    1.20    1.20
 -12  -5   1    0.70    0.50
  11   5  -1    0.40    0.30
 -11  -5   1    0.40    0.50
  10   5  -1    2.70    0.50
 -10  -5   1    4.00    0.80
 -10  -5   1    4.40    1.10
 -10  -5   1    1.60    1.10
   9   5  -1    6.30    1.10
   9   5  -1    6.70    0.60
  -9  -5   1    8.50    1.00
  -9  -5   1    5.80    1.50
   8   5  -1   86.09    4.50
   8   5  -1   91.79    4.60
   8   5  -1   88.59    4.30
  -8  -5   1   91.49    4.70
  -8  -5   1   91.69    5.40
   7   5  -1  183.28    8.60
   7   5  -1  182.08    8.30
   7   5  -1  184.48    8.40
  -7  -5   1  169.28    8.70
  -7  -5   1  182.68    9.30
   6   5  -1    2.00    0.50
   6   5  -1    2.30    0.40
   6   5  -1    2.50    0.40
  -6  -5   1    2.00    0.30
  -6  -5   1    3.20    0.70
  -6  -5   1    2.60    0.90
   5   5  -1   29.60    1.50
   5   5  -1   30.50    1.50
   5   5  -1   28.80    1.70
  -5  -5   1   28.70    2.20
  -5  -5   1   27.80    1.80
  -5  -5   1   28.70    1.40
   4   5  -1   77.29    3.40
   4   5  -1   72.99    4.00
   4   5  -1   79.09    3.70
   4   5  -1   69.79    3.50
   4   5  -1   66.39    3.40
  -4  -5   1   75.19    3.40
  -4  -5   1   71.49    3.50
  -4  -5   1   71.39    3.80
  -4  -5   1   74.49    3.70
  -4  -5   1   77.89    4.20
   3   5  -1   10.20    0.90
   3   5  -1    9.20    1.00
   3   5  -1   11.10    0.60
   3   5  -1   10.20    0.60
   3   5  -1    9.50    0.60
  -3  -5   1   12.00    1.30
  -3  -5   1   10.20    0.90
  -3  -5   1    9.30    0.60
  -3  -5   1   10.00    0.80
  -3  -5   1   10.30    0.60
  -3  -5   1   10.40    0.90
   2   5  -1   19.10    1.00
   2   5  -1   21.00    1.30
   2   5  -1   20.80    1.00
   2   5  -1   19.40    1.50
   2   5  -1   20.30    1.10
  -2  -5   1   19.20    1.10
  -2  -5   1   19.40    1.00
  -2  -5   1   21.50    1.30
  -2  -5   1   18.80    1.30
  -2  -5   1   20.90    1.40
  -2  -5   1   20.60    1.70
  -2  -5   1   20.80    1.10
   1   5  -1    5.40    0.80
   1   5  -1    6.00    0.40
   1   5  -1    5.10    0.60
   1   5  -1    5.50    0.40
   1   5  -1    5.10    0.50
  -1  -5   1    6.20    0.40
  -1  -5   1    7.50    0.80
  -1  -5   1    4.70    0.70
  -1  -5   1    5.80    0.60
  -1  -5   1    5.90    0.50
  -1  -5   1    5.40    1.00
   0   5  -1   29.10    1.30
   0   5  -1   25.00    2.20
   0   5  -1   26.00    1.40
   0   5  -1   27.20    1.50
   0   5  -1   27.50    1.60
   0  -5   1   27.70    2.00
   0  -5   1   26.10    1.70
   0  -5   1   27.20    1.50
   0  -5   1   28.90    1.70
   0  -5   1   26.00    1.40
   0  -5   1   28.20    1.40
  -1   5  -1  170.38    8.90
  -1   5  -1  188.38    8.70
  -1   5  -1  195.38    9.10
  -1   5  -1  186.98    9.20
  -1   5  -1  191.28    8.70
  -1   5  -1  186.78    8.80
   1  -5   1  199.18    8.70
   1  -5   1  190.78    9.00
   1  -5   1  201.48    9.40
   1  -5   1  186.38    8.70
   1  -5   1  204.78    8.70
   1  -5   1  176.38    9.00
  -2   5  -1    2.80    0.60
  -2   5  -1    2.80    0.40
  -2   5  -1    2.90    0.70
  -2   5  -1    3.10    0.50
  -2   5  -1    3.90    0.70
   2  -5   1    3.10    0.60
   2  -5   1    2.40    0.30
   2  -5   1    3.10    0.60
   2  -5   1    2.60    0.70
  -3   5  -1   41.10    2.20
  -3   5  -1   40.70    2.50
  -3   5  -1   40.50    2.10
  -3   5  -1   41.70    2.40
  -3   5  -1   38.60    2.50
   3  -5   1   39.00    2.00
   3  -5   1   37.90    2.30
   3  -5   1   46.30    2.50
   3  -5   1   43.60    2.80
  -4   5  -1   11.00    1.10
  -4   5  -1   10.80    1.10
  -4   5  -1   10.60    1.10
  -4   5  -1   10.80    0.80
   4  -5   1   11.20    1.20
   4  -5   1   11.00    1.30
   4  -5   1   10.80    1.10
  -5   5  -1    7.90    1.00
  -5   5  -1    9.00    0.70
  -5   5  -1    8.70    1.10
   5  -5   1    8.50    1.20
   5  -5   1    6.80    1.00
   5  -5   1    9.00    1.20
  -6   5  -1    0.60    0.30
  -6   5  -1    0.60    0.50
  -6   5  -1    0.90    0.60
   6  -5   1    0.30    0.60
   6  -5   1    0.60    0.60
   6  -5   1    0.80    0.70
  -7   5  -1   50.29    2.50
  -7   5  -1   49.60    3.10
   7  -5   1   50.59    3.10
   7  -5   1   46.80    3.10
  -8   5  -1    8.40    1.30
  -8   5  -1    9.30    0.70
   8  -5   1    8.90    1.40
   8  -5   1    7.60    1.30
  -9   5  -1   83.39    5.00
  -9   5  -1   81.59    4.00
   9  -5   1   78.99    4.60
 -10   5  -1   36.10    2.00
 -10   5  -1   38.20    2.80
  10  -5   1   33.10    2.70
 -11   5  -1   23.10    1.50
 -11   5  -1   24.70    2.40
  11  -5   1   19.10    2.30
 -12   5  -1   46.50    3.50
 -12   5  -1   46.10    2.50
  12  -5   1   45.50    3.50
  12   4  -1    9.80    0.90
 -12  -4   1   12.60    1.70
 -12  -4   1   12.00    1.30
  11   4  -1    5.80    0.70
 -11  -4   1    5.20    1.20
 -11  -4   1    6.50    1.00
  10   4  -1    1.40    1.10
  10   4  -1    0.50    0.40
 -10  -4   1    1.70    0.50
 -10  -4   1    1.10    0.70
 -10  -4   1    0.60    0.90
   9   4  -1   87.59    4.10
   9   4  -1   80.29    4.50
  -9  -4   1   80.79    5.00
  -9  -4   1   83.69    4.50
  -9  -4   1   90.49    4.80
   8   4  -1   50.69    2.50
   8   4  -1   51.39    2.80
   8   4  -1   52.99    2.80
  -8  -4   1   47.90    2.90
  -8  -4   1   47.30    3.30
   7   4  -1   93.39    4.30
   7   4  -1   93.39    4.40
   7   4  -1   92.29    4.50
  -7  -4   1   87.49    4.70
  -7  -4   1   83.39    5.60
   6   4  -1   95.69    4.20
   6   4  -1   81.99    4.60
   6   4  -1   85.19    4.80
   6   4  -1   98.99    4.30
  -6  -4   1   85.69    4.60
  -6  -4   1   86.19    4.10
  -6  -4   1   94.69    5.00
   5   4  -1   26.70    1.40
   5   4  -1   24.90    1.80
   5   4  -1   27.40    1.70
  -5  -4   1   31.00    2.00
  -5  -4   1   25.70    1.40
  -5  -4   1   26.70    1.30
  -5  -4   1   26.70    1.70
  -5  -4   1   21.90    1.60
  -5  -4   1   27.30    1.60
   4   4  -1  341.07   15.70
   4   4  -1  366.46   16.00
   4   4  -1  335.27   15.70
   4   4  -1  363.86   15.70
   4   4  -1  348.17   16.30
  -4  -4   1  354.06   16.00
  -4  -4   1  333.77   15.70
  -4  -4   1  356.36   16.40
  -4  -4   1  349.96   15.70
  -4  -4   1  328.87   16.10
  -4  -4   1  341.17   15.80
   3   4  -1  514.85   23.60
   3   4  -1  510.95   23.60
   3   4  -1  540.15   23.80
   3   4  -1  527.55   23.60
  -3  -4   1  521.45   23.60
  -3  -4   1  528.35   23.80
  -3  -4   1  528.85   23.60
  -3  -4   1  516.45   23.70
  -3  -4   1  493.75   23.90
  -3  -4   1  546.35   24.30
   2   4  -1   -0.20    0.20
   2   4  -1    0.00    0.20
   2   4  -1    0.20    0.10
   2   4  -1    0.10    0.10
   2   4  -1    0.00    0.10
  -2  -4   1    0.30    0.30
  -2  -4   1    0.30    0.10
  -2  -4   1    0.00    0.10
  -2  -4   1    0.40    0.30
  -2  -4   1   -0.20    0.40
  -2  -4   1    0.10    0.20
   1   4  -1   56.29    3.10
   1   4  -1   51.49    2.60
   1   4  -1   56.19    2.70
   1   4  -1   56.49    2.60
   1   4  -1   54.79    2.80
  -1  -4   1   56.49    2.80
  -1  -4   1   57.99    2.70
  -1  -4   1   56.19    2.80
  -1  -4   1   58.49    3.20
  -1  -4   1   56.99    2.70
  -1  -4   1   57.39    2.90
   0   4  -1    2.50    0.20
   0   4  -1    2.50    0.30
   0   4  -1    2.70    0.40
   0   4  -1    2.30    0.60
   0   4  -1    2.60    0.50
   0  -4   1    2.70    0.20
   0  -4   1    2.30    0.50
   0  -4   1    2.90    0.70
   0  -4   1    3.20    0.30
   0  -4   1    2.40    0.30
   0  -4   1    2.90    0.50
  -1   4  -1  557.44   25.00
  -1   4  -1  550.84   24.80
  -1   4  -1  525.05   24.70
  -1   4  -1  562.84   25.10
  -1   4  -1  558.64   25.00
   1  -4   1  548.25   24.70
   1  -4   1  526.15   25.00
   1  -4   1  557.94   24.60
   1  -4   1  562.84   24.70
   1  -4   1  566.04   24.90
   1  -4   1  492.85   25.80
  -2   4  -1   76.89    3.80
  -2   4  -1   81.79    3.90
  -2   4  -1   78.59    4.10
  -2   4  -1   81.19    4.20
  -2   4  -1   83.59    4.10
   2  -4   1   86.69    4.10
   2  -4   1   76.99    4.00
   2  -4   1   75.49    3.80
   2  -4   1   86.89    4.40
  -3   4  -1    0.20    0.30
  -3   4  -1    0.00    0.20
  -3   4  -1    0.00    0.30
  -3   4  -1    0.10    0.30
  -3   4  -1    0.50    0.40
   3  -4   1    0.20    0.50
   3  -4   1    0.00    0.40
   3  -4   1   -0.50    0.40
   3  -4   1   -0.10    0.30
   3  -4   1    0.00    0.10
  -4   4  -1   18.90    1.10
  -4   4  -1   20.40    1.30
  -4   4  -1   20.50    1.50
  -4   4  -1   19.10    1.40
  -4   4  -1   16.10    1.20
   4  -4   1   17.80    1.90
   4  -4   1   16.80    1.40
   4  -4   1   19.10    1.40
   4  -4   1   19.90    1.60
  -5   4  -1   92.99    4.70
  -5   4  -1   91.89    4.90
  -5   4  -1  105.49    5.10
  -5   4  -1   94.09    4.40
  -5   4  -1   99.49    4.60
  -5   4  -1   94.59    4.40
   5  -4   1   93.79    4.90
   5  -4   1  104.09    5.10
   5  -4   1   95.29    5.40
   5  -4   1   98.59    5.40
  -6   4  -1  174.18    8.10
  -6   4  -1  158.98    7.50
  -6   4  -1  148.19    7.80
  -6   4  -1  157.98    7.40
  -6   4  -1  163.68    7.60
   6  -4   1  160.98    8.30
   6  -4   1  161.98    8.00
   6  -4   1  172.98    8.00
  -7   4  -1  194.58    9.10
  -7   4  -1  182.38    9.00
  -7   4  -1  195.08    9.10
  -7   4  -1  204.78    9.70
   7  -4   1  196.88   10.00
   7  -4   1  204.18    9.50
   7  -4   1  202.08    9.70
  -8   4  -1    0.20    0.20
  -8   4  -1    0.30    0.50
  -8   4  -1   -0.10    0.20
   8  -4   1   -0.60    1.20
   8  -4   1    0.70    0.60
  -9   4  -1   84.29    4.80
  -9   4  -1   85.19    4.10
   9  -4   1   78.89    5.20
   9  -4   1   82.09    4.70
 -10   4  -1    6.90    0.70
 -10   4  -1    7.50    1.40
  10  -4   1    4.00    1.70
  10  -4   1    4.60    1.20
 -11   4  -1   33.00    1.80
 -11   4  -1   32.90    2.60
  11  -4   1   26.10    2.50
  11  -4   1   25.30    2.90
 -12   4  -1   21.90    1.40
 -12   4  -1   17.70    2.10
  12   3  -1    2.70    0.50
 -12  -3   1    3.00    0.70
 -12  -3   1    4.10    1.10
  11   3  -1    4.60    0.60
  11   3  -1    2.70    1.50
 -11  -3   1    2.60    0.90
 -11  -3   1    3.80    0.80
  10   3  -1   11.00    1.00
  10   3  -1   11.40    1.90
 -10  -3   1    9.70    1.60
 -10  -3   1   14.60    1.60
 -10  -3   1   13.50    1.20
   9   3  -1    8.70    0.70
   9   3  -1    8.30    1.30
  -9  -3   1    8.50    1.00
  -9  -3   1    9.00    1.30
  -9  -3   1    7.90    1.40
   8   3  -1   14.30    0.90
   8   3  -1   13.40    1.30
  -8  -3   1   13.90    1.20
  -8  -3   1   14.00    1.50
   7   3  -1  106.19    5.00
   7   3  -1  107.29    5.20
   7   3  -1  103.49    5.50
   7   3  -1  109.59    5.20
  -7  -3   1  106.79    5.70
  -7  -3   1  106.29    5.40
   6   3  -1  132.19    6.40
   6   3  -1  145.09    6.50
   6   3  -1  142.49    6.60
   6   3  -1  132.49    6.90
  -6  -3   1  145.29    7.10
  -6  -3   1  137.09    6.80
  -6  -3   1  136.09    6.30
   5   3  -1   12.60    0.80
   5   3  -1   11.60    0.70
   5   3  -1   10.40    0.90
   5   3  -1   11.70    1.10
  -5  -3   1   11.50    0.90
  -5  -3   1   12.00    1.00
  -5  -3   1   11.60    0.60
  -5  -3   1   14.10    1.30
  -5  -3   1   10.90    0.70
   4   3  -1  373.56   16.90
   4   3  -1  359.06   17.40
   4   3  -1  352.86   16.90
   4   3  -1  383.66   17.10
  -4  -3   1  385.16   17.10
  -4  -3   1  365.96   16.90
  -4  -3   1  364.36   17.20
  -4  -3   1  372.86   16.90
  -4  -3   1  408.36   17.50
   3   3  -1  163.78    7.60
   3   3  -1  168.68    7.40
   3   3  -1  162.88    7.80
   3   3  -1  155.78    7.40
   3   3  -1  164.58    7.40
  -3  -3   1  160.48    7.40
  -3  -3   1  160.28    7.40
  -3  -3   1  161.98    8.10
  -3  -3   1  169.18    7.60
  -3  -3   1  165.08    7.40
  -3  -3   1  158.78    7.70
   2   3  -1  491.15   22.50
   2   3  -1  506.85   22.70
   2   3  -1  506.15   22.50
   2   3  -1  506.85   22.90
   2   3  -1  491.95   22.50
  -2  -3   1  503.15   23.00
  -2  -3   1  509.35   22.50
  -2  -3   1  515.25   22.50
  -2  -3   1  484.55   22.50
  -2  -3   1  487.35   22.70
  -2  -3   1  485.45   22.70
   1   3  -1  108.99    5.40
   1   3  -1  102.89    5.00
   1   3  -1  108.89    5.00
   1   3  -1  107.79    5.00
   1   3  -1  109.39    5.20
  -1  -3   1  108.19    5.00
  -1  -3   1  110.69    5.10
  -1  -3   1  114.19    5.10
  -1  -3   1  112.59    5.40
  -1  -3   1  110.39    5.00
  -1  -3   1  110.49    5.00
   0   3  -1    1.50    0.20
   0   3  -1    2.00    0.40
   0   3  -1    2.40    0.20
   0   3  -1    2.40    0.30
   0   3  -1    2.40    0.50
   0  -3   1    2.00    0.20
   0  -3   1    2.50    0.50
   0  -3   1    2.00    0.40
   0  -3   1    2.30    0.30
   0  -3   1    1.90    0.30
   0  -3   1    2.20    0.20
  -1   3  -1   93.49    4.50
  -1   3  -1   92.79    4.80
  -1   3  -1  100.49    4.80
  -1   3  -1  100.69    4.60
  -1   3  -1  100.99    4.80
   1  -3   1   92.79    4.50
   1  -3   1   90.29    4.70
   1  -3   1  105.79    4.70
   1  -3   1   93.19    4.50
   1  -3   1  113.19    5.00
  -2   3  -1  107.19    5.30
  -2   3  -1  114.69    5.10
  -2   3  -1  109.99    5.30
  -2   3  -1  113.49    5.20
  -2   3  -1  102.19    5.00
   2  -3   1   99.69    5.20
   2  -3   1  105.79    5.40
   2  -3   1  104.29    5.00
   2  -3   1  120.99    5.40
   2  -3   1  109.19    5.20
  -3   3  -1  205.48    9.30
  -3   3  -1  183.48    9.10
  -3   3  -1  208.08    9.20
  -3   3  -1  190.88    9.40
  -3   3  -1  201.78    9.20
   3  -3   1  192.78    9.30
   3  -3   1  192.88    9.50
   3  -3   1  192.38    9.30
   3  -3   1  198.18    9.10
   3  -3   1  218.78    9.50
  -4   3  -1    3.60    0.70
  -4   3  -1    3.40    0.20
  -4   3  -1    3.20    0.70
  -4   3  -1    3.20    0.30
  -4   3  -1    3.10    0.30
  -4   3  -1    4.70    0.60
  -4   3  -1    3.30    0.50
  -4   3  -1    3.00    0.40
   4  -3   1    4.20    0.70
   4  -3   1    2.70    0.50
   4  -3   1    2.90    0.60
   4  -3   1    3.00    0.80
  -5   3  -1    2.60    0.60
  -5   3  -1    2.10    0.20
  -5   3  -1    2.40    0.50
  -5   3  -1    1.80    0.30
  -5   3  -1    1.70    0.40
  -5   3  -1    2.20    0.40
  -5   3  -1    2.10    0.30
  -5   3  -1    2.00    0.30
   5  -3   1    2.10    0.60
   5  -3   1    1.60    0.50
   5  -3   1    2.30    0.90
  -6   3  -1   88.59    4.70
  -6   3  -1   93.59    4.60
  -6   3  -1   96.59    4.50
  -6   3  -1   92.49    4.70
  -6   3  -1   96.99    4.60
  -6   3  -1  100.39    5.10
   6  -3   1   92.89    4.90
   6  -3   1  103.09    5.30
   6  -3   1  100.79    4.80
   6  -3   1   98.59    5.00
  -7   3  -1   83.89    4.20
  -7   3  -1   88.89    4.30
  -7   3  -1   92.09    4.90
  -7   3  -1   89.99    4.40
   7  -3   1   93.19    5.10
   7  -3   1   88.89    4.80
  -8   3  -1    4.00    0.90
  -8   3  -1    5.00    0.60
  -8   3  -1    5.10    0.60
   8  -3   1    5.20    1.00
   8  -3   1    4.60    1.40
  -9   3  -1   10.70    0.80
  -9   3  -1    8.40    0.90
  -9   3  -1    9.20    1.30
   9  -3   1    8.90    1.40
   9  -3   1    7.30    1.60
 -10   3  -1   35.60    2.60
 -10   3  -1   34.40    1.90
  10  -3   1   32.60    2.60
  10  -3   1   34.50    3.20
 -11   3  -1   31.70    2.50
 -11   3  -1   33.50    1.80
  11  -3   1   27.80    2.50
  11  -3   1   32.00    3.30
 -12   3  -1    0.90    0.40
 -12   3  -1    0.20    0.80
  12  -3   1    0.60    1.60
  12   2  -1    7.40    0.80
  12   2  -1    3.60    2.10
 -12  -2   1    8.10    1.50
 -12  -2   1    6.20    1.00
  11   2  -1   13.70    2.20
  11   2  -1   16.00    1.10
 -11  -2   1   18.70    1.80
 -11  -2   1   18.20    1.50
  10   2  -1   55.89    3.70
  10   2  -1   49.30    2.90
 -10  -2   1   53.79    3.60
 -10  -2   1   60.69    3.60
 -10  -2   1   61.09    3.30
   9   2  -1   25.20    2.10
   9   2  -1   25.60    1.50
  -9  -2   1   29.00    2.10
  -9  -2   1   26.10    2.20
  -9  -2   1   29.40    1.90
   8   2  -1   18.80    1.70
   8   2  -1   19.30    1.10
  -8  -2   1   20.10    1.50
  -8  -2   1   16.00    1.60
  -8  -2   1   19.70    1.70
  -8  -2   1   19.20    1.70
   7   2  -1   57.09    3.00
   7   2  -1   51.39    2.70
  -7  -2   1   56.39    3.20
  -7  -2   1   53.69    2.60
  -7  -2   1   54.39    3.00
   6   2  -1    8.60    0.60
   6   2  -1    8.00    0.90
   6   2  -1    8.30    0.90
   6   2  -1    8.70    0.80
  -6  -2   1    9.70    0.90
  -6  -2   1    8.30    0.50
  -6  -2   1    7.80    1.00
  -6  -2   1    7.20    1.00
  -6  -2   1    8.40    0.60
  -6  -2   1    7.70    0.60
  -6  -2   1    7.90    0.50
   5   2  -1    2.90    0.40
   5   2  -1    2.90    0.30
   5   2  -1    2.60    0.50
   5   2  -1    3.50    0.60
  -5  -2   1    2.70    0.50
  -5  -2   1    2.90    0.40
  -5  -2   1    1.60    0.40
  -5  -2   1    2.40    0.30
  -5  -2   1    2.90    0.30
  -5  -2   1    2.70    0.30
  -5  -2   1    3.10    0.70
   4   2  -1  348.27   15.90
   4   2  -1  328.07   15.80
   4   2  -1  359.16   16.00
   4   2  -1  347.77   16.20
  -4  -2   1  329.57   15.80
  -4  -2   1  349.77   15.80
  -4  -2   1  352.06   15.80
  -4  -2   1  352.86   16.10
  -4  -2   1  370.36   16.30
  -4  -2   1  353.26   16.00
  -4  -2   1  357.66   15.80
   3   2  -1  515.45   23.90
   3   2  -1  531.05   23.50
   3   2  -1  522.35   23.50
   3   2  -1  526.85   23.70
   3   2  -1  510.65   23.60
  -3  -2   1  510.95   23.50
  -3  -2   1  539.95   23.70
  -3  -2   1  513.45   23.80
  -3  -2   1  551.54   23.90
  -3  -2   1  498.15   23.50
   2   2  -1 1219.18   54.09
   2   2  -1 1066.09   81.99
  -2  -2   1 1196.08   72.79
  -2  -2   1 1034.50   83.19
  -2  -2   1 1286.67   54.19
   1   2  -1 1343.77   60.09
   1   2  -1 1215.08   86.99
   1   2  -1 1363.16   80.19
  -1  -2   1 1433.86   78.09
  -1  -2   1 1392.16   60.29
  -1  -2   1 1103.69   86.49
   0   2  -1  280.07   12.50
   0   2  -1  264.97   12.40
   0   2  -1  275.87   12.30
   0   2  -1  260.27   12.20
   0  -2   1  283.87   12.50
   0  -2   1  249.68   12.40
   0  -2   1  270.57   12.30
   0  -2   1  281.07   12.30
  -1   2  -1    3.30    0.30
  -1   2  -1    3.70    0.50
  -1   2  -1    3.50    0.20
  -1   2  -1    4.10    0.60
  -1   2  -1    3.30    0.40
  -1   2  -1    4.30    0.60
   1  -2   1    4.90    0.70
   1  -2   1    3.80    0.60
   1  -2   1    3.70    0.30
   1  -2   1    3.70    0.20
   1  -2   1    3.70    0.50
   1  -2   1    3.20    0.50
  -2   2  -1   59.39    2.80
  -2   2  -1   57.79    2.90
  -2   2  -1   61.29    2.90
  -2   2  -1   64.69    3.00
  -2   2  -1   57.69    3.10
  -2   2  -1   61.69    3.00
   2  -2   1   63.09    2.80
   2  -2   1   61.39    3.10
   2  -2   1   68.09    3.10
   2  -2   1   59.99    2.90
   2  -2   1   56.09    3.00
   2  -2   1   61.29    3.00
  -3   2  -1  261.07   11.60
  -3   2  -1  255.67   11.70
  -3   2  -1  266.47   11.70
  -3   2  -1  233.68   11.60
  -3   2  -1  250.07   11.90
  -3   2  -1  258.07   11.60
  -3   2  -1  267.37   11.70
   3  -2   1  267.07   11.80
   3  -2   1  242.88   11.80
   3  -2   1  249.48   11.70
   3  -2   1  244.78   11.90
   3  -2   1  260.07   11.60
  -4   2  -1  267.07   12.80
  -4   2  -1  263.07   12.40
  -4   2  -1  250.77   12.30
  -4   2  -1  274.77   12.30
  -4   2  -1  274.47   12.30
  -4   2  -1  272.67   12.40
  -4   2  -1  268.97   12.40
   4  -2   1  275.57   12.30
   4  -2   1  270.37   12.60
   4  -2   1  270.67   12.50
   4  -2   1  291.47   12.50
   4  -2   1  260.87   12.60
  -5   2  -1   53.59    2.70
  -5   2  -1   55.19    2.70
  -5   2  -1   53.99    2.70
  -5   2  -1   53.39    2.80
  -5   2  -1   54.29    3.10
  -5   2  -1   55.49    2.80
  -5   2  -1   55.99    2.70
   5  -2   1   56.39    3.10
   5  -2   1   58.19    2.80
   5  -2   1   50.59    2.90
   5  -2   1   57.19    3.00
   5  -2   1   58.59    2.80
  -6   2  -1   33.10    1.70
  -6   2  -1   31.80    1.80
  -6   2  -1   34.10    1.80
  -6   2  -1   33.80    2.20
  -6   2  -1   33.40    1.70
   6  -2   1   34.50    2.10
   6  -2   1   32.30    2.00
   6  -2   1   29.10    2.30
   6  -2   1   32.80    1.80
  -7   2  -1   63.79    3.40
  -7   2  -1   67.69    3.50
  -7   2  -1   71.89    3.90
  -7   2  -1   67.79    3.30
   7  -2   1   68.09    4.00
   7  -2   1   71.69    3.70
  -8   2  -1  244.98   11.80
  -8   2  -1  238.48   11.30
  -8   2  -1  241.88   11.10
   8  -2   1  238.58   11.80
   8  -2   1  242.78   11.60
  -9   2  -1   53.19    3.30
  -9   2  -1   51.59    2.60
  -9   2  -1   49.40    2.90
   9  -2   1   51.79    3.20
   9  -2   1   51.79    3.50
 -10   2  -1    0.20    0.30
 -10   2  -1   -0.30    0.30
 -10   2  -1   -0.10    0.60
  10  -2   1    1.70    0.80
  10  -2   1    0.50    1.20
 -11   2  -1    8.60    0.80
 -11   2  -1    6.40    0.90
 -11   2  -1    6.60    1.30
  11  -2   1    5.20    1.70
 -12   2  -1    2.20    0.50
 -12   2  -1    1.40    0.80
  12  -2   1    3.80    1.80
 -13   2  -1    0.40    0.40
 -13   2  -1    1.10    0.90
  13   1  -1    2.70    2.30
  13   1  -1    6.10    0.80
 -13  -1   1    6.40    1.10
 -13  -1   1    6.80    1.40
  12   1  -1  117.49    7.60
  12   1  -1  133.59    6.30
 -12  -1   1  138.59    8.20
 -12  -1   1  135.99    6.80
  11   1  -1    4.90    1.70
  11   1  -1    6.70    0.70
 -11  -1   1    8.50    1.50
 -11  -1   1    5.50    1.00
  10   1  -1   18.90    2.20
  10   1  -1   15.20    1.10
 -10  -1   1   14.90    1.70
 -10  -1   1   17.90    1.70
 -10  -1   1   15.90    1.40
   9   1  -1   14.80    1.00
   9   1  -1   12.70    1.80
  -9  -1   1   13.50    1.50
  -9  -1   1   15.00    1.30
  -9  -1   1   12.40    0.80
  -9  -1   1   14.50    1.50
   8   1  -1  100.29    4.60
   8   1  -1  101.39    5.10
  -8  -1   1  100.09    5.10
  -8  -1   1   93.49    4.90
  -8  -1   1   92.99    5.30
  -8  -1   1   92.59    5.10
  -8  -1   1   94.39    4.50
   7   1  -1   11.60    1.30
   7   1  -1   11.20    0.80
  -7  -1   1   10.40    1.20
  -7  -1   1   10.70    1.20
  -7  -1   1   11.10    0.70
  -7  -1   1   11.70    1.20
  -7  -1   1   10.00    0.70
  -7  -1   1   11.40    0.80
  -7  -1   1   11.00    1.00
   6   1  -1    2.30    0.60
   6   1  -1    2.60    0.40
  -6  -1   1    2.50    0.40
  -6  -1   1    2.00    0.50
  -6  -1   1    3.30    0.70
  -6  -1   1    2.40    0.30
  -6  -1   1    2.80    0.30
  -6  -1   1    2.40    0.30
  -6  -1   1    2.80    0.60
  -6  -1   1    2.10    0.50
   5   1  -1  326.97   15.50
   5   1  -1  329.27   15.30
   5   1  -1  348.87   15.50
  -5  -1   1  329.27   15.30
  -5  -1   1  350.46   15.50
  -5  -1   1  335.67   15.40
  -5  -1   1  317.87   15.30
  -5  -1   1  323.57   15.40
  -5  -1   1  354.56   15.30
  -5  -1   1  364.36   15.70
   4   1  -1  333.17   15.20
   4   1  -1  316.77   15.10
   4   1  -1  322.97   15.40
   4   1  -1  337.37   15.20
  -4  -1   1  340.37   15.40
  -4  -1   1  339.47   15.00
  -4  -1   1  329.17   15.10
  -4  -1   1  340.07   15.10
  -4  -1   1  328.07   15.20
  -4  -1   1  343.47   15.30
  -4  -1   1  327.37   15.10
  -4  -1   1  338.07   15.10
   3   1  -1   79.19    3.60
   3   1  -1   78.99    3.70
   3   1  -1   72.99    3.90
   3   1  -1   79.99    3.80
  -3  -1   1   79.19    3.70
  -3  -1   1   77.29    3.60
  -3  -1   1   80.99    3.90
  -3  -1   1   81.09    3.80
  -3  -1   1   80.19    3.60
  -3  -1   1   80.99    3.70
  -3  -1   1   79.99    3.80
  -3  -1   1   77.29    3.60
   2   1  -1  528.35   24.00
  -2  -1   1  534.55   24.20
   1   1  -1  133.19    6.00
   1   1  -1  126.89    5.90
   1   1  -1  124.59    6.10
  -1  -1   1  137.19    6.00
  -1  -1   1  129.69    6.00
  -1  -1   1  132.39    5.90
  -1  -1   1  137.39    6.10
  -1  -1   1  127.59    5.90
   0  -1   1 3357.86  172.98
   0  -1   1 3416.26  162.18
  -1   1  -1  811.52   39.30
  -1   1  -1  831.42   47.70
  -1   1  -1  912.71   55.99
   1  -1   1  827.12   39.30
   1  -1   1  954.40   49.00
  -2   1  -1 1564.44   72.29
  -2   1  -1 1568.94   91.19
  -2   1  -1 1531.75   82.39
   2  -1   1 1687.53   84.39
   2  -1   1 1581.94   72.29
  -3   1  -1  527.65   23.80
  -3   1  -1  522.75   23.70
  -3   1  -1  525.55   23.80
   3  -1   1  515.85   23.90
   3  -1   1  529.65   23.90
   3  -1   1  528.65   23.80
   3  -1   1  527.05   23.70
  -4   1  -1  272.67   12.60
  -4   1  -1  282.77   12.30
  -4   1  -1  275.97   12.20
  -4   1  -1  274.07   12.30
  -4   1  -1  272.37   12.30
   4  -1   1  249.97   12.40
   4  -1   1  269.67   12.30
   4  -1   1  266.77   12.20
   4  -1   1  258.37   12.50
   4  -1   1  268.77   12.40
  -5   1  -1   30.60    1.60
  -5   1  -1   31.10    1.70
  -5   1  -1   31.40    1.60
  -5   1  -1   33.40    1.70
  -5   1  -1   34.10    2.00
   5  -1   1   30.60    1.90
   5  -1   1   32.70    1.70
   5  -1   1   31.60    1.60
   5  -1   1   33.80    1.90
   5  -1   1   28.80    1.90
  -6   1  -1   32.40    1.80
  -6   1  -1   30.40    1.70
  -6   1  -1   25.60    2.00
  -6   1  -1   35.80    1.80
  -6   1  -1   32.20    1.60
  -6   1  -1   34.70    1.70
   6  -1   1   33.90    1.70
   6  -1   1   31.40    2.10
   6  -1   1   35.30    2.00
  -7   1  -1  101.09    5.00
  -7   1  -1  108.49    5.50
  -7   1  -1  107.79    5.10
   7  -1   1  109.39    5.30
   7  -1   1  100.69    5.50
   7  -1   1   97.49    5.00
   7  -1   1  104.29    4.90
  -8   1  -1    0.40    0.30
  -8   1  -1    0.10    0.20
  -8   1  -1    0.60    0.40
  -8   1  -1    1.40    0.60
   8  -1   1    0.80    0.50
   8  -1   1    0.70    0.30
   8  -1   1    0.10    0.80
  -9   1  -1   77.69    4.20
  -9   1  -1   81.59    4.60
   9  -1   1   83.59    3.90
   9  -1   1   76.39    4.30
   9  -1   1   76.99    4.60
 -10   1  -1    3.80    0.70
 -10   1  -1    4.70    1.10
  10  -1   1    2.60    1.30
  10  -1   1    3.80    0.60
  10  -1   1    3.20    1.00
 -11   1  -1    9.20    1.50
 -11   1  -1    6.60    1.00
  11  -1   1    5.70    1.60
 -12   1  -1    0.40    0.70
 -12   1  -1    0.60    0.40
  12  -1   1   -2.50    1.40
 -13   1  -1   56.29    3.80
 -13   1  -1   59.29    2.90
  13  -1   1   42.40    4.40
  13   0  -1    0.30    0.40
  13   0  -1   -0.60    1.90
 -13   0   1    0.60    0.80
 -13   0   1    0.60    0.60
  12   0  -1    7.50    2.20
  12   0  -1   10.20    0.90
 -12   0   1   12.60    1.70
 -12   0   1   10.00    1.20
  11   0  -1   42.70    2.40
  11   0  -1   44.00    3.60
 -11   0   1   45.40    2.80
 -11   0   1   46.60    3.10
  10   0  -1    3.10    1.40
  10   0  -1    3.80    0.60
 -10   0   1    3.30    0.70
 -10   0   1    3.40    0.90
   9   0  -1  134.29    7.20
   9   0  -1  133.59    6.50
   9   0  -1  134.79    6.70
  -9   0   1  154.28    7.30
  -9   0   1  138.59    6.90
   8   0  -1   40.30    2.20
   8   0  -1   37.70    1.90
   8   0  -1   39.10    2.70
  -8   0   1   40.90    2.50
  -8   0   1   35.20    2.60
  -8   0   1   32.60    2.00
  -8   0   1   36.50    2.30
  -8   0   1   35.60    2.20
   7   0  -1    0.60    0.80
   7   0  -1   -0.10    0.20
   7   0  -1    0.50    0.40
  -7   0   1    0.60    0.50
  -7   0   1    0.20    0.30
  -7   0   1    0.20    0.30
  -7   0   1    0.20    0.40
  -7   0   1    0.10    0.30
  -7   0   1    0.10    0.40
   6   0  -1  342.57   15.80
   6   0  -1  345.57   15.50
   6   0  -1  350.16   15.60
  -6   0   1  352.06   15.80
  -6   0   1  343.97   15.90
  -6   0   1  329.67   15.50
  -6   0   1  321.67   15.40
  -6   0   1  339.07   15.50
  -6   0   1  344.47   15.70
  -6   0   1  324.17   15.40
   5   0  -1  333.07   14.70
   5   0  -1  329.07   14.80
   5   0  -1  298.27   14.50
  -5   0   1  311.57   14.70
  -5   0   1  304.57   14.50
  -5   0   1  325.87   14.90
  -5   0   1  329.87   14.90
  -5   0   1  326.97   14.60
  -5   0   1  328.77   14.80
  -5   0   1  316.17   14.50
  -5   0   1  322.97   14.80
  -5   0   1  312.57   14.60
   4   0  -1    5.20    0.40
   4   0  -1    6.40    0.80
   4   0  -1    5.90    0.60
   4   0  -1    6.00    0.60
  -4   0   1    6.10    0.40
  -4   0   1    6.30    0.50
  -4   0   1    5.60    0.50
  -4   0   1    6.40    0.60
  -4   0   1    6.90    0.60
  -4   0   1    5.50    0.70
  -4   0   1    5.90    0.40
  -4   0   1    5.70    0.60
   3   0  -1  433.26   19.00
   3   0  -1  408.26   18.90
   3   0  -1  400.86   19.00
  -3   0   1  417.36   19.00
  -3   0   1  426.26   19.00
  -3   0   1  435.86   19.00
  -3   0   1  417.56   18.90
  -3   0   1  424.56   19.10
  -3   0   1  411.46   19.10
  -3   0   1  411.56   18.90
   2   0  -1  120.29    5.50
   2   0  -1  118.29    5.50
   2   0  -1  118.79    5.50
   2   0  -1  117.79    5.40
  -2   0   1  118.19    5.50
  -2   0   1  123.09    5.50
  -2   0   1  117.79    5.40
  -2   0   1  121.19    5.40
  -2   0   1  114.49    5.60
  -2   0   1  114.19    5.50
  -2   0   1  119.39    5.50
  -1   0   1  848.92   38.30
   0   0  -1  291.77   18.90
   0   0   1  234.48   15.60
   0   0   1  254.07   11.80
  -1   0  -1  339.27   16.50
  -1   0  -1  340.17   26.50
   1   0   1  350.56   16.50
   1   0   1  408.06   25.00
  -2   0  -1  646.14   30.70
  -2   0  -1  652.43   45.10
  -2   0  -1  679.43   41.60
   2   0   1  664.63   30.70
   2   0   1  685.23   43.00
  -3   0  -1  174.08    7.50
  -3   0  -1  159.08    7.30
  -3   0  -1  161.18    7.30
  -3   0  -1  158.88    7.60
  -3   0  -1  155.58    7.30
   3   0   1  158.38    7.30
   3   0   1  161.88    7.50
   3   0   1  165.08    7.30
   3   0   1  151.18    7.30
   3   0   1  155.58    7.50
  -4   0  -1    8.10    0.50
  -4   0  -1    7.70    0.50
  -4   0  -1    8.00    0.50
  -4   0  -1    8.40    0.50
  -4   0  -1    7.60    0.60
  -4   0  -1    8.70    0.70
  -4   0  -1    8.40    0.60
  -4   0  -1    7.20    0.80
   4   0   1    8.10    0.50
   4   0   1    7.60    0.70
   4   0   1    7.40    0.70
   4   0   1    7.70    0.60
  -5   0  -1   18.20    1.00
  -5   0  -1   19.60    1.20
  -5   0  -1   20.50    1.10
  -5   0  -1   19.70    1.20
  -5   0  -1   18.90    1.00
  -5   0  -1   18.40    1.00
  -5   0  -1   19.20    1.20
  -5   0  -1   17.60    1.40
   5   0   1   19.30    1.20
   5   0   1   18.30    1.00
   5   0   1   20.40    1.20
   5   0   1   17.50    1.20
  -6   0  -1  261.07   12.20
  -6   0  -1  252.67   11.70
  -6   0  -1  250.37   11.70
  -6   0  -1  238.38   11.90
  -6   0  -1  264.97   11.80
  -6   0  -1  250.37   11.90
  -6   0  -1  273.97   12.00
  -6   0  -1  250.07   11.70
   6   0   1  273.57   11.80
   6   0   1  269.17   12.00
   6   0   1  249.18   11.90
   6   0   1  247.98   12.00
  -7   0  -1    0.30    0.30
  -7   0  -1    0.20    0.30
  -7   0  -1    0.30    0.30
  -7   0  -1    0.00    0.30
  -7   0  -1    0.00    0.40
   7   0   1   -0.20    0.20
   7   0   1    0.50    0.60
   7   0   1    0.20    0.20
   7   0   1    0.00    0.40
  -8   0  -1  108.49    5.30
  -8   0  -1  111.09    5.60
  -8   0  -1   95.39    4.90
   8   0   1  108.19    5.40
   8   0   1  105.69    5.00
   8   0   1  104.39    5.30
  -9   0  -1   85.49    4.50
   9   0   1   68.59    4.00
   9   0   1   74.79    3.70
   9   0   1   73.29    4.20
 -10   0  -1  111.69    5.80
 -10   0  -1  102.19    5.30
  10   0   1  103.29    5.70
  10   0   1   98.89    5.40
  10   0   1  100.69    5.00
 -11   0  -1   -0.10    0.60
 -11   0  -1   -0.20    0.40
  11   0   1   -0.30    0.30
  11   0   1   -1.00    1.10
 -12   0  -1    0.90    0.60
  12   0   1    0.60    0.40
  12   0   1   -1.70    1.40
 -13   0  -1    0.70    0.80
  13   0   1    3.10    1.90
  13  -1  -1   -2.20    1.20
 -13   1   1    1.70    0.90
 -13   1   1    0.80    0.40
  12  -1  -1   75.09    5.60
 -12   1   1   93.29    5.20
 -12   1   1   86.49    4.70
  11  -1  -1    0.20    0.30
  11  -1  -1   -1.70    1.40
 -11   1   1    0.40    0.70
 -11   1   1    0.30    0.50
  10  -1  -1  277.27   13.60
  10  -1  -1  295.87   14.30
  10  -1  -1  281.47   13.30
 -10   1   1  301.77   14.00
 -10   1   1  284.17   13.60
   9  -1  -1   35.90    2.10
   9  -1  -1   40.20    3.10
   9  -1  -1   41.20    2.50
  -9   1   1   37.80    2.40
  -9   1   1   37.80    2.30
  -9   1   1   40.30    2.60
   8  -1  -1   21.90    1.30
   8  -1  -1   26.50    2.20
   8  -1  -1   22.20    1.70
  -8   1   1   23.40    1.60
  -8   1   1   19.90    1.80
  -8   1   1   19.50    1.40
  -8   1   1   22.80    1.50
  -8   1   1   23.80    1.80
   7  -1  -1   37.00    2.00
   7  -1  -1   38.70    2.50
   7  -1  -1   41.10    2.70
  -7   1   1   38.30    2.40
  -7   1   1   38.30    2.20
  -7   1   1   38.70    2.20
  -7   1   1   34.70    2.10
  -7   1   1   37.50    2.50
  -7   1   1   36.40    1.90
   6  -1  -1  127.99    5.80
   6  -1  -1  113.49    6.00
   6  -1  -1  119.99    5.60
  -6   1   1  113.79    5.50
  -6   1   1  123.79    6.00
  -6   1   1  111.99    5.60
  -6   1   1  114.09    5.70
  -6   1   1  118.69    5.60
  -6   1   1  125.69    5.80
  -6   1   1  113.79    5.70
  -6   1   1  121.69    6.30
  -6   1   1  120.79    6.00
   5  -1  -1   61.89    3.30
   5  -1  -1   62.99    3.10
   5  -1  -1   57.49    2.90
  -5   1   1   60.99    3.00
  -5   1   1   57.39    2.90
  -5   1   1   60.59    3.10
  -5   1   1   62.39    2.90
  -5   1   1   61.49    3.30
  -5   1   1   61.69    3.10
  -5   1   1   58.99    3.00
  -5   1   1   59.89    3.00
  -5   1   1   60.89    3.30
   4  -1  -1  108.79    5.30
   4  -1  -1  113.99    5.30
   4  -1  -1  104.39    5.00
   4  -1  -1  108.49    5.40
  -4   1   1   96.69    5.40
  -4   1   1  118.79    5.40
  -4   1   1  107.49    5.10
  -4   1   1  109.59    5.10
  -4   1   1  107.89    5.20
  -4   1   1  112.39    5.00
  -4   1   1  108.79    5.00
  -4   1   1  108.89    5.20
   3  -1  -1  305.17   13.90
   3  -1  -1  277.37   13.60
   3  -1  -1  333.07   14.00
   3  -1  -1  295.67   13.90
  -3   1   1  297.97   13.90
  -3   1   1  311.17   13.80
  -3   1   1  293.17   13.80
  -3   1   1  310.67   13.90
  -3   1   1  305.47   13.70
  -3   1   1  298.27   13.60
  -3   1   1  299.87   13.70
  -3   1   1  288.47   13.60
   2  -1  -1  466.55   21.50
   2  -1  -1  470.15   21.40
  -2   1   1  480.95   21.40
  -2   1   1  470.15   21.40
  -2   1   1  462.25   21.40
   1  -1  -1 1270.27   67.89
   1  -1  -1 1341.67   64.29
  -1   1   1 1410.56   65.09
  -1   1   1 1267.27   67.59
   0  -1  -1  139.99    6.00
   0  -1  -1  126.69    6.00
   0  -1  -1  123.49    6.00
   0   1   1  146.79    6.20
   0   1   1  132.59    6.10
   0   1   1  124.79    6.00
  -1  -1  -1  384.26   27.50
  -1  -1  -1  305.57   14.50
  -1  -1  -1  311.87   27.90
   1   1   1  319.77   14.50
   1   1   1  245.18   25.30
  -2  -1  -1 1967.00  115.19
  -2  -1  -1 2265.37  116.29
  -2  -1  -1 2144.89   96.39
   2   1   1 2113.79  117.59
  -3  -1  -1  164.58    7.00
  -3  -1  -1  144.19    6.80
  -3  -1  -1  151.88    6.90
  -3  -1  -1  147.59    6.80
  -3  -1  -1  151.08    7.10
  -3  -1  -1  156.98    7.00
  -3  -1  -1  153.28    7.00
   3   1   1  141.89    6.90
   3   1   1  145.49    7.00
   3   1   1  152.08    6.90
   3   1   1  149.99    7.00
  -4  -1  -1   79.89    4.10
  -4  -1  -1   85.19    4.00
  -4  -1  -1   82.79    3.80
  -4  -1  -1   83.49    3.90
  -4  -1  -1   79.59    3.80
  -4  -1  -1   82.19    3.80
  -4  -1  -1   83.49    4.00
   4   1   1   84.29    3.80
   4   1   1   81.79    3.80
   4   1   1   80.49    3.90
   4   1   1   79.69    4.00
   4   1   1   80.29    3.80
  -5  -1  -1    2.60    0.60
  -5  -1  -1    2.60    0.30
  -5  -1  -1    2.40    0.40
  -5  -1  -1    3.50    0.50
  -5  -1  -1    3.10    0.50
  -5  -1  -1    2.60    0.30
   5   1   1    1.80    0.40
   5   1   1    2.50    0.40
   5   1   1    2.60    0.40
   5   1   1    2.20    0.30
   5   1   1    2.90    0.40
  -6  -1  -1  219.68   10.00
  -6  -1  -1  206.98    9.90
  -6  -1  -1  206.28    9.60
  -6  -1  -1  214.98    9.90
  -6  -1  -1  215.28    9.90
  -6  -1  -1  211.08   10.10
  -6  -1  -1  208.68    9.70
  -6  -1  -1  206.48    9.60
   6   1   1  226.48    9.80
   6   1   1  212.68    9.70
   6   1   1  206.28    9.80
   6   1   1  202.78    9.90
  -7  -1  -1   59.39    3.10
  -7  -1  -1   57.89    3.10
  -7  -1  -1   59.89    3.10
  -7  -1  -1   59.09    3.30
  -7  -1  -1   56.19    2.70
  -7  -1  -1   55.49    2.70
   7   1   1   57.89    3.00
   7   1   1   57.29    2.80
   7   1   1   52.19    3.00
   7   1   1   58.39    3.00
  -8  -1  -1   27.20    1.90
  -8  -1  -1   26.20    1.40
  -8  -1  -1   27.20    1.80
  -8  -1  -1   26.50    1.80
  -8  -1  -1   30.10    2.10
   8   1   1   28.30    1.70
   8   1   1   28.60    1.50
   8   1   1   31.40    1.90
  -9  -1  -1   10.00    1.20
  -9  -1  -1   13.50    1.40
  -9  -1  -1   12.50    1.10
   9   1   1   13.40    1.50
   9   1   1    9.90    1.10
   9   1   1   12.40    0.90
 -10  -1  -1   45.90    3.10
 -10  -1  -1   47.30    2.80
  10   1   1   48.40    3.10
  10   1   1   45.40    2.40
 -11  -1  -1    2.00    0.90
 -11  -1  -1    3.60    0.80
  11   1   1    3.30    0.50
  11   1   1    2.40    1.40
 -12  -1  -1    5.20    0.90
 -12  -1  -1    6.70    1.30
  12   1   1    4.40    0.70
  12   1   1    1.90    1.50
 -13  -1  -1    1.60    0.90
 -13  -1  -1    0.90    0.60
  13   1   1   -0.30    0.40
  13   1   1    0.80    1.70
  12  -2  -1    0.10    1.10
 -12   2   1    0.40    0.40
 -12   2   1    0.80    0.90
  11  -2  -1   -1.10    1.40
 -11   2   1    0.10    0.40
 -11   2   1    0.10    0.60
 -11   2   1    0.90    0.40
  10  -2  -1   11.40    2.10
  10  -2  -1   12.00    1.50
 -10   2   1   12.20    0.90
 -10   2   1   11.60    1.50
 -10   2   1   11.00    1.20
   9  -2  -1   25.60    2.80
   9  -2  -1   33.60    2.30
  -9   2   1   30.30    2.00
  -9   2   1   30.40    2.10
  -9   2   1   33.50    2.40
   8  -2  -1    2.90    0.80
   8  -2  -1    5.20    1.50
  -8   2   1    4.40    1.10
  -8   2   1    4.70    0.80
  -8   2   1    5.20    1.00
  -8   2   1    2.00    0.70
  -8   2   1    4.60    0.70
   7  -2  -1  150.88    6.80
   7  -2  -1  144.99    7.20
  -7   2   1  140.59    6.70
  -7   2   1  124.39    6.60
  -7   2   1  143.19    7.00
  -7   2   1  134.39    7.00
  -7   2   1  133.09    6.60
  -7   2   1  130.99    6.40
   6  -2  -1   21.60    2.00
   6  -2  -1   22.40    1.60
  -6   2   1   21.30    1.30
  -6   2   1   20.40    1.10
  -6   2   1   20.40    1.60
  -6   2   1   18.70    1.40
  -6   2   1   20.00    1.30
  -6   2   1   20.80    1.10
  -6   2   1   21.40    1.30
  -6   2   1   23.20    1.60
   5  -2  -1   -1.10    0.60
   5  -2  -1   -0.10    0.30
   5  -2  -1    0.70    0.40
  -5   2   1    0.30    0.40
  -5   2   1    0.10    0.20
  -5   2   1    0.00    0.20
  -5   2   1    0.10    0.30
  -5   2   1    0.10    0.30
  -5   2   1    0.00    0.10
  -5   2   1    0.00    0.10
  -5   2   1    0.00    0.40
   4  -2  -1  642.14   30.30
   4  -2  -1  690.53   30.20
   4  -2  -1  671.03   30.10
  -4   2   1  635.54   29.80
  -4   2   1  645.94   29.80
  -4   2   1  642.24   30.00
  -4   2   1  684.23   30.30
  -4   2   1  642.44   30.00
  -4   2   1  674.93   29.90
  -4   2   1  675.53   29.80
   3  -2  -1   22.40    1.40
   3  -2  -1   18.70    1.60
   3  -2  -1   23.30    1.50
  -3   2   1   20.40    1.10
  -3   2   1   21.30    1.10
  -3   2   1   23.70    1.50
  -3   2   1   21.70    1.30
  -3   2   1   21.80    1.40
  -3   2   1   22.30    1.20
  -3   2   1   21.40    1.10
  -3   2   1   21.70    1.10
  -3   2   1   21.30    1.30
   2  -2  -1   31.10    1.60
   2  -2  -1   30.50    1.40
   2  -2  -1   28.80    1.50
   2  -2  -1   32.50    1.90
   2  -2  -1   30.70    1.70
  -2   2   1   27.30    1.60
  -2   2   1   34.00    1.80
  -2   2   1   28.30    1.40
  -2   2   1   32.50    1.90
  -2   2   1   28.80    1.50
  -2   2   1   31.00    1.70
   1  -2  -1  403.16   18.90
   1  -2  -1  444.96   19.10
   1  -2  -1  447.16   19.20
  -1   2   1  427.56   19.10
  -1   2   1  407.96   18.90
  -1   2   1  399.56   18.90
  -1   2   1  400.26   18.90
   0  -2  -1    4.00    0.60
   0  -2  -1    2.80    0.20
   0  -2  -1    3.10    0.50
   0  -2  -1    2.90    0.20
   0  -2  -1    2.30    0.30
   0  -2  -1    2.90    0.30
   0   2   1    3.10    0.20
   0   2   1    2.60    0.20
   0   2   1    3.10    0.20
   0   2   1    3.50    0.50
   0   2   1    3.00    0.30
   0   2   1    3.20    0.60
  -1  -2  -1    2.20    0.20
  -1  -2  -1    3.00    0.70
  -1  -2  -1    2.10    0.30
  -1  -2  -1    3.00    0.30
  -1  -2  -1    2.60    0.40
  -1  -2  -1    2.60    0.20
   1   2   1    2.80    0.20
   1   2   1    2.80    0.30
   1   2   1    3.40    0.40
   1   2   1    2.50    0.20
   1   2   1    2.40    0.60
  -2  -2  -1 5423.36  283.37
  -2  -2  -1 5472.05  277.67
   2   2   1 6505.15  297.97
   2   2   1 5119.19  276.37
  -3  -2  -1    0.40    0.30
  -3  -2  -1    0.20    0.10
  -3  -2  -1    0.10    0.20
  -3  -2  -1    0.00    0.20
  -3  -2  -1    0.30    0.10
   3   2   1    0.10    0.10
   3   2   1    0.10    0.30
   3   2   1    0.20    0.10
   3   2   1    0.20    0.20
   3   2   1    0.60    0.20
  -4  -2  -1    2.30    0.60
  -4  -2  -1    1.70    0.30
  -4  -2  -1    2.10    0.20
  -4  -2  -1    1.10    0.30
  -4  -2  -1    1.70    0.20
   4   2   1    1.80    0.30
   4   2   1    2.00    0.50
   4   2   1    2.20    0.30
   4   2   1    2.20    0.40
  -5  -2  -1  221.78   10.20
  -5  -2  -1  219.18   10.10
  -5  -2  -1  207.08   10.30
  -5  -2  -1  214.78    9.90
  -5  -2  -1  213.48    9.90
  -5  -2  -1  240.48   10.40
   5   2   1  212.68   10.00
   5   2   1  211.38   10.20
   5   2   1  225.38   10.00
   5   2   1  214.08   10.20
  -6  -2  -1   21.50    1.10
  -6  -2  -1   22.50    1.50
  -6  -2  -1   18.70    1.30
  -6  -2  -1   21.00    1.10
  -6  -2  -1   15.50    1.50
  -6  -2  -1   22.80    1.60
   6   2   1   20.30    1.30
   6   2   1   21.20    1.40
   6   2   1   21.60    1.10
   6   2   1   21.70    1.30
  -7  -2  -1   29.80    1.50
  -7  -2  -1   29.10    2.00
  -7  -2  -1   32.10    1.90
  -7  -2  -1   32.00    2.10
   7   2   1   28.00    1.60
   7   2   1   29.10    1.90
   7   2   1   32.20    1.80
   7   2   1   29.00    1.50
  -8  -2  -1   61.89    3.60
  -8  -2  -1   60.19    3.60
  -8  -2  -1   68.39    3.80
  -8  -2  -1   67.99    3.50
   8   2   1   68.49    3.40
   8   2   1   65.49    3.20
  -9  -2  -1    0.80    0.40
  -9  -2  -1   -0.20    0.50
  -9  -2  -1    0.80    0.70
   9   2   1    0.50    0.30
   9   2   1    0.50    0.70
 -10  -2  -1   18.90    1.50
 -10  -2  -1   18.70    1.90
  10   2   1   19.80    1.20
  10   2   1   19.90    2.00
 -11  -2  -1   69.59    3.90
 -11  -2  -1   77.29    4.40
  11   2   1   68.09    3.50
  11   2   1   69.59    4.20
 -12  -2  -1    5.00    1.10
 -12  -2  -1    3.00    0.70
  12   2   1    2.20    1.50
  12   2   1    4.20    0.70
 -13  -2  -1    1.50    0.70
 -13  -2  -1    2.80    1.10
  13   2   1    0.40    0.40
  13   2   1    1.10    1.60
 -12   3   1    2.10    0.90
 -12   3   1    2.60    0.50
  11  -3  -1    5.60    1.20
 -11   3   1    6.50    0.70
 -11   3   1    6.80    1.30
  10  -3  -1  144.19    7.30
 -10   3   1  134.89    7.00
 -10   3   1  139.09    7.40
 -10   3   1  142.59    6.70
   9  -3  -1   50.69    4.00
   9  -3  -1   58.89    3.60
  -9   3   1   65.39    3.80
  -9   3   1   64.29    3.10
  -9   3   1   66.59    3.60
  -9   3   1   60.39    3.40
   8  -3  -1  165.08    9.10
   8  -3  -1  168.98    8.80
  -8   3   1  187.68    8.60
  -8   3   1  184.38    8.20
  -8   3   1  174.88    8.40
  -8   3   1  173.68    8.80
   7  -3  -1  105.19    5.20
   7  -3  -1  106.99    7.10
   7  -3  -1  100.59    5.10
  -7   3   1  103.09    5.30
  -7   3   1  102.79    4.90
  -7   3   1   95.29    5.50
  -7   3   1   91.29    4.70
  -7   3   1   91.79    4.60
   6  -3  -1   24.80    1.80
   6  -3  -1   27.30    1.80
   6  -3  -1   22.00    2.30
  -6   3   1   25.40    1.80
  -6   3   1   26.50    1.50
  -6   3   1   23.40    1.50
  -6   3   1   25.30    1.30
  -6   3   1   24.00    1.30
  -6   3   1   24.60    1.90
  -6   3   1   21.90    1.50
   5  -3  -1   83.79    4.20
   5  -3  -1   76.79    4.10
   5  -3  -1   70.59    4.30
  -5   3   1   77.49    3.70
  -5   3   1   82.49    3.80
  -5   3   1   75.19    3.60
  -5   3   1   80.59    4.30
  -5   3   1   78.39    4.10
  -5   3   1   75.89    3.70
  -5   3   1   75.19    3.90
  -5   3   1   78.69    3.80
  -5   3   1   76.79    3.90
   4  -3  -1   16.80    1.40
   4  -3  -1   13.80    1.20
  -4   3   1   15.70    0.90
  -4   3   1   15.20    0.90
  -4   3   1   14.10    0.80
  -4   3   1   13.80    1.10
  -4   3   1   15.30    1.20
  -4   3   1   13.20    1.10
  -4   3   1   16.20    1.30
   3  -3  -1    0.70    0.50
   3  -3  -1    0.90    0.30
   3  -3  -1    1.20    0.50
   3  -3  -1    0.40    0.20
  -3   3   1    1.00    0.20
  -3   3   1    0.60    0.30
  -3   3   1    0.90    0.20
  -3   3   1    1.00    0.40
  -3   3   1    0.30    0.50
  -3   3   1    0.90    0.10
  -3   3   1    1.40    0.40
   2  -3  -1   88.59    4.20
   2  -3  -1   80.29    4.10
   2  -3  -1   84.09    4.00
  -2   3   1   88.29    4.20
  -2   3   1   85.19    3.90
  -2   3   1   86.99    4.00
  -2   3   1   80.59    4.10
  -2   3   1   92.99    4.40
  -2   3   1   82.69    4.40
   1  -3  -1  124.29    5.80
   1  -3  -1  135.89    6.00
   1  -3  -1  116.09    5.50
   1  -3  -1  115.19    5.60
  -1   3   1  120.19    5.50
  -1   3   1  110.69    5.50
  -1   3   1  119.69    5.70
  -1   3   1  127.19    5.90
  -1   3   1  116.19    5.60
   0  -3  -1  107.69    5.20
   0  -3  -1   99.59    5.30
   0  -3  -1  116.19    5.20
   0  -3  -1  117.59    5.40
   0  -3  -1  126.29    5.70
   0  -3  -1  118.49    5.30
   0   3   1  128.89    5.70
   0   3   1  119.49    5.30
   0   3   1  111.99    5.20
   0   3   1  113.79    5.20
   0   3   1  112.79    5.40
   0   3   1  105.19    5.20
  -1  -3  -1   65.89    3.10
  -1  -3  -1   70.29    3.50
  -1  -3  -1   60.29    3.00
  -1  -3  -1   61.99    3.00
  -1  -3  -1   62.59    2.90
  -1  -3  -1   63.19    3.10
   1   3   1   62.39    3.00
   1   3   1   61.19    3.10
   1   3   1   65.39    3.10
   1   3   1   69.79    3.40
   1   3   1   64.99    3.00
   1   3   1   62.89    2.90
  -2  -3  -1   38.60    1.90
  -2  -3  -1   43.60    2.40
  -2  -3  -1   39.60    1.80
  -2  -3  -1   39.50    2.00
  -2  -3  -1   39.50    2.00
  -2  -3  -1   38.60    1.90
   2   3   1   36.40    1.90
   2   3   1   39.20    1.90
   2   3   1   39.60    2.20
   2   3   1   38.80    2.00
   2   3   1   40.00    1.80
   2   3   1   39.40    1.90
  -3  -3  -1   44.90    2.50
  -3  -3  -1   39.70    2.10
  -3  -3  -1   40.50    2.10
  -3  -3  -1   39.30    1.90
  -3  -3  -1   40.40    1.90
   3   3   1   39.10    1.90
   3   3   1   41.50    2.30
   3   3   1   41.60    1.90
   3   3   1   40.30    2.10
   3   3   1   39.50    2.10
  -4  -3  -1 1106.79   48.30
  -4  -3  -1 1034.70   48.00
   4   3   1 1023.20   47.80
   4   3   1 1082.69   48.20
  -5  -3  -1   93.09    4.40
  -5  -3  -1  101.89    5.00
  -5  -3  -1   99.39    4.70
  -5  -3  -1   94.19    4.40
  -5  -3  -1   94.69    4.70
   5   3   1   93.49    4.70
   5   3   1   96.89    4.50
   5   3   1   95.99    4.50
   5   3   1   93.19    4.70
   5   3   1   95.69    4.80
  -6  -3  -1   -0.10    0.40
  -6  -3  -1    0.10    0.30
  -6  -3  -1    0.00    0.10
  -6  -3  -1   -0.20    0.20
  -6  -3  -1    0.10    0.40
   6   3   1    0.30    0.20
   6   3   1   -0.30    0.30
   6   3   1    0.10    0.30
  -7  -3  -1   96.89    5.00
  -7  -3  -1   95.59    5.10
  -7  -3  -1   93.89    4.80
   7   3   1   91.49    4.50
   7   3   1   98.59    4.60
   7   3   1   95.09    4.90
  -8  -3  -1   92.69    4.90
  -8  -3  -1   88.79    5.00
  -8  -3  -1   91.09    4.60
   8   3   1   88.99    4.30
   8   3   1   80.69    4.70
   8   3   1   94.29    4.50
  -9  -3  -1   20.70    1.50
  -9  -3  -1   20.80    1.80
  -9  -3  -1   16.00    1.80
   9   3   1   19.10    1.60
   9   3   1   20.80    1.20
 -10  -3  -1   72.19    4.20
 -10  -3  -1   68.49    3.90
  10   3   1   69.29    3.50
  10   3   1   72.59    3.90
 -11  -3  -1    6.80    1.00
 -11  -3  -1    5.60    1.30
  11   3   1    6.40    0.70
  11   3   1    4.80    1.30
 -12  -3  -1   13.20    1.40
 -12  -3  -1   17.80    1.90
  12   3   1   14.40    2.30
  12   3   1   12.60    1.00
  12  -4  -1    0.00    0.50
 -12   4   1    0.00    0.40
 -12   4   1   -0.30    0.70
  11  -4  -1   64.69    4.60
 -11   4   1   67.29    4.30
 -11   4   1   70.59    3.50
  10  -4  -1    0.70    0.60
  10  -4  -1    2.80    0.90
 -10   4   1    2.30    0.80
 -10   4   1    1.90    0.40
   9  -4  -1   72.59    4.30
  -9   4   1   80.09    4.50
  -9   4   1   72.39    4.00
  -9   4   1   80.39    3.80
   8  -4  -1    0.70    0.60
   8  -4  -1    0.40    0.60
   8  -4  -1    0.60    0.70
  -8   4   1    0.80    0.30
  -8   4   1    0.10    0.30
  -8   4   1    1.20    0.60
   7  -4  -1   22.20    1.70
   7  -4  -1   21.40    1.80
  -7   4   1   18.40    1.10
  -7   4   1   18.30    1.80
  -7   4   1   20.50    1.30
  -7   4   1   20.60    1.70
   6  -4  -1   65.89    3.70
   6  -4  -1   61.89    3.60
  -6   4   1   62.69    3.20
  -6   4   1   61.79    3.00
  -6   4   1   63.79    3.80
  -6   4   1   66.99    3.60
  -6   4   1   66.09    3.20
   5  -4  -1   77.29    4.10
   5  -4  -1   87.99    4.40
  -5   4   1   77.69    3.70
  -5   4   1   81.39    4.10
  -5   4   1   68.79    3.90
  -5   4   1   72.99    3.60
  -5   4   1   72.79    4.00
  -5   4   1   80.99    3.70
  -5   4   1   75.79    3.70
  -5   4   1   80.09    4.30
   4  -4  -1   96.59    5.00
   4  -4  -1  107.59    5.30
   4  -4  -1   99.49    4.90
  -4   4   1   95.89    4.60
  -4   4   1  100.59    4.60
  -4   4   1   99.19    5.00
  -4   4   1   94.59    4.50
  -4   4   1   91.29    4.80
  -4   4   1  104.59    5.20
  -4   4   1   98.79    4.60
  -4   4   1   96.49    4.90
   3  -4  -1   21.10    1.20
   3  -4  -1   25.20    1.80
   3  -4  -1   21.80    1.40
   3  -4  -1   22.50    1.60
  -3   4   1   21.30    1.60
  -3   4   1   23.10    1.20
  -3   4   1   20.20    1.40
  -3   4   1   22.40    1.10
  -3   4   1   23.20    1.70
  -3   4   1   20.80    1.40
   2  -4  -1   47.00    2.50
   2  -4  -1   55.29    3.00
   2  -4  -1   50.69    2.40
   2  -4  -1   49.50    2.70
  -2   4   1   48.40    2.80
  -2   4   1   43.70    2.30
  -2   4   1   48.30    2.30
  -2   4   1   52.89    2.90
  -2   4   1   49.80    2.60
  -2   4   1   47.70    2.40
  -2   4   1   47.70    2.50
   1  -4  -1  258.77   12.70
   1  -4  -1  290.77   13.00
   1  -4  -1  279.37   12.80
   1  -4  -1  317.97   13.50
   1  -4  -1  276.97   12.70
  -1   4   1  291.47   12.70
  -1   4   1  261.37   12.70
  -1   4   1  254.77   12.80
  -1   4   1  269.47   12.70
  -1   4   1  300.47   13.30
  -1   4   1  280.97   12.90
   0  -4  -1    0.50    0.20
   0  -4  -1    0.10    0.30
   0  -4  -1    0.70    0.20
   0  -4  -1    1.00    0.20
   0  -4  -1    0.40    0.30
   0  -4  -1    0.80    0.50
   0   4   1    0.40    0.20
   0   4   1    0.30    0.40
   0   4   1    0.30    0.30
   0   4   1    0.60    0.20
   0   4   1    0.40    0.20
   0   4   1    0.60    0.10
  -1  -4  -1   34.70    2.20
  -1  -4  -1   30.60    1.70
  -1  -4  -1   31.60    1.60
  -1  -4  -1   33.30    1.80
  -1  -4  -1   31.80    1.50
  -1  -4  -1   28.70    1.60
   1   4   1   30.50    1.70
   1   4   1   31.90    1.70
   1   4   1   30.60    1.50
   1   4   1   31.50    1.60
   1   4   1   33.50    2.00
   1   4   1   32.60    1.50
  -2  -4  -1    0.90    0.30
  -2  -4  -1    0.60    0.30
  -2  -4  -1    0.60    0.30
  -2  -4  -1    1.20    0.20
  -2  -4  -1    0.90    0.60
  -2  -4  -1    0.70    0.20
   2   4   1    1.90    0.50
   2   4   1    0.70    0.30
   2   4   1    0.80    0.30
   2   4   1    1.00    0.20
   2   4   1    0.90    0.20
   2   4   1    0.90    0.30
  -3  -4  -1   70.89    3.30
  -3  -4  -1   80.09    4.00
  -3  -4  -1   72.39    3.30
  -3  -4  -1   74.89    3.40
  -3  -4  -1   71.29    3.50
  -3  -4  -1   68.29    3.60
   3   4   1   71.69    3.50
   3   4   1   72.79    3.80
   3   4   1   73.49    3.30
   3   4   1   70.19    3.60
   3   4   1   71.19    3.30
   3   4   1   63.89    3.30
  -4  -4  -1 1848.32   84.69
  -4  -4  -1 1836.02   83.89
  -5  -4  -1   20.40    1.10
  -5  -4  -1   21.70    1.10
  -5  -4  -1   20.30    1.40
  -5  -4  -1   21.70    1.80
  -5  -4  -1   19.70    1.30
   5   4   1   20.70    1.10
   5   4   1   21.00    1.50
   5   4   1   20.10    1.40
   5   4   1   22.20    1.30
   5   4   1   21.30    1.10
  -6  -4  -1   12.70    0.70
  -6  -4  -1   13.80    1.50
  -6  -4  -1   12.90    1.10
   6   4   1   14.70    0.90
   6   4   1   13.30    0.80
   6   4   1   12.30    1.20
  -7  -4  -1   58.69    3.50
  -7  -4  -1   53.49    3.00
  -7  -4  -1   51.49    2.60
  -7  -4  -1   55.99    3.20
   7   4   1   51.49    3.10
   7   4   1   54.49    2.70
   7   4   1   53.49    2.70
  -8  -4  -1    0.30    0.60
  -8  -4  -1    0.90    0.40
  -8  -4  -1    0.30    0.70
   8   4   1    0.80    0.50
   8   4   1    1.10    0.30
  -9  -4  -1   92.09    5.10
  -9  -4  -1   84.19    5.40
  -9  -4  -1   84.59    4.70
   9   4   1   88.89    4.50
   9   4   1   90.99    4.20
 -10  -4  -1    5.60    0.90
  10   4   1    4.90    1.00
  10   4   1    4.40    0.60
 -11  -4  -1   14.10    1.40
 -11  -4  -1   12.70    2.20
  11   4   1   14.40    1.00
  11   4   1   14.50    1.80
 -12  -4  -1   11.40    1.60
 -12  -4  -1   13.10    1.30
  12   4   1   10.40    0.90
  12   4   1    8.20    1.80
  12  -5  -1    8.20    1.50
 -12   5   1    8.10    0.90
 -12   5   1   11.20    1.80
  11  -5  -1   57.19    3.70
 -11   5   1   52.49    3.70
 -11   5   1   57.29    2.90
  10  -5  -1   32.70    2.60
 -10   5   1   34.80    2.70
 -10   5   1   35.90    2.00
   9  -5  -1   72.69    5.10
  -9   5   1   77.39    3.70
  -9   5   1   73.59    4.40
   8  -5  -1   24.80    2.10
   8  -5  -1   26.20    2.70
  -8   5   1   26.80    2.10
  -8   5   1   26.40    1.50
   7  -5  -1   14.00    1.60
   7  -5  -1   15.80    1.70
  -7   5   1   13.00    0.90
  -7   5   1   16.00    1.50
  -7   5   1   16.10    1.10
   6  -5  -1  144.49    7.30
   6  -5  -1  141.99    7.10
  -6   5   1  136.49    6.60
  -6   5   1  128.79    6.40
  -6   5   1  141.99    7.00
  -6   5   1  140.19    6.50
  -6   5   1  133.89    7.20
  -6   5   1  146.99    6.50
   5  -5  -1   19.90    1.80
   5  -5  -1   19.10    1.40
   5  -5  -1   21.40    1.70
  -5   5   1   19.30    1.50
  -5   5   1   18.70    1.70
  -5   5   1   19.50    1.10
  -5   5   1   19.50    1.00
   4  -5  -1   40.00    2.50
   4  -5  -1   44.70    2.90
   4  -5  -1   39.20    2.30
  -4   5   1   43.30    2.70
  -4   5   1   41.20    2.40
  -4   5   1   39.00    2.50
  -4   5   1   37.80    2.30
  -4   5   1   41.80    2.10
   3  -5  -1    7.70    1.00
   3  -5  -1    4.60    0.40
   3  -5  -1    6.20    1.10
  -3   5   1    4.70    0.90
  -3   5   1    5.20    0.40
  -3   5   1    5.50    0.50
  -3   5   1    5.60    0.70
  -3   5   1    5.70    0.70
  -3   5   1    5.40    0.90
   2  -5  -1  250.47   11.30
   2  -5  -1  232.58   11.60
   2  -5  -1  271.27   12.20
   2  -5  -1  233.68   11.40
  -2   5   1  253.97   11.30
  -2   5   1  248.08   11.50
  -2   5   1  233.48   11.50
  -2   5   1  257.87   11.90
  -2   5   1  249.78   11.20
  -2   5   1  240.58   11.30
   1  -5  -1  186.78    8.30
   1  -5  -1  200.08    9.20
   1  -5  -1  181.58    8.50
   1  -5  -1  181.58    8.40
   1  -5  -1  192.88    8.90
  -1   5   1  161.68    8.50
  -1   5   1  186.88    8.50
  -1   5   1  189.58    8.90
  -1   5   1  185.18    8.40
  -1   5   1  176.98    8.30
  -1   5   1  168.68    8.40
   0  -5  -1   61.99    2.90
   0  -5  -1   55.99    3.10
   0  -5  -1   59.69    3.50
   0  -5  -1   59.89    2.90
   0  -5  -1   57.29    3.00
   0  -5  -1   60.99    2.80
   0   5   1   57.79    2.80
   0   5   1   62.09    3.40
   0   5   1   56.49    2.80
   0   5   1   61.69    2.90
   0   5   1   59.89    2.80
   0   5   1   59.69    3.00
  -1  -5  -1  127.69    5.80
  -1  -5  -1  127.99    6.00
  -1  -5  -1  125.19    5.90
  -1  -5  -1  137.59    6.60
  -1  -5  -1  128.89    6.10
  -1  -5  -1  110.39    6.00
   1   5   1  124.19    5.90
   1   5   1  127.29    6.00
   1   5   1  126.79    5.80
   1   5   1  133.59    6.40
   1   5   1  124.19    5.80
   1   5   1  124.29    5.90
  -2  -5  -1  173.38    8.30
  -2  -5  -1  183.78    8.20
  -2  -5  -1  176.98    8.40
  -2  -5  -1  172.18    8.20
  -2  -5  -1  179.48    8.40
  -2  -5  -1  196.08    9.00
   2   5   1  181.28    8.40
   2   5   1  175.98    8.20
   2   5   1  185.38    8.30
   2   5   1  175.88    8.70
   2   5   1  176.08    8.30
   2   5   1  173.28    8.10
  -3  -5  -1    0.30    0.40
  -3  -5  -1    0.00    0.30
  -3  -5  -1    0.20    0.10
  -3  -5  -1    0.00    0.10
  -3  -5  -1    0.30    0.50
  -3  -5  -1    0.20    0.20
   3   5   1    0.00    0.20
   3   5   1   -0.30    0.30
   3   5   1    0.20    0.10
   3   5   1    0.10    0.20
   3   5   1    0.10    0.20
   3   5   1    0.00    0.20
  -4  -5  -1  103.89    5.40
  -4  -5  -1   94.69    4.40
  -4  -5  -1   94.69    4.70
  -4  -5  -1   93.29    4.50
  -4  -5  -1   91.39    4.70
   4   5   1   98.99    4.60
   4   5   1   91.19    4.70
   4   5   1   92.39    5.00
   4   5   1  100.49    4.40
   4   5   1   96.49    4.50
  -5  -5  -1   77.79    4.40
  -5  -5  -1   76.09    3.80
  -5  -5  -1   76.29    3.50
  -5  -5  -1   70.49    3.90
   5   5   1   78.19    3.50
   5   5   1   75.89    3.60
   5   5   1   74.69    3.80
   5   5   1   72.19    4.10
  -6  -5  -1  355.96   16.70
  -6  -5  -1  339.27   16.20
  -6  -5  -1  329.07   15.80
   6   5   1  357.86   16.10
   6   5   1  361.46   15.80
   6   5   1  374.26   15.90
   6   5   1  320.67   16.40
  -7  -5  -1   18.30    1.40
  -7  -5  -1   18.90    1.90
   7   5   1   18.70    1.10
   7   5   1   19.20    1.20
  -8  -5  -1   94.09    5.70
  -8  -5  -1   99.29    5.30
  -8  -5  -1   94.99    5.00
   8   5   1   98.89    4.60
   8   5   1   97.89    4.70
  -9  -5  -1    0.40    0.80
  -9  -5  -1    0.90    0.70
  -9  -5  -1    0.00    0.30
   9   5   1    0.20    0.30
   9   5   1   -0.40    0.50
 -10  -5  -1    7.40    1.00
 -10  -5  -1    5.80    1.20
  10   5   1    7.40    0.70
  10   5   1    5.00    1.00
 -11  -5  -1   15.90    1.80
 -11  -5  -1   17.70    1.50
  11   5   1   17.60    2.00
  11   5   1   17.00    1.10
 -12  -5  -1    8.50    1.60
 -12  -5  -1    7.60    1.10
  12   5   1    7.90    0.80
  11  -6  -1    5.80    1.30
 -11   6   1    5.80    0.70
  10  -6  -1    0.20    0.80
  10  -6  -1    0.30    0.50
 -10   6   1    0.40    0.40
 -10   6   1    1.00    0.70
   9  -6  -1   28.70    2.40
  -9   6   1   32.30    1.80
  -9   6   1   31.10    2.40
   8  -6  -1    2.50    0.90
   8  -6  -1    4.40    1.10
  -8   6   1    4.60    1.00
  -8   6   1    4.50    0.60
   7  -6  -1   15.80    1.80
   7  -6  -1   14.20    1.60
  -7   6   1   16.20    1.10
  -7   6   1   15.90    1.50
   6  -6  -1    1.60    0.80
   6  -6  -1    0.70    0.40
  -6   6   1    2.10    0.40
  -6   6   1    2.10    0.70
   5  -6  -1    5.60    0.90
   5  -6  -1    6.50    1.40
   5  -6  -1    6.00    1.00
  -5   6   1    5.20    1.10
  -5   6   1    6.00    1.00
  -5   6   1    7.70    0.60
   4  -6  -1   86.59    4.80
   4  -6  -1   80.29    4.40
   4  -6  -1   77.09    4.10
  -4   6   1   75.39    4.50
  -4   6   1   82.39    4.30
  -4   6   1   83.89    3.90
  -4   6   1   78.99    3.80
   3  -6  -1  147.59    7.00
   3  -6  -1  147.09    7.20
   3  -6  -1  154.48    7.70
   3  -6  -1  136.49    6.70
  -3   6   1  137.19    7.30
  -3   6   1  151.18    6.80
  -3   6   1  141.89    6.70
  -3   6   1  152.98    7.50
  -3   6   1  137.29    7.10
   2  -6  -1    6.60    0.50
   2  -6  -1    7.10    1.30
   2  -6  -1    7.30    1.00
   2  -6  -1    6.40    0.70
  -2   6   1    5.10    0.50
  -2   6   1    6.40    1.00
  -2   6   1    4.80    1.00
  -2   6   1    6.10    0.60
   1  -6  -1    4.40    0.80
   1  -6  -1    3.60    0.40
   1  -6  -1    2.90    0.90
   1  -6  -1    4.30    0.40
   1  -6  -1    4.20    0.60
  -1   6   1    3.20    0.50
  -1   6   1    3.60    0.60
  -1   6   1    3.70    0.40
  -1   6   1    3.90    0.90
  -1   6   1    3.50    0.40
  -1   6   1    3.60    0.40
   0  -6  -1  222.28   10.00
   0  -6  -1  215.98   10.90
   0  -6  -1  224.28   10.40
   0  -6  -1  213.68   10.20
   0  -6  -1  218.68   10.00
   0   6   1  220.18   10.60
   0   6   1  220.58   10.00
   0   6   1  218.88   10.20
   0   6   1  214.58   10.00
   0   6   1  210.58   10.00
   0   6   1  218.98    9.90
  -1  -6  -1   18.90    1.00
  -1  -6  -1   19.30    1.00
  -1  -6  -1   19.10    1.40
  -1  -6  -1   19.40    1.80
  -1  -6  -1   15.90    1.20
  -1  -6  -1   19.20    1.20
   1   6   1   18.50    1.20
   1   6   1   18.30    1.00
   1   6   1   17.50    1.10
   1   6   1   19.40    1.60
   1   6   1   18.50    1.10
   1   6   1   17.80    1.00
  -2  -6  -1   30.10    1.80
  -2  -6  -1   30.50    1.70
  -2  -6  -1   29.30    1.50
  -2  -6  -1   25.80    1.70
  -2  -6  -1   31.10    1.50
  -2  -6  -1   29.30    2.30
   2   6   1   30.90    1.60
   2   6   1   29.70    1.40
   2   6   1   28.60    1.60
   2   6   1   28.10    2.00
   2   6   1   29.80    1.70
   2   6   1   31.70    1.50
  -3  -6  -1   78.19    3.70
  -3  -6  -1   78.89    3.90
  -3  -6  -1   78.89    3.90
  -3  -6  -1   80.89    4.00
  -3  -6  -1   80.29    3.70
   3   6   1   77.99    4.00
   3   6   1   75.09    4.30
   3   6   1   82.09    3.70
   3   6   1   72.19    3.70
   3   6   1   78.19    3.80
   3   6   1   83.19    3.70
  -4  -6  -1   39.10    1.80
  -4  -6  -1   38.90    1.90
  -4  -6  -1   38.80    2.20
  -4  -6  -1   38.90    2.20
  -4  -6  -1   40.30    2.80
   4   6   1   37.00    1.90
   4   6   1   39.30    1.80
   4   6   1   34.40    2.10
   4   6   1   39.90    2.10
   4   6   1   33.80    2.40
   4   6   1   36.20    1.80
  -5  -6  -1    3.40    0.60
  -5  -6  -1    3.30    1.00
  -5  -6  -1    3.20    0.40
   5   6   1    3.40    0.60
   5   6   1    2.70    0.40
   5   6   1    4.20    0.40
  -6  -6  -1  665.63   33.30
  -6  -6  -1  706.43   32.60
   6   6   1  738.53   32.20
   6   6   1  730.53   32.20
   6   6   1  719.93   32.50
  -7  -6  -1   67.49    3.70
  -7  -6  -1   63.59    4.30
   7   6   1   72.59    3.30
   7   6   1   65.09    3.50
   7   6   1   71.09    3.30
  -8  -6  -1    2.10    0.60
  -8  -6  -1    2.50    0.80
  -8  -6  -1    1.80    0.90
   8   6   1    2.80    0.40
   8   6   1    2.80    0.60
  -9  -6  -1   10.90    1.80
  -9  -6  -1   15.60    1.40
  -9  -6  -1   14.80    1.60
   9   6   1   13.80    1.30
   9   6   1   14.00    0.90
 -10  -6  -1    3.60    1.00
 -10  -6  -1    3.70    0.80
  10   6   1    3.80    0.60
  10   6   1    3.20    1.00
 -11  -6  -1    2.20    1.00
 -11  -6  -1    2.00    0.60
  11   6   1    1.50    0.40
 -12  -6  -1    0.90    0.60
 -12  -6  -1    2.30    1.10
  12   6   1    1.20    0.40
  11  -7  -1    2.50    1.30
 -11   7   1    2.10    0.50
  10  -7  -1    5.80    1.30
 -10   7   1    5.10    1.40
 -10   7   1    5.40    0.70
   9  -7  -1  100.39    5.70
  -9   7   1  104.59    5.00
  -9   7   1  100.69    6.30
   8  -7  -1   41.50    2.90
   8  -7  -1   37.00    3.10
  -8   7   1   45.60    2.30
  -8   7   1   45.80    3.10
   7  -7  -1  122.99    7.10
   7  -7  -1  113.19    6.50
  -7   7   1  132.59    6.70
  -7   7   1  129.89    6.00
   6  -7  -1   -0.30    0.50
   6  -7  -1    0.20    0.80
  -6   7   1   -0.50    0.40
  -6   7   1    0.20    0.20
   5  -7  -1  117.79    6.70
   5  -7  -1  116.09    6.10
  -5   7   1  114.99    5.50
  -5   7   1  111.29    6.10
  -5   7   1  121.19    5.60
   4  -7  -1    2.70    0.60
   4  -7  -1    2.00    1.00
   4  -7  -1    2.10    0.70
  -4   7   1    2.10    0.30
  -4   7   1    2.90    0.40
  -4   7   1    3.30    0.80
   3  -7  -1   18.60    1.50
   3  -7  -1   21.00    2.10
   3  -7  -1   20.40    1.70
  -3   7   1   19.50    1.10
  -3   7   1   21.20    1.20
  -3   7   1   18.00    1.50
   2  -7  -1    0.50    0.60
   2  -7  -1    0.00    0.30
   2  -7  -1    0.00    0.70
  -2   7   1    0.00    0.20
  -2   7   1    0.10    0.20
  -2   7   1   -0.20    0.40
   1  -7  -1    3.60    0.70
   1  -7  -1    4.20    1.20
   1  -7  -1    3.30    0.40
   1  -7  -1    5.30    0.90
  -1   7   1    3.90    0.50
  -1   7   1    3.80    0.60
  -1   7   1    3.70    0.40
  -1   7   1    3.60    0.40
  -1   7   1    3.60    0.60
   0  -7  -1    0.30    0.70
   0  -7  -1    0.40    0.60
   0  -7  -1    0.90    0.40
   0  -7  -1    0.80    0.20
   0   7   1    0.60    0.20
   0   7   1    0.80    0.30
   0   7   1    0.90    0.20
   0   7   1   -0.10    0.20
   0   7   1    0.60    0.20
   0   7   1    0.50    0.40
  -1  -7  -1   43.10    2.30
  -1  -7  -1   44.70    2.60
  -1  -7  -1   39.60    2.50
  -1  -7  -1   44.70    3.10
  -1  -7  -1   43.00    2.10
   1   7   1   44.50    2.10
   1   7   1   44.60    2.10
   1   7   1   41.10    2.30
   1   7   1   46.20    2.30
   1   7   1   40.60    2.30
  -2  -7  -1   54.39    2.90
  -2  -7  -1   51.79    3.40
  -2  -7  -1   44.10    2.80
  -2  -7  -1   53.79    2.70
  -2  -7  -1   49.40    2.40
   2   7   1   46.70    2.60
   2   7   1   52.89    2.60
   2   7   1   45.60    2.50
   2   7   1   49.99    2.40
   2   7   1   50.99    2.40
  -3  -7  -1    6.10    0.50
  -3  -7  -1    6.40    1.30
  -3  -7  -1    6.20    0.70
  -3  -7  -1    5.60    0.80
  -3  -7  -1    6.40    0.90
   3   7   1    5.20    0.60
   3   7   1    5.90    0.50
   3   7   1    5.70    0.70
   3   7   1    5.60    0.40
   3   7   1    5.00    0.80
  -4  -7  -1   39.10    2.20
  -4  -7  -1   35.10    1.80
  -4  -7  -1   34.00    2.80
  -4  -7  -1   32.90    2.10
  -4  -7  -1   36.20    2.00
   4   7   1   32.60    1.80
   4   7   1   36.40    1.80
   4   7   1   36.60    2.00
   4   7   1   39.70    1.80
  -5  -7  -1  120.09    6.00
  -5  -7  -1  117.19    6.60
   5   7   1  116.89    5.80
   5   7   1  121.79    5.50
   5   7   1  119.49    5.60
  -6  -7  -1    0.10    0.40
  -6  -7  -1    0.50    0.80
   6   7   1    0.10    0.30
   6   7   1    1.10    0.50
   6   7   1   -0.30    0.20
  -7  -7  -1   74.19    4.90
  -7  -7  -1   67.09    4.80
   7   7   1   84.29    4.10
   7   7   1   81.59    3.80
   7   7   1   84.79    3.90
  -8  -7  -1   84.79    4.50
  -8  -7  -1   79.29    5.20
   8   7   1   81.49    4.00
   8   7   1   84.19    4.10
  -9  -7  -1    0.40    0.40
  -9  -7  -1    0.30    0.70
  -9  -7  -1    0.40    0.90
   9   7   1    0.40    0.60
   9   7   1   -0.20    0.30
 -10  -7  -1   11.70    1.20
 -10  -7  -1   11.40    1.70
  10   7   1   10.10    0.80
 -11  -7  -1    9.50    1.60
 -11  -7  -1    6.40    1.10
  11   7   1    7.10    0.80
  10  -8  -1    6.30    1.30
 -10   8   1   10.30    0.80
 -10   8   1    8.80    0.90
   9  -8  -1    2.80    1.00
  -9   8   1    4.10    0.60
  -9   8   1    6.00    0.60
   8  -8  -1   12.10    1.60
  -8   8   1    9.90    1.70
  -8   8   1   13.40    1.00
  -8   8   1   11.70    0.90
   7  -8  -1   61.99    4.60
   7  -8  -1   64.89    4.40
  -7   8   1   74.79    4.90
  -7   8   1   76.49    3.50
  -7   8   1   74.89    3.60
   6  -8  -1    1.40    0.70
   6  -8  -1    2.00    1.00
  -6   8   1    3.30    1.00
  -6   8   1    2.10    0.40
  -6   8   1    2.00    0.40
   5  -8  -1  147.29    8.30
   5  -8  -1  153.88    7.70
  -5   8   1  154.68    7.10
  -5   8   1  144.99    7.60
   4  -8  -1   49.10    3.00
   4  -8  -1   46.60    3.60
  -4   8   1   48.70    2.40
  -4   8   1   48.40    2.40
  -4   8   1   44.30    2.90
   3  -8  -1    2.50    0.80
   3  -8  -1    3.90    1.20
  -3   8   1    3.80    0.80
  -3   8   1    4.20    0.50
  -3   8   1    3.60    0.40
   2  -8  -1   -0.20    0.50
   2  -8  -1   -0.10    0.70
   2  -8  -1    0.80    0.50
  -2   8   1    0.00    0.40
  -2   8   1    0.20    0.20
  -2   8   1    0.00    0.30
   1  -8  -1   31.20    2.10
   1  -8  -1   30.30    1.60
   1  -8  -1   33.60    2.80
   1  -8  -1   35.30    2.30
  -1   8   1   32.60    1.60
  -1   8   1   32.20    1.70
  -1   8   1   28.90    1.80
   0  -8  -1   28.90    1.60
   0  -8  -1   26.90    1.90
   0  -8  -1   29.80    2.10
   0  -8  -1   25.90    2.50
   0   8   1   27.80    1.40
   0   8   1   29.00    1.50
   0   8   1   26.40    1.60
   0   8   1   28.20    1.60
  -1  -8  -1    3.40    0.60
  -1  -8  -1    3.50    0.80
  -1  -8  -1    3.50    0.80
  -1  -8  -1    2.30    1.00
   1   8   1    3.10    0.50
   1   8   1    2.80    0.40
   1   8   1    3.20    0.40
   1   8   1    2.70    0.50
   1   8   1    3.60    0.50
  -2  -8  -1  160.38    8.90
  -2  -8  -1  152.58    8.20
  -2  -8  -1  173.18    7.80
  -2  -8  -1  181.48    8.30
  -2  -8  -1  177.88    8.10
   2   8   1  161.98    8.00
   2   8   1  174.38    7.80
   2   8   1  150.48    7.90
   2   8   1  177.68    7.70
   2   8   1  175.28    7.90
  -3  -8  -1   26.70    1.70
  -3  -8  -1   25.40    1.80
  -3  -8  -1   26.00    1.40
  -3  -8  -1   24.90    2.40
  -3  -8  -1   24.90    1.90
   3   8   1   23.10    1.40
   3   8   1   25.90    1.30
   3   8   1   25.30    1.50
   3   8   1   25.80    1.30
  -4  -8  -1   31.50    2.80
  -4  -8  -1   30.70    2.00
  -4  -8  -1   34.90    2.10
   4   8   1   31.30    1.70
   4   8   1   31.90    1.90
   4   8   1   33.50    1.60
  -5  -8  -1    6.50    1.50
  -5  -8  -1    4.40    0.80
   5   8   1    5.00    0.50
   5   8   1    4.90    0.70
   5   8   1    6.50    0.50
  -6  -8  -1    7.00    0.90
  -6  -8  -1    6.70    1.60
   6   8   1    8.80    0.70
   6   8   1    6.70    0.90
   6   8   1    9.10    0.70
  -7  -8  -1   20.70    1.60
  -7  -8  -1   20.10    2.30
   7   8   1   20.50    1.30
   7   8   1   20.50    1.20
   7   8   1   20.50    1.50
  -8  -8  -1  172.98    8.00
  -8  -8  -1  145.49    8.90
   8   8   1  157.98    7.40
   8   8   1  159.38    7.50
  -9  -8  -1   48.90    3.20
  -9  -8  -1   46.90    3.20
  -9  -8  -1   39.80    3.70
   9   8   1   49.10    2.40
 -10  -8  -1    2.10    0.70
 -10  -8  -1    1.20    1.40
 -10  -8  -1    2.50    1.00
  10   8   1    2.00    0.40
   9  -9  -1    0.60    0.80
  -9   9   1    0.50    0.30
  -9   9   1    0.10    0.40
   8  -9  -1    0.30    0.80
  -8   9   1    1.60    0.40
  -8   9   1    2.30    0.50
   7  -9  -1    7.70    1.80
   7  -9  -1    7.40    1.30
  -7   9   1   11.40    0.80
  -7   9   1   10.40    0.90
   6  -9  -1   90.29    5.30
   6  -9  -1   83.79    5.80
  -6   9   1  101.19    4.60
  -6   9   1   96.89    4.50
   5  -9  -1   34.50    3.10
   5  -9  -1   35.10    2.60
  -5   9   1   35.10    1.80
  -5   9   1   31.20    2.50
   4  -9  -1    5.00    1.10
   4  -9  -1    4.80    1.40
  -4   9   1    6.10    0.60
  -4   9   1    4.70    1.00
  -4   9   1    5.90    0.50
   3  -9  -1   90.79    5.60
   3  -9  -1   91.19    4.90
  -3   9   1   90.29    4.30
  -3   9   1   91.59    4.20
  -3   9   1   78.09    4.60
   2  -9  -1   10.90    1.40
   2  -9  -1    8.10    1.60
  -2   9   1    7.90    0.90
  -2   9   1    9.10    0.70
  -2   9   1   10.60    0.80
   1  -9  -1    0.80    0.60
   1  -9  -1    0.10    0.80
   1  -9  -1    0.30    0.20
  -1   9   1    0.40    0.40
  -1   9   1    0.30    0.20
  -1   9   1    0.60    0.30
   0  -9  -1    5.00    1.30
   0  -9  -1    4.00    0.90
   0  -9  -1    5.00    0.60
   0   9   1    5.70    0.50
   0   9   1    6.00    0.70
   0   9   1    5.40    0.50
  -1  -9  -1   44.10    3.60
  -1  -9  -1   55.49    3.20
  -1  -9  -1   62.39    3.90
  -1  -9  -1   49.10    2.70
   1   9   1   50.39    2.50
   1   9   1   51.59    2.70
  -2  -9  -1    7.90    0.80
  -2  -9  -1    7.10    1.60
  -2  -9  -1    8.40    1.30
   2   9   1    9.30    0.90
   2   9   1    8.90    0.60
   2   9   1    8.70    0.60
  -3  -9  -1   13.40    1.90
  -3  -9  -1   14.70    1.20
  -3  -9  -1   14.90    1.50
   3   9   1   14.80    0.90
   3   9   1   15.70    1.20
   3   9   1   16.50    0.90
  -4  -9  -1   59.89    3.30
  -4  -9  -1   56.99    4.10
   4   9   1   61.59    2.90
   4   9   1   59.99    2.90
   4   9   1   60.09    3.20
  -5  -9  -1   19.10    1.50
  -5  -9  -1   16.70    2.10
   5   9   1   18.90    1.40
   5   9   1   19.10    1.10
   5   9   1   18.30    1.00
  -6  -9  -1    0.10    0.90
  -6  -9  -1    0.30    0.40
   6   9   1    0.40    0.30
   6   9   1    0.40    0.40
   6   9   1   -0.20    0.40
  -7  -9  -1    2.00    0.60
  -7  -9  -1    0.30    1.30
   7   9   1    2.20    0.50
   7   9   1    1.90    0.60
   7   9   1    3.20    0.50
  -8  -9  -1    1.10    0.60
  -8  -9  -1    1.20    1.20
   8   9   1    1.00    0.30
  -9  -9  -1   41.50    2.50
  -9  -9  -1   35.40    2.80
  -9  -9  -1   27.10    3.30
   9   9   1   37.30    1.90
 -10  -9  -1    6.30    1.10
 -10  -9  -1    7.10    1.40
  10   9   1    4.20    0.60
   8 -10  -1    0.50    0.90
  -8  10   1   -0.50    0.30
  -8  10   1   -0.60    0.30
   7 -10  -1    0.60    0.80
   7 -10  -1    0.00    1.10
  -7  10   1   -0.30    0.30
  -7  10   1    0.30    0.30
   6 -10  -1   34.30    2.70
   6 -10  -1   30.50    3.20
  -6  10   1   38.90    1.90
  -6  10   1   37.40    2.00
   5 -10  -1   12.20    1.70
   5 -10  -1   12.10    2.10
  -5  10   1   13.70    1.00
  -5  10   1   14.20    0.90
   4 -10  -1    3.80    1.10
   4 -10  -1    3.00    1.30
  -4  10   1    2.80    0.50
  -4  10   1    2.20    0.50
   3 -10  -1  101.19    6.40
   3 -10  -1  107.69    5.80
  -3  10   1  111.69    5.00
  -3  10   1  112.49    5.00
  -3  10   1   91.19    5.30
   2 -10  -1    4.10    1.00
   2 -10  -1    6.60    1.70
  -2  10   1    5.10    0.80
  -2  10   1    6.60    0.60
  -2  10   1    5.70    0.60
   1 -10  -1    0.60    0.90
   1 -10  -1    1.70    0.90
  -1  10   1    0.90    0.50
  -1  10   1    1.00    0.30
  -1  10   1    1.10    0.30
   0 -10  -1   54.89    3.50
   0 -10  -1   49.99    3.90
   0 -10  -1   55.19    2.90
   0  10   1   55.09    2.70
   0  10   1   54.39    2.90
   0  10   1   56.09    2.70
  -1 -10  -1    9.40    1.80
  -1 -10  -1   11.80    1.00
  -1 -10  -1   12.40    1.60
   1  10   1   11.70    0.80
   1  10   1   12.00    0.80
   1  10   1   13.30    1.10
  -2 -10  -1    6.80    1.20
  -2 -10  -1    7.00    0.90
  -2 -10  -1    6.10    1.50
   2  10   1    7.60    1.00
   2  10   1    7.80    0.60
   2  10   1    7.40    0.60
  -3 -10  -1   12.90    1.70
  -3 -10  -1   18.30    1.40
  -3 -10  -1   16.40    2.10
   3  10   1   18.40    1.00
   3  10   1   16.30    1.00
   3  10   1   15.80    1.30
  -4 -10  -1    8.10    1.00
  -4 -10  -1    7.30    1.70
   4  10   1    8.40    1.00
   4  10   1    9.50    0.60
   4  10   1    8.70    0.70
  -5 -10  -1    4.00    1.40
  -5 -10  -1    6.20    0.90
   5  10   1    6.00    0.60
   5  10   1    6.50    0.60
  -6 -10  -1    2.00    1.20
  -6 -10  -1    2.20    0.70
   6  10   1    2.20    0.40
   6  10   1    1.90    0.60
  -7 -10  -1    0.70    1.30
  -7 -10  -1   -0.10    0.40
   7  10   1    0.30    0.60
   7  10   1   -0.10    0.30
  -8 -10  -1    0.90    0.60
  -8 -10  -1   -0.70    1.10
   8  10   1    0.10    0.30
  -9 -10  -1   13.10    2.50
  -9 -10  -1   15.80    2.20
  -9 -10  -1   19.80    1.60
   9  10   1   14.90    1.00
   7 -11  -1    0.80    0.90
  -7  11   1    0.10    0.40
  -7  11   1    0.30    0.30
   6 -11  -1    1.30    0.90
   6 -11  -1    0.60    1.30
  -6  11   1    0.10    0.40
  -6  11   1    0.00    0.30
   5 -11  -1    5.90    1.60
   5 -11  -1    5.40    1.30
  -5  11   1    7.70    0.70
  -5  11   1    8.70    0.80
   4 -11  -1   51.99    4.40
   4 -11  -1   53.49    3.70
  -4  11   1   55.89    2.80
  -4  11   1   59.69    3.00
   3 -11  -1   25.20    2.30
   3 -11  -1   18.30    2.50
  -3  11   1   23.70    1.40
  -3  11   1   22.90    1.30
   2 -11  -1   -0.10    0.90
   2 -11  -1    0.80    1.00
  -2  11   1    1.80    0.40
  -2  11   1    1.50    0.40
   1 -11  -1    1.10    0.90
   1 -11  -1    0.50    1.00
  -1  11   1    0.40    0.20
  -1  11   1    0.30    0.30
   0 -11  -1   11.30    1.70
   0 -11  -1    8.10    2.00
   0  11   1   12.20    0.80
   0  11   1   12.00    0.80
  -1 -11  -1   10.20    1.70
  -1 -11  -1    7.50    1.70
   1  11   1   11.00    0.70
   1  11   1   10.40    0.80
  -2 -11  -1    9.10    1.00
  -2 -11  -1    7.70    1.80
   2  11   1   10.30    0.70
   2  11   1   10.00    0.70
  -3 -11  -1   11.50    2.10
  -3 -11  -1   12.00    1.20
   3  11   1   14.30    0.90
   3  11   1   14.40    0.90
   3  11   1   10.30    1.30
  -4 -11  -1    7.70    1.00
  -4 -11  -1    5.90    1.60
   4  11   1    6.90    0.60
   4  11   1    8.10    0.60
  -5 -11  -1   15.00    2.30
  -5 -11  -1   20.90    1.60
   5  11   1   20.60    1.20
  -6 -11  -1   41.80    2.40
  -6 -11  -1   29.10    3.20
   6  11   1   32.80    1.80
  -7 -11  -1   13.90    1.30
  -7 -11  -1    9.70    2.60
   7  11   1   12.50    0.90
  -8 -11  -1    6.10    1.00
  -8 -11  -1    1.90    1.50
  -8 -11  -1    5.00    1.30
   8  11   1    4.70    0.60
   6 -12  -1    1.20    1.00
   6 -12  -1    0.50    1.40
  -6  12   1    1.70    0.40
  -6  12   1    0.70    0.40
   5 -12  -1    5.90    1.90
   5 -12  -1    7.30    1.40
  -5  12   1    9.30    0.80
  -5  12   1    8.60    0.80
   4 -12  -1   30.50    3.50
   4 -12  -1   37.70    3.00
  -4  12   1   41.90    2.00
  -4  12   1   39.80    2.10
   3 -12  -1    3.80    1.20
  -3  12   1    3.90    0.60
   2 -12  -1    0.80    1.00
   2 -12  -1    1.20    1.30
  -2  12   1    1.90    0.40
  -2  12   1    1.40    0.40
   1 -12  -1   11.10    2.10
   1 -12  -1   12.50    1.90
  -1  12   1   12.60    0.90
  -1  12   1   12.20    0.90
   0 -12  -1    2.40    1.10
   0 -12  -1    1.00    1.10
   0  12   1    3.00    0.50
   0  12   1    1.60    0.40
  -1 -12  -1   21.00    2.70
  -1 -12  -1   15.70    2.40
   1  12   1   20.70    1.20
   1  12   1   21.60    1.20
  -2 -12  -1    3.10    1.30
  -2 -12  -1    1.70    1.20
   2  12   1    1.80    0.40
   2  12   1    2.00    0.40
  -3 -12  -1    2.70    1.20
   3  12   1    3.20    0.50
   3  12   1    2.20    0.40
  -4 -12  -1    6.50    2.20
  -4 -12  -1    4.10    0.80
   4  12   1    5.60    0.60
  -5 -12  -1   23.70    1.90
  -5 -12  -1   21.80    2.80
   5  12   1   24.10    1.30
  -6 -12  -1    1.20    0.60
  -6 -12  -1    0.30    1.20
   6  12   1    1.00    0.40
   4 -13  -1    8.50    1.50
  -4  13   1    7.50    0.70
   3 -13  -1   -1.30    0.90
   3 -13  -1    0.30    1.30
  -3  13   1    0.30    0.40
  -3  13   1    0.00    0.30
   2 -13  -1   29.10    2.70
   2 -13  -1   23.30    3.10
  -2  13   1   29.40    1.60
   1 -13  -1   17.30    2.60
   1 -13  -1   21.20    2.40
  -1  13   1   21.50    1.30
   0 -13  -1   -0.50    1.00
   0 -13  -1   -0.10    2.10
   0  13   1   -0.10    0.30
   0  13   1   -0.20    0.30
  -1 -13  -1    0.40    1.10
  -1 -13  -1    1.00    1.00
   1  13   1    0.90    0.40
   1  13   1    0.20    0.30
  -2 -13  -1    1.60    1.30
   2  13   1    1.90    0.40
  -3 -13  -1   13.40    2.40
   3  13   1   16.90    1.00
  -4 -13  -1   12.60    2.70
   4  13   1   19.60    1.10
   1  13  -2    6.00    0.60
  -1 -13   2    3.90    1.60
   0  13  -2   32.40    1.70
   0 -13   2   33.80    3.10
   0 -13   2   25.20    3.10
  -1  13  -2   -0.10    0.30
   1 -13   2    0.80    1.30
   1 -13   2   -0.10    1.10
   5  12  -2    0.40    0.30
  -5 -12   2    0.80    1.20
   4  12  -2    9.00    0.70
  -4 -12   2    5.60    1.60
  -3 -12   2   -0.10    0.90
   2  12  -2    2.50    0.40
  -2 -12   2    2.40    1.20
   1  12  -2   31.10    1.60
  -1 -12   2   23.30    2.80
  -1 -12   2   34.30    2.90
   0  12  -2    0.30    0.30
   0 -12   2    0.10    1.00
   0 -12   2   -0.30    1.00
  -1  12  -2    0.10    0.30
   1 -12   2    0.70    1.10
   1 -12   2    0.20    1.10
  -2  12  -2   47.10    2.30
  -2  12  -2   46.90    2.30
   2 -12   2   43.10    3.30
   2 -12   2   34.40    3.70
  -3  12  -2   34.40    1.80
   3 -12   2   24.50    3.20
   3 -12   2   32.90    2.80
  -4  12  -2   10.00    0.90
  -4  12  -2   10.30    0.90
   4 -12   2    7.40    2.00
   4 -12   2   10.60    1.80
  -5  12  -2    2.30    0.50
  -5  12  -2    1.40    0.40
   5 -12   2    0.20    1.50
   5 -12   2    1.40    1.00
  -7 -11   2    1.40    0.70
   6  11  -2    1.50    0.40
  -6 -11   2    0.60    1.10
  -6 -11   2    1.30    0.60
   5  11  -2   -0.20    0.50
   5  11  -2    0.40    0.30
  -5 -11   2    0.50    0.50
  -5 -11   2    0.80    1.00
   4  11  -2   22.90    1.40
  -4 -11   2   26.00    1.90
  -4 -11   2   22.10    2.50
   3  11  -2    1.00    0.70
   3  11  -2    1.40    0.40
  -3 -11   2    1.10    0.60
  -3 -11   2    0.70    1.00
   2  11  -2    0.50    0.30
  -2 -11   2    0.20    1.00
  -2 -11   2    0.60    0.90
   1  11  -2   10.30    1.20
   1  11  -2    9.10    0.70
  -1 -11   2    7.30    1.40
  -1 -11   2    7.10    1.70
   0  11  -2   29.10    1.50
   0  11  -2   28.10    1.50
   0  11  -2   25.50    1.90
   0 -11   2   25.40    2.80
   0 -11   2   27.70    2.40
  -1  11  -2    3.50    0.80
  -1  11  -2    4.90    0.60
   1 -11   2    4.50    1.20
   1 -11   2    2.50    1.20
  -2  11  -2    9.90    0.80
  -2  11  -2   11.60    0.80
   2 -11   2   10.90    1.80
   2 -11   2    7.30    1.90
  -3  11  -2    0.30    0.30
  -3  11  -2    0.60    0.30
   3 -11   2   -0.20    0.80
   3 -11   2   -0.30    0.90
  -4  11  -2   21.30    1.30
  -4  11  -2   21.00    1.30
   4 -11   2   16.20    2.70
   4 -11   2   20.10    2.10
  -5  11  -2    6.00    0.70
  -5  11  -2    6.80    0.70
   5 -11   2    3.00    1.50
   5 -11   2    6.00    1.40
  -6  11  -2    0.00    0.40
  -6  11  -2   -0.10    0.30
   6 -11   2   -0.20    0.90
   8  10  -2   -0.30    0.50
   8  10  -2    0.40    0.30
  -8 -10   2   -0.20    1.00
  -8 -10   2   -0.20    0.40
   7  10  -2    4.60    0.50
   7  10  -2    3.60    0.70
  -7 -10   2    2.90    0.70
  -7 -10   2    2.50    1.20
   6  10  -2   15.50    1.00
   6  10  -2   15.60    1.40
  -6 -10   2   15.70    1.50
  -6 -10   2   15.40    2.20
   5  10  -2   15.30    0.90
  -5 -10   2   12.40    2.00
  -5 -10   2   14.40    1.40
   4  10  -2   28.60    1.90
   4  10  -2   25.40    1.70
  -4 -10   2   24.70    2.60
  -4 -10   2   30.00    2.00
   3  10  -2    5.30    1.00
   3  10  -2    5.50    0.50
  -3 -10   2    4.40    1.30
  -3 -10   2    4.80    1.10
  -3 -10   2    5.40    0.90
   2  10  -2    1.80    0.60
   2  10  -2    0.40    0.30
  -2 -10   2    0.50    0.90
  -2 -10   2    0.60    0.80
   1  10  -2    1.20    0.30
   1  10  -2    0.80    0.30
   1  10  -2    1.10    0.50
  -1 -10   2    1.10    0.50
  -1 -10   2    1.10    1.10
  -1 -10   2    0.40    0.80
   0  10  -2   43.80    2.70
   0  10  -2   51.69    2.40
   0  10  -2   48.00    2.30
   0 -10   2   42.10    3.50
   0 -10   2   50.19    3.20
  -1  10  -2   27.80    1.40
  -1  10  -2   25.50    1.80
  -1  10  -2   26.30    1.50
   1 -10   2   22.50    2.60
   1 -10   2   27.20    2.30
  -2  10  -2    8.00    0.70
  -2  10  -2    5.30    1.00
  -2  10  -2    8.70    0.70
   2 -10   2    8.10    1.30
   2 -10   2    8.10    1.90
  -3  10  -2   31.50    1.70
  -3  10  -2   30.10    1.60
  -3  10  -2   29.40    2.20
   3 -10   2   28.10    3.00
   3 -10   2   35.40    2.60
  -4  10  -2   29.40    1.70
  -4  10  -2   30.10    1.60
   4 -10   2   27.00    2.90
   4 -10   2   33.10    2.50
  -5  10  -2   60.79    3.90
  -5  10  -2   64.89    3.20
  -5  10  -2   63.09    3.10
   5 -10   2   55.39    4.50
   5 -10   2   67.49    4.00
  -6  10  -2    4.10    0.60
  -6  10  -2    3.20    0.60
   6 -10   2    5.00    1.70
   6 -10   2    2.40    1.00
  -7  10  -2    0.10    0.30
  -7  10  -2    0.90    0.40
   7 -10   2    0.30    0.80
  -8  10  -2    0.50    0.30
  -8  10  -2   -0.30    0.30
   8 -10   2   -0.20    0.90
   9   9  -2    0.70    0.60
   9   9  -2    0.60    0.40
  -9  -9   2    0.80    0.50
  -9  -9   2    0.80    1.10
   8   9  -2    0.30    0.60
   8   9  -2   -0.10    0.30
  -8  -9   2    0.00    1.00
  -8  -9   2    0.50    0.50
   7   9  -2    0.30    0.30
   7   9  -2    0.10    0.50
  -7  -9   2    1.30    1.00
  -7  -9   2    0.30    0.40
   6   9  -2    3.40    0.50
   6   9  -2    3.70    0.70
  -6  -9   2    3.20    1.30
  -6  -9   2    2.90    0.70
   5   9  -2    6.00    0.60
   5   9  -2    5.10    0.80
  -5  -9   2    7.00    0.90
  -5  -9   2    4.20    1.20
   4   9  -2    0.20    0.30
   4   9  -2   -0.60    0.40
  -4  -9   2    0.50    0.90
  -4  -9   2    0.10    0.70
  -4  -9   2   -0.30    0.30
   3   9  -2   15.70    1.30
   3   9  -2   15.10    0.80
   3   9  -2   14.30    0.90
  -3  -9   2   13.50    1.90
  -3  -9   2   15.40    1.30
  -3  -9   2   14.60    1.70
   2   9  -2   25.40    1.40
   2   9  -2   26.10    1.30
   2   9  -2   24.20    1.70
  -2  -9   2   22.80    2.40
  -2  -9   2   27.10    2.10
  -2  -9   2   25.00    1.70
   1   9  -2   18.60    1.00
   1   9  -2   17.40    1.30
   1   9  -2   17.40    1.00
  -1  -9   2   17.90    1.70
  -1  -9   2   15.00    2.00
  -1  -9   2   15.80    1.30
   0   9  -2    0.20    0.20
   0   9  -2    0.60    0.50
   0   9  -2    0.20    0.20
   0  -9   2    0.40    0.80
   0  -9   2    0.20    0.30
   0  -9   2    0.40    0.80
  -1   9  -2   34.00    1.80
  -1   9  -2   35.80    1.80
  -1   9  -2   33.00    2.10
   1  -9   2   33.00    1.80
   1  -9   2   37.10    2.50
   1  -9   2   30.80    2.80
  -2   9  -2   56.49    2.80
  -2   9  -2   51.19    3.20
  -2   9  -2   58.89    2.80
   2  -9   2   55.29    4.00
   2  -9   2   57.79    3.50
  -3   9  -2   31.50    2.30
  -3   9  -2   31.00    1.70
  -3   9  -2   31.40    1.70
   3  -9   2   30.20    2.40
  -4   9  -2  135.79    6.20
  -4   9  -2  134.29    6.20
  -4   9  -2  127.39    6.90
   4  -9   2  126.29    7.50
  -5   9  -2   62.59    4.00
  -5   9  -2   71.39    3.30
  -5   9  -2   68.89    3.40
   5  -9   2   58.59    4.50
   5  -9   2   70.29    4.10
  -6   9  -2   66.59    3.10
  -6   9  -2   63.99    3.20
  -6   9  -2   59.39    4.10
   6  -9   2   56.99    4.50
   6  -9   2   62.69    3.90
  -7   9  -2   -0.10    0.30
  -7   9  -2    0.40    0.30
  -7   9  -2    0.20    1.00
   7  -9   2    0.70    0.90
  -8   9  -2   -0.30    1.00
  -8   9  -2    0.10    0.30
  -8   9  -2    0.00    0.30
   8  -9   2    0.80    0.80
  -9   9  -2    0.50    0.30
  -9   9  -2    0.70    0.40
   9  -9   2   -0.30    0.70
  10   8  -2   15.20    1.10
 -10  -8   2   15.90    1.50
   9   8  -2    1.10    0.40
   9   8  -2    0.60    0.60
  -9  -8   2    1.20    1.10
  -9  -8   2    0.40    0.50
   8   8  -2   -0.10    0.50
   8   8  -2    0.20    0.30
  -8  -8   2    0.50    0.50
  -8  -8   2    0.40    0.90
   7   8  -2    9.20    1.10
   7   8  -2    8.20    0.70
  -7  -8   2    6.80    1.70
  -7  -8   2    8.70    1.10
   6   8  -2   16.00    1.30
   6   8  -2   15.70    1.00
  -6  -8   2   16.60    2.10
  -6  -8   2   18.90    1.40
   5   8  -2    2.60    0.60
   5   8  -2    1.80    0.30
  -5  -8   2    2.70    1.00
  -5  -8   2    2.60    0.60
   4   8  -2   34.60    1.70
   4   8  -2   33.20    1.60
   4   8  -2   34.60    2.10
  -4  -8   2   30.30    2.20
  -4  -8   2   31.60    2.80
  -4  -8   2   32.70    2.10
   3   8  -2   31.30    1.50
   3   8  -2   30.70    1.60
   3   8  -2   31.40    1.90
  -3  -8   2   32.00    2.00
  -3  -8   2   29.20    2.10
  -3  -8   2   31.90    2.60
   2   8  -2   28.80    1.80
   2   8  -2   30.50    1.50
   2   8  -2   29.70    1.40
  -2  -8   2   26.20    2.00
  -2  -8   2   31.50    1.90
  -2  -8   2   29.40    1.60
  -2  -8   2   26.80    2.50
   1   8  -2   16.90    1.00
   1   8  -2   15.80    1.90
   1   8  -2   17.50    0.90
  -1  -8   2   15.20    1.90
  -1  -8   2   16.90    1.20
  -1  -8   2   15.70    1.00
  -1  -8   2   19.00    1.60
   0   8  -2  104.39    4.40
   0   8  -2   96.29    4.80
   0   8  -2   81.49    5.00
   0   8  -2   99.59    4.50
   0  -8   2   83.79    4.90
   0  -8   2   96.99    4.50
   0  -8   2   98.09    4.70
   0  -8   2   93.79    5.60
  -1   8  -2   38.10    2.30
  -1   8  -2   41.10    1.90
  -1   8  -2   37.60    2.00
   1  -8   2   37.50    3.00
   1  -8   2   36.60    1.90
   1  -8   2   36.50    2.00
   1  -8   2   38.70    2.50
  -2   8  -2  207.78    9.40
  -2   8  -2  201.88    9.90
  -2   8  -2  201.68    9.40
   2  -8   2  204.58   10.00
   2  -8   2  202.18   10.60
  -3   8  -2   71.99    3.50
  -3   8  -2   68.29    4.10
  -3   8  -2   71.89    3.50
   3  -8   2   74.49    4.70
   3  -8   2   74.19    4.10
  -4   8  -2   25.00    1.40
  -4   8  -2   23.90    2.10
  -4   8  -2   23.60    1.30
   4  -8   2   21.10    2.30
   4  -8   2   25.10    2.00
  -5   8  -2  143.49    6.50
  -5   8  -2  133.79    7.30
   5  -8   2  145.49    7.20
   5  -8   2  126.69    7.70
  -6   8  -2   20.50    2.10
  -6   8  -2   18.70    1.20
   6  -8   2   19.60    1.90
   6  -8   2   15.20    2.30
  -7   8  -2   10.10    0.90
  -7   8  -2   10.20    1.70
   7  -8   2   10.30    1.50
  -8   8  -2    0.70    0.40
  -8   8  -2    0.60    0.90
   8  -8   2    0.40    0.80
   8  -8   2    0.50    0.50
  -9   8  -2    3.00    1.20
  -9   8  -2    5.00    0.70
   9  -8   2    5.60    1.30
  10  -8   2    5.80    1.30
  10   7  -2   12.10    0.90
 -10  -7   2   14.20    1.40
   9   7  -2   13.80    1.30
   9   7  -2   14.80    1.00
  -9  -7   2   13.80    1.40
  -9  -7   2   13.00    2.10
   8   7  -2   32.00    1.60
   8   7  -2   27.50    1.90
  -8  -7   2   31.10    2.10
  -8  -7   2   28.50    2.70
   7   7  -2   -0.20    0.40
   7   7  -2    0.40    0.30
  -7  -7   2   -0.20    0.70
  -7  -7   2   -0.10    0.30
   6   7  -2    2.60    0.60
   6   7  -2    2.70    0.50
   6   7  -2    2.70    0.40
  -6  -7   2    1.40    0.50
  -6  -7   2    2.70    1.00
   5   7  -2    1.90    0.50
   5   7  -2    1.80    0.50
   5   7  -2    0.90    0.30
  -5  -7   2    1.10    0.80
  -5  -7   2    1.80    0.50
  -5  -7   2    0.50    0.50
   4   7  -2    1.10    0.30
   4   7  -2    1.60    0.30
   4   7  -2    0.60    0.40
   4   7  -2    1.50    0.20
  -4  -7   2    1.80    0.60
  -4  -7   2    1.80    0.80
  -4  -7   2    1.70    0.50
   3   7  -2   36.10    2.10
   3   7  -2   30.50    1.80
   3   7  -2   34.60    1.80
   3   7  -2   37.70    1.70
  -3  -7   2   38.00    2.10
  -3  -7   2   35.10    2.10
  -3  -7   2   33.10    2.60
   2   7  -2    5.40    0.40
   2   7  -2    5.00    0.50
   2   7  -2    4.20    0.50
   2   7  -2    4.10    0.70
  -2  -7   2    5.70    0.50
  -2  -7   2    5.10    0.80
  -2  -7   2    5.60    0.70
  -2  -7   2    4.90    1.30
   1   7  -2  389.56   18.10
   1   7  -2  398.46   18.10
   1   7  -2  408.06   18.30
   1   7  -2  366.66   18.60
   1   7  -2  412.66   18.00
  -1  -7   2  387.36   18.10
  -1  -7   2  422.26   18.40
  -1  -7   2  412.16   18.50
  -1  -7   2  384.16   18.80
  -1  -7   2  397.36   19.10
   0   7  -2   11.10    0.70
   0   7  -2   11.10    0.70
   0   7  -2   10.30    0.80
   0   7  -2   10.90    1.00
   0   7  -2   11.30    1.40
   0  -7   2   11.20    1.20
   0  -7   2   10.80    0.70
   0  -7   2   11.50    1.30
   0  -7   2    8.20    1.60
   0  -7   2   11.10    0.80
  -1   7  -2   -0.10    0.20
  -1   7  -2    0.20    0.20
  -1   7  -2    0.20    0.40
  -1   7  -2    0.50    0.70
   1  -7   2    0.00    0.20
   1  -7   2   -0.40    0.40
   1  -7   2    0.10    0.10
   1  -7   2    0.20    0.70
   1  -7   2    0.10    0.50
  -2   7  -2   53.69    2.60
  -2   7  -2   56.19    2.50
  -2   7  -2   50.09    3.00
  -2   7  -2   42.60    2.90
   2  -7   2   57.49    3.60
   2  -7   2   56.29    3.10
   2  -7   2   46.80    3.00
  -3   7  -2    0.20    0.30
  -3   7  -2   -0.10    0.20
  -3   7  -2    0.30    0.60
   3  -7   2   -0.20    0.40
   3  -7   2    0.30    0.70
   3  -7   2    0.10    0.60
  -4   7  -2  130.39    6.20
   4  -7   2  134.19    6.70
   4  -7   2  127.09    7.20
  -5   7  -2   27.20    2.20
  -5   7  -2   25.10    1.50
   5  -7   2   25.70    2.00
   5  -7   2   24.10    2.40
  -6   7  -2   13.90    1.00
  -6   7  -2   15.30    1.80
   6  -7   2   16.30    1.70
   6  -7   2   13.40    1.90
  -7   7  -2   65.99    3.10
  -7   7  -2   61.79    3.90
   7  -7   2   50.09    3.90
   7  -7   2   65.99    3.80
  -8   7  -2   27.70    1.60
  -8   7  -2   27.60    2.50
   8  -7   2   23.40    2.20
  -9   7  -2   -0.10    0.30
  -9   7  -2    0.00    0.80
   9  -7   2    0.40    0.80
   9  -7   2   -0.40    0.80
 -10   7  -2    5.00    1.30
 -10   7  -2    4.60    0.70
  10  -7   2    3.80    2.10
  11   6  -2    0.10    0.40
 -11  -6   2    0.40    0.80
 -11  -6   2    0.40    0.50
  10   6  -2   12.50    0.90
 -10  -6   2   12.30    1.30
   9   6  -2    3.30    0.70
   9   6  -2    4.90    0.60
  -9  -6   2    3.60    0.80
  -9  -6   2    3.00    1.10
   8   6  -2    3.40    0.70
   8   6  -2    4.10    0.50
  -8  -6   2    3.10    1.10
  -8  -6   2    3.30    0.70
   7   6  -2    5.50    0.80
   7   6  -2    5.60    0.50
   7   6  -2    5.20    0.80
  -7  -6   2    4.80    0.80
  -7  -6   2    5.10    1.20
   6   6  -2    5.40    0.70
   6   6  -2    6.10    0.80
   6   6  -2    6.00    0.50
  -6  -6   2    5.70    0.80
  -6  -6   2    5.50    1.30
   5   6  -2    2.60    0.60
   5   6  -2    1.10    0.30
   5   6  -2    1.90    0.30
   5   6  -2    2.90    0.40
  -5  -6   2    1.50    0.20
  -5  -6   2    2.10    0.80
  -5  -6   2    2.20    0.50
   4   6  -2   18.50    0.90
   4   6  -2   18.70    1.30
   4   6  -2   17.60    1.00
   4   6  -2   16.70    0.90
  -4  -6   2   18.40    1.30
  -4  -6   2   17.30    1.20
  -4  -6   2   15.90    2.00
   3   6  -2    1.90    0.30
   3   6  -2    2.60    0.50
   3   6  -2    2.50    0.30
   3   6  -2    2.40    0.40
  -3  -6   2    3.90    0.60
  -3  -6   2    2.20    0.60
  -3  -6   2    2.30    0.80
  -3  -6   2    1.70    0.60
  -3  -6   2    1.50    0.40
   2   6  -2  117.69    5.60
   2   6  -2  117.09    5.70
   2   6  -2  122.39    5.60
   2   6  -2  123.19    5.90
  -2  -6   2  126.69    6.00
  -2  -6   2  121.29    5.90
  -2  -6   2  120.99    5.70
  -2  -6   2  126.89    6.20
  -2  -6   2  125.69    6.60
   1   6  -2  229.48   12.00
   1   6  -2  263.77   11.60
   1   6  -2  254.27   11.40
   1   6  -2  246.18   11.40
   1   6  -2  232.58   11.80
  -1  -6   2  262.47   11.60
  -1  -6   2  248.08   12.00
  -1  -6   2  262.87   11.40
  -1  -6   2  236.88   11.40
  -1  -6   2  257.97   11.60
  -1  -6   2  248.78   12.20
   0   6  -2  157.58    7.50
   0   6  -2  167.88    7.80
   0   6  -2  170.18    7.40
   0   6  -2  161.48    7.50
   0   6  -2  149.69    8.00
   0   6  -2  161.58    7.90
   0  -6   2  168.88    7.50
   0  -6   2  155.98    8.00
   0  -6   2  162.38    8.30
   0  -6   2  160.88    7.50
   0  -6   2  169.58    7.80
  -1   6  -2   81.39    3.90
  -1   6  -2   78.09    3.80
  -1   6  -2   74.49    4.30
  -1   6  -2   79.39    4.20
  -1   6  -2   81.49    4.20
  -1   6  -2   82.69    3.80
   1  -6   2   78.09    3.90
   1  -6   2   81.79    3.90
   1  -6   2   88.49    4.70
   1  -6   2   83.69    3.80
   1  -6   2   89.09    4.20
   1  -6   2   74.99    4.30
  -2   6  -2   16.50    1.60
  -2   6  -2   17.60    1.10
  -2   6  -2   18.50    1.00
  -2   6  -2   17.00    1.50
  -2   6  -2   18.00    1.50
   2  -6   2   18.60    1.50
   2  -6   2   21.10    1.80
  -3   6  -2   87.39    4.60
  -3   6  -2   92.69    5.00
  -3   6  -2   92.59    4.40
  -3   6  -2   83.79    4.80
   3  -6   2   98.49    5.30
   3  -6   2   99.99    4.80
   3  -6   2   89.19    4.80
  -4   6  -2  105.39    4.70
  -4   6  -2  104.09    5.30
  -4   6  -2   87.59    5.00
   4  -6   2   81.69    6.10
   4  -6   2   98.89    5.10
   4  -6   2  103.59    5.10
  -5   6  -2   15.50    1.60
  -5   6  -2   14.40    0.90
  -5   6  -2   11.70    1.30
   5  -6   2   12.70    1.60
   5  -6   2   15.80    1.50
  -6   6  -2    5.30    1.10
  -6   6  -2    5.00    0.60
   6  -6   2    4.60    1.00
   6  -6   2    5.40    1.20
  -7   6  -2  135.29    6.30
  -7   6  -2  142.49    7.10
   7  -6   2  136.19    6.90
   7  -6   2  119.29    7.00
  -8   6  -2   56.19    2.80
  -8   6  -2   53.99    3.60
   8  -6   2   52.09    3.40
  -9   6  -2    0.20    0.30
  -9   6  -2    0.20    0.70
   9  -6   2    0.70    0.80
   9  -6   2    0.60    0.60
 -10   6  -2    1.30    0.90
 -10   6  -2    1.90    0.50
  10  -6   2    0.00    0.50
  10  -6   2    1.00    1.00
 -11   6  -2    9.20    1.70
 -11   6  -2    7.60    0.80
  11  -6   2    7.90    1.60
  11   5  -2    0.70    0.40
 -11  -5   2    0.70    0.60
 -11  -5   2    1.60    0.80
  10   5  -2    7.80    0.70
 -10  -5   2    5.90    1.10
 -10  -5   2    7.40    1.10
   9   5  -2    2.90    0.80
   9   5  -2    2.80    0.50
  -9  -5   2    2.10    1.00
  -9  -5   2    2.90    0.70
   8   5  -2   15.40    1.00
   8   5  -2   16.40    1.50
   8   5  -2   16.00    1.30
  -8  -5   2   15.90    1.40
  -8  -5   2   14.30    1.80
   7   5  -2    1.80    0.60
   7   5  -2    1.10    0.50
   7   5  -2    2.10    0.40
  -7  -5   2    2.10    0.90
  -7  -5   2    1.40    0.50
   6   5  -2   51.69    2.50
   6   5  -2   48.20    2.70
   6   5  -2   51.19    2.50
  -6  -5   2   50.19    2.90
  -6  -5   2   49.60    3.30
   5   5  -2   68.79    3.40
   5   5  -2   69.99    3.10
   5   5  -2   59.69    3.10
  -5  -5   2   69.69    4.00
  -5  -5   2   64.09    3.20
  -5  -5   2   67.99    3.60
   4   5  -2   11.00    0.60
   4   5  -2   10.60    0.90
   4   5  -2    9.10    0.60
   4   5  -2    9.80    0.60
  -4  -5   2   10.40    1.30
  -4  -5   2   10.50    0.80
  -4  -5   2   10.20    0.90
  -4  -5   2    9.90    0.50
  -4  -5   2    6.40    1.00
  -4  -5   2    9.50    0.70
   3   5  -2    0.00    0.10
   3   5  -2    0.10    0.30
   3   5  -2    0.10    0.10
   3   5  -2   -0.10    0.30
   3   5  -2   -0.10    0.20
  -3  -5   2   -0.30    0.50
  -3  -5   2    0.10    0.30
  -3  -5   2   -0.20    0.30
  -3  -5   2    0.00    0.30
  -3  -5   2   -0.30    0.10
  -3  -5   2    0.10    0.20
  -3  -5   2    0.20    0.20
   2   5  -2   98.79    4.30
   2   5  -2   96.69    4.40
   2   5  -2   88.69    4.40
   2   5  -2   89.99    4.90
   2   5  -2   92.79    4.60
  -2  -5   2  101.19    5.20
  -2  -5   2   90.09    4.80
  -2  -5   2   94.39    4.40
  -2  -5   2   96.39    4.60
  -2  -5   2   96.69    4.50
  -2  -5   2   94.89    4.70
   1   5  -2    0.20    0.30
   1   5  -2    0.40    0.30
   1   5  -2    0.10    0.20
   1   5  -2    0.20    0.20
   1   5  -2    0.90    0.40
   1   5  -2    0.20    0.10
  -1  -5   2   -0.30    0.30
  -1  -5   2    0.30    0.20
  -1  -5   2    0.30    0.50
  -1  -5   2   -0.20    0.30
  -1  -5   2    0.10    0.20
  -1  -5   2    0.20    0.10
   0   5  -2   41.00    2.10
   0   5  -2   37.90    1.80
   0   5  -2   38.40    2.20
   0   5  -2   37.50    1.90
   0   5  -2   33.40    1.80
   0   5  -2   36.60    2.30
   0  -5   2   38.60    1.90
   0  -5   2   37.00    1.90
   0  -5   2   35.70    2.10
   0  -5   2   39.30    2.00
   0  -5   2   36.10    2.30
   0  -5   2   38.70    2.50
  -1   5  -2 1090.19   49.10
  -1   5  -2 1087.99   49.20
  -1   5  -2 1059.59   49.20
  -1   5  -2 1082.99   49.50
  -1   5  -2 1079.99   49.50
   1  -5   2 1152.28   49.90
   1  -5   2 1100.99   49.40
   1  -5   2 1083.09   49.20
   1  -5   2 1099.59   49.20
   1  -5   2 1065.39   49.60
  -2   5  -2   56.59    3.20
  -2   5  -2   57.99    3.10
  -2   5  -2   55.89    3.30
  -2   5  -2   55.99    2.90
  -2   5  -2   59.39    2.90
   2  -5   2   63.89    3.50
   2  -5   2   56.09    3.20
   2  -5   2   60.19    2.70
   2  -5   2   64.59    3.10
  -3   5  -2    1.10    0.60
  -3   5  -2    1.20    0.30
  -3   5  -2    0.80    0.50
  -3   5  -2    1.00    0.30
  -3   5  -2    0.50    0.40
   3  -5   2    1.20    0.50
   3  -5   2    0.80    0.20
   3  -5   2    0.90    0.60
   3  -5   2    0.40    0.40
   3  -5   2    0.50    0.30
  -4   5  -2  267.07   11.90
  -4   5  -2  261.57   12.10
  -4   5  -2  245.98   12.20
  -4   5  -2  269.37   12.50
   4  -5   2  252.37   12.60
   4  -5   2  266.07   12.20
   4  -5   2  252.47   12.30
  -5   5  -2    2.80    0.40
  -5   5  -2    2.90    0.70
  -5   5  -2    3.70    0.90
   5  -5   2    3.50    0.80
   5  -5   2    2.70    1.10
   5  -5   2    2.40    0.80
  -6   5  -2  187.18    9.10
  -6   5  -2  184.88    8.50
   6  -5   2  172.88    9.10
   6  -5   2  177.78    9.40
   6  -5   2  192.48    9.00
  -7   5  -2   92.89    4.40
  -7   5  -2   92.39    5.10
   7  -5   2   95.39    5.40
   7  -5   2   93.29    5.00
   7  -5   2   84.39    5.10
  -8   5  -2    0.60    0.60
  -8   5  -2    0.30    0.30
   8  -5   2    0.90    0.80
   8  -5   2    0.00    1.10
  -9   5  -2   58.19    2.90
  -9   5  -2   57.99    3.60
   9  -5   2   57.39    3.60
   9  -5   2   51.49    4.00
 -10   5  -2    9.40    1.70
 -10   5  -2   10.10    0.80
  10  -5   2   11.20    1.60
  10  -5   2    6.00    1.60
 -11   5  -2    0.10    0.70
 -11   5  -2   -0.30    0.30
  11  -5   2   -0.90    0.80
  11  -5   2    0.40    1.00
 -12   5  -2    3.90    1.20
 -12   5  -2    1.30    0.50
  12  -5   2    0.40    0.70
  12  -5   2    2.20    1.30
  12   4  -2    2.50    0.50
 -12  -4   2    1.80    1.00
 -12  -4   2    2.70    0.70
  11   4  -2    2.50    0.50
 -11  -4   2    2.60    0.70
 -11  -4   2    2.40    0.90
  10   4  -2    0.50    0.30
 -10  -4   2    1.60    0.80
 -10  -4   2    0.20    0.80
 -10  -4   2    1.30    0.50
   9   4  -2    1.60    0.40
   9   4  -2    1.00    1.00
   9   4  -2    1.90    0.60
  -9  -4   2    0.80    0.70
  -9  -4   2    1.50    0.60
   8   4  -2    7.20    0.90
   8   4  -2    7.20    0.60
   8   4  -2    6.00    1.00
  -8  -4   2    5.00    1.20
  -8  -4   2    6.70    0.90
   7   4  -2   91.69    4.70
   7   4  -2   99.19    4.80
   7   4  -2   96.69    4.50
  -7  -4   2   95.89    5.00
  -7  -4   2   97.29    5.40
   6   4  -2   24.80    1.60
   6   4  -2   24.40    1.50
   6   4  -2   25.40    1.40
  -6  -4   2   27.50    2.10
  -6  -4   2   24.60    1.70
   5   4  -2    4.80    0.50
   5   4  -2    8.00    0.60
   5   4  -2    7.50    0.80
   5   4  -2    6.60    0.90
  -5  -4   2    6.80    0.50
  -5  -4   2    7.30    0.80
  -5  -4   2    7.10    0.40
  -5  -4   2    5.70    0.50
  -5  -4   2    7.50    1.10
   4   4  -2    9.90    1.00
   4   4  -2   10.40    0.70
   4   4  -2   10.70    0.60
   4   4  -2   10.60    0.90
   4   4  -2   11.10    0.60
  -4  -4   2   11.00    1.20
  -4  -4   2   10.50    0.60
  -4  -4   2   10.80    0.90
  -4  -4   2   11.00    0.70
  -4  -4   2   11.10    0.90
  -4  -4   2   11.00    0.70
  -4  -4   2   10.00    0.60
   3   4  -2    0.90    0.20
   3   4  -2    0.70    0.20
   3   4  -2    0.50    0.30
  -3  -4   2    0.20    0.20
  -3  -4   2    0.90    0.40
  -3  -4   2    1.20    0.50
  -3  -4   2    0.80    0.20
  -3  -4   2    0.50    0.20
  -3  -4   2    1.00    0.30
   2   4  -2   66.79    3.30
   2   4  -2   65.89    3.10
   2   4  -2   66.29    3.60
   2   4  -2   63.09    3.10
  -2  -4   2   67.49    3.30
  -2  -4   2   64.79    3.10
  -2  -4   2   67.89    3.20
  -2  -4   2   69.09    3.70
  -2  -4   2   62.09    3.40
  -2  -4   2   67.19    3.20
   1   4  -2  202.78    9.10
   1   4  -2  190.98    9.30
   1   4  -2  199.08    9.60
   1   4  -2  190.68    9.10
   1   4  -2  203.58    9.20
  -1  -4   2  191.98    9.60
  -1  -4   2  209.28    9.50
  -1  -4   2  197.18    9.20
  -1  -4   2  206.78    9.20
  -1  -4   2  206.78    9.30
  -1  -4   2  206.08    9.20
   0   4  -2  510.75   22.20
   0   4  -2  497.15   22.10
   0   4  -2  489.45   22.50
   0   4  -2  425.86   22.30
   0   4  -2  517.75   22.30
   0   4  -2  458.05   22.10
   0  -4   2  494.55   22.60
   0  -4   2  481.15   22.50
   0  -4   2  505.95   22.20
   0  -4   2  505.15   22.30
   0  -4   2  476.25   22.10
   0  -4   2  506.75   22.10
  -1   4  -2  358.06   16.10
  -1   4  -2  321.47   16.20
  -1   4  -2  354.76   15.90
  -1   4  -2  345.87   16.20
  -1   4  -2  335.07   15.90
   1  -4   2  350.56   15.80
   1  -4   2  365.56   16.40
   1  -4   2  348.67   16.00
   1  -4   2  364.36   15.90
   1  -4   2  349.77   16.30
  -2   4  -2   17.00    1.20
  -2   4  -2   16.60    1.10
  -2   4  -2   16.20    1.30
  -2   4  -2   15.40    1.00
  -2   4  -2   18.40    1.00
   2  -4   2   16.50    0.90
   2  -4   2   19.40    1.20
   2  -4   2   16.90    0.80
   2  -4   2   18.60    1.50
   2  -4   2   16.50    1.20
  -3   4  -2  169.18    8.50
  -3   4  -2  171.98    8.40
  -3   4  -2  176.58    8.10
  -3   4  -2  163.88    8.10
  -3   4  -2  182.78    8.20
   3  -4   2  171.58    8.40
   3  -4   2  176.88    8.30
   3  -4   2  170.28    8.10
   3  -4   2  178.28    8.60
   3  -4   2  189.08    8.60
  -4   4  -2   60.79    3.00
  -4   4  -2   58.09    3.10
  -4   4  -2   56.19    2.90
  -4   4  -2   58.99    3.30
  -4   4  -2   57.59    2.90
   4  -4   2   65.09    3.60
   4  -4   2   56.69    3.20
   4  -4   2   58.69    3.20
   4  -4   2   58.49    3.30
  -5   4  -2   89.29    4.50
  -5   4  -2   76.99    4.20
  -5   4  -2   82.59    3.80
  -5   4  -2   84.09    3.80
  -5   4  -2   80.89    4.00
   5  -4   2   86.79    4.40
   5  -4   2   85.79    4.70
   5  -4   2   79.19    4.40
   5  -4   2   86.79    4.50
  -6   4  -2  226.38   10.80
  -6   4  -2  221.78   10.70
  -6   4  -2  243.88   10.80
  -6   4  -2  242.38   11.40
   6  -4   2  229.78   11.20
   6  -4   2  242.48   11.60
   6  -4   2  244.88   11.30
  -7   4  -2    0.80    0.20
  -7   4  -2    0.50    0.20
  -7   4  -2    1.00    0.60
  -7   4  -2    1.00    0.30
   7  -4   2    0.40    0.60
   7  -4   2    0.80    0.50
   7  -4   2    0.00    1.00
  -8   4  -2    7.80    0.70
  -8   4  -2    8.00    0.70
  -8   4  -2    9.10    1.30
   8  -4   2    6.30    1.10
   8  -4   2   10.60    1.80
  -9   4  -2   73.99    4.30
  -9   4  -2   71.89    3.60
   9  -4   2   70.99    4.20
   9  -4   2   74.09    4.70
 -10   4  -2   29.50    2.40
 -10   4  -2   29.70    1.70
  10  -4   2   30.30    3.10
  10  -4   2   25.60    2.30
 -11   4  -2    4.50    1.10
 -11   4  -2    4.00    0.60
  11  -4   2    4.40    1.30
  11  -4   2    2.90    1.70
 -12   4  -2   -0.70    0.30
 -12   4  -2   -0.30    0.70
  12  -4   2    0.40    1.50
  12   3  -2   15.50    1.20
 -12  -3   2   18.40    1.60
 -12  -3   2   18.90    2.00
  11   3  -2    0.20    0.30
 -11  -3   2    0.60    0.50
 -11  -3   2    0.90    0.80
  10   3  -2    0.70    1.20
  10   3  -2    0.60    0.30
 -10  -3   2    0.20    0.70
 -10  -3   2    0.50    0.50
 -10  -3   2    0.60    0.60
   9   3  -2   10.40    0.80
   9   3  -2    7.30    1.40
  -9  -3   2   10.70    1.10
  -9  -3   2    9.60    1.40
   8   3  -2   33.30    2.00
   8   3  -2   36.90    2.40
   8   3  -2   35.10    1.80
  -8  -3   2   33.10    2.50
  -8  -3   2   33.80    2.20
   7   3  -2    0.70    0.30
   7   3  -2    0.20    0.60
   7   3  -2    0.60    0.40
  -7  -3   2    0.70    0.40
  -7  -3   2    0.80    0.60
  -7  -3   2    0.40    0.20
   6   3  -2   70.99    3.70
   6   3  -2   78.59    3.60
   6   3  -2   65.89    3.90
   6   3  -2   72.49    3.40
  -6  -3   2   76.49    4.10
  -6  -3   2   71.19    3.40
  -6  -3   2   71.99    3.80
   5   3  -2   97.39    5.30
   5   3  -2  107.59    5.80
   5   3  -2  120.49    5.50
   5   3  -2  129.29    5.60
  -5  -3   2  110.39    5.20
  -5  -3   2  117.69    5.60
  -5  -3   2  112.69    5.30
  -5  -3   2  108.89    5.30
  -5  -3   2  121.59    5.90
  -5  -3   2  114.29    5.20
  -5  -3   2  117.59    5.60
  -5  -3   2  114.99    5.40
   4   3  -2    9.80    0.60
   4   3  -2   10.00    0.60
   4   3  -2    9.60    0.50
   4   3  -2   10.80    0.80
   4   3  -2   10.00    0.90
  -4  -3   2    9.50    0.60
  -4  -3   2   10.90    1.10
  -4  -3   2    9.30    0.60
  -4  -3   2    8.60    0.80
  -4  -3   2    9.80    0.50
  -4  -3   2   10.10    0.80
  -4  -3   2    9.30    0.60
   3   3  -2    3.70    0.60
   3   3  -2    3.60    0.30
   3   3  -2    2.20    0.40
   3   3  -2    3.60    0.30
  -3  -3   2    3.70    0.30
  -3  -3   2    3.90    0.40
  -3  -3   2    3.40    0.30
  -3  -3   2    3.30    0.50
  -3  -3   2    3.50    0.50
  -3  -3   2    4.00    0.70
   2   3  -2  113.49    5.30
   2   3  -2  113.29    5.30
   2   3  -2  115.89    5.50
   2   3  -2  114.49    5.70
  -2  -3   2  115.59    5.30
  -2  -3   2  123.29    5.80
  -2  -3   2  113.59    5.30
  -2  -3   2  114.59    5.50
  -2  -3   2  114.09    5.50
  -2  -3   2  113.69    5.30
   1   3  -2    9.90    0.80
   1   3  -2   10.40    0.60
   1   3  -2   10.10    0.60
   1   3  -2   10.10    0.90
  -1  -3   2   10.60    1.00
  -1  -3   2   10.70    0.60
  -1  -3   2   10.20    0.90
  -1  -3   2   10.20    0.60
  -1  -3   2   10.70    0.70
  -1  -3   2   11.80    0.70
   0   3  -2   55.19    2.60
   0   3  -2   54.69    2.50
   0   3  -2   53.79    2.80
   0   3  -2   54.29    2.70
   0   3  -2   54.89    2.80
   0   3  -2   50.89    2.50
   0  -3   2   54.99    2.50
   0  -3   2   49.40    2.60
   0  -3   2   56.29    2.90
   0  -3   2   50.19    2.90
  -1   3  -2  201.58    9.60
  -1   3  -2  206.18    9.40
  -1   3  -2  196.98    9.20
  -1   3  -2  201.08    9.30
  -1   3  -2  206.78    9.60
  -1   3  -2  193.68    9.30
   1  -3   2  210.08    9.60
   1  -3   2  209.48    9.40
   1  -3   2  204.18    9.30
   1  -3   2  206.08    9.20
  -2   3  -2   17.60    1.00
  -2   3  -2   18.10    0.90
  -2   3  -2   20.60    1.10
  -2   3  -2   18.90    1.20
  -2   3  -2   19.40    1.20
   2  -3   2   20.20    1.40
   2  -3   2   18.80    1.50
   2  -3   2   17.80    1.20
   2  -3   2   18.20    0.90
   2  -3   2   17.90    1.00
   2  -3   2   19.30    1.20
  -3   3  -2  995.00   45.80
  -3   3  -2 1019.20   45.50
  -3   3  -2  933.61   45.40
   3  -3   2  975.00   45.70
   3  -3   2  994.90   45.60
   3  -3   2 1023.60   46.50
   3  -3   2 1104.89   45.80
  -4   3  -2   72.49    3.70
  -4   3  -2   75.99    3.80
  -4   3  -2   79.49    3.70
  -4   3  -2   77.19    4.00
  -4   3  -2   78.29    3.70
  -4   3  -2   81.09    3.60
  -4   3  -2   78.99    3.70
   4  -3   2   74.59    3.60
   4  -3   2   72.79    4.00
   4  -3   2   75.69    3.90
   4  -3   2   79.79    4.10
   4  -3   2   80.79    4.00
  -5   3  -2  124.59    5.90
  -5   3  -2  128.69    5.90
  -5   3  -2  124.29    5.80
  -5   3  -2  129.09    6.30
  -5   3  -2  127.49    5.90
  -5   3  -2  118.99    5.90
  -5   3  -2  122.29    6.00
   5  -3   2  120.99    6.30
   5  -3   2  129.99    6.20
   5  -3   2  126.59    5.90
   5  -3   2  127.59    6.10
   5  -3   2  134.69    6.40
  -6   3  -2   13.70    1.00
  -6   3  -2   14.80    0.90
  -6   3  -2   14.40    0.90
  -6   3  -2   15.40    1.40
   6  -3   2   15.20    1.30
   6  -3   2   15.50    1.70
   6  -3   2   14.10    0.90
  -7   3  -2    1.30    0.60
  -7   3  -2    1.30    0.30
  -7   3  -2    1.60    0.30
   7  -3   2    1.60    0.60
   7  -3   2    1.90    1.00
  -8   3  -2   43.20    2.40
  -8   3  -2   44.80    2.90
  -8   3  -2   45.00    2.30
   8  -3   2   44.90    3.20
   8  -3   2   47.20    2.90
  -9   3  -2  131.69    6.90
  -9   3  -2  121.59    6.30
  -9   3  -2  136.99    6.20
   9  -3   2  130.09    7.10
   9  -3   2  131.49    6.80
 -10   3  -2    1.10    0.70
 -10   3  -2    1.80    0.40
  10  -3   2   -0.70    1.20
  10  -3   2    0.40    0.70
 -11   3  -2   49.70    2.50
 -11   3  -2   47.10    3.30
  11  -3   2   41.50    3.40
  11  -3   2   44.70    3.70
 -12   3  -2   40.90    2.20
 -12   3  -2   43.90    3.20
  12  -3   2   30.00    3.60
  12   2  -2   33.30    1.90
 -12  -2   2   35.00    2.70
 -12  -2   2   34.50    2.40
  11   2  -2    5.10    0.60
  11   2  -2    2.00    1.80
 -11  -2   2    3.60    0.80
 -11  -2   2    4.50    1.20
  10   2  -2    1.40    0.40
  10   2  -2    1.50    1.30
 -10  -2   2    0.90    0.70
 -10  -2   2    1.90    0.80
 -10  -2   2    1.50    0.50
   9   2  -2    1.30    1.00
   9   2  -2    0.10    0.30
  -9  -2   2    0.40    0.60
  -9  -2   2    0.90    0.50
  -9  -2   2    0.50    0.60
   8   2  -2    3.80    0.50
   8   2  -2    3.90    1.00
  -8  -2   2    3.30    0.30
  -8  -2   2    4.60    1.00
  -8  -2   2    3.10    0.60
   7   2  -2   69.79    3.30
   7   2  -2   75.39    3.70
   7   2  -2   67.39    3.50
  -7  -2   2   64.69    3.90
  -7  -2   2   67.89    3.20
   6   2  -2   88.49    4.70
   6   2  -2   90.29    4.40
   6   2  -2   94.59    4.50
   6   2  -2   89.29    4.20
  -6  -2   2   87.49    4.10
  -6  -2   2   87.29    4.30
  -6  -2   2   92.79    4.60
  -6  -2   2   86.79    4.10
  -6  -2   2   85.09    4.20
  -6  -2   2   97.69    4.80
   5   2  -2    4.20    0.70
   5   2  -2    4.00    0.70
   5   2  -2    5.10    0.60
   5   2  -2    4.60    0.40
  -5  -2   2    4.50    0.40
  -5  -2   2    4.60    0.80
  -5  -2   2    4.10    0.40
  -5  -2   2    4.80    0.30
  -5  -2   2    4.90    0.60
  -5  -2   2    4.60    0.30
  -5  -2   2    5.60    0.60
  -5  -2   2    4.90    0.70
   4   2  -2   13.70    1.00
   4   2  -2   13.40    1.10
   4   2  -2   13.20    0.80
   4   2  -2   15.70    0.90
  -4  -2   2   14.30    1.20
  -4  -2   2   14.60    0.80
  -4  -2   2   14.10    0.70
  -4  -2   2   13.70    1.00
  -4  -2   2   14.80    0.80
  -4  -2   2   15.20    1.00
  -4  -2   2   14.80    1.00
  -4  -2   2   13.30    0.70
   3   2  -2    0.40    0.30
   3   2  -2    0.70    0.30
   3   2  -2    0.60    0.10
   3   2  -2    0.50    0.20
   3   2  -2    0.60    0.10
  -3  -2   2    0.50    0.10
  -3  -2   2    0.70    0.30
  -3  -2   2    0.50    0.10
  -3  -2   2    0.70    0.30
  -3  -2   2    0.50    0.10
  -3  -2   2    0.60    0.20
  -3  -2   2    0.60    0.30
   2   2  -2    9.30    0.50
   2   2  -2    9.60    0.70
   2   2  -2    9.20    0.80
   2   2  -2   10.20    0.50
  -2  -2   2    9.40    0.90
  -2  -2   2   10.20    0.70
  -2  -2   2    9.90    0.50
  -2  -2   2   10.10    0.80
  -2  -2   2    9.50    0.60
  -2  -2   2   10.90    0.60
   1   2  -2   89.39    4.10
   1   2  -2   88.29    4.10
   1   2  -2   90.09    4.10
   1   2  -2   88.89    4.40
   1   2  -2   85.59    4.20
  -1  -2   2   91.79    4.30
  -1  -2   2   88.69    4.10
  -1  -2   2   88.99    4.10
  -1  -2   2   88.79    4.10
  -1  -2   2   92.99    4.40
   0   2  -2    6.30    0.70
   0   2  -2    5.70    0.50
   0   2  -2    6.20    0.40
   0   2  -2    6.00    0.40
   0   2  -2    7.20    0.40
   0   2  -2    6.40    0.60
   0  -2   2    7.10    0.50
   0  -2   2    6.30    0.70
   0  -2   2    6.00    0.40
   0  -2   2    5.60    0.70
  -1   2  -2  251.17   11.40
  -1   2  -2  246.78   11.60
  -1   2  -2  244.78   11.30
  -1   2  -2  257.77   11.40
  -1   2  -2  258.97   11.40
  -1   2  -2  253.47   11.50
   1  -2   2  252.77   11.50
   1  -2   2  268.17   11.40
   1  -2   2  262.87   11.60
   1  -2   2  228.98   11.30
   1  -2   2  231.08   11.60
   1  -2   2  245.98   11.30
  -2   2  -2  285.17   12.90
  -2   2  -2  269.77   12.60
  -2   2  -2  279.97   12.60
  -2   2  -2  276.07   12.60
  -2   2  -2  267.27   12.50
  -2   2  -2  277.57   12.70
   2  -2   2  281.07   12.70
   2  -2   2  301.87   12.80
   2  -2   2  261.87   12.60
   2  -2   2  268.87   12.80
   2  -2   2  295.17   12.80
   2  -2   2  266.47   12.60
  -3   2  -2 1051.89   48.90
  -3   2  -2 1123.09   48.70
   3  -2   2 1029.30   48.80
   3  -2   2 1111.89   48.80
  -4   2  -2    0.20    0.20
  -4   2  -2    0.00    0.30
  -4   2  -2    0.40    0.20
  -4   2  -2    0.70    0.20
  -4   2  -2    0.40    0.30
  -4   2  -2    0.20    0.20
   4  -2   2    0.30    0.30
   4  -2   2    0.80    0.40
   4  -2   2    0.40    0.30
   4  -2   2    0.10    0.50
   4  -2   2    0.50    0.20
  -5   2  -2    0.20    0.20
  -5   2  -2   -0.10    0.20
  -5   2  -2    0.30    0.20
  -5   2  -2    0.00    0.30
  -5   2  -2    0.10    0.20
  -5   2  -2    0.20    0.20
   5  -2   2    0.10    0.30
   5  -2   2    0.00    0.20
   5  -2   2    0.40    0.40
   5  -2   2    0.40    0.60
  -6   2  -2    2.20    0.70
  -6   2  -2    1.30    0.30
  -6   2  -2    2.00    0.40
   6  -2   2    1.90    0.40
   6  -2   2    1.70    0.70
   6  -2   2    1.20    0.50
   6  -2   2    1.80    0.50
  -7   2  -2   84.39    4.60
  -7   2  -2   77.19    4.10
  -7   2  -2   86.99    4.10
  -7   2  -2   80.39    4.00
   7  -2   2   79.49    4.10
   7  -2   2   87.59    4.40
   7  -2   2   84.19    4.50
  -8   2  -2   52.09    2.80
  -8   2  -2   54.79    3.20
  -8   2  -2   51.39    2.60
   8  -2   2   49.60    3.30
   8  -2   2   47.70    2.70
   8  -2   2   52.69    3.10
  -9   2  -2    1.10    0.30
  -9   2  -2    1.20    0.70
  -9   2  -2    0.90    0.40
   9  -2   2    0.40    1.10
   9  -2   2    1.30    0.70
 -10   2  -2    3.70    0.90
 -10   2  -2    2.20    0.50
 -10   2  -2    2.50    0.60
  10  -2   2    2.60    1.20
  10  -2   2    1.40    0.90
 -11   2  -2   70.29    4.40
 -11   2  -2   72.49    3.60
  11  -2   2   67.19    4.60
 -12   2  -2    4.50    1.10
 -12   2  -2    7.40    0.70
  12  -2   2    4.80    1.80
  12   1  -2   36.90    2.10
  12   1  -2   28.70    3.80
 -12  -1   2   36.70    2.50
 -12  -1   2   41.00    2.90
  11   1  -2   -1.10    1.50
  11   1  -2    1.10    0.40
 -11  -1   2    1.40    0.60
 -11  -1   2   -0.20    0.60
  10   1  -2   37.10    2.10
  10   1  -2   36.00    3.20
 -10  -1   2   37.60    2.80
 -10  -1   2   40.90    3.00
 -10  -1   2   39.70    2.50
   9   1  -2   10.30    1.70
   9   1  -2   10.80    0.80
  -9  -1   2   10.00    0.70
  -9  -1   2   11.10    1.10
  -9  -1   2   10.90    1.40
  -9  -1   2   12.20    1.40
   8   1  -2   15.40    0.90
   8   1  -2   13.40    1.70
  -8  -1   2   15.30    1.40
  -8  -1   2   12.70    1.20
  -8  -1   2   12.80    1.60
  -8  -1   2   15.60    1.50
  -8  -1   2   11.50    0.80
   7   1  -2   17.10    1.70
   7   1  -2   15.20    1.20
   7   1  -2   16.60    1.00
  -7  -1   2   16.50    1.50
  -7  -1   2   16.30    0.90
  -7  -1   2   17.50    1.40
  -7  -1   2   16.60    0.90
  -7  -1   2   17.90    1.20
  -7  -1   2   17.00    1.30
   6   1  -2    2.60    0.80
   6   1  -2    1.80    0.40
   6   1  -2    1.50    0.30
  -6  -1   2    1.80    0.40
  -6  -1   2    1.60    0.40
  -6  -1   2    1.50    0.40
  -6  -1   2    1.70    0.30
  -6  -1   2    1.60    0.30
  -6  -1   2    1.30    0.50
  -6  -1   2    1.50    0.30
  -6  -1   2    1.90    0.30
  -6  -1   2    1.60    0.50
   5   1  -2    7.10    0.70
   5   1  -2    8.10    1.00
   5   1  -2    8.20    0.50
  -5  -1   2    7.70    0.70
  -5  -1   2    7.20    0.80
  -5  -1   2    7.20    0.50
  -5  -1   2    7.90    0.70
  -5  -1   2    7.20    0.50
  -5  -1   2    8.00    0.50
  -5  -1   2    6.90    0.70
  -5  -1   2    7.50    0.90
  -5  -1   2    7.10    0.50
   4   1  -2   68.89    3.40
   4   1  -2   70.89    3.70
   4   1  -2   73.79    3.60
   4   1  -2   68.39    3.50
  -4  -1   2   74.29    3.50
  -4  -1   2   74.29    3.40
  -4  -1   2   76.29    3.60
  -4  -1   2   70.79    3.30
  -4  -1   2   70.19    3.30
  -4  -1   2   72.09    3.30
  -4  -1   2   74.39    3.80
  -4  -1   2   73.09    3.60
   3   1  -2   40.70    2.30
   3   1  -2   41.00    2.10
   3   1  -2   43.60    2.10
   3   1  -2   40.90    2.00
  -3  -1   2   43.00    2.10
  -3  -1   2   40.40    2.00
  -3  -1   2   42.60    2.00
  -3  -1   2   41.90    2.10
  -3  -1   2   43.50    2.00
  -3  -1   2   42.70    2.00
  -3  -1   2   42.50    2.20
   2   1  -2    0.20    0.20
   2   1  -2   -0.10    0.20
   2   1  -2    0.10    0.10
   2   1  -2    0.00    0.10
   2   1  -2    0.20    0.10
  -2  -1   2    0.00    0.20
  -2  -1   2    0.00    0.10
  -2  -1   2   -0.10    0.10
  -2  -1   2    0.00    0.20
  -2  -1   2    0.20    0.10
   1   1  -2    2.50    0.40
   1   1  -2    2.90    0.40
   1   1  -2    2.50    0.20
   1   1  -2    2.30    0.20
   1   1  -2    2.60    0.20
  -1  -1   2    2.80    0.20
  -1  -1   2    2.40    0.20
  -1  -1   2    2.40    0.40
  -1  -1   2    2.70    0.20
  -1  -1   2    3.00    0.50
   0   1  -2  839.12   51.59
   0   1  -2  795.62   58.39
   0   1  -2  893.81   40.40
   0  -1   2 1019.10   63.19
   0  -1   2  798.02   50.49
   0  -1   2  931.81   40.60
  -1   1  -2   14.70    0.90
  -1   1  -2   14.60    1.10
  -1   1  -2   16.40    0.80
  -1   1  -2   15.20    0.80
  -1   1  -2   14.70    0.90
  -1   1  -2   16.30    0.80
   1  -1   2   16.20    0.80
   1  -1   2   14.30    0.80
   1  -1   2   14.20    1.00
   1  -1   2   15.70    0.80
   1  -1   2   15.90    0.90
   1  -1   2   16.40    0.80
  -2   1  -2 2024.70  119.19
  -2   1  -2 2012.20   92.89
  -2   1  -2 1982.80  107.29
   2  -1   2 2049.99   92.89
   2  -1   2 2129.19  109.59
  -3   1  -2 1302.17   90.59
  -3   1  -2 1281.97   62.39
  -3   1  -2 1333.67   78.39
   3  -1   2 1377.76   62.39
   3  -1   2 1496.55   82.79
  -4   1  -2  265.47   11.90
  -4   1  -2  263.47   12.00
  -4   1  -2  259.07   12.30
  -4   1  -2  263.07   12.00
  -4   1  -2  284.57   12.00
   4  -1   2  262.47   12.10
   4  -1   2  260.27   12.00
   4  -1   2  250.97   12.30
   4  -1   2  258.97   12.10
   4  -1   2  258.47   12.00
  -5   1  -2  557.04   24.90
  -5   1  -2  558.74   24.90
  -5   1  -2  529.05   25.30
  -5   1  -2  548.85   24.90
  -5   1  -2  585.74   25.00
   5  -1   2  542.25   25.00
   5  -1   2  539.45   25.20
   5  -1   2  551.24   25.00
   5  -1   2  534.65   25.10
  -6   1  -2   68.69    3.30
  -6   1  -2   72.59    3.50
  -6   1  -2   73.59    3.90
  -6   1  -2   68.49    3.40
  -6   1  -2   70.09    3.40
   6  -1   2   65.59    3.50
   6  -1   2   73.29    3.60
   6  -1   2   75.09    3.40
   6  -1   2   68.19    3.70
   6  -1   2   67.49    3.60
  -7   1  -2    0.30    0.30
  -7   1  -2    0.40    0.50
  -7   1  -2    0.10    0.20
   7  -1   2    0.20    0.30
   7  -1   2    0.00    0.40
   7  -1   2    0.20    0.60
   7  -1   2    0.00    0.20
  -8   1  -2   57.89    3.00
  -8   1  -2   58.29    3.10
  -8   1  -2   60.49    3.50
   8  -1   2   62.69    3.50
   8  -1   2   59.59    3.00
   8  -1   2   54.89    3.10
   8  -1   2   61.19    3.40
  -9   1  -2    0.00    0.50
  -9   1  -2   -0.10    0.30
   9  -1   2    0.00    0.30
   9  -1   2    1.00    0.70
   9  -1   2    0.80    0.90
 -10   1  -2   19.50    2.00
 -10   1  -2   16.50    1.30
  10  -1   2   16.00    2.10
 -11   1  -2   77.29    4.30
 -11   1  -2   83.59    4.80
  11  -1   2   75.99    4.80
 -12   1  -2   37.40    2.80
 -12   1  -2   34.30    1.90
  12  -1   2   28.30    3.20
 -13   1  -2   -0.10    0.40
 -13   1  -2    0.80    0.90
  12   0  -2    4.40    0.70
  12   0  -2    1.40    1.60
 -12   0   2    2.20    0.70
 -12   0   2    4.20    1.10
  11   0  -2    5.60    0.70
  11   0  -2    4.60    1.90
 -11   0   2    7.40    1.40
 -11   0   2    5.80    1.00
  10   0  -2   97.79    5.70
  10   0  -2   89.49    4.50
 -10   0   2   93.49    5.20
 -10   0   2   87.69    4.90
 -10   0   2  100.69    5.20
   9   0  -2   14.40    2.20
   9   0  -2   14.60    1.00
  -9   0   2   14.20    1.00
  -9   0   2   20.20    1.70
  -9   0   2   15.10    1.30
  -9   0   2   15.40    1.50
   8   0  -2  139.09    6.30
   8   0  -2  139.79    7.10
  -8   0   2  145.39    6.90
  -8   0   2  113.19    6.40
  -8   0   2  136.89    6.30
  -8   0   2  126.29    7.00
  -8   0   2  140.39    6.80
   7   0  -2   48.10    2.90
   7   0  -2   42.60    2.20
  -7   0   2   40.20    2.40
  -7   0   2   45.90    2.90
  -7   0   2   39.90    2.20
  -7   0   2   45.10    2.80
  -7   0   2   44.70    2.50
  -7   0   2   46.50    2.70
   6   0  -2    4.00    1.00
   6   0  -2    4.10    0.40
   6   0  -2    4.20    0.60
   6   0  -2    3.40    0.60
  -6   0   2    4.00    0.60
  -6   0   2    5.40    0.70
  -6   0   2    4.00    0.60
  -6   0   2    5.00    0.80
  -6   0   2    5.00    0.60
  -6   0   2    3.50    0.40
  -6   0   2    4.30    0.50
  -6   0   2    4.40    0.40
   5   0  -2   67.99    3.40
   5   0  -2   76.19    3.90
   5   0  -2   70.89    3.60
   5   0  -2   73.69    3.60
  -5   0   2   78.29    3.90
  -5   0   2   69.19    3.60
  -5   0   2   73.69    3.90
  -5   0   2   73.79    3.50
  -5   0   2   74.09    3.50
  -5   0   2   71.99    3.40
  -5   0   2   74.59    3.70
   4   0  -2  233.88   10.90
   4   0  -2  249.48   11.10
  -4   0   2  238.38   10.80
  -4   0   2  232.88   11.10
  -4   0   2  236.38   10.90
  -4   0   2  231.08   10.80
  -4   0   2  240.38   11.20
  -4   0   2  239.58   11.00
   3   0  -2  211.68    9.60
   3   0  -2  219.48    9.80
   3   0  -2  202.68    9.60
   3   0  -2  205.98    9.70
  -3   0   2  201.48    9.80
  -3   0   2  223.78    9.60
  -3   0   2  209.08    9.60
  -3   0   2  210.88    9.90
  -3   0   2  214.38    9.60
  -3   0   2  206.08    9.50
  -3   0   2  211.88    9.70
  -3   0   2  212.08    9.70
   2   0  -2   76.99    3.70
   2   0  -2   80.19    3.80
   2   0  -2   79.89    3.60
  -2   0   2   78.19    3.60
  -2   0   2   80.99    3.80
  -2   0   2   83.29    3.80
  -2   0   2   79.79    3.70
  -2   0   2   78.59    3.80
  -2   0   2   80.09    3.70
  -2   0   2   76.59    3.90
  -2   0   2   81.89    3.90
   1   0  -2  221.98    9.90
   1   0  -2  210.88    9.90
   1   0  -2  218.88   10.00
  -1   0   2  224.48   10.10
  -1   0   2  213.98    9.90
  -1   0   2  221.18   10.00
  -1   0   2  218.78   10.10
   0   0  -2  382.16   29.70
   0   0  -2  339.57   16.20
   0   0   2  348.27   16.30
   0   0   2  312.47   27.80
   0   0   2  375.36   24.90
  -1   0  -2 1520.15   67.99
  -1   0  -2 1436.56   79.49
  -1   0  -2 1584.74   87.29
   1   0   2 1423.66   80.19
   1   0   2 1526.75   67.99
   1   0   2 1468.25   86.09
  -2   0  -2 5771.42  290.27
  -2   0  -2 6034.80  282.67
   2   0   2 5868.31  284.27
  -3   0  -2   15.20    1.10
  -3   0  -2   16.00    0.80
  -3   0  -2   16.20    0.90
  -3   0  -2   15.50    0.80
  -3   0  -2   16.70    0.80
   3   0   2   15.70    1.10
   3   0   2   16.40    0.90
   3   0   2   15.80    0.90
   3   0   2   16.60    0.90
   3   0   2   15.20    0.90
  -4   0  -2  199.28    9.10
  -4   0  -2  203.48    9.10
  -4   0  -2  210.98    9.30
  -4   0  -2  184.88    9.40
  -4   0  -2  202.78    9.10
   4   0   2  206.38    9.10
   4   0   2  190.08    9.20
   4   0   2  206.18    9.20
   4   0   2  196.18    9.40
   4   0   2  197.28    9.20
  -5   0  -2  484.35   21.50
  -5   0  -2  479.05   21.30
  -5   0  -2  470.25   21.30
  -5   0  -2  477.85   21.30
  -5   0  -2  457.85   21.70
   5   0   2  494.55   21.30
   5   0   2  443.06   21.40
   5   0   2  457.45   21.60
   5   0   2  474.75   21.40
   5   0   2  462.25   21.50
  -6   0  -2    2.20    0.60
  -6   0  -2    1.40    0.40
  -6   0  -2    1.50    0.30
  -6   0  -2    1.00    0.30
  -6   0  -2    1.10    0.40
  -6   0  -2    1.70    0.30
   6   0   2    1.30    0.30
   6   0   2    1.60    0.30
   6   0   2    0.90    0.50
   6   0   2    1.20    0.50
  -7   0  -2    5.40    0.50
  -7   0  -2    5.50    1.00
  -7   0  -2    6.60    0.70
   7   0   2    6.40    0.90
   7   0   2    5.90    0.70
   7   0   2    6.20    1.00
   7   0   2    5.70    0.60
  -8   0  -2    0.00    0.30
  -8   0  -2    0.70    0.50
  -8   0  -2   -0.10    0.20
   8   0   2    0.40    0.70
   8   0   2   -0.10    0.50
   8   0   2    0.40    0.30
  -9   0  -2   24.20    2.00
  -9   0  -2   21.30    1.60
   9   0   2   22.80    1.30
   9   0   2   20.60    1.80
   9   0   2   19.80    1.80
 -10   0  -2   40.20    2.80
 -10   0  -2   37.90    2.30
  10   0   2   38.40    2.70
  10   0   2   33.80    2.50
  10   0   2   38.10    2.00
 -11   0  -2    0.40    0.40
 -11   0  -2    0.10    0.70
  11   0   2    0.30    1.20
  11   0   2    1.20    0.40
 -12   0  -2    3.40    0.80
 -12   0  -2    5.70    1.30
  12   0   2    3.40    0.60
  12   0   2    2.20    1.50
 -13   0  -2   76.69    4.70
  13   0   2   63.59    4.80
  12  -1  -2    0.90    0.90
 -12   1   2    4.80    1.20
  11  -1  -2   12.40    1.00
  11  -1  -2    8.60    1.80
 -11   1   2   11.60    1.30
 -11   1   2   12.70    1.60
  10  -1  -2  143.89    6.80
  10  -1  -2  135.79    7.80
 -10   1   2  153.08    7.60
 -10   1   2  137.79    7.10
   9  -1  -2  101.89    5.30
   9  -1  -2   97.29    6.00
   9  -1  -2  107.29    5.00
  -9   1   2   99.19    5.30
  -9   1   2  109.59    5.60
  -9   1   2  108.49    5.60
   8  -1  -2    2.00    1.20
   8  -1  -2    2.50    0.40
   8  -1  -2    3.50    0.70
  -8   1   2    3.50    0.70
  -8   1   2    1.90    0.80
  -8   1   2    3.00    0.80
  -8   1   2    2.70    0.70
  -8   1   2    1.50    0.50
   7  -1  -2   18.50    1.10
   7  -1  -2   22.60    2.10
   7  -1  -2   21.60    1.40
  -7   1   2   20.30    1.70
  -7   1   2   17.60    1.40
  -7   1   2   17.20    1.10
  -7   1   2   19.60    1.50
  -7   1   2   19.10    1.60
  -7   1   2   18.20    1.30
  -7   1   2   19.50    1.30
   6  -1  -2    5.30    0.50
   6  -1  -2    4.00    1.10
   6  -1  -2    5.20    0.80
  -6   1   2    6.50    0.90
  -6   1   2    6.50    0.80
  -6   1   2    5.80    1.00
  -6   1   2    6.00    0.50
  -6   1   2    4.90    0.80
  -6   1   2    5.30    0.60
  -6   1   2    4.60    0.60
  -6   1   2    4.70    0.70
  -6   1   2    5.40    0.50
   5  -1  -2    0.40    0.80
   5  -1  -2    0.30    0.40
   5  -1  -2    0.40    0.20
  -5   1   2    0.20    0.30
  -5   1   2    0.20    0.30
  -5   1   2    0.10    0.10
  -5   1   2    1.00    0.40
  -5   1   2    0.30    0.40
  -5   1   2    0.20    0.30
  -5   1   2    0.50    0.30
  -5   1   2    0.20    0.30
  -5   1   2    0.40    0.20
   4  -1  -2    1.50    0.40
   4  -1  -2    2.10    0.40
   4  -1  -2    1.60    0.80
  -4   1   2    1.50    0.40
  -4   1   2    2.30    0.40
  -4   1   2    2.20    0.20
  -4   1   2    2.00    0.20
  -4   1   2    1.80    0.50
  -4   1   2    1.70    0.30
  -4   1   2    2.30    0.40
   3  -1  -2  577.24   27.40
   3  -1  -2  622.14   27.30
  -3   1   2  607.04   27.30
  -3   1   2  576.44   27.30
  -3   1   2  618.54   27.50
   2  -1  -2  147.19    6.80
   2  -1  -2  152.38    7.20
   2  -1  -2  153.98    6.90
   2  -1  -2  145.59    6.90
   2  -1  -2  153.58    7.00
  -2   1   2  148.29    6.90
  -2   1   2  150.98    7.00
  -2   1   2  150.28    7.20
  -2   1   2  160.48    7.20
  -2   1   2  145.39    6.80
   1  -1  -2  465.35   36.90
   1  -1  -2  561.64   25.70
   1  -1  -2  572.84   32.80
  -1   1   2  599.34   25.80
  -1   1   2  602.94   34.50
   0  -1  -2    0.10    0.30
   0  -1  -2    0.00    0.10
   0  -1  -2    0.10    0.10
   0  -1  -2    0.00    0.10
   0   1   2    0.10    0.10
   0   1   2    0.00    0.10
   0   1   2    0.20    0.10
   0   1   2    0.00    0.30
   0   1   2    0.10    0.20
  -1  -1  -2  508.25   39.10
  -1  -1  -2  497.85   23.70
  -1  -1  -2  539.75   40.10
   1   1   2  519.45   23.70
   1   1   2  526.45   39.70
   1   1   2  505.05   40.30
  -2  -1  -2  775.12   37.30
  -2  -1  -2  808.82   56.49
  -2  -1  -2  894.01   59.79
   2   1   2  811.12   37.30
   2   1   2  792.82   57.49
   2   1   2  813.52   58.89
  -3  -1  -2   44.50    2.10
  -3  -1  -2   44.10    2.10
  -3  -1  -2   41.70    2.00
  -3  -1  -2   37.80    2.20
  -3  -1  -2   40.50    1.90
  -3  -1  -2   42.00    2.00
   3   1   2   42.90    2.10
   3   1   2   43.90    2.10
   3   1   2   38.20    2.00
   3   1   2   42.10    2.00
   3   1   2   42.70    2.20
   3   1   2   40.80    2.00
  -4  -1  -2   36.90    1.80
  -4  -1  -2   33.70    1.80
  -4  -1  -2   32.90    1.60
  -4  -1  -2   29.40    1.90
  -4  -1  -2   32.20    1.60
  -4  -1  -2   31.10    1.60
   4   1   2   33.30    1.60
   4   1   2   32.80    1.70
   4   1   2   36.30    1.80
   4   1   2   33.30    1.60
   4   1   2   29.30    1.60
  -5  -1  -2  138.79    6.40
  -5  -1  -2  141.99    6.60
  -5  -1  -2  138.29    6.90
  -5  -1  -2  143.49    6.40
  -5  -1  -2  137.79    6.60
  -5  -1  -2  147.69    6.70
   5   1   2  142.79    6.50
   5   1   2  143.69    6.50
   5   1   2  138.69    6.70
   5   1   2  132.29    6.50
  -6  -1  -2  137.59    6.90
  -6  -1  -2  143.49    6.70
  -6  -1  -2  145.89    6.70
  -6  -1  -2  146.89    6.80
  -6  -1  -2  148.09    6.70
  -6  -1  -2  142.19    7.20
  -6  -1  -2  150.68    7.00
  -6  -1  -2  143.09    6.90
   6   1   2  145.59    7.00
   6   1   2  158.08    7.30
   6   1   2  148.89    7.30
   6   1   2  146.49    6.80
  -7  -1  -2  190.88    8.90
  -7  -1  -2  196.58    9.60
  -7  -1  -2  197.08    9.30
   7   1   2  200.68    9.00
   7   1   2  198.68    9.20
   7   1   2  203.28    9.20
   7   1   2  180.38    9.20
  -8  -1  -2   18.60    1.60
  -8  -1  -2   15.60    1.00
  -8  -1  -2   18.50    1.30
   8   1   2   18.40    1.10
   8   1   2   14.80    1.30
   8   1   2   16.70    1.40
  -9  -1  -2   60.09    3.50
  -9  -1  -2   54.69    3.00
   9   1   2   49.99    3.00
   9   1   2   54.29    2.80
   9   1   2   53.49    3.10
 -10  -1  -2   22.60    1.90
 -10  -1  -2   29.70    2.30
  10   1   2   23.70    2.10
  10   1   2   25.20    1.50
 -11  -1  -2   14.70    1.70
 -11  -1  -2   13.80    1.30
  11   1   2   15.10    1.10
  11   1   2   18.40    2.00
 -12  -1  -2   28.20    2.40
 -12  -1  -2   25.10    1.80
  12   1   2   24.90    1.50
  12   1   2   22.00    2.70
 -13  -1  -2    9.60    1.60
 -13  -1  -2   10.10    1.50
  13   1   2    6.80    1.90
  13   1   2    7.90    0.90
 -12   2   2   10.20    0.90
 -12   2   2   10.40    1.70
 -11   2   2   13.50    1.00
 -11   2   2   13.60    1.70
  10  -2  -2    6.90    1.10
 -10   2   2    8.30    1.00
 -10   2   2   10.40    1.50
 -10   2   2    9.10    0.80
   9  -2  -2    1.90    1.10
   9  -2  -2    0.40    0.60
  -9   2   2    0.60    0.40
  -9   2   2    0.40    0.60
  -9   2   2    0.70    0.50
   8  -2  -2  137.09    8.00
   8  -2  -2  158.78    7.60
  -8   2   2  162.98    7.80
  -8   2   2  155.68    7.60
  -8   2   2  147.59    7.40
   7  -2  -2   45.00    2.30
   7  -2  -2   46.90    3.20
   7  -2  -2   48.10    2.70
  -7   2   2   47.00    2.70
  -7   2   2   45.80    2.90
  -7   2   2   45.90    2.80
  -7   2   2   42.90    2.30
  -7   2   2   45.20    2.50
  -7   2   2   38.80    2.50
   6  -2  -2  109.69    6.20
   6  -2  -2  121.29    5.60
   6  -2  -2  126.99    5.90
  -6   2   2  121.59    6.20
  -6   2   2  117.09    5.50
  -6   2   2  112.49    5.80
  -6   2   2  119.09    5.50
  -6   2   2  112.39    5.70
  -6   2   2  112.49    5.70
  -6   2   2  124.49    5.70
  -6   2   2  125.29    6.00
   5  -2  -2  142.29    6.70
   5  -2  -2  112.39    6.70
   5  -2  -2  140.09    6.60
  -5   2   2  130.09    6.50
  -5   2   2  135.29    6.40
  -5   2   2  137.69    6.60
  -5   2   2  145.79    7.00
  -5   2   2  143.79    6.50
  -5   2   2  135.49    6.30
  -5   2   2  136.59    6.30
  -5   2   2  134.69    6.60
   4  -2  -2  108.69    5.10
   4  -2  -2  103.59    5.20
  -4   2   2  106.59    5.30
  -4   2   2  103.49    4.90
  -4   2   2  103.29    4.90
  -4   2   2   96.69    4.80
  -4   2   2  101.19    4.80
  -4   2   2  106.19    5.10
  -4   2   2   99.39    5.00
  -4   2   2  101.39    5.00
   3  -2  -2  448.96   19.90
   3  -2  -2  431.66   19.70
   3  -2  -2  448.76   20.10
  -3   2   2  427.16   19.90
  -3   2   2  409.76   19.70
  -3   2   2  448.06   20.10
  -3   2   2  429.36   19.70
  -3   2   2  453.05   19.70
  -3   2   2  417.76   19.70
   2  -2  -2  424.36   19.00
   2  -2  -2  447.76   19.20
  -2   2   2  427.56   18.80
  -2   2   2  425.46   19.00
  -2   2   2  363.26   19.90
  -2   2   2  407.76   18.80
  -2   2   2  395.56   18.70
  -2   2   2  424.36   18.70
   1  -2  -2   52.39    2.60
   1  -2  -2   61.99    3.00
   1  -2  -2   55.69    2.70
   1  -2  -2   51.99    2.50
   1  -2  -2   53.09    2.50
  -1   2   2   53.29    2.50
  -1   2   2   54.19    2.50
  -1   2   2   61.79    3.00
  -1   2   2   50.39    2.60
  -1   2   2   54.99    2.80
  -1   2   2   56.69    2.60
   0  -2  -2   56.39    2.80
   0  -2  -2   69.39    3.20
   0  -2  -2   64.59    2.90
   0  -2  -2   56.09    2.80
   0  -2  -2   59.69    2.80
   0   2   2   56.49    2.80
   0   2   2   58.29    2.80
   0   2   2   60.39    2.90
   0   2   2   59.49    2.80
   0   2   2   62.09    3.10
  -1  -2  -2  357.96   16.70
  -1  -2  -2  350.86   16.70
  -1  -2  -2  375.96   16.80
  -1  -2  -2  411.66   17.10
  -1  -2  -2  357.36   16.70
   1   2   2  355.16   16.70
   1   2   2  363.86   16.70
   1   2   2  399.76   17.10
   1   2   2  372.46   16.70
   1   2   2  358.66   16.80
  -2  -2  -2    2.80    0.20
  -2  -2  -2    2.60    0.40
  -2  -2  -2    2.40    0.30
  -2  -2  -2    2.20    0.20
  -2  -2  -2    2.30    0.20
  -2  -2  -2    2.80    0.60
  -2  -2  -2    2.30    0.40
   2   2   2    2.10    0.20
   2   2   2    2.10    0.20
   2   2   2    2.50    0.60
   2   2   2    2.10    0.20
   2   2   2    2.80    0.40
  -3  -2  -2   67.59    3.30
  -3  -2  -2   69.09    3.30
  -3  -2  -2   73.99    3.50
  -3  -2  -2   63.79    3.10
  -3  -2  -2   67.39    3.10
  -3  -2  -2   67.09    3.40
  -3  -2  -2   66.39    3.10
   3   2   2   69.49    3.20
   3   2   2   68.09    3.10
   3   2   2   65.59    3.20
   3   2   2   73.89    3.40
   3   2   2   67.69    3.30
  -4  -2  -2  385.66   18.20
  -4  -2  -2  402.86   18.20
  -4  -2  -2  381.86   18.50
  -4  -2  -2  412.06   18.50
  -4  -2  -2  398.86   18.20
  -4  -2  -2  431.46   18.60
   4   2   2  409.46   18.40
   4   2   2  396.06   18.20
   4   2   2  399.96   18.40
   4   2   2  383.26   18.20
   4   2   2  428.06   18.20
  -5  -2  -2    4.40    0.30
  -5  -2  -2    4.80    0.60
  -5  -2  -2    4.60    0.40
  -5  -2  -2    4.60    0.30
  -5  -2  -2    4.00    0.70
  -5  -2  -2    5.10    0.80
  -5  -2  -2    4.60    0.80
   5   2   2    4.20    0.50
   5   2   2    3.90    0.50
   5   2   2    3.90    0.50
   5   2   2    5.20    0.40
  -6  -2  -2  139.29    6.40
  -6  -2  -2  141.09    7.00
  -6  -2  -2  137.69    6.50
  -6  -2  -2  141.29    6.90
  -6  -2  -2  139.39    6.70
  -6  -2  -2  146.89    6.90
  -6  -2  -2  136.79    6.50
   6   2   2  144.19    6.60
   6   2   2  153.38    6.60
   6   2   2  134.79    6.80
   6   2   2  145.69    6.80
   6   2   2  142.99    6.60
  -7  -2  -2  131.49    6.30
  -7  -2  -2  125.99    6.40
  -7  -2  -2  118.09    5.80
  -7  -2  -2  129.69    6.60
   7   2   2  128.89    6.10
   7   2   2  129.59    6.00
   7   2   2  134.19    6.00
   7   2   2  126.29    6.20
  -8  -2  -2   51.29    3.00
  -8  -2  -2   50.19    3.10
  -8  -2  -2   57.79    3.40
  -8  -2  -2   52.09    2.50
  -8  -2  -2   56.99    3.10
   8   2   2   57.39    2.90
   8   2   2   55.29    2.80
   8   2   2   58.79    2.70
  -9  -2  -2   22.50    1.60
  -9  -2  -2   24.70    2.00
  -9  -2  -2   18.80    1.70
   9   2   2   24.90    1.70
   9   2   2   24.20    1.30
 -10  -2  -2   14.30    1.70
 -10  -2  -2   14.10    1.30
  10   2   2   15.10    1.60
  10   2   2   13.60    1.00
 -11  -2  -2    7.20    1.30
 -11  -2  -2    4.80    1.30
  11   2   2    4.30    1.30
  11   2   2    5.10    0.70
 -12  -2  -2    3.30    0.80
 -12  -2  -2    2.60    1.00
  12   2   2    2.10    0.50
  12   2   2    2.30    1.30
 -13  -2  -2    0.40    0.50
 -13  -2  -2    1.30    0.90
  13   2   2    1.50    1.60
  13   2   2    0.30    0.40
 -12   3   2   12.40    1.80
 -12   3   2   12.50    1.00
  11  -3  -2   -0.30    0.50
  11  -3  -2    0.70    0.70
 -11   3   2    0.50    0.30
 -11   3   2    0.60    0.70
  10  -3  -2    2.70    0.90
 -10   3   2    4.40    1.10
 -10   3   2    4.10    0.80
 -10   3   2    4.20    0.60
   9  -3  -2    6.40    1.10
  -9   3   2    8.90    0.90
  -9   3   2    9.10    0.70
  -9   3   2    9.90    1.20
  -9   3   2    7.80    1.20
  -8   3   2  285.07   13.70
  -8   3   2  271.07   13.30
  -8   3   2  294.87   13.60
  -8   3   2  284.77   13.10
   7  -3  -2  109.29    5.50
   7  -3  -2  103.89    5.40
  -7   3   2  105.59    5.50
  -7   3   2   98.59    4.90
  -7   3   2  103.79    5.10
  -7   3   2  103.99    4.90
   6  -3  -2    0.30    0.40
   6  -3  -2    0.10    0.50
   6  -3  -2    0.10    0.50
  -6   3   2    0.20    0.10
  -6   3   2    0.30    0.20
  -6   3   2    0.00    0.20
  -6   3   2    0.20    0.30
  -6   3   2   -0.10    0.40
  -6   3   2   -0.40    0.60
  -6   3   2   -0.40    0.40
   5  -3  -2   26.30    1.80
   5  -3  -2   24.80    1.70
  -5   3   2   25.30    1.40
  -5   3   2   24.30    1.30
  -5   3   2   23.60    1.40
  -5   3   2   24.80    1.30
  -5   3   2   28.00    2.00
  -5   3   2   24.60    1.60
  -5   3   2   21.60    1.60
  -5   3   2   23.00    1.60
  -5   3   2   23.80    1.30
   4  -3  -2  133.39    6.70
   4  -3  -2  146.89    6.90
  -4   3   2  140.19    6.40
  -4   3   2  154.08    7.00
  -4   3   2  137.09    6.40
  -4   3   2  134.69    6.40
  -4   3   2  131.29    6.30
  -4   3   2  129.09    6.60
  -4   3   2  132.59    6.60
   3  -3  -2   93.29    4.60
   3  -3  -2   89.09    4.00
   3  -3  -2   87.69    4.40
  -3   3   2   86.49    4.20
  -3   3   2   85.89    4.30
  -3   3   2   84.59    4.50
  -3   3   2   82.29    4.10
  -3   3   2   86.79    4.10
  -3   3   2   94.79    4.60
  -3   3   2   80.59    4.00
  -3   3   2   87.09    4.10
   2  -3  -2  915.91   39.10
   2  -3  -2  807.22   38.50
  -2   3   2  811.52   38.50
  -2   3   2  840.22   38.80
  -2   3   2  897.61   39.10
   1  -3  -2  534.35   25.40
   1  -3  -2  542.55   25.40
   1  -3  -2  572.04   25.70
   1  -3  -2  620.24   26.10
  -1   3   2  531.15   25.40
  -1   3   2  577.84   25.90
  -1   3   2  565.74   25.60
   0  -3  -2  258.87   11.00
   0  -3  -2  235.48   10.40
   0  -3  -2  226.98   10.50
   0  -3  -2  231.48   10.60
   0  -3  -2  212.18   10.40
   0   3   2  254.07   10.90
   0   3   2  220.68   10.40
   0   3   2  217.48   10.40
   0   3   2  219.48   10.50
   0   3   2  222.78   10.60
  -1  -3  -2  827.22   36.70
  -1  -3  -2  817.32   36.80
   1   3   2  798.22   36.80
  -2  -3  -2  142.99    6.50
  -2  -3  -2  135.69    6.40
  -2  -3  -2  130.69    6.50
  -2  -3  -2  154.88    7.10
   2   3   2  143.89    6.80
   2   3   2  142.69    6.40
   2   3   2  138.69    6.50
   2   3   2  141.89    6.50
   2   3   2  133.89    6.40
   2   3   2  136.59    6.40
  -3  -3  -2   15.40    0.80
  -3  -3  -2   18.30    1.40
  -3  -3  -2   15.40    0.90
  -3  -3  -2   15.60    1.10
  -3  -3  -2   14.50    1.00
  -3  -3  -2   15.40    0.80
   3   3   2   14.80    0.80
   3   3   2   14.80    0.80
   3   3   2   15.10    1.00
   3   3   2   17.10    1.20
   3   3   2   15.70    0.80
   3   3   2   16.00    0.90
  -4  -3  -2  960.10   45.10
  -4  -3  -2  983.80   44.90
  -4  -3  -2 1075.89   45.30
  -4  -3  -2  965.40   44.70
   4   3   2 1021.10   45.10
   4   3   2  949.51   44.70
  -5  -3  -2   24.90    1.50
  -5  -3  -2   23.50    1.20
  -5  -3  -2   26.50    1.60
  -5  -3  -2   25.70    1.70
  -5  -3  -2   25.00    1.80
  -5  -3  -2   24.20    1.30
   5   3   2   23.30    1.50
   5   3   2   25.00    1.30
   5   3   2   27.40    1.30
  -6  -3  -2   56.09    3.70
  -6  -3  -2   49.60    2.80
  -6  -3  -2   54.69    3.20
  -6  -3  -2   51.89    2.60
  -6  -3  -2   55.89    3.00
   6   3   2   54.99    3.00
   6   3   2   57.99    2.60
   6   3   2   54.19    2.70
  -7  -3  -2   17.70    1.60
  -7  -3  -2   19.40    1.40
  -7  -3  -2   17.50    1.60
   7   3   2   19.10    1.20
   7   3   2   20.70    1.10
   7   3   2   17.60    1.40
  -8  -3  -2   57.29    3.60
  -8  -3  -2   59.89    3.30
  -8  -3  -2   63.99    3.60
   8   3   2   57.59    3.00
   8   3   2   65.59    3.20
   8   3   2   60.09    3.40
  -9  -3  -2   39.70    3.00
  -9  -3  -2   47.50    3.00
  -9  -3  -2   47.20    2.70
   9   3   2   48.80    2.60
   9   3   2   48.40    2.40
 -10  -3  -2    1.00    0.50
 -10  -3  -2    1.40    0.70
  10   3   2    0.80    0.40
  10   3   2    1.30    0.90
 -11  -3  -2    2.90    0.70
 -11  -3  -2    2.80    1.00
  11   3   2    2.60    0.50
  11   3   2    3.00    1.10
 -12  -3  -2    9.20    1.50
 -12  -3  -2    6.80    1.50
  12   3   2    6.30    1.50
  12   3   2    8.60    0.80
 -12   4   2    8.70    1.60
 -12   4   2    6.20    0.80
  11  -4  -2    2.10    1.00
  11  -4  -2    0.40    0.50
 -11   4   2    1.00    0.40
 -11   4   2    0.40    0.70
  10  -4  -2   12.60    1.70
 -10   4   2   18.30    1.90
 -10   4   2   19.20    1.20
   9  -4  -2   30.30    2.30
  -9   4   2   28.60    1.60
  -9   4   2   25.10    2.20
  -9   4   2   25.40    1.80
  -9   4   2   26.30    2.10
   8  -4  -2   28.70    2.20
   8  -4  -2   29.50    2.20
  -8   4   2   27.10    2.20
  -8   4   2   31.40    1.70
  -8   4   2   30.20    1.80
   7  -4  -2   44.70    2.80
   7  -4  -2   48.20    2.70
  -7   4   2   44.20    2.20
  -7   4   2   36.20    2.10
  -7   4   2   37.10    2.80
  -7   4   2   42.20    2.30
  -7   4   2   39.40    2.60
   6  -4  -2  239.68   11.50
   6  -4  -2  248.38   11.90
  -6   4   2  225.38   11.20
  -6   4   2  226.28   11.00
  -6   4   2  245.48   11.50
  -6   4   2  246.28   11.20
  -6   4   2  243.98   11.90
  -6   4   2  250.17   11.10
   5  -4  -2  180.58    8.30
   5  -4  -2  164.48    8.00
  -5   4   2  154.88    7.90
  -5   4   2  168.98    8.30
  -5   4   2  165.18    7.60
  -5   4   2  170.18    7.60
  -5   4   2  153.58    7.50
  -5   4   2  158.98    7.90
  -5   4   2  160.68    7.70
  -5   4   2  158.38    7.60
   4  -4  -2   32.20    2.10
   4  -4  -2   37.50    2.40
  -4   4   2   32.60    2.00
  -4   4   2   34.10    1.70
  -4   4   2   33.70    1.70
  -4   4   2   33.60    2.00
  -4   4   2   35.10    1.80
  -4   4   2   33.10    2.20
  -4   4   2   35.60    1.80
  -4   4   2   36.60    2.30
   3  -4  -2  243.98   11.00
   3  -4  -2  246.38   11.10
   3  -4  -2  265.37   11.80
   3  -4  -2  232.78   11.50
  -3   4   2  228.08   11.10
  -3   4   2  231.08   11.30
  -3   4   2  239.88   11.40
  -3   4   2  236.28   11.10
  -3   4   2  270.17   11.80
  -3   4   2  239.88   11.60
  -3   4   2  243.08   11.10
   2  -4  -2  645.54   26.70
   2  -4  -2  555.44   25.80
   2  -4  -2  587.04   25.90
   2  -4  -2  560.84   26.20
   2  -4  -2  565.24   25.90
  -2   4   2  546.35   25.80
  -2   4   2  608.24   26.50
  -2   4   2  586.74   26.10
  -2   4   2  535.45   25.90
  -2   4   2  533.65   25.80
  -2   4   2  570.24   25.90
   1  -4  -2  234.98   10.90
   1  -4  -2  237.48   11.20
   1  -4  -2  228.08   10.90
   1  -4  -2  238.38   10.90
   1  -4  -2  277.07   11.70
  -1   4   2  215.28   10.90
  -1   4   2  229.08   10.90
  -1   4   2  268.57   11.60
  -1   4   2  240.48   10.90
  -1   4   2  236.68   11.20
   0  -4  -2   34.80    2.20
   0  -4  -2   28.20    1.60
   0  -4  -2   31.10    1.60
   0  -4  -2   32.40    1.80
   0  -4  -2   32.40    1.50
   0   4   2   32.40    1.50
   0   4   2   30.60    1.60
   0   4   2   32.50    1.60
   0   4   2   32.30    1.80
   0   4   2   37.90    2.20
   0   4   2   30.20    1.50
  -1  -4  -2    7.40    0.70
  -1  -4  -2    7.40    0.50
  -1  -4  -2    7.10    0.50
  -1  -4  -2    7.50    1.00
  -1  -4  -2    7.50    0.60
  -1  -4  -2    6.90    0.40
   1   4   2    7.00    0.60
   1   4   2    6.40    0.70
   1   4   2    6.60    0.40
   1   4   2    7.20    0.50
   1   4   2    8.00    1.00
   1   4   2    7.60    0.50
  -2  -4  -2   58.59    2.90
  -2  -4  -2   57.89    3.00
  -2  -4  -2   62.09    2.90
  -2  -4  -2   58.49    2.80
  -2  -4  -2   63.29    3.50
  -2  -4  -2   59.99    2.80
   2   4   2   59.29    3.00
   2   4   2   60.39    3.00
   2   4   2   59.89    2.90
   2   4   2   60.79    2.80
  -3  -4  -2  341.97   15.50
  -3  -4  -2  327.97   15.80
  -3  -4  -2  341.77   15.70
  -3  -4  -2  344.97   15.60
  -3  -4  -2  367.16   16.30
   3   4   2  356.26   16.10
   3   4   2  357.76   15.60
   3   4   2  332.27   15.50
   3   4   2  338.77   15.70
   3   4   2  338.57   15.60
   3   4   2  331.47   15.50
  -4  -4  -2  157.78    7.40
  -4  -4  -2  171.58    8.00
  -4  -4  -2  156.98    7.30
  -4  -4  -2  157.68    7.30
  -4  -4  -2  149.09    7.60
   4   4   2  161.88    7.70
   4   4   2  150.98    7.50
   4   4   2  167.48    7.30
   4   4   2  159.38    7.30
  -5  -4  -2    4.80    1.00
  -5  -4  -2    3.60    0.60
  -5  -4  -2    4.60    0.40
  -5  -4  -2    4.80    0.60
  -5  -4  -2    5.10    0.80
  -5  -4  -2    4.60    0.40
   5   4   2    4.70    1.00
   5   4   2    4.10    0.60
   5   4   2    5.10    0.40
   5   4   2    5.00    0.40
  -6  -4  -2  113.09    5.70
  -6  -4  -2  129.79    6.30
  -6  -4  -2  117.39    6.10
   6   4   2  119.99    6.20
   6   4   2  129.69    5.70
   6   4   2  129.49    5.70
  -7  -4  -2   27.60    1.90
  -7  -4  -2   23.90    2.10
  -7  -4  -2   24.80    1.70
   7   4   2   25.90    1.40
   7   4   2   24.60    1.40
   7   4   2   22.30    1.80
  -8  -4  -2   25.80    1.80
  -8  -4  -2   26.10    2.00
  -8  -4  -2   25.60    2.20
   8   4   2   23.80    1.60
   8   4   2   26.40    1.40
  -9  -4  -2  111.29    6.70
  -9  -4  -2  121.59    6.40
  -9  -4  -2  122.29    6.10
   9   4   2  123.29    5.70
   9   4   2  125.89    5.90
 -10  -4  -2   15.20    1.70
 -10  -4  -2   12.10    1.20
  10   4   2   12.80    0.90
  10   4   2   14.10    1.40
 -11  -4  -2    6.70    1.00
 -11  -4  -2    4.40    1.10
  11   4   2    5.50    0.60
  11   4   2    4.00    1.10
 -12  -4  -2   12.80    1.30
 -12  -4  -2   14.50    1.80
  12   4   2    9.90    0.90
  12   4   2   11.00    1.70
  12  -5  -2    5.80    1.70
 -12   5   2    5.10    0.70
 -12   5   2    5.10    1.30
  11  -5  -2    0.10    0.50
  11  -5  -2    0.80    0.90
 -11   5   2    0.00    0.80
 -11   5   2   -0.20    0.30
  10  -5  -2   11.30    1.60
 -10   5   2   10.30    1.50
 -10   5   2   11.30    0.90
   9  -5  -2    7.10    1.50
  -9   5   2   11.30    1.50
  -9   5   2   11.40    0.90
   8  -5  -2   91.59    5.00
   8  -5  -2   88.79    5.10
  -8   5   2   92.49    4.40
  -8   5   2   90.69    5.00
  -8   5   2   88.09    4.50
   7  -5  -2    0.10    0.30
   7  -5  -2    0.20    0.60
   7  -5  -2   -0.20    0.50
  -7   5   2   -0.30    0.20
  -7   5   2    0.20    0.20
  -7   5   2    0.20    0.40
   6  -5  -2  193.58    9.30
   6  -5  -2  192.78    9.00
  -6   5   2  193.58    8.50
  -6   5   2  175.58    9.20
  -6   5   2  191.58    8.50
  -6   5   2  165.98    8.30
  -6   5   2  180.78    8.90
  -6   5   2  160.88    8.50
   5  -5  -2  344.57   16.40
   5  -5  -2  370.26   16.80
  -5   5   2  358.96   16.00
  -5   5   2  358.96   16.80
  -5   5   2  364.06   15.90
  -5   5   2  329.47   15.80
  -5   5   2  340.57   16.80
  -5   5   2  327.37   16.00
   4  -5  -2   22.90    1.80
   4  -5  -2   24.60    2.00
  -4   5   2   21.70    1.50
  -4   5   2   22.30    1.60
  -4   5   2   23.30    1.20
  -4   5   2   23.30    1.30
  -4   5   2   22.40    1.80
  -4   5   2   22.90    1.20
  -4   5   2   21.20    1.10
   3  -5  -2   33.10    2.00
   3  -5  -2   31.40    1.40
   3  -5  -2   27.90    1.70
   3  -5  -2   29.30    1.60
   3  -5  -2   35.00    2.40
  -3   5   2   31.60    1.60
  -3   5   2   28.80    1.50
  -3   5   2   29.10    1.50
  -3   5   2   30.00    2.20
  -3   5   2   27.70    2.20
  -3   5   2   30.40    1.80
  -3   5   2   29.70    1.80
   2  -5  -2   16.60    0.90
   2  -5  -2   17.30    1.40
   2  -5  -2   16.40    1.70
   2  -5  -2   16.70    0.90
  -2   5   2   17.00    0.90
  -2   5   2   15.20    1.10
  -2   5   2   16.30    0.90
  -2   5   2   18.00    1.00
  -2   5   2   16.70    1.20
  -2   5   2   17.70    1.50
   1  -5  -2  106.39    5.40
   1  -5  -2   97.99    4.60
   1  -5  -2   99.89    4.60
   1  -5  -2  101.19    5.00
   1  -5  -2   95.79    4.60
  -1   5   2   92.19    4.50
  -1   5   2   84.09    4.60
  -1   5   2  105.09    5.30
  -1   5   2  102.59    4.70
  -1   5   2   95.49    4.90
  -1   5   2  101.39    4.60
   0  -5  -2  276.97   12.50
   0  -5  -2  273.77   12.80
   0  -5  -2  279.57   12.50
   0  -5  -2  289.67   13.30
   0  -5  -2  267.17   12.50
   0  -5  -2  264.17   12.60
   0   5   2  273.37   12.60
   0   5   2  285.27   13.10
   0   5   2  281.77   12.50
   0   5   2  256.97   12.40
   0   5   2  267.17   12.40
   0   5   2  273.17   12.70
  -1  -5  -2  419.16   19.20
  -1  -5  -2  355.36   19.10
  -1  -5  -2  418.16   19.30
  -1  -5  -2  466.25   20.00
  -1  -5  -2  432.56   19.10
   1   5   2  427.06   19.10
   1   5   2  419.06   19.20
   1   5   2  430.56   19.10
   1   5   2  408.06   19.10
   1   5   2  423.36   19.30
   1   5   2  439.46   19.70
  -2  -5  -2   70.59    3.90
  -2  -5  -2   65.59    3.10
  -2  -5  -2   63.59    3.10
  -2  -5  -2   64.09    3.00
  -2  -5  -2   64.09    3.20
  -2  -5  -2   62.89    3.20
   2   5   2   65.29    3.20
   2   5   2   64.79    3.60
   2   5   2   64.79    3.10
   2   5   2   65.79    3.00
   2   5   2   59.89    3.00
   2   5   2   63.99    3.20
  -3  -5  -2  178.98    8.20
  -3  -5  -2  181.28    8.30
  -3  -5  -2  183.48    8.30
  -3  -5  -2  170.98    8.50
  -3  -5  -2  192.68    9.10
  -3  -5  -2  183.28    8.40
   3   5   2  170.18    8.30
   3   5   2  184.88    8.90
   3   5   2  189.28    8.40
   3   5   2  176.98    8.20
   3   5   2  166.58    8.50
   3   5   2  193.38    8.30
  -4  -5  -2    1.00    0.70
  -4  -5  -2    1.00    0.40
  -4  -5  -2    1.10    0.20
  -4  -5  -2    0.90    0.40
  -4  -5  -2    0.80    0.20
   4   5   2    0.20    0.20
   4   5   2    0.90    0.50
   4   5   2    0.80    0.20
   4   5   2    1.10    0.20
   4   5   2    1.10    0.30
   4   5   2    1.10    0.20
   4   5   2    1.00    0.30
  -5  -5  -2    0.30    0.20
  -5  -5  -2   -0.10    0.30
  -5  -5  -2    0.00    0.30
  -5  -5  -2    0.00    0.60
   5   5   2    0.20    0.40
   5   5   2    0.20    0.20
   5   5   2    0.00    0.20
  -6  -5  -2  381.86   17.60
  -6  -5  -2  351.16   17.00
  -6  -5  -2  377.46   17.20
  -6  -5  -2  336.67   16.60
   6   5   2  346.47   17.20
   6   5   2  376.26   16.60
   6   5   2  389.56   16.60
  -7  -5  -2   -0.30    0.30
  -7  -5  -2    0.70    0.60
  -7  -5  -2    0.60    0.70
   7   5   2   -0.40    0.20
   7   5   2    0.20    0.30
  -8  -5  -2    1.90    0.90
  -8  -5  -2    2.10    0.60
  -8  -5  -2    2.20    0.70
   8   5   2    1.10    0.50
   8   5   2    2.20    0.40
  -9  -5  -2   76.69    4.40
  -9  -5  -2   71.69    4.10
   9   5   2   74.49    3.80
   9   5   2   76.99    3.70
 -10  -5  -2  118.49    6.20
 -10  -5  -2  111.69    6.10
  10   5   2  105.19    5.30
  10   5   2  115.29    5.60
 -11  -5  -2    0.40    0.80
 -11  -5  -2   -0.20    0.40
  11   5   2    0.30    0.30
  11   5   2    1.10    0.90
 -12  -5  -2    8.60    1.60
 -12  -5  -2    6.30    1.00
  12   5   2    6.20    1.50
  12   5   2    4.20    0.70
  11  -6  -2    8.20    1.50
 -11   6   2   10.40    0.90
  10  -6  -2   14.40    1.90
 -10   6   2   15.40    1.10
 -10   6   2   13.50    1.80
   9  -6  -2   84.69    4.90
  -9   6   2   86.59    5.00
  -9   6   2   87.99    4.30
   8  -6  -2   27.80    2.60
   8  -6  -2   27.20    2.20
  -8   6   2   28.20    2.20
  -8   6   2   29.10    1.70
   7  -6  -2   22.60    2.10
   7  -6  -2   22.10    1.90
  -7   6   2   25.00    1.40
  -7   6   2   23.00    1.90
   6  -6  -2   34.10    2.60
   6  -6  -2   39.90    2.90
  -6   6   2   38.00    2.50
  -6   6   2   36.30    1.90
  -6   6   2   38.90    2.00
   5  -6  -2   79.49    4.70
   5  -6  -2   78.19    4.40
  -5   6   2   78.79    4.20
  -5   6   2   74.99    4.60
  -5   6   2   83.19    3.80
  -5   6   2   78.49    3.90
  -5   6   2   79.89    3.80
   4  -6  -2   51.69    3.00
   4  -6  -2   64.09    3.80
   4  -6  -2   53.79    3.30
  -4   6   2   59.29    2.80
  -4   6   2   56.09    3.60
  -4   6   2   53.19    3.10
  -4   6   2   55.49    2.70
   3  -6  -2   64.69    3.70
   3  -6  -2   69.19    3.10
   3  -6  -2   69.59    3.20
   3  -6  -2   62.49    3.40
   3  -6  -2   76.29    4.30
  -3   6   2   66.79    3.10
  -3   6   2   64.19    3.20
  -3   6   2   68.89    3.30
  -3   6   2   64.59    3.90
  -3   6   2   62.79    3.50
   2  -6  -2   77.79    3.80
   2  -6  -2   72.19    4.20
   2  -6  -2   85.29    4.70
   2  -6  -2   82.79    3.70
   2  -6  -2   81.39    3.90
  -2   6   2   76.49    4.10
  -2   6   2   76.49    3.70
  -2   6   2   71.89    3.90
  -2   6   2   86.89    3.80
  -2   6   2   77.89    4.50
  -2   6   2   83.09    3.70
   1  -6  -2  137.79    6.30
   1  -6  -2  133.09    7.20
   1  -6  -2  141.59    6.30
   1  -6  -2  143.89    6.70
   1  -6  -2  138.39    6.40
  -1   6   2  132.19    6.30
  -1   6   2  134.99    6.20
  -1   6   2  126.19    6.30
  -1   6   2  130.29    6.60
  -1   6   2  138.79    7.00
  -1   6   2  136.39    6.30
   0  -6  -2  248.18   11.40
   0  -6  -2  234.58   11.50
   0  -6  -2  248.58   11.30
   0  -6  -2  245.28   11.40
   0  -6  -2  263.77   11.80
   0  -6  -2  268.57   12.50
   0   6   2  248.48   11.30
   0   6   2  237.18   11.40
   0   6   2  244.48   12.00
   0   6   2  247.18   11.60
   0   6   2  250.27   11.50
   0   6   2  248.68   11.30
  -1  -6  -2  108.49    5.00
  -1  -6  -2  110.89    5.20
  -1  -6  -2  108.09    5.00
  -1  -6  -2  115.19    6.00
  -1  -6  -2  109.29    5.30
  -1  -6  -2   95.39    5.20
   1   6   2  105.79    5.70
   1   6   2  106.79    5.00
   1   6   2  101.89    5.20
   1   6   2  114.19    5.00
   1   6   2  106.49    5.00
   1   6   2  110.79    5.20
  -2  -6  -2    9.10    0.90
  -2  -6  -2    9.30    0.60
  -2  -6  -2   10.70    1.40
  -2  -6  -2    9.80    0.80
  -2  -6  -2    9.00    0.80
  -2  -6  -2    9.60    0.60
   2   6   2    9.50    0.60
   2   6   2    9.10    0.80
   2   6   2    9.60    0.60
   2   6   2    9.30    1.10
   2   6   2    9.10    0.70
   2   6   2    8.70    0.70
  -3  -6  -2    6.50    0.70
  -3  -6  -2    5.80    0.70
  -3  -6  -2    5.60    0.70
  -3  -6  -2    5.30    0.40
  -3  -6  -2    5.80    1.20
   3   6   2    5.10    0.60
   3   6   2    6.40    0.60
   3   6   2    5.00    0.90
   3   6   2    5.30    0.40
   3   6   2    5.80    0.40
   3   6   2    5.70    0.60
  -4  -6  -2   51.19    3.30
  -4  -6  -2   49.30    2.60
  -4  -6  -2   45.90    2.30
  -4  -6  -2   48.80    2.60
   4   6   2   45.90    2.60
   4   6   2   43.60    2.30
   4   6   2   48.70    2.30
   4   6   2   49.80    2.30
   4   6   2   49.60    2.30
   4   6   2   47.80    2.50
   4   6   2   47.70    2.90
  -5  -6  -2   51.79    2.50
  -5  -6  -2   47.20    3.00
  -5  -6  -2   52.99    3.60
  -5  -6  -2   50.09    2.80
   5   6   2   55.79    2.50
   5   6   2   51.59    2.70
   5   6   2   53.09    2.50
  -6  -6  -2   69.89    3.90
  -6  -6  -2   73.99    4.60
   6   6   2   73.59    3.50
   6   6   2   75.79    3.50
  -7  -6  -2   17.50    1.40
  -7  -6  -2   19.50    1.70
  -7  -6  -2   16.10    2.00
   7   6   2   18.80    1.10
   7   6   2   17.90    1.10
  -8  -6  -2   52.39    3.80
  -8  -6  -2   49.10    3.20
  -8  -6  -2   50.69    3.00
   8   6   2   49.99    2.50
   8   6   2   51.99    2.60
  -9  -6  -2   16.00    1.40
  -9  -6  -2   13.90    1.60
   9   6   2   15.70    1.00
   9   6   2   15.90    1.30
 -10  -6  -2    3.50    0.80
 -10  -6  -2    3.00    1.00
  10   6   2    3.60    0.80
  10   6   2    3.50    0.60
 -11  -6  -2    1.10    0.60
 -11  -6  -2    2.10    1.00
  11   6   2    1.80    1.00
  11   6   2    1.90    0.40
 -12  -6  -2    1.90    0.70
 -12  -6  -2    1.40    1.00
  12   6   2    3.00    0.50
  11  -7  -2    4.80    1.30
 -11   7   2    7.00    0.70
 -11   7   2    7.10    0.80
  10  -7  -2   10.50    1.70
 -10   7   2   12.20    0.90
 -10   7   2   11.80    1.00
   9  -7  -2   -0.40    0.70
  -9   7   2    0.30    0.30
  -9   7   2    0.10    0.30
   8  -7  -2    9.40    1.40
   8  -7  -2    8.80    1.70
  -8   7   2    7.30    0.70
  -8   7   2    7.30    0.70
  -8   7   2    8.80    1.40
   7  -7  -2   13.10    1.60
   7  -7  -2   12.80    1.80
  -7   7   2   15.20    1.60
  -7   7   2   14.50    0.90
  -7   7   2   14.90    1.00
   6  -7  -2  111.49    5.90
   6  -7  -2  101.19    6.20
  -6   7   2  113.59    5.30
  -6   7   2  109.19    5.80
  -6   7   2  115.69    5.20
   5  -7  -2   80.79    5.10
   5  -7  -2   81.79    4.70
  -5   7   2   85.89    4.00
  -5   7   2   83.49    4.50
  -5   7   2   85.69    4.10
   4  -7  -2  140.19    7.30
   4  -7  -2  161.08    8.10
   4  -7  -2  146.29    7.50
  -4   7   2  145.29    7.40
  -4   7   2  145.29    6.90
  -4   7   2  156.18    7.00
   3  -7  -2  265.77   12.90
   3  -7  -2  249.08   11.90
   3  -7  -2  266.77   12.30
  -3   7   2  268.67   11.70
  -3   7   2  244.18   11.70
  -3   7   2  238.68   12.00
   2  -7  -2   11.50    1.60
   2  -7  -2   11.30    1.00
   2  -7  -2   11.70    1.30
   2  -7  -2   11.70    0.60
  -2   7   2   10.80    1.00
  -2   7   2   11.50    0.80
  -2   7   2   11.60    0.90
  -2   7   2   10.30    0.70
   1  -7  -2   93.89    4.40
   1  -7  -2   91.69    4.60
   1  -7  -2   99.19    5.00
   1  -7  -2   93.69    5.50
  -1   7   2   86.99    4.70
  -1   7   2   99.89    4.50
  -1   7   2   93.69    4.50
  -1   7   2   92.69    4.40
  -1   7   2   95.19    4.40
   0  -7  -2   35.30    2.20
   0  -7  -2   31.40    2.70
   0  -7  -2   31.10    1.70
   0  -7  -2   36.20    1.80
   0  -7  -2   33.70    1.90
   0   7   2   33.50    1.70
   0   7   2   30.30    1.90
   0   7   2   34.30    1.70
   0   7   2   33.20    1.80
  -1  -7  -2  199.78    9.00
  -1  -7  -2  192.18    8.80
  -1  -7  -2  191.78    9.90
  -1  -7  -2  169.18    9.10
  -1  -7  -2  199.08    9.20
   1   7   2  192.68    9.00
   1   7   2  193.68    8.80
   1   7   2  196.38    8.90
   1   7   2  186.68    9.00
   1   7   2  199.38    8.80
  -2  -7  -2  268.47   11.90
  -2  -7  -2  233.28   11.90
  -2  -7  -2  257.27   11.60
  -2  -7  -2  264.97   12.70
  -2  -7  -2  261.97   12.80
   2   7   2  261.57   11.60
   2   7   2  245.68   11.80
   2   7   2  254.87   11.70
   2   7   2  265.67   11.60
   2   7   2  238.68   11.90
  -3  -7  -2  166.88    7.60
  -3  -7  -2  167.88    8.40
  -3  -7  -2  146.79    7.50
  -3  -7  -2  153.08    7.30
  -3  -7  -2  165.88    7.60
   3   7   2  164.38    7.30
   3   7   2  143.69    7.60
   3   7   2  165.08    7.30
   3   7   2  148.29    7.40
   3   7   2  163.18    7.50
  -4  -7  -2   81.29    4.10
  -4  -7  -2   87.19    4.30
  -4  -7  -2   91.49    4.50
  -4  -7  -2   82.09    5.10
   4   7   2   88.59    4.30
   4   7   2   88.79    4.00
   4   7   2   88.89    4.10
  -5  -7  -2    2.40    1.00
  -5  -7  -2    2.80    0.50
   5   7   2    2.20    0.30
   5   7   2    2.70    0.60
   5   7   2    2.40    0.40
  -6  -7  -2   47.00    3.50
  -6  -7  -2   51.49    2.90
   6   7   2   50.39    2.50
   6   7   2   49.10    2.40
  -7  -7  -2    0.60    0.60
  -7  -7  -2    1.00    0.50
  -7  -7  -2    1.10    1.00
   7   7   2    1.30    0.30
   7   7   2    0.50    0.30
  -8  -7  -2  184.58    8.90
  -8  -7  -2  161.68    9.60
  -8  -7  -2  191.48    9.20
   8   7   2  181.38    8.40
   8   7   2  184.18    8.40
  -9  -7  -2    1.10    1.40
  -9  -7  -2    1.70    0.90
  -9  -7  -2    2.70    0.70
   9   7   2    2.00    0.40
   9   7   2    2.90    0.70
 -10  -7  -2    3.80    1.10
 -10  -7  -2    4.70    0.80
  10   7   2    4.00    0.90
  10   7   2    4.30    0.60
 -11  -7  -2    5.30    1.30
 -11  -7  -2    8.00    1.10
  11   7   2    4.80    0.70
  10  -8  -2    5.10    1.40
 -10   8   2    6.70    0.70
 -10   8   2    6.50    0.80
   9  -8  -2    6.90    1.40
  -9   8   2    8.20    0.70
  -9   8   2    7.20    0.80
   8  -8  -2   18.80    2.40
   8  -8  -2   19.90    2.00
  -8   8   2   22.30    1.40
  -8   8   2   22.00    1.30
   7  -8  -2  138.79    8.20
  -7   8   2  151.08    6.90
  -7   8   2  157.28    6.80
  -7   8   2  131.49    7.60
   6  -8  -2    7.40    1.70
   6  -8  -2    8.60    1.40
  -6   8   2    8.60    0.70
  -6   8   2    9.30    0.80
   5  -8  -2   15.90    2.00
   5  -8  -2   17.20    1.70
  -5   8   2   17.80    1.10
  -5   8   2   16.00    1.00
  -5   8   2   16.50    1.60
   4  -8  -2   -0.20    0.70
   4  -8  -2   -0.20    0.70
  -4   8   2    1.10    0.60
  -4   8   2    0.60    0.30
  -4   8   2    0.20    0.30
   3  -8  -2   97.79    5.00
   3  -8  -2   85.39    4.60
   3  -8  -2   94.59    5.60
  -3   8   2   91.49    4.30
  -3   8   2   84.09    4.60
  -3   8   2   94.69    4.40
   2  -8  -2   36.80    1.80
   2  -8  -2   40.10    2.60
   2  -8  -2   34.90    2.10
   2  -8  -2   34.40    3.00
  -2   8   2   35.20    1.80
  -2   8   2   34.50    2.00
  -2   8   2   40.20    1.90
  -2   8   2   38.90    1.90
   1  -8  -2   51.79    2.60
   1  -8  -2   51.29    3.70
   1  -8  -2   53.99    3.20
  -1   8   2   50.49    2.60
  -1   8   2   54.79    2.60
  -1   8   2   48.50    2.60
  -1   8   2   51.59    2.50
   0  -8  -2   35.50    2.90
   0  -8  -2   38.40    2.00
   0  -8  -2   37.70    2.40
   0  -8  -2   35.50    2.10
   0   8   2   35.90    1.90
   0   8   2   35.60    1.80
   0   8   2   33.50    1.80
   0   8   2   33.40    1.90
  -1  -8  -2  114.09    5.40
  -1  -8  -2  109.79    5.60
  -1  -8  -2  115.49    5.70
  -1  -8  -2  102.79    6.20
   1   8   2  105.69    5.40
   1   8   2  113.09    5.30
   1   8   2  116.59    5.10
   1   8   2  102.49    5.40
   1   8   2  112.89    5.20
  -2  -8  -2   46.00    2.90
  -2  -8  -2   51.19    2.70
  -2  -8  -2   51.69    2.90
  -2  -8  -2   49.80    3.50
   2   8   2   48.80    2.30
   2   8   2   48.40    2.70
   2   8   2   48.50    2.50
   2   8   2   51.49    2.40
   2   8   2   41.80    2.60
  -3  -8  -2    3.50    0.80
  -3  -8  -2    5.70    1.00
  -3  -8  -2    5.50    0.70
   3   8   2    5.70    0.70
   3   8   2    5.60    0.70
   3   8   2    5.80    0.50
   3   8   2    5.50    0.40
  -4  -8  -2   33.40    2.00
  -4  -8  -2   27.80    2.00
  -4  -8  -2   34.00    2.80
  -4  -8  -2   34.90    2.10
   4   8   2   34.20    1.70
   4   8   2   32.20    1.90
   4   8   2   35.80    2.00
   4   8   2   34.30    1.70
  -5  -8  -2   65.59    4.60
  -5  -8  -2   75.99    3.90
   5   8   2   75.49    3.50
   5   8   2   76.59    3.80
   5   8   2   68.59    3.40
   5   8   2   76.59    3.50
  -6  -8  -2   -0.20    0.30
  -6  -8  -2   -0.20    0.80
   6   8   2    0.50    0.30
   6   8   2   -0.20    0.20
   6   8   2    0.30    0.40
  -7  -8  -2    2.30    1.10
  -7  -8  -2    0.50    0.40
   7   8   2    0.90    0.40
   7   8   2    0.00    0.30
  -8  -8  -2   74.59    4.00
  -8  -8  -2   76.19    4.40
   8   8   2   72.49    3.60
   8   8   2   68.49    3.50
  -9  -8  -2   12.70    2.40
  -9  -8  -2   16.00    1.40
  -9  -8  -2   15.80    1.90
   9   8   2   15.50    1.30
   9   8   2   15.80    1.00
 -10  -8  -2    0.60    0.50
 -10  -8  -2    0.20    0.90
  10   8   2    0.70    0.40
 -11  -8  -2   15.20    2.00
 -11  -8  -2   15.90    1.40
  11   8   2   12.50    1.00
   9  -9  -2    9.90    1.60
  -9   9   2    8.70    0.90
  -9   9   2   11.60    0.90
   8  -9  -2    6.80    1.30
  -8   9   2    7.10    0.80
  -8   9   2    7.70    0.70
   7  -9  -2   11.30    1.60
   7  -9  -2   11.10    2.20
  -7   9   2   11.50    0.80
  -7   9   2   11.20    0.90
   6  -9  -2    0.20    0.70
   6  -9  -2    0.00    0.90
  -6   9   2    0.30    0.30
  -6   9   2    0.00    0.30
   5  -9  -2   47.80    3.80
   5  -9  -2   50.29    3.30
  -5   9   2   50.29    3.30
  -5   9   2   58.69    2.70
   4  -9  -2    2.30    1.10
   4  -9  -2    1.00    0.70
  -4   9   2    2.60    0.50
  -4   9   2    2.00    0.70
  -4   9   2    2.90    0.40
   3  -9  -2   57.69    4.20
   3  -9  -2   63.69    3.70
  -3   9   2   62.79    3.00
  -3   9   2   60.99    3.00
   2  -9  -2   36.10    3.30
   2  -9  -2   42.40    2.80
   2  -9  -2   42.70    2.00
  -2   9   2   43.60    2.20
  -2   9   2   37.90    2.20
  -2   9   2   44.30    2.10
   1  -9  -2    1.40    0.70
   1  -9  -2    1.50    0.30
   1  -9  -2    1.20    1.00
  -1   9   2    1.60    0.30
  -1   9   2    2.10    0.40
   0  -9  -2   12.80    0.90
   0  -9  -2   11.20    1.80
   0  -9  -2   12.70    1.50
   0   9   2   14.10    0.90
   0   9   2   13.40    0.80
   0   9   2   12.50    0.90
  -1  -9  -2   14.20    1.50
  -1  -9  -2   13.10    1.00
  -1  -9  -2   12.50    1.80
   1   9   2   12.90    1.00
   1   9   2   14.40    0.80
  -2  -9  -2    1.90    0.50
  -2  -9  -2    1.70    1.00
  -2  -9  -2    0.80    0.60
   2   9   2    1.50    0.40
   2   9   2    2.00    0.30
   2   9   2    1.60    0.30
  -3  -9  -2   65.79    3.40
  -3  -9  -2   59.69    4.30
  -3  -9  -2   59.59    3.50
   3   9   2   60.49    3.20
   3   9   2   64.79    3.00
   3   9   2   63.59    3.00
  -4  -9  -2  120.29    6.20
  -4  -9  -2  113.89    7.10
  -4  -9  -2  131.99    6.30
   4   9   2  130.69    5.80
   4   9   2  129.19    6.10
   4   9   2  128.99    5.90
  -5  -9  -2   15.10    2.20
  -5  -9  -2   18.80    1.40
   5   9   2   18.00    1.40
   5   9   2   19.20    1.10
   5   9   2   18.60    1.00
  -6  -9  -2    0.00    0.90
  -6  -9  -2    0.40    0.40
   6   9   2    0.40    0.30
   6   9   2    0.30    0.30
   6   9   2    0.50    0.50
  -7  -9  -2   30.10    2.00
  -7  -9  -2   28.50    3.00
   7   9   2   28.30    1.60
   7   9   2   29.70    1.60
  -8  -9  -2   11.50    1.20
  -8  -9  -2    9.50    2.00
  -8  -9  -2   13.30    1.70
   8   9   2   11.30    1.00
   8   9   2   10.10    0.80
  -9  -9  -2    1.90    1.60
  -9  -9  -2    2.90    1.10
  -9  -9  -2    3.50    0.80
   9   9   2    2.30    0.40
 -10  -9  -2   86.49    5.20
 -10  -9  -2   88.29    4.80
  -8  10   2    6.70    0.70
  -8  10   2    6.60    0.80
   7 -10  -2    2.70    1.40
   7 -10  -2    4.00    1.00
  -7  10   2    5.00    0.60
  -7  10   2    4.30    0.60
   6 -10  -2   -0.20    0.70
   6 -10  -2    0.60    1.10
  -6  10   2   -0.10    0.30
  -6  10   2    0.00    0.30
   5 -10  -2  120.29    7.60
   5 -10  -2  127.39    6.90
  -5  10   2  133.49    6.00
  -5  10   2  129.59    6.10
   4 -10  -2    5.60    1.50
   4 -10  -2    5.20    1.20
  -4  10   2    5.00    0.60
  -4  10   2    6.60    0.60
   3 -10  -2    2.80    1.30
   3 -10  -2    2.70    1.00
  -3  10   2    4.20    0.60
  -3  10   2    3.30    0.50
   2 -10  -2   16.80    1.80
   2 -10  -2   13.20    2.10
  -2  10   2   17.30    1.00
  -2  10   2   16.80    1.10
   1 -10  -2   63.59    3.10
   1 -10  -2   62.89    3.80
   1 -10  -2   49.80    4.20
  -1  10   2   64.09    3.00
  -1  10   2   62.39    3.00
   0 -10  -2    5.20    1.40
   0 -10  -2    8.90    0.80
   0 -10  -2    8.60    1.30
   0  10   2    9.60    0.70
   0  10   2    8.60    0.60
   0  10   2    7.10    0.80
  -1 -10  -2   -0.30    0.70
  -1 -10  -2    0.20    0.30
  -1 -10  -2   -0.20    0.90
   1  10   2   -0.30    0.20
   1  10   2    0.10    0.40
   1  10   2    0.10    0.30
  -2 -10  -2    2.10    0.80
  -2 -10  -2    2.80    1.20
  -2 -10  -2    4.00    0.70
   2  10   2    3.70    0.40
   2  10   2    3.90    0.70
   2  10   2    1.90    0.50
  -3 -10  -2   34.90    3.30
  -3 -10  -2   45.90    2.50
  -3 -10  -2   45.60    3.00
   3  10   2   41.40    2.40
   3  10   2   43.90    2.20
   3  10   2   44.80    2.10
  -4 -10  -2   38.20    2.30
  -4 -10  -2   29.40    3.00
   4  10   2   39.10    1.90
   4  10   2   38.60    1.90
  -5 -10  -2    0.20    0.90
  -5 -10  -2    0.10    0.40
   5  10   2    0.30    0.30
   5  10   2    0.00    0.30
  -6 -10  -2    0.50    0.40
  -6 -10  -2    0.60    1.00
   6  10   2    0.30    0.30
  -7 -10  -2    1.20    1.20
  -7 -10  -2    0.60    0.40
   7  10   2    0.80    0.30
   7  10   2   -0.70    0.50
  -8 -10  -2    1.50    1.30
  -8 -10  -2    2.10    0.60
  -8 -10  -2    0.40    0.90
   8  10   2    1.00    0.40
  -9 -10  -2    0.00    0.50
   9  10   2    0.00    0.30
   7 -11  -2   -0.10    0.90
   7 -11  -2    0.90    1.50
  -7  11   2    0.00    0.40
  -7  11   2    0.60    0.30
   6 -11  -2    4.00    1.10
   6 -11  -2    2.70    1.50
  -6  11   2    4.60    0.70
  -6  11   2    3.70    0.60
   5 -11  -2    7.40    1.80
  -5  11   2    8.00    0.70
  -5  11   2    6.80    0.70
   4 -11  -2   55.39    3.60
   4 -11  -2   53.29    4.30
  -4  11   2   57.59    2.90
  -4  11   2   57.19    2.80
   3 -11  -2   36.60    3.60
   3 -11  -2   44.80    3.10
  -3  11   2   42.20    2.20
  -3  11   2   42.80    2.10
   2 -11  -2    5.20    1.10
   2 -11  -2    6.30    1.60
  -2  11   2    5.90    0.60
  -2  11   2    6.80    0.60
   1 -11  -2    5.40    1.40
   1 -11  -2    6.20    1.90
  -1  11   2    5.70    0.60
  -1  11   2    6.10    0.60
   0 -11  -2    0.80    1.00
   0 -11  -2    0.20    0.90
   0  11   2    0.40    0.30
   0  11   2    0.10    0.30
  -1 -11  -2    6.70    0.90
  -1 -11  -2    6.20    1.30
  -1 -11  -2    4.50    1.40
   1  11   2    5.60    0.50
   1  11   2    6.40    0.60
  -2 -11  -2   46.60    2.70
  -2 -11  -2   45.10    3.20
   2  11   2   43.10    2.30
   2  11   2   47.50    2.30
  -3 -11  -2    4.70    0.80
  -3 -11  -2    3.00    1.30
  -3 -11  -2    2.00    1.00
   3  11   2    3.40    0.50
   3  11   2    1.90    0.50
  -4 -11  -2    0.10    0.90
  -4 -11  -2    0.30    0.40
   4  11   2   -0.40    0.30
   4  11   2    0.20    0.30
  -5 -11  -2   38.70    2.40
   5  11   2   35.50    1.90
   5  11   2   36.50    1.90
  -6 -11  -2   25.40    1.80
  -6 -11  -2   18.50    2.70
   6  11   2   20.90    1.30
  -7 -11  -2    1.20    0.60
  -7 -11  -2    1.40    1.30
  -7 -11  -2    1.80    1.10
   7  11   2    0.80    0.30
  -8 -11  -2    6.20    1.00
  -8 -11  -2    4.40    1.80
  -8 -11  -2    2.90    1.60
   8  11   2    3.80    0.60
   6 -12  -2   12.20    2.70
   6 -12  -2   17.70    2.00
  -6  12   2   16.40    1.10
  -6  12   2   16.40    1.10
   5 -12  -2    0.20    0.90
   5 -12  -2    1.90    1.50
  -5  12   2    0.90    0.40
  -5  12   2    1.30    0.40
   4 -12  -2    6.30    1.80
   4 -12  -2    7.20    1.40
  -4  12   2    7.40    0.70
  -4  12   2    6.60    0.60
   3 -12  -2   35.40    2.80
   3 -12  -2   26.70    3.30
  -3  12   2   35.50    1.90
  -3  12   2   33.40    2.00
   2 -12  -2   11.80    2.30
  -2  12   2   16.00    1.00
  -2  12   2   17.80    1.10
   1 -12  -2   18.60    2.20
   1 -12  -2   17.60    2.50
  -1  12   2   20.70    1.20
  -1  12   2   22.70    1.30
   0 -12  -2   23.80    2.30
   0 -12  -2   19.40    3.30
   0  12   2   25.80    1.30
   0  12   2   22.50    1.40
  -1 -12  -2    7.70    1.50
  -1 -12  -2    4.40    1.50
   1  12   2    7.70    0.60
   1  12   2    7.10    0.60
  -2 -12  -2    5.80    1.40
  -2 -12  -2    5.20    1.50
   2  12   2    6.70    0.60
   2  12   2    6.10    0.60
  -3 -12  -2    1.60    0.60
  -3 -12  -2    1.80    1.30
   3  12   2    1.50    0.50
   3  12   2    1.80    0.40
  -4 -12  -2    7.40    1.90
  -4 -12  -2   11.70    1.20
   4  12   2    7.70    1.10
   4  12   2    9.60    0.80
  -5 -12  -2    0.80    0.50
  -5 -12  -2    0.80    1.20
   5  12   2    0.70    0.30
  -6 -12  -2   19.20    1.60
  -6 -12  -2   12.90    2.40
   6  12   2   14.60    1.00
   4 -13  -2   12.00    2.00
   4 -13  -2    8.10    2.10
  -4  13   2   13.60    0.90
   3 -13  -2    1.10    1.30
   3 -13  -2    1.50    2.40
  -3  13   2    1.30    0.40
  -3  13   2    1.50    0.40
   2 -13  -2   38.50    3.00
   2 -13  -2   29.20    3.40
  -2  13   2   37.30    2.00
  -2  13   2   40.60    2.00
   1 -13  -2    9.30    2.20
   1 -13  -2   11.10    1.80
  -1  13   2   12.40    0.90
   0 -13  -2    9.80    2.10
   0 -13  -2   19.10    2.30
   0  13   2   14.30    1.00
   0  13   2   15.30    1.00
  -1 -13  -2    4.60    1.60
  -1 -13  -2    3.40    1.40
   1  13   2    5.30    0.60
  -2 -13  -2    1.40    1.10
   2  13   2    0.80    0.40
   2  13   2    1.30    0.40
  -3 -13  -2    1.80    1.30
  -4 -13  -2    0.40    1.20
   4  13   2    0.00    0.30
   4  12  -3    6.00    0.60
  -4 -12   3    3.20    1.40
   3  12  -3    1.10    0.30
  -3 -12   3    0.60    1.10
   2  12  -3    9.30    0.70
  -2 -12   3    7.10    2.20
   1  12  -3    0.30    0.30
  -1 -12   3    0.60    1.10
  -1 -12   3    1.30    1.10
   0  12  -3    0.30    0.30
   0 -12   3    0.40    1.00
   0 -12   3    0.00    1.10
  -1  12  -3    6.40    0.70
   1 -12   3    7.30    1.50
   1 -12   3    3.40    1.50
  -2  12  -3    3.80    0.60
   2 -12   3    6.00    1.40
   2 -12   3    4.30    1.60
  -3  12  -3   32.80    1.70
   3 -12   3   29.30    2.90
   3 -12   3   26.50    3.20
  -4  12  -3    3.80    0.70
  -4  12  -3    3.80    0.90
   4 -12   3    6.80    1.50
   4 -12   3    3.10    1.50
   6  11  -3    0.70    0.60
   6  11  -3    0.90    0.30
  -6 -11   3    0.80    0.60
  -6 -11   3    1.30    1.20
   5  11  -3   23.00    1.30
  -5 -11   3   17.50    2.40
  -5 -11   3   21.20    1.80
   4  11  -3   -0.10    0.60
   4  11  -3    1.20    0.30
  -4 -11   3    1.30    0.60
  -4 -11   3    0.70    1.00
   3  11  -3    0.00    0.60
   3  11  -3    0.00    0.30
  -3 -11   3    0.60    0.90
   2  11  -3    3.90    0.50
   2  11  -3    2.60    0.70
  -2 -11   3    2.30    1.20
  -2 -11   3    1.50    1.10
   1  11  -3   10.00    1.20
   1  11  -3   11.30    0.80
  -1 -11   3   10.60    1.70
  -1 -11   3    8.00    1.80
   0  11  -3    1.10    0.30
   0 -11   3    1.20    1.00
   0 -11   3    0.90    1.00
  -1  11  -3    3.60    0.50
   1 -11   3    2.20    1.20
   1 -11   3    3.80    1.20
  -2  11  -3    8.90    0.70
  -2  11  -3    7.50    0.70
   2 -11   3    7.40    1.50
   2 -11   3    7.50    1.80
  -3  11  -3    5.30    0.80
   3 -11   3    4.20    1.50
   3 -11   3    6.20    1.30
  -4  11  -3   13.40    0.90
  -4  11  -3   14.60    1.10
   4 -11   3   13.50    1.90
   4 -11   3    8.70    2.20
  -5  11  -3   61.89    3.20
  -5  11  -3   64.49    3.10
   5 -11   3   66.79    4.10
   5 -11   3   56.39    4.90
  -6  11  -3    0.50    0.40
  -6  11  -3    0.00    0.30
   6 -11   3   -0.40    0.90
   7  10  -3    4.60    0.60
   7  10  -3    3.10    0.80
  -7 -10   3    2.20    1.20
  -7 -10   3    3.00    0.80
   6  10  -3    0.20    0.30
   6  10  -3   -0.10    0.50
  -6 -10   3    0.40    1.00
  -6 -10   3    0.60    0.50
   5  10  -3    1.40    0.60
   5  10  -3    2.00    0.40
  -5 -10   3    0.80    0.50
  -5 -10   3    1.60    1.60
   4  10  -3   29.10    1.90
   4  10  -3   28.60    1.50
  -4 -10   3   26.70    2.00
  -4 -10   3   27.60    2.80
   3  10  -3    0.30    0.50
   3  10  -3    0.70    0.30
  -3 -10   3   -0.40    0.80
  -3 -10   3    0.30    0.40
  -3 -10   3    1.50    1.00
   2  10  -3    0.40    0.50
   2  10  -3    0.40    0.30
  -2 -10   3   -0.10    0.80
  -2 -10   3    0.30    0.40
  -2 -10   3    0.20    0.80
   1  10  -3    8.70    1.10
   1  10  -3   11.70    0.80
  -1 -10   3    8.60    1.40
  -1 -10   3    8.30    1.70
   0  10  -3    5.20    0.70
   0  10  -3    5.10    0.60
   0  10  -3    4.40    0.80
   0 -10   3    3.20    1.00
   0 -10   3    4.10    1.30
  -1  10  -3    7.90    0.70
  -1  10  -3    8.40    0.80
  -1  10  -3    5.70    1.00
   1 -10   3    5.40    1.40
   1 -10   3    8.60    2.00
  -2  10  -3    0.40    0.60
  -2  10  -3    0.40    0.30
  -2  10  -3    0.80    0.40
   2 -10   3    0.30    0.90
   2 -10   3    1.10    1.00
  -3  10  -3    5.30    0.60
  -3  10  -3    4.70    1.00
  -3  10  -3    6.60    0.80
   3 -10   3    5.00    1.50
   3 -10   3    7.00    1.40
  -4  10  -3   11.60    0.80
  -4  10  -3   11.30    2.00
  -4  10  -3   11.60    0.90
   4 -10   3    9.60    2.00
   4 -10   3   11.10    1.80
  -5  10  -3   42.00    2.10
  -5  10  -3   40.70    2.00
   5 -10   3   35.50    3.00
   5 -10   3   31.80    3.50
  -6  10  -3    6.60    1.90
  -6  10  -3   10.00    0.90
  -6  10  -3    9.40    0.80
   6 -10   3    9.70    1.50
  -7  10  -3   24.50    1.50
  -7  10  -3   25.50    1.50
   7 -10   3   26.80    2.30
   8   9  -3   19.90    1.60
   8   9  -3   17.50    1.10
  -8  -9   3   15.60    2.80
  -8  -9   3   20.10    1.70
   7   9  -3   10.50    0.80
   7   9  -3   10.50    1.20
  -7  -9   3   10.10    1.90
  -7  -9   3   12.50    1.30
   6   9  -3    4.10    0.50
   6   9  -3    2.60    0.70
  -6  -9   3    2.00    1.10
  -6  -9   3    4.90    0.90
   5   9  -3    7.00    1.00
   5   9  -3    4.80    0.50
  -5  -9   3    6.20    0.90
  -5  -9   3    2.60    1.10
   4   9  -3   12.10    0.80
   4   9  -3   12.50    1.20
  -4  -9   3   11.20    1.20
  -4  -9   3   10.50    1.70
   3   9  -3   35.50    1.80
   3   9  -3   34.20    2.10
  -3  -9   3   36.50    2.20
  -3  -9   3   31.60    2.80
   2   9  -3   32.50    1.70
   2   9  -3   35.30    1.60
   2   9  -3   31.20    2.00
  -2  -9   3   31.00    2.80
  -2  -9   3   29.50    2.00
  -2  -9   3   34.40    2.40
   1   9  -3    4.30    0.50
   1   9  -3    4.10    0.70
   1   9  -3    5.00    0.50
  -1  -9   3    4.60    0.70
  -1  -9   3    3.20    0.90
  -1  -9   3    2.90    1.30
   0   9  -3   42.20    2.50
   0   9  -3   44.50    2.10
   0   9  -3   41.30    2.10
   0  -9   3   39.90    2.30
   0  -9   3   37.30    3.20
   0  -9   3   42.30    2.80
  -1   9  -3   64.99    3.10
  -1   9  -3   64.49    3.50
  -1   9  -3   62.69    3.20
   1  -9   3   64.29    3.80
   1  -9   3   65.09    4.40
  -2   9  -3    8.40    0.60
  -2   9  -3    8.30    1.10
   2  -9   3    6.20    1.50
   2  -9   3    8.50    1.40
  -3   9  -3   15.50    0.90
  -3   9  -3   15.90    1.00
  -3   9  -3   14.20    1.50
   3  -9   3   15.40    1.70
   3  -9   3   11.50    1.90
  -4   9  -3    0.60    0.30
  -4   9  -3    0.40    0.30
  -4   9  -3    0.40    0.70
   4  -9   3    0.00    0.90
   4  -9   3    0.00    0.70
  -5   9  -3    3.90    1.10
  -5   9  -3    3.70    0.60
  -5   9  -3    2.70    0.40
   5  -9   3    3.20    1.30
   5  -9   3    1.00    0.80
  -6   9  -3    1.30    1.00
  -6   9  -3    0.30    0.30
  -6   9  -3    0.10    0.30
   6  -9   3    0.00    0.80
   6  -9   3    1.70    1.20
  -7   9  -3   87.09    5.60
  -7   9  -3   94.29    4.50
   7  -9   3   94.99    5.30
  -8   9  -3    0.60    0.40
   8  -9   3    0.10    0.80
  -9   9  -3   11.10    1.00
   9  -9   3   12.70    1.90
   9   8  -3    5.80    1.00
   9   8  -3    5.10    0.60
  -9  -8   3    3.90    1.40
  -9  -8   3    6.40    1.00
   8   8  -3   14.30    1.00
   8   8  -3   14.50    1.30
  -8  -8   3   14.60    2.70
  -8  -8   3   14.00    1.40
   7   8  -3    7.30    0.60
   7   8  -3    7.00    1.00
  -7  -8   3    7.90    1.00
  -7  -8   3    5.70    1.50
   6   8  -3    3.30    0.50
   6   8  -3    2.70    0.60
  -6  -8   3    2.00    1.00
  -6  -8   3    2.70    0.70
   5   8  -3    5.30    0.90
   5   8  -3    5.50    0.50
  -5  -8   3    4.60    0.80
  -5  -8   3    6.60    1.40
   4   8  -3    6.80    0.50
   4   8  -3    6.60    0.90
  -4  -8   3    4.30    0.90
  -4  -8   3    6.10    1.40
  -4  -8   3    5.80    0.90
   3   8  -3   29.30    1.50
   3   8  -3   26.90    1.80
  -3  -8   3   28.80    1.90
  -3  -8   3   26.40    2.00
  -3  -8   3   27.40    2.50
   2   8  -3   83.29    4.40
   2   8  -3   86.99    4.10
   2   8  -3   92.39    4.10
  -2  -8   3   90.09    4.50
  -2  -8   3   82.69    4.60
  -2  -8   3   86.39    5.30
   1   8  -3   74.99    3.50
   1   8  -3   73.99    3.40
   1   8  -3   75.79    3.80
  -1  -8   3   70.59    3.70
  -1  -8   3   64.79    4.40
  -1  -8   3   70.89    3.90
   0   8  -3   18.20    1.00
   0   8  -3   17.70    1.10
   0   8  -3   16.90    1.40
   0  -8   3   16.80    1.60
   0  -8   3   16.70    2.00
   0  -8   3   18.20    1.20
  -1   8  -3   -0.30    0.70
  -1   8  -3    0.30    0.30
  -1   8  -3    0.10    0.20
   1  -8   3   -0.20    0.50
   1  -8   3    0.10    0.70
  -2   8  -3    1.50    0.30
  -2   8  -3    1.70    0.70
   2  -8   3    0.60    0.60
   2  -8   3    1.80    1.00
  -3   8  -3   17.00    1.10
  -3   8  -3   16.60    1.60
  -3   8  -3   16.40    1.00
   3  -8   3   17.10    1.60
   3  -8   3   16.30    2.90
  -4   8  -3    7.10    1.30
  -4   8  -3    8.50    0.70
  -4   8  -3    8.10    0.60
   4  -8   3    6.90    1.60
   4  -8   3    9.90    1.40
  -5   8  -3   13.40    1.00
  -5   8  -3   15.10    1.80
   5  -8   3   12.00    2.00
   5  -8   3   14.60    1.60
  -6   8  -3   50.79    2.50
  -6   8  -3   46.70    3.30
   6  -8   3   43.20    3.70
   6  -8   3   49.90    3.20
  -7   8  -3   69.59    3.40
  -7   8  -3   65.49    4.30
   7  -8   3   65.19    4.10
  -8   8  -3   30.40    1.80
  -8   8  -3   31.60    2.80
   8  -8   3   30.60    2.60
  -9   8  -3   46.70    3.50
  -9   8  -3   41.70    2.30
   9  -8   3   42.80    3.20
  10   7  -3   -0.50    0.50
  10   7  -3    0.10    0.30
 -10  -7   3   -0.50    0.30
 -10  -7   3   -0.40    1.00
   9   7  -3    2.20    0.70
   9   7  -3    2.50    0.40
  -9  -7   3    3.60    0.80
  -9  -7   3    1.80    1.10
   8   7  -3   10.00    0.80
   8   7  -3    9.20    1.10
  -8  -7   3    7.40    1.90
  -8  -7   3    9.90    1.20
   7   7  -3   20.10    1.50
   7   7  -3   18.10    1.10
  -7  -7   3   21.70    1.60
  -7  -7   3   18.20    2.10
   6   7  -3   29.00    1.50
   6   7  -3   28.00    1.80
  -6  -7   3   27.80    1.90
  -6  -7   3   29.50    2.50
   5   7  -3   14.90    1.30
   5   7  -3   15.10    0.90
  -5  -7   3   13.80    1.30
  -5  -7   3   15.90    1.30
  -5  -7   3   13.10    1.70
   4   7  -3    2.70    0.40
   4   7  -3    3.10    0.60
  -4  -7   3    3.10    0.70
  -4  -7   3    2.20    0.90
  -4  -7   3    3.10    0.70
   3   7  -3    4.80    0.40
   3   7  -3    4.40    0.70
   3   7  -3    4.60    0.50
  -3  -7   3    4.00    0.80
  -3  -7   3    3.30    1.00
  -3  -7   3    3.40    0.60
   2   7  -3  129.59    7.30
   2   7  -3  158.88    6.90
   2   7  -3  141.79    7.00
   2   7  -3  162.28    7.00
   2   7  -3  161.18    7.30
  -2  -7   3  155.68    8.00
  -2  -7   3  155.68    7.30
  -2  -7   3  144.79    7.10
   1   7  -3    0.10    0.40
   1   7  -3    0.10    0.20
   1   7  -3    0.00    0.30
   1   7  -3   -0.10    0.10
   1   7  -3   -0.70    0.60
  -1  -7   3    0.10    0.20
  -1  -7   3   -0.40    0.40
  -1  -7   3    0.20    0.60
  -1  -7   3   -0.10    0.30
   0   7  -3  153.58    7.90
   0   7  -3  164.98    7.60
   0   7  -3  164.78    7.90
   0   7  -3  167.08    7.50
   0  -7   3  166.98    7.60
   0  -7   3  163.28    7.80
   0  -7   3  165.28    8.60
   0  -7   3  165.68    7.90
  -1   7  -3   23.90    1.70
  -1   7  -3   25.50    1.30
  -1   7  -3   24.30    1.30
  -1   7  -3   19.20    1.60
   1  -7   3   22.00    1.70
   1  -7   3   22.80    2.10
   1  -7   3   23.70    1.40
   1  -7   3   25.50    1.30
  -2   7  -3   81.99    4.40
  -2   7  -3   86.99    4.70
  -2   7  -3   95.49    4.20
  -2   7  -3   79.89    4.30
   2  -7   3   83.49    4.10
   2  -7   3   90.19    4.10
   2  -7   3   95.29    5.20
   2  -7   3   92.99    4.70
  -3   7  -3  106.19    5.00
   3  -7   3  103.19    6.00
   3  -7   3  107.89    5.50
  -4   7  -3    9.60    0.70
  -4   7  -3    8.80    1.40
   4  -7   3    7.40    1.50
   4  -7   3    8.80    1.20
  -5   7  -3    0.30    0.30
  -5   7  -3   -0.60    0.60
   5  -7   3   -0.20    0.70
   5  -7   3    0.10    0.70
   5  -7   3    0.00    0.30
  -6   7  -3   58.79    3.00
  -6   7  -3   63.39    3.80
   6  -7   3   59.09    3.50
   6  -7   3   51.39    4.30
  -7   7  -3   35.30    2.80
  -7   7  -3   31.80    1.80
   7  -7   3   31.80    2.60
  -8   7  -3   30.20    2.60
  -8   7  -3   28.40    1.70
   8  -7   3   31.70    2.50
  -9   7  -3   64.69    4.20
  -9   7  -3   61.59    3.20
   9  -7   3   58.19    3.90
  10  -7   3    9.30    2.10
  10  -7   3    5.00    0.80
  11   6  -3   22.30    1.50
 -11  -6   3   23.90    2.30
 -11  -6   3   25.80    1.90
  10   6  -3   12.40    0.90
  10   6  -3   10.60    1.20
 -10  -6   3   11.20    1.20
 -10  -6   3    9.90    2.00
   9   6  -3   15.60    1.30
   9   6  -3   15.00    1.00
  -9  -6   3   12.70    1.90
  -9  -6   3   16.10    1.40
   8   6  -3    5.90    0.90
   8   6  -3    3.80    0.50
  -8  -6   3    4.20    1.20
  -8  -6   3    5.40    1.00
   7   6  -3   25.00    1.70
   7   6  -3   24.00    1.30
  -7  -6   3   22.10    1.90
  -7  -6   3   23.70    2.20
   6   6  -3   45.20    2.30
   6   6  -3   45.90    2.60
  -6  -6   3   47.90    3.30
  -6  -6   3   50.09    2.80
   5   6  -3    1.50    0.30
   5   6  -3    2.00    0.50
  -5  -6   3    1.70    0.80
  -5  -6   3    1.80    0.50
   4   6  -3   76.29    4.00
   4   6  -3   88.79    4.00
   4   6  -3   91.59    4.30
  -4  -6   3   86.19    4.20
  -4  -6   3   84.59    4.40
  -4  -6   3   85.99    5.00
   3   6  -3   25.00    1.40
   3   6  -3   28.00    1.40
   3   6  -3   27.10    1.70
  -3  -6   3   28.20    1.70
  -3  -6   3   25.10    2.10
  -3  -6   3   27.30    1.70
   2   6  -3   14.80    1.10
   2   6  -3   12.40    0.80
   2   6  -3   13.00    0.80
  -2  -6   3   11.90    1.50
  -2  -6   3   13.20    1.20
  -2  -6   3   14.00    1.10
  -2  -6   3   12.40    0.80
   1   6  -3   82.59    4.40
   1   6  -3   86.59    4.20
   1   6  -3   87.09    4.10
   1   6  -3   87.99    4.00
   1   6  -3   89.99    4.40
  -1  -6   3   91.69    4.40
  -1  -6   3   95.19    4.40
  -1  -6   3   83.99    4.10
  -1  -6   3   78.89    4.90
  -1  -6   3   92.69    4.80
   0   6  -3   12.30    1.10
   0   6  -3   13.20    0.80
   0   6  -3   14.30    0.80
   0   6  -3   14.30    1.20
   0   6  -3   13.40    0.90
   0  -6   3   13.20    1.40
   0  -6   3   13.50    1.20
   0  -6   3   14.90    1.00
   0  -6   3   14.00    0.80
   0  -6   3   14.00    1.50
  -1   6  -3    1.90    0.40
  -1   6  -3    2.20    0.30
  -1   6  -3    2.10    0.60
  -1   6  -3    2.70    0.70
  -1   6  -3    2.10    0.60
  -1   6  -3    2.00    0.30
   1  -6   3    2.70    0.30
   1  -6   3    2.60    0.90
   1  -6   3    2.00    0.70
   1  -6   3    2.60    0.40
   1  -6   3    1.30    0.50
  -2   6  -3   11.70    0.90
  -2   6  -3   10.90    1.20
  -2   6  -3   11.40    1.10
  -2   6  -3   10.90    1.30
   2  -6   3   12.10    1.20
   2  -6   3   14.90    1.80
   2  -6   3   11.30    0.70
   2  -6   3   13.10    1.50
   2  -6   3   11.40    0.70
  -3   6  -3    0.70    0.30
  -3   6  -3    0.40    0.40
  -3   6  -3    1.20    0.50
  -3   6  -3    1.50    0.70
   3  -6   3    1.60    0.90
   3  -6   3    0.90    0.50
   3  -6   3    0.10    0.30
  -4   6  -3   11.70    0.80
  -4   6  -3   10.00    1.10
  -4   6  -3   14.10    1.50
   4  -6   3   11.70    1.30
   4  -6   3   13.70    1.60
  -5   6  -3   81.29    3.60
  -5   6  -3   66.69    4.00
  -5   6  -3   64.79    4.20
   5  -6   3   77.09    4.50
   5  -6   3   79.29    4.10
  -6   6  -3   41.40    2.10
  -6   6  -3   40.00    2.90
   6  -6   3   38.20    2.90
   6  -6   3   39.80    2.60
  -7   6  -3    1.40    0.40
  -7   6  -3    1.10    0.80
   7  -6   3    0.70    0.80
   7  -6   3    0.70    0.80
   7  -6   3    1.30    0.80
  -8   6  -3   13.40    1.70
  -8   6  -3   16.10    1.10
   8  -6   3   14.10    1.80
   8  -6   3   10.30    1.60
  -9   6  -3    6.00    0.70
  -9   6  -3    5.20    1.30
   9  -6   3    6.00    1.30
 -10   6  -3    0.30    0.40
 -10   6  -3    0.60    0.90
  10  -6   3    0.30    0.70
  10  -6   3    0.60    0.90
 -11   6  -3    3.00    0.60
 -11   6  -3    1.70    1.00
  11  -6   3    1.00    0.70
  11  -6   3    4.00    1.20
  11   5  -3   14.30    1.10
 -11  -5   3   15.70    1.80
 -11  -5   3   16.10    1.50
  10   5  -3    0.30    0.30
  10   5  -3   -0.20    0.50
 -10  -5   3    0.10    0.90
 -10  -5   3   -0.10    0.40
   9   5  -3    0.20    0.40
   9   5  -3    0.20    0.30
  -9  -5   3    0.10    0.80
  -9  -5   3   -0.10    0.40
   8   5  -3    9.30    0.70
   8   5  -3   10.80    1.10
  -8  -5   3    9.80    1.50
  -8  -5   3   10.20    1.10
   7   5  -3   34.30    1.60
   7   5  -3   30.00    1.90
  -7  -5   3   27.80    2.00
  -7  -5   3   28.80    2.40
   6   5  -3    2.60    0.40
  -6  -5   3    3.00    0.90
  -6  -5   3    3.10    0.70
  -6  -5   3    2.00    0.40
   5   5  -3  379.46   18.50
   5   5  -3  432.96   18.50
   5   5  -3  408.76   18.80
  -5  -5   3  399.56   19.00
  -5  -5   3  420.36   19.40
  -5  -5   3  404.26   18.50
   4   5  -3   24.40    1.30
   4   5  -3   22.60    1.20
   4   5  -3   24.70    1.60
  -4  -5   3   27.10    2.10
  -4  -5   3   24.30    1.60
  -4  -5   3   22.90    1.40
   3   5  -3   27.00    1.40
   3   5  -3   29.00    1.40
   3   5  -3   28.90    1.70
  -3  -5   3   29.20    1.60
  -3  -5   3   26.80    1.80
  -3  -5   3   29.90    2.10
  -3  -5   3   28.40    1.50
  -3  -5   3   27.10    1.50
  -3  -5   3   28.00    1.70
   2   5  -3   14.70    0.80
   2   5  -3   14.60    1.10
   2   5  -3   13.70    1.30
   2   5  -3   14.20    0.80
  -2  -5   3   15.60    1.10
  -2  -5   3   15.50    0.90
  -2  -5   3   14.70    1.50
  -2  -5   3   14.70    1.00
  -2  -5   3   15.00    1.30
  -2  -5   3   15.50    0.90
   1   5  -3    0.20    0.20
   1   5  -3    0.20    0.10
   1   5  -3    0.00    0.30
   1   5  -3   -0.20    0.30
   1   5  -3    0.30    0.40
   1   5  -3    0.00    0.20
  -1  -5   3    0.40    0.50
  -1  -5   3    0.20    0.20
  -1  -5   3    0.30    0.20
  -1  -5   3    0.10    0.20
  -1  -5   3   -0.40    0.30
  -1  -5   3    0.40    0.40
   0   5  -3   63.79    3.20
   0   5  -3   63.89    3.10
   0   5  -3   58.99    3.50
   0   5  -3   66.19    3.00
   0   5  -3   64.09    3.10
   0   5  -3   62.09    3.40
   0  -5   3   67.89    3.30
   0  -5   3   67.09    3.10
   0  -5   3   62.89    4.00
   0  -5   3   67.79    3.20
   0  -5   3   63.59    3.60
   0  -5   3   65.59    3.10
  -1   5  -3   83.29    4.50
  -1   5  -3   81.79    4.60
  -1   5  -3   88.09    4.20
  -1   5  -3   84.49    4.30
  -1   5  -3   90.19    4.20
   1  -5   3   89.49    4.10
   1  -5   3   92.49    4.20
   1  -5   3   94.59    4.40
   1  -5   3   85.49    4.20
   1  -5   3   93.99    4.80
   1  -5   3   85.99    4.70
  -2   5  -3  118.39    6.20
  -2   5  -3  129.19    6.00
  -2   5  -3  123.19    5.90
  -2   5  -3  129.39    6.40
  -2   5  -3  121.29    5.90
   2  -5   3  122.59    6.30
   2  -5   3  121.39    5.80
   2  -5   3  124.49    6.10
   2  -5   3  124.29    5.80
   2  -5   3  129.79    6.50
   2  -5   3  128.39    5.70
  -3   5  -3   48.10    2.80
  -3   5  -3   47.90    2.50
  -3   5  -3   50.29    3.00
  -3   5  -3   49.00    2.40
   3  -5   3   52.29    3.10
   3  -5   3   45.70    2.40
   3  -5   3   48.80    2.70
   3  -5   3   45.00    2.80
  -4   5  -3  124.89    6.60
  -4   5  -3  128.79    6.50
  -4   5  -3  129.19    6.20
  -4   5  -3  143.09    6.90
   4  -5   3  127.99    6.60
   4  -5   3  143.09    7.00
   4  -5   3  133.19    6.90
   4  -5   3  129.39    6.50
  -5   5  -3   13.60    0.90
  -5   5  -3   12.80    1.30
  -5   5  -3   12.50    1.50
   5  -5   3   12.80    1.50
   5  -5   3   13.80    2.00
   5  -5   3   14.10    1.40
  -6   5  -3    0.80    0.30
  -6   5  -3    0.30    0.60
   6  -5   3   -0.50    1.00
   6  -5   3    0.10    0.50
   6  -5   3   -0.20    0.50
  -7   5  -3    0.30    0.60
  -7   5  -3    0.50    0.30
   7  -5   3    0.00    0.50
   7  -5   3    2.40    1.20
   7  -5   3   -0.10    0.60
  -8   5  -3   20.50    2.00
  -8   5  -3   17.90    1.20
   8  -5   3   14.70    2.40
   8  -5   3   19.80    1.90
  -9   5  -3   48.70    3.30
  -9   5  -3   43.70    2.40
   9  -5   3   47.30    3.20
   9  -5   3   45.40    3.70
 -10   5  -3   67.79    3.30
 -10   5  -3   69.29    4.20
  10  -5   3   58.79    4.00
  10  -5   3   60.99    4.60
 -11   5  -3    6.30    0.70
  11  -5   3    6.10    1.80
  11  -5   3    5.60    1.30
  12   4  -3    3.10    0.50
 -12  -4   3    3.90    0.90
 -12  -4   3    3.10    1.00
  11   4  -3   12.40    1.00
 -11  -4   3   14.60    1.40
 -11  -4   3   12.50    1.60
  10   4  -3    2.00    0.40
 -10  -4   3    1.70    1.00
 -10  -4   3    2.20    0.70
   9   4  -3   31.20    1.90
   9   4  -3   29.90    1.60
  -9  -4   3   28.90    2.00
  -9  -4   3   28.50    2.50
   8   4  -3   87.39    5.00
   8   4  -3   95.29    4.80
   8   4  -3   97.49    4.50
  -8  -4   3   96.79    5.00
  -8  -4   3   90.99    5.30
   7   4  -3    2.90    0.40
   7   4  -3    2.60    0.80
   7   4  -3    3.70    0.60
  -7  -4   3    2.90    0.60
  -7  -4   3    2.10    0.80
   6   4  -3   19.70    1.40
   6   4  -3   21.40    1.20
   6   4  -3   22.00    1.50
  -6  -4   3   22.50    1.90
  -6  -4   3   18.50    1.30
  -6  -4   3   23.60    1.60
  -6  -4   3   20.20    1.10
   5   4  -3   10.30    0.70
   5   4  -3   10.30    1.00
   5   4  -3    9.60    0.60
  -5  -4   3   10.10    0.70
  -5  -4   3   10.50    1.20
  -5  -4   3    9.80    1.00
   4   4  -3    4.30    0.40
   4   4  -3    4.80    0.70
   4   4  -3    4.90    0.70
   4   4  -3    4.20    0.40
  -4  -4   3    5.50    0.50
  -4  -4   3    4.80    0.50
  -4  -4   3    4.30    0.40
  -4  -4   3    4.50    0.60
  -4  -4   3    3.70    1.20
  -4  -4   3    4.70    0.70
   3   4  -3   35.10    1.70
   3   4  -3   37.10    2.00
   3   4  -3   35.60    1.70
   3   4  -3   34.30    2.20
  -3  -4   3   35.80    1.80
  -3  -4   3   34.40    1.80
  -3  -4   3   35.50    2.30
  -3  -4   3   35.70    2.00
  -3  -4   3   37.60    1.80
   2   4  -3   23.90    1.20
   2   4  -3   23.00    1.40
   2   4  -3   21.50    1.60
   2   4  -3   22.30    1.20
  -2  -4   3   23.90    1.20
  -2  -4   3   22.20    1.60
  -2  -4   3   25.00    1.80
  -2  -4   3   22.80    1.20
  -2  -4   3   24.60    1.30
  -2  -4   3   21.70    1.40
   1   4  -3  155.68    7.30
   1   4  -3  146.69    7.40
   1   4  -3  147.19    6.90
   1   4  -3  154.08    7.00
  -1  -4   3  149.49    7.50
  -1  -4   3  153.48    7.40
  -1  -4   3  158.98    7.10
  -1  -4   3  149.99    7.00
  -1  -4   3  149.29    7.00
  -1  -4   3  150.88    7.10
   0   4  -3   18.80    0.90
   0   4  -3   18.00    1.10
   0   4  -3   17.70    1.00
   0   4  -3   18.30    1.40
   0   4  -3   17.90    1.30
   0   4  -3   18.80    1.00
   0  -4   3   18.50    1.40
   0  -4   3   18.00    1.40
   0  -4   3   18.50    1.10
   0  -4   3   17.80    1.00
   0  -4   3   19.70    1.00
  -1   4  -3  308.77   14.00
  -1   4  -3  302.07   14.40
  -1   4  -3  313.27   14.10
  -1   4  -3  317.27   14.40
  -1   4  -3  304.97   14.00
   1  -4   3  286.47   14.40
   1  -4   3  322.37   14.60
   1  -4   3  293.27   14.00
   1  -4   3  312.27   14.00
   1  -4   3  320.67   14.20
  -2   4  -3  268.97   12.30
  -2   4  -3  269.67   12.90
  -2   4  -3  273.57   12.70
  -2   4  -3  285.37   12.50
  -2   4  -3  234.78   12.50
  -2   4  -3  275.17   12.40
   2  -4   3  286.37   12.90
   2  -4   3  269.67   12.30
   2  -4   3  267.37   12.40
   2  -4   3  283.77   12.60
   2  -4   3  259.07   12.80
   2  -4   3  284.47   12.90
  -3   4  -3   -0.20    0.40
  -3   4  -3    0.20    0.20
  -3   4  -3    0.00    0.30
  -3   4  -3    0.20    0.10
  -3   4  -3    0.00    0.30
  -3   4  -3    0.30    0.20
   3  -4   3    0.20    0.20
   3  -4   3    0.30    0.30
   3  -4   3    0.00    0.50
   3  -4   3    0.20    0.10
   3  -4   3    0.60    0.70
   3  -4   3    0.40    0.40
  -4   4  -3    2.00    0.40
  -4   4  -3    1.10    0.60
  -4   4  -3    2.00    0.50
  -4   4  -3    2.30    0.40
  -4   4  -3    2.00    0.20
  -4   4  -3    2.20    0.30
   4  -4   3    1.10    0.90
   4  -4   3    1.60    0.30
   4  -4   3    1.80    0.50
   4  -4   3    2.60    0.60
   4  -4   3    2.50    0.80
  -5   4  -3    1.10    0.60
  -5   4  -3    0.70    0.30
  -5   4  -3    0.40    0.30
  -5   4  -3    0.60    0.10
   5  -4   3    0.90    0.50
   5  -4   3    0.70    0.50
   5  -4   3    0.40    0.90
   5  -4   3    0.40    0.20
  -6   4  -3   53.79    2.50
  -6   4  -3   46.20    2.70
  -6   4  -3   51.69    2.60
  -6   4  -3   58.69    3.30
   6  -4   3   49.40    2.90
   6  -4   3   56.69    3.50
   6  -4   3   53.99    3.00
   6  -4   3   52.59    2.60
  -7   4  -3   12.80    0.90
  -7   4  -3   11.80    1.40
  -7   4  -3   11.50    0.80
   7  -4   3   12.00    1.40
   7  -4   3   12.60    1.90
  -8   4  -3    1.30    0.30
  -8   4  -3    1.60    0.40
  -8   4  -3    0.90    0.60
   8  -4   3    1.30    0.70
   8  -4   3    3.70    1.30
  -9   4  -3   62.99    3.00
  -9   4  -3   61.99    3.70
   9  -4   3   53.69    3.70
   9  -4   3   54.89    4.00
 -10   4  -3    1.60    0.40
 -10   4  -3    2.20    0.90
  10  -4   3    1.50    0.90
  10  -4   3    2.60    1.50
 -11   4  -3    2.70    0.90
 -11   4  -3    2.90    0.60
  11  -4   3    3.60    1.80
  11  -4   3    2.50    1.00
 -12   4  -3    0.70    0.40
 -12   4  -3    0.30    0.70
  12  -4   3   -0.90    1.70
  12  -4   3    0.70    1.30
  12   3  -3    5.80    0.80
 -12  -3   3    6.20    1.10
 -12  -3   3    5.80    1.30
  11   3  -3   35.30    1.90
 -11  -3   3   34.20    2.40
 -11  -3   3   34.10    2.60
  10   3  -3   13.60    1.00
 -10  -3   3   13.40    1.30
 -10  -3   3   10.90    2.30
 -10  -3   3   15.00    1.60
   9   3  -3   15.60    1.00
   9   3  -3   14.80    1.30
   9   3  -3   13.30    2.20
  -9  -3   3   14.10    1.30
  -9  -3   3   15.00    1.70
   8   3  -3    0.10    0.30
   8   3  -3    1.10    1.00
   8   3  -3   -0.30    0.40
  -8  -3   3    0.10    0.30
  -8  -3   3    0.00    0.50
   7   3  -3   23.00    1.20
   7   3  -3   22.50    1.80
   7   3  -3   21.80    1.50
  -7  -3   3   20.50    1.30
  -7  -3   3   21.40    1.60
  -7  -3   3   21.70    1.10
  -7  -3   3   19.40    1.80
   6   3  -3    5.40    0.90
   6   3  -3    4.90    0.50
   6   3  -3    4.90    0.70
  -6  -3   3    4.70    0.40
  -6  -3   3    4.30    0.70
  -6  -3   3    5.10    1.00
  -6  -3   3    4.40    0.30
   5   3  -3   13.60    0.80
   5   3  -3   14.50    1.10
   5   3  -3   13.20    1.20
   5   3  -3   12.30    1.00
  -5  -3   3   12.30    0.70
  -5  -3   3   13.50    1.10
  -5  -3   3   13.50    0.70
  -5  -3   3   13.20    0.90
  -5  -3   3   13.70    0.70
  -5  -3   3   14.00    1.30
   4   3  -3    2.10    0.30
   4   3  -3    2.40    0.50
   4   3  -3    2.00    0.50
   4   3  -3    1.90    0.20
  -4  -3   3    2.60    0.60
  -4  -3   3    2.60    0.30
  -4  -3   3    1.70    0.40
  -4  -3   3    2.50    0.30
  -4  -3   3    1.60    0.40
  -4  -3   3    2.40    0.30
   3   3  -3   54.49    2.50
   3   3  -3   51.29    2.50
   3   3  -3   52.59    3.00
   3   3  -3   55.39    2.80
  -3  -3   3   51.89    2.80
  -3  -3   3   54.49    2.80
  -3  -3   3   49.30    2.60
  -3  -3   3   55.79    2.50
  -3  -3   3   54.69    2.50
  -3  -3   3   54.39    3.00
   2   3  -3  404.26   17.80
   2   3  -3  381.76   18.30
   2   3  -3  388.86   18.00
   2   3  -3  399.16   17.80
  -2  -3   3  397.16   17.90
  -2  -3   3  397.06   17.90
  -2  -3   3  397.76   18.20
  -2  -3   3  365.46   18.10
  -2  -3   3  401.56   18.40
  -2  -3   3  411.56   17.90
   1   3  -3    1.60    0.30
   1   3  -3    1.50    0.20
   1   3  -3    1.80    0.20
   1   3  -3    2.00    0.40
   1   3  -3    1.20    0.40
  -1  -3   3    2.00    0.20
  -1  -3   3    1.80    0.50
  -1  -3   3    1.70    0.50
  -1  -3   3    1.60    0.20
  -1  -3   3    1.70    0.30
   0   3  -3   94.69    4.40
   0   3  -3  102.99    4.80
   0   3  -3   92.09    4.40
   0   3  -3   98.29    4.50
   0   3  -3   98.09    4.40
   0   3  -3   96.29    4.80
   0  -3   3   90.29    4.50
   0  -3   3   95.89    4.40
   0  -3   3   95.09    4.40
   0  -3   3   96.19    4.80
   0  -3   3   94.39    4.80
  -1   3  -3    0.20    0.20
  -1   3  -3   -0.10    0.30
  -1   3  -3   -0.10    0.20
  -1   3  -3    0.10    0.20
  -1   3  -3    0.20    0.30
  -1   3  -3    0.20    0.10
   1  -3   3    0.00    0.10
   1  -3   3    0.20    0.50
   1  -3   3    0.10    0.30
   1  -3   3    0.20    0.10
   1  -3   3    0.20    0.30
   1  -3   3    0.40    0.30
  -2   3  -3  443.66   20.10
  -2   3  -3  432.16   19.80
  -2   3  -3  454.65   19.90
  -2   3  -3  434.26   19.90
   2  -3   3  449.76   20.00
   2  -3   3  418.96   19.80
   2  -3   3  464.65   20.20
   2  -3   3  422.76   19.90
   2  -3   3  416.16   20.20
   2  -3   3  447.56   20.20
  -3   3  -3  604.84   28.10
  -3   3  -3  626.94   28.60
  -3   3  -3  644.94   28.20
  -3   3  -3  618.04   28.20
  -3   3  -3  603.64   28.00
  -3   3  -3  622.14   28.30
   3  -3   3  615.64   28.60
   3  -3   3  630.24   28.30
   3  -3   3  633.04   28.50
   3  -3   3  610.04   28.10
   3  -3   3  597.94   28.10
   3  -3   3  653.93   28.50
  -4   3  -3   12.40    1.40
  -4   3  -3   14.90    0.90
  -4   3  -3   14.20    0.90
  -4   3  -3   14.70    0.90
  -4   3  -3   14.00    0.80
  -4   3  -3   14.70    1.00
  -4   3  -3   14.00    0.90
   4  -3   3   15.60    1.40
   4  -3   3   15.60    1.20
   4  -3   3   13.50    1.20
   4  -3   3   15.20    0.90
   4  -3   3   16.10    1.20
  -5   3  -3  100.59    4.70
  -5   3  -3   97.19    4.70
  -5   3  -3   96.49    4.70
  -5   3  -3   94.29    4.70
  -5   3  -3  100.79    4.60
  -5   3  -3  104.39    5.20
  -5   3  -3  101.19    4.70
   5  -3   3   96.09    5.10
   5  -3   3  106.89    5.20
   5  -3   3   95.89    4.90
   5  -3   3  100.59    5.00
   5  -3   3  100.69    4.70
  -6   3  -3  236.98   11.00
  -6   3  -3  217.78   10.40
  -6   3  -3  225.18   10.40
   6  -3   3  224.18   10.70
   6  -3   3  216.78   10.40
   6  -3   3  231.38   10.90
  -7   3  -3   70.39    4.00
  -7   3  -3   70.59    3.40
  -7   3  -3   71.49    3.40
   7  -3   3   66.39    4.00
   7  -3   3   64.69    3.50
   7  -3   3   70.19    3.80
  -8   3  -3  148.09    6.90
  -8   3  -3  149.39    7.60
  -8   3  -3  140.29    7.00
   8  -3   3  151.18    7.60
   8  -3   3  149.09    7.40
  -9   3  -3    1.90    0.50
  -9   3  -3    1.80    0.40
  -9   3  -3    1.90    0.80
   9  -3   3    1.20    1.20
   9  -3   3    1.30    0.80
 -10   3  -3    8.30    0.80
 -10   3  -3    8.00    1.40
  10  -3   3    5.90    1.30
  10  -3   3    5.80    1.60
 -11   3  -3   68.29    3.40
 -11   3  -3   68.59    4.20
  11  -3   3   64.19    4.70
  11  -3   3   56.89    4.40
 -12   3  -3   12.10    1.00
 -12   3  -3   16.20    1.80
  12  -3   3    6.60    2.10
  12   2  -3   43.80    2.30
 -12  -2   3   41.00    3.20
  11   2  -3    1.30    0.40
 -11  -2   3    1.50    0.80
 -11  -2   3    1.50    0.60
  10   2  -3    0.40    1.50
  10   2  -3    2.10    0.40
 -10  -2   3    1.60    0.80
 -10  -2   3    2.50    0.90
 -10  -2   3    1.70    0.60
   9   2  -3   52.79    2.70
   9   2  -3   53.09    3.80
  -9  -2   3   54.69    3.20
  -9  -2   3   56.29    3.50
   8   2  -3    0.20    0.20
   8   2  -3    0.30    0.40
   8   2  -3   -0.20    1.00
  -8  -2   3    0.10    0.50
  -8  -2   3    0.20    0.30
  -8  -2   3    0.20    0.20
   7   2  -3   57.99    3.00
   7   2  -3   60.99    3.40
   7   2  -3   59.09    2.80
  -7  -2   3   56.29    2.70
  -7  -2   3   49.60    2.90
  -7  -2   3   53.29    2.70
  -7  -2   3   60.79    3.40
  -7  -2   3   59.29    3.20
   6   2  -3  235.08   10.50
   6   2  -3  239.18   10.90
   6   2  -3  225.98   10.70
  -6  -2   3  212.38   10.60
  -6  -2   3  233.68   10.90
  -6  -2   3  233.48   11.10
  -6  -2   3  225.88   10.40
   5   2  -3   95.79    4.40
   5   2  -3   87.19    4.60
   5   2  -3   87.19    4.10
   5   2  -3   86.59    4.30
  -5  -2   3   86.49    4.10
  -5  -2   3   90.99    4.70
  -5  -2   3   85.99    4.40
  -5  -2   3   84.79    4.10
  -5  -2   3   88.19    4.20
  -5  -2   3   86.39    4.40
  -5  -2   3   86.59    4.30
  -5  -2   3   88.09    4.00
   4   2  -3    1.20    0.20
   4   2  -3   -0.20    0.40
   4   2  -3    1.10    0.40
   4   2  -3    0.90    0.40
  -4  -2   3    1.30    0.40
  -4  -2   3    1.00    0.20
  -4  -2   3    1.00    0.20
  -4  -2   3    1.10    0.20
  -4  -2   3    1.10    0.50
  -4  -2   3    0.90    0.30
   3   2  -3  199.98    8.80
   3   2  -3  185.78    8.80
   3   2  -3  191.58    9.00
   3   2  -3  185.98    9.20
  -3  -2   3  195.68    8.80
  -3  -2   3  194.68    8.80
  -3  -2   3  197.48    9.00
  -3  -2   3  184.08    9.00
  -3  -2   3  199.98    9.30
  -3  -2   3  195.68    8.90
   2   2  -3   41.30    2.00
   2   2  -3   43.60    2.20
   2   2  -3   43.60    2.00
   2   2  -3   41.50    2.40
   2   2  -3   40.10    2.10
  -2  -2   3   44.00    2.00
  -2  -2   3   44.80    2.10
  -2  -2   3   45.10    2.10
  -2  -2   3   43.10    2.40
  -2  -2   3   44.10    2.30
   1   2  -3  109.29    5.30
   1   2  -3  106.69    4.90
   1   2  -3  105.49    5.00
   1   2  -3  116.49    5.00
   1   2  -3  101.59    5.10
  -1  -2   3  107.69    5.00
  -1  -2   3  113.89    5.30
  -1  -2   3  108.89    5.00
  -1  -2   3  103.09    5.30
   0   2  -3  365.66   17.00
   0   2  -3  371.76   17.30
   0   2  -3  379.16   17.30
   0  -2   3  367.26   17.00
   0  -2   3  386.76   17.00
   0  -2   3  382.26   17.10
   0  -2   3  380.66   17.40
   0  -2   3  373.46   17.00
  -1   2  -3   81.19    3.70
  -1   2  -3   72.59    4.00
  -1   2  -3   79.09    3.90
  -1   2  -3   79.99    3.70
  -1   2  -3   82.49    3.70
  -1   2  -3   76.79    3.70
   1  -2   3   85.99    4.00
   1  -2   3   78.79    3.70
   1  -2   3   81.49    3.80
   1  -2   3   76.79    4.00
   1  -2   3   78.29    3.70
   1  -2   3   76.59    3.70
  -2   2  -3   11.30    0.80
  -2   2  -3   11.00    0.70
  -2   2  -3   11.10    1.10
  -2   2  -3   11.60    0.70
  -2   2  -3   11.20    0.60
   2  -2   3   12.10    0.80
   2  -2   3   10.80    0.60
   2  -2   3   10.50    0.90
   2  -2   3   11.30    0.60
   2  -2   3   10.90    0.90
   2  -2   3   11.90    0.90
  -3   2  -3  208.68   10.00
  -3   2  -3  222.68   10.10
  -3   2  -3  214.78   10.40
  -3   2  -3  217.98   10.10
  -3   2  -3  230.48   10.00
  -3   2  -3  204.38   10.00
  -3   2  -3  225.38   10.00
   3  -2   3  214.78   10.40
   3  -2   3  234.18   10.20
   3  -2   3  219.68   10.00
   3  -2   3  222.18   10.10
  -4   2  -3   60.19    3.20
  -4   2  -3   58.59    2.80
  -4   2  -3   58.39    2.80
  -4   2  -3   58.59    2.80
  -4   2  -3   56.29    2.80
  -4   2  -3   57.59    2.80
   4  -2   3   54.29    3.10
   4  -2   3   58.79    3.00
   4  -2   3   59.09    3.50
   4  -2   3   57.49    2.80
  -5   2  -3    2.80    0.40
  -5   2  -3    2.70    0.40
  -5   2  -3    2.00    0.60
  -5   2  -3    2.50    0.40
  -5   2  -3    3.10    0.50
  -5   2  -3    2.80    0.40
   5  -2   3    4.00    0.70
   5  -2   3    4.00    0.70
   5  -2   3    3.00    0.60
   5  -2   3    3.30    0.40
  -6   2  -3    5.00    0.50
  -6   2  -3    4.80    0.50
  -6   2  -3    5.80    1.00
   6  -2   3    5.30    0.80
   6  -2   3    5.30    0.60
   6  -2   3    6.00    1.00
  -7   2  -3   39.80    2.20
  -7   2  -3   42.40    2.70
  -7   2  -3   39.90    2.10
   7  -2   3   41.60    2.60
   7  -2   3   44.10    2.50
   7  -2   3   37.00    2.20
  -8   2  -3   60.59    2.90
  -8   2  -3   60.59    3.10
  -8   2  -3   52.19    3.50
   8  -2   3   61.59    3.50
   8  -2   3   56.59    3.50
  -9   2  -3   15.40    1.70
  -9   2  -3   16.80    1.00
  -9   2  -3   14.30    1.20
   9  -2   3   12.70    1.90
   9  -2   3   13.40    1.60
 -10   2  -3   19.00    1.80
 -10   2  -3   16.20    1.10
 -10   2  -3   17.00    1.30
  10  -2   3   16.00    2.20
  10  -2   3   14.10    1.80
 -11   2  -3   40.00    2.90
 -11   2  -3   41.00    2.10
  11  -2   3   31.30    2.80
  11  -2   3   41.30    3.30
 -12   2  -3   -0.90    0.60
 -12   2  -3   -0.20    0.30
  12  -2   3    1.90    1.50
  12   1  -3    1.30    0.50
 -12  -1   3    1.30    0.60
 -12  -1   3    1.30    0.80
  11   1  -3   -0.80    1.10
  11   1  -3    1.70    0.50
 -11  -1   3    3.20    1.00
 -11  -1   3    2.90    1.10
  10   1  -3   48.80    3.90
  10   1  -3   52.19    2.70
 -10  -1   3   54.69    3.30
 -10  -1   3   52.19    3.00
 -10  -1   3   50.69    3.50
   9   1  -3   46.40    2.40
   9   1  -3   41.60    3.40
  -9  -1   3   43.50    2.70
  -9  -1   3   47.90    3.10
  -9  -1   3   47.30    3.00
   8   1  -3    1.50    0.50
   8   1  -3    1.30    0.30
   8   1  -3    1.90    1.10
  -8  -1   3    0.90    0.30
  -8  -1   3    1.30    0.60
  -8  -1   3    1.20    0.50
   7   1  -3   14.60    1.20
   7   1  -3   14.30    0.90
   7   1  -3   15.60    1.80
  -7  -1   3   11.70    1.10
  -7  -1   3   14.40    0.80
  -7  -1   3   14.20    1.20
  -7  -1   3   14.20    1.40
  -7  -1   3   13.80    1.50
  -7  -1   3   14.90    0.90
   6   1  -3   19.60    1.10
   6   1  -3   19.60    1.30
   6   1  -3   22.40    1.80
  -6  -1   3   19.50    1.00
  -6  -1   3   19.40    1.40
  -6  -1   3   21.40    1.60
  -6  -1   3   19.00    1.00
  -6  -1   3   17.30    1.00
  -6  -1   3   17.90    1.30
  -6  -1   3   20.60    1.60
   5   1  -3   68.29    3.20
   5   1  -3   74.79    3.70
   5   1  -3   66.79    3.40
  -5  -1   3   66.99    3.70
  -5  -1   3   70.09    3.40
  -5  -1   3   70.19    3.20
  -5  -1   3   65.39    3.20
  -5  -1   3   69.39    3.70
  -5  -1   3   67.09    3.20
  -5  -1   3   66.59    3.30
  -5  -1   3   61.89    3.50
  -5  -1   3   70.99    3.50
   4   1  -3  166.18    7.70
   4   1  -3  165.18    7.40
   4   1  -3  158.68    7.60
  -4  -1   3  165.48    7.40
  -4  -1   3  164.18    7.60
  -4  -1   3  163.18    7.40
  -4  -1   3  163.68    7.60
  -4  -1   3  156.28    7.70
  -4  -1   3  161.18    7.90
  -4  -1   3  161.48    7.50
  -4  -1   3  161.98    7.40
   3   1  -3   38.60    2.10
   3   1  -3   39.60    2.00
   3   1  -3   39.70    2.30
   3   1  -3   41.50    1.90
   3   1  -3   40.60    1.90
  -3  -1   3   41.20    2.30
  -3  -1   3   41.20    2.00
  -3  -1   3   39.90    1.90
  -3  -1   3   42.80    2.20
  -3  -1   3   40.60    1.90
  -3  -1   3   39.60    1.90
   2   1  -3  138.99    6.50
   2   1  -3  142.19    6.40
   2   1  -3  136.79    6.50
   2   1  -3  135.29    6.40
   2   1  -3  137.19    6.70
  -2  -1   3  146.29    6.40
  -2  -1   3  145.99    6.40
  -2  -1   3  138.89    6.50
  -2  -1   3  144.49    6.60
  -2  -1   3  139.59    6.80
   1   1  -3  538.25   26.00
  -1  -1   3  606.84   26.10
   0   1  -3  324.77   14.80
   0   1  -3  323.67   14.80
   0  -1   3  325.07   14.90
   0  -1   3  315.37   14.50
   0  -1   3  320.27   14.50
  -1   1  -3   46.30    2.40
  -1   1  -3   47.30    2.20
  -1   1  -3   47.50    2.20
  -1   1  -3   45.30    2.20
  -1   1  -3   46.80    2.20
  -1   1  -3   47.90    2.60
   1  -1   3   45.80    2.30
   1  -1   3   47.90    2.20
   1  -1   3   46.10    2.20
   1  -1   3   46.40    2.50
   1  -1   3   49.20    2.30
   1  -1   3   52.19    2.40
  -2   1  -3   85.69    3.80
  -2   1  -3   83.19    3.80
  -2   1  -3   79.79    3.90
  -2   1  -3   80.99    3.90
  -2   1  -3   79.49    4.20
  -2   1  -3   82.99    3.80
  -2   1  -3   84.59    3.90
   2  -1   3   83.99    3.90
   2  -1   3   84.89    4.00
   2  -1   3   85.89    3.90
   2  -1   3   81.59    4.10
   2  -1   3   82.49    3.90
  -3   1  -3    1.00    0.20
  -3   1  -3    1.00    0.40
  -3   1  -3    1.50    0.20
  -3   1  -3    1.40    0.20
  -3   1  -3    1.20    0.20
  -3   1  -3    1.50    0.20
   3  -1   3    1.00    0.30
   3  -1   3    1.10    0.40
   3  -1   3    0.90    0.20
   3  -1   3    1.00    0.30
  -4   1  -3   17.30    1.00
  -4   1  -3   17.00    0.90
  -4   1  -3   16.20    0.90
  -4   1  -3   19.20    1.40
  -4   1  -3   17.80    1.00
   4  -1   3   15.40    1.20
   4  -1   3   18.40    1.10
   4  -1   3   17.50    1.10
   4  -1   3   17.30    1.00
  -5   1  -3 1021.20   46.10
  -5   1  -3 1014.10   46.60
  -5   1  -3 1020.80   46.10
  -5   1  -3 1053.09   46.20
   5  -1   3 1041.30   46.30
   5  -1   3  955.80   46.50
   5  -1   3 1028.90   46.30
   5  -1   3 1043.90   46.30
  -6   1  -3   17.90    1.50
  -6   1  -3   16.40    1.00
  -6   1  -3   15.90    0.90
  -6   1  -3   18.40    1.10
   6  -1   3   15.80    1.30
   6  -1   3   18.90    1.70
   6  -1   3   16.60    1.20
   6  -1   3   17.90    1.20
   6  -1   3   17.50    1.00
  -7   1  -3  140.69    7.00
  -7   1  -3  162.08    7.70
   7  -1   3  139.19    7.20
   7  -1   3  155.98    7.00
   7  -1   3  152.38    7.30
   7  -1   3  154.78    7.30
  -8   1  -3  100.59    5.40
  -8   1  -3  101.89    5.00
   8  -1   3  101.89    4.80
   8  -1   3   90.99    5.00
   8  -1   3  101.59    5.20
   8  -1   3   99.69    5.10
  -9   1  -3    7.90    1.20
  -9   1  -3    4.90    0.70
   9  -1   3    5.00    1.10
   9  -1   3    6.30    1.10
 -10   1  -3   85.19    4.80
 -10   1  -3   80.19    4.20
  10  -1   3   78.69    4.60
  10  -1   3   76.69    4.60
 -11   1  -3    0.40    0.60
 -11   1  -3    0.60    0.50
 -11   1  -3    0.40    0.30
  11  -1   3   -0.60    1.20
 -12   1  -3    1.50    1.00
 -12   1  -3    1.10    0.40
  12  -1   3    1.90    1.40
 -13   1  -3   73.49    4.50
 -13   1  -3   73.39    3.60
  13  -1   3   59.99    4.80
  12   0  -3    1.00    0.70
  12   0  -3   -0.40    0.40
 -12   0   3    0.10    0.50
 -12   0   3    0.10    0.70
  11   0  -3   -0.10    0.30
  11   0  -3   -0.10    0.70
 -11   0   3    0.20    0.70
 -11   0   3   -0.10    0.40
  10   0  -3  137.99    6.40
 -10   0   3  137.29    7.20
 -10   0   3  146.69    7.20
 -10   0   3  115.69    7.00
   9   0  -3   71.79    3.60
   9   0  -3   71.59    4.60
  -9   0   3   75.49    4.00
  -9   0   3   80.99    4.30
  -9   0   3   68.59    3.60
  -9   0   3   76.89    4.30
   8   0  -3    0.40    1.00
   8   0  -3    0.20    0.30
  -8   0   3   -0.30    0.30
  -8   0   3    0.30    0.50
  -8   0   3    0.10    0.40
  -8   0   3    0.20    0.20
   7   0  -3   26.20    2.40
   7   0  -3   27.60    1.50
   7   0  -3   27.80    1.70
  -7   0   3   29.00    1.50
  -7   0   3   28.00    2.20
  -7   0   3   26.70    1.50
  -7   0   3   24.60    1.80
  -7   0   3   28.80    2.00
  -7   0   3   29.10    1.80
   6   0  -3    1.00    0.30
   6   0  -3    0.80    0.60
   6   0  -3    1.60    1.00
  -6   0   3    0.80    0.20
  -6   0   3    0.70    0.30
  -6   0   3    0.90    0.40
  -6   0   3    1.10    0.30
  -6   0   3    0.70    0.20
  -6   0   3    1.00    0.40
  -6   0   3    0.60    0.40
  -6   0   3    0.90    0.50
  -6   0   3    1.10    0.50
   5   0  -3   27.10    1.40
   5   0  -3   27.70    2.00
   5   0  -3   27.10    1.60
  -5   0   3   25.30    1.60
  -5   0   3   29.10    1.40
  -5   0   3   27.30    1.80
  -5   0   3   26.70    1.70
  -5   0   3   27.90    1.50
  -5   0   3   27.90    1.60
  -5   0   3   26.00    1.40
  -5   0   3   28.90    1.90
   4   0  -3  168.98    8.00
   4   0  -3  167.78    7.80
  -4   0   3  173.38    8.20
  -4   0   3  165.48    8.00
  -4   0   3  172.88    8.00
  -4   0   3  174.68    8.30
  -4   0   3  179.48    7.80
  -4   0   3  173.88    7.90
  -4   0   3  167.58    7.80
  -4   0   3  167.28    7.90
   3   0  -3   10.10    0.80
   3   0  -3   10.20    0.60
   3   0  -3    9.70    0.60
  -3   0   3   10.60    0.80
  -3   0   3   10.20    0.50
  -3   0   3   10.60    0.60
  -3   0   3    9.40    0.90
  -3   0   3   10.60    0.90
  -3   0   3   10.80    0.80
  -3   0   3   10.30    0.60
  -3   0   3   11.10    0.80
   2   0  -3    8.10    0.50
   2   0  -3    9.00    0.50
   2   0  -3    8.30    0.70
   2   0  -3    8.70    0.50
  -2   0   3    8.40    0.70
  -2   0   3    8.60    0.50
  -2   0   3    8.80    0.80
  -2   0   3    9.30    0.50
  -2   0   3    8.80    0.50
  -2   0   3    8.70    0.80
  -2   0   3    9.00    0.80
  -2   0   3    8.80    0.50
   1   0  -3   10.60    0.60
   1   0  -3   11.30    0.70
   1   0  -3   10.00    0.50
   1   0  -3   10.70    0.60
  -1   0   3   11.10    0.50
  -1   0   3   11.40    0.60
  -1   0   3   10.30    0.80
  -1   0   3   10.60    0.50
  -1   0   3   10.90    0.60
  -1   0   3   11.70    0.80
  -1   0   3   10.90    0.90
   0   0  -3    1.00    0.20
   0   0  -3    1.00    0.10
   0   0  -3    0.90    0.30
   0   0  -3    1.10    0.20
   0   0   3    1.10    0.30
   0   0   3    0.90    0.40
   0   0   3    0.90    0.20
   0   0   3    0.90    0.20
   0   0   3    1.30    0.10
   1   0   3  897.21   40.60
  -2   0  -3 4157.58  205.18
  -2   0  -3 4457.15  219.08
   2   0   3 3896.51  214.68
   2   0   3 3804.22  205.78
  -3   0  -3  196.58    8.70
  -3   0  -3  197.88    8.90
  -3   0  -3  191.18    8.70
  -3   0  -3  180.38    9.10
  -3   0  -3  197.68    8.80
   3   0   3  191.38    8.90
   3   0   3  192.18    8.80
   3   0   3  192.88    8.80
   3   0   3  203.68    8.80
   3   0   3  179.78    9.00
  -4   0  -3  339.17   15.10
  -4   0  -3  338.67   15.10
  -4   0  -3  326.57   15.50
  -4   0  -3  340.17   15.30
  -4   0  -3  329.07   15.10
   4   0   3  335.07   15.20
   4   0   3  322.87   15.20
   4   0   3  342.87   15.20
   4   0   3  333.57   15.30
   4   0   3  332.57   15.50
  -5   0  -3  113.99    5.20
  -5   0  -3  122.09    5.40
  -5   0  -3  111.89    5.20
  -5   0  -3  110.89    5.20
  -5   0  -3  108.29    5.70
   5   0   3  107.39    5.30
   5   0   3  110.69    5.60
   5   0   3  115.69    5.40
   5   0   3  117.69    5.40
  -6   0  -3   16.80    0.90
  -6   0  -3   16.80    0.90
  -6   0  -3   16.80    1.00
  -6   0  -3   18.60    1.20
  -6   0  -3   17.10    1.50
   6   0   3   15.90    1.20
   6   0   3   16.20    1.10
   6   0   3   17.60    1.00
   6   0   3   17.80    1.20
   6   0   3   17.80    1.30
  -7   0  -3    5.50    0.60
  -7   0  -3    4.20    0.50
  -7   0  -3    5.00    0.90
   7   0   3    5.00    0.80
   7   0   3    5.00    0.70
   7   0   3    3.90    0.70
   7   0   3    4.10    0.50
  -8   0  -3   41.10    2.70
  -8   0  -3   35.80    2.00
  -8   0  -3   40.20    2.30
   8   0   3   42.90    2.40
   8   0   3   41.30    2.50
   8   0   3   42.20    2.10
  -9   0  -3   50.09    3.20
  -9   0  -3   48.60    2.80
   9   0   3   50.69    3.00
   9   0   3   45.40    2.90
   9   0   3   50.09    2.50
 -10   0  -3   15.10    1.30
 -10   0  -3   15.60    1.70
  10   0   3   15.20    1.10
  10   0   3   14.20    1.70
  10   0   3   12.50    1.60
 -11   0  -3    0.20    0.60
 -11   0  -3   -0.20    0.30
  11   0   3    0.10    1.10
  11   0   3   -0.50    0.30
 -12   0  -3   24.50    2.30
 -12   0  -3   25.00    2.10
  12   0   3   28.80    2.80
 -13   0  -3    1.60    0.90
  13   0   3    1.40    1.70
  12  -1  -3    0.50    0.60
 -12   1   3    0.30    0.50
 -12   1   3    1.10    0.80
  11  -1  -3   13.00    1.10
 -11   1   3   14.10    1.40
 -11   1   3   15.80    1.80
  10  -1  -3   21.60    1.30
 -10   1   3   21.40    2.00
 -10   1   3   19.90    1.60
 -10   1   3   19.50    1.90
 -10   1   3   22.70    1.70
   9  -1  -3   25.30    1.50
  -9   1   3   27.10    1.90
  -9   1   3   26.90    2.10
  -9   1   3   27.20    2.10
  -9   1   3   26.20    1.50
   8  -1  -3  248.78   11.40
  -8   1   3  246.18   11.40
  -8   1   3  259.07   12.00
  -8   1   3  245.48   12.00
  -8   1   3  239.68   11.80
   7  -1  -3    1.20    0.90
   7  -1  -3    2.00    0.40
  -7   1   3    2.40    0.70
  -7   1   3    1.90    0.70
  -7   1   3    1.70    0.40
  -7   1   3    2.20    0.60
  -7   1   3    1.60    0.50
  -7   1   3    1.70    0.40
   6  -1  -3    4.20    0.90
   6  -1  -3    4.40    0.50
   6  -1  -3    5.90    0.80
  -6   1   3    5.30    0.80
  -6   1   3    5.80    0.60
  -6   1   3    5.30    0.60
  -6   1   3    5.00    0.50
  -6   1   3    5.20    0.80
  -6   1   3    4.40    0.60
  -6   1   3    4.60    0.40
  -6   1   3    5.30    1.00
   5  -1  -3  357.86   16.40
   5  -1  -3  370.06   16.50
   5  -1  -3  356.56   16.30
  -5   1   3  352.26   16.50
  -5   1   3  347.47   16.40
  -5   1   3  358.66   16.60
  -5   1   3  362.16   16.50
  -5   1   3  352.96   16.30
  -5   1   3  373.16   16.90
  -5   1   3  372.26   16.80
  -5   1   3  346.07   16.30
   4  -1  -3  105.49    5.10
   4  -1  -3  110.59    5.20
   4  -1  -3  112.39    5.10
   4  -1  -3  118.09    5.30
  -4   1   3  109.59    5.10
  -4   1   3  112.79    5.60
  -4   1   3  109.29    5.20
  -4   1   3  106.99    5.30
  -4   1   3  114.29    5.40
  -4   1   3  107.29    5.20
   3  -1  -3   30.40    1.90
   3  -1  -3   30.70    1.60
   3  -1  -3   31.80    1.60
   3  -1  -3   32.10    1.50
  -3   1   3   31.60    2.00
  -3   1   3   31.50    1.60
  -3   1   3   30.80    1.50
  -3   1   3   33.70    1.60
  -3   1   3   31.90    1.80
  -3   1   3   32.30    1.80
  -3   1   3   30.10    1.60
   2  -1  -3   90.59    4.50
   2  -1  -3   99.69    4.50
   2  -1  -3   97.19    4.90
   2  -1  -3  103.59    4.60
  -2   1   3  103.29    4.70
  -2   1   3   93.19    4.50
  -2   1   3   94.29    4.50
  -2   1   3   98.49    4.60
  -2   1   3  100.49    4.90
  -2   1   3   97.99    4.50
  -2   1   3   99.89    4.50
   1  -1  -3  193.98    8.80
   1  -1  -3  179.68    8.50
   1  -1  -3  180.88    8.50
  -1   1   3  196.48    8.80
  -1   1   3  185.18    8.50
  -1   1   3  185.98    8.40
  -1   1   3  186.28    8.40
  -1   1   3  184.58    8.50
  -1   1   3  182.38    8.40
   0  -1  -3  326.77   15.30
   0  -1  -3  359.66   15.60
   0   1   3  314.87   15.30
   0   1   3  345.47   15.50
  -1  -1  -3 1609.64   75.29
  -1  -1  -3 1637.64   94.89
   1   1   3 1565.24   98.79
   1   1   3 1719.43   75.49
   1   1   3 1744.03   97.99
  -2  -1  -3    1.50    0.20
  -2  -1  -3    1.90    0.30
  -2  -1  -3    1.20    0.40
  -2  -1  -3    1.50    0.20
  -2  -1  -3    2.00    0.40
  -2  -1  -3    1.20    0.20
   2   1   3    1.70    0.20
   2   1   3    1.70    0.20
   2   1   3    1.60    0.30
   2   1   3    1.40    0.20
   2   1   3    2.20    0.50
  -3  -1  -3    5.90    0.40
  -3  -1  -3    5.90    0.70
  -3  -1  -3    5.90    0.40
  -3  -1  -3    5.50    0.50
  -3  -1  -3    5.70    0.40
  -3  -1  -3    6.50    0.60
   3   1   3    6.30    0.50
   3   1   3    6.40    0.70
   3   1   3    5.90    0.40
   3   1   3    5.80    0.40
   3   1   3    6.40    0.60
   3   1   3    6.40    0.40
  -4  -1  -3  137.59    6.40
  -4  -1  -3  132.19    6.60
  -4  -1  -3  137.69    6.20
  -4  -1  -3  138.49    6.20
  -4  -1  -3  131.29    6.20
   4   1   3  140.79    6.20
   4   1   3  129.39    6.20
   4   1   3  125.49    6.50
   4   1   3  138.89    6.40
   4   1   3  138.89    6.20
  -5  -1  -3  112.49    5.00
  -5  -1  -3  108.39    5.00
  -5  -1  -3  103.19    5.50
  -5  -1  -3  115.29    5.30
  -5  -1  -3  106.59    5.00
   5   1   3  111.69    5.10
   5   1   3  122.19    5.20
   5   1   3  104.49    5.20
   5   1   3  101.79    5.10
   5   1   3   98.79    5.30
  -6  -1  -3   73.29    3.50
  -6  -1  -3   72.69    4.10
  -6  -1  -3   70.99    3.70
  -6  -1  -3   74.89    3.50
  -6  -1  -3   77.19    3.50
  -6  -1  -3   74.09    3.80
   6   1   3   72.19    3.80
   6   1   3   83.19    3.60
   6   1   3   68.99    3.60
   6   1   3   76.99    3.70
  -7  -1  -3  424.26   18.90
  -7  -1  -3  390.26   18.50
  -7  -1  -3  406.76   19.20
   7   1   3  424.86   18.60
   7   1   3  400.36   18.70
   7   1   3  403.96   18.70
  -8  -1  -3   86.19    4.40
  -8  -1  -3   95.89    4.80
  -8  -1  -3   99.69    5.20
   8   1   3   94.09    4.70
   8   1   3   93.89    4.80
   8   1   3   97.89    4.50
  -9  -1  -3    7.80    0.90
  -9  -1  -3    9.60    1.40
   9   1   3    8.00    1.20
   9   1   3    8.80    0.70
 -10  -1  -3   32.40    2.40
 -10  -1  -3   29.50    2.00
  10   1   3   29.80    2.20
  10   1   3   28.50    1.70
 -11  -1  -3    5.70    1.30
 -11  -1  -3    4.10    0.80
  11   1   3    3.40    0.60
  11   1   3    2.20    1.10
 -12  -1  -3    8.20    1.50
 -12  -1  -3    3.90    0.80
  12   1   3    5.80    0.70
  12   1   3    7.10    1.60
 -13  -1  -3    7.70    1.10
 -13  -1  -3    7.00    1.50
  13   1   3    4.80    0.80
  13   1   3    4.30    1.90
 -12   2   3   13.10    1.90
 -12   2   3   12.80    1.00
 -11   2   3   46.40    2.90
 -11   2   3   47.40    3.30
 -11   2   3   49.20    2.60
  10  -2  -3    0.00    0.40
 -10   2   3   -0.70    0.30
 -10   2   3    0.50    0.30
 -10   2   3   -0.20    0.70
 -10   2   3   -0.10    0.60
   9  -2  -3    3.40    0.80
  -9   2   3    4.80    0.80
  -9   2   3    5.90    1.10
  -9   2   3    5.20    1.00
   8  -2  -3  264.97   12.30
  -8   2   3  264.77   12.60
  -8   2   3  255.27   12.60
  -8   2   3  257.27   12.30
   7  -2  -3   58.79    2.90
   7  -2  -3   65.29    3.30
  -7   2   3   54.99    2.90
  -7   2   3   58.69    3.70
  -7   2   3   60.19    3.20
  -7   2   3   60.09    3.40
  -7   2   3   63.59    3.50
  -7   2   3   50.99    3.20
   6  -2  -3   79.79    3.70
   6  -2  -3   79.89    4.00
  -6   2   3   71.99    4.00
  -6   2   3   78.89    4.40
  -6   2   3   70.99    3.80
  -6   2   3   82.39    4.20
  -6   2   3   74.19    3.70
  -6   2   3   73.29    3.60
  -6   2   3   83.69    4.10
  -6   2   3   79.99    3.90
  -6   2   3   70.79    3.80
   5  -2  -3   23.00    1.70
   5  -2  -3   21.60    1.20
   5  -2  -3   22.70    1.50
  -5   2   3   21.30    1.20
  -5   2   3   20.80    1.40
  -5   2   3   22.80    1.30
  -5   2   3   21.70    1.50
  -5   2   3   21.10    1.30
  -5   2   3   26.10    1.90
  -5   2   3   21.70    1.20
  -5   2   3   23.10    1.50
   4  -2  -3   51.89    2.50
   4  -2  -3   50.39    2.40
   4  -2  -3   51.29    2.70
   4  -2  -3   51.29    2.90
  -4   2   3   49.70    2.50
  -4   2   3   46.30    2.70
  -4   2   3   50.39    2.70
  -4   2   3   48.30    2.40
  -4   2   3   49.20    2.40
  -4   2   3   53.49    3.00
   3  -2  -3  117.89    5.60
   3  -2  -3  122.19    5.70
   3  -2  -3  122.19    5.50
  -3   2   3  117.29    5.50
  -3   2   3  126.29    6.10
  -3   2   3  114.89    5.50
  -3   2   3  119.59    5.50
  -3   2   3  116.59    5.90
  -3   2   3  118.99    5.80
  -3   2   3  123.09    5.60
  -3   2   3  115.59    5.50
   2  -2  -3   55.29    3.00
   2  -2  -3   53.89    2.60
   2  -2  -3   53.39    2.60
   2  -2  -3   54.39    2.70
  -2   2   3   51.79    2.50
  -2   2   3   54.79    2.80
  -2   2   3   54.39    2.60
  -2   2   3   54.09    2.50
  -2   2   3   55.19    2.50
  -2   2   3   51.89    2.60
  -2   2   3   55.69    3.00
   1  -2  -3  345.87   15.20
   1  -2  -3  317.27   15.10
   1  -2  -3  335.47   15.10
   1  -2  -3  325.87   15.10
   1  -2  -3  347.67   15.60
   1  -2  -3  311.27   15.10
  -1   2   3  320.17   15.10
  -1   2   3  333.67   15.10
  -1   2   3  331.17   15.10
  -1   2   3  331.77   15.30
  -1   2   3  369.06   15.60
   0  -2  -3   11.00    0.60
   0  -2  -3   10.40    0.50
   0  -2  -3   10.40    0.60
   0  -2  -3   12.40    1.10
   0   2   3   11.20    1.00
   0   2   3   11.80    0.80
   0   2   3   10.00    0.60
   0   2   3   10.40    0.60
   0   2   3   10.90    0.50
   0   2   3   10.40    0.60
   0   2   3   10.60    0.60
  -1  -2  -3    0.30    0.20
  -1  -2  -3    0.40    0.10
  -1  -2  -3    0.40    0.10
  -1  -2  -3    0.50    0.50
  -1  -2  -3    0.40    0.10
  -1  -2  -3    0.10    0.10
   1   2   3    0.20    0.10
   1   2   3    0.40    0.40
   1   2   3    0.10    0.10
   1   2   3    0.30    0.20
   1   2   3    0.40    0.20
   1   2   3    0.20    0.10
  -2  -2  -3   24.70    1.20
  -2  -2  -3   26.10    1.50
  -2  -2  -3   24.40    1.40
  -2  -2  -3   24.90    1.20
  -2  -2  -3   29.80    1.70
  -2  -2  -3   24.70    1.20
   2   2   3   25.00    1.40
   2   2   3   24.20    1.40
   2   2   3   24.30    1.20
   2   2   3   27.90    1.60
   2   2   3   25.80    1.20
   2   2   3   26.00    1.20
  -3  -2  -3   19.20    1.30
  -3  -2  -3   18.10    0.90
  -3  -2  -3   17.40    1.20
  -3  -2  -3   17.90    1.10
  -3  -2  -3   17.10    0.90
  -3  -2  -3   17.60    0.90
   3   2   3   19.20    1.20
   3   2   3   17.00    0.90
   3   2   3   18.30    0.90
   3   2   3   15.10    1.10
   3   2   3   17.20    0.90
   3   2   3   17.80    1.10
  -4  -2  -3   16.60    1.20
  -4  -2  -3   14.20    1.00
  -4  -2  -3   16.00    0.80
  -4  -2  -3   16.70    1.00
  -4  -2  -3   16.60    0.80
  -4  -2  -3   16.00    0.80
  -4  -2  -3   17.10    1.30
   4   2   3   15.30    0.80
   4   2   3   18.40    0.90
   4   2   3   15.80    1.00
   4   2   3   15.30    0.90
  -5  -2  -3    2.10    0.50
  -5  -2  -3    1.20    0.20
  -5  -2  -3    1.60    0.20
  -5  -2  -3    1.40    0.30
  -5  -2  -3    1.50    0.50
  -5  -2  -3    1.50    0.20
  -5  -2  -3    1.40    0.30
   5   2   3    1.70    0.30
   5   2   3    1.70    0.40
   5   2   3    1.30    0.30
   5   2   3    1.50    0.30
   5   2   3    1.30    0.30
  -6  -2  -3   35.10    1.70
  -6  -2  -3   33.10    1.60
  -6  -2  -3   33.50    1.70
  -6  -2  -3   37.20    2.00
  -6  -2  -3   36.00    2.20
  -6  -2  -3   32.40    1.90
  -6  -2  -3   34.20    2.10
   6   2   3   36.30    1.80
   6   2   3   31.30    1.80
   6   2   3   35.50    1.90
   6   2   3   34.10    2.00
  -7  -2  -3    5.80    0.70
  -7  -2  -3    6.80    0.50
  -7  -2  -3    6.50    1.10
  -7  -2  -3    5.70    0.90
   7   2   3    6.80    0.80
   7   2   3    5.90    0.60
   7   2   3    6.90    0.70
   7   2   3    6.40    0.80
  -8  -2  -3   16.50    1.60
  -8  -2  -3   14.40    0.90
  -8  -2  -3   15.10    1.20
   8   2   3   16.10    1.00
   8   2   3   13.90    1.20
   8   2   3   16.60    1.20
  -9  -2  -3   34.60    2.50
  -9  -2  -3   33.80    2.10
   9   2   3   32.00    2.00
   9   2   3   29.40    2.00
   9   2   3   31.90    1.80
 -10  -2  -3   16.90    1.40
 -10  -2  -3   20.10    1.90
  10   2   3   18.00    1.20
  10   2   3   17.20    1.60
 -11  -2  -3   29.00    2.50
 -11  -2  -3   31.50    2.10
  11   2   3   31.00    1.80
  11   2   3   33.90    2.40
 -12  -2  -3   29.20    2.50
 -12  -2  -3   29.00    2.10
  12   2   3   30.70    2.70
  12   2   3   30.00    1.70
 -13  -2  -3    3.50    1.20
 -13  -2  -3    1.90    0.70
  13   2   3    3.40    1.50
  13   2   3    2.80    0.50
  12  -3  -3    0.20    0.50
 -12   3   3    0.10    0.30
 -12   3   3   -0.30    0.80
  11  -3  -3    7.80    1.30
 -11   3   3   10.40    0.90
 -11   3   3    8.00    1.20
 -11   3   3    9.40    1.60
  10  -3  -3   11.50    1.50
 -10   3   3   13.60    0.90
 -10   3   3   10.90    1.20
 -10   3   3   11.80    1.60
   9  -3  -3   36.30    2.50
  -9   3   3   35.10    3.20
  -9   3   3   36.80    2.60
  -9   3   3   36.10    2.30
  -9   3   3   40.10    2.00
   8  -3  -3   22.10    1.70
  -8   3   3   22.30    1.80
  -8   3   3   21.10    1.30
  -8   3   3   20.40    1.80
  -8   3   3   21.50    1.50
   7  -3  -3   99.39    4.80
  -7   3   3   83.89    4.30
  -7   3   3   90.39    4.30
  -7   3   3   88.49    4.80
  -7   3   3   87.69    5.20
  -7   3   3   93.39    4.60
   6  -3  -3  328.17   14.50
   6  -3  -3  321.67   14.30
  -6   3   3  295.47   14.00
  -6   3   3  307.87   14.30
  -6   3   3  310.87   14.70
  -6   3   3  284.47   13.90
  -6   3   3  298.87   13.90
  -6   3   3  284.67   14.20
   5  -3  -3   24.00    1.80
   5  -3  -3   24.60    1.60
  -5   3   3   21.40    1.20
  -5   3   3   21.30    1.60
  -5   3   3   21.40    1.50
  -5   3   3   23.90    1.90
  -5   3   3   22.70    1.30
  -5   3   3   20.60    1.50
  -5   3   3   23.80    1.30
  -5   3   3   22.40    1.20
  -5   3   3   21.40    1.20
   4  -3  -3   16.60    1.50
   4  -3  -3   16.30    0.90
  -4   3   3   17.80    1.40
  -4   3   3   15.10    1.20
  -4   3   3   14.30    0.90
  -4   3   3   15.10    1.00
  -4   3   3   14.10    0.80
  -4   3   3   15.40    1.10
  -4   3   3   14.80    0.90
  -4   3   3   16.80    1.40
   3  -3  -3  611.74   26.90
   3  -3  -3  600.94   27.20
  -3   3   3  610.34   26.90
  -3   3   3  563.74   26.90
  -3   3   3  518.25   26.80
  -3   3   3  596.74   27.00
  -3   3   3  609.14   26.90
  -3   3   3  615.04   26.90
  -3   3   3  564.04   27.30
  -3   3   3  599.54   27.20
  -3   3   3  651.83   27.50
   2  -3  -3   64.69    3.00
   2  -3  -3   62.69    3.00
   2  -3  -3   62.59    3.30
   2  -3  -3   67.89    3.60
  -2   3   3   66.89    3.00
  -2   3   3   64.49    3.10
  -2   3   3   62.69    3.90
  -2   3   3   60.69    3.00
  -2   3   3   65.89    3.00
  -2   3   3   64.39    3.30
  -2   3   3   60.59    3.00
   1  -3  -3  400.56   17.40
   1  -3  -3  368.36   16.70
   1  -3  -3  377.46   17.00
   1  -3  -3  366.26   16.80
   1  -3  -3  367.66   16.70
  -1   3   3  375.36   16.70
  -1   3   3  343.57   16.80
  -1   3   3  363.36   16.70
  -1   3   3  347.27   16.70
  -1   3   3  380.06   17.00
  -1   3   3  347.57   16.70
  -1   3   3  408.46   17.40
   0  -3  -3   13.70    0.80
   0  -3  -3   17.60    1.40
   0  -3  -3   14.20    0.80
   0  -3  -3   17.30    1.00
   0  -3  -3   14.00    0.80
   0   3   3   14.10    1.00
   0   3   3   14.50    0.80
   0   3   3   14.20    0.80
   0   3   3   15.80    1.30
   0   3   3   15.00    0.80
  -1  -3  -3   71.49    3.40
  -1  -3  -3   68.89    3.50
  -1  -3  -3   72.09    3.50
  -1  -3  -3   71.99    3.40
  -1  -3  -3   80.49    4.00
  -1  -3  -3   69.99    3.40
   1   3   3   75.59    3.40
   1   3   3   67.29    3.40
   1   3   3   78.29    3.50
   1   3   3   71.19    3.60
   1   3   3   73.19    3.40
   1   3   3   80.59    3.90
  -2  -3  -3   99.59    4.70
  -2  -3  -3  102.09    4.90
  -2  -3  -3  110.69    5.30
  -2  -3  -3  101.99    4.70
  -2  -3  -3   99.09    4.70
  -2  -3  -3   99.89    4.80
   2   3   3  101.29    4.80
   2   3   3   95.39    4.70
   2   3   3  102.89    4.70
   2   3   3  112.59    5.20
   2   3   3   98.29    4.80
   2   3   3   99.99    4.70
  -3  -3  -3   77.69    3.60
  -3  -3  -3   74.89    3.40
  -3  -3  -3   84.69    4.10
  -3  -3  -3   74.29    3.70
  -3  -3  -3   74.19    3.40
  -3  -3  -3   68.09    3.60
   3   3   3   74.09    3.50
   3   3   3   75.29    3.70
   3   3   3   70.09    3.40
   3   3   3   78.99    3.90
   3   3   3   75.19    3.50
   3   3   3   69.39    3.40
  -4  -3  -3   14.90    1.30
  -4  -3  -3   13.60    0.70
  -4  -3  -3   14.90    0.90
  -4  -3  -3   13.40    0.70
  -4  -3  -3   12.70    0.90
  -4  -3  -3   14.00    1.10
   4   3   3   13.10    1.00
   4   3   3   14.90    0.80
   4   3   3   13.50    0.70
   4   3   3   15.10    1.20
   4   3   3   12.30    0.80
  -5  -3  -3   17.50    1.40
  -5  -3  -3   18.90    1.50
  -5  -3  -3   17.80    0.90
  -5  -3  -3   19.00    1.20
  -5  -3  -3   18.30    1.20
  -5  -3  -3   18.00    0.90
  -5  -3  -3   18.30    0.90
   5   3   3   16.70    1.00
   5   3   3   18.10    0.90
   5   3   3   19.10    1.00
   5   3   3   17.20    1.30
   5   3   3   17.10    1.20
  -6  -3  -3    3.90    0.90
  -6  -3  -3    3.90    0.60
  -6  -3  -3    5.10    0.90
  -6  -3  -3    3.30    0.30
  -6  -3  -3    4.60    0.60
  -6  -3  -3    3.80    0.30
   6   3   3    3.50    0.40
   6   3   3    4.30    0.50
   6   3   3    2.00    0.50
   6   3   3    4.00    0.70
  -7  -3  -3   44.60    2.80
  -7  -3  -3   43.30    2.80
  -7  -3  -3   46.00    2.60
   7   3   3   46.50    2.30
   7   3   3   42.90    2.50
   7   3   3   47.20    2.30
  -8  -3  -3  126.99    6.30
  -8  -3  -3  128.49    6.60
  -8  -3  -3  109.69    6.40
   8   3   3  129.69    5.90
   8   3   3  132.39    6.10
   8   3   3  132.19    6.60
  -9  -3  -3   54.29    3.70
  -9  -3  -3   55.09    3.20
   9   3   3   58.09    2.80
   9   3   3   57.99    3.00
 -10  -3  -3   80.29    4.20
  10   3   3   75.59    3.80
  10   3   3   74.19    4.00
 -11  -3  -3   27.10    1.90
 -11  -3  -3   25.60    2.40
  11   3   3   25.10    1.50
  11   3   3   23.10    2.10
 -12  -3  -3   -0.10    0.40
 -12  -3  -3   -0.40    0.70
  12   3   3   -0.30    0.30
  12   3   3    0.40    1.10
 -12   4   3   43.30    2.40
 -12   4   3   42.00    3.20
  11  -4  -3    3.00    1.10
 -11   4   3    4.70    0.70
 -11   4   3    3.30    1.00
  10  -4  -3   20.70    1.90
 -10   4   3   19.50    2.00
 -10   4   3   19.10    1.30
 -10   4   3   20.50    2.40
   9  -4  -3   49.10    3.20
  -9   4   3   55.19    2.80
  -9   4   3   56.19    3.40
  -9   4   3   52.89    3.00
  -9   4   3   50.19    3.40
   8  -4  -3   83.99    4.60
  -8   4   3   85.49    4.10
  -8   4   3   79.89    4.30
  -8   4   3   82.59    4.60
   7  -4  -3    2.10    0.70
   7  -4  -3    0.20    0.30
   7  -4  -3    2.00    0.80
  -7   4   3    0.80    0.20
  -7   4   3    1.40    0.40
  -7   4   3    1.40    0.80
  -7   4   3    1.20    0.30
  -7   4   3    1.30    0.70
   6  -4  -3  149.19    7.10
   6  -4  -3  154.78    7.50
  -6   4   3  130.29    6.60
  -6   4   3  144.59    7.50
  -6   4   3  136.19    6.80
  -6   4   3  137.89    7.10
  -6   4   3  145.19    6.70
  -6   4   3  148.49    6.80
   5  -4  -3  200.18    9.40
   5  -4  -3  214.48    9.80
  -5   4   3  203.48    9.10
  -5   4   3  194.28    9.10
  -5   4   3  192.18    9.60
  -5   4   3  196.98    9.40
  -5   4   3  198.58    9.10
  -5   4   3  188.08    9.00
  -5   4   3  204.38    9.90
  -5   4   3  179.68    9.40
  -5   4   3  184.58    9.00
   4  -4  -3  102.69    5.40
   4  -4  -3  114.99    5.80
   4  -4  -3  112.79    5.00
  -4   4   3  108.89    5.10
  -4   4   3  105.79    5.30
  -4   4   3   98.19    5.50
  -4   4   3  106.79    5.10
  -4   4   3  105.29    5.40
  -4   4   3  110.59    5.10
  -4   4   3  120.29    5.90
  -4   4   3  109.79    5.00
  -4   4   3  102.69    5.00
   3  -4  -3   30.90    1.50
   3  -4  -3   32.40    2.30
   3  -4  -3   30.70    1.90
  -3   4   3   30.60    1.60
  -3   4   3   25.40    2.00
  -3   4   3   29.70    1.90
  -3   4   3   30.10    1.50
  -3   4   3   31.90    1.70
  -3   4   3   35.20    2.20
  -3   4   3   29.40    1.50
  -3   4   3   28.50    1.70
   2  -4  -3   31.90    2.20
   2  -4  -3   29.50    1.50
   2  -4  -3   29.90    1.50
   2  -4  -3   29.70    1.80
  -2   4   3   27.20    1.50
  -2   4   3   28.50    1.80
  -2   4   3   28.10    1.50
  -2   4   3   29.30    1.50
  -2   4   3   31.00    1.50
  -2   4   3   32.00    2.10
  -2   4   3   30.70    1.40
   1  -4  -3  104.99    5.00
   1  -4  -3  112.09    5.30
   1  -4  -3  114.19    5.70
   1  -4  -3   98.19    5.00
   1  -4  -3  110.49    5.00
  -1   4   3  105.69    5.30
  -1   4   3  101.29    5.00
  -1   4   3  108.89    5.00
  -1   4   3  115.69    5.70
  -1   4   3  110.09    5.00
   0  -4  -3  770.92   35.40
   0  -4  -3  750.32   35.60
   0   4   3  840.32   36.00
   0   4   3  782.62   35.60
   0   4   3  774.32   35.30
  -1  -4  -3   32.20    2.20
  -1  -4  -3   26.40    1.50
  -1  -4  -3   30.10    1.40
  -1  -4  -3   29.80    1.40
  -1  -4  -3   29.30    1.40
  -1  -4  -3   30.60    1.60
  -1  -4  -3   28.40    1.50
   1   4   3   29.70    1.40
   1   4   3   30.20    1.70
   1   4   3   28.70    1.60
   1   4   3   30.80    2.00
   1   4   3   28.30    1.40
  -2  -4  -3    4.50    0.30
  -2  -4  -3    4.50    0.40
  -2  -4  -3    5.70    0.90
  -2  -4  -3    5.00    0.50
  -2  -4  -3    5.10    0.50
   2   4   3    4.40    0.50
   2   4   3    4.70    0.40
   2   4   3    4.70    0.30
   2   4   3    4.90    0.80
   2   4   3    4.80    0.30
   2   4   3    5.10    0.60
  -3  -4  -3    1.00    0.20
  -3  -4  -3    0.80    0.30
  -3  -4  -3    1.10    0.60
  -3  -4  -3    0.60    0.30
  -3  -4  -3    0.60    0.20
  -3  -4  -3    0.60    0.30
   3   4   3    0.70    0.20
   3   4   3    0.80    0.20
   3   4   3    0.80    0.50
   3   4   3    0.90    0.30
   3   4   3    1.20    0.20
   3   4   3    0.70    0.30
  -4  -4  -3    3.20    0.80
  -4  -4  -3    2.20    0.40
  -4  -4  -3    2.40    0.50
  -4  -4  -3    2.40    0.30
  -4  -4  -3    2.60    0.40
  -4  -4  -3    2.30    0.20
   4   4   3    2.20    0.60
   4   4   3    2.60    0.50
   4   4   3    3.20    0.30
   4   4   3    2.80    0.30
   4   4   3    2.30    0.40
   4   4   3    2.20    0.20
  -5  -4  -3  101.69    5.00
  -5  -4  -3  109.89    5.30
  -5  -4  -3  102.49    5.10
  -5  -4  -3  113.39    5.60
  -5  -4  -3   97.99    4.70
  -5  -4  -3   99.69    4.80
   5   4   3   97.49    4.70
   5   4   3  103.99    4.80
   5   4   3   99.79    5.10
   5   4   3  106.19    4.80
   5   4   3  102.29    5.20
  -6  -4  -3    0.60    0.30
  -6  -4  -3    0.90    0.70
  -6  -4  -3    1.30    0.60
  -6  -4  -3    0.60    0.40
  -6  -4  -3    0.60    0.20
   6   4   3    1.00    0.30
   6   4   3    0.90    0.50
  -7  -4  -3   -0.20    0.60
  -7  -4  -3    0.10    0.30
  -7  -4  -3   -0.60    0.40
   7   4   3    0.20    0.30
   7   4   3    0.40    0.30
  -8  -4  -3    2.60    0.90
  -8  -4  -3    3.10    0.80
  -8  -4  -3    2.70    0.60
   8   4   3    2.60    0.50
   8   4   3    2.60    0.40
  -9  -4  -3   -0.30    0.50
  -9  -4  -3   -0.20    0.30
  -9  -4  -3   -0.30    0.80
   9   4   3   -0.80    0.50
   9   4   3    0.40    0.30
 -10  -4  -3   16.80    1.40
 -10  -4  -3   16.00    1.80
  10   4   3   16.60    1.50
  10   4   3   16.10    1.10
 -11  -4  -3   34.60    2.20
 -11  -4  -3   41.40    2.90
  11   4   3   31.40    1.90
  11   4   3   30.50    2.30
 -12  -4  -3    6.60    1.30
 -12  -4  -3    9.20    1.10
  12   4   3    5.60    1.30
  12   4   3    6.10    0.70
  11  -5  -3    1.30    0.90
 -11   5   3    3.30    1.10
 -11   5   3    2.20    0.50
  10  -5  -3    9.10    1.40
 -10   5   3   10.40    0.90
 -10   5   3    8.80    1.50
   9  -5  -3   16.00    1.70
  -9   5   3   15.50    1.10
  -9   5   3   13.50    1.60
   8  -5  -3    1.20    0.80
   8  -5  -3    0.20    0.60
  -8   5   3   -0.10    0.20
  -8   5   3    0.10    0.50
  -8   5   3    0.00    0.30
   7  -5  -3    9.60    1.40
   7  -5  -3    8.30    1.30
  -7   5   3    9.90    1.20
  -7   5   3    9.50    0.90
  -7   5   3    9.20    0.70
   6  -5  -3    2.20    0.70
   6  -5  -3    2.80    1.20
  -6   5   3    2.00    0.60
  -6   5   3    2.30    0.40
  -6   5   3    2.00    0.30
  -6   5   3    1.70    0.80
  -6   5   3    2.80    0.50
  -6   5   3    2.20    0.50
   5  -5  -3   75.09    4.30
   5  -5  -3   69.59    3.90
  -5   5   3   64.79    3.50
  -5   5   3   77.29    3.40
  -5   5   3   74.89    3.50
  -5   5   3   72.59    3.50
  -5   5   3   67.89    3.40
  -5   5   3   68.49    3.70
  -5   5   3   68.99    4.20
   4  -5  -3  330.37   14.90
   4  -5  -3  314.87   14.00
   4  -5  -3  303.17   14.50
  -4   5   3  304.17   14.10
  -4   5   3  281.37   14.00
  -4   5   3  297.67   14.30
  -4   5   3  293.67   14.00
  -4   5   3  308.77   14.50
  -4   5   3  315.47   14.10
  -4   5   3  319.47   14.90
  -4   5   3  316.07   14.00
   3  -5  -3    7.10    1.00
   3  -5  -3    7.50    0.50
   3  -5  -3    7.20    1.30
   3  -5  -3    8.30    0.50
  -3   5   3    7.70    0.90
  -3   5   3    7.30    0.70
  -3   5   3    6.90    0.50
  -3   5   3    7.20    0.50
  -3   5   3    5.10    1.00
  -3   5   3    7.60    0.60
  -3   5   3    6.50    0.50
  -3   5   3    7.60    1.20
   2  -5  -3   84.49    4.50
   2  -5  -3   76.29    3.60
   2  -5  -3   80.49    3.70
   2  -5  -3   76.89    4.00
  -2   5   3   74.69    3.70
  -2   5   3   80.49    3.70
  -2   5   3   75.29    4.00
  -2   5   3   78.99    4.40
  -2   5   3   73.59    3.60
  -2   5   3   76.59    3.60
  -2   5   3   71.99    3.60
   1  -5  -3  105.29    5.00
   1  -5  -3  110.29    5.30
   1  -5  -3  111.49    5.90
   1  -5  -3  108.69    5.00
   1  -5  -3  107.19    5.00
  -1   5   3  107.59    5.00
  -1   5   3  103.09    4.90
  -1   5   3  109.89    5.70
  -1   5   3  102.59    5.00
   0  -5  -3  356.46   16.10
   0  -5  -3  348.67   16.10
   0  -5  -3  382.26   17.00
   0  -5  -3  363.96   16.40
   0  -5  -3  355.86   16.20
   0   5   3  363.76   16.80
   0   5   3  340.17   16.10
   0   5   3  355.16   16.10
   0   5   3  342.57   16.20
   0   5   3  340.17   16.40
  -1  -5  -3   28.00    2.20
  -1  -5  -3   26.80    1.40
  -1  -5  -3   29.00    1.50
  -1  -5  -3   28.20    1.40
  -1  -5  -3   28.50    1.70
  -1  -5  -3   28.10    1.40
   1   5   3   29.40    1.70
   1   5   3   28.60    1.40
   1   5   3   27.30    1.40
   1   5   3   27.80    1.60
   1   5   3   29.60    2.00
  -2  -5  -3   87.59    4.30
  -2  -5  -3   88.19    5.60
  -2  -5  -3   92.79    4.30
  -2  -5  -3   87.19    4.10
  -2  -5  -3   88.59    4.10
  -2  -5  -3   87.99    4.20
   2   5   3   88.59    4.70
   2   5   3   87.49    4.30
   2   5   3   89.19    4.10
   2   5   3   91.89    4.40
  -3  -5  -3  147.59    7.60
  -3  -5  -3  153.88    7.30
  -3  -5  -3  160.28    7.30
  -3  -5  -3  161.18    7.50
  -3  -5  -3  158.38    7.20
  -3  -5  -3  167.68    8.10
   3   5   3  153.18    7.20
   3   5   3  158.18    7.40
   3   5   3  163.68    7.90
   3   5   3  152.48    7.50
   3   5   3  158.08    7.20
   3   5   3  164.38    7.20
  -4  -5  -3  210.28   10.00
  -4  -5  -3  231.28   10.70
  -4  -5  -3  214.58    9.80
  -4  -5  -3  228.88   10.20
  -4  -5  -3  205.58    9.70
   4   5   3  195.08    9.80
   4   5   3  212.18   10.40
   4   5   3  209.98    9.70
   4   5   3  207.68   10.10
   4   5   3  216.48    9.70
   4   5   3  221.48    9.80
  -5  -5  -3   36.30    2.20
  -5  -5  -3   37.80    2.70
  -5  -5  -3   35.30    1.80
  -5  -5  -3   35.40    2.00
  -5  -5  -3   33.00    2.10
   5   5   3   38.30    1.80
   5   5   3   37.00    1.80
   5   5   3   34.40    2.30
  -6  -5  -3   86.49    4.90
  -6  -5  -3   77.39    4.30
  -6  -5  -3   88.79    4.50
   6   5   3   86.09    4.00
   6   5   3   78.39    4.50
   6   5   3   85.19    4.00
  -7  -5  -3    1.00    0.60
  -7  -5  -3    0.30    0.30
  -7  -5  -3    1.00    0.80
   7   5   3    0.20    0.50
   7   5   3    0.80    0.40
   7   5   3    0.50    0.40
  -8  -5  -3    8.20    1.50
  -8  -5  -3    9.20    1.00
  -8  -5  -3    9.30    1.30
   8   5   3    9.30    0.80
   8   5   3    9.10    0.90
  -9  -5  -3   21.20    2.40
  -9  -5  -3   27.20    1.90
  -9  -5  -3   30.50    2.30
   9   5   3   26.60    1.70
   9   5   3   27.80    1.50
 -10  -5  -3    0.10    0.60
 -10  -5  -3    0.20    0.40
  10   5   3    0.00    0.30
  10   5   3    0.30    0.60
 -11  -5  -3   37.10    2.80
 -11  -5  -3   37.60    2.40
  11   5   3   34.20    2.00
  11   5   3   34.50    2.40
 -12  -5  -3   19.90    2.20
 -12  -5  -3   20.40    1.70
  12   5   3   20.20    1.30
  12   5   3   16.90    2.00
  11  -6  -3   47.60    3.40
 -11   6   3   50.49    2.70
 -11   6   3   51.69    2.60
  10  -6  -3    6.60    1.20
 -10   6   3    9.00    0.80
 -10   6   3    8.60    0.80
   9  -6  -3    1.30    0.90
   9  -6  -3    1.70    0.90
  -9   6   3    1.00    0.30
  -9   6   3    1.10    0.40
   8  -6  -3   36.40    2.60
   8  -6  -3   36.50    2.90
  -8   6   3   36.70    2.60
  -8   6   3   38.60    2.10
  -8   6   3   40.50    2.00
   7  -6  -3  140.89    7.50
   7  -6  -3  137.89    7.00
  -7   6   3  138.29    6.40
  -7   6   3  139.29    6.50
  -7   6   3  127.49    6.50
  -7   6   3  136.89    7.00
   6  -6  -3   23.30    1.90
   6  -6  -3   23.50    2.20
  -6   6   3   23.30    1.30
  -6   6   3   24.50    1.40
  -6   6   3   23.40    1.70
  -6   6   3   23.80    1.40
   5  -6  -3   30.90    2.50
   5  -6  -3   29.00    2.10
  -5   6   3   30.50    1.60
  -5   6   3   29.60    1.90
  -5   6   3   25.80    1.60
  -5   6   3   28.30    1.50
  -5   6   3   31.50    1.60
  -5   6   3   29.40    1.50
   4  -6  -3  141.39    6.90
   4  -6  -3  116.89    6.20
   4  -6  -3  127.69    5.70
  -4   6   3  124.59    6.00
  -4   6   3  123.29    5.80
  -4   6   3  118.99    5.70
  -4   6   3  124.99    6.70
  -4   6   3  117.39    5.80
  -4   6   3  113.49    5.70
   3  -6  -3  256.47   11.50
   3  -6  -3  228.88   10.20
   3  -6  -3  218.98   10.30
   3  -6  -3  224.38   10.70
  -3   6   3  224.98   11.20
  -3   6   3  230.08   10.30
  -3   6   3  213.18   10.50
  -3   6   3  216.58   10.20
  -3   6   3  219.88   10.20
  -3   6   3  207.08   10.20
   2  -6  -3  117.79    7.00
   2  -6  -3  114.19    6.00
   2  -6  -3  129.09    5.50
   2  -6  -3  123.79    5.60
  -2   6   3  108.99    5.60
  -2   6   3  116.99    5.50
  -2   6   3  118.49    6.40
  -2   6   3  127.99    5.60
  -2   6   3  117.59    5.60
   1  -6  -3    9.10    1.40
   1  -6  -3    7.40    1.00
   1  -6  -3    8.70    0.60
   1  -6  -3    9.00    0.60
   1  -6  -3    9.30    0.60
  -1   6   3    8.70    0.60
  -1   6   3    8.00    0.60
  -1   6   3    9.50    1.30
  -1   6   3    6.80    0.90
  -1   6   3    8.90    0.60
   0  -6  -3   34.80    2.60
   0  -6  -3   32.90    1.70
   0  -6  -3   33.70    1.70
   0  -6  -3   35.70    2.10
   0  -6  -3   32.20    1.70
   0  -6  -3   34.80    1.80
   0   6   3   33.30    1.80
   0   6   3   33.80    2.00
   0   6   3   31.20    1.60
   0   6   3   31.40    2.30
   0   6   3   34.70    1.60
   0   6   3   35.10    1.70
  -1  -6  -3  137.49    6.80
  -1  -6  -3  151.28    6.90
  -1  -6  -3  144.89    6.70
  -1  -6  -3  143.59    7.60
  -1  -6  -3  153.78    7.10
  -1  -6  -3  150.38    6.80
   1   6   3  144.09    6.90
   1   6   3  141.69    6.70
   1   6   3  145.09    6.70
   1   6   3  151.78    7.50
   1   6   3  141.39    7.00
   1   6   3  154.78    6.70
  -2  -6  -3    5.80    0.40
  -2  -6  -3    6.70    1.30
  -2  -6  -3    5.50    0.50
  -2  -6  -3    6.20    0.60
  -2  -6  -3    7.40    0.70
  -2  -6  -3    6.60    0.80
   2   6   3    6.10    0.60
   2   6   3    5.70    0.40
   2   6   3    6.40    0.80
   2   6   3    5.80    1.00
   2   6   3    6.00    0.50
   2   6   3    5.80    0.60
  -3  -6  -3   16.90    1.00
  -3  -6  -3   15.90    0.90
  -3  -6  -3   16.20    1.20
  -3  -6  -3   17.10    1.10
  -3  -6  -3   16.00    1.80
   3   6   3   16.20    1.50
   3   6   3   15.90    1.20
   3   6   3   17.00    1.20
   3   6   3   17.40    0.90
   3   6   3   18.30    1.10
   3   6   3   18.10    0.90
  -4  -6  -3    0.80    0.20
  -4  -6  -3    1.10    0.40
  -4  -6  -3    1.20    0.40
  -4  -6  -3    0.80    0.80
   4   6   3    0.90    0.20
   4   6   3    1.00    0.30
   4   6   3    0.50    0.50
   4   6   3    1.10    0.20
   4   6   3    1.00    0.40
  -5  -6  -3   68.19    3.70
  -5  -6  -3   69.49    4.20
  -5  -6  -3   66.59    3.50
   5   6   3   63.39    3.00
   5   6   3   67.09    3.10
   5   6   3   62.29    3.80
   5   6   3   67.09    3.20
  -6  -6  -3    1.50    1.40
  -6  -6  -3    0.80    0.40
  -6  -6  -3    1.00    0.60
   6   6   3    2.20    0.40
   6   6   3    1.40    0.30
  -7  -6  -3   83.99    4.40
  -7  -6  -3   77.49    4.90
  -7  -6  -3   75.09    4.10
   7   6   3   79.79    3.80
  -8  -6  -3   61.19    3.70
  -8  -6  -3   63.39    3.40
  -8  -6  -3   54.59    4.10
   8   6   3   63.09    3.10
  -9  -6  -3    5.00    1.10
  -9  -6  -3    3.30    1.30
  -9  -6  -3    5.00    0.90
   9   6   3    3.50    0.70
   9   6   3    5.70    0.60
 -10  -6  -3    3.90    0.80
 -10  -6  -3    4.10    1.20
  10   6   3    2.70    0.80
  10   6   3    3.50    0.60
 -11  -6  -3    1.10    0.50
 -11  -6  -3    0.10    0.80
  11   6   3    2.20    1.00
  11   6   3    0.80    0.40
 -12  -6  -3    6.50    1.50
 -12  -6  -3    3.00    0.80
  12   6   3    3.00    0.50
  12   6   3    2.70    1.20
  11  -7  -3   20.40    2.20
 -11   7   3   23.50    1.60
 -11   7   3   29.30    1.60
  10  -7  -3    7.00    1.40
 -10   7   3    7.60    0.70
 -10   7   3    7.60    0.80
   9  -7  -3    1.40    0.90
  -9   7   3    1.80    0.90
  -9   7   3    0.80    0.30
  -9   7   3    1.50    0.40
   8  -7  -3    9.80    1.50
   8  -7  -3   11.60    1.80
  -8   7   3   13.40    1.60
  -8   7   3   12.80    1.00
  -8   7   3   13.50    0.90
   7  -7  -3   48.20    3.50
   7  -7  -3   44.40    3.00
  -7   7   3   49.00    2.40
  -7   7   3   46.90    2.50
  -7   7   3   45.40    3.00
   6  -7  -3   12.10    1.50
   6  -7  -3    9.10    1.60
  -6   7   3   11.40    0.90
  -6   7   3   12.50    0.80
  -6   7   3   11.40    1.30
   5  -7  -3   21.60    1.90
   5  -7  -3   23.30    2.30
  -5   7   3   22.10    1.20
  -5   7   3   24.50    1.40
  -5   7   3   22.60    1.70
  -5   7   3   22.60    1.30
   4  -7  -3   87.79    4.60
   4  -7  -3   88.29    5.20
   4  -7  -3   86.09    3.90
  -4   7   3   87.09    4.00
  -4   7   3   73.39    4.00
  -4   7   3   86.69    4.10
  -4   7   3   85.99    4.40
   3  -7  -3  513.65   23.20
   3  -7  -3  493.05   22.60
   3  -7  -3  527.15   23.90
  -3   7   3  520.35   22.70
  -3   7   3  462.85   22.80
  -3   7   3  480.65   22.60
   2  -7  -3   12.20    1.70
   2  -7  -3    9.90    0.80
   2  -7  -3   10.30    0.60
   2  -7  -3   10.20    1.90
  -2   7   3    9.90    0.70
  -2   7   3   10.70    0.70
  -2   7   3   10.20    0.70
  -2   7   3    9.90    0.70
   1  -7  -3    2.30    0.40
   1  -7  -3    2.40    0.40
   1  -7  -3    1.50    0.90
   1  -7  -3    1.80    0.30
   1  -7  -3    1.40    0.70
  -1   7   3    2.00    0.30
  -1   7   3    2.20    0.30
  -1   7   3    1.50    0.50
  -1   7   3    1.70    0.30
  -1   7   3    1.30    0.30
   0  -7  -3    0.80    0.80
   0  -7  -3    0.10    0.20
   0  -7  -3    0.30    0.20
   0  -7  -3    0.00    0.40
   0  -7  -3    0.20    0.20
   0  -7  -3    0.20    0.20
   0   7   3    0.00    0.10
   0   7   3    0.20    0.40
   0   7   3   -0.20    0.20
   0   7   3    0.00    0.20
   0   7   3   -0.30    0.20
  -1  -7  -3   32.30    1.90
  -1  -7  -3   26.50    1.50
  -1  -7  -3   29.00    1.60
  -1  -7  -3   24.30    2.30
  -1  -7  -3   27.40    1.60
  -1  -7  -3   27.30    1.40
   1   7   3   25.50    1.70
   1   7   3   25.10    1.60
   1   7   3   29.00    1.40
   1   7   3   28.10    1.40
   1   7   3   27.30    1.40
  -2  -7  -3   28.10    1.60
  -2  -7  -3   24.00    1.60
  -2  -7  -3   27.30    1.90
  -2  -7  -3   29.80    2.50
  -2  -7  -3   27.90    1.40
   2   7   3   26.60    1.50
   2   7   3   28.70    1.40
   2   7   3   25.30    1.60
   2   7   3   27.50    1.40
   2   7   3   23.90    1.70
  -3  -7  -3   37.40    2.10
  -3  -7  -3   39.50    2.10
  -3  -7  -3   36.00    1.80
  -3  -7  -3   33.50    2.00
  -3  -7  -3   35.10    2.80
   3   7   3   38.80    1.80
   3   7   3   36.80    1.90
   3   7   3   33.90    2.10
   3   7   3   33.30    2.00
   3   7   3   37.80    1.80
  -4  -7  -3   32.20    2.00
  -4  -7  -3   30.80    2.70
  -4  -7  -3   31.60    1.90
   4   7   3   33.60    1.60
   4   7   3   31.60    1.60
   4   7   3   32.60    1.60
  -5  -7  -3  141.89    6.70
  -5  -7  -3  144.49    6.90
  -5  -7  -3  138.39    7.50
   5   7   3  142.89    6.30
   5   7   3  140.29    6.30
   5   7   3  114.29    6.20
   5   7   3  132.59    6.20
  -6  -7  -3   65.79    3.80
  -6  -7  -3   61.29    4.30
  -6  -7  -3   66.09    3.60
   6   7   3   65.99    3.10
   6   7   3   64.59    3.10
  -7  -7  -3   50.99    3.60
  -7  -7  -3   44.30    3.60
  -7  -7  -3   49.60    2.90
   7   7   3   50.09    2.50
   7   7   3   52.89    2.50
  -8  -7  -3   24.80    2.60
  -8  -7  -3   26.10    1.90
  -8  -7  -3   36.20    3.40
   8   7   3   24.90    1.50
  -9  -7  -3    0.60    0.90
  -9  -7  -3   -0.80    0.90
  -9  -7  -3    1.30    0.50
   9   7   3   -0.10    0.40
   9   7   3    0.00    0.50
 -10  -7  -3    6.40    1.40
 -10  -7  -3    8.50    1.00
  10   7   3    6.20    1.10
  10   7   3    5.30    0.70
 -11  -7  -3   24.40    1.70
 -11  -7  -3   21.30    2.20
  11   7   3   19.60    1.80
  11   7   3   15.70    1.20
  10  -8  -3    9.70    2.00
 -10   8   3   10.30    0.90
 -10   8   3    9.90    0.90
   9  -8  -3   34.00    2.70
  -9   8   3   36.10    2.00
  -9   8   3   36.50    2.00
   8  -8  -3    1.40    0.80
   8  -8  -3    1.30    1.10
  -8   8   3    2.30    0.40
  -8   8   3    1.90    0.50
   7  -8  -3    0.70    0.90
   7  -8  -3    1.60    0.80
  -7   8   3    1.70    0.40
  -7   8   3    1.60    0.40
   6  -8  -3   82.09    4.70
   6  -8  -3   80.09    5.20
  -6   8   3   78.89    4.60
  -6   8   3   86.39    4.00
  -6   8   3   85.69    4.10
   5  -8  -3    1.30    0.70
   5  -8  -3    2.10    1.10
  -5   8   3    1.30    0.70
  -5   8   3    2.80    0.50
  -5   8   3    2.10    0.40
   4  -8  -3   24.80    2.40
   4  -8  -3   22.80    1.90
  -4   8   3   22.00    1.30
  -4   8   3   24.80    2.40
  -4   8   3   25.00    1.40
   3  -8  -3    0.40    0.40
   3  -8  -3    0.00    0.80
   3  -8  -3    0.50    0.70
  -3   8   3    0.40    0.40
  -3   8   3    0.50    0.20
  -3   8   3    0.50    0.30
  -3   8   3    1.00    0.30
   2  -8  -3  280.27   12.70
   2  -8  -3  289.57   13.30
   2  -8  -3  267.37   12.80
   2  -8  -3  297.87   14.10
  -2   8   3  292.37   12.70
  -2   8   3  256.67   12.60
  -2   8   3  260.87   12.70
   1  -8  -3  194.88    9.20
   1  -8  -3  199.08    9.30
   1  -8  -3  205.28    9.70
   1  -8  -3  192.38   10.40
  -1   8   3  199.88    9.10
  -1   8   3  206.48    9.10
  -1   8   3  211.58    9.20
  -1   8   3  182.08    9.30
   0  -8  -3  262.17   13.60
   0  -8  -3  286.97   12.90
   0  -8  -3  272.77   12.50
   0   8   3  274.77   12.40
   0   8   3  251.67   12.60
   0   8   3  281.27   12.30
   0   8   3  265.17   12.30
  -1  -8  -3    3.90    0.60
  -1  -8  -3    4.10    1.10
  -1  -8  -3    3.50    0.80
   1   8   3    3.90    0.40
   1   8   3    3.30    0.60
   1   8   3    3.90    0.50
   1   8   3    3.70    0.40
   1   8   3    2.70    0.60
  -2  -8  -3   20.00    1.30
  -2  -8  -3   17.80    2.20
  -2  -8  -3   17.60    1.50
  -2  -8  -3   18.00    1.40
   2   8   3   18.50    1.30
   2   8   3   19.00    1.00
   2   8   3   19.20    1.00
   2   8   3   16.60    1.40
   2   8   3   18.70    1.10
  -3  -8  -3  113.09    5.30
  -3  -8  -3   93.59    5.20
  -3  -8  -3  112.59    5.30
  -3  -8  -3  109.59    6.20
   3   8   3   92.89    5.10
   3   8   3  106.69    4.90
   3   8   3  107.69    5.10
   3   8   3  110.29    4.90
  -4  -8  -3   30.60    2.70
  -4  -8  -3   32.20    2.40
  -4  -8  -3   31.00    1.90
   4   8   3   29.50    1.50
   4   8   3   29.40    1.50
   4   8   3   29.50    1.70
   4   8   3   26.40    1.70
   4   8   3   29.50    1.60
  -5  -8  -3    2.90    0.60
  -5  -8  -3    3.70    1.30
   5   8   3    3.20    0.40
   5   8   3    3.50    0.40
  -6  -8  -3    0.40    0.90
  -6  -8  -3    0.80    0.40
  -6  -8  -3    0.80    0.60
   6   8   3    1.40    0.30
   6   8   3    0.60    0.30
  -7  -8  -3   14.30    2.10
  -7  -8  -3   17.50    1.70
  -7  -8  -3   15.80    1.30
   7   8   3   16.70    1.00
   7   8   3   15.90    1.00
  -8  -8  -3    5.70    1.00
  -8  -8  -3    5.50    1.60
  -8  -8  -3    8.20    1.40
   8   8   3    7.60    0.80
   8   8   3    6.00    0.60
  -9  -8  -3    0.20    1.00
  -9  -8  -3    0.20    0.40
  -9  -8  -3    0.30    0.80
   9   8   3   -0.40    0.30
   9   8   3    0.20    0.50
 -10  -8  -3   36.40    2.90
 -10  -8  -3   38.90    2.40
  10   8   3   31.70    2.20
 -11  -8  -3    6.10    1.00
 -11  -8  -3    6.10    1.60
   9  -9  -3   13.10    1.80
  -9   9   3   13.00    1.10
  -9   9   3   14.20    1.00
   8  -9  -3    4.80    1.10
   8  -9  -3    3.40    1.30
  -8   9   3    4.50    0.60
  -8   9   3    5.00    0.70
   7  -9  -3    0.00    1.00
   7  -9  -3    0.10    0.60
  -7   9   3    0.10    0.30
  -7   9   3   -0.10    0.30
   6  -9  -3    4.50    1.30
   6  -9  -3    4.60    1.00
  -6   9   3    7.20    0.60
  -6   9   3    6.60    0.70
   5  -9  -3    1.30    1.00
   5  -9  -3    1.60    0.80
  -5   9   3    1.50    0.40
   4  -9  -3   11.00    1.90
   4  -9  -3    9.80    1.40
  -4   9   3    9.90    0.80
  -4   9   3    9.90    0.70
   3  -9  -3   17.00    2.20
   3  -9  -3   23.30    1.80
  -3   9   3   18.50    1.10
  -3   9   3   15.50    1.10
  -3   9   3   17.30    1.00
   2  -9  -3   55.69    4.00
   2  -9  -3   53.69    2.60
   2  -9  -3   56.59    3.40
  -2   9   3   50.09    2.60
  -2   9   3   54.99    2.70
  -2   9   3   55.29    2.60
   1  -9  -3  582.24   28.20
   1  -9  -3  578.84   26.80
   1  -9  -3  594.14   27.40
  -1   9   3  600.74   26.80
  -1   9   3  611.24   26.80
  -1   9   3  579.04   26.80
   0  -9  -3    2.10    0.40
   0  -9  -3    3.40    1.20
   0  -9  -3    2.20    0.80
   0   9   3    2.20    0.40
   0   9   3    2.20    0.40
   0   9   3    2.00    0.30
  -1  -9  -3   34.40    2.00
  -1  -9  -3   35.60    2.40
   1   9   3   32.90    1.70
   1   9   3   32.60    2.10
   1   9   3   33.00    1.70
  -2  -9  -3   15.70    1.10
  -2  -9  -3   15.40    1.50
  -2  -9  -3   12.10    1.90
   2   9   3   15.00    1.00
   2   9   3   14.40    0.80
   2   9   3   14.30    0.90
  -3  -9  -3   39.30    3.40
  -3  -9  -3   48.50    2.80
  -3  -9  -3   49.10    2.70
   3   9   3   51.09    2.30
   3   9   3   47.90    2.50
   3   9   3   48.80    2.40
  -4  -9  -3   25.80    2.60
  -4  -9  -3   31.40    1.90
   4   9   3   30.80    1.50
   4   9   3   29.90    1.50
   4   9   3   27.40    1.80
  -5  -9  -3   29.80    1.90
  -5  -9  -3   25.10    2.70
   5   9   3   29.00    1.50
   5   9   3   29.10    1.50
  -6  -9  -3    6.10    0.90
  -6  -9  -3    7.80    1.30
  -6  -9  -3    5.00    1.50
   6   9   3    6.30    0.60
   6   9   3    5.90    0.60
  -7  -9  -3   10.00    1.50
  -7  -9  -3    8.80    2.00
  -7  -9  -3   11.60    1.20
   7   9   3   10.10    0.80
   7   9   3   10.00    0.80
  -8  -9  -3    6.90    1.00
  -8  -9  -3    3.00    1.40
  -8  -9  -3    6.60    1.30
   8   9   3    4.50    0.60
   8   9   3    4.30    0.70
  -9  -9  -3    4.00    1.20
  -9  -9  -3    6.50    1.00
   9   9   3    7.20    1.00
   9   9   3    5.40    0.70
 -10  -9  -3    8.00    1.50
 -10  -9  -3   11.50    1.90
  10   9   3    9.20    0.80
   8 -10  -3   24.90    2.40
  -8  10   3   29.80    1.60
  -8  10   3   26.70    1.70
   7 -10  -3   27.40    4.30
   7 -10  -3   31.70    2.50
  -7  10   3   30.20    1.80
  -7  10   3   33.70    1.70
   6 -10  -3    9.50    1.50
  -6  10   3    9.80    0.80
  -6  10   3    9.60    0.90
   5 -10  -3   14.00    2.20
   5 -10  -3   14.60    1.70
  -5  10   3   17.10    1.20
  -5  10   3   14.60    1.10
   4 -10  -3   20.90    2.60
   4 -10  -3   20.20    2.00
  -4  10   3   21.10    1.20
  -4  10   3   21.90    1.30
   3 -10  -3    4.90    1.40
   3 -10  -3    4.90    1.10
  -3  10   3    5.40    0.60
  -3  10   3    5.70    0.50
   2 -10  -3    5.80    1.10
   2 -10  -3    6.80    1.60
  -2  10   3    6.90    0.60
  -2  10   3    5.50    0.50
   1 -10  -3    0.60    1.30
   1 -10  -3    2.50    1.00
   1 -10  -3    2.80    0.40
  -1  10   3    3.00    0.50
  -1  10   3    2.20    0.30
   0 -10  -3   40.00    2.90
   0 -10  -3   32.50    3.20
   0  10   3   40.00    2.00
   0  10   3   40.60    2.00
  -1 -10  -3  194.28    9.30
  -1 -10  -3  184.48    8.80
   1  10   3  184.98    8.50
   1  10   3  178.68    8.50
  -2 -10  -3    5.60    0.70
  -2 -10  -3    4.70    1.00
  -2 -10  -3    5.20    1.40
   2  10   3    5.00    0.50
   2  10   3    5.50    0.50
  -3 -10  -3    3.60    0.70
  -3 -10  -3    3.40    1.30
   3  10   3    3.80    0.40
   3  10   3    3.30    0.50
  -4 -10  -3    0.00    0.30
  -4 -10  -3    0.50    0.90
   4  10   3    0.30    0.30
   4  10   3    0.40    0.30
   4  10   3   -0.50    0.40
  -5 -10  -3   10.40    1.80
  -5 -10  -3    9.90    1.00
   5  10   3    9.70    0.70
   5  10   3    9.10    0.70
  -6 -10  -3    1.30    1.10
  -6 -10  -3    2.60    1.00
  -6 -10  -3    1.60    0.60
   6  10   3    2.20    0.40
   6  10   3    1.70    0.40
  -7 -10  -3    1.10    0.90
  -7 -10  -3    1.40    0.60
  -7 -10  -3   -0.20    1.00
   7  10   3    1.30    0.40
  -8 -10  -3   -1.10    1.00
  -8 -10  -3   -0.40    0.40
  -8 -10  -3   -0.30    0.90
   8  10   3   -0.10    0.30
   8  10   3   -0.10    0.50
  -9 -10  -3   10.70    1.80
  -9 -10  -3    4.90    1.70
  -9 -10  -3   12.10    1.20
   9  10   3    8.00    0.80
   7 -11  -3    5.20    1.70
   7 -11  -3   10.00    1.60
  -7  11   3    6.20    0.70
  -7  11   3    6.10    0.80
   6 -11  -3    3.00    1.00
   6 -11  -3    1.80    1.30
  -6  11   3    3.70    0.50
  -6  11   3    4.60    0.70
   5 -11  -3    2.20    1.00
   5 -11  -3    1.20    1.30
  -5  11   3    2.40    0.40
  -5  11   3    1.60    0.50
   4 -11  -3    0.00    1.30
   4 -11  -3    0.60    0.80
  -4  11   3    0.40    0.30
  -4  11   3    0.20    0.30
   3 -11  -3    3.60    1.40
   3 -11  -3    2.90    1.00
  -3  11   3    2.90    0.50
  -3  11   3    3.70    0.50
   2 -11  -3    9.70    2.00
   2 -11  -3   10.70    1.60
  -2  11   3   10.40    0.80
  -2  11   3   10.40    0.70
   1 -11  -3   16.30    2.10
   1 -11  -3   14.50    2.20
  -1  11   3   18.70    1.00
  -1  11   3   16.90    1.10
   0 -11  -3   35.60    2.50
   0 -11  -3   23.70    2.80
   0  11   3   31.50    1.70
   0  11   3   31.60    1.60
  -1 -11  -3   91.49    6.50
  -1 -11  -3  111.39    5.90
  -1 -11  -3  111.79    5.40
   1  11   3  108.99    5.10
   1  11   3  115.59    5.10
  -2 -11  -3    0.10    0.70
  -2 -11  -3    0.80    1.00
  -2 -11  -3    0.70    0.40
   2  11   3    1.00    0.30
   2  11   3    0.80    0.30
  -3 -11  -3   12.60    1.10
  -3 -11  -3    8.40    1.80
  -3 -11  -3   10.50    1.50
   3  11   3   12.00    0.80
   3  11   3   12.20    0.80
  -4 -11  -3   -0.90    0.90
  -4 -11  -3    0.50    0.40
   4  11   3    0.50    0.30
   4  11   3    0.10    0.30
  -5 -11  -3   21.00    2.70
  -5 -11  -3   24.40    1.80
   5  11   3   22.80    1.30
   5  11   3   23.00    1.30
  -6 -11  -3   19.00    1.50
  -6 -11  -3   14.70    2.50
   6  11   3   16.30    1.00
   6  11   3   15.90    1.00
  -7 -11  -3    2.50    1.60
  -7 -11  -3    4.80    0.80
   7  11   3    5.80    0.60
  -8 -11  -3   12.60    2.70
   8  11   3   17.20    1.10
   6 -12  -3    7.50    1.30
   6 -12  -3    8.30    2.90
  -6  12   3   10.00    0.80
  -6  12   3    8.40    0.80
   5 -12  -3   19.50    2.80
   5 -12  -3   19.00    2.00
  -5  12   3   20.20    1.30
   4 -12  -3   10.50    2.50
   4 -12  -3    9.70    1.70
  -4  12   3   11.50    0.80
  -4  12   3   10.80    0.90
   3 -12  -3   45.40    4.10
   3 -12  -3   59.69    3.60
  -3  12   3   55.59    2.70
   2 -12  -3    7.50    1.90
   2 -12  -3    5.70    1.30
  -2  12   3    6.80    0.70
  -2  12   3    7.50    0.60
   1 -12  -3   -1.30    0.70
   1 -12  -3    0.10    1.00
  -1  12   3    0.20    0.30
  -1  12   3   -0.20    0.30
   0 -12  -3    0.20    1.00
   0 -12  -3   -1.00    0.80
   0  12   3    0.40    0.30
   0  12   3    0.10    0.30
  -1 -12  -3   39.10    2.70
  -1 -12  -3   23.70    2.90
   1  12   3   32.40    1.70
   1  12   3   32.50    1.70
  -2 -12  -3    0.80    1.10
  -2 -12  -3    2.20    1.00
   2  12   3    1.00    0.40
   2  12   3    1.40    0.40
  -3 -12  -3   18.00    1.50
  -3 -12  -3   13.20    2.20
   3  12   3   17.10    1.00
   3  12   3   17.60    1.00
  -4 -12  -3   17.30    1.50
   4  12   3   16.80    1.00
  -5 -12  -3    8.90    1.10
  -5 -12  -3    6.50    1.80
   5  12   3    8.00    0.70
   5  12   3    9.10    0.70
  -6 -12  -3    0.00    0.40
  -6 -12  -3    0.00    1.10
   6  12   3   -0.10    0.30
  -7 -12  -3    4.40    0.80
  -7 -12  -3    3.30    1.70
   7  12   3    2.90    0.50
   4 -13  -3   -0.10    0.80
   4 -13  -3   -1.30    1.20
  -4  13   3    0.40    0.30
  -4  13   3   -0.10    0.40
   3 -13  -3    4.10    1.70
   3 -13  -3    1.80    1.00
  -3  13   3    6.20    0.60
  -3  13   3    5.30    0.70
   2 -13  -3   19.40    2.80
   2 -13  -3   26.20    2.50
  -2  13   3   26.00    1.50
  -2  13   3   28.80    1.50
   1 -13  -3    0.40    1.30
   1 -13  -3    2.90    1.20
  -1  13   3    2.00    0.40
  -1  13   3    1.40    0.40
   0 -13  -3    5.30    1.30
   0  13   3    3.70    0.50
   0  13   3    2.00    0.40
  -1 -13  -3   13.10    1.90
  -1 -13  -3   12.10    2.10
   1  13   3   13.30    0.90
   1  13   3   13.90    0.90
  -2 -13  -3    4.70    1.60
   2  13   3    8.40    0.70
   2  13   3    6.60    0.70
  -3 -13  -3   39.70    3.70
  -4 -13  -3   16.10    2.60
   4  13   3   23.50    1.30
  -5 -13  -3    0.10    1.20
  -5 -13  -3    0.70    0.80
   5  13   3    0.60    0.40
   3  12  -4    0.10    0.30
  -3 -12   4    0.00    1.00
   2  12  -4   32.30    1.70
  -2 -12   4   25.30    3.00
   1  12  -4    0.30    0.30
  -1 -12   4    0.20    1.00
   0  12  -4    3.90    0.60
   0 -12   4    2.60    1.50
   0 -12   4    5.00    1.80
  -1  12  -4    6.30    0.70
   1 -12   4    4.60    1.60
   1 -12   4    7.50    1.50
  -2  12  -4   -0.40    0.30
   2 -12   4    0.70    1.10
   2 -12   4    0.20    1.20
  -3  12  -4   20.70    1.30
   3 -12   4   14.70    2.80
   3 -12   4   19.00    2.30
   5  11  -4    0.20    0.30
   5  11  -4    0.10    0.60
  -5 -11   4    0.50    0.60
  -5 -11   4   -0.30    0.90
   4  11  -4    3.40    0.80
   4  11  -4    3.50    0.50
  -4 -11   4    2.80    0.80
  -4 -11   4    1.40    1.10
   3  11  -4   33.90    2.20
   3  11  -4   32.30    1.70
  -3 -11   4   26.20    2.80
   2  11  -4    0.20    0.30
   2  11  -4    1.00    0.60
  -2 -11   4    0.60    1.20
  -2 -11   4   -0.30    0.90
   1  11  -4    0.40    0.60
   1  11  -4    1.20    0.40
  -1 -11   4    1.20    1.10
   0  11  -4    8.30    0.70
   0  11  -4   11.40    1.50
   0 -11   4    7.70    1.50
   0 -11   4    8.80    2.00
  -1  11  -4   -0.20    0.30
   1 -11   4   -0.50    0.90
   1 -11   4    0.40    0.90
  -2  11  -4    0.00    0.30
  -2  11  -4    0.50    0.80
   2 -11   4    0.40    1.10
   2 -11   4   -0.70    0.90
  -3  11  -4    1.70    0.90
  -3  11  -4    2.70    0.50
  -3  11  -4    3.80    0.60
   3 -11   4    3.40    1.10
   3 -11   4    2.00    1.40
  -4  11  -4    0.70    0.40
  -4  11  -4    0.70    0.40
   4 -11   4    0.90    1.00
   4 -11   4    0.10    1.20
  -5  11  -4  121.49    5.70
  -5  11  -4  109.19    5.50
   5 -11   4  115.59    6.40
   7  10  -4    0.50    0.70
   7  10  -4    0.40    0.30
  -7 -10   4    0.20    0.50
  -7 -10   4    0.70    1.10
   6  10  -4   10.30    0.80
  -6 -10   4   10.20    1.90
  -6 -10   4   14.70    1.40
   5  10  -4    3.10    0.70
   5  10  -4    2.30    0.40
  -5 -10   4    2.90    1.10
  -5 -10   4    3.70    0.80
   4  10  -4    6.60    0.60
   4  10  -4    5.60    1.00
  -4 -10   4    7.10    1.00
  -4 -10   4    5.30    1.40
   3  10  -4   12.60    0.80
   3  10  -4   13.60    1.30
  -3 -10   4   11.60    1.90
  -3 -10   4   11.70    1.30
   2  10  -4    4.90    0.50
   2  10  -4    3.10    0.70
  -2 -10   4    3.20    1.30
  -2 -10   4    3.70    0.80
  -2 -10   4    3.50    1.20
   1  10  -4    1.00    0.60
   1  10  -4    0.90    0.30
  -1 -10   4    0.30    0.70
  -1 -10   4    0.90    1.00
   0  10  -4    9.10    0.70
   0  10  -4    9.30    1.10
   0 -10   4   10.40    1.80
   0 -10   4    7.10    1.30
  -1  10  -4    1.00    0.60
  -1  10  -4    1.10    0.30
   1 -10   4    0.70    0.80
   1 -10   4    0.20    0.90
  -2  10  -4    0.00    0.60
  -2  10  -4    1.30    0.30
  -2  10  -4    0.50    0.30
   2 -10   4    0.00    0.80
   2 -10   4    0.40    0.80
  -3  10  -4   24.70    1.40
  -3  10  -4   19.20    1.80
  -3  10  -4   25.90    1.40
   3 -10   4   20.30    2.60
   3 -10   4   22.60    2.10
  -4  10  -4   11.80    1.00
  -4  10  -4   13.90    0.90
  -4  10  -4   14.10    1.80
   4 -10   4   14.30    2.40
   4 -10   4   15.10    1.80
  -5  10  -4   29.20    1.60
  -5  10  -4   27.80    1.60
  -5  10  -4   27.10    2.40
   5 -10   4   19.80    2.90
   5 -10   4   31.30    3.60
  -6  10  -4    7.20    0.80
  -6  10  -4    8.10    0.80
   6 -10   4    4.90    1.30
  -7  10  -4   63.79    3.20
  -7  10  -4   59.79    3.20
   7 -10   4   66.09    4.10
   8   9  -4    0.50    0.40
   8   9  -4    0.20    0.60
  -8  -9   4    0.90    0.60
  -8  -9   4    0.00    1.00
   7   9  -4    0.70    0.30
   7   9  -4    0.30    0.50
  -7  -9   4    1.00    1.00
  -7  -9   4    3.20    1.20
   6   9  -4    9.70    1.10
   6   9  -4    8.50    0.70
  -6  -9   4    7.90    1.10
  -6  -9   4    8.40    1.70
   5   9  -4   39.30    2.40
   5   9  -4   38.10    1.90
  -5  -9   4   34.40    3.10
  -5  -9   4   37.40    2.50
   4   9  -4   44.80    2.20
   4   9  -4   43.80    2.70
  -4  -9   4   43.10    3.40
  -4  -9   4   47.60    2.80
   3   9  -4   12.30    0.80
  -3  -9   4    7.80    1.30
  -3  -9   4   11.30    1.20
  -3  -9   4   10.10    1.80
   2   9  -4    0.80    0.50
   2   9  -4    0.80    0.30
  -2  -9   4   -0.10    0.60
  -2  -9   4    0.90    0.50
  -2  -9   4    0.60    0.80
   1   9  -4   37.50    1.90
   1   9  -4   39.50    2.00
   1   9  -4   35.90    2.20
  -1  -9   4   30.40    2.90
  -1  -9   4   34.30    2.40
   0   9  -4    4.20    0.50
   0   9  -4    2.90    0.40
   0   9  -4    3.10    0.70
   0  -9   4    2.60    0.60
   0  -9   4    3.30    1.10
   0  -9   4    2.60    0.80
  -1   9  -4    4.60    0.90
  -1   9  -4    4.20    0.50
  -1   9  -4    5.50    0.50
   1  -9   4    6.00    1.50
   1  -9   4    4.60    1.00
  -2   9  -4   46.10    2.90
  -2   9  -4   47.90    2.50
  -2   9  -4   48.60    2.40
   2  -9   4   47.40    3.70
   2  -9   4   50.09    3.10
  -3   9  -4   11.70    1.50
  -3   9  -4   13.70    0.90
  -3   9  -4   13.90    1.00
   3  -9   4   11.50    2.10
   3  -9   4   15.50    1.70
  -4   9  -4    4.20    0.60
  -4   9  -4    4.10    0.60
  -4   9  -4    4.50    1.10
   4  -9   4    4.80    1.40
   4  -9   4    4.30    1.10
  -5   9  -4    2.30    0.40
  -5   9  -4    0.50    0.90
  -5   9  -4    1.50    0.40
   5  -9   4    1.20    0.80
   5  -9   4    1.30    1.20
  -6   9  -4   85.49    4.20
  -6   9  -4   82.79    4.30
  -6   9  -4   92.39    5.30
   6  -9   4   94.49    5.10
  -7   9  -4   96.09    5.70
  -7   9  -4   91.79    4.60
   7  -9   4   94.79    5.40
  -8   9  -4   25.50    1.60
   9   8  -4   13.20    1.00
   9   8  -4   15.30    1.40
  -9  -8   4   17.10    1.50
  -9  -8   4   13.30    2.10
   8   8  -4   73.29    3.50
   8   8  -4   72.59    3.90
  -8  -8   4   62.79    4.70
  -8  -8   4   79.79    4.10
   7   8  -4    0.00    0.30
   7   8  -4    1.10    0.60
  -7  -8   4    0.70    0.50
  -7  -8   4    1.10    1.00
   6   8  -4    2.20    0.40
   6   8  -4    1.30    0.50
  -6  -8   4    2.30    1.00
  -6  -8   4    1.40    0.60
   5   8  -4   47.00    2.60
   5   8  -4   46.00    2.20
  -5  -8   4   45.70    2.70
  -5  -8   4   36.90    3.60
   4   8  -4   16.80    1.00
   4   8  -4   16.50    1.30
  -4  -8   4   17.30    2.00
  -4  -8   4   17.00    1.40
  -4  -8   4   15.80    1.60
   3   8  -4    1.00    0.50
   3   8  -4    1.70    0.30
  -3  -8   4    1.20    0.80
  -3  -8   4    1.20    0.70
  -3  -8   4    0.60    0.40
   2   8  -4   18.90    1.40
   2   8  -4   19.20    1.10
  -2  -8   4   18.50    1.60
  -2  -8   4   16.80    1.90
  -2  -8   4   18.30    1.40
   1   8  -4   60.99    3.20
   1   8  -4   57.99    2.90
   1   8  -4   63.79    2.80
  -1  -8   4   54.69    3.90
  -1  -8   4   58.39    3.30
  -1  -8   4   55.99    3.20
   0   8  -4    8.10    1.00
   0   8  -4    8.90    0.70
   0   8  -4    8.60    0.60
   0  -8   4    8.50    0.90
   0  -8   4    7.90    1.20
   0  -8   4    8.00    1.40
  -1   8  -4  122.09    5.70
  -1   8  -4  120.99    6.20
  -1   8  -4  127.59    5.60
   1  -8   4  116.79    5.80
   1  -8   4  114.39    6.80
   1  -8   4  123.29    6.20
  -2   8  -4   37.00    1.90
  -2   8  -4   39.20    2.00
  -2   8  -4   38.90    2.50
   2  -8   4   37.10    2.50
   2  -8   4   34.80    3.00
  -3   8  -4    0.50    0.30
  -3   8  -4   -0.40    0.20
   3  -8   4    0.40    0.80
   3  -8   4   -0.50    0.50
  -4   8  -4    1.00    0.80
  -4   8  -4    1.40    0.40
   4  -8   4    0.50    0.70
   4  -8   4    0.80    0.90
  -5   8  -4    0.40    0.30
  -5   8  -4    0.20    0.80
   5  -8   4    1.20    0.80
   5  -8   4    0.70    0.90
  -6   8  -4    0.60    0.90
  -6   8  -4    1.50    0.40
   6  -8   4    1.20    0.80
   6  -8   4    2.60    1.70
   6  -8   4    2.40    0.90
  -7   8  -4   11.80    1.80
  -7   8  -4    9.00    0.90
   7  -8   4    9.70    1.60
  -8   8  -4    0.30    0.40
  -8   8  -4   -0.30    1.00
   8  -8   4    0.00    0.50
   8  -8   4    0.60    0.80
  -9   8  -4   17.90    1.30
  -9   8  -4   17.50    2.30
   9  -8   4   18.30    2.20
  10   7  -4   -0.50    0.50
  10   7  -4    0.00    0.40
 -10  -7   4   -0.30    1.00
 -10  -7   4    0.10    0.50
   9   7  -4   33.70    1.80
  -9  -7   4   34.50    2.30
  -9  -7   4   28.40    3.00
   8   7  -4   12.50    1.20
   8   7  -4   12.80    0.90
  -8  -7   4   13.00    2.00
  -8  -7   4   13.80    1.30
   7   7  -4    0.90    0.30
   7   7  -4    0.40    0.50
  -7  -7   4    0.60    0.80
  -7  -7   4    0.50    0.40
   6   7  -4   24.10    1.70
   6   7  -4   26.40    1.40
  -6  -7   4   25.20    1.90
  -6  -7   4   25.30    2.40
   5   7  -4    1.80    0.30
   5   7  -4    1.80    0.50
  -5  -7   4    2.30    0.60
  -5  -7   4    2.10    0.90
  -5  -7   4    1.40    0.60
   4   7  -4    1.20    0.30
   4   7  -4    1.00    0.50
  -4  -7   4    1.00    0.40
  -4  -7   4    0.80    0.80
  -4  -7   4    0.90    0.60
   3   7  -4    6.20    0.90
   3   7  -4    7.30    0.50
  -3  -7   4    7.20    0.90
  -3  -7   4    6.20    1.00
  -3  -7   4    5.50    1.20
   2   7  -4   42.00    2.00
   2   7  -4   40.30    2.40
  -2  -7   4   40.30    2.40
  -2  -7   4   40.80    2.40
  -2  -7   4   38.10    2.90
   1   7  -4  133.19    6.60
   1   7  -4  134.89    6.20
   1   7  -4  137.79    6.30
  -1  -7   4  134.29    6.60
  -1  -7   4  132.49    6.40
  -1  -7   4  136.39    7.30
  -1  -7   4  136.99    6.60
   0   7  -4   18.00    1.10
   0   7  -4   19.50    1.00
   0   7  -4   17.80    1.30
   0   7  -4   17.70    1.40
   0  -7   4   19.70    1.90
   0  -7   4   18.40    1.10
   0  -7   4   20.20    1.50
   0  -7   4   18.50    1.30
  -1   7  -4    0.20    0.50
  -1   7  -4    0.60    0.20
  -1   7  -4   -0.10    0.40
  -1   7  -4    0.30    0.30
   1  -7   4    0.80    0.50
   1  -7   4    0.30    0.20
   1  -7   4    0.80    0.30
   1  -7   4    0.70    0.70
  -2   7  -4    0.90    0.30
  -2   7  -4    0.80    0.20
  -2   7  -4    0.50    0.40
  -2   7  -4    0.10    0.60
   2  -7   4    0.60    0.30
   2  -7   4    0.50    0.20
   2  -7   4   -0.40    0.60
   2  -7   4   -0.30    0.40
  -3   7  -4   22.50    2.00
  -3   7  -4   26.00    1.40
   3  -7   4   19.10    2.10
   3  -7   4   24.20    1.80
  -4   7  -4    1.20    0.70
  -4   7  -4   -0.20    0.20
   4  -7   4    0.30    0.60
   4  -7   4   -0.10    0.70
   4  -7   4    0.00    0.60
  -5   7  -4    2.40    0.40
  -5   7  -4    1.50    0.90
   5  -7   4    0.30    0.40
   5  -7   4    0.80    0.70
   5  -7   4    1.70    1.00
  -6   7  -4    1.70    0.40
  -6   7  -4    2.40    1.00
   6  -7   4    2.70    0.90
   6  -7   4    1.10    0.40
   6  -7   4    1.60    1.10
  -7   7  -4    1.10    0.40
  -7   7  -4    0.60    0.90
   7  -7   4    0.50    0.40
  -8   7  -4   32.10    2.80
  -8   7  -4   25.80    1.60
   8  -7   4   30.30    2.40
  -9   7  -4   83.29    4.20
  -9   7  -4   87.49    5.30
   9  -7   4   86.59    5.00
 -10   7  -4    6.90    1.50
 -10   7  -4    7.30    0.80
  10  -7   4    8.00    1.80
  10   6  -4    6.20    0.70
  10   6  -4    4.50    0.90
 -10  -6   4    6.30    1.00
 -10  -6   4    3.80    1.30
   9   6  -4   35.90    2.20
   9   6  -4   34.80    1.90
  -9  -6   4   34.80    2.30
  -9  -6   4   31.90    2.90
   8   6  -4   14.10    1.20
   8   6  -4   12.60    0.90
  -8  -6   4   11.70    1.20
  -8  -6   4    9.90    1.70
   7   6  -4    2.00    0.60
   7   6  -4    1.60    0.40
  -7  -6   4    1.10    0.80
  -7  -6   4    1.20    0.50
   6   6  -4  132.79    6.40
   6   6  -4  130.99    6.10
  -6  -6   4  129.79    6.60
  -6  -6   4  128.89    7.00
   5   6  -4   16.40    1.30
   5   6  -4   16.90    1.00
  -5  -6   4   16.40    1.20
  -5  -6   4   16.40    1.80
  -5  -6   4   16.60    1.40
   4   6  -4   13.80    0.90
   4   6  -4   16.30    0.90
   4   6  -4   14.90    1.20
  -4  -6   4   14.70    1.30
  -4  -6   4   15.80    1.20
  -4  -6   4   15.70    1.70
   3   6  -4   31.10    1.50
   3   6  -4   27.80    1.50
   3   6  -4   32.40    1.90
  -3  -6   4   30.80    1.90
  -3  -6   4   27.80    2.30
  -3  -6   4   28.10    1.80
   2   6  -4   10.50    1.00
   2   6  -4   10.40    0.70
   2   6  -4   11.10    0.70
  -2  -6   4   11.00    1.10
  -2  -6   4   10.80    1.40
  -2  -6   4   10.80    0.80
  -2  -6   4   10.90    1.00
   1   6  -4    4.20    0.50
   1   6  -4    5.30    0.50
   1   6  -4    6.00    0.80
   1   6  -4    5.50    0.30
  -1  -6   4    4.30    0.60
  -1  -6   4    5.00    0.50
  -1  -6   4    5.10    0.70
  -1  -6   4    4.80    1.10
   0   6  -4   40.80    2.50
   0   6  -4   41.50    2.10
   0   6  -4   40.30    2.20
   0   6  -4   41.70    2.00
   0  -6   4   41.30    2.20
   0  -6   4   40.50    2.10
   0  -6   4   42.90    2.40
   0  -6   4   43.20    2.90
  -1   6  -4    0.50    0.20
  -1   6  -4    0.30    0.20
  -1   6  -4    0.10    0.50
  -1   6  -4   -0.10    0.40
   1  -6   4    0.40    0.60
   1  -6   4    0.10    0.10
   1  -6   4    0.30    0.50
   1  -6   4    0.20    0.20
  -2   6  -4   21.10    1.40
  -2   6  -4   23.90    1.90
  -2   6  -4   20.10    1.70
  -2   6  -4   24.20    1.30
   2  -6   4   24.30    1.20
   2  -6   4   24.60    1.70
   2  -6   4   22.20    1.30
   2  -6   4   22.10    2.00
  -3   6  -4   22.40    1.30
  -3   6  -4   24.90    2.00
  -3   6  -4   22.70    1.40
  -3   6  -4   20.00    1.70
   3  -6   4   25.00    1.70
   3  -6   4   22.00    1.20
   3  -6   4   22.90    1.20
   3  -6   4   24.70    2.10
  -4   6  -4   32.70    2.40
  -4   6  -4   32.00    1.70
  -4   6  -4   27.80    2.10
   4  -6   4   29.70    2.40
   4  -6   4   32.40    2.00
  -5   6  -4    1.20    0.80
  -5   6  -4    0.00    0.30
   5  -6   4    0.40    0.70
   5  -6   4    0.70    0.60
   5  -6   4    0.20    0.70
  -6   6  -4    6.50    0.70
  -6   6  -4    9.10    1.50
   6  -6   4    4.60    1.50
   6  -6   4    6.30    1.40
   6  -6   4    8.00    1.20
  -7   6  -4   11.40    1.70
  -7   6  -4    9.60    0.80
   7  -6   4   12.20    1.40
   7  -6   4    7.60    1.60
  -8   6  -4   46.20    3.20
  -8   6  -4   41.10    2.20
   8  -6   4   33.50    3.10
   8  -6   4   42.10    2.90
  -9   6  -4   22.40    1.40
  -9   6  -4   22.00    2.20
   9  -6   4   17.20    2.30
   9  -6   4   24.30    2.30
 -10   6  -4   23.70    2.40
 -10   6  -4   23.70    1.50
  10  -6   4   22.60    2.40
 -11   6  -4    0.30    0.40
 -11   6  -4    1.00    1.00
  11  -6   4    0.00    0.80
  11  -6   4    0.60    1.10
  11   5  -4    2.80    0.50
 -11  -5   4    5.20    1.00
  10   5  -4   -0.10    0.30
  10   5  -4   -0.40    0.40
 -10  -5   4    0.00    0.40
 -10  -5   4   -0.10    0.90
   9   5  -4   13.30    0.90
   9   5  -4   13.60    1.20
  -9  -5   4   11.30    1.70
  -9  -5   4   15.40    1.30
   8   5  -4    5.00    0.50
   8   5  -4    4.80    0.80
  -8  -5   4    2.90    0.70
   7   5  -4   37.40    1.90
   7   5  -4   37.30    2.20
  -7  -5   4   35.30    2.70
  -7  -5   4   33.20    2.30
   6   5  -4   45.40    2.60
   6   5  -4   47.20    2.30
  -6  -5   4   46.00    2.30
  -6  -5   4   44.70    3.10
  -6  -5   4   43.60    2.70
   5   5  -4   47.90    2.30
   5   5  -4   46.60    2.60
   5   5  -4   43.80    2.30
  -5  -5   4   46.20    2.40
  -5  -5   4   46.10    3.10
  -5  -5   4   47.50    2.70
   4   5  -4   47.40    2.30
   4   5  -4   43.60    2.30
   4   5  -4   47.00    2.60
  -4  -5   4   47.70    3.10
  -4  -5   4   47.70    2.40
  -4  -5   4   49.70    2.70
   3   5  -4   78.69    3.60
   3   5  -4   79.69    4.00
   3   5  -4   71.89    3.60
  -3  -5   4   79.69    4.00
  -3  -5   4   71.79    3.80
  -3  -5   4   77.79    3.80
  -3  -5   4   77.19    4.40
   2   5  -4    5.30    0.70
   2   5  -4    4.70    0.40
   2   5  -4    5.30    0.40
  -2  -5   4    5.10    0.70
  -2  -5   4    4.30    0.60
  -2  -5   4    4.70    0.50
  -2  -5   4    4.60    0.40
  -2  -5   4    4.50    1.00
   1   5  -4    3.50    0.40
   1   5  -4    3.20    0.70
   1   5  -4    3.80    0.70
   1   5  -4    3.60    0.40
  -1  -5   4    3.10    0.50
  -1  -5   4    3.10    0.40
  -1  -5   4    3.10    0.80
  -1  -5   4    4.30    0.70
  -1  -5   4    2.60    0.70
  -1  -5   4    3.20    0.40
   0   5  -4   25.30    1.20
   0   5  -4   26.90    1.70
   0   5  -4   22.90    1.80
   0   5  -4   26.40    1.40
   0   5  -4   26.10    1.30
   0   5  -4   23.70    1.30
   0  -5   4   27.40    1.60
   0  -5   4   24.40    1.90
   0  -5   4   23.50    1.30
   0  -5   4   25.20    1.30
   0  -5   4   25.50    1.50
   0  -5   4   25.30    1.90
  -1   5  -4  237.98   10.80
  -1   5  -4  229.58   10.80
  -1   5  -4  234.08   11.20
  -1   5  -4  219.58   11.20
  -1   5  -4  239.38   10.80
   1  -5   4  244.18   11.40
   1  -5   4  224.58   10.70
   1  -5   4  235.38   11.40
   1  -5   4  231.08   10.80
   1  -5   4  255.17   11.00
  -2   5  -4    7.60    0.70
  -2   5  -4    7.00    0.90
  -2   5  -4    8.00    0.60
  -2   5  -4    9.00    1.20
  -2   5  -4    7.40    0.50
   2  -5   4    7.90    0.50
   2  -5   4    6.60    0.60
   2  -5   4    8.50    1.00
   2  -5   4    8.30    0.90
   2  -5   4    8.10    1.20
  -3   5  -4   45.80    2.40
  -3   5  -4   46.00    2.80
  -3   5  -4   48.20    2.40
  -3   5  -4   49.00    3.10
  -3   5  -4   47.20    2.20
   3  -5   4   48.50    2.30
   3  -5   4   49.40    2.70
   3  -5   4   53.29    3.20
   3  -5   4   44.50    3.00
  -4   5  -4   23.10    1.90
  -4   5  -4   19.20    1.00
  -4   5  -4   20.70    1.20
  -4   5  -4   19.50    1.50
   4  -5   4   19.00    1.50
   4  -5   4   20.50    1.90
   4  -5   4   18.40    1.10
   4  -5   4   24.00    2.20
  -5   5  -4   45.60    3.00
  -5   5  -4   56.59    2.70
  -5   5  -4   58.29    3.50
   5  -5   4   59.69    3.60
   5  -5   4   52.59    3.30
   5  -5   4   54.79    3.00
  -6   5  -4   55.19    3.50
  -6   5  -4   56.19    2.80
   6  -5   4   65.39    3.80
   6  -5   4   52.79    3.20
   6  -5   4   45.70    3.20
  -7   5  -4   12.40    1.50
  -7   5  -4   11.20    0.90
   7  -5   4   10.60    1.80
   7  -5   4    8.90    1.50
   7  -5   4   10.60    1.40
  -8   5  -4   -0.20    0.30
  -8   5  -4   -0.20    0.60
   8  -5   4    0.70    0.70
   8  -5   4   -0.50    1.20
  -9   5  -4   11.20    1.60
  -9   5  -4   10.00    0.90
   9  -5   4   10.20    1.60
 -10   5  -4   30.40    2.60
 -10   5  -4   29.90    1.80
  10  -5   4   29.60    2.60
  10  -5   4   27.20    3.20
 -11   5  -4   41.40    3.10
 -11   5  -4   40.50    2.20
  11  -5   4   38.40    3.10
  11  -5   4   35.40    3.60
  11   4  -4    7.90    0.80
 -11  -4   4    9.70    1.50
 -11  -4   4    8.70    1.20
  10   4  -4   22.20    1.60
  10   4  -4   23.90    1.40
 -10  -4   4   23.80    1.80
 -10  -4   4   21.00    2.30
   9   4  -4    4.70    0.60
   9   4  -4    3.20    0.70
  -9  -4   4    3.50    1.00
  -9  -4   4    5.90    1.00
   8   4  -4   17.20    1.10
   8   4  -4   17.50    1.30
  -8  -4   4   17.80    1.90
  -8  -4   4   16.90    1.40
   7   4  -4  116.99    5.60
   7   4  -4  111.29    5.20
  -7  -4   4  108.29    5.70
  -7  -4   4  108.39    6.10
   6   4  -4  105.89    4.80
   6   4  -4  100.89    5.00
  -6  -4   4   98.79    4.70
  -6  -4   4  101.19    5.50
  -6  -4   4   98.89    5.20
   5   4  -4   42.20    2.40
   5   4  -4   43.70    2.20
   5   4  -4   44.40    2.10
  -5  -4   4   43.60    2.20
  -5  -4   4   45.50    2.90
  -5  -4   4   40.50    2.50
   4   4  -4  444.16   20.50
   4   4  -4  493.55   20.20
   4   4  -4  435.86   20.20
  -4  -4   4  464.45   21.00
  -4  -4   4  429.76   20.60
  -4  -4   4  451.35   20.30
  -4  -4   4  404.36   20.20
   3   4  -4   13.40    0.80
   3   4  -4   14.40    0.80
   3   4  -4   12.20    1.20
   3   4  -4   13.70    1.00
  -3  -4   4   13.70    0.90
  -3  -4   4   12.90    1.10
  -3  -4   4   12.20    0.80
  -3  -4   4   13.10    1.00
  -3  -4   4   14.00    0.90
  -3  -4   4   15.00    1.40
   2   4  -4   24.60    1.80
   2   4  -4   21.50    1.60
   2   4  -4   27.80    1.30
   2   4  -4   27.80    1.40
  -2  -4   4   26.40    1.40
  -2  -4   4   27.30    1.60
  -2  -4   4   27.80    1.50
  -2  -4   4   29.30    1.80
  -2  -4   4   27.70    1.90
  -2  -4   4   26.30    1.40
   1   4  -4  117.69    5.70
   1   4  -4  124.09    6.00
   1   4  -4  122.79    5.70
   1   4  -4  123.69    5.70
  -1  -4   4  127.09    5.80
  -1  -4   4  122.29    5.70
  -1  -4   4  115.99    6.30
  -1  -4   4  130.49    6.30
  -1  -4   4  127.19    5.80
   0   4  -4   56.29    2.70
   0   4  -4   55.09    2.70
   0   4  -4   55.69    2.70
   0   4  -4   57.19    3.10
   0   4  -4   55.09    3.10
   0   4  -4   57.49    2.70
   0  -4   4   56.19    2.70
   0  -4   4   57.49    2.70
   0  -4   4   56.69    3.30
   0  -4   4   58.89    2.80
  -1   4  -4    0.60    0.50
  -1   4  -4    0.60    0.30
  -1   4  -4    0.30    0.20
  -1   4  -4    0.60    0.20
  -1   4  -4    0.40    0.20
  -1   4  -4    0.70    0.30
   1  -4   4    0.70    0.20
   1  -4   4    0.20    0.40
   1  -4   4    0.70    0.20
   1  -4   4    0.80    0.30
   1  -4   4    0.40    0.40
   1  -4   4    0.40    0.40
  -2   4  -4    2.60    0.40
  -2   4  -4    3.00    0.40
  -2   4  -4    2.90    0.40
  -2   4  -4    3.60    0.30
  -2   4  -4    3.00    0.80
  -2   4  -4    2.80    0.60
   2  -4   4    3.80    0.90
   2  -4   4    3.50    0.30
   2  -4   4    3.90    0.60
   2  -4   4    3.30    0.70
   2  -4   4    3.20    0.70
   2  -4   4    3.50    0.40
  -3   4  -4    3.40    0.60
  -3   4  -4    3.70    0.40
  -3   4  -4    3.50    0.80
  -3   4  -4    3.40    0.30
  -3   4  -4    3.90    0.50
  -3   4  -4    3.80    0.50
   3  -4   4    4.80    0.70
   3  -4   4    3.50    0.30
   3  -4   4    3.50    0.90
   3  -4   4    4.00    0.40
   3  -4   4    4.10    1.00
   3  -4   4    3.30    0.70
  -4   4  -4    3.80    0.90
  -4   4  -4    3.40    0.30
  -4   4  -4    3.20    0.40
  -4   4  -4    3.70    0.60
  -4   4  -4    3.50    0.50
   4  -4   4    2.30    0.90
   4  -4   4    4.20    0.90
   4  -4   4    3.20    0.70
   4  -4   4    2.80    0.40
  -5   4  -4    6.70    1.20
  -5   4  -4    4.60    0.70
  -5   4  -4    5.20    0.50
  -5   4  -4    4.50    0.40
   5  -4   4    4.80    0.90
   5  -4   4    4.10    0.50
   5  -4   4    4.30    0.70
   5  -4   4    3.10    1.00
  -6   4  -4    7.60    0.50
  -6   4  -4    7.80    0.70
  -6   4  -4    7.20    1.20
  -6   4  -4    8.40    0.70
   6  -4   4    7.10    1.00
   6  -4   4    6.70    0.60
   6  -4   4    9.20    1.50
   6  -4   4    7.00    1.00
  -7   4  -4   14.20    0.90
  -7   4  -4   15.10    1.00
  -7   4  -4   16.90    1.70
   7  -4   4   15.80    1.90
   7  -4   4   13.50    1.50
  -8   4  -4   19.00    1.20
  -8   4  -4   22.10    2.00
   8  -4   4   24.40    2.30
   8  -4   4   18.00    1.70
  -9   4  -4    6.70    1.40
  -9   4  -4    6.30    0.70
   9  -4   4    8.10    1.40
   9  -4   4    5.80    1.60
 -10   4  -4   13.60    1.00
 -10   4  -4   12.00    1.70
  10  -4   4   14.40    1.90
  10  -4   4   16.90    2.40
 -11   4  -4   27.40    1.60
 -11   4  -4   26.40    2.50
  11  -4   4   18.80    2.90
  11  -4   4   26.30    2.50
 -12   4  -4   24.60    2.40
 -12   4  -4   22.40    1.50
  12  -4   4   20.30    2.60
  12  -4   4   18.30    3.10
  12   3  -4    0.50    0.40
 -12  -3   4    0.00    0.50
 -12  -3   4    0.40    0.80
  11   3  -4    2.60    0.50
 -11  -3   4    2.50    1.00
 -11  -3   4    2.00    0.70
  10   3  -4   10.60    0.80
 -10  -3   4    8.70    1.10
 -10  -3   4    9.10    1.60
   9   3  -4    0.30    0.50
   9   3  -4    0.80    0.30
  -9  -3   4    0.80    0.70
   8   3  -4    1.80    1.10
   8   3  -4    0.30    0.30
   8   3  -4    0.20    0.40
  -8  -3   4    0.30    0.30
  -8  -3   4   -0.10    0.50
   7   3  -4   54.09    3.00
   7   3  -4   57.29    2.70
   7   3  -4   52.59    3.30
  -7  -3   4   56.09    3.40
  -7  -3   4   57.49    3.10
  -7  -3   4   52.29    2.60
   6   3  -4   49.40    2.30
   6   3  -4   47.90    2.60
  -6  -3   4   46.20    2.30
  -6  -3   4   44.60    2.70
  -6  -3   4   50.39    3.10
  -6  -3   4   41.70    2.50
   5   3  -4  194.68    8.10
   5   3  -4  175.48    8.40
  -5  -3   4  181.88    8.80
  -5  -3   4  166.18    8.40
  -5  -3   4  180.68    8.10
  -5  -3   4  159.18    8.10
   4   3  -4  104.19    5.50
   4   3  -4  108.49    5.00
   4   3  -4  112.59    5.00
   4   3  -4  108.29    5.20
  -4  -3   4  103.09    5.00
  -4  -3   4  101.99    5.30
  -4  -3   4  104.69    5.30
  -4  -3   4  107.89    5.10
  -4  -3   4  108.89    5.60
  -4  -3   4  113.99    5.00
   3   3  -4  287.57   12.80
   3   3  -4  278.27   13.00
   3   3  -4  283.17   13.30
  -3  -3   4  280.47   13.40
  -3  -3   4  278.87   12.80
  -3  -3   4  279.47   12.90
  -3  -3   4  292.27   12.80
  -3  -3   4  280.97   13.10
  -3  -3   4  267.57   13.00
   2   3  -4    0.50    0.10
   2   3  -4    0.40    0.20
   2   3  -4    0.20    0.30
   2   3  -4    0.30    0.30
   2   3  -4    0.20    0.20
  -2  -3   4    0.50    0.20
  -2  -3   4    0.20    0.30
  -2  -3   4    0.20    0.10
  -2  -3   4    0.20    0.10
  -2  -3   4    0.30    0.40
   1   3  -4   38.00    1.80
   1   3  -4   38.10    1.80
   1   3  -4   37.70    2.10
   1   3  -4   37.00    1.90
   1   3  -4   37.30    2.30
  -1  -3   4   40.50    2.30
  -1  -3   4   36.30    1.80
  -1  -3   4   38.40    1.90
  -1  -3   4   36.60    2.30
  -1  -3   4   40.00    1.90
   0   3  -4    0.50    0.20
   0   3  -4    0.40    0.20
   0   3  -4    0.20    0.20
   0   3  -4    0.80    0.40
   0   3  -4    0.40    0.10
   0   3  -4    0.20    0.10
   0  -3   4    0.80    0.40
   0  -3   4    0.40    0.10
   0  -3   4    0.60    0.40
   0  -3   4    0.40    0.20
   0  -3   4    0.30    0.10
   0  -3   4    0.00    0.30
  -1   3  -4    0.50    0.20
  -1   3  -4    0.10    0.40
  -1   3  -4    0.60    0.20
  -1   3  -4    0.50    0.20
  -1   3  -4    0.60    0.10
  -1   3  -4    0.40    0.30
   1  -3   4    0.80    0.20
   1  -3   4    0.70    0.30
   1  -3   4    0.90    0.50
   1  -3   4    0.50    0.10
   1  -3   4    1.20    0.40
   1  -3   4    0.80    0.40
  -2   3  -4  134.89    6.10
  -2   3  -4  126.29    6.10
  -2   3  -4  135.49    6.10
  -2   3  -4  133.49    6.60
  -2   3  -4  127.29    6.40
  -2   3  -4  129.79    6.10
   2  -3   4  134.49    6.10
   2  -3   4  134.39    6.20
   2  -3   4  126.39    6.50
   2  -3   4  139.99    6.50
   2  -3   4  135.79    6.40
   2  -3   4  126.69    6.10
  -3   3  -4  104.39    5.40
  -3   3  -4   99.79    4.80
  -3   3  -4  103.19    5.10
  -3   3  -4  107.69    4.90
  -3   3  -4  102.59    4.80
  -3   3  -4  106.79    4.80
   3  -3   4  100.89    4.80
   3  -3   4  104.59    5.20
   3  -3   4   99.89    5.20
   3  -3   4  102.29    4.90
   3  -3   4   97.69    4.80
   3  -3   4  106.19    5.10
  -4   3  -4   15.40    1.40
  -4   3  -4   14.30    0.80
  -4   3  -4   14.50    0.90
  -4   3  -4   15.10    0.90
  -4   3  -4   15.10    0.90
  -4   3  -4   14.70    1.00
  -4   3  -4   14.50    0.90
   4  -3   4   15.00    1.20
   4  -3   4   14.60    1.30
   4  -3   4   14.50    0.90
   4  -3   4   15.10    1.30
   4  -3   4   12.70    1.40
  -5   3  -4   35.40    1.90
  -5   3  -4   38.40    2.00
  -5   3  -4   37.50    2.50
  -5   3  -4   39.10    2.00
  -5   3  -4   39.30    2.10
   5  -3   4   41.70    2.50
   5  -3   4   38.50    2.00
   5  -3   4   40.50    2.30
   5  -3   4   39.50    2.30
  -6   3  -4   35.80    2.70
  -6   3  -4   36.70    1.90
  -6   3  -4   34.30    1.90
   6  -3   4   37.60    2.20
   6  -3   4   36.40    2.00
   6  -3   4   37.10    2.60
  -7   3  -4    1.00    0.60
  -7   3  -4    1.90    0.40
  -7   3  -4    1.90    0.40
   7  -3   4    1.80    0.40
   7  -3   4    2.70    0.70
   7  -3   4    2.40    1.00
  -8   3  -4    2.70    0.50
  -8   3  -4    3.60    0.50
  -8   3  -4    3.50    0.80
   8  -3   4    2.00    1.20
   8  -3   4    2.10    0.80
  -9   3  -4    8.50    1.30
  -9   3  -4    7.10    0.70
   9  -3   4    7.90    1.50
   9  -3   4    6.10    1.10
 -10   3  -4    2.30    0.80
 -10   3  -4    2.30    0.50
  10  -3   4    1.00    0.90
  10  -3   4    1.40    1.30
 -11   3  -4   32.70    1.80
 -11   3  -4   29.40    2.60
  11  -3   4   27.10    3.00
  11  -3   4   34.60    3.80
 -12   3  -4   32.70    2.60
 -12   3  -4   28.40    1.80
  12  -3   4   27.20    3.20
  12   2  -4    0.70    0.40
 -12  -2   4    0.20    0.50
 -12  -2   4    0.30    0.90
  11   2  -4   26.50    1.60
 -11  -2   4   29.20    2.40
 -11  -2   4   26.10    2.00
  10   2  -4    2.40    0.50
 -10  -2   4    1.70    0.80
 -10  -2   4    2.20    0.60
   9   2  -4   29.90    1.90
   9   2  -4   30.20    1.60
  -9  -2   4   28.00    2.00
  -9  -2   4   29.20    2.40
   8   2  -4   61.69    3.30
   8   2  -4   64.09    3.10
  -8  -2   4   59.89    3.00
  -8  -2   4   66.29    3.50
  -8  -2   4   59.89    3.80
   7   2  -4    8.40    1.30
   7   2  -4    9.10    0.70
   7   2  -4    9.30    0.90
  -7  -2   4    8.30    1.10
  -7  -2   4    6.60    1.30
  -7  -2   4    9.60    0.60
  -7  -2   4   11.00    1.00
  -7  -2   4    8.50    0.70
   6   2  -4   87.09    3.90
   6   2  -4   84.99    4.20
  -6  -2   4   79.69    3.90
  -6  -2   4   81.19    4.20
  -6  -2   4   87.29    4.60
  -6  -2   4   84.99    4.30
  -6  -2   4   75.49    3.90
   5   2  -4   85.19    4.20
   5   2  -4   89.19    3.90
   5   2  -4   83.29    4.50
  -5  -2   4   82.99    4.20
  -5  -2   4   81.39    4.10
  -5  -2   4   75.39    3.90
  -5  -2   4   86.59    4.50
  -5  -2   4   81.69    3.90
   4   2  -4    8.80    0.60
   4   2  -4    9.80    1.00
   4   2  -4   10.20    0.60
   4   2  -4    9.70    0.90
  -4  -2   4   10.10    0.60
  -4  -2   4    9.70    0.80
  -4  -2   4   10.00    0.90
  -4  -2   4    9.60    0.60
  -4  -2   4    9.60    0.70
  -4  -2   4    9.70    1.10
   3   2  -4    0.50    0.20
   3   2  -4    0.20    0.20
   3   2  -4    0.60    0.30
   3   2  -4    0.30    0.10
   3   2  -4    0.60    0.30
  -3  -2   4    0.50    0.30
  -3  -2   4    0.30    0.30
  -3  -2   4    0.50    0.10
  -3  -2   4    0.40    0.20
  -3  -2   4    0.60    0.20
   2   2  -4  678.63   31.10
   2   2  -4  674.33   30.80
   2   2  -4  662.53   30.60
  -2  -2   4  664.63   31.10
  -2  -2   4  700.73   30.60
  -2  -2   4  689.63   31.00
   1   2  -4  239.88   10.80
   1   2  -4  236.38   11.20
   1   2  -4  234.18   11.00
   1   2  -4  240.48   10.70
   1   2  -4  240.88   10.80
  -1  -2   4  240.88   11.20
  -1  -2   4  221.88   11.10
  -1  -2   4  243.88   10.80
  -1  -2   4  237.78   10.80
  -1  -2   4  229.08   10.70
   0   2  -4   37.70    1.80
   0   2  -4   36.90    2.10
   0   2  -4   36.60    2.10
   0   2  -4   36.70    1.80
   0   2  -4   36.60    1.70
   0   2  -4   38.30    1.80
   0  -2   4   36.20    2.10
   0  -2   4   35.30    2.20
   0  -2   4   37.30    1.80
   0  -2   4   37.60    1.80
   0  -2   4   37.40    1.80
   0  -2   4   37.70    1.80
  -1   2  -4  124.59    6.10
  -1   2  -4  128.39    6.30
  -1   2  -4  127.09    5.80
  -1   2  -4  129.89    5.90
  -1   2  -4  131.09    5.80
  -1   2  -4  129.99    5.90
   1  -2   4  129.89    5.90
   1  -2   4  126.49    6.20
   1  -2   4  128.09    5.90
   1  -2   4  120.79    6.30
   1  -2   4  124.89    5.80
   1  -2   4  128.29    5.90
  -2   2  -4  229.68   10.10
  -2   2  -4  229.28   10.10
  -2   2  -4  231.68   10.10
  -2   2  -4  219.58   10.60
  -2   2  -4  222.68   10.40
  -2   2  -4  220.18   10.10
   2  -2   4  207.38   10.50
   2  -2   4  227.18   10.40
   2  -2   4  212.88   10.10
   2  -2   4  228.48   10.20
   2  -2   4  208.88   10.10
   2  -2   4  223.18   10.20
  -3   2  -4   35.20    1.70
  -3   2  -4   34.10    1.70
  -3   2  -4   36.10    2.20
  -3   2  -4   33.30    1.70
  -3   2  -4   33.50    1.70
  -3   2  -4   34.00    1.80
  -3   2  -4   33.80    1.70
   3  -2   4   34.90    1.90
   3  -2   4   33.60    1.90
   3  -2   4   34.70    1.70
   3  -2   4   32.40    2.00
   3  -2   4   34.50    1.80
  -4   2  -4   30.40    2.00
  -4   2  -4   28.10    1.50
  -4   2  -4   31.20    1.60
  -4   2  -4   31.10    1.50
  -4   2  -4   29.10    1.60
  -4   2  -4   29.70    1.50
  -4   2  -4   30.00    1.50
   4  -2   4   30.70    1.80
   4  -2   4   30.30    1.70
   4  -2   4   30.30    1.90
   4  -2   4   29.80    1.90
  -5   2  -4  172.58    8.20
  -5   2  -4  165.18    7.70
  -5   2  -4  165.98    7.70
  -5   2  -4  165.28    7.70
  -5   2  -4  163.78    7.70
  -5   2  -4  165.28    7.70
   5  -2   4  166.88    7.90
   5  -2   4  162.68    7.80
   5  -2   4  159.48    8.10
   5  -2   4  176.88    8.00
  -6   2  -4   12.80    1.40
  -6   2  -4   11.80    0.90
  -6   2  -4   12.60    0.80
  -6   2  -4   12.60    0.90
   6  -2   4   14.30    1.30
   6  -2   4   12.90    1.20
   6  -2   4   11.10    0.90
  -7   2  -4    1.10    0.30
  -7   2  -4    1.10    0.30
  -7   2  -4    1.10    0.60
   7  -2   4    0.50    0.50
   7  -2   4    0.50    0.40
   7  -2   4    0.30    0.70
  -8   2  -4   37.20    2.10
  -8   2  -4   41.00    2.70
  -8   2  -4   36.80    2.00
   8  -2   4   38.20    3.00
   8  -2   4   36.90    2.60
  -9   2  -4    2.10    0.50
  -9   2  -4    1.80    0.40
  -9   2  -4    3.10    0.90
   9  -2   4    1.60    0.80
   9  -2   4    2.20    1.00
 -10   2  -4   -0.40    0.30
 -10   2  -4    0.30    0.30
  10  -2   4   -0.30    0.80
  10  -2   4    0.00    1.10
 -11   2  -4    0.90    0.80
 -11   2  -4    1.00    0.40
  11  -2   4    3.10    1.40
  11  -2   4    0.90    1.00
 -12   2  -4   11.60    1.70
 -12   2  -4   10.10    0.90
  12  -2   4   10.30    2.60
  12   1  -4   11.60    1.10
 -12  -1   4   14.30    1.40
 -12  -1   4   12.50    1.70
  11   1  -4    7.10    0.80
 -11  -1   4    8.80    1.10
 -11  -1   4   10.00    1.50
  10   1  -4    0.50    0.40
  10   1  -4    1.40    0.60
 -10  -1   4    0.60    0.70
 -10  -1   4    0.30    0.40
   9   1  -4   19.90    1.20
  -9  -1   4   20.30    1.90
  -9  -1   4   21.10    1.60
   8   1  -4   14.70    1.70
   8   1  -4   18.80    1.10
  -8  -1   4   21.20    1.80
  -8  -1   4   17.80    1.50
   7   1  -4   54.99    2.70
   7   1  -4   57.39    3.00
  -7  -1   4   52.99    2.70
  -7  -1   4   46.70    3.00
  -7  -1   4   61.29    3.40
  -7  -1   4   57.69    3.10
[truncated: 600,894 more chars]
