# Supplementary material for: Low-Temperature Dynamics at Nano- and Macroscales: Organic Crystal That Exhibits Low-Temperature Molecular Motion and the Thermosalient Effect
Source: Chem Mater. 2025 May 1;37(9):3373–83. doi: 10.1021/acs.chemmater.5c00171 (PMC12079796; doi:10.1021/acs.chemmater.5c00171)
Supplement: Supplementary file 10 — cm5c00171_si_010.cif [file cm5c00171_si_010.cif]

data_publication_text
_publ_requested_journal          'Journal of American Chemical Society'
_publ_contact_author_name        'Braulio Rodr\'iguez-Molina'
_publ_contact_author_email       brodriguez@iquimica.unam.mx
loop_
_publ_author_name
_publ_author_address

"Jos\'e L. Belmonte-V\'azquez" ''
"Durga P. Karothu" ''
"Carl. P. Fleisher" ''
"Dazaet Galicia-Badillo" ''
"Mauricio Maldonado-Dom\'inguez" ''
"Robert Schurko" ''
"Liang Li" ''
"Pance Naumov" ''
"Braulio Rodr\'iguez-Molina" ''
       
data_JB_10c_350Kup_a
 
_audit_creation_method            'SHELXL-2018/3'
_shelx_SHELXL_version_number      '2018/3'
_chemical_name_systematic         ?
_chemical_name_common             ?
_chemical_melting_point           ?
_chemical_formula_moiety          ?
_chemical_formula_sum
 'C28 H20 N2 O S' 
_chemical_formula_weight          432.52

loop_
 _atom_type_symbol
 _atom_type_description
 _atom_type_scat_dispersion_real
 _atom_type_scat_dispersion_imag
 _atom_type_scat_source
 'C'  'C'   0.0034   0.0017
 'XDISP Program in WinGX S.Brennan & P.L.Cowan Rev.Sci.Instrum.63,850 1992'
 'H'  'H'   0.0000   0.0000
 'XDISP Program in WinGX S.Brennan & P.L.Cowan Rev.Sci.Instrum.63,850 1992'
 'N'  'N'   0.0065   0.0035
 'XDISP Program in WinGX S.Brennan & P.L.Cowan Rev.Sci.Instrum.63,850 1992'
 'O'  'O'   0.0115   0.0064
 'XDISP Program in WinGX S.Brennan & P.L.Cowan Rev.Sci.Instrum.63,850 1992'
 'S'  'S'   0.1300   0.1309
 'XDISP Program in WinGX S.Brennan & P.L.Cowan Rev.Sci.Instrum.63,850 1992'
 
_space_group_crystal_system       triclinic
_space_group_IT_number            2
_space_group_name_H-M_alt         'P -1'
_space_group_name_Hall            '-P 1'
 
_shelx_space_group_comment
;
The symmetry employed for this shelxl refinement is uniquely defined
by the following loop, which should always be used as a source of
symmetry information in preference to the above space-group names.
They are only intended as comments.
;
 
loop_
 _space_group_symop_operation_xyz
 'x, y, z'
 '-x, -y, -z'
 
_cell_length_a                    9.1315(10)
_cell_length_b                    11.3726(12)
_cell_length_c                    11.5567(12)
_cell_angle_alpha                 93.363(4)
_cell_angle_beta                  99.391(4)
_cell_angle_gamma                 112.270(4)
_cell_volume                      1086.2(2)
_cell_formula_units_Z             2
_cell_measurement_temperature     350(2)
_cell_measurement_reflns_used     9830    
_cell_measurement_theta_min       2.5229   
_cell_measurement_theta_max       27.8552
 
_exptl_crystal_description        block
_exptl_crystal_colour             colourless
_exptl_crystal_density_meas       ?
_exptl_crystal_density_method     ?
_exptl_crystal_density_diffrn     1.322          
_exptl_crystal_F_000              452
_exptl_transmission_factor_min    ?
_exptl_transmission_factor_max    ?
_exptl_crystal_size_max           0.230
_exptl_crystal_size_mid           0.090
_exptl_crystal_size_min           0.080
_exptl_absorpt_coefficient_mu     0.182
_shelx_estimated_absorpt_T_min    0.959
_shelx_estimated_absorpt_T_max    0.986
_exptl_absorpt_correction_type    multi-scan
_exptl_absorpt_correction_T_min   0.829
_exptl_absorpt_correction_T_max   0.986
_exptl_absorpt_process_details    'SADABS 2016/2 Bruker AXS Madison WI USA'
_exptl_absorpt_special_details    ?
_diffrn_ambient_temperature       350(2)
_diffrn_radiation_wavelength      0.7288
_diffrn_radiation_type            synchrotron
_diffrn_source                    'Advanced Light Source beamline 12.2.1'
_diffrn_measurement_device_type   'Bruker D8 with PHOTONII detector' 
_diffrn_measurement_method        '\w/\q shutterless scans'
_diffrn_detector_area_resol_mean  7.39
_diffrn_reflns_number             29456
_diffrn_reflns_av_unetI/netI      0.0264
_diffrn_reflns_av_R_equivalents   0.0382
_diffrn_reflns_limit_h_min        -11
_diffrn_reflns_limit_h_max        11
_diffrn_reflns_limit_k_min        -14
_diffrn_reflns_limit_k_max        14
_diffrn_reflns_limit_l_min        -14
_diffrn_reflns_limit_l_max        14
_diffrn_reflns_theta_min          1.848
_diffrn_reflns_theta_max          27.924
_diffrn_reflns_theta_full         25.930
_diffrn_measured_fraction_theta_max   0.996
_diffrn_measured_fraction_theta_full  1.000
_diffrn_reflns_Laue_measured_fraction_max    0.996
_diffrn_reflns_Laue_measured_fraction_full   1.000
_diffrn_reflns_point_group_measured_fraction_max   0.996
_diffrn_reflns_point_group_measured_fraction_full  1.000
_reflns_number_total              4808
_reflns_number_gt                 3826
_reflns_threshold_expression      'I > 2\s(I)'
_reflns_Friedel_coverage          0.000
_reflns_Friedel_fraction_max      .
_reflns_Friedel_fraction_full     .
 
_reflns_special_details
;
 Reflections were merged by SHELXL according to the crystal
 class for the calculation of statistics and refinement.
 
 _reflns_Friedel_fraction is defined as the number of unique
 Friedel pairs measured divided by the number that would be
 possible theoretically, ignoring centric projections and
 systematic absences.
;
 
_computing_data_collection        'Bruker APEX 3'
_computing_cell_refinement        'Bruker SAINT v8.40a'
_computing_data_reduction         'Bruker SAINT v8.40a'
_computing_structure_solution     'SHELXT 2014/5 (Sheldrick, 2014)'
_computing_structure_refinement 'SHELXL-2018/3 (Sheldrick, 2018)'
_computing_molecular_graphics     'Bruker SHELXTL'
_computing_publication_material   'Bruker SHELXTL & local programs'
_refine_special_details           
;
 All non-hydrogen atoms were refined anisotropically. Hydrogen atoms
 were found in the difference map constrained and refined with a
 riding model. 
;
_vrf_PLAT230_JB_10c_350Kup_a
;
PROBLEM: Hirshfeld Test Diff for    C4       --C5       .        8.0 s.u.  
RESPONSE: This reflects the thermal motion in the system. 
;
_refine_ls_structure_factor_coef  Fsqd
_refine_ls_matrix_type            full
_refine_ls_weighting_scheme       calc
_refine_ls_weighting_details
'w=1/[\s^2^(Fo^2^)+(0.0634P)^2^+0.2129P] where P=(Fo^2^+2Fc^2^)/3'
_atom_sites_solution_primary      'Dual space'
_atom_sites_solution_secondary    difmap
_atom_sites_solution_hydrogens    geom
_refine_ls_hydrogen_treatment     constr
_refine_ls_extinction_method      none
_refine_ls_extinction_coef        .
_refine_ls_number_reflns          4808
_refine_ls_number_parameters      290
_refine_ls_number_restraints      0
_refine_ls_R_factor_all           0.0579
_refine_ls_R_factor_gt            0.0471
_refine_ls_wR_factor_ref          0.1394
_refine_ls_wR_factor_gt           0.1298
_refine_ls_goodness_of_fit_ref    1.066
_refine_ls_restrained_S_all       1.066
_refine_ls_shift/su_max           0.001
_refine_ls_shift/su_mean          0.000
 
loop_
 _atom_site_label
 _atom_site_type_symbol
 _atom_site_fract_x
 _atom_site_fract_y
 _atom_site_fract_z
 _atom_site_U_iso_or_equiv
 _atom_site_adp_type
 _atom_site_occupancy
 _atom_site_site_symmetry_order  
 _atom_site_calc_flag
 _atom_site_refinement_flags_posn
 _atom_site_refinement_flags_adp
 _atom_site_refinement_flags_occupancy
 _atom_site_disorder_assembly
 _atom_site_disorder_group
C1 C 0.3336(2) 0.09629(17) 0.29910(16) 0.0720(5) Uani 1 1 d . . . . .
C2 C 0.4470(3) 0.0753(2) 0.2448(2) 0.0852(6) Uani 1 1 d . . . . .
H2A H 0.557068 0.118143 0.275330 0.102 Uiso 1 1 calc R U . . .
C3 C 0.3903(3) -0.0121(2) 0.1432(2) 0.0977(7) Uani 1 1 d . . . . .
H3A H 0.463408 -0.028901 0.104643 0.117 Uiso 1 1 calc R U . . .
C4 C 0.2250(4) -0.0755(2) 0.0974(2) 0.1089(9) Uani 1 1 d . . . . .
H4A H 0.190072 -0.133957 0.028916 0.131 Uiso 1 1 calc R U . . .
C5 C 0.1135(3) -0.0534(2) 0.1510(2) 0.0967(7) Uani 1 1 d . . . . .
H5A H 0.003802 -0.095972 0.119188 0.116 Uiso 1 1 calc R U . . .
C6 C 0.1658(2) 0.03358(17) 0.25377(18) 0.0763(5) Uani 1 1 d . . . . .
C7 C 0.0862(2) 0.07944(17) 0.33211(18) 0.0752(5) Uani 1 1 d . . . . .
C8 C -0.0755(3) 0.0547(2) 0.3371(2) 0.0946(7) Uani 1 1 d . . . . .
H8A H -0.159114 -0.002352 0.278661 0.113 Uiso 1 1 calc R U . . .
C9 C -0.1085(3) 0.1156(3) 0.4288(3) 0.1008(8) Uani 1 1 d . . . . .
H9A H -0.215441 0.098431 0.432760 0.121 Uiso 1 1 calc R U . . .
C10 C 0.0138(3) 0.2021(3) 0.5158(2) 0.0960(7) Uani 1 1 d . . . . .
H10A H -0.012253 0.242357 0.577001 0.115 Uiso 1 1 calc R U . . .
C11 C 0.1732(3) 0.2297(2) 0.5134(2) 0.0857(6) Uani 1 1 d . . . . .
H11A H 0.255579 0.288358 0.571577 0.103 Uiso 1 1 calc R U . . .
C12 C 0.2072(2) 0.16736(18) 0.42172(17) 0.0726(5) Uani 1 1 d . . . . .
N1 N 0.35708(19) 0.17746(16) 0.40086(14) 0.0757(4) Uani 1 1 d . . . . .
C13 C 0.5076(2) 0.24881(18) 0.48061(16) 0.0706(5) Uani 1 1 d . . . . .
C14 C 0.6136(3) 0.3609(3) 0.4562(2) 0.1317(13) Uani 1 1 d . . . . .
H14A H 0.589733 0.391014 0.385409 0.158 Uiso 1 1 calc R U . . .
C15 C 0.7562(3) 0.4308(3) 0.5348(2) 0.1301(12) Uani 1 1 d . . . . .
H15A H 0.826941 0.507195 0.515710 0.156 Uiso 1 1 calc R U . . .
C16 C 0.7969(2) 0.39089(16) 0.64039(15) 0.0638(4) Uani 1 1 d . . . . .
C17 C 0.6925(2) 0.2754(2) 0.66078(19) 0.0870(6) Uani 1 1 d . . . . .
H17A H 0.717935 0.242949 0.729747 0.104 Uiso 1 1 calc R U . . .
C18 C 0.5496(2) 0.2050(2) 0.5819(2) 0.0889(7) Uani 1 1 d . . . . .
H18A H 0.481244 0.126329 0.598663 0.107 Uiso 1 1 calc R U . . .
C19 C 0.9476(2) 0.46818(17) 0.72372(15) 0.0650(4) Uani 1 1 d . . . . .
C20 C 1.0508(3) 0.5901(2) 0.7213(2) 0.0947(7) Uani 1 1 d . . . . .
H20A H 1.032343 0.636387 0.660922 0.114 Uiso 1 1 calc R U . . .
N2 N 1.1825(2) 0.64204(18) 0.81100(17) 0.0955(6) Uani 1 1 d . . . . .
C21 C 1.1843(2) 0.56034(17) 0.88503(16) 0.0648(4) Uani 1 1 d . . . . .
S1 S 1.02010(5) 0.41569(4) 0.84802(4) 0.06533(16) Uani 1 1 d . . . . .
C22 C 1.3186(2) 0.59260(18) 0.98634(16) 0.0665(4) Uani 1 1 d . . . . .
C23 C 1.4475(2) 0.7111(2) 0.9976(2) 0.0848(6) Uani 1 1 d . . . . .
H23A H 1.442018 0.767957 0.944030 0.102 Uiso 1 1 calc R U . . .
C24 C 1.5818(3) 0.7458(3) 1.0854(2) 0.1043(8) Uani 1 1 d . . . . .
H24A H 1.666212 0.825413 1.091604 0.125 Uiso 1 1 calc R U . . .
C25 C 1.5907(3) 0.6626(3) 1.1637(2) 0.1094(9) Uani 1 1 d . . . . .
H25A H 1.682840 0.685317 1.222539 0.131 Uiso 1 1 calc R U . . .
C26 C 1.4655(3) 0.5457(3) 1.15712(19) 0.0988(7) Uani 1 1 d . . . . .
H26A H 1.472671 0.490349 1.211796 0.119 Uiso 1 1 calc R U . . .
C27 C 1.3280(2) 0.5103(2) 1.06860(17) 0.0753(5) Uani 1 1 d . . . . .
O1 O 1.19764(19) 0.39643(15) 1.05479(13) 0.0886(4) Uani 1 1 d . . . . .
C28 C 1.1994(4) 0.3057(3) 1.1339(2) 0.1134(9) Uani 1 1 d . . . . .
H28A H 1.098071 0.232923 1.115215 0.170 Uiso 1 1 calc R U . . .
H28B H 1.216020 0.344423 1.213639 0.170 Uiso 1 1 calc R U . . .
H28C H 1.285336 0.278564 1.126378 0.170 Uiso 1 1 calc R U . . .
 
loop_
 _atom_site_aniso_label
 _atom_site_aniso_U_11
 _atom_site_aniso_U_22
 _atom_site_aniso_U_33
 _atom_site_aniso_U_23
 _atom_site_aniso_U_13
 _atom_site_aniso_U_12
C1 0.0773(12) 0.0608(10) 0.0645(10) 0.0148(8) -0.0032(9) 0.0187(9)
C2 0.0880(14) 0.0789(13) 0.0787(13) 0.0181(10) 0.0054(11) 0.0255(11)
C3 0.121(2) 0.0812(14) 0.0882(15) 0.0130(12) 0.0205(14) 0.0371(14)
C4 0.139(2) 0.0731(14) 0.0858(16) -0.0045(11) -0.0046(16) 0.0231(15)
C5 0.1004(17) 0.0663(12) 0.0936(16) 0.0005(11) -0.0133(13) 0.0148(12)
C6 0.0779(12) 0.0535(9) 0.0744(11) 0.0150(8) -0.0114(9) 0.0105(8)
C7 0.0682(11) 0.0582(10) 0.0820(12) 0.0219(9) -0.0068(9) 0.0131(8)
C8 0.0675(12) 0.0733(13) 0.1188(19) 0.0240(13) -0.0100(12) 0.0112(10)
C9 0.0806(15) 0.0919(16) 0.131(2) 0.0368(16) 0.0165(15) 0.0342(13)
C10 0.0955(17) 0.0981(16) 0.1055(17) 0.0340(14) 0.0225(14) 0.0467(14)
C11 0.0837(14) 0.0895(14) 0.0774(13) 0.0153(11) 0.0022(10) 0.0319(11)
C12 0.0667(11) 0.0687(10) 0.0700(11) 0.0202(9) -0.0044(8) 0.0188(8)
N1 0.0644(9) 0.0815(10) 0.0642(9) 0.0050(8) -0.0078(7) 0.0191(8)
C13 0.0626(10) 0.0729(11) 0.0622(10) 0.0083(8) -0.0052(8) 0.0184(8)
C14 0.114(2) 0.1107(18) 0.1016(18) 0.0557(15) -0.0435(15) -0.0113(15)
C15 0.1096(19) 0.0994(17) 0.1082(18) 0.0552(15) -0.0408(15) -0.0194(14)
C16 0.0610(9) 0.0632(9) 0.0592(9) 0.0127(7) 0.0011(7) 0.0195(8)
C17 0.0718(12) 0.0806(13) 0.0801(12) 0.0330(10) -0.0136(9) 0.0072(10)
C18 0.0701(12) 0.0772(12) 0.0877(14) 0.0294(10) -0.0129(10) 0.0031(9)
C19 0.0613(9) 0.0638(10) 0.0606(9) 0.0139(7) 0.0017(7) 0.0179(8)
C20 0.0830(13) 0.0805(13) 0.0859(14) 0.0366(11) -0.0144(11) 0.0034(10)
N2 0.0782(11) 0.0763(10) 0.0939(12) 0.0307(9) -0.0153(9) -0.0008(8)
C21 0.0586(9) 0.0612(9) 0.0646(10) 0.0087(8) 0.0023(7) 0.0167(7)
S1 0.0639(3) 0.0573(2) 0.0621(3) 0.01240(18) -0.00263(19) 0.01539(19)
C22 0.0606(10) 0.0717(10) 0.0616(10) -0.0021(8) 0.0004(8) 0.0264(8)
C23 0.0710(12) 0.0798(13) 0.0843(13) -0.0092(10) -0.0021(10) 0.0186(10)
C24 0.0739(14) 0.1141(19) 0.0939(17) -0.0280(15) -0.0119(12) 0.0208(13)
C25 0.0776(15) 0.155(3) 0.0774(15) -0.0313(16) -0.0204(12) 0.0471(17)
C26 0.0983(17) 0.141(2) 0.0643(12) 0.0019(13) -0.0073(11) 0.0659(17)
C27 0.0748(12) 0.0910(14) 0.0613(10) -0.0006(9) 0.0014(9) 0.0405(11)
O1 0.0971(10) 0.0920(10) 0.0761(9) 0.0299(7) 0.0023(7) 0.0400(9)
C28 0.147(2) 0.120(2) 0.0916(17) 0.0473(15) 0.0196(16) 0.0690(19)
 
_geom_special_details
;
 All esds (except the esd in the dihedral angle between two l.s. planes)
 are estimated using the full covariance matrix.  The cell esds are taken
 into account individually in the estimation of esds in distances, angles
 and torsion angles; correlations between esds in cell parameters are only
 used when they are defined by crystal symmetry.  An approximate (isotropic)
 treatment of cell esds is used for estimating esds involving l.s. planes.
;
 
loop_
 _geom_bond_atom_site_label_1
 _geom_bond_atom_site_label_2
 _geom_bond_distance
 _geom_bond_site_symmetry_2
 _geom_bond_publ_flag
C1 C2 1.381(3) . ?
C1 N1 1.386(3) . ?
C1 C6 1.413(3) . ?
C2 C3 1.382(3) . ?
C2 H2A 0.9300 . ?
C3 C4 1.395(4) . ?
C3 H3A 0.9300 . ?
C4 C5 1.366(4) . ?
C4 H4A 0.9300 . ?
C5 C6 1.391(3) . ?
C5 H5A 0.9300 . ?
C6 C7 1.438(3) . ?
C7 C12 1.400(3) . ?
C7 C8 1.407(3) . ?
C8 C9 1.367(4) . ?
C8 H8A 0.9300 . ?
C9 C10 1.383(4) . ?
C9 H9A 0.9300 . ?
C10 C11 1.374(3) . ?
C10 H10A 0.9300 . ?
C11 C12 1.381(3) . ?
C11 H11A 0.9300 . ?
C12 N1 1.391(3) . ?
N1 C13 1.432(2) . ?
C13 C18 1.353(3) . ?
C13 C14 1.355(3) . ?
C14 C15 1.378(3) . ?
C14 H14A 0.9300 . ?
C15 C16 1.370(3) . ?
C15 H15A 0.9300 . ?
C16 C17 1.360(3) . ?
C16 C19 1.465(2) . ?
C17 C18 1.381(3) . ?
C17 H17A 0.9300 . ?
C18 H18A 0.9300 . ?
C19 C20 1.354(3) . ?
C19 S1 1.7170(17) . ?
C20 N2 1.361(3) . ?
C20 H20A 0.9300 . ?
N2 C21 1.302(2) . ?
C21 C22 1.466(2) . ?
C21 S1 1.7250(17) . ?
C22 C27 1.388(3) . ?
C22 C23 1.395(3) . ?
C23 C24 1.367(3) . ?
C23 H23A 0.9300 . ?
C24 C25 1.362(4) . ?
C24 H24A 0.9300 . ?
C25 C26 1.374(4) . ?
C25 H25A 0.9300 . ?
C26 C27 1.391(3) . ?
C26 H26A 0.9300 . ?
C27 O1 1.365(3) . ?
O1 C28 1.421(3) . ?
C28 H28A 0.9600 . ?
C28 H28B 0.9600 . ?
C28 H28C 0.9600 . ?
 
loop_
 _geom_angle_atom_site_label_1
 _geom_angle_atom_site_label_2
 _geom_angle_atom_site_label_3
 _geom_angle
 _geom_angle_site_symmetry_1
 _geom_angle_site_symmetry_3
 _geom_angle_publ_flag
C2 C1 N1 129.06(18) . . ?
C2 C1 C6 122.5(2) . . ?
N1 C1 C6 108.43(19) . . ?
C1 C2 C3 117.2(2) . . ?
C1 C2 H2A 121.4 . . ?
C3 C2 H2A 121.4 . . ?
C2 C3 C4 121.1(3) . . ?
C2 C3 H3A 119.4 . . ?
C4 C3 H3A 119.4 . . ?
C5 C4 C3 121.3(2) . . ?
C5 C4 H4A 119.3 . . ?
C3 C4 H4A 119.3 . . ?
C4 C5 C6 119.3(2) . . ?
C4 C5 H5A 120.3 . . ?
C6 C5 H5A 120.3 . . ?
C5 C6 C1 118.5(2) . . ?
C5 C6 C7 134.5(2) . . ?
C1 C6 C7 106.95(17) . . ?
C12 C7 C8 117.9(2) . . ?
C12 C7 C6 106.95(18) . . ?
C8 C7 C6 135.1(2) . . ?
C9 C8 C7 119.3(2) . . ?
C9 C8 H8A 120.4 . . ?
C7 C8 H8A 120.4 . . ?
C8 C9 C10 121.4(2) . . ?
C8 C9 H9A 119.3 . . ?
C10 C9 H9A 119.3 . . ?
C11 C10 C9 121.0(3) . . ?
C11 C10 H10A 119.5 . . ?
C9 C10 H10A 119.5 . . ?
C10 C11 C12 117.8(2) . . ?
C10 C11 H11A 121.1 . . ?
C12 C11 H11A 121.1 . . ?
C11 C12 N1 128.60(18) . . ?
C11 C12 C7 122.5(2) . . ?
N1 C12 C7 108.88(19) . . ?
C1 N1 C12 108.79(16) . . ?
C1 N1 C13 126.42(17) . . ?
C12 N1 C13 124.39(17) . . ?
C18 C13 C14 117.95(18) . . ?
C18 C13 N1 120.87(17) . . ?
C14 C13 N1 121.18(17) . . ?
C13 C14 C15 120.8(2) . . ?
C13 C14 H14A 119.6 . . ?
C15 C14 H14A 119.6 . . ?
C16 C15 C14 121.9(2) . . ?
C16 C15 H15A 119.1 . . ?
C14 C15 H15A 119.1 . . ?
C17 C16 C15 116.31(17) . . ?
C17 C16 C19 122.76(16) . . ?
C15 C16 C19 120.90(17) . . ?
C16 C17 C18 121.83(18) . . ?
C16 C17 H17A 119.1 . . ?
C18 C17 H17A 119.1 . . ?
C13 C18 C17 121.04(19) . . ?
C13 C18 H18A 119.5 . . ?
C17 C18 H18A 119.5 . . ?
C20 C19 C16 128.43(16) . . ?
C20 C19 S1 107.89(13) . . ?
C16 C19 S1 123.65(13) . . ?
C19 C20 N2 117.24(18) . . ?
C19 C20 H20A 121.4 . . ?
N2 C20 H20A 121.4 . . ?
C21 N2 C20 110.92(17) . . ?
N2 C21 C22 120.92(17) . . ?
N2 C21 S1 113.36(14) . . ?
C22 C21 S1 125.70(14) . . ?
C19 S1 C21 90.58(8) . . ?
C27 C22 C23 118.22(18) . . ?
C27 C22 C21 123.91(17) . . ?
C23 C22 C21 117.81(18) . . ?
C24 C23 C22 121.6(2) . . ?
C24 C23 H23A 119.2 . . ?
C22 C23 H23A 119.2 . . ?
C25 C24 C23 119.4(3) . . ?
C25 C24 H24A 120.3 . . ?
C23 C24 H24A 120.3 . . ?
C24 C25 C26 120.9(2) . . ?
C24 C25 H25A 119.5 . . ?
C26 C25 H25A 119.5 . . ?
C25 C26 C27 120.0(3) . . ?
C25 C26 H26A 120.0 . . ?
C27 C26 H26A 120.0 . . ?
O1 C27 C22 115.93(16) . . ?
O1 C27 C26 124.2(2) . . ?
C22 C27 C26 119.8(2) . . ?
C27 O1 C28 119.35(19) . . ?
O1 C28 H28A 109.5 . . ?
O1 C28 H28B 109.5 . . ?
H28A C28 H28B 109.5 . . ?
O1 C28 H28C 109.5 . . ?
H28A C28 H28C 109.5 . . ?
H28B C28 H28C 109.5 . . ?
 
loop_
 _geom_torsion_atom_site_label_1
 _geom_torsion_atom_site_label_2
 _geom_torsion_atom_site_label_3
 _geom_torsion_atom_site_label_4
 _geom_torsion
 _geom_torsion_site_symmetry_1
 _geom_torsion_site_symmetry_2
 _geom_torsion_site_symmetry_3
 _geom_torsion_site_symmetry_4
 _geom_torsion_publ_flag
N1 C1 C2 C3 179.83(19) . . . . ?
C6 C1 C2 C3 -0.8(3) . . . . ?
C1 C2 C3 C4 0.4(3) . . . . ?
C2 C3 C4 C5 0.1(4) . . . . ?
C3 C4 C5 C6 -0.4(4) . . . . ?
C4 C5 C6 C1 0.0(3) . . . . ?
C4 C5 C6 C7 -179.8(2) . . . . ?
C2 C1 C6 C5 0.5(3) . . . . ?
N1 C1 C6 C5 -179.94(17) . . . . ?
C2 C1 C6 C7 -179.56(17) . . . . ?
N1 C1 C6 C7 0.0(2) . . . . ?
C5 C6 C7 C12 179.7(2) . . . . ?
C1 C6 C7 C12 -0.2(2) . . . . ?
C5 C6 C7 C8 0.5(4) . . . . ?
C1 C6 C7 C8 -179.4(2) . . . . ?
C12 C7 C8 C9 -0.7(3) . . . . ?
C6 C7 C8 C9 178.4(2) . . . . ?
C7 C8 C9 C10 0.9(4) . . . . ?
C8 C9 C10 C11 -0.3(4) . . . . ?
C9 C10 C11 C12 -0.5(3) . . . . ?
C10 C11 C12 N1 -179.06(19) . . . . ?
C10 C11 C12 C7 0.6(3) . . . . ?
C8 C7 C12 C11 0.0(3) . . . . ?
C6 C7 C12 C11 -179.42(18) . . . . ?
C8 C7 C12 N1 179.71(16) . . . . ?
C6 C7 C12 N1 0.3(2) . . . . ?
C2 C1 N1 C12 179.73(18) . . . . ?
C6 C1 N1 C12 0.3(2) . . . . ?
C2 C1 N1 C13 -7.3(3) . . . . ?
C6 C1 N1 C13 173.20(17) . . . . ?
C11 C12 N1 C1 179.36(19) . . . . ?
C7 C12 N1 C1 -0.4(2) . . . . ?
C11 C12 N1 C13 6.2(3) . . . . ?
C7 C12 N1 C13 -173.49(17) . . . . ?
C1 N1 C13 C18 -98.5(3) . . . . ?
C12 N1 C13 C18 73.4(3) . . . . ?
C1 N1 C13 C14 80.4(3) . . . . ?
C12 N1 C13 C14 -107.7(3) . . . . ?
C18 C13 C14 C15 -2.9(5) . . . . ?
N1 C13 C14 C15 178.2(3) . . . . ?
C13 C14 C15 C16 -0.2(6) . . . . ?
C14 C15 C16 C17 3.1(5) . . . . ?
C14 C15 C16 C19 -178.7(3) . . . . ?
C15 C16 C17 C18 -2.9(4) . . . . ?
C19 C16 C17 C18 178.9(2) . . . . ?
C14 C13 C18 C17 3.1(4) . . . . ?
N1 C13 C18 C17 -178.0(2) . . . . ?
C16 C17 C18 C13 -0.2(4) . . . . ?
C17 C16 C19 C20 -170.9(2) . . . . ?
C15 C16 C19 C20 11.0(4) . . . . ?
C17 C16 C19 S1 7.0(3) . . . . ?
C15 C16 C19 S1 -171.1(2) . . . . ?
C16 C19 C20 N2 178.8(2) . . . . ?
S1 C19 C20 N2 0.6(3) . . . . ?
C19 C20 N2 C21 0.3(4) . . . . ?
C20 N2 C21 C22 177.3(2) . . . . ?
C20 N2 C21 S1 -1.0(3) . . . . ?
C20 C19 S1 C21 -0.98(18) . . . . ?
C16 C19 S1 C21 -179.29(17) . . . . ?
N2 C21 S1 C19 1.21(18) . . . . ?
C22 C21 S1 C19 -177.03(17) . . . . ?
N2 C21 C22 C27 179.9(2) . . . . ?
S1 C21 C22 C27 -2.0(3) . . . . ?
N2 C21 C22 C23 -2.9(3) . . . . ?
S1 C21 C22 C23 175.22(15) . . . . ?
C27 C22 C23 C24 1.2(3) . . . . ?
C21 C22 C23 C24 -176.1(2) . . . . ?
C22 C23 C24 C25 0.3(4) . . . . ?
C23 C24 C25 C26 -1.3(4) . . . . ?
C24 C25 C26 C27 0.8(4) . . . . ?
C23 C22 C27 O1 179.00(17) . . . . ?
C21 C22 C27 O1 -3.8(3) . . . . ?
C23 C22 C27 C26 -1.8(3) . . . . ?
C21 C22 C27 C26 175.45(18) . . . . ?
C25 C26 C27 O1 180.0(2) . . . . ?
C25 C26 C27 C22 0.8(3) . . . . ?
C22 C27 O1 C28 178.6(2) . . . . ?
C26 C27 O1 C28 -0.6(3) . . . . ?
 
_refine_diff_density_max    0.301
_refine_diff_density_min   -0.300
_refine_diff_density_rms    0.035

_shelx_res_file
;
TITL JB_10c_350Kup_a.res in P-1
    JB_10c_350Kup_a.res
    created by SHELXL-2018/3 at 16:43:31 on 25-May-2023
REM Old TITL JB_10c_350Kup in P-1

REM SHELXT solution in P-1
REM R1 0.210,  Rweak 0.010,  Alpha 0.074,  Orientation as input
REM Formula found by SHELXT:  C26 N4 O S

CELL  0.7288   9.1315  11.3726  11.5567   93.363   99.391  112.270
ZERR   2.000   0.0010   0.0012   0.0012    0.004    0.004    0.004
LATT  1
SFAC C H N O S
DISP    C     0.00337    0.00172        11.92
DISP    H     0.00000    0.00000         0.67
DISP    N     0.00654    0.00351        20.58
DISP    O     0.01151    0.00644        34.18
DISP    S     0.12997    0.13093       564.08
UNIT 56 40 4 2 2

ACTA

TEMP 77
SIZE 0.230 0.090 0.080

REM Colourless Block sample cut from block

L.S. 10
BOND $H
CONF
FMAP 2
PLAN 20

WGHT    0.063400    0.212900
FVAR       0.76055
C1    1    0.333589    0.096287    0.299101    11.00000    0.07730    0.06077 =
         0.06452    0.01484   -0.00323    0.01866
C2    1    0.447016    0.075276    0.244783    11.00000    0.08797    0.07890 =
         0.07871    0.01806    0.00542    0.02550
AFIX  43
H2A   2    0.557068    0.118143    0.275330    11.00000   -1.20000
AFIX   0
C3    1    0.390253   -0.012077    0.143159    11.00000    0.12122    0.08124 =
         0.08820    0.01304    0.02054    0.03709
AFIX  43
H3A   2    0.463408   -0.028901    0.104643    11.00000   -1.20000
AFIX   0
C4    1    0.225015   -0.075469    0.097357    11.00000    0.13872    0.07312 =
         0.08582   -0.00454   -0.00461    0.02307
AFIX  43
H4A   2    0.190072   -0.133957    0.028916    11.00000   -1.20000
AFIX   0
C5    1    0.113529   -0.053353    0.151021    11.00000    0.10038    0.06629 =
         0.09358    0.00049   -0.01333    0.01477
AFIX  43
H5A   2    0.003802   -0.095972    0.119188    11.00000   -1.20000
AFIX   0
C6    1    0.165835    0.033577    0.253772    11.00000    0.07789    0.05352 =
         0.07437    0.01498   -0.01142    0.01053
C7    1    0.086185    0.079441    0.332105    11.00000    0.06822    0.05821 =
         0.08196    0.02189   -0.00685    0.01315
C8    1   -0.075538    0.054742    0.337099    11.00000    0.06750    0.07332 =
         0.11876    0.02403   -0.00999    0.01125
AFIX  43
H8A   2   -0.159114   -0.002352    0.278661    11.00000   -1.20000
AFIX   0
C9    1   -0.108497    0.115603    0.428819    11.00000    0.08058    0.09195 =
         0.13121    0.03679    0.01649    0.03420
AFIX  43
H9A   2   -0.215441    0.098431    0.432760    11.00000   -1.20000
AFIX   0
C10   1    0.013818    0.202145    0.515841    11.00000    0.09552    0.09814 =
         0.10546    0.03395    0.02247    0.04666
AFIX  43
H10A  2   -0.012253    0.242357    0.577001    11.00000   -1.20000
AFIX   0
C11   1    0.173235    0.229674    0.513396    11.00000    0.08369    0.08953 =
         0.07739    0.01527    0.00221    0.03192
AFIX  43
H11A  2    0.255579    0.288358    0.571577    11.00000   -1.20000
AFIX   0
C12   1    0.207224    0.167361    0.421724    11.00000    0.06670    0.06873 =
         0.06997    0.02017   -0.00444    0.01881
N1    3    0.357078    0.177465    0.400862    11.00000    0.06436    0.08153 =
         0.06421    0.00503   -0.00780    0.01910
C13   1    0.507647    0.248809    0.480605    11.00000    0.06256    0.07293 =
         0.06224    0.00826   -0.00518    0.01838
C14   1    0.613605    0.360892    0.456169    11.00000    0.11371    0.11068 =
         0.10158    0.05573   -0.04347   -0.01129
AFIX  43
H14A  2    0.589733    0.391014    0.385409    11.00000   -1.20000
AFIX   0
C15   1    0.756238    0.430769    0.534834    11.00000    0.10963    0.09943 =
         0.10818    0.05516   -0.04084   -0.01942
AFIX  43
H15A  2    0.826941    0.507195    0.515710    11.00000   -1.20000
AFIX   0
C16   1    0.796870    0.390895    0.640386    11.00000    0.06102    0.06320 =
         0.05923    0.01269    0.00105    0.01947
C17   1    0.692457    0.275419    0.660779    11.00000    0.07179    0.08062 =
         0.08015    0.03300   -0.01361    0.00723
AFIX  43
H17A  2    0.717935    0.242949    0.729747    11.00000   -1.20000
AFIX   0
C18   1    0.549636    0.205038    0.581903    11.00000    0.07010    0.07717 =
         0.08775    0.02938   -0.01285    0.00314
AFIX  43
H18A  2    0.481244    0.126329    0.598663    11.00000   -1.20000
AFIX   0
C19   1    0.947612    0.468185    0.723720    11.00000    0.06127    0.06380 =
         0.06060    0.01387    0.00169    0.01790
C20   1    1.050751    0.590074    0.721324    11.00000    0.08299    0.08054 =
         0.08593    0.03656   -0.01440    0.00337
AFIX  43
H20A  2    1.032343    0.636387    0.660922    11.00000   -1.20000
AFIX   0
N2    3    1.182533    0.642045    0.810997    11.00000    0.07822    0.07634 =
         0.09390    0.03066   -0.01532   -0.00081
C21   1    1.184278    0.560338    0.885026    11.00000    0.05857    0.06122 =
         0.06458    0.00870    0.00230    0.01671
S1    5    1.020101    0.415685    0.848020    11.00000    0.06389    0.05726 =
         0.06206    0.01240   -0.00263    0.01539
C22   1    1.318568    0.592604    0.986339    11.00000    0.06065    0.07169 =
         0.06162   -0.00208    0.00042    0.02640
C23   1    1.447527    0.711128    0.997599    11.00000    0.07101    0.07984 =
         0.08434   -0.00919   -0.00212    0.01862
AFIX  43
H23A  2    1.442018    0.767957    0.944030    11.00000   -1.20000
AFIX   0
C24   1    1.581758    0.745790    1.085406    11.00000    0.07390    0.11413 =
         0.09394   -0.02804   -0.01194    0.02083
AFIX  43
H24A  2    1.666212    0.825413    1.091604    11.00000   -1.20000
AFIX   0
C25   1    1.590679    0.662644    1.163732    11.00000    0.07760    0.15494 =
         0.07736   -0.03126   -0.02040    0.04712
AFIX  43
H25A  2    1.682840    0.685317    1.222539    11.00000   -1.20000
AFIX   0
C26   1    1.465471    0.545737    1.157121    11.00000    0.09829    0.14067 =
         0.06426    0.00188   -0.00727    0.06595
AFIX  43
H26A  2    1.472671    0.490349    1.211796    11.00000   -1.20000
AFIX   0
C27   1    1.327957    0.510295    1.068602    11.00000    0.07477    0.09099 =
         0.06127   -0.00057    0.00139    0.04051
O1    4    1.197635    0.396431    1.054790    11.00000    0.09707    0.09196 =
         0.07608    0.02994    0.00225    0.03995
C28   1    1.199409    0.305729    1.133923    11.00000    0.14673    0.11955 =
         0.09160    0.04732    0.01964    0.06895
AFIX 137
H28A  2    1.098071    0.232923    1.115215    11.00000   -1.50000
H28B  2    1.216020    0.344423    1.213639    11.00000   -1.50000
H28C  2    1.285336    0.278564    1.126378    11.00000   -1.50000

AFIX   0
HKLF 4


REM  JB_10c_350Kup_a.res in P-1
REM wR2 = 0.139408, GooF = S = 1.06586, Restrained GooF = 1.06586 for all data
REM R1 = 0.047054 for 3826 Fo > 4sig(Fo) and 0.057855 for all 4808 data
REM 290 parameters refined using 0 restraints

END

WGHT      0.0634      0.2129

REM Highest difference peak  0.301,  deepest hole -0.300,  1-sigma level  0.035
Q1    1   0.5416  0.3812  0.5053  11.00000  0.05    0.30
Q2    1   0.6800  0.4474  0.5817  11.00000  0.05    0.27
Q3    1   1.2320  0.5952  0.7636  11.00000  0.05    0.19
Q4    1   0.7870  0.5595  0.5650  11.00000  0.05    0.17
Q5    1   1.5499  0.5898  1.2012  11.00000  0.05    0.17
Q6    1   1.0948  0.5341  0.6733  11.00000  0.05    0.17
Q7    1   0.5352  0.4401  0.4173  11.00000  0.05    0.15
Q8    1   1.0010  0.6724  0.6994  11.00000  0.05    0.14
Q9    1   0.8741  0.4847  0.4770  11.00000  0.05    0.14
Q10   1   0.6317  0.3652  0.3527  11.00000  0.05    0.14
Q11   1   1.3116  0.5421  1.0230  11.00000  0.05    0.14
Q12   1   0.9768  0.4422  0.7759  11.00000  0.05    0.14
Q13   1   1.0098  0.4963  0.7017  11.00000  0.05    0.14
Q14   1   0.7697  0.2029  0.6819  11.00000  0.05    0.13
Q15   1   1.2592  0.4453  1.0799  11.00000  0.05    0.13
Q16   1   1.3929  0.5412  1.1071  11.00000  0.05    0.13
Q17   1   0.5213  0.0862  0.5308  11.00000  0.05    0.13
Q18   1   0.5660  0.1991  0.5147  11.00000  0.05    0.13
Q19   1   0.4313  0.1517  0.6401  11.00000  0.05    0.12
Q20   1   0.7705  0.3205  0.6202  11.00000  0.05    0.11
;
_shelx_res_checksum   96964

_shelx_hkl_file
;
  -1   0   0  132.39    6.00
  -1   0   0  138.79    6.10
  -1   0   0  136.79    6.00
  -1   0   0  130.69    6.00
   1   0   0  134.59    6.00
   1   0   0  134.49    6.00
   1   0   0  130.79    6.00
  -2   0   0  117.69    5.30
  -2   0   0  116.79    5.30
  -2   0   0  114.69    5.30
  -2   0   0  109.39    5.30
  -2   0   0  124.69    5.60
   2   0   0  112.99    5.30
   2   0   0  127.69    5.60
   2   0   0  118.09    5.30
   2   0   0  116.89    5.30
   2   0   0  114.89    5.30
  -3   0   0   68.49    3.40
  -3   0   0   60.09    3.00
  -3   0   0   59.79    3.00
  -3   0   0   67.39    3.10
  -3   0   0   65.69    2.90
   3   0   0   60.49    3.00
   3   0   0   61.99    2.90
   3   0   0   61.29    3.00
   3   0   0   70.09    3.10
   3   0   0   66.49    3.40
  -4   0   0   50.59    2.30
  -4   0   0   47.70    2.40
  -4   0   0   46.70    2.40
  -4   0   0   48.70    2.40
  -4   0   0   52.59    2.90
   4   0   0   51.79    2.90
   4   0   0   48.70    2.40
   4   0   0   47.80    2.40
   4   0   0   49.40    2.30
   4   0   0   48.40    2.40
  -5   0   0  315.87   13.10
  -5   0   0  287.57   13.70
  -5   0   0  280.57   13.20
  -5   0   0  281.37   13.30
  -5   0   0  284.67   13.20
   5   0   0  291.07   13.10
   5   0   0  303.97   13.30
   5   0   0  275.67   13.20
   5   0   0  300.07   13.20
   5   0   0  297.07   13.80
  -6   0   0   75.29    3.90
  -6   0   0   75.99    4.00
  -6   0   0   83.59    3.80
  -6   0   0   77.89    3.80
   6   0   0   85.99    3.90
   6   0   0   80.49    4.60
   6   0   0   87.69    4.00
   6   0   0   78.99    3.80
  -7   0   0    5.40    0.60
  -7   0   0    4.30    0.70
  -7   0   0    6.10    0.70
   7   0   0    5.00    0.70
   7   0   0    4.30    0.50
   7   0   0    4.60    1.20
  -8   0   0   26.70    1.60
  -8   0   0   30.80    1.90
  -8   0   0   31.60    1.70
   8   0   0   28.40    1.80
   8   0   0   24.90    2.40
  -9   0   0    6.60    0.80
  -9   0   0    4.80    0.70
  -9   0   0    6.80    1.10
   9   0   0    4.00    1.20
   9   0   0    7.80    0.90
 -10   0   0    2.70    0.60
 -10   0   0    1.50    0.70
 -10   0   0    1.30    0.50
  10   0   0    1.60    0.60
  10   0   0    1.10    1.00
  10  -1   0    0.50    0.50
  10  -1   0    0.50    0.80
 -10   1   0    0.50    0.40
 -10   1   0   -0.30    0.40
 -10   1   0   -0.40    0.60
   9  -1   0    0.80    0.90
   9  -1   0    1.30    0.50
  -9   1   0    1.10    0.40
  -9   1   0    1.00    0.50
   8  -1   0   27.30    1.70
   8  -1   0   28.50    1.80
   8  -1   0   24.90    2.40
  -8   1   0   27.70    1.50
  -8   1   0   30.30    1.60
   7  -1   0    6.10    0.80
   7  -1   0    5.80    1.40
   7  -1   0    5.10    0.70
   7  -1   0    6.00    0.80
  -7   1   0    4.30    0.60
  -7   1   0    5.30    0.60
  -7   1   0    6.00    0.70
   6  -1   0    0.20    0.20
   6  -1   0    0.70    0.40
   6  -1   0    0.60    0.70
   6  -1   0    0.40    0.30
   6  -1   0   -0.20    0.40
  -6   1   0    0.70    0.30
  -6   1   0    0.40    0.30
  -6   1   0    0.50    0.30
  -6   1   0    0.30    0.60
  -6   1   0    0.20    0.30
   5  -1   0  399.26   18.50
   5  -1   0  410.06   17.90
   5  -1   0  417.66   17.90
   5  -1   0  393.46   17.80
  -5   1   0  382.96   17.80
  -5   1   0  381.96   17.90
  -5   1   0  399.96   17.80
  -5   1   0  406.36   17.80
  -5   1   0  378.16   18.40
   4  -1   0  734.53   31.90
   4  -1   0  719.43   31.90
   4  -1   0  706.83   31.70
   4  -1   0  786.22   32.40
   4  -1   0  710.73   31.80
   4  -1   0  690.93   31.80
  -4   1   0  692.53   31.80
  -4   1   0  735.73   32.30
  -4   1   0  704.13   31.90
  -4   1   0  656.13   31.80
  -4   1   0  707.43   31.80
   3  -1   0  250.27   11.00
   3  -1   0  247.38   10.70
   3  -1   0  233.48   10.60
   3  -1   0  225.38   10.60
   3  -1   0  230.58   10.70
  -3   1   0  223.78   10.70
  -3   1   0  233.28   10.70
  -3   1   0  263.87   11.10
  -3   1   0  233.88   10.60
  -3   1   0  232.58   10.60
   2  -1   0    7.90    0.50
   2  -1   0   10.00    1.00
   2  -1   0    9.00    0.50
   2  -1   0    8.70    0.50
   2  -1   0    9.10    0.50
   2  -1   0    8.80    0.60
  -2   1   0    9.40    0.60
  -2   1   0    9.20    0.40
  -2   1   0    9.20    0.50
  -2   1   0    8.50    0.50
  -2   1   0   10.30    0.90
   1  -1   0   34.40    1.60
   1  -1   0   33.00    1.50
   1  -1   0   35.40    1.50
   1  -1   0   33.30    1.50
  -1   1   0   33.30    1.60
  -1   1   0   34.00    1.70
  -1   1   0   33.90    1.50
   0  -1   0  818.82   42.20
   0   1   0  790.62   47.00
  -1  -1   0  121.99    5.50
  -1  -1   0  128.89    5.70
  -1  -1   0  127.99    5.60
  -1  -1   0  124.29    5.50
  -1  -1   0  119.29    5.60
   1   1   0  119.19    5.50
   1   1   0  129.89    5.70
   1   1   0  120.49    5.60
   1   1   0  122.59    5.60
  -2  -1   0    0.60    0.40
  -2  -1   0    0.70    0.30
  -2  -1   0    1.20    0.30
  -2  -1   0    1.30    0.30
  -2  -1   0    0.90    0.10
  -2  -1   0    1.30    0.20
  -2  -1   0    1.10    0.20
   2   1   0    1.30    0.20
   2   1   0    1.10    0.30
   2   1   0    1.20    0.40
   2   1   0    1.00    0.20
  -3  -1   0  150.88    7.00
  -3  -1   0  150.28    7.00
  -3  -1   0  148.29    7.10
  -3  -1   0  158.78    7.30
  -3  -1   0  145.19    7.00
  -3  -1   0  159.88    6.90
   3   1   0  157.78    6.90
   3   1   0  155.38    7.30
   3   1   0  151.68    7.00
   3   1   0  156.78    7.00
  -4  -1   0  381.96   17.50
  -4  -1   0  367.36   17.50
  -4  -1   0  388.76   17.60
  -4  -1   0  409.36   17.40
  -4  -1   0  391.66   17.90
   4   1   0  372.76   17.50
   4   1   0  403.66   18.00
   4   1   0  403.66   17.60
   4   1   0  381.36   17.40
  -5  -1   0   72.09    4.00
  -5  -1   0   70.39    3.50
  -5  -1   0   67.09    3.40
  -5  -1   0   72.49    3.60
  -5  -1   0   75.59    3.30
  -5  -1   0   70.89    3.40
   5   1   0   69.39    4.00
   5   1   0   77.59    3.60
   5   1   0   67.49    3.40
  -6  -1   0  216.38   10.60
  -6  -1   0  241.18   10.40
  -6  -1   0  196.58   10.60
  -6  -1   0  237.78   10.50
  -6  -1   0  241.68   10.70
   6   1   0  232.18   11.20
   6   1   0  245.38   10.60
   6   1   0  227.68   10.40
  -7  -1   0    0.50    0.30
  -7  -1   0    0.80    0.40
  -7  -1   0    0.40    0.50
   7   1   0    0.60    0.80
   7   1   0    0.60    0.50
   7   1   0    0.40    0.30
  -8  -1   0    0.60    0.40
  -8  -1   0    0.70    0.50
  -8  -1   0    0.60    0.30
   8   1   0    0.20    0.40
   8   1   0    0.60    0.80
  -9  -1   0   -0.30    0.50
  -9  -1   0    0.50    0.40
  -9  -1   0    0.20    0.40
   9   1   0    0.60    0.80
   9   1   0    0.60    0.50
 -10  -1   0    0.80    0.50
 -10  -1   0    1.80    0.50
 -10  -1   0    1.90    0.80
  10   1   0    1.30    0.90
  10   1   0    3.60    0.80
  11  -2   0    0.60    0.60
  11  -2   0    0.70    0.90
 -11   2   0    1.00    0.70
 -11   2   0    1.10    0.50
 -11   2   0    0.60    0.50
  10  -2   0    3.40    0.80
  10  -2   0    3.40    1.10
 -10   2   0    5.20    0.80
 -10   2   0    4.70    0.70
   9  -2   0    4.80    0.80
   9  -2   0    3.80    0.70
   9  -2   0    3.80    1.10
  -9   2   0    3.80    0.70
  -9   2   0    3.90    0.60
   8  -2   0   29.60    1.80
   8  -2   0   25.70    2.50
   8  -2   0   31.80    1.90
  -8   2   0   28.30    1.80
  -8   2   0   33.90    1.70
   7  -2   0    6.80    1.40
   7  -2   0    6.80    0.90
   7  -2   0    7.60    0.90
  -7   2   0    7.20    0.60
  -7   2   0    6.90    0.70
  -7   2   0    6.60    0.70
  -7   2   0    6.00    0.80
   6  -2   0    0.90    0.70
   6  -2   0    0.50    0.40
   6  -2   0    1.10    0.20
   6  -2   0    0.40    0.40
   6  -2   0    0.70    0.30
   6  -2   0    0.80    0.30
  -6   2   0    1.20    0.30
  -6   2   0    1.20    0.40
  -6   2   0    1.00    0.30
  -6   2   0    0.20    0.60
  -6   2   0    1.30    0.20
  -6   2   0    1.50    0.40
   5  -2   0  129.19    6.00
   5  -2   0  127.49    5.90
   5  -2   0  134.29    6.00
   5  -2   0  123.69    6.00
   5  -2   0  131.49    5.80
  -5   2   0  130.19    6.00
  -5   2   0  131.39    5.80
  -5   2   0  125.09    6.00
  -5   2   0  134.39    6.60
   4  -2   0   11.20    1.30
   4  -2   0    8.90    0.60
   4  -2   0    9.50    0.70
   4  -2   0    9.30    0.50
   4  -2   0    9.00    0.60
  -4   2   0    9.40    0.60
  -4   2   0    9.10    0.50
  -4   2   0    9.70    0.70
  -4   2   0    8.90    0.60
  -4   2   0    9.90    0.70
  -4   2   0   10.40    1.20
   3  -2   0   16.90    1.00
   3  -2   0   16.20    0.90
   3  -2   0   17.30    0.90
   3  -2   0   17.50    1.40
   3  -2   0   17.70    0.90
   3  -2   0   18.80    1.00
  -3   2   0   19.90    1.40
  -3   2   0   17.00    0.90
  -3   2   0   17.50    0.90
  -3   2   0   17.50    0.90
  -3   2   0   17.40    0.90
  -3   2   0   16.70    0.80
   2  -2   0  330.37   14.50
   2  -2   0  325.27   14.50
   2  -2   0  308.07   14.50
   2  -2   0  352.96   14.80
  -2   2   0  323.17   14.50
  -2   2   0  340.77   14.80
  -2   2   0  311.17   14.50
  -2   2   0  323.87   14.50
  -2   2   0  316.37   14.50
  -2   2   0  315.67   14.50
   1  -2   0 5167.38  221.68
   1  -2   0 4071.59  224.08
  -1   2   0 4906.71  228.78
  -1   2   0 4142.29  219.18
   0  -2   0  506.25   22.00
   0  -2   0  506.65   41.40
   0   2   0  502.55   42.10
   0   2   0  462.45   22.00
  -1  -2   0   88.29    4.20
  -1  -2   0   89.79    4.30
  -1  -2   0   89.69    4.10
  -1  -2   0   90.39    4.10
  -1  -2   0   88.09    4.00
   1   2   0   88.39    4.10
   1   2   0   91.29    4.30
   1   2   0   90.19    4.00
   1   2   0   86.09    4.10
   1   2   0   93.49    4.10
  -2  -2   0  256.07   11.40
  -2  -2   0  241.68   11.40
  -2  -2   0  264.37   11.80
  -2  -2   0  244.68   11.50
  -2  -2   0  257.27   11.50
  -2  -2   0  265.07   11.40
   2   2   0  245.28   11.50
   2   2   0  260.97   11.40
   2   2   0  256.57   11.50
   2   2   0  256.17   11.40
   2   2   0  258.27   11.80
  -3  -2   0   75.99    3.70
  -3  -2   0   84.09    4.10
  -3  -2   0   80.99    3.80
  -3  -2   0   75.39    3.80
  -3  -2   0   76.29    3.60
  -3  -2   0   78.29    3.70
  -3  -2   0   85.19    3.60
   3   2   0   78.49    3.80
   3   2   0   81.89    4.20
   3   2   0   81.49    3.60
   3   2   0   78.49    3.70
   3   2   0   80.09    3.60
  -4  -2   0    0.50    0.50
  -4  -2   0    0.20    0.30
  -4  -2   0    0.20    0.20
  -4  -2   0    0.20    0.30
  -4  -2   0    0.00    0.20
  -4  -2   0    0.10    0.20
  -4  -2   0    0.20    0.10
   4   2   0    0.20    0.10
   4   2   0   -0.40    0.40
   4   2   0    0.20    0.20
   4   2   0    0.00    0.30
  -5  -2   0   31.50    1.50
  -5  -2   0   28.90    1.60
  -5  -2   0   26.90    1.60
  -5  -2   0   29.90    1.80
  -5  -2   0   27.60    1.70
   5   2   0   30.90    1.70
   5   2   0   30.60    2.20
   5   2   0   26.40    1.60
   5   2   0   30.10    1.50
  -6  -2   0    2.80    0.50
  -6  -2   0    1.60    0.30
  -6  -2   0    1.30    0.60
   6   2   0    1.70    0.50
   6   2   0    1.30    0.30
   6   2   0    1.60    0.80
  -7  -2   0   19.90    1.20
  -7  -2   0   24.10    1.30
  -7  -2   0   18.90    1.50
   7   2   0   15.50    2.00
   7   2   0   21.90    1.40
  -8  -2   0    7.40    1.10
  -8  -2   0    8.00    0.80
  -8  -2   0    7.40    0.70
   8   2   0    7.30    1.50
   8   2   0    6.20    1.60
  -9  -2   0    3.80    0.80
  -9  -2   0    4.70    0.70
  -9  -2   0    2.10    0.50
   9   2   0    2.90    1.10
   9   2   0    3.30    0.70
  11  -3   0    0.70    0.90
 -11   3   0   -0.50    0.40
 -11   3   0    0.30    0.40
  10  -3   0    4.50    0.80
  10  -3   0    5.30    1.00
  10  -3   0    6.00    1.40
 -10   3   0    8.10    0.80
 -10   3   0    5.00    0.70
   9  -3   0    2.40    1.10
   9  -3   0    3.60    0.70
   9  -3   0    2.70    0.70
  -9   3   0    2.40    0.50
  -9   3   0    3.30    0.60
   8  -3   0    1.40    0.90
   8  -3   0    1.70    0.20
   8  -3   0    1.80    0.50
   8  -3   0    2.00    0.50
  -8   3   0    2.10    0.50
  -8   3   0    1.50    0.50
  -8   3   0    2.40    0.40
   7  -3   0   55.69    2.70
   7  -3   0   55.19    2.70
   7  -3   0   51.09    2.40
   7  -3   0   50.59    3.50
  -7   3   0   50.09    2.60
  -7   3   0   54.39    2.60
  -7   3   0   52.39    2.60
  -7   3   0   46.50    2.70
  -7   3   0   52.99    2.40
   6  -3   0   79.79    3.70
   6  -3   0   74.89    3.50
   6  -3   0   80.69    3.70
   6  -3   0   73.49    3.60
   6  -3   0   78.29    4.40
   6  -3   0   72.29    3.70
  -6   3   0   74.69    3.70
  -6   3   0   78.69    3.70
  -6   3   0   75.49    4.40
  -6   3   0   76.19    3.70
  -6   3   0   77.99    3.60
  -6   3   0   76.59    3.50
   5  -3   0  150.58    6.80
   5  -3   0  143.29    6.80
   5  -3   0  152.58    6.90
   5  -3   0  149.09    6.70
   5  -3   0  148.49    7.50
   5  -3   0  149.69    6.80
  -5   3   0  145.29    7.40
  -5   3   0  145.99    6.80
  -5   3   0  149.39    6.80
  -5   3   0  146.49    6.80
  -5   3   0  148.99    6.80
  -5   3   0  150.58    6.70
   4  -3   0   10.90    1.30
   4  -3   0    9.30    0.60
   4  -3   0   10.20    0.70
   4  -3   0   10.30    0.60
   4  -3   0   10.10    0.70
   4  -3   0   10.10    0.70
  -4   3   0   10.40    0.60
  -4   3   0   10.40    1.10
  -4   3   0   10.50    0.70
  -4   3   0   10.30    0.60
  -4   3   0    9.20    0.70
  -4   3   0   10.10    0.60
   3  -3   0  106.79    4.90
   3  -3   0  118.89    5.40
   3  -3   0  106.89    4.80
   3  -3   0  101.29    4.80
   3  -3   0  104.39    4.80
  -3   3   0  100.49    4.80
  -3   3   0  101.29    4.80
  -3   3   0  101.79    4.80
  -3   3   0  114.89    5.30
  -3   3   0  105.19    4.80
  -3   3   0  103.39    4.80
   2  -3   0  863.81   40.00
   2  -3   0 1017.10   66.89
  -2   3   0  861.41   40.00
  -2   3   0  803.52   62.59
  -2   3   0 1077.69   76.69
   1  -3   0 1063.39   46.70
   1  -3   0 1089.69   76.09
   1  -3   0 1047.50   66.19
  -1   3   0 1005.90   46.60
  -1   3   0 1145.19   78.49
  -1   3   0  949.40   65.29
   0  -3   0   66.29    3.00
   0  -3   0   65.49    3.00
   0  -3   0   62.89    2.90
   0  -3   0   64.89    3.20
   0  -3   0   65.79    3.00
   0  -3   0   65.59    3.30
   0   3   0   62.69    3.00
   0   3   0   64.19    3.00
   0   3   0   66.09    3.00
   0   3   0   63.89    2.90
  -1  -3   0  492.05   22.10
   1   3   0  486.45   21.90
  -2  -3   0   56.49    2.70
  -2  -3   0   58.59    2.70
  -2  -3   0   58.89    2.80
  -2  -3   0   56.69    2.90
  -2  -3   0   59.79    3.10
   2   3   0   57.79    2.70
   2   3   0   57.79    2.80
   2   3   0   57.29    3.10
   2   3   0   59.59    2.70
   2   3   0   57.89    2.90
  -3  -3   0  141.39    6.90
  -3  -3   0  142.19    6.80
  -3  -3   0  152.68    7.30
  -3  -3   0  139.89    6.60
  -3  -3   0  145.09    6.90
  -3  -3   0  154.48    6.60
   3   3   0  157.38    7.20
   3   3   0  149.88    6.60
   3   3   0  148.59    6.80
   3   3   0  137.59    6.70
   3   3   0  152.98    6.60
  -4  -3   0   55.39    2.50
  -4  -3   0   49.50    2.40
  -4  -3   0   50.49    2.70
  -4  -3   0   50.09    2.70
  -4  -3   0   53.49    2.40
  -4  -3   0   53.59    3.10
  -4  -3   0   47.50    2.60
   4   3   0   53.79    2.40
   4   3   0   52.99    2.70
   4   3   0   49.70    2.50
   4   3   0   51.79    2.40
   4   3   0   53.69    3.10
  -5  -3   0    0.10    0.20
  -5  -3   0    0.30    0.40
  -5  -3   0    0.00    0.30
   5   3   0   -0.30    0.70
   5   3   0   -0.40    0.20
   5   3   0    0.70    0.40
   5   3   0    0.00    0.10
  -6  -3   0    1.00    0.30
  -6  -3   0    0.90    0.40
  -6  -3   0    1.20    0.50
   6   3   0    1.10    0.70
   6   3   0    0.90    0.30
   6   3   0    1.50    0.50
  -7  -3   0    2.60    0.70
  -7  -3   0    4.60    0.50
  -7  -3   0    3.90    0.60
   7   3   0    4.00    0.70
   7   3   0    2.50    1.00
  -8  -3   0    2.70    0.70
  -8  -3   0    2.10    0.40
  -8  -3   0    2.40    0.50
   8   3   0    2.60    1.00
   8   3   0    3.60    0.70
  -9  -3   0   10.80    0.90
  -9  -3   0   10.50    1.30
   9   3   0    9.90    1.20
   9   3   0    8.90    1.70
  11  -4   0    2.00    1.20
  11  -4   0    3.50    0.80
 -11   4   0    1.40    0.50
 -11   4   0    2.80    0.60
  10  -4   0    9.10    1.10
  10  -4   0    7.60    1.00
  10  -4   0    6.60    1.70
 -10   4   0    5.80    0.70
 -10   4   0   10.00    0.90
   9  -4   0   38.20    2.10
   9  -4   0   28.20    2.70
   9  -4   0   34.10    2.10
  -9   4   0   32.50    1.90
  -9   4   0   37.60    1.90
   8  -4   0    6.90    1.60
   8  -4   0    9.00    1.00
   8  -4   0    8.70    0.90
   8  -4   0    9.10    0.60
  -8   4   0    6.30    0.80
  -8   4   0    7.60    0.60
  -8   4   0   10.10    0.80
  -8   4   0    6.90    0.70
   7  -4   0   16.40    0.90
   7  -4   0   15.60    1.20
   7  -4   0   17.20    1.20
   7  -4   0   15.40    2.00
  -7   4   0   16.00    1.10
  -7   4   0   16.50    0.90
  -7   4   0   15.90    1.00
  -7   4   0   15.70    1.10
  -7   4   0   15.40    1.10
   6  -4   0   58.59    2.90
   6  -4   0   58.19    2.70
   6  -4   0   59.79    2.90
   6  -4   0   52.49    3.60
   6  -4   0   54.59    2.80
  -6   4   0   60.69    2.80
  -6   4   0   61.99    2.80
  -6   4   0   56.59    2.80
  -6   4   0   65.99    2.70
  -6   4   0   57.79    2.90
  -6   4   0   50.49    3.40
   5  -4   0   77.19    3.70
   5  -4   0   77.69    3.60
   5  -4   0   78.99    3.70
   5  -4   0   79.49    4.50
   5  -4   0   80.29    3.70
  -5   4   0   81.79    3.70
  -5   4   0   77.89    3.70
  -5   4   0   74.89    3.70
  -5   4   0   79.19    3.60
  -5   4   0   75.69    3.60
  -5   4   0   75.19    4.30
   4  -4   0   77.09    3.60
   4  -4   0   77.99    3.70
   4  -4   0   82.29    3.60
   4  -4   0   76.69    4.30
   4  -4   0   81.39    3.70
   4  -4   0   74.29    3.60
  -4   4   0   76.59    3.60
  -4   4   0   74.49    3.60
  -4   4   0   79.59    3.60
  -4   4   0   76.29    3.60
  -4   4   0   78.19    3.60
  -4   4   0   82.89    4.20
   3  -4   0   14.80    1.30
   3  -4   0   15.30    0.80
   3  -4   0   15.60    0.90
   3  -4   0   16.10    0.80
   3  -4   0   14.50    0.80
   3  -4   0   14.40    0.90
  -3   4   0   15.10    0.80
  -3   4   0   14.70    1.30
  -3   4   0   15.10    0.90
  -3   4   0   16.00    0.80
  -3   4   0   14.70    0.80
   2  -4   0   30.40    1.90
   2  -4   0   28.40    1.40
   2  -4   0   29.80    1.40
   2  -4   0   30.40    1.50
   2  -4   0   29.10    1.40
   2  -4   0   28.00    1.40
  -2   4   0   30.30    1.50
  -2   4   0   29.10    1.40
  -2   4   0   29.60    1.80
  -2   4   0   29.50    1.40
  -2   4   0   28.90    1.40
   1  -4   0  412.06   18.40
   1  -4   0  398.56   18.00
   1  -4   0  390.26   17.90
   1  -4   0  388.96   18.00
   1  -4   0  401.56   17.90
   1  -4   0  407.86   17.90
  -1   4   0  401.66   18.00
  -1   4   0  407.06   17.90
  -1   4   0  413.66   18.40
  -1   4   0  394.96   17.90
   0  -4   0   88.89    4.10
   0  -4   0   93.79    4.10
   0  -4   0   91.49    4.20
   0  -4   0   88.89    4.60
   0  -4   0   91.39    4.20
   0  -4   0   90.09    4.40
   0   4   0   88.69    4.10
   0   4   0   93.79    4.20
   0   4   0   89.49    4.20
   0   4   0   92.09    4.10
  -1  -4   0  385.16   17.30
  -1  -4   0  387.86   17.60
  -1  -4   0  378.96   17.20
  -1  -4   0  393.06   17.30
   1   4   0  378.76   17.60
   1   4   0  367.56   17.20
   1   4   0  399.06   17.20
   1   4   0  384.96   17.30
  -2  -4   0  158.58    7.40
  -2  -4   0  160.98    7.50
  -2  -4   0  161.58    7.50
  -2  -4   0  165.98    7.80
  -2  -4   0  161.98    7.40
   2   4   0  158.58    7.40
   2   4   0  164.18    7.50
   2   4   0  167.28    7.30
   2   4   0  174.88    7.90
   2   4   0  156.78    7.60
  -3  -4   0    7.30    0.80
  -3  -4   0    7.50    0.60
  -3  -4   0    7.70    0.50
  -3  -4   0    7.80    1.00
   3   4   0    7.50    0.60
   3   4   0    9.60    1.10
   3   4   0    7.70    0.80
   3   4   0    8.90    0.50
  -4  -4   0    6.70    0.80
  -4  -4   0    5.00    0.40
  -4  -4   0    6.50    0.70
  -4  -4   0    6.00    0.60
  -4  -4   0    7.20    1.20
   4   4   0    4.30    0.70
   4   4   0    5.40    0.40
   4   4   0    4.70    0.50
   4   4   0    4.70    1.10
  -5  -4   0   51.29    2.80
  -5  -4   0   46.40    2.40
  -5  -4   0   49.30    2.40
  -5  -4   0   52.79    2.60
   5   4   0   49.10    3.20
   5   4   0   52.79    2.40
   5   4   0   56.59    2.70
   5   4   0   49.99    2.40
  -6  -4   0    5.40    0.60
  -6  -4   0    5.30    0.80
   6   4   0    5.20    0.80
   6   4   0    4.20    1.00
  -7  -4   0    1.50    0.40
  -7  -4   0    2.00    0.40
  -7  -4   0    1.80    0.60
   7   4   0    2.10    0.60
   7   4   0    1.70    0.80
  -8  -4   0    0.30    0.50
  -8  -4   0    0.10    0.40
   8   4   0    0.30    0.70
   8   4   0    0.40    0.50
  11  -5   0   -0.10    0.60
  11  -5   0    0.00    0.90
 -11   5   0    0.50    0.50
 -11   5   0    0.80    0.70
  10  -5   0    2.50    1.10
  10  -5   0    3.10    0.70
  10  -5   0    4.10    0.80
 -10   5   0    4.90    0.80
 -10   5   0    4.50    0.70
   9  -5   0    0.70    0.90
   9  -5   0    1.00    0.60
   9  -5   0    0.60    0.50
  -9   5   0    0.60    0.40
  -9   5   0    0.70    0.40
  -9   5   0    0.50    0.30
   8  -5   0   37.40    2.10
   8  -5   0   35.20    1.80
   8  -5   0   29.10    2.80
   8  -5   0   40.20    2.10
  -8   5   0   36.70    1.90
  -8   5   0   33.10    2.00
  -8   5   0   34.60    1.70
  -8   5   0   37.70    1.90
   7  -5   0    0.30    0.30
   7  -5   0    0.40    0.80
   7  -5   0    0.10    0.50
   7  -5   0   -0.10    0.20
  -7   5   0    0.20    0.20
  -7   5   0    0.20    0.50
  -7   5   0    0.90    0.40
  -7   5   0    0.50    0.30
  -7   5   0    0.30    0.30
  -7   5   0   -0.10    0.30
   6  -5   0   96.39    5.70
   6  -5   0   97.59    4.90
   6  -5   0  112.89    5.00
   6  -5   0  102.79    4.80
   6  -5   0  110.29    5.00
   6  -5   0  104.39    4.80
  -6   5   0  111.19    4.90
  -6   5   0   97.49    5.60
  -6   5   0  104.59    4.90
  -6   5   0  101.19    4.90
  -6   5   0  110.59    4.80
  -6   5   0  104.29    4.90
   5  -5   0  298.67   12.70
   5  -5   0  273.57   12.70
   5  -5   0  289.77   12.80
   5  -5   0  276.47   13.50
   5  -5   0  277.37   12.60
  -5   5   0  281.07   12.70
  -5   5   0  260.37   13.30
  -5   5   0  275.27   12.70
  -5   5   0  289.07   12.60
  -5   5   0  281.57   12.70
  -5   5   0  288.67   12.70
   4  -5   0   27.30    1.40
   4  -5   0   28.60    1.40
   4  -5   0   29.40    1.50
   4  -5   0   29.40    2.20
   4  -5   0   27.30    1.50
   4  -5   0   27.30    1.40
  -4   5   0   28.80    1.40
  -4   5   0   28.80    1.40
  -4   5   0   28.90    1.50
  -4   5   0   26.30    1.40
  -4   5   0   28.10    1.40
   3  -5   0   39.00    1.90
   3  -5   0   39.60    2.00
   3  -5   0   38.70    1.90
   3  -5   0   41.00    1.90
   3  -5   0   40.70    2.50
  -3   5   0   40.10    1.90
  -3   5   0   39.60    1.90
  -3   5   0   36.90    2.50
  -3   5   0   39.50    1.90
  -3   5   0   37.70    1.90
  -3   5   0   40.20    1.90
   2  -5   0   99.29    4.50
   2  -5   0   91.39    4.60
   2  -5   0  101.79    5.10
   2  -5   0   99.29    4.60
   2  -5   0  101.79    4.60
  -2   5   0   98.49    4.50
  -2   5   0  102.99    4.50
  -2   5   0  100.99    4.60
  -2   5   0  104.19    5.10
  -2   5   0   96.79    4.50
   1  -5   0   25.70    1.20
   1  -5   0   25.10    1.40
   1  -5   0   26.00    1.80
   1  -5   0   25.80    1.20
   1  -5   0   26.90    1.40
   1  -5   0   27.60    1.30
  -1   5   0   24.90    1.20
  -1   5   0   24.90    1.30
  -1   5   0   26.10    1.80
  -1   5   0   27.20    1.20
  -1   5   0   26.30    1.40
   0  -5   0  302.47   14.80
   0  -5   0  313.17   14.30
   0  -5   0  320.57   14.20
   0  -5   0  323.97   14.30
   0  -5   0  317.67   14.20
   0  -5   0  329.47   14.60
   0   5   0  316.97   14.30
   0   5   0  314.77   14.30
   0   5   0  312.57   14.20
   0   5   0  315.57   14.20
  -1  -5   0  429.86   19.30
  -1  -5   0  418.96   19.10
  -1  -5   0  431.26   19.60
  -1  -5   0  412.86   19.20
   1   5   0  424.46   19.10
   1   5   0  438.46   19.60
   1   5   0  436.86   19.10
   1   5   0  447.46   19.20
   1   5   0  405.26   19.30
  -2  -5   0   -0.10    0.30
  -2  -5   0    0.10    0.20
  -2  -5   0    0.00    0.30
  -2  -5   0   -0.10    0.20
  -2  -5   0    0.10    0.20
   2   5   0    0.00    0.30
   2   5   0    0.00    0.40
   2   5   0    0.10    0.20
   2   5   0    0.00    0.20
   2   5   0    0.00    0.30
  -3  -5   0    0.20    0.20
  -3  -5   0    0.20    0.30
  -3  -5   0    0.30    0.40
  -3  -5   0    0.30    0.20
  -3  -5   0    0.10    0.40
   3   5   0    0.10    0.20
   3   5   0    0.30    0.20
   3   5   0   -0.20    0.40
   3   5   0    0.00    0.40
  -4  -5   0   98.29    5.00
  -4  -5   0   95.69    4.80
  -4  -5   0  104.39    4.80
   4   5   0  110.09    5.00
   4   5   0  108.19    4.70
   4   5   0  106.09    5.60
  -5  -5   0  139.39    6.50
  -5  -5   0  138.29    6.70
   5   5   0  152.88    6.70
   5   5   0  130.79    7.20
   5   5   0  140.99    6.40
  -6  -5   0   12.20    1.20
  -6  -5   0   14.50    1.00
   6   5   0   13.50    1.20
   6   5   0   11.30    1.50
  -7  -5   0    1.00    0.50
  -7  -5   0    0.20    0.30
   7   5   0    0.40    0.70
   7   5   0    0.20    0.50
  -8  -5   0    0.90    0.60
  -8  -5   0    1.10    0.50
   8   5   0    1.60    0.60
   8   5   0    0.50    0.80
  11  -6   0   -0.70    0.50
  11  -6   0   -0.60    0.80
 -11   6   0    0.00    0.40
 -11   6   0    0.30    0.50
  10  -6   0    3.50    0.90
  10  -6   0    2.20    1.20
  10  -6   0    3.40    0.70
 -10   6   0    4.50    0.80
 -10   6   0    2.90    0.60
   9  -6   0    0.70    0.50
   9  -6   0    0.70    0.60
   9  -6   0   -0.10    0.90
  -9   6   0    0.80    0.50
  -9   6   0    0.10    0.40
  -9   6   0    0.50    0.50
   8  -6   0    3.00    0.50
   8  -6   0    2.30    1.10
   8  -6   0    3.40    0.60
   8  -6   0    3.50    0.70
   8  -6   0    3.40    0.50
  -8   6   0    4.10    0.70
  -8   6   0    3.70    0.50
  -8   6   0    3.40    0.50
   7  -6   0    2.80    0.60
   7  -6   0    3.00    0.50
   7  -6   0    3.70    0.70
   7  -6   0    1.70    1.00
   7  -6   0    3.20    0.40
  -7   6   0    3.00    0.50
  -7   6   0    2.30    0.60
  -7   6   0    3.60    0.40
  -7   6   0    3.00    0.50
  -7   6   0    3.80    0.60
   6  -6   0   25.20    2.30
   6  -6   0   22.60    1.30
   6  -6   0   25.50    1.40
   6  -6   0   25.10    1.50
   6  -6   0   22.80    1.30
  -6   6   0   25.00    1.30
  -6   6   0   23.30    1.30
  -6   6   0   22.90    1.40
  -6   6   0   23.30    1.20
  -6   6   0   23.80    1.40
   5  -6   0    3.80    0.40
   5  -6   0    3.50    0.50
   5  -6   0    4.30    0.40
   5  -6   0    2.90    0.90
   5  -6   0    3.80    0.50
   5  -6   0    3.80    0.40
  -5   6   0    3.30    0.50
  -5   6   0    3.10    0.50
  -5   6   0    4.40    0.40
  -5   6   0    4.50    0.50
  -5   6   0    3.30    0.50
  -5   6   0    2.60    0.70
   4  -6   0  244.28   11.00
   4  -6   0  236.68   11.70
   4  -6   0  248.38   11.10
   4  -6   0  246.68   11.00
   4  -6   0  245.28   11.00
   4  -6   0  233.58   11.00
  -4   6   0  252.47   11.00
  -4   6   0  249.88   11.00
  -4   6   0  231.28   11.70
  -4   6   0  247.88   11.00
  -4   6   0  243.88   11.10
   3  -6   0    0.20    0.20
   3  -6   0    0.20    0.50
   3  -6   0    0.30    0.20
   3  -6   0    0.30    0.20
   3  -6   0    0.10    0.20
   3  -6   0    0.00    0.30
  -3   6   0    0.10    0.20
  -3   6   0    0.30    0.30
  -3   6   0    0.30    0.20
  -3   6   0    0.40    0.20
  -3   6   0    0.50    0.40
  -3   6   0    0.20    0.20
   2  -6   0   48.80    3.00
   2  -6   0   51.79    2.50
   2  -6   0   48.00    2.40
   2  -6   0   50.39    2.40
   2  -6   0   49.50    2.30
  -2   6   0   50.49    2.40
  -2   6   0   49.10    2.50
  -2   6   0   49.80    2.40
  -2   6   0   50.69    2.30
  -2   6   0   50.89    2.90
  -2   6   0   49.99    2.30
   1  -6   0  126.79    5.90
   1  -6   0  128.09    5.90
   1  -6   0  133.89    6.00
   1  -6   0  129.09    6.00
   1  -6   0  135.09    6.40
   1  -6   0  122.89    5.90
  -1   6   0  134.89    6.00
  -1   6   0  123.69    5.90
  -1   6   0  139.49    5.90
  -1   6   0  125.39    6.00
  -1   6   0  130.59    5.90
   0  -6   0  655.23   29.70
   0  -6   0  641.54   30.00
   0  -6   0  662.03   29.40
   0   6   0  695.63   29.30
   0   6   0  618.54   29.40
  -1  -6   0  178.28    8.20
  -1  -6   0  185.28    8.80
  -1  -6   0  177.88    8.40
  -1  -6   0  182.58    8.20
  -1  -6   0  190.48    8.40
   1   6   0  187.98    8.40
   1   6   0  176.48    8.40
   1   6   0  188.68    8.20
   1   6   0  169.08    8.20
  -2  -6   0   91.49    4.60
  -2  -6   0   96.09    5.20
  -2  -6   0  101.99    4.60
  -2  -6   0   98.59    4.80
   2   6   0  103.29    4.60
   2   6   0  102.09    4.70
   2   6   0  101.79    5.20
  -3  -6   0    2.90    0.60
  -3  -6   0    3.00    0.50
  -3  -6   0    2.30    0.30
   3   6   0    3.40    0.40
   3   6   0    2.90    0.40
   3   6   0    2.70    0.50
   3   6   0    3.10    0.80
  -4  -6   0   47.10    2.60
  -4  -6   0   57.29    2.70
  -4  -6   0   56.49    3.00
   4   6   0   57.39    3.40
   4   6   0   57.99    2.60
   4   6   0   57.19    2.90
  -5  -6   0    0.10    0.30
  -5  -6   0    0.10    0.40
   5   6   0    0.10    0.40
   5   6   0    0.80    0.70
   5   6   0    0.10    0.20
  -6  -6   0    0.60    0.50
  -6  -6   0    0.70    0.40
   6   6   0    0.20    0.40
   6   6   0    0.10    0.60
  -7  -6   0    2.90    0.70
  -7  -6   0    3.00    0.50
   7   6   0    3.20    0.70
   7   6   0    3.40    1.10
  11  -7   0    0.20    0.60
  11  -7   0   -0.30    0.90
 -11   7   0   -0.10    0.40
 -11   7   0    0.00    0.50
  10  -7   0   -0.40    0.90
  10  -7   0    0.60    0.60
 -10   7   0    0.50    0.50
 -10   7   0    0.70    0.40
   9  -7   0   -0.20    0.60
   9  -7   0    0.60    1.00
  -9   7   0    0.20    0.30
  -9   7   0   -0.40    0.40
  -9   7   0    0.10    0.40
   8  -7   0    0.40    0.40
   8  -7   0    0.80    1.00
  -8   7   0    0.40    0.30
  -8   7   0    0.70    0.40
  -8   7   0    0.10    0.30
   7  -7   0    0.20    0.30
   7  -7   0   -0.30    0.20
   7  -7   0    0.50    1.00
   7  -7   0    0.20    0.50
   7  -7   0    0.50    0.30
  -7   7   0    0.50    0.30
  -7   7   0    0.40    0.30
  -7   7   0    0.50    0.30
  -7   7   0    0.20    0.40
   6  -7   0   10.80    1.00
   6  -7   0    8.50    1.60
   6  -7   0   10.90    0.70
   6  -7   0   11.90    0.90
   6  -7   0    9.80    0.70
  -6   7   0   10.60    0.80
  -6   7   0   12.60    0.80
  -6   7   0   12.10    0.80
  -6   7   0   10.10    0.90
  -6   7   0   10.20    0.90
   5  -7   0    0.00    0.40
   5  -7   0    0.30    0.70
   5  -7   0    0.40    0.30
   5  -7   0    0.20    0.20
   5  -7   0   -0.30    0.20
   5  -7   0    0.10    0.20
  -5   7   0   -0.10    0.20
  -5   7   0    0.00    0.40
  -5   7   0    0.30    0.30
  -5   7   0    0.00    0.20
  -5   7   0    0.20    0.40
  -5   7   0    0.20    0.30
   4  -7   0   25.40    1.40
   4  -7   0   26.00    1.50
   4  -7   0   24.50    1.40
  -4   7   0   28.80    1.40
  -4   7   0   27.80    1.40
  -4   7   0   27.30    1.40
  -4   7   0   26.80    1.30
  -4   7   0   23.90    2.00
  -4   7   0   26.90    1.30
  -4   7   0   26.40    1.50
   3  -7   0    4.50    0.60
   3  -7   0    4.30    1.00
   3  -7   0    3.70    0.40
   3  -7   0    4.90    0.50
   3  -7   0    3.80    0.40
  -3   7   0    3.90    0.40
  -3   7   0    4.00    0.80
  -3   7   0    4.50    0.40
  -3   7   0    3.50    0.60
  -3   7   0    4.10    0.40
   2  -7   0    0.20    0.20
   2  -7   0    0.10    0.10
   2  -7   0    0.00    0.40
   2  -7   0    0.10    0.20
  -2   7   0    0.00    0.20
  -2   7   0    0.40    0.30
  -2   7   0    0.10    0.30
  -2   7   0    0.10    0.20
  -2   7   0   -0.10    0.10
  -2   7   0   -0.10    0.20
   1  -7   0   29.60    1.90
   1  -7   0   31.70    1.70
   1  -7   0   29.30    2.20
   1  -7   0   29.00    1.50
   1  -7   0   29.90    1.60
   1  -7   0   29.00    1.40
  -1   7   0   29.60    1.60
  -1   7   0   27.70    1.40
  -1   7   0   29.10    1.50
  -1   7   0   29.70    1.70
   0  -7   0    2.00    0.40
   0  -7   0    1.70    0.30
   0  -7   0    2.00    0.30
   0  -7   0    2.10    0.60
   0  -7   0    1.20    0.60
   0  -7   0    2.80    0.50
   0   7   0    2.10    0.50
   0   7   0    2.00    0.30
   0   7   0    2.30    0.30
   0   7   0    1.50    0.40
  -1  -7   0    2.30    0.40
  -1  -7   0    2.30    0.50
  -1  -7   0    3.00    0.70
  -1  -7   0    2.40    0.80
  -1  -7   0    3.00    0.40
   1   7   0    3.00    0.50
   1   7   0    3.00    0.40
   1   7   0    2.30    0.40
  -2  -7   0    5.30    0.50
  -2  -7   0    5.60    0.70
  -2  -7   0    5.50    0.50
   2   7   0    6.30    0.50
   2   7   0    4.70    0.50
   2   7   0    5.60    0.70
   2   7   0    6.00    1.10
  -3  -7   0   83.59    4.00
  -3  -7   0   79.99    4.00
  -3  -7   0   84.39    4.30
   3   7   0   90.39    4.00
   3   7   0   88.19    4.80
   3   7   0   88.89    4.20
  -4  -7   0   50.49    2.60
  -4  -7   0   49.90    2.80
   4   7   0   53.19    3.30
   4   7   0   52.39    2.50
   4   7   0   49.20    2.70
  -5  -7   0   23.60    1.40
  -5  -7   0   22.90    1.60
   5   7   0   23.10    1.50
   5   7   0   21.00    2.10
  -6  -7   0    3.70    0.60
  -6  -7   0    4.40    0.80
   6   7   0    3.60    1.00
   6   7   0    3.90    0.70
  -7  -7   0    4.00    0.80
  -7  -7   0    2.60    0.50
   7   7   0    2.50    0.60
   7   7   0    2.80    1.10
  11  -8   0   -0.30    0.90
  11  -8   0    0.10    0.70
 -11   8   0    0.40    0.40
 -11   8   0   -0.10    0.50
  10  -8   0    0.90    1.00
  10  -8   0    0.20    0.70
 -10   8   0    0.30    0.50
 -10   8   0    0.80    0.40
 -10   8   0    0.30    0.30
   9  -8   0    3.00    0.80
   9  -8   0    2.40    0.60
   9  -8   0    2.00    1.20
  -9   8   0    3.80    0.60
  -9   8   0    3.20    0.50
  -9   8   0    2.10    0.50
   8  -8   0    3.00    0.60
   8  -8   0    1.30    1.30
   8  -8   0    3.50    0.70
  -8   8   0    2.80    0.50
  -8   8   0    2.70    0.40
  -8   8   0    3.00    0.50
   7  -8   0    6.30    0.80
   7  -8   0    4.20    0.60
   7  -8   0    3.20    1.30
   7  -8   0    5.10    0.70
  -7   8   0    3.80    0.70
  -7   8   0    5.40    0.60
  -7   8   0    5.30    0.50
   6  -8   0   37.20    3.00
   6  -8   0   36.30    2.00
   6  -8   0   41.20    2.20
   6  -8   0   42.50    2.20
  -6   8   0   42.70    2.00
  -6   8   0   38.70    2.00
  -6   8   0   40.40    2.00
   5  -8   0    0.30    0.70
   5  -8   0    0.10    0.30
   5  -8   0    0.10    0.20
   5  -8   0    0.30    0.20
   5  -8   0    0.40    0.50
  -5   8   0    0.40    0.30
  -5   8   0    0.40    0.30
  -5   8   0    0.30    0.30
  -5   8   0   -0.10    0.30
  -5   8   0    0.20    0.30
   4  -8   0   61.59    3.10
   4  -8   0   64.99    3.10
   4  -8   0   60.59    3.00
   4  -8   0   63.89    3.90
  -4   8   0   65.49    3.00
  -4   8   0   64.29    3.00
  -4   8   0   57.09    3.80
  -4   8   0   67.39    3.00
  -4   8   0   59.89    3.10
   3  -8   0   15.70    0.90
   3  -8   0   17.20    1.70
   3  -8   0   15.80    1.00
   3  -8   0   16.20    1.10
  -3   8   0   15.50    0.90
  -3   8   0   16.30    0.90
  -3   8   0   15.70    1.10
  -3   8   0   14.50    1.50
  -3   8   0   16.10    1.00
   2  -8   0    4.30    0.40
   2  -8   0    5.50    0.70
   2  -8   0    4.50    1.00
   2  -8   0    3.50    0.50
   2  -8   0    4.60    0.60
  -2   8   0    4.30    0.60
  -2   8   0    5.20    0.50
  -2   8   0    5.30    0.50
  -2   8   0    5.00    0.40
   1  -8   0   34.60    2.50
   1  -8   0   31.70    1.60
   1  -8   0   33.00    1.80
   1  -8   0   35.20    1.70
   1  -8   0   35.70    1.90
   1  -8   0   34.00    2.20
   1  -8   0   32.50    1.70
  -1   8   0   32.30    1.60
  -1   8   0   35.30    1.80
  -1   8   0   33.80    1.60
   0  -8   0   43.70    3.00
   0  -8   0   45.80    2.10
   0  -8   0   38.20    2.10
   0  -8   0   43.00    2.30
   0   8   0   41.30    2.10
   0   8   0   44.90    2.10
  -1  -8   0   43.40    3.00
  -1  -8   0   43.30    2.10
  -1  -8   0   42.20    2.30
  -1  -8   0   37.40    2.10
   1   8   0   44.80    2.10
   1   8   0   38.80    2.10
   1   8   0   46.90    2.30
  -2  -8   0   37.30    2.10
  -2  -8   0   40.30    1.90
  -2  -8   0   32.00    1.90
   2   8   0   41.60    2.10
   2   8   0   33.50    1.90
  -3  -8   0    2.70    0.40
  -3  -8   0    2.60    0.60
   3   8   0    3.00    0.90
   3   8   0    2.90    0.50
   3   8   0    2.50    0.50
  -4  -8   0    0.10    0.30
  -4  -8   0    0.50    0.50
   4   8   0    0.20    0.60
   4   8   0    0.30    0.40
   4   8   0    0.10    0.20
  -5  -8   0    1.30    0.40
  -5  -8   0    1.70    0.90
   5   8   0    1.10    0.80
   5   8   0    2.00    0.60
  -6  -8   0    2.10    0.70
  -6  -8   0    1.60    0.40
   6   8   0    2.10    0.60
   6   8   0    2.30    0.90
  11  -9   0    0.30    1.00
  11  -9   0    0.90    0.70
 -11   9   0    0.50    0.50
 -11   9   0    0.10    0.50
  10  -9   0    0.90    1.10
  10  -9   0    0.30    0.60
 -10   9   0    0.20    0.40
 -10   9   0    0.70    0.80
 -10   9   0    0.80    0.40
   9  -9   0   11.90    2.10
   9  -9   0   16.90    1.40
  -9   9   0   14.50    1.00
  -9   9   0   13.90    1.00
  -9   9   0   16.00    1.20
   8  -9   0    1.70    0.50
   8  -9   0    2.10    0.70
   8  -9   0    1.10    1.00
  -8   9   0    1.30    0.40
  -8   9   0    1.50    0.40
  -8   9   0    2.00    0.50
   7  -9   0    0.50    0.90
   7  -9   0    0.90    0.50
   7  -9   0    1.20    0.60
  -7   9   0    0.70    0.40
  -7   9   0    0.70    0.40
  -7   9   0    1.10    0.30
   6  -9   0   20.60    1.40
   6  -9   0   17.90    2.20
   6  -9   0   19.50    1.30
  -6   9   0   19.10    1.10
  -6   9   0   17.60    1.10
  -6   9   0   18.80    1.10
   5  -9   0    4.30    1.20
   5  -9   0    4.00    0.60
   5  -9   0    4.20    0.60
  -5   9   0    4.40    0.50
  -5   9   0    5.00    0.60
   4  -9   0   34.60    1.90
   4  -9   0   32.50    1.80
   4  -9   0   37.60    2.80
   4  -9   0   39.80    2.00
  -4   9   0   39.00    1.90
  -4   9   0   38.00    1.90
  -4   9   0   36.30    1.90
   3  -9   0   34.00    1.90
   3  -9   0   37.70    2.00
   3  -9   0   37.20    2.70
   3  -9   0   32.90    1.80
  -3   9   0   36.90    1.80
  -3   9   0   36.40    1.80
  -3   9   0   37.40    1.90
   2  -9   0    4.60    0.70
   2  -9   0    3.50    0.50
   2  -9   0    3.80    0.40
   2  -9   0    3.10    0.90
  -2   9   0    3.60    0.40
  -2   9   0    4.20    0.50
  -2   9   0    3.40    0.50
  -2   9   0    3.90    0.40
   1  -9   0   13.70    1.60
   1  -9   0   13.40    0.80
   1  -9   0   14.20    1.10
  -1   9   0   11.10    0.80
  -1   9   0   12.70    0.90
  -1   9   0   13.10    0.90
   0  -9   0   18.20    1.80
   0  -9   0   16.70    1.00
   0  -9   0   17.90    1.20
   0   9   0   17.70    1.10
   0   9   0   16.80    1.00
   0   9   0   14.50    1.00
  -1  -9   0    0.30    0.50
  -1  -9   0    0.00    0.40
  -1  -9   0    0.00    0.30
   1   9   0    0.20    0.30
   1   9   0    0.30    0.30
   1   9   0    0.10    0.40
  -2  -9   0    1.70    0.50
  -2  -9   0    1.90    0.40
  -2  -9   0    2.20    0.80
   2   9   0    1.90    0.40
   2   9   0    2.00    0.50
  -3  -9   0    6.80    0.90
  -3  -9   0    6.00    0.70
   3   9   0    6.60    0.80
   3   9   0    6.70    0.60
  -4  -9   0    9.20    0.80
  -4  -9   0   10.70    1.10
   4   9   0    7.10    0.90
   4   9   0    9.30    1.50
   4   9   0    8.60    0.70
  -5  -9   0    1.40    0.40
   5   9   0    1.50    0.50
   5   9   0    1.30    0.80
  10 -10   0    0.70    1.10
  10 -10   0    1.90    0.80
 -10  10   0    1.60    0.50
 -10  10   0    0.90    0.40
   9 -10   0   18.40    1.40
   9 -10   0   11.60    2.30
  -9  10   0   15.30    1.20
  -9  10   0   16.00    1.10
  -9  10   0   20.10    1.30
   8 -10   0    7.00    1.10
   8 -10   0    5.30    1.40
  -8  10   0    6.00    0.70
  -8  10   0    6.40    0.70
   7 -10   0   19.00    1.40
   7 -10   0   13.60    2.20
   7 -10   0   15.60    1.30
  -7  10   0   16.20    1.10
  -7  10   0   16.20    1.00
  -7  10   0   16.30    1.00
   6 -10   0   19.60    1.40
   6 -10   0   17.80    2.20
   6 -10   0   19.30    1.40
  -6  10   0   20.80    1.20
  -6  10   0   21.40    1.20
   5 -10   0   19.80    2.20
   5 -10   0   17.60    1.60
  -5  10   0   18.30    1.20
  -5  10   0   19.90    1.20
  -5  10   0   19.80    1.10
   4 -10   0    7.80    1.60
   4 -10   0    9.40    0.90
   4 -10   0   12.20    1.00
  -4  10   0   12.70    0.80
  -4  10   0   11.70    0.80
  -4  10   0   10.50    0.80
   3 -10   0   34.70    2.80
   3 -10   0   39.70    2.10
   3 -10   0   31.10    1.80
  -3  10   0   37.90    1.90
  -3  10   0   36.70    1.90
  -3  10   0   38.50    1.80
   2 -10   0   11.00    0.80
   2 -10   0   12.60    1.60
   2 -10   0   12.80    1.10
  -2  10   0   14.00    0.90
  -2  10   0   14.00    1.00
  -2  10   0   13.60    0.80
   1 -10   0    2.30    0.90
   1 -10   0    2.50    0.60
   1 -10   0    2.40    0.40
  -1  10   0    3.30    0.50
  -1  10   0    2.80    0.50
  -1  10   0    2.20    0.40
   0 -10   0    8.90    0.70
   0 -10   0    7.40    0.90
   0 -10   0    8.10    1.40
   0  10   0    9.80    0.70
   0  10   0    7.70    0.80
  -1 -10   0    0.10    0.40
  -1 -10   0    0.00    0.30
  -1 -10   0    0.00    0.50
   1  10   0    0.10    0.40
   1  10   0   -0.30    0.20
  -2 -10   0    0.10    0.30
  -2 -10   0   -0.50    0.50
  -2 -10   0    0.30    0.40
   2  10   0   -0.30    0.20
   2  10   0   -0.30    0.30
  -3 -10   0    9.20    1.00
  -3 -10   0    9.80    1.70
  -3 -10   0   10.40    0.80
   3  10   0    8.70    1.00
   3  10   0   10.70    0.80
  -4 -10   0    0.60    0.50
  -4 -10   0    0.00    0.70
  -4 -10   0    0.60    0.40
   4  10   0    1.50    0.50
  10 -11   0    1.80    1.20
  10 -11   0    3.50    0.90
 -10  11   0    2.00    0.50
 -10  11   0    1.60    0.40
   9 -11   0   -0.40    0.70
   9 -11   0    0.40    1.00
  -9  11   0    0.10    0.40
  -9  11   0    0.80    0.40
   8 -11   0    0.50    0.50
   8 -11   0   -0.40    0.60
   8 -11   0    0.40    0.90
  -8  11   0   -0.40    0.30
  -8  11   0    0.60    0.40
   7 -11   0    2.60    1.00
   7 -11   0    2.70    0.60
   7 -11   0    3.70    1.20
  -7  11   0    2.10    0.50
  -7  11   0    2.70    0.50
   6 -11   0    5.10    0.80
   6 -11   0    7.70    1.00
   6 -11   0    5.80    1.40
  -6  11   0    4.80    0.80
  -6  11   0    6.20    0.60
   5 -11   0   17.80    1.30
   5 -11   0   17.30    2.20
  -5  11   0   18.70    1.20
  -5  11   0   18.10    1.10
  -5  11   0   19.60    1.10
   4 -11   0   12.50    1.80
   4 -11   0   12.60    1.10
  -4  11   0   12.30    0.90
  -4  11   0   12.20    0.90
  -4  11   0   13.60    0.90
   3 -11   0   25.40    2.40
   3 -11   0   29.00    1.70
  -3  11   0   26.50    1.50
  -3  11   0   25.60    1.40
  -3  11   0   25.50    1.50
   2 -11   0    0.90    0.80
   2 -11   0    1.30    0.50
  -2  11   0    0.80    0.30
  -2  11   0    0.60    0.30
  -2  11   0    0.60    0.30
   1 -11   0   22.90    2.30
   1 -11   0   24.50    1.40
   1 -11   0   27.30    1.90
  -1  11   0   24.90    1.40
  -1  11   0   24.50    1.50
   0 -11   0    3.50    0.60
   0 -11   0    2.40    0.60
   0 -11   0    2.10    0.90
   0  11   0    3.60    0.50
   0  11   0    3.30    0.60
  -1 -11   0   15.30    1.10
  -1 -11   0   15.80    1.30
  -1 -11   0   16.70    2.00
   1  11   0   15.40    1.00
   1  11   0   16.10    1.20
  -2 -11   0   11.20    0.90
  -2 -11   0   12.30    1.80
  -2 -11   0   10.90    1.10
   2  11   0   10.40    0.80
   2  11   0   10.00    0.90
  -3 -11   0    0.60    0.70
  -3 -11   0    1.10    0.50
  -3 -11   0    0.70    0.40
   3  11   0   -0.20    0.30
   3  11   0    0.70    0.40
   9 -12   0    0.60    1.00
   9 -12   0    1.50    0.80
  -9  12   0    0.80    0.50
  -9  12   0    0.60    0.40
   8 -12   0    0.40    0.60
   8 -12   0   -0.20    0.80
  -8  12   0    0.00    0.30
  -8  12   0    0.10    0.40
   7 -12   0   -0.20    0.80
   7 -12   0   -0.20    0.40
   7 -12   0   -0.50    0.50
  -7  12   0    0.00    0.30
  -7  12   0   -0.40    0.30
   6 -12   0    2.10    1.10
   6 -12   0    2.70    0.60
   6 -12   0    4.30    0.70
  -6  12   0    2.80    0.50
  -6  12   0    2.20    0.50
   5 -12   0    1.00    0.60
   5 -12   0    1.30    0.90
  -5  12   0    1.80    0.40
  -5  12   0    1.70    0.40
  -5  12   0    1.90    0.50
   4 -12   0   23.90    2.50
   4 -12   0   26.40    1.60
  -4  12   0   26.10    1.40
  -4  12   0   24.30    1.50
  -4  12   0   24.20    1.40
   3 -12   0   15.40    1.30
   3 -12   0   14.40    1.90
  -3  12   0   14.70    1.00
  -3  12   0   13.60    1.00
   2 -12   0    1.80    0.60
   2 -12   0    1.30    0.90
  -2  12   0    2.30    0.40
  -2  12   0    1.30    0.40
   1 -12   0    0.40    0.70
   1 -12   0    1.80    0.60
  -1  12   0    1.40    0.40
  -1  12   0    1.60    0.40
   0 -12   0    8.40    1.00
   0 -12   0    9.40    1.70
   0  12   0    9.10    0.80
   0  12   0    9.10    0.90
  -1 -12   0    1.50    0.60
  -1 -12   0    1.20    0.90
   1  12   0    0.80    0.40
   1  12   0    2.40    0.50
  -2 -12   0    0.70    0.80
  -2 -12   0    2.90    0.70
   2  12   0    1.30    0.40
   2  12   0    1.00    0.50
   8 -13   0    2.40    0.80
   8 -13   0   -0.40    1.00
  -8  13   0    0.90    0.40
  -8  13   0    0.20    0.40
   7 -13   0   -0.70    0.90
   7 -13   0    1.20    0.70
   7 -13   0    0.80    0.60
  -7  13   0    0.70    0.30
  -7  13   0    0.80    0.40
   6 -13   0    2.00    1.10
   6 -13   0    1.90    0.70
   6 -13   0    1.50    0.60
  -6  13   0    1.10    0.40
  -6  13   0    1.40    0.50
   5 -13   0   -0.50    0.50
   5 -13   0   -0.40    0.70
  -5  13   0    0.20    0.40
  -5  13   0    0.30    0.40
  -5  13   0    0.20    0.30
   4 -13   0    2.40    0.60
   4 -13   0    1.30    1.00
  -4  13   0    2.00    0.40
  -4  13   0    1.50    0.40
   3 -13   0    3.30    1.20
   3 -13   0    1.70    0.60
  -3  13   0    3.10    0.50
  -3  13   0    2.50    0.50
   2 -13   0    0.60    0.80
   2 -13   0    0.10    0.50
  -2  13   0    0.20    0.30
  -2  13   0    0.40    0.40
   1 -13   0    0.70    0.80
   1 -13   0    0.00    0.50
  -1  13   0    0.00    0.30
  -1  13   0    0.20    0.30
   0 -13   0    2.00    1.10
   0 -13   0    1.20    0.60
   0  13   0    1.20    0.40
   0  13   0    0.80    0.40
   7 -14   0    0.50    0.60
   7 -14   0    0.70    0.60
   7 -14   0    0.20    1.00
  -7  14   0    0.70    0.40
  -7  14   0   -0.40    0.40
   6 -14   0    1.10    0.70
   6 -14   0    0.70    1.00
  -6  14   0    0.80    0.50
  -6  14   0    1.30    0.40
   5 -14   0    1.00    0.60
   5 -14   0    0.50    1.00
  -5  14   0    0.50    0.40
  -5  14   0    0.60    0.40
   4 -14   0   -0.10    0.50
   4 -14   0    1.10    1.00
  -4  14   0    1.10    0.40
  -4  14   0    1.00    0.40
   3 -14   0    0.30    0.60
   3 -14   0    0.50    0.90
  -3  14   0    0.40    0.40
  -3  14   0    0.30    0.40
   2 -14   0    0.90    0.60
   2 -14   0    1.00    1.00
  -2  14   0    0.50    0.40
  -2  14   0    0.90    0.40
  -2  14  -1    0.60    0.40
  -2  14  -1    1.30    0.40
   2 -14   1    1.40    0.60
   2 -14   1    0.90    0.90
  -3  14  -1    0.30    0.30
  -3  14  -1   -0.10    0.30
   3 -14   1   -0.90    0.50
   3 -14   1    0.90    0.90
  -4  14  -1    1.20    0.50
  -4  14  -1    1.70    0.40
   4 -14   1    1.30    1.00
   4 -14   1    1.90    0.60
  -5  14  -1   -0.10    0.30
  -5  14  -1    0.00    0.30
   5 -14   1    0.10    0.50
   5 -14   1    0.20    0.90
  -6  14  -1    4.20    1.00
  -6  14  -1    3.00    0.60
   6 -14   1    3.70    1.30
   6 -14   1    2.40    0.70
  -7  14  -1    0.90    0.40
  -7  14  -1    0.60    0.40
   7 -14   1    1.10    0.70
   7 -14   1   -0.20    1.00
   0  13  -1    1.90    0.50
   0 -13   1    1.70    1.00
   0 -13   1    0.90    0.50
  -1  13  -1   11.60    0.90
  -1  13  -1   10.10    0.90
   1 -13   1   12.60    1.90
   1 -13   1   11.20    1.10
  -2  13  -1    2.30    0.60
  -2  13  -1    2.80    0.50
   2 -13   1    1.80    1.00
   2 -13   1    2.10    0.60
  -3  13  -1    4.00    0.60
  -3  13  -1    4.30    0.60
   3 -13   1    3.40    1.50
   3 -13   1    4.50    0.70
  -4  13  -1   12.00    1.00
  -4  13  -1    9.60    0.90
  -4  13  -1    9.70    0.80
   4 -13   1   10.80    1.10
   4 -13   1    9.60    1.80
  -5  13  -1    7.60    0.80
  -5  13  -1    6.70    0.80
  -5  13  -1    9.40    0.80
   5 -13   1    9.00    1.90
   5 -13   1    7.70    1.00
  -6  13  -1    2.90    0.60
  -6  13  -1    4.20    0.60
   6 -13   1    3.90    1.30
   6 -13   1    3.60    0.70
  -7  13  -1    1.10    0.40
  -7  13  -1    1.30    0.40
   7 -13   1    0.20    0.70
   7 -13   1    1.20    1.10
  -8  13  -1    0.50    0.40
  -8  13  -1    0.50    0.40
   8 -13   1    0.00    1.10
   8 -13   1    0.80    0.70
   2  12  -1    0.20    0.30
   2  12  -1    0.70    0.40
  -2 -12   1   -0.20    0.70
  -2 -12   1    0.30    0.40
  -2 -12   1   -0.30    0.40
   1  12  -1    4.60    0.70
   1  12  -1    4.50    0.60
  -1 -12   1    3.90    0.60
  -1 -12   1    4.80    1.30
  -1 -12   1    6.90    0.90
   0  12  -1    7.60    0.80
   0  12  -1    7.90    0.70
   0 -12   1    4.80    1.50
   0 -12   1    8.10    1.00
   0 -12   1    8.80    0.90
  -1  12  -1    4.10    0.70
  -1  12  -1    4.50    0.60
   1 -12   1    5.00    1.30
   1 -12   1    6.10    0.90
  -2  12  -1    1.50    0.40
  -2  12  -1    1.10    0.40
   2 -12   1    0.70    0.50
   2 -12   1    1.80    0.90
  -3  12  -1   10.10    0.80
  -3  12  -1    9.70    0.90
  -3  12  -1    9.90    0.80
   3 -12   1   10.80    1.80
   3 -12   1   10.60    1.10
  -4  12  -1    6.20    0.70
  -4  12  -1    5.80    0.60
  -4  12  -1    6.90    0.70
   4 -12   1    6.10    0.90
   4 -12   1    4.90    1.20
  -5  12  -1    8.80    0.70
  -5  12  -1    8.40    0.70
  -5  12  -1    6.90    0.70
   5 -12   1    8.50    1.00
   5 -12   1    7.90    1.80
  -6  12  -1    2.00    0.50
  -6  12  -1    2.60    0.40
   6 -12   1    2.80    0.70
   6 -12   1    3.00    0.70
   6 -12   1    1.50    1.10
  -7  12  -1    5.60    0.70
  -7  12  -1    7.60    0.70
   7 -12   1    6.30    1.00
   7 -12   1    7.90    1.10
   7 -12   1    3.30    1.20
  -8  12  -1    5.10    0.70
  -8  12  -1    3.20    0.50
   8 -12   1    3.60    0.80
   8 -12   1    2.40    1.30
  -9  12  -1    2.10    0.50
  -9  12  -1    3.50    0.60
   9 -12   1    2.70    1.50
   9 -12   1    3.40    0.90
   3  11  -1    0.00    0.40
   3  11  -1    0.30    0.30
  -3 -11   1    0.90    0.80
  -3 -11   1    0.10    0.50
   2  11  -1    7.60    0.70
   2  11  -1    5.00    1.00
  -2 -11   1    7.80    1.00
  -2 -11   1    9.20    2.00
  -2 -11   1    8.00    0.80
   1  11  -1    0.50    0.30
   1  11  -1    0.10    0.40
  -1 -11   1    0.20    0.70
  -1 -11   1    0.40    0.40
  -1 -11   1    0.80    0.50
   0  11  -1   13.70    0.90
   0  11  -1   12.60    1.00
   0 -11   1   14.20    1.20
   0 -11   1   13.30    1.80
  -1  11  -1    0.60    0.40
  -1  11  -1    0.90    0.30
   1 -11   1    0.40    0.50
   1 -11   1    0.80    0.70
  -2  11  -1   10.80    0.90
  -2  11  -1   11.70    0.90
  -2  11  -1   11.80    0.80
   2 -11   1   11.70    0.90
   2 -11   1    9.50    1.60
   2 -11   1   12.10    1.70
  -3  11  -1   58.49    2.90
  -3  11  -1   58.39    2.80
   3 -11   1   56.69    2.90
   3 -11   1   59.19    3.00
   3 -11   1   57.19    4.00
  -4  11  -1   49.90    2.60
  -4  11  -1   53.49    2.60
  -4  11  -1   52.59    2.50
   4 -11   1   48.00    3.60
   4 -11   1   52.99    2.70
  -5  11  -1   13.00    0.90
  -5  11  -1   11.50    0.90
  -5  11  -1   13.00    0.90
   5 -11   1   11.30    1.90
   5 -11   1   13.10    1.10
  -6  11  -1    2.00    0.40
  -6  11  -1    2.30    0.40
   6 -11   1    1.60    1.00
   6 -11   1    2.10    0.60
   6 -11   1    1.50    0.50
  -7  11  -1    0.10    0.30
  -7  11  -1    0.60    0.40
   7 -11   1   -0.10    0.60
   7 -11   1   -0.40    0.50
   7 -11   1    0.00    0.90
  -8  11  -1    0.70    0.40
  -8  11  -1    0.00    0.30
   8 -11   1    0.70    1.10
   8 -11   1    0.40    0.70
  -9  11  -1   11.70    1.00
  -9  11  -1   11.70    0.90
   9 -11   1    8.90    1.90
   9 -11   1   10.80    1.30
 -10  11  -1    1.80    0.50
 -10  11  -1    1.50    0.90
  10 -11   1    1.00    1.20
  10 -11   1    1.90    0.80
   4  10  -1    1.70    0.40
   4  10  -1    2.30    0.60
  -4 -10   1    1.90    0.70
  -4 -10   1    2.30    1.30
  -4 -10   1    1.80    0.40
   3  10  -1    3.80    0.50
   3  10  -1    3.80    0.70
  -3 -10   1    4.10    0.60
  -3 -10   1    2.00    0.60
  -3 -10   1    3.20    1.10
   2  10  -1   23.00    1.40
   2  10  -1   21.10    1.20
  -2 -10   1   19.40    1.30
  -2 -10   1   18.90    1.40
  -2 -10   1   20.60    2.20
   1  10  -1   -0.10    0.20
   1  10  -1    0.10    0.40
  -1 -10   1    0.00    0.40
  -1 -10   1   -0.20    0.50
  -1 -10   1    0.40    0.30
   0  10  -1    0.40    0.30
   0  10  -1    0.50    0.30
   0 -10   1   -0.40    0.40
   0 -10   1    0.00    0.30
   0 -10   1    0.20    0.60
  -1  10  -1    4.50    0.60
  -1  10  -1    3.80    0.50
  -1  10  -1    3.70    0.60
   1 -10   1    3.60    1.00
   1 -10   1    3.40    0.60
   1 -10   1    3.40    0.50
  -2  10  -1    3.70    0.60
  -2  10  -1    4.10    0.40
  -2  10  -1    3.40    0.50
  -2  10  -1    3.70    0.40
   2 -10   1    4.10    0.40
   2 -10   1    3.80    1.00
   2 -10   1    3.70    0.60
   2 -10   1    4.30    0.70
  -3  10  -1    0.90    0.20
  -3  10  -1    0.70    0.30
  -3  10  -1    0.70    0.30
  -3  10  -1    0.60    0.30
   3 -10   1    0.70    0.20
   3 -10   1    0.00    0.60
   3 -10   1    1.50    0.50
   3 -10   1    0.70    0.40
  -4  10  -1   19.20    1.10
  -4  10  -1   17.90    1.10
  -4  10  -1   18.70    1.10
  -4  10  -1   18.40    1.00
   4 -10   1   20.00    1.20
   4 -10   1   19.50    1.30
   4 -10   1   17.30    1.10
   4 -10   1   17.70    1.20
   4 -10   1   20.20    2.00
  -5  10  -1    4.50    0.50
  -5  10  -1    5.10    0.60
  -5  10  -1    5.10    0.60
  -5  10  -1    5.00    0.50
  -5  10  -1    4.60    0.60
   5 -10   1    3.80    0.60
   5 -10   1    3.80    1.20
   5 -10   1    3.70    0.60
  -6  10  -1    3.40    0.50
  -6  10  -1    3.80    0.60
  -6  10  -1    3.50    0.60
   6 -10   1    2.60    1.10
   6 -10   1    4.30    0.70
   6 -10   1    4.00    0.70
  -7  10  -1    4.00    0.60
  -7  10  -1    3.70    0.60
  -7  10  -1    4.50    0.70
   7 -10   1    4.10    0.80
   7 -10   1    3.70    0.70
  -8  10  -1    1.00    0.40
  -8  10  -1    1.20    0.40
   8 -10   1    0.70    1.00
   8 -10   1    1.20    0.70
  -9  10  -1    3.70    0.50
  -9  10  -1    4.40    0.70
  -9  10  -1    6.10    0.90
   9 -10   1    2.10    1.10
   9 -10   1    4.70    0.90
 -10  10  -1    1.90    0.50
 -10  10  -1    1.50    0.50
 -10  10  -1    1.60    0.60
  10 -10   1    1.20    0.70
  10 -10   1   -0.20    1.10
   5   9  -1   27.00    1.70
  -5  -9   1   26.40    1.60
   4   9  -1    7.30    1.40
   4   9  -1    9.70    1.00
   4   9  -1    5.90    0.80
  -4  -9   1    9.80    0.80
   3   9  -1    0.60    0.40
   3   9  -1    0.30    0.30
  -3  -9   1    0.10    0.30
  -3  -9   1    0.60    0.50
   2   9  -1    0.60    0.40
   2   9  -1    0.00    0.30
  -2  -9   1    0.40    0.60
  -2  -9   1    0.40    0.30
  -2  -9   1    0.50    0.40
   1   9  -1    0.50    0.30
   1   9  -1    0.30    0.30
   1   9  -1    0.30    0.40
  -1  -9   1    0.40    0.30
  -1  -9   1    0.30    0.40
  -1  -9   1    0.10    0.50
   0   9  -1   -0.10    0.20
   0   9  -1    0.40    0.30
   0   9  -1    0.00    0.30
   0  -9   1    0.30    0.50
   0  -9   1    0.30    0.40
   0  -9   1    0.10    0.30
  -1   9  -1   74.59    3.30
  -1   9  -1   71.09    3.40
  -1   9  -1   66.89    3.40
  -1   9  -1   73.99    3.50
   1  -9   1   75.39    3.60
   1  -9   1   71.09    3.40
   1  -9   1   73.99    4.30
  -2   9  -1    0.60    0.30
  -2   9  -1    0.50    0.30
  -2   9  -1    0.80    0.20
  -2   9  -1    0.50    0.20
   2  -9   1    0.10    0.30
   2  -9   1    0.60    0.20
   2  -9   1    0.40    0.40
   2  -9   1    0.40    0.30
   2  -9   1    0.70    0.60
  -3   9  -1    0.70    0.20
  -3   9  -1    1.00    0.30
  -3   9  -1    1.00    0.30
  -3   9  -1    0.90    0.30
   3  -9   1    1.00    0.50
   3  -9   1    1.00    0.20
   3  -9   1    1.30    0.40
   3  -9   1    1.00    0.30
   3  -9   1    1.00    0.70
  -4   9  -1    6.20    0.60
  -4   9  -1    7.40    0.60
  -4   9  -1    6.40    0.50
  -4   9  -1    8.00    0.70
   4  -9   1    7.40    0.70
   4  -9   1    8.30    0.80
   4  -9   1    7.40    0.80
   4  -9   1    6.80    0.60
   4  -9   1    7.20    1.40
  -5   9  -1    9.80    0.70
  -5   9  -1    9.60    0.70
  -5   9  -1    9.90    0.70
  -5   9  -1    6.50    0.80
   5  -9   1    8.10    0.70
   5  -9   1    9.90    1.00
   5  -9   1    6.90    1.60
  -6   9  -1    0.50    0.30
  -6   9  -1    0.60    0.30
  -6   9  -1    0.70    0.30
  -6   9  -1    0.90    0.40
   6  -9   1    0.10    0.30
   6  -9   1   -0.20    0.70
   6  -9   1    0.70    0.50
   6  -9   1    0.40    0.40
  -7   9  -1    0.20    0.30
  -7   9  -1    0.00    0.30
  -7   9  -1    0.40    0.30
   7  -9   1   -0.10    0.30
   7  -9   1   -0.10    0.50
   7  -9   1    0.00    0.80
  -8   9  -1    0.30    0.30
  -8   9  -1    0.50    0.40
  -8   9  -1    0.10    0.40
   8  -9   1    1.10    0.60
   8  -9   1    0.90    1.00
   8  -9   1    0.70    0.40
  -9   9  -1    8.10    0.70
  -9   9  -1    8.60    0.90
  -9   9  -1    8.20    0.80
   9  -9   1    7.70    1.20
   9  -9   1    9.10    1.80
 -10   9  -1    0.40    0.40
 -10   9  -1    1.00    0.50
 -10   9  -1   -0.30    0.40
  10  -9   1    0.50    0.70
  10  -9   1    0.00    1.10
 -11   9  -1    1.10    0.60
 -11   9  -1    0.40    0.40
  11  -9   1    0.90    0.80
  11  -9   1   -0.10    1.00
   6   8  -1    8.60    1.50
   6   8  -1    9.40    1.00
  -6  -8   1    9.10    1.00
  -6  -8   1    9.10    1.10
   5   8  -1    1.50    0.50
   5   8  -1    0.50    0.70
  -5  -8   1    1.80    0.60
   4   8  -1    1.90    0.80
   4   8  -1    1.90    0.40
   4   8  -1    2.40    0.60
   3   8  -1    1.00    0.30
   3   8  -1    1.50    0.70
   3   8  -1    0.60    0.40
  -3  -8   1    0.80    0.40
   2   8  -1   47.70    2.60
   2   8  -1   49.10    2.40
  -2  -8   1   48.50    2.60
  -2  -8   1   49.00    3.40
   1   8  -1   36.60    2.00
   1   8  -1   37.90    1.80
   1   8  -1   33.20    1.80
  -1  -8   1   36.60    1.80
  -1  -8   1   34.70    2.00
  -1  -8   1   38.00    2.70
   0   8  -1   32.50    1.70
   0   8  -1   35.50    1.70
   0   8  -1   36.10    1.90
   0  -8   1   30.80    1.90
   0  -8   1   34.30    1.70
   0  -8   1   33.80    2.30
   0  -8   1   32.80    2.40
  -1   8  -1    1.20    0.30
  -1   8  -1    0.80    0.20
  -1   8  -1    0.90    0.20
  -1   8  -1    1.30    0.40
   1  -8   1    0.50    0.40
   1  -8   1    0.80    0.60
   1  -8   1    1.00    0.40
   1  -8   1    1.20    0.30
   1  -8   1    0.70    0.30
   1  -8   1    0.80    0.30
  -2   8  -1    8.10    0.50
  -2   8  -1    8.00    0.50
  -2   8  -1    7.70    0.60
  -2   8  -1    6.60    0.60
   2  -8   1    7.20    0.50
   2  -8   1    7.50    1.20
   2  -8   1    9.00    0.80
   2  -8   1    8.30    0.60
   2  -8   1    7.40    0.70
  -3   8  -1    3.00    0.40
  -3   8  -1    2.30    0.30
  -3   8  -1    2.40    0.50
  -3   8  -1    3.10    0.40
  -3   8  -1    2.80    0.40
  -3   8  -1    2.30    0.70
   3  -8   1    2.70    0.40
   3  -8   1    3.30    0.50
   3  -8   1    3.60    0.60
   3  -8   1    2.80    0.80
   3  -8   1    2.70    0.30
  -4   8  -1   55.39    2.50
  -4   8  -1   46.80    2.60
  -4   8  -1   54.19    2.50
  -4   8  -1   53.79    2.50
  -4   8  -1   47.20    3.30
   4  -8   1   51.79    2.60
   4  -8   1   53.79    2.70
   4  -8   1   53.89    2.60
   4  -8   1   56.99    3.60
   4  -8   1   49.30    2.50
  -5   8  -1    1.60    0.30
  -5   8  -1    1.50    0.30
  -5   8  -1    1.00    0.30
  -5   8  -1    1.20    0.40
   5  -8   1    1.00    0.90
   5  -8   1    1.00    0.40
   5  -8   1    1.20    0.30
   5  -8   1    2.70    0.60
  -6   8  -1   14.60    0.90
  -6   8  -1   13.50    0.90
  -6   8  -1   14.40    1.00
  -6   8  -1   13.30    1.00
   6  -8   1   13.00    1.80
   6  -8   1   12.30    0.90
   6  -8   1   13.70    1.00
   6  -8   1   15.00    1.20
  -7   8  -1    1.40    0.30
  -7   8  -1    0.50    0.40
  -7   8  -1    1.00    0.40
  -7   8  -1    2.00    0.40
   7  -8   1    0.90    0.40
   7  -8   1    1.30    0.30
   7  -8   1    0.70    1.00
   7  -8   1    1.00    0.60
  -8   8  -1    7.40    0.80
  -8   8  -1    9.90    0.90
  -8   8  -1    8.80    0.70
   8  -8   1    8.00    0.90
   8  -8   1    6.20    1.50
   8  -8   1    7.40    1.10
  -9   8  -1    0.30    0.30
  -9   8  -1    0.30    0.40
  -9   8  -1    1.00    0.40
   9  -8   1   -0.40    0.90
   9  -8   1   -0.20    0.60
 -10   8  -1    2.60    0.50
 -10   8  -1    4.60    0.80
 -10   8  -1    4.10    0.70
  10  -8   1    2.30    0.80
  10  -8   1    1.60    1.20
 -11   8  -1    0.50    0.50
 -11   8  -1   -0.30    0.40
  11  -8   1    0.90    0.70
  11  -8   1   -0.20    1.10
   7   7  -1    0.60    0.50
   7   7  -1    0.80    0.70
  -7  -7   1    0.20    0.40
  -7  -7   1    0.70    0.50
   6   7  -1   10.80    1.10
   6   7  -1    9.80    1.50
  -6  -7   1   11.90    0.90
  -6  -7   1   12.30    1.20
   5   7  -1    5.40    0.80
   5   7  -1    5.60    1.20
   5   7  -1    7.70    0.60
  -5  -7   1    5.40    0.60
  -5  -7   1    6.50    0.90
   4   7  -1    1.60    0.80
   4   7  -1    1.40    0.50
   4   7  -1    2.00    0.30
  -4  -7   1    1.30    0.50
  -4  -7   1    1.40    0.40
   3   7  -1    3.10    0.40
   3   7  -1    3.30    0.60
   3   7  -1    5.10    1.00
  -3  -7   1    3.10    0.60
  -3  -7   1    3.30    0.40
  -3  -7   1    3.20    0.50
   2   7  -1   22.70    1.80
   2   7  -1   24.40    1.30
   2   7  -1   21.90    1.30
   2   7  -1   24.40    1.50
  -2  -7   1   21.20    1.20
  -2  -7   1   23.50    1.50
  -2  -7   1   23.50    1.30
   1   7  -1   83.69    4.10
   1   7  -1   90.79    4.10
   1   7  -1   93.89    4.20
  -1  -7   1   89.69    4.10
  -1  -7   1   88.49    4.30
  -1  -7   1   87.69    4.80
  -1  -7   1   85.29    4.60
  -1  -7   1   81.49    4.10
   0   7  -1  108.39    5.00
   0   7  -1  112.19    5.10
   0   7  -1  117.49    5.20
   0   7  -1  101.59    5.20
   0  -7   1  113.79    5.00
   0  -7   1  105.39    5.10
   0  -7   1  108.39    5.80
   0  -7   1  109.69    5.20
   0  -7   1  108.79    5.20
   0  -7   1  110.19    5.50
  -1   7  -1    0.00    0.20
  -1   7  -1    0.20    0.10
  -1   7  -1    0.00    0.20
  -1   7  -1    0.00    0.10
  -1   7  -1    0.10    0.20
   1  -7   1    0.20    0.20
   1  -7   1   -0.20    0.30
   1  -7   1    0.00    0.30
   1  -7   1   -0.20    0.10
   1  -7   1    0.00    0.10
   1  -7   1    0.00    0.40
   1  -7   1   -0.20    0.20
  -2   7  -1   55.59    2.80
  -2   7  -1   53.79    3.30
  -2   7  -1   59.39    2.70
  -2   7  -1   56.59    2.70
  -2   7  -1   57.49    2.60
  -2   7  -1   50.99    2.60
   2  -7   1   54.69    2.70
   2  -7   1   53.89    2.70
   2  -7   1   54.39    2.60
   2  -7   1   54.99    2.60
   2  -7   1   56.19    2.70
   2  -7   1   56.79    3.40
  -3   7  -1   18.80    1.00
  -3   7  -1   19.50    1.60
  -3   7  -1   18.60    1.20
  -3   7  -1   19.50    1.00
  -3   7  -1   20.30    1.10
  -3   7  -1   17.80    1.00
   3  -7   1   19.50    1.10
   3  -7   1   18.40    1.10
   3  -7   1   17.90    1.00
   3  -7   1   21.00    1.10
   3  -7   1   18.70    1.70
  -4   7  -1  214.48    9.70
  -4   7  -1  218.78    9.70
  -4   7  -1  206.98    9.80
  -4   7  -1  213.78    9.70
  -4   7  -1  221.38    9.70
  -4   7  -1  207.58   10.50
   4  -7   1  219.18   10.50
   4  -7   1  217.38    9.70
   4  -7   1  210.28    9.70
   4  -7   1  202.58    9.70
   4  -7   1  231.58    9.80
  -5   7  -1  283.17   11.90
  -5   7  -1  237.58   12.60
  -5   7  -1  255.57   11.90
  -5   7  -1  266.07   11.90
  -5   7  -1  271.47   11.90
  -5   7  -1  262.37   11.90
   5  -7   1  253.97   11.80
   5  -7   1  247.38   11.90
   5  -7   1  282.77   12.00
   5  -7   1  263.57   12.80
   5  -7   1  278.97   12.00
   5  -7   1  250.97   11.90
  -6   7  -1   15.70    0.90
  -6   7  -1   12.80    1.00
  -6   7  -1   14.40    0.90
   6  -7   1   13.70    0.90
   6  -7   1   14.40    0.90
   6  -7   1   14.30    2.00
   6  -7   1   15.40    1.20
   6  -7   1   14.60    1.00
  -7   7  -1   19.90    1.40
  -7   7  -1   21.30    1.30
  -7   7  -1   24.40    1.30
  -7   7  -1   21.80    1.20
   7  -7   1   18.60    1.20
   7  -7   1   23.40    1.50
   7  -7   1   22.10    2.40
   7  -7   1   20.50    1.20
   7  -7   1   22.40    1.30
  -8   7  -1    2.00    0.50
  -8   7  -1    4.20    0.70
  -8   7  -1    3.10    0.50
   8  -7   1    1.10    1.10
   8  -7   1    2.30    0.50
   8  -7   1    2.50    0.70
  -9   7  -1    1.20    0.40
  -9   7  -1    1.00    0.40
  -9   7  -1    1.70    0.50
   9  -7   1    0.80    0.70
   9  -7   1    0.90    1.00
 -10   7  -1    3.50    0.70
 -10   7  -1    3.20    0.60
  10  -7   1    4.10    0.80
  10  -7   1    1.70    1.10
 -11   7  -1    0.10    0.50
 -11   7  -1    0.70    0.40
  11  -7   1    0.50    0.90
  11  -7   1    1.00    0.70
   7   6  -1    1.20    0.60
   7   6  -1    0.20    0.70
  -7  -6   1    0.30    0.40
  -7  -6   1    0.60    0.50
   6   6  -1    2.70    0.90
   6   6  -1    3.30    0.70
  -6  -6   1    2.80    0.50
  -6  -6   1    3.40    0.70
   5   6  -1   21.30    1.50
   5   6  -1   18.20    1.90
  -5  -6   1   22.20    1.30
  -5  -6   1   19.90    1.40
   4   6  -1   22.90    1.90
   4   6  -1   21.70    1.10
   4   6  -1   21.60    1.40
  -4  -6   1   21.70    1.20
  -4  -6   1   22.00    1.40
  -4  -6   1   18.20    1.20
   3   6  -1    1.70    0.60
   3   6  -1    2.40    0.50
   3   6  -1    1.40    0.30
  -3  -6   1    1.70    0.50
  -3  -6   1    1.80    0.30
  -3  -6   1    2.10    0.40
   2   6  -1   28.10    1.40
   2   6  -1   30.50    1.60
   2   6  -1   25.70    1.40
   2   6  -1   28.50    2.00
   2   6  -1   27.70    1.60
  -2  -6   1   28.30    1.90
  -2  -6   1   28.80    1.40
  -2  -6   1   25.00    1.40
  -2  -6   1   26.40    1.60
  -2  -6   1   27.10    1.60
   1   6  -1   10.70    0.90
   1   6  -1   11.00    0.70
   1   6  -1   12.50    0.90
   1   6  -1   11.80    0.70
  -1  -6   1   12.30    1.10
  -1  -6   1   10.60    0.70
  -1  -6   1   11.30    0.70
  -1  -6   1   10.30    0.80
  -1  -6   1   10.80    0.90
   0   6  -1    0.10    0.20
   0   6  -1    0.30    0.20
   0   6  -1    0.50    0.40
   0   6  -1    0.30    0.30
   0  -6   1    0.30    0.20
   0  -6   1    0.10    0.30
   0  -6   1    0.10    0.40
   0  -6   1    0.50    0.30
   0  -6   1    0.70    0.30
   0  -6   1    0.50    0.20
  -1   6  -1    5.60    0.50
  -1   6  -1    6.00    0.60
  -1   6  -1    5.40    0.50
  -1   6  -1    5.20    0.40
  -1   6  -1    5.70    0.40
   1  -6   1    5.50    0.60
   1  -6   1    5.60    0.40
   1  -6   1    4.60    0.90
   1  -6   1    5.60    0.50
   1  -6   1    5.60    0.40
   1  -6   1    5.50    0.40
   1  -6   1    5.50    0.80
  -2   6  -1   30.60    1.50
  -2   6  -1   29.10    1.50
  -2   6  -1   31.00    1.50
  -2   6  -1   29.60    2.00
  -2   6  -1   28.80    1.40
  -2   6  -1   30.40    1.60
   2  -6   1   29.50    1.50
   2  -6   1   29.10    1.50
   2  -6   1   29.80    1.50
   2  -6   1   30.90    1.60
   2  -6   1   32.00    1.60
   2  -6   1   30.50    2.10
  -3   6  -1   50.89    2.40
  -3   6  -1   50.49    2.40
  -3   6  -1   51.79    2.40
  -3   6  -1   51.59    3.00
  -3   6  -1   51.69    2.50
  -3   6  -1   51.49    2.40
   3  -6   1   51.29    2.50
   3  -6   1   52.49    3.10
   3  -6   1   52.29    2.50
   3  -6   1   49.30    2.50
   3  -6   1   51.69    2.50
   3  -6   1   51.19    2.40
  -4   6  -1  250.57   11.10
  -4   6  -1  238.38   11.80
  -4   6  -1  236.78   11.10
  -4   6  -1  238.68   11.20
  -4   6  -1  246.78   11.10
   4  -6   1  264.47   12.00
   4  -6   1  244.38   11.10
   4  -6   1  245.38   11.20
   4  -6   1  251.47   11.10
   4  -6   1  250.67   11.20
  -5   6  -1  105.59    5.00
  -5   6  -1  103.99    5.00
  -5   6  -1  107.29    5.00
  -5   6  -1  108.09    5.10
  -5   6  -1   97.29    5.70
  -5   6  -1  115.19    5.00
   5  -6   1  106.39    4.90
   5  -6   1  106.69    5.00
   5  -6   1  115.59    6.00
   5  -6   1  115.19    5.20
   5  -6   1  102.99    5.00
   5  -6   1  112.39    5.10
  -6   6  -1   69.39    3.50
  -6   6  -1   77.29    3.50
  -6   6  -1   70.19    3.40
  -6   6  -1   70.79    3.50
  -6   6  -1   72.69    3.40
   6  -6   1   65.19    4.40
   6  -6   1   78.49    3.60
   6  -6   1   71.79    3.40
   6  -6   1   72.59    3.50
   6  -6   1   69.19    3.30
  -7   6  -1   12.30    0.70
  -7   6  -1   10.90    0.80
  -7   6  -1   10.50    1.00
  -7   6  -1   12.90    0.90
   7  -6   1   11.10    0.80
   7  -6   1   10.40    0.90
   7  -6   1   11.00    1.10
   7  -6   1   12.30    0.90
  -8   6  -1   51.89    2.40
  -8   6  -1   46.60    2.20
  -8   6  -1   45.40    2.30
   8  -6   1   43.30    2.20
   8  -6   1   44.20    2.50
   8  -6   1   36.80    3.20
   8  -6   1   42.30    2.40
  -9   6  -1   39.90    2.20
  -9   6  -1   44.20    2.20
   9  -6   1   34.20    3.10
   9  -6   1   44.50    2.50
 -10   6  -1   10.40    1.00
 -10   6  -1    8.50    0.80
  10  -6   1    5.60    1.50
  10  -6   1   10.10    1.20
 -11   6  -1    2.80    0.60
 -11   6  -1    3.10    0.60
  11  -6   1    2.20    0.70
  11  -6   1    1.40    1.10
   8   5  -1    1.90    1.00
   8   5  -1    1.60    0.60
  -8  -5   1    1.60    0.50
  -8  -5   1    2.50    0.70
   7   5  -1    8.30    1.50
   7   5  -1    9.20    1.10
  -7  -5   1    8.40    0.80
  -7  -5   1    9.40    1.10
   6   5  -1    5.60    0.60
   6   5  -1    6.10    0.90
   6   5  -1    4.60    1.20
  -6  -5   1    5.60    0.70
  -6  -5   1    7.10    0.90
   5   5  -1   86.39    5.10
   5   5  -1   97.89    4.30
   5   5  -1  102.59    4.60
  -5  -5   1   79.19    4.30
  -5  -5   1   96.99    4.40
  -5  -5   1   96.99    4.60
   4   5  -1  175.58    8.00
   4   5  -1  177.88    7.80
   4   5  -1  171.78    8.50
  -4  -5   1  173.08    8.00
  -4  -5   1  176.08    7.90
  -4  -5   1  155.68    7.80
   3   5  -1    4.20    0.50
   3   5  -1    5.10    0.90
   3   5  -1    4.50    0.60
   3   5  -1    4.70    0.70
   3   5  -1    5.40    0.40
  -3  -5   1    4.10    0.70
  -3  -5   1    4.20    0.90
  -3  -5   1    4.40    0.40
  -3  -5   1    4.90    0.60
  -3  -5   1    4.60    0.50
   2   5  -1   -0.10    0.20
   2   5  -1    0.20    0.20
   2   5  -1    0.10    0.20
   2   5  -1   -0.20    0.40
   2   5  -1    0.20    0.30
  -2  -5   1    0.20    0.30
  -2  -5   1    0.10    0.10
  -2  -5   1    0.10    0.20
  -2  -5   1    0.10    0.20
  -2  -5   1    0.00    0.30
   1   5  -1   37.10    1.80
   1   5  -1   37.80    1.80
   1   5  -1   38.00    2.00
   1   5  -1   40.40    2.20
   1   5  -1   34.70    1.90
  -1  -5   1   39.30    1.80
  -1  -5   1   37.90    2.00
  -1  -5   1   38.00    2.20
  -1  -5   1   37.50    2.00
  -1  -5   1   36.10    1.80
   0   5  -1  269.17   11.40
   0   5  -1  250.57   11.60
   0   5  -1  271.07   11.50
   0   5  -1  246.28   11.40
   0   5  -1  250.17   11.40
   0  -5   1  261.77   11.40
   0  -5   1  256.47   11.80
   0  -5   1  247.08   11.50
   0  -5   1  253.27   12.00
   0  -5   1  241.58   11.50
  -1   5  -1  102.89    4.80
  -1   5  -1  103.19    4.90
  -1   5  -1  109.19    4.80
  -1   5  -1  107.29    5.30
  -1   5  -1  104.39    4.80
  -1   5  -1  106.89    4.90
   1  -5   1  106.99    4.90
   1  -5   1  108.99    5.30
   1  -5   1  105.09    4.80
   1  -5   1  107.09    4.90
   1  -5   1  102.49    4.80
   1  -5   1  104.79    4.80
  -2   5  -1    3.10    0.30
  -2   5  -1    3.20    0.40
  -2   5  -1    3.10    0.40
  -2   5  -1    3.70    0.70
  -2   5  -1    2.90    0.30
  -2   5  -1    3.60    0.30
   2  -5   1    3.20    0.30
   2  -5   1    3.30    0.30
   2  -5   1    3.40    0.80
   2  -5   1    3.60    0.40
   2  -5   1    2.80    0.40
   2  -5   1    3.10    0.40
  -3   5  -1    2.50    0.40
  -3   5  -1    2.10    0.60
  -3   5  -1    1.90    0.30
  -3   5  -1    2.30    0.40
  -3   5  -1    2.70    0.60
  -3   5  -1    1.90    0.30
   3  -5   1    2.10    0.30
   3  -5   1    2.00    0.30
   3  -5   1    2.00    0.40
   3  -5   1    2.10    0.30
   3  -5   1    1.10    0.60
   3  -5   1    2.00    0.40
  -4   5  -1  156.48    7.00
  -4   5  -1  139.49    7.00
  -4   5  -1  157.88    7.00
  -4   5  -1  150.58    7.00
  -4   5  -1  151.88    7.00
  -4   5  -1  147.99    7.60
   4  -5   1  155.68    7.00
   4  -5   1  156.48    7.00
   4  -5   1  165.08    8.00
   4  -5   1  154.38    6.90
   4  -5   1  155.78    7.00
  -5   5  -1   10.50    0.70
  -5   5  -1   11.80    0.90
  -5   5  -1   10.80    0.80
  -5   5  -1   10.30    1.30
  -5   5  -1   12.20    0.80
  -5   5  -1   11.90    0.80
   5  -5   1    9.60    0.90
   5  -5   1   11.00    0.60
   5  -5   1   12.00    0.80
   5  -5   1   11.20    0.70
   5  -5   1   11.20    0.70
   5  -5   1   11.80    1.60
  -6   5  -1    3.10    0.90
  -6   5  -1    4.90    0.60
  -6   5  -1    3.80    0.40
  -6   5  -1    4.60    0.50
  -6   5  -1    4.30    0.80
  -6   5  -1    4.10    0.60
   6  -5   1    4.00    0.40
   6  -5   1    4.60    0.40
   6  -5   1    3.00    0.90
   6  -5   1    4.80    0.70
   6  -5   1    4.20    0.50
  -7   5  -1   49.20    2.30
  -7   5  -1   48.10    2.40
  -7   5  -1   52.59    2.50
  -7   5  -1   46.20    2.60
   7  -5   1   47.70    2.50
   7  -5   1   47.40    2.30
   7  -5   1   50.49    2.60
   7  -5   1   44.20    3.40
  -8   5  -1    4.50    0.70
  -8   5  -1    4.60    0.50
  -8   5  -1    4.50    0.60
   8  -5   1    2.80    1.10
   8  -5   1    3.90    0.50
   8  -5   1    4.00    0.70
   8  -5   1    3.30    0.60
  -9   5  -1    1.50    0.50
  -9   5  -1    0.90    0.40
  -9   5  -1    1.00    0.30
   9  -5   1    0.40    0.60
   9  -5   1    0.40    0.40
   9  -5   1    0.90    0.90
 -10   5  -1   14.40    1.10
 -10   5  -1   16.50    1.20
  10  -5   1    9.80    2.00
  10  -5   1   17.00    1.40
 -11   5  -1    0.00    0.50
 -11   5  -1   -0.30    0.40
  11  -5   1    0.30    0.90
  11  -5   1    1.00    0.70
   9   4  -1    6.90    1.50
   9   4  -1    9.10    1.10
  -9  -4   1    8.50    1.20
   8   4  -1    4.30    1.20
   8   4  -1    6.30    1.00
  -8  -4   1    5.80    0.90
   7   4  -1    6.60    1.40
   7   4  -1    9.80    1.00
  -7  -4   1    7.60    1.00
  -7  -4   1    6.40    0.70
  -7  -4   1    8.50    1.00
   6   4  -1    7.60    0.50
   6   4  -1    7.10    1.30
   6   4  -1    7.00    0.90
  -6  -4   1    7.40    0.70
  -6  -4   1    7.50    0.90
  -6  -4   1    7.00    0.60
   5   4  -1   83.99    4.00
   5   4  -1   85.59    4.30
   5   4  -1   89.69    3.90
   5   4  -1   88.09    4.80
  -5  -4   1   85.79    4.00
  -5  -4   1   77.09    4.00
  -5  -4   1   91.19    4.10
  -5  -4   1   89.29    4.30
   4   4  -1    0.40    0.60
   4   4  -1   -0.10    0.40
   4   4  -1    0.30    0.20
   4   4  -1    0.20    0.10
   4   4  -1    0.20    0.20
  -4  -4   1   -0.10    0.50
  -4  -4   1    0.20    0.30
  -4  -4   1   -0.20    0.30
  -4  -4   1    0.30    0.30
  -4  -4   1    0.20    0.10
  -4  -4   1   -0.20    0.30
  -4  -4   1    0.50    0.20
   3   4  -1  136.89    6.50
   3   4  -1  148.59    7.00
   3   4  -1  146.29    6.50
   3   4  -1  139.39    6.70
   3   4  -1  146.39    6.70
  -3  -4   1  151.48    7.10
  -3  -4   1  135.89    6.70
  -3  -4   1  137.89    6.70
  -3  -4   1  144.39    6.50
  -3  -4   1  140.29    6.50
   2   4  -1  454.35   19.50
   2   4  -1  421.56   19.50
   2   4  -1  447.36   19.40
   2   4  -1  449.66   19.80
   2   4  -1  419.26   19.40
  -2  -4   1  434.76   19.40
  -2  -4   1  412.16   19.50
  -2  -4   1  444.36   19.60
  -2  -4   1  447.56   19.80
  -2  -4   1  401.86   19.40
   1   4  -1   27.00    1.60
   1   4  -1   24.60    1.20
   1   4  -1   25.30    1.40
   1   4  -1   24.90    1.20
   1   4  -1   25.30    1.40
  -1  -4   1   25.10    1.20
  -1  -4   1   22.20    1.20
  -1  -4   1   23.50    1.40
  -1  -4   1   25.90    1.60
  -1  -4   1   24.70    1.40
   0   4  -1  480.35   20.90
   0   4  -1  499.85   21.00
   0   4  -1  462.95   21.10
   0   4  -1  460.65   21.00
   0  -4   1  454.65   21.00
   0  -4   1  461.85   21.20
   0  -4   1  473.55   21.40
   0  -4   1  464.75   21.00
  -1   4  -1   30.40    1.50
  -1   4  -1   30.30    1.40
  -1   4  -1   28.70    1.40
  -1   4  -1   30.00    1.80
  -1   4  -1   29.60    1.40
  -1   4  -1   29.70    1.40
   1  -4   1   29.60    1.40
   1  -4   1   29.10    1.50
   1  -4   1   28.70    1.40
   1  -4   1   29.20    1.40
   1  -4   1   29.00    1.50
  -2   4  -1  154.98    7.10
  -2   4  -1  161.38    7.20
  -2   4  -1  160.58    7.10
  -2   4  -1  151.48    7.10
  -2   4  -1  161.88    7.10
  -2   4  -1  166.08    7.60
   2  -4   1  156.08    7.20
   2  -4   1  157.38    7.20
   2  -4   1  166.08    7.60
   2  -4   1  154.58    7.10
   2  -4   1  154.68    7.10
   2  -4   1  155.98    7.20
  -3   4  -1   77.29    3.70
  -3   4  -1   82.49    3.70
  -3   4  -1   85.19    4.20
  -3   4  -1   78.19    3.70
  -3   4  -1   78.79    3.70
   3  -4   1   82.09    3.70
   3  -4   1   79.59    3.70
   3  -4   1   81.99    3.80
   3  -4   1   76.59    3.70
   3  -4   1   85.39    4.30
   3  -4   1   82.49    3.70
  -4   4  -1   67.69    3.10
  -4   4  -1   67.39    3.20
  -4   4  -1   67.99    3.20
  -4   4  -1   68.29    3.70
  -4   4  -1   69.49    3.20
  -4   4  -1   65.29    3.20
   4  -4   1   69.29    3.80
   4  -4   1   58.29    3.20
   4  -4   1   72.29    3.20
   4  -4   1   67.19    3.10
   4  -4   1   65.99    3.20
   4  -4   1   69.19    3.10
  -5   4  -1  192.18    9.70
  -5   4  -1  196.98    9.10
  -5   4  -1  201.08    8.90
  -5   4  -1  197.18    9.00
  -5   4  -1  198.98    9.10
  -5   4  -1  198.98    9.10
   5  -4   1  200.88    9.00
   5  -4   1  207.48    9.10
   5  -4   1  205.88    9.10
   5  -4   1  195.78    9.00
   5  -4   1  194.28    9.70
  -6   4  -1   20.30    1.20
  -6   4  -1   20.20    1.30
  -6   4  -1   19.20    1.20
  -6   4  -1   18.30    1.80
  -6   4  -1   20.20    1.10
  -6   4  -1   18.50    1.00
  -6   4  -1   18.90    1.10
   6  -4   1   17.50    1.10
   6  -4   1   20.10    1.30
   6  -4   1   18.50    2.00
   6  -4   1   20.00    1.20
   6  -4   1   19.30    1.00
  -7   4  -1    5.90    0.60
  -7   4  -1    7.30    0.70
  -7   4  -1    5.80    0.50
  -7   4  -1    6.10    0.60
   7  -4   1    6.70    0.70
   7  -4   1    6.00    0.50
   7  -4   1    5.80    0.90
   7  -4   1    4.40    1.10
  -8   4  -1   35.80    1.80
  -8   4  -1   32.90    1.70
  -8   4  -1   27.50    1.80
   8  -4   1   32.70    1.60
   8  -4   1   28.10    2.60
   8  -4   1   33.90    1.80
   8  -4   1   28.00    1.90
  -9   4  -1   -0.10    0.30
  -9   4  -1    0.90    0.50
   9  -4   1   -0.10    0.80
   9  -4   1    0.40    0.50
   9  -4   1    0.00    0.40
 -10   4  -1    9.90    0.90
 -10   4  -1    7.10    0.80
  10  -4   1    5.60    1.40
  10  -4   1    9.40    1.10
 -11   4  -1    0.20    0.50
 -11   4  -1   -0.20    0.40
  11  -4   1   -0.30    0.90
  11  -4   1   -0.80    0.50
   9   3  -1    2.40    0.70
   9   3  -1    3.40    1.20
  -9  -3   1    3.00    0.80
  -9  -3   1    2.40    0.50
   8   3  -1   19.90    1.50
   8   3  -1   14.30    1.90
  -8  -3   1   16.80    1.10
  -8  -3   1   20.80    1.50
  -8  -3   1   19.60    1.20
   7   3  -1    7.00    0.90
   7   3  -1    5.60    1.30
  -7  -3   1    8.10    0.70
  -7  -3   1    6.70    0.90
  -7  -3   1    6.00    0.60
   6   3  -1  104.49    4.90
   6   3  -1   94.79    4.60
   6   3  -1   98.99    5.40
  -6  -3   1  101.79    4.70
  -6  -3   1   99.09    4.60
  -6  -3   1   96.19    4.90
   5   3  -1   69.59    3.10
   5   3  -1   69.59    3.40
   5   3  -1   67.59    3.90
   5   3  -1   67.99    3.10
  -5  -3   1   61.09    3.10
  -5  -3   1   70.29    3.30
  -5  -3   1   69.09    3.10
  -5  -3   1   68.79    3.40
  -5  -3   1   61.89    3.30
   4   3  -1  115.89    5.50
   4   3  -1  117.19    5.30
   4   3  -1  126.49    6.00
   4   3  -1  110.99    5.40
  -4  -3   1  111.49    5.40
  -4  -3   1  113.09    5.30
  -4  -3   1  114.79    5.50
  -4  -3   1  124.69    6.00
  -4  -3   1  120.39    5.40
  -4  -3   1  120.59    5.30
  -4  -3   1  110.29    5.60
   3   3  -1  375.66   16.10
   3   3  -1  360.66   15.50
   3   3  -1  336.67   15.60
   3   3  -1  356.56   15.50
   3   3  -1  338.67   15.70
   3   3  -1  333.77   15.70
  -3  -3   1  338.27   15.70
  -3  -3   1  352.06   15.60
  -3  -3   1  328.67   15.50
  -3  -3   1  356.86   16.00
  -3  -3   1  361.76   15.50
  -3  -3   1  328.07   15.70
   2   3  -1  183.38    8.40
   2   3  -1  179.18    7.90
   2   3  -1  179.18    8.00
   2   3  -1  182.18    8.10
   2   3  -1  171.08    8.20
   2   3  -1  175.78    8.00
  -2  -3   1  177.58    8.00
  -2  -3   1  164.18    8.10
  -2  -3   1  170.78    8.00
  -2  -3   1  182.58    7.90
  -2  -3   1  179.68    8.30
  -2  -3   1  178.48    8.10
   1   3  -1  152.98    7.10
   1   3  -1  159.28    7.00
   1   3  -1  154.78    7.00
   1   3  -1  154.78    7.00
  -1  -3   1  156.28    7.20
  -1  -3   1  152.88    6.90
  -1  -3   1  143.59    6.90
  -1  -3   1  151.28    7.00
  -1  -3   1  153.98    7.00
   0   3  -1 2258.07  132.99
   0   3  -1 2027.00  113.99
   0  -3   1 1977.70  129.09
   0  -3   1 2100.49  113.49
  -1   3  -1   25.40    1.20
  -1   3  -1   24.10    1.20
  -1   3  -1   23.90    1.20
  -1   3  -1   24.50    1.20
  -1   3  -1   25.00    1.20
  -1   3  -1   25.20    1.50
   1  -3   1   23.80    1.20
   1  -3   1   23.00    1.20
   1  -3   1   25.00    1.30
   1  -3   1   24.80    1.20
   1  -3   1   25.10    1.50
   1  -3   1   25.30    1.20
  -2   3  -1    1.40    0.20
  -2   3  -1    1.40    0.20
  -2   3  -1    1.30    0.30
  -2   3  -1    1.80    0.30
  -2   3  -1    1.20    0.30
   2  -3   1    1.20    0.30
   2  -3   1    1.10    0.20
   2  -3   1    1.90    0.50
   2  -3   1    1.80    0.30
   2  -3   1    1.60    0.20
   2  -3   1    1.40    0.20
  -3   3  -1   29.50    1.40
  -3   3  -1   28.10    1.40
  -3   3  -1   27.40    1.50
  -3   3  -1   29.00    1.50
  -3   3  -1   31.10    1.90
  -3   3  -1   28.50    1.50
   3  -3   1   28.20    1.40
   3  -3   1   28.10    1.40
   3  -3   1   32.40    1.90
   3  -3   1   30.10    1.40
   3  -3   1   26.60    1.50
   3  -3   1   30.20    1.40
  -4   3  -1  153.88    7.10
  -4   3  -1  157.88    7.20
  -4   3  -1  170.58    7.70
  -4   3  -1  156.88    7.10
  -4   3  -1  155.58    7.00
  -4   3  -1  157.18    7.10
  -4   3  -1  149.88    7.10
   4  -3   1  153.78    7.10
   4  -3   1  165.78    7.70
   4  -3   1  155.18    7.10
   4  -3   1  140.89    7.20
   4  -3   1  165.08    7.10
  -5   3  -1   83.99    4.20
  -5   3  -1   85.19    4.10
  -5   3  -1   86.39    4.10
  -5   3  -1   88.79    4.10
  -5   3  -1   89.59    4.00
  -5   3  -1   90.09    4.10
  -5   3  -1   85.49    4.70
   5  -3   1   92.69    4.90
   5  -3   1   91.09    4.10
   5  -3   1   86.99    4.10
   5  -3   1   86.89    4.10
   5  -3   1   85.69    4.10
  -6   3  -1   43.60    2.20
  -6   3  -1   45.00    2.20
  -6   3  -1   43.50    2.20
  -6   3  -1   44.80    2.00
  -6   3  -1   44.40    2.20
  -6   3  -1   43.10    2.90
   6  -3   1   42.50    2.20
   6  -3   1   45.70    2.30
   6  -3   1   41.20    2.90
   6  -3   1   43.10    2.10
  -7   3  -1    0.40    0.30
  -7   3  -1   -0.10    0.30
  -7   3  -1    0.60    0.30
  -7   3  -1    0.30    0.20
   7  -3   1    0.10    0.50
   7  -3   1    0.30    0.70
   7  -3   1    0.10    0.20
   7  -3   1   -0.30    0.30
  -8   3  -1   12.80    0.90
  -8   3  -1    8.80    0.90
  -8   3  -1   10.00    0.80
   8  -3   1   10.30    1.70
   8  -3   1   11.80    0.90
   8  -3   1    7.60    1.00
  -9   3  -1    8.40    0.80
  -9   3  -1    7.10    0.70
   9  -3   1    8.10    1.00
   9  -3   1    5.00    1.30
   9  -3   1    7.70    0.90
 -10   3  -1   -0.30    0.40
 -10   3  -1    0.10    0.40
  10  -3   1    0.20    0.90
  10  -3   1    0.90    0.60
 -11   3  -1    0.70    0.50
 -11   3  -1    1.00    0.50
  11  -3   1    0.50    1.00
  11  -3   1    0.40    0.60
  10   2  -1    0.90    0.90
  10   2  -1    1.40    0.70
 -10  -2   1    1.20    0.70
 -10  -2   1    1.90    0.50
   9   2  -1    4.20    1.30
   9   2  -1    6.70    0.90
  -9  -2   1    5.80    1.00
  -9  -2   1    4.70    0.70
  -9  -2   1    5.90    0.70
   8   2  -1    4.70    0.80
   8   2  -1    2.00    1.00
  -8  -2   1    3.20    0.80
  -8  -2   1    3.30    0.60
  -8  -2   1    3.60    0.60
   7   2  -1    1.30    0.30
   7   2  -1    1.20    0.80
   7   2  -1    1.70    0.60
  -7  -2   1    2.00    0.40
  -7  -2   1    1.90    0.60
  -7  -2   1    1.90    0.40
   6   2  -1  288.17   14.30
   6   2  -1  308.27   13.80
   6   2  -1  292.47   13.60
  -6  -2   1  312.37   13.60
  -6  -2   1  304.57   13.50
  -6  -2   1  299.97   13.80
   5   2  -1    7.20    0.80
   5   2  -1    6.90    0.60
   5   2  -1    6.50    0.50
   5   2  -1    6.70    0.40
   5   2  -1    6.40    0.40
   5   2  -1    6.60    1.10
  -5  -2   1    6.70    0.70
  -5  -2   1    6.90    0.60
  -5  -2   1    5.90    0.60
  -5  -2   1    8.00    0.50
  -5  -2   1    6.90    0.80
  -5  -2   1    6.50    1.20
   4   2  -1   12.30    0.70
   4   2  -1   12.70    0.60
   4   2  -1   11.30    0.80
   4   2  -1   13.50    1.30
   4   2  -1   13.10    1.00
  -4  -2   1   13.10    0.80
  -4  -2   1   11.20    0.60
  -4  -2   1   11.50    0.80
  -4  -2   1   12.00    0.90
  -4  -2   1   12.50    1.30
  -4  -2   1   12.50    0.70
  -4  -2   1   10.90    0.90
   3   2  -1  545.45   24.10
   3   2  -1  538.15   23.20
   3   2  -1  513.65   23.30
   3   2  -1  522.95   23.20
   3   2  -1  534.15   23.40
  -3  -2   1  468.85   23.50
  -3  -2   1  534.65   23.20
  -3  -2   1  543.95   23.70
  -3  -2   1  533.75   23.50
  -3  -2   1  487.65   23.20
  -3  -2   1  515.65   23.30
   2   2  -1  308.77   12.60
   2   2  -1  271.47   12.20
   2   2  -1  277.17   12.30
   2   2  -1  267.47   12.20
   2   2  -1  263.87   12.20
  -2  -2   1  270.17   12.60
  -2  -2   1  266.97   12.20
  -2  -2   1  260.17   12.20
  -2  -2   1  269.07   12.30
  -2  -2   1  271.57   12.20
  -2  -2   1  274.87   12.30
   1   2  -1 1063.89   79.29
   1   2  -1 1043.20   47.70
   1   2  -1 1049.79   65.09
  -1  -2   1  989.90   77.39
  -1  -2   1 1181.48   66.69
   0   2  -1 4415.36  221.68
   0   2  -1 4255.57  207.78
   0  -2   1 4119.89  219.88
   0  -2   1 4501.55  207.78
  -1   2  -1 2089.79  109.79
  -1   2  -1 2063.79   92.39
   1  -2   1 2030.60  117.19
   1  -2   1 2103.89  109.39
  -2   2  -1  604.64   27.40
  -2   2  -1  627.94   27.40
   2  -2   1  611.54   27.40
   2  -2   1  612.94   27.40
  -3   2  -1  271.57   12.00
  -3   2  -1  253.07   11.50
  -3   2  -1  243.28   11.60
  -3   2  -1  244.38   11.60
  -3   2  -1  249.68   11.50
  -3   2  -1  253.57   11.60
  -3   2  -1  269.17   11.50
   3  -2   1  271.27   11.50
   3  -2   1  248.28   11.50
   3  -2   1  278.97   12.00
   3  -2   1  254.37   11.50
   3  -2   1  249.28   11.60
  -4   2  -1  574.94   25.60
  -4   2  -1  535.05   25.00
  -4   2  -1  529.25   25.10
  -4   2  -1  544.95   25.10
  -4   2  -1  569.74   25.10
  -4   2  -1  561.14   25.10
   4  -2   1  559.24   25.10
   4  -2   1  595.74   25.70
   4  -2   1  570.84   25.10
   4  -2   1  573.14   25.00
  -5   2  -1    3.30    0.40
  -5   2  -1    2.80    0.70
  -5   2  -1    2.90    0.40
  -5   2  -1    3.50    0.50
  -5   2  -1    2.90    0.40
   5  -2   1    3.50    0.30
   5  -2   1    3.90    0.40
   5  -2   1    2.70    0.80
   5  -2   1    3.10    0.50
   5  -2   1    4.00    0.60
   5  -2   1    3.70    0.50
  -6   2  -1    8.90    0.80
  -6   2  -1    9.10    1.30
  -6   2  -1    8.00    0.70
  -6   2  -1   10.30    0.70
  -6   2  -1    8.90    0.80
   6  -2   1    8.30    0.60
   6  -2   1    8.80    0.70
   6  -2   1    7.20    1.40
   6  -2   1    9.30    0.90
   6  -2   1    9.00    0.80
  -7   2  -1    2.30    0.40
  -7   2  -1    2.00    0.40
  -7   2  -1    2.40    0.50
   7  -2   1    2.00    0.60
   7  -2   1    2.00    0.90
   7  -2   1    1.70    0.50
  -8   2  -1    1.20    0.40
  -8   2  -1    1.50    0.40
  -8   2  -1    1.30    0.50
   8  -2   1    1.60    0.50
   8  -2   1    1.20    0.90
   8  -2   1    1.50    0.50
  -9   2  -1    2.80    0.60
  -9   2  -1    2.40    0.50
   9  -2   1    2.90    0.70
   9  -2   1    2.60    1.10
   9  -2   1    2.70    0.60
 -10   2  -1    0.90    0.50
 -10   2  -1    1.00    0.40
  10  -2   1    0.50    0.90
  10  -2   1    1.00    0.60
  10   1  -1    0.00    0.50
  10   1  -1    1.40    0.90
 -10  -1   1    0.40    0.40
 -10  -1   1    1.20    0.70
 -10  -1   1   -0.10    0.40
   9   1  -1    0.50    0.50
   9   1  -1    0.80    0.90
  -9  -1   1    0.40    0.40
  -9  -1   1    1.40    0.60
  -9  -1   1    0.50    0.40
   8   1  -1    4.00    1.10
   8   1  -1    4.60    0.80
  -8  -1   1    4.10    0.80
  -8  -1   1    4.30    0.60
  -8  -1   1    4.40    0.70
   7   1  -1    0.90    0.50
   7   1  -1    0.60    0.30
   7   1  -1   -0.50    0.60
  -7  -1   1    0.50    0.40
  -7  -1   1    1.30    0.60
  -7  -1   1    0.70    0.40
   6   1  -1    9.00    1.40
   6   1  -1    8.90    0.70
   6   1  -1   10.00    1.00
  -6  -1   1   10.00    0.80
  -6  -1   1    8.60    0.80
  -6  -1   1    7.70    0.90
  -6  -1   1    9.90    0.70
  -6  -1   1    8.70    0.80
   5   1  -1   95.89    4.40
   5   1  -1  102.29    4.50
   5   1  -1   96.49    5.30
   5   1  -1   96.29    4.60
   5   1  -1  102.89    4.70
  -5  -1   1   98.39    4.60
  -5  -1   1   95.49    4.70
  -5  -1   1   98.69    5.20
  -5  -1   1  100.69    4.50
  -5  -1   1   92.79    4.60
  -5  -1   1  100.79    4.70
   4   1  -1  127.39    5.50
   4   1  -1  117.09    5.70
   4   1  -1  130.39    5.60
   4   1  -1  113.99    6.10
   4   1  -1  123.19    5.50
  -4  -1   1  124.79    5.80
  -4  -1   1  120.89    5.70
  -4  -1   1  124.19    5.70
  -4  -1   1  129.59    5.60
  -4  -1   1  124.29    5.80
   3   1  -1  118.49    5.40
   3   1  -1  118.49    5.50
   3   1  -1  122.39    5.60
   3   1  -1  122.29    5.40
   3   1  -1  132.19    5.90
  -3  -1   1  122.29    5.80
  -3  -1   1  122.89    5.40
  -3  -1   1  116.29    5.50
  -3  -1   1  117.99    5.50
  -3  -1   1  114.79    5.40
  -3  -1   1  118.29    5.60
  -3  -1   1  121.49    5.60
   2   1  -1  239.58   10.40
   2   1  -1  228.58   10.10
   2   1  -1  218.58   10.10
   2   1  -1  225.28   10.30
   2   1  -1  226.78   10.20
  -2  -1   1  231.98   10.10
  -2  -1   1  227.68   10.20
  -2  -1   1  229.88   10.30
  -2  -1   1  214.78   10.20
  -2  -1   1  226.08   10.40
   1   1  -1  389.96   17.40
   0   1  -1 1073.69   63.79
   0   1  -1 1072.89   48.70
   0  -1   1 1098.99   48.50
   0  -1   1 1099.19   56.59
  -1   1  -1  640.94   28.10
  -1   1  -1  487.65   40.10
  -1   1  -1  651.33   39.60
   1  -1   1  643.14   28.10
   1  -1   1  677.23   39.70
  -2   1  -1  619.34   27.40
  -2   1  -1  625.64   27.40
   2  -1   1  598.44   27.30
  -3   1  -1  525.35   22.40
  -3   1  -1  495.25   22.40
  -3   1  -1  543.75   22.80
  -3   1  -1  499.45   22.40
  -3   1  -1  484.35   22.30
  -3   1  -1  487.35   22.40
   3  -1   1  491.25   22.40
   3  -1   1  542.35   22.80
   3  -1   1  493.35   22.30
   3  -1   1  490.45   22.40
   3  -1   1  488.55   22.50
   3  -1   1  484.05   22.40
  -4   1  -1   64.89    3.50
  -4   1  -1   58.29    3.00
  -4   1  -1   64.09    2.90
  -4   1  -1   62.59    3.00
  -4   1  -1   58.79    3.00
   4  -1   1   64.59    3.00
   4  -1   1   58.69    3.00
   4  -1   1   63.69    3.00
   4  -1   1   63.19    2.90
   4  -1   1   64.99    3.50
  -5   1  -1   69.59    3.20
  -5   1  -1   69.79    3.10
  -5   1  -1   64.19    3.70
  -5   1  -1   60.79    3.10
  -5   1  -1   64.09    3.20
   5  -1   1   62.19    3.20
   5  -1   1   67.59    3.20
   5  -1   1   66.49    3.20
   5  -1   1   61.89    3.70
   5  -1   1   64.99    3.10
  -6   1  -1  106.29    5.40
  -6   1  -1  112.69    5.30
  -6   1  -1  120.79    5.30
  -6   1  -1  105.89    5.40
   6  -1   1  114.09    6.00
   6  -1   1  120.99    5.40
   6  -1   1  120.09    5.40
   6  -1   1  112.39    5.30
  -7   1  -1   95.79    5.40
  -7   1  -1  118.29    5.30
  -7   1  -1  117.69    5.30
   7  -1   1  119.39    5.40
   7  -1   1  108.19    6.10
   7  -1   1  115.49    5.40
  -8   1  -1    0.20    0.40
  -8   1  -1    0.40    0.30
   8  -1   1    0.70    0.50
   8  -1   1   -0.10    0.70
   8  -1   1   -0.30    0.40
  -9   1  -1   11.10    0.90
  -9   1  -1   13.80    1.00
   9  -1   1   11.80    1.10
   9  -1   1   11.10    1.80
 -10   1  -1    3.20    0.60
 -10   1  -1    2.20    0.50
  10  -1   1    2.70    0.70
  10  -1   1    3.20    1.20
  10   0  -1    0.60    0.80
  10   0  -1    0.30    0.50
 -10   0   1    0.10    0.60
 -10   0   1    0.70    0.40
 -10   0   1    0.40    0.40
   9   0  -1    0.00    0.50
   9   0  -1    0.10    0.70
  -9   0   1    0.00    0.40
  -9   0   1    0.30    0.50
  -9   0   1    0.00    0.40
   8   0  -1   55.99    4.30
   8   0  -1   66.99    3.40
  -8   0   1   63.59    3.20
  -8   0   1   67.19    3.50
  -8   0   1   69.69    3.20
   7   0  -1   32.90    1.80
   7   0  -1   41.60    2.20
   7   0  -1   30.90    2.70
  -7   0   1   37.30    2.10
  -7   0   1   36.80    1.90
  -7   0   1   37.90    1.90
   6   0  -1    6.10    0.80
   6   0  -1    6.20    1.30
  -6   0   1    5.70    0.70
  -6   0   1    5.70    0.70
  -6   0   1    6.10    0.60
  -6   0   1    7.10    0.60
  -6   0   1    5.90    1.20
   5   0  -1   15.20    1.10
   5   0  -1   13.90    0.70
   5   0  -1   14.90    0.80
   5   0  -1   14.30    0.90
   5   0  -1   14.50    1.50
  -5   0   1   14.00    1.00
  -5   0   1   14.60    0.80
  -5   0   1   14.00    1.40
  -5   0   1   13.90    0.90
  -5   0   1   14.40    0.90
   4   0  -1    9.70    0.70
   4   0  -1   10.70    0.60
   4   0  -1   10.40    0.50
   4   0  -1   10.40    0.50
   4   0  -1    9.50    0.70
   4   0  -1   10.00    0.80
   4   0  -1   10.90    1.20
  -4   0   1   10.40    1.10
  -4   0   1   10.50    0.70
  -4   0   1    9.30    0.60
  -4   0   1    9.80    0.70
  -4   0   1    9.80    0.60
   3   0  -1   39.80    1.90
   3   0  -1   39.50    1.80
   3   0  -1   38.70    2.00
   3   0  -1   38.20    1.80
   3   0  -1   39.40    1.80
   3   0  -1   42.80    2.30
   3   0  -1   39.00    1.90
  -3   0   1   36.10    1.90
  -3   0   1   42.70    2.30
  -3   0   1   38.70    1.90
  -3   0   1   40.00    2.00
  -3   0   1   38.80    1.80
   2   0  -1  273.27   13.20
   2   0  -1  312.67   13.20
   2   0  -1  304.57   13.30
   2   0  -1  313.17   13.50
   2   0  -1  288.07   13.20
  -2   0   1  307.87   13.50
  -2   0   1  291.97   13.20
  -2   0   1  285.37   13.20
  -2   0   1  292.57   13.20
   1   0  -1  908.91   55.59
  -1   0   1  809.92   37.60
  -1   0   1  848.12   47.40
   0   0  -1    3.70    0.20
   0   0  -1    4.00    0.20
   0   0  -1    3.70    0.20
   0   0  -1    3.70    0.20
   0   0  -1    3.60    0.30
   0   0  -1    3.70    0.20
   0   0   1    3.70    0.20
  -1   0  -1 2084.99  109.89
  -1   0  -1 2272.97  107.99
   1   0   1 2272.37  107.99
   1   0   1 2212.18  109.59
  -2   0  -1   47.90    2.40
  -2   0  -1   46.90    2.30
  -2   0  -1   51.79    2.30
  -2   0  -1   50.59    2.40
  -2   0  -1   51.39    2.60
   2   0   1   50.79    2.40
   2   0   1   47.70    2.30
   2   0   1   49.50    2.30
   2   0   1   52.79    2.40
   2   0   1   51.99    2.70
  -3   0  -1  109.19    5.20
  -3   0  -1  117.49    5.20
  -3   0  -1  115.29    5.20
  -3   0  -1  114.49    5.20
  -3   0  -1  119.89    5.60
   3   0   1  115.59    5.60
   3   0   1  111.89    5.20
   3   0   1  113.79    5.20
   3   0   1  110.49    5.20
   3   0   1  112.99    5.20
  -4   0  -1   34.70    2.20
  -4   0  -1   31.10    1.70
  -4   0  -1   32.10    1.60
  -4   0  -1   30.40    1.60
   4   0   1   29.30    1.60
   4   0   1   32.70    1.70
   4   0   1   31.10    1.60
   4   0   1   33.80    2.20
  -5   0  -1  162.28    7.50
  -5   0  -1  158.98    7.60
  -5   0  -1  172.18    7.50
  -5   0  -1  157.78    7.60
  -5   0  -1  159.68    8.10
   5   0   1  171.48    7.60
   5   0   1  155.28    7.60
   5   0   1  163.88    8.10
   5   0   1  164.88    7.50
   5   0   1  175.18    7.60
  -6   0  -1   64.09    3.50
  -6   0  -1   64.89    3.40
  -6   0  -1   68.09    3.30
  -6   0  -1   69.89    3.30
   6   0   1   64.19    3.30
   6   0   1   72.29    3.40
   6   0   1   72.59    4.10
   6   0   1   76.79    3.50
  -7   0  -1   35.80    1.80
  -7   0  -1   33.60    2.00
  -7   0  -1   30.50    1.90
   7   0   1   31.60    2.60
   7   0   1   33.60    1.80
   7   0   1   34.40    2.00
   7   0   1   37.90    2.00
  -8   0  -1   14.30    1.30
  -8   0  -1   13.70    1.00
  -8   0  -1   11.90    0.90
   8   0   1    9.90    1.60
   8   0   1   12.00    1.10
  -9   0  -1    3.80    0.80
  -9   0  -1    4.80    0.70
  -9   0  -1    4.10    0.60
   9   0   1    5.30    0.80
   9   0   1    4.10    1.20
 -10   0  -1    1.60    1.10
 -10   0  -1    0.80    0.50
  10   0   1    0.70    0.50
  10   0   1    0.30    0.80
  11  -1  -1   -0.20    0.60
  11  -1  -1    0.30    0.80
 -11   1   1    0.30    0.40
 -11   1   1   -0.20    0.40
 -11   1   1   -0.70    0.60
  10  -1  -1    1.70    1.00
  10  -1  -1    1.30    0.60
 -10   1   1    2.10    0.50
 -10   1   1    1.10    0.50
 -10   1   1    2.20    0.70
   9  -1  -1    0.40    0.50
   9  -1  -1    0.00    0.70
  -9   1   1    0.20    0.50
  -9   1   1   -0.40    0.30
  -9   1   1    0.00    0.40
   8  -1  -1   46.50    3.50
   8  -1  -1   59.69    3.10
  -8   1   1   51.49    2.80
  -8   1   1   53.49    2.60
   7  -1  -1   24.10    2.30
   7  -1  -1   30.40    1.70
   7  -1  -1   32.50    1.80
   7  -1  -1   28.00    1.50
  -7   1   1   26.30    1.70
  -7   1   1   29.50    1.50
  -7   1   1   24.10    1.60
  -7   1   1   28.10    1.60
   6  -1  -1   30.90    1.40
   6  -1  -1   27.20    1.60
   6  -1  -1   28.90    2.30
   6  -1  -1   28.90    1.40
   6  -1  -1   33.00    1.80
   6  -1  -1   31.60    1.70
   6  -1  -1   27.90    1.50
  -6   1   1   27.50    1.70
  -6   1   1   28.10    1.60
  -6   1   1   31.10    1.50
  -6   1   1   27.60    2.20
  -6   1   1   28.60    1.60
   5  -1  -1   25.20    1.40
   5  -1  -1   28.50    1.50
   5  -1  -1   29.60    2.00
   5  -1  -1   26.80    1.40
   5  -1  -1   28.70    1.60
  -5   1   1   24.80    1.40
  -5   1   1   27.10    2.00
  -5   1   1   25.00    1.40
  -5   1   1   24.80    1.50
  -5   1   1   27.60    1.40
   4  -1  -1   10.20    0.50
   4  -1  -1    9.70    0.70
   4  -1  -1   10.20    0.60
   4  -1  -1   11.00    1.20
   4  -1  -1   10.20    0.70
   4  -1  -1   10.10    0.70
  -4   1   1   10.70    1.20
  -4   1   1    9.40    0.70
  -4   1   1    9.90    0.50
  -4   1   1    8.70    0.70
  -4   1   1   10.60    0.60
   3  -1  -1  983.80   68.29
   3  -1  -1  874.81   40.80
   3  -1  -1  932.41   77.09
  -3   1   1 1032.90   70.19
  -3   1   1  946.61   77.09
  -3   1   1  875.41   40.80
   2  -1  -1    1.70    0.30
   2  -1  -1    1.80    0.30
   2  -1  -1    1.80    0.20
   2  -1  -1    2.20    0.50
   2  -1  -1    1.60    0.20
   2  -1  -1    2.00    0.30
  -2   1   1    1.50    0.30
  -2   1   1    1.70    0.20
  -2   1   1    1.60    0.20
  -2   1   1    2.30    0.30
  -2   1   1    1.50    0.20
  -2   1   1    1.90    0.40
   1  -1  -1   27.80    1.30
   1  -1  -1   27.30    1.30
   1  -1  -1   28.40    1.30
   1  -1  -1   28.20    1.30
   1  -1  -1   29.70    1.50
  -1   1   1   28.50    1.50
  -1   1   1   28.60    1.40
  -1   1   1   27.80    1.30
  -1   1   1   27.20    1.30
  -1   1   1   29.10    1.30
   0  -1  -1 2148.49   96.29
   0  -1  -1 2093.39   99.39
   0   1   1 2041.00   96.39
   0   1   1 1974.70   99.39
  -1  -1  -1 1612.94   92.09
  -1  -1  -1 1747.23   85.09
   1   1   1 1654.43   84.39
   1   1   1 1698.53   92.29
   1   1   1 1720.13   75.19
  -2  -1  -1   75.69    3.50
  -2  -1  -1   76.09    3.50
  -2  -1  -1   80.89    3.80
  -2  -1  -1   74.89    3.40
  -2  -1  -1   71.89    3.50
   2   1   1   72.49    3.50
   2   1   1   79.19    3.80
   2   1   1   73.49    3.40
   2   1   1   76.09    3.50
   2   1   1   76.79    3.50
  -3  -1  -1  120.89    5.70
  -3  -1  -1  125.49    6.00
  -3  -1  -1  121.99    5.70
  -3  -1  -1  125.89    5.60
  -3  -1  -1  124.39    5.60
   3   1   1  120.19    5.60
   3   1   1  125.49    6.00
   3   1   1  123.29    5.60
   3   1   1  121.89    5.70
   3   1   1  120.59    5.70
  -4  -1  -1  101.79    4.90
  -4  -1  -1   93.39    4.70
  -4  -1  -1  101.19    4.60
  -4  -1  -1  104.39    5.20
  -4  -1  -1   95.09    4.70
   4   1   1   97.59    4.70
   4   1   1  103.69    4.70
   4   1   1  104.69    5.20
   4   1   1  102.89    4.70
   4   1   1  100.89    4.60
  -5  -1  -1   17.40    0.90
  -5  -1  -1   14.50    1.00
  -5  -1  -1   16.60    1.00
  -5  -1  -1   15.90    1.10
  -5  -1  -1   15.50    1.50
   5   1   1   16.00    0.90
   5   1   1   16.70    1.00
   5   1   1   17.90    1.10
   5   1   1   16.00    1.60
  -6  -1  -1   98.79    4.80
  -6  -1  -1  106.29    4.90
  -6  -1  -1   97.69    5.00
  -6  -1  -1  103.79    4.70
   6   1   1  104.19    4.90
   6   1   1   99.19    5.50
   6   1   1   97.39    4.70
  -7  -1  -1    8.60    0.80
  -7  -1  -1    8.80    1.00
  -7  -1  -1    8.30    0.70
   7   1   1    9.00    0.90
   7   1   1    7.20    0.70
   7   1   1    8.30    1.50
  -8  -1  -1    1.60    0.50
  -8  -1  -1    0.90    0.50
  -8  -1  -1    1.00    0.40
   8   1   1    0.70    0.50
   8   1   1    0.30    0.70
  -9  -1  -1    4.10    0.70
  -9  -1  -1    3.20    0.60
  -9  -1  -1    3.70    0.80
   9   1   1    2.60    1.00
   9   1   1    2.20    0.60
 -10  -1  -1    2.80    1.20
 -10  -1  -1    1.30    0.50
  10   1   1   -0.30    1.00
  10   1   1    0.30    0.80
  11  -2  -1    1.50    1.10
  11  -2  -1    1.00    0.70
 -11   2   1    1.40    0.50
 -11   2   1    2.70    0.80
 -11   2   1    1.70    0.50
  10  -2  -1    0.40    0.50
  10  -2  -1    0.10    0.90
 -10   2   1    0.90    0.50
 -10   2   1    0.70    0.40
 -10   2   1    0.00    0.60
   9  -2  -1   13.20    1.20
   9  -2  -1   11.40    1.80
   9  -2  -1   15.00    1.30
  -9   2   1   13.20    1.00
  -9   2   1   14.00    1.00
   8  -2  -1    2.50    0.60
   8  -2  -1    1.40    0.90
   8  -2  -1    2.80    1.10
  -8   2   1    2.40    0.50
  -8   2   1    2.20    0.50
  -8   2   1    1.80    0.50
   7  -2  -1   17.70    1.90
   7  -2  -1   18.70    1.30
   7  -2  -1   19.90    1.20
   7  -2  -1   16.70    0.90
  -7   2   1   16.00    1.10
  -7   2   1   15.60    1.20
  -7   2   1   16.70    1.00
  -7   2   1   17.60    1.10
   6  -2  -1   13.90    1.00
   6  -2  -1   13.00    0.80
   6  -2  -1   14.30    1.00
   6  -2  -1   11.90    0.90
   6  -2  -1   13.20    0.70
   6  -2  -1   12.50    1.60
  -6   2   1   13.90    0.90
  -6   2   1   13.10    1.50
  -6   2   1   13.40    0.90
  -6   2   1   12.60    0.90
  -6   2   1   12.70    1.00
  -6   2   1   14.20    0.70
   5  -2  -1    0.50    0.20
   5  -2  -1    0.40    0.60
   5  -2  -1    0.40    0.30
   5  -2  -1    0.10    0.30
   5  -2  -1    0.50    0.20
   5  -2  -1    0.30    0.20
  -5   2   1    0.20    0.10
  -5   2   1    0.20    0.20
  -5   2   1    0.40    0.50
  -5   2   1    0.20    0.20
  -5   2   1    0.10    0.30
  -5   2   1    0.40    0.20
   4  -2  -1    7.50    0.40
   4  -2  -1    8.90    0.70
   4  -2  -1    6.90    0.50
   4  -2  -1    6.90    0.50
   4  -2  -1    7.20    0.60
   4  -2  -1    8.10    1.20
  -4   2   1    7.60    0.50
  -4   2   1    8.50    1.00
  -4   2   1    7.60    0.60
  -4   2   1    7.50    0.50
  -4   2   1    7.40    0.40
  -4   2   1    7.70    0.60
   3  -2  -1   39.90    2.00
   3  -2  -1   44.00    2.50
   3  -2  -1   39.00    1.90
   3  -2  -1   42.60    2.00
   3  -2  -1   42.10    2.00
   3  -2  -1   43.70    2.20
  -3   2   1   40.20    1.90
  -3   2   1   43.00    1.90
  -3   2   1   44.00    2.40
  -3   2   1   39.70    2.00
  -3   2   1   40.90    2.00
  -3   2   1   42.50    2.00
   2  -2  -1 1019.60   68.79
   2  -2  -1  954.50   66.19
   2  -2  -1 1027.80   44.50
  -2   2   1 1005.20   44.50
  -2   2   1 1047.20   68.79
  -2   2   1  869.91   66.69
   1  -2  -1  378.86   16.60
   1  -2  -1  381.96   16.90
  -1   2   1  353.66   16.60
  -1   2   1  376.96   16.90
   0  -2  -1   90.99    4.30
   0  -2  -1   90.99    4.10
   0  -2  -1   95.29    4.10
   0  -2  -1   88.89    4.20
   0  -2  -1   90.79    4.10
   0  -2  -1   94.79    4.20
   0   2   1   89.29    4.10
   0   2   1   92.09    4.10
   0   2   1   92.39    4.20
   0   2   1   92.89    4.30
   0   2   1   90.19    4.20
  -1  -2  -1  282.17   12.70
  -1  -2  -1  283.77   12.40
  -1  -2  -1  276.17   12.50
  -1  -2  -1  280.47   12.50
   1   2   1  282.07   12.70
   1   2   1  269.67   12.50
   1   2   1  282.17   12.40
   1   2   1  269.47   12.40
   1   2   1  270.07   12.40
  -2  -2  -1   66.69    3.10
  -2  -2  -1   68.79    3.20
  -2  -2  -1   66.29    3.20
  -2  -2  -1   68.99    3.40
  -2  -2  -1   61.29    3.20
  -2  -2  -1   67.29    3.00
  -2  -2  -1   63.79    3.00
   2   2   1   67.09    3.20
   2   2   1   67.89    3.00
   2   2   1   68.69    3.50
   2   2   1   67.09    3.00
   2   2   1   64.49    3.10
  -3  -2  -1  529.05   22.20
  -3  -2  -1  500.95   22.70
  -3  -2  -1  475.35   22.10
  -3  -2  -1  490.15   22.30
  -3  -2  -1  473.85   22.40
  -3  -2  -1  484.95   22.30
  -3  -2  -1  501.25   22.30
   3   2   1  490.45   22.10
   3   2   1  487.05   22.30
   3   2   1  509.55   22.70
   3   2   1  506.25   22.30
   3   2   1  520.65   22.20
  -4  -2  -1   34.40    1.80
  -4  -2  -1   34.30    2.00
  -4  -2  -1   34.30    2.30
  -4  -2  -1   35.80    1.70
  -4  -2  -1   34.90    1.90
  -4  -2  -1   34.90    1.90
   4   2   1   35.10    1.70
   4   2   1   33.00    1.80
   4   2   1   36.50    1.90
   4   2   1   36.60    2.40
  -5  -2  -1   10.70    1.10
  -5  -2  -1   10.70    1.00
  -5  -2  -1   11.60    0.70
  -5  -2  -1   11.40    0.80
  -5  -2  -1   10.70    0.90
   5   2   1   11.10    1.40
   5   2   1   11.00    0.70
   5   2   1   11.90    0.90
  -6  -2  -1  321.07   14.20
  -6  -2  -1  329.87   14.30
  -6  -2  -1  315.07   14.50
   6   2   1  303.27   15.00
   6   2   1  288.07   14.20
   6   2   1  329.77   14.40
  -7  -2  -1    0.30    0.40
  -7  -2  -1    0.20    0.30
  -7  -2  -1   -0.50    0.30
   7   2   1   -0.30    0.60
   7   2   1    0.60    0.40
  -8  -2  -1    0.00    0.50
  -8  -2  -1    0.40    0.40
  -8  -2  -1    1.70    0.60
   8   2   1   -0.10    0.70
   8   2   1    0.90    0.50
  -9  -2  -1    0.10    0.40
  -9  -2  -1    0.30    0.50
  -9  -2  -1   -0.40    0.40
   9   2   1   -0.50    0.40
   9   2   1    0.50    0.80
  11  -3  -1    0.60    0.60
  11  -3  -1    0.60    0.90
 -11   3   1    0.80    0.50
 -11   3   1    1.80    0.60
  10  -3  -1    2.30    1.10
  10  -3  -1    1.50    0.60
  10  -3  -1    2.80    0.70
 -10   3   1    2.00    0.50
 -10   3   1    2.10    0.50
   9  -3  -1   12.80    1.10
   9  -3  -1    8.30    1.80
   9  -3  -1   12.90    1.20
  -9   3   1   12.90    1.00
  -9   3   1   11.30    0.90
   8  -3  -1   55.39    2.70
   8  -3  -1   51.39    3.80
   8  -3  -1   62.99    3.00
   8  -3  -1   60.99    3.10
  -8   3   1   55.99    3.40
  -8   3   1   64.29    2.90
  -8   3   1   56.69    2.80
  -8   3   1   52.29    3.20
   7  -3  -1    0.40    0.90
   7  -3  -1    0.60    0.50
   7  -3  -1    0.30    0.20
   7  -3  -1    0.30    0.40
   7  -3  -1    0.20    0.30
  -7   3   1    0.60    0.40
  -7   3   1    0.70    0.20
  -7   3   1    0.40    0.30
  -7   3   1   -0.20    0.40
  -7   3   1    0.70    0.40
   6  -3  -1   90.69    4.20
   6  -3  -1   94.69    4.20
   6  -3  -1   84.99    4.20
   6  -3  -1   92.79    4.30
   6  -3  -1   84.09    4.10
   6  -3  -1   93.29    5.00
  -6   3   1   89.69    4.10
  -6   3   1   84.29    4.30
  -6   3   1   82.89    4.90
  -6   3   1   90.59    4.20
  -6   3   1   92.79    4.10
  -6   3   1   84.99    4.20
   5  -3  -1  315.87   15.50
   5  -3  -1  335.57   14.90
   5  -3  -1  333.07   14.80
   5  -3  -1  311.67   14.80
   5  -3  -1  324.87   14.80
   5  -3  -1  335.87   14.70
  -5   3   1  338.27   14.70
  -5   3   1  329.37   14.90
  -5   3   1  333.17   15.50
  -5   3   1  339.47   14.80
  -5   3   1  324.57   14.80
  -5   3   1  334.27   14.80
   4  -3  -1   37.30    1.80
   4  -3  -1   37.00    1.80
   4  -3  -1   36.70    1.80
   4  -3  -1   38.90    1.90
   4  -3  -1   38.10    1.80
   4  -3  -1   39.50    2.50
  -4   3   1   38.70    1.80
  -4   3   1   37.00    1.90
  -4   3   1   35.90    1.80
  -4   3   1   38.40    1.80
  -4   3   1   38.30    1.80
  -4   3   1   37.30    2.40
   3  -3  -1  102.79    4.70
   3  -3  -1  107.19    4.80
   3  -3  -1   99.99    4.60
   3  -3  -1  102.09    4.70
   3  -3  -1  108.79    5.20
   3  -3  -1   97.69    4.60
  -3   3   1   96.89    4.60
  -3   3   1  104.09    4.60
  -3   3   1  101.79    4.70
  -3   3   1   99.99    4.60
  -3   3   1  107.49    5.20
   2  -3  -1 1758.62  105.19
   2  -3  -1 1644.94   73.59
   2  -3  -1 1611.94   98.79
  -2   3   1 1642.04   73.59
  -2   3   1 1385.96   98.99
  -2   3   1 1918.81  109.39
   1  -3  -1  113.69    5.40
   1  -3  -1  118.29    5.40
   1  -3  -1  118.89    5.70
   1  -3  -1  120.09    5.40
   1  -3  -1  118.49    5.30
  -1   3   1  117.59    5.30
  -1   3   1  113.19    5.40
  -1   3   1  114.29    5.40
  -1   3   1  133.59    5.30
  -1   3   1  118.59    5.70
   0  -3  -1  240.38   11.00
   0  -3  -1  250.17   10.70
   0  -3  -1  233.28   10.60
   0  -3  -1  239.08   10.80
   0   3   1  230.98   10.80
   0   3   1  235.98   10.70
  -1  -3  -1  155.08    7.10
  -1  -3  -1  158.98    7.00
  -1  -3  -1  162.58    7.40
  -1  -3  -1  156.08    7.10
  -1  -3  -1  154.78    7.20
   1   3   1  156.68    7.10
   1   3   1  155.88    7.40
   1   3   1  153.98    7.20
   1   3   1  158.58    7.00
   1   3   1  152.08    7.10
  -2  -3  -1   78.69    3.80
  -2  -3  -1   82.99    4.20
  -2  -3  -1   78.89    3.70
  -2  -3  -1   78.49    3.90
  -2  -3  -1   84.59    3.90
  -2  -3  -1   81.69    3.80
   2   3   1   83.89    4.20
   2   3   1   80.29    3.80
   2   3   1   86.79    3.70
   2   3   1   80.19    3.80
  -3  -3  -1   21.60    1.30
  -3  -3  -1   21.30    1.10
  -3  -3  -1   21.50    1.40
  -3  -3  -1   23.20    1.70
  -3  -3  -1   21.30    1.30
  -3  -3  -1   23.70    1.10
  -3  -3  -1   23.10    1.20
   3   3   1   22.50    1.30
   3   3   1   24.20    1.10
   3   3   1   22.00    1.20
   3   3   1   21.10    1.70
   3   3   1   22.60    1.10
  -4  -3  -1  173.48    7.60
  -4  -3  -1  159.78    7.70
  -4  -3  -1  174.58    7.40
  -4  -3  -1  162.48    8.10
  -4  -3  -1  153.48    7.60
  -4  -3  -1  154.88    7.40
  -4  -3  -1  165.08    7.80
   4   3   1  169.18    7.40
   4   3   1  159.58    7.60
   4   3   1  164.08    7.50
   4   3   1  171.08    8.20
   4   3   1  173.68    7.70
  -5  -3  -1   56.69    2.80
  -5  -3  -1   52.99    3.00
  -5  -3  -1   56.59    2.60
   5   3   1   57.19    3.50
   5   3   1   60.39    2.90
   5   3   1   54.09    2.70
  -6  -3  -1   -0.40    0.20
  -6  -3  -1    0.10    0.40
  -6  -3  -1    0.00    0.30
   6   3   1    0.20    0.20
   6   3   1    0.30    0.60
   6   3   1    0.70    0.40
  -7  -3  -1    5.30    0.80
  -7  -3  -1    5.80    0.90
   7   3   1    6.10    1.40
   7   3   1    7.20    0.90
  -8  -3  -1    4.10    0.80
  -8  -3  -1    2.70    0.60
   8   3   1    2.30    0.60
   8   3   1    2.40    1.00
  -9  -3  -1   -0.20    0.50
  -9  -3  -1    0.00    0.40
   9   3   1   -0.70    0.40
   9   3   1    0.40    0.80
  11  -4  -1   -0.30    0.60
  11  -4  -1   -0.90    0.50
  11  -4  -1    0.20    0.90
 -11   4   1    0.00    0.50
 -11   4   1    0.00    0.40
  10  -4  -1   -0.40    0.70
  10  -4  -1   -0.50    0.50
  10  -4  -1    0.80    0.60
 -10   4   1    0.60    0.40
 -10   4   1    0.40    0.40
   9  -4  -1    0.20    0.50
   9  -4  -1    0.30    0.50
   9  -4  -1    0.00    0.80
  -9   4   1    0.20    0.40
  -9   4   1    0.20    0.40
  -9   4   1    0.20    0.30
   8  -4  -1    9.40    1.00
   8  -4  -1   10.20    0.70
   8  -4  -1   10.20    1.00
   8  -4  -1    9.20    1.90
  -8   4   1    8.20    0.90
  -8   4   1   10.00    0.70
  -8   4   1    9.60    0.80
  -8   4   1   11.90    0.90
  -8   4   1    8.40    0.90
   7  -4  -1    0.60    0.20
   7  -4  -1    0.10    0.40
   7  -4  -1    0.90    0.40
   7  -4  -1    0.40    0.80
   7  -4  -1    0.30    0.30
  -7   4   1    1.00    0.30
  -7   4   1    1.10    0.30
  -7   4   1    0.60    0.40
  -7   4   1    1.10    0.40
  -7   4   1    1.00    0.40
   6  -4  -1   73.49    4.30
   6  -4  -1   72.99    3.40
   6  -4  -1   75.19    3.50
   6  -4  -1   76.49    3.60
   6  -4  -1   72.09    3.50
   6  -4  -1   68.89    3.60
  -6   4   1   73.59    3.60
  -6   4   1   74.69    3.40
  -6   4   1   77.99    3.50
  -6   4   1   66.99    4.20
  -6   4   1   76.89    3.50
   5  -4  -1  108.19    5.80
   5  -4  -1  115.69    5.20
   5  -4  -1  103.79    5.00
   5  -4  -1  107.69    5.00
   5  -4  -1  105.59    5.00
   5  -4  -1  110.99    5.00
  -5   4   1  109.39    5.70
  -5   4   1  104.49    5.00
  -5   4   1  107.29    5.00
  -5   4   1  111.89    4.90
  -5   4   1  113.29    5.00
  -5   4   1  107.69    5.10
   4  -4  -1  260.77   11.80
   4  -4  -1  265.27   11.80
   4  -4  -1  266.77   11.80
   4  -4  -1  267.57   12.50
   4  -4  -1  253.57   11.80
   4  -4  -1  270.67   12.00
  -4   4   1  272.47   11.80
  -4   4   1  260.97   12.40
  -4   4   1  254.17   11.80
  -4   4   1  269.27   11.80
  -4   4   1  250.67   11.80
   3  -4  -1  142.09    6.40
   3  -4  -1  140.99    6.40
   3  -4  -1  148.49    7.10
   3  -4  -1  141.39    6.50
   3  -4  -1  136.89    6.40
   3  -4  -1  139.59    6.40
  -3   4   1  143.89    6.40
  -3   4   1  141.09    6.40
  -3   4   1  142.19    6.40
  -3   4   1  148.59    7.00
  -3   4   1  139.09    6.40
  -3   4   1  137.89    6.40
   2  -4  -1  569.84   25.80
   2  -4  -1  564.94   25.30
   2  -4  -1  555.04   25.30
  -2   4   1  578.64   25.80
  -2   4   1  550.64   25.40
  -2   4   1  586.84   25.30
   1  -4  -1  165.48    7.40
   1  -4  -1  156.48    7.90
   1  -4  -1  165.18    7.50
   1  -4  -1  168.08    7.50
   1  -4  -1  169.98    7.40
  -1   4   1  155.48    7.50
  -1   4   1  159.18    7.40
  -1   4   1  162.78    7.40
  -1   4   1  170.28    7.90
  -1   4   1  171.78    7.40
   0  -4  -1  351.46   15.70
   0  -4  -1  341.47   16.30
   0  -4  -1  359.26   16.10
   0  -4  -1  363.66   15.90
   0  -4  -1  350.56   15.80
   0   4   1  341.07   15.70
   0   4   1  360.26   15.70
   0   4   1  349.27   15.90
  -1  -4  -1  788.52   60.49
  -1  -4  -1  800.72   72.29
  -1  -4  -1  857.51   37.60
   1   4   1  877.31   61.29
   1   4   1  855.11   37.50
   1   4   1  702.53   69.99
  -2  -4  -1  113.09    5.30
  -2  -4  -1  115.79    5.40
  -2  -4  -1  116.49    5.50
  -2  -4  -1  115.69    5.50
  -2  -4  -1  120.89    5.90
   2   4   1  124.89    5.90
   2   4   1  114.39    5.50
   2   4   1  113.29    5.40
   2   4   1  112.99    5.40
   2   4   1  124.59    5.30
  -3  -4  -1   21.70    1.20
  -3  -4  -1   20.50    1.40
  -3  -4  -1   20.90    1.10
  -3  -4  -1   19.90    1.20
  -3  -4  -1   22.30    1.70
  -3  -4  -1   20.80    1.30
   3   4   1   22.80    1.10
   3   4   1   21.80    1.30
   3   4   1   20.50    1.20
   3   4   1   23.10    1.70
  -4  -4  -1  219.08   10.80
  -4  -4  -1  232.28   11.10
  -4  -4  -1  244.08   10.90
   4   4   1  225.88   11.00
   4   4   1  258.17   11.60
   4   4   1  257.67   11.00
   4   4   1  246.78   10.80
  -5  -4  -1   16.20    0.90
  -5  -4  -1   17.40    1.30
  -5  -4  -1   14.20    0.80
  -5  -4  -1   16.00    1.00
   5   4   1   14.60    0.80
   5   4   1   16.10    1.70
   5   4   1   16.30    0.90
   5   4   1   16.70    1.20
  -6  -4  -1   50.39    2.80
  -6  -4  -1   50.09    2.50
  -6  -4  -1   46.50    2.40
   6   4   1   49.90    3.40
   6   4   1   54.29    2.70
  -7  -4  -1   13.10    1.30
  -7  -4  -1   12.80    1.00
   7   4   1   14.80    1.10
   7   4   1   11.80    1.80
  -8  -4  -1    3.90    0.60
  -8  -4  -1    2.50    0.80
   8   4   1    2.80    0.70
   8   4   1    2.50    1.00
  11  -5  -1    0.40    0.60
  11  -5  -1    0.10    0.90
 -11   5   1   -0.10    0.40
 -11   5   1    0.70    0.50
  10  -5  -1    0.60    0.50
  10  -5  -1   -0.80    0.80
  10  -5  -1    0.90    0.60
 -10   5   1   -0.50    0.40
   9  -5  -1   -0.20    0.50
   9  -5  -1   -0.30    0.90
   9  -5  -1    0.30    0.50
  -9   5   1   -0.10    0.40
  -9   5   1    0.50    0.30
  -9   5   1   -0.30    0.40
   8  -5  -1    1.40    0.30
   8  -5  -1    2.10    0.60
   8  -5  -1    0.10    1.00
   8  -5  -1    1.90    0.50
  -8   5   1    1.70    0.40
  -8   5   1    1.30    0.40
  -8   5   1    1.30    0.30
  -8   5   1    1.40    0.50
  -8   5   1    1.80    0.50
   7  -5  -1   20.60    2.20
   7  -5  -1   21.20    1.30
   7  -5  -1   19.50    1.10
   7  -5  -1   16.70    1.60
  -7   5   1   17.40    1.20
  -7   5   1   19.00    1.20
  -7   5   1   20.50    1.10
  -7   5   1   18.70    1.30
  -7   5   1   20.90    1.20
   6  -5  -1   26.80    1.50
   6  -5  -1   23.90    1.40
   6  -5  -1   26.30    1.60
   6  -5  -1   24.30    1.30
   6  -5  -1   28.30    2.30
  -6   5   1   24.40    1.40
  -6   5   1   28.00    1.40
  -6   5   1   23.70    2.00
  -6   5   1   27.30    1.40
  -6   5   1   27.60    1.30
   5  -5  -1   15.50    1.00
   5  -5  -1   15.10    1.00
   5  -5  -1   15.00    1.70
   5  -5  -1   14.10    0.80
   5  -5  -1   14.20    0.90
   5  -5  -1   14.50    0.90
  -5   5   1   15.30    0.80
  -5   5   1   14.90    0.90
  -5   5   1   14.90    1.50
  -5   5   1   13.40    0.90
  -5   5   1   14.70    0.80
   4  -5  -1   29.70    1.50
   4  -5  -1   29.20    1.50
   4  -5  -1   29.70    1.50
   4  -5  -1   30.20    2.20
   4  -5  -1   28.00    1.50
   4  -5  -1   31.20    1.60
  -4   5   1   29.40    1.50
  -4   5   1   30.20    1.50
  -4   5   1   30.00    1.40
  -4   5   1   30.00    1.50
  -4   5   1   30.50    1.50
  -4   5   1   30.80    2.10
   3  -5  -1   35.40    1.70
   3  -5  -1   34.80    1.70
   3  -5  -1   36.50    1.80
   3  -5  -1   35.60    2.40
   3  -5  -1   32.90    1.70
  -3   5   1   37.70    1.70
  -3   5   1   35.70    2.30
  -3   5   1   36.20    1.70
  -3   5   1   35.20    1.80
  -3   5   1   36.00    1.70
   2  -5  -1   22.80    1.10
   2  -5  -1   20.90    1.70
   2  -5  -1   22.50    1.20
   2  -5  -1   22.30    1.10
   2  -5  -1   22.30    1.20
  -2   5   1   22.30    1.10
  -2   5   1   20.80    1.20
  -2   5   1   21.80    1.10
  -2   5   1   22.20    1.60
  -2   5   1   20.60    1.10
   1  -5  -1   27.00    1.40
   1  -5  -1   26.60    1.30
   1  -5  -1   22.70    1.80
   1  -5  -1   25.90    1.20
   1  -5  -1   26.70    1.40
  -1   5   1   27.40    1.20
  -1   5   1   26.00    1.30
  -1   5   1   24.70    1.30
   0  -5  -1   52.79    3.20
   0  -5  -1   57.59    3.10
   0  -5  -1   56.89    2.70
   0  -5  -1   58.49    2.60
   0  -5  -1   56.69    2.60
   0   5   1   54.19    2.60
   0   5   1   55.29    2.60
   0   5   1   55.79    2.80
   0   5   1   59.09    2.70
  -1  -5  -1  324.17   14.70
  -1  -5  -1  328.37   15.20
  -1  -5  -1  319.67   14.80
  -1  -5  -1  319.87   14.70
  -1  -5  -1  336.27   14.90
   1   5   1  334.27   15.20
   1   5   1  328.87   14.70
   1   5   1  324.37   14.80
   1   5   1  329.87   14.90
   1   5   1  338.17   14.70
  -2  -5  -1   28.60    2.00
  -2  -5  -1   27.60    1.70
  -2  -5  -1   29.10    1.50
  -2  -5  -1   28.00    1.40
  -2  -5  -1   27.00    1.60
   2   5   1   30.50    1.40
   2   5   1   26.70    1.50
   2   5   1   30.80    2.00
   2   5   1   25.10    1.60
   2   5   1   29.60    1.60
  -3  -5  -1  194.08    8.70
  -3  -5  -1  185.18    8.60
  -3  -5  -1  194.88    8.90
   3   5   1  198.68    9.30
   3   5   1  177.28    8.70
   3   5   1  188.68    8.80
   3   5   1  198.78    8.60
  -4  -5  -1   58.69    2.80
  -4  -5  -1   49.70    2.70
  -4  -5  -1   57.29    3.00
   4   5   1   59.69    2.70
   4   5   1   60.39    2.90
   4   5   1   57.69    3.50
  -5  -5  -1    0.60    0.30
  -5  -5  -1    0.50    0.40
   5   5   1    0.20    0.60
   5   5   1    1.00    0.50
  -6  -5  -1   14.00    1.00
  -6  -5  -1   13.80    1.30
   6   5   1   15.40    1.20
   6   5   1   14.40    1.70
  -7  -5  -1   13.90    1.30
   7   5   1   10.80    1.70
   7   5   1   13.00    1.10
  -8  -5  -1    4.60    0.70
  -8  -5  -1    4.50    0.90
   8   5   1    2.90    1.10
   8   5   1    3.10    0.80
  11  -6  -1   -0.30    0.90
  11  -6  -1    0.70    0.80
 -11   6   1    0.20    0.40
 -11   6   1    0.00    0.50
  10  -6  -1    2.30    0.70
  10  -6  -1    2.00    1.20
  10  -6  -1    0.90    0.80
 -10   6   1    2.50    0.50
 -10   6   1    3.10    0.60
   9  -6  -1    3.60    1.30
   9  -6  -1    3.70    0.70
   9  -6  -1    4.30    0.70
  -9   6   1    3.80    0.50
  -9   6   1    3.80    0.60
  -9   6   1    4.50    0.70
   8  -6  -1    7.00    0.70
   8  -6  -1    7.90    0.70
   8  -6  -1    8.70    0.90
   8  -6  -1    8.20    1.80
   8  -6  -1    9.30    1.00
  -8   6   1    6.40    0.90
  -8   6   1   10.20    0.80
  -8   6   1    8.60    0.80
  -8   6   1    6.70    0.90
  -8   6   1    9.10    0.60
   7  -6  -1   16.80    2.10
   7  -6  -1   19.10    1.30
   7  -6  -1   17.00    1.10
   7  -6  -1   19.20    1.30
   7  -6  -1   17.50    1.00
  -7   6   1   18.40    1.10
  -7   6   1   17.60    1.10
  -7   6   1   19.40    1.20
  -7   6   1   17.50    1.20
   6  -6  -1   16.10    1.10
   6  -6  -1   14.30    1.90
   6  -6  -1   15.40    1.10
   6  -6  -1   13.60    0.90
   6  -6  -1   14.50    1.10
  -6   6   1   14.40    0.90
  -6   6   1   15.10    1.00
  -6   6   1   16.30    0.90
  -6   6   1   13.20    1.00
  -6   6   1   14.70    1.00
   5  -6  -1    0.10    0.20
   5  -6  -1   -0.40    0.40
   5  -6  -1    0.30    0.20
   5  -6  -1    0.30    0.70
   5  -6  -1    0.50    0.30
   5  -6  -1   -0.10    0.20
  -5   6   1    0.00    0.20
  -5   6   1    0.20    0.20
  -5   6   1   -0.60    0.30
  -5   6   1    0.10    0.30
  -5   6   1    0.20    0.40
  -5   6   1    0.00    0.30
   4  -6  -1   64.09    3.10
   4  -6  -1   67.89    4.00
   4  -6  -1   62.79    3.10
   4  -6  -1   66.69    3.20
   4  -6  -1   70.19    3.30
   4  -6  -1   66.69    3.20
  -4   6   1   66.59    3.90
  -4   6   1   66.39    3.20
  -4   6   1   70.39    3.30
  -4   6   1   65.79    3.10
   3  -6  -1    5.80    0.50
   3  -6  -1    5.60    1.10
   3  -6  -1    6.20    0.50
   3  -6  -1    5.80    0.60
   3  -6  -1    6.50    0.50
  -3   6   1    6.00    0.50
  -3   6   1    5.60    0.50
  -3   6   1    6.30    0.90
  -3   6   1    5.80    0.60
  -3   6   1    6.40    0.50
   2  -6  -1   37.60    2.50
   2  -6  -1   38.90    1.80
   2  -6  -1   37.40    1.90
   2  -6  -1   39.20    2.00
   2  -6  -1   37.70    1.90
  -2   6   1   38.10    2.50
  -2   6   1   38.30    2.00
  -2   6   1   40.10    1.80
  -2   6   1   37.30    1.90
  -2   6   1   40.50    1.90
   1  -6  -1  113.79    5.30
   1  -6  -1  111.09    5.20
   1  -6  -1  118.19    5.70
   1  -6  -1  116.49    5.10
  -1   6   1  109.79    5.30
  -1   6   1  112.19    5.20
  -1   6   1  111.29    5.10
  -1   6   1  118.09    5.10
  -1   6   1  110.99    5.20
   0  -6  -1  121.89    5.40
   0  -6  -1  115.49    5.50
   0  -6  -1  116.79    6.20
   0  -6  -1  122.99    5.60
   0  -6  -1  120.39    5.60
   0   6   1  119.89    5.60
   0   6   1  123.49    5.50
   0   6   1  118.39    5.70
  -1  -6  -1   20.80    1.10
  -1  -6  -1   22.90    1.40
  -1  -6  -1   21.50    1.60
  -1  -6  -1   21.70    1.30
  -1  -6  -1   22.00    1.10
   1   6   1   22.80    1.30
   1   6   1   20.80    1.40
   1   6   1   22.80    1.10
   1   6   1   21.60    1.20
  -2  -6  -1    2.20    0.40
  -2  -6  -1    2.20    0.50
  -2  -6  -1    2.30    0.30
   2   6   1    0.50    0.60
   2   6   1    1.70    0.30
   2   6   1    1.70    0.40
   2   6   1    1.90    0.30
  -3  -6  -1   88.39    4.40
  -3  -6  -1   92.19    4.70
  -3  -6  -1   98.79    4.40
   3   6   1   97.69    5.10
   3   6   1   88.69    4.50
   3   6   1   98.69    4.60
   3   6   1   98.89    4.40
  -4  -6  -1    0.40    0.20
  -4  -6  -1    0.20    0.30
  -4  -6  -1    0.50    0.40
   4   6   1    0.50    0.20
   4   6   1    0.10    0.50
   4   6   1    0.40    0.40
  -5  -6  -1   62.79    3.10
  -5  -6  -1   64.79    3.30
   5   6   1   63.59    3.20
   5   6   1   59.39    2.90
   5   6   1   59.69    3.80
  -6  -6  -1   21.80    1.60
  -6  -6  -1   22.30    1.30
   6   6   1   18.40    2.00
   6   6   1   22.80    1.50
  -7  -6  -1   11.00    0.90
  -7  -6  -1    9.60    1.20
   7   6   1   11.20    1.10
   7   6   1   10.30    1.60
  11  -7  -1    0.20    0.90
  11  -7  -1    1.10    1.00
 -11   7   1    0.50    0.50
  10  -7  -1    9.10    1.10
  10  -7  -1    3.50    1.30
  10  -7  -1    8.20    1.20
 -10   7   1    6.60    0.70
 -10   7   1    7.20    0.80
 -10   7   1    5.80    0.70
   9  -7  -1    3.70    1.30
   9  -7  -1    6.40    0.90
   9  -7  -1    4.20    0.80
  -9   7   1    6.30    0.60
  -9   7   1    7.10    0.80
  -9   7   1    6.50    0.70
   8  -7  -1    0.00    0.40
   8  -7  -1    0.00    0.60
   8  -7  -1   -0.10    0.80
   8  -7  -1    0.20    0.40
  -8   7   1    0.00    0.40
  -8   7   1    0.00    0.30
  -8   7   1   -0.20    0.30
   7  -7  -1    7.10    0.70
   7  -7  -1    5.00    1.30
   7  -7  -1    6.80    0.80
   7  -7  -1    7.10    0.60
  -7   7   1    6.90    0.70
  -7   7   1    7.20    0.70
  -7   7   1    7.70    0.60
  -7   7   1    5.30    0.80
  -7   7   1    7.30    0.70
   6  -7  -1   16.50    2.00
   6  -7  -1   17.20    1.20
   6  -7  -1   16.30    1.00
   6  -7  -1   17.10    1.00
   6  -7  -1   18.80    1.20
  -6   7   1   17.50    1.00
  -6   7   1   17.10    1.10
  -6   7   1   16.40    1.00
   5  -7  -1   49.20    3.40
   5  -7  -1   51.19    2.60
   5  -7  -1   56.89    2.70
   5  -7  -1   52.19    2.60
   5  -7  -1   56.69    2.80
   5  -7  -1   52.09    2.60
  -5   7   1   52.79    3.00
  -5   7   1   45.30    3.40
  -5   7   1   56.29    2.60
  -5   7   1   56.79    2.50
  -5   7   1   56.09    2.60
   4  -7  -1    0.00    0.20
   4  -7  -1    0.10    0.40
   4  -7  -1    0.20    0.20
   4  -7  -1    0.00    0.50
  -4   7   1   -0.20    0.30
  -4   7   1    0.30    0.30
  -4   7   1    0.20    0.20
  -4   7   1    0.30    0.30
  -4   7   1    0.40    0.40
   3  -7  -1   11.00    1.40
   3  -7  -1   12.20    0.70
   3  -7  -1   11.90    0.80
   3  -7  -1   10.90    0.70
   3  -7  -1   12.00    0.90
  -3   7   1   12.00    1.30
  -3   7   1   12.20    0.80
  -3   7   1   12.50    0.70
  -3   7   1   12.60    0.70
  -3   7   1   10.90    0.80
   2  -7  -1   89.29    4.10
   2  -7  -1   88.59    4.30
   2  -7  -1   84.29    4.20
   2  -7  -1   90.09    4.30
   2  -7  -1   90.49    5.00
  -2   7   1   86.39    4.30
  -2   7   1   96.29    5.00
  -2   7   1   90.09    4.20
  -2   7   1   88.59    4.20
  -2   7   1   95.99    4.10
   1  -7  -1  109.89    4.80
   1  -7  -1  103.09    5.20
   1  -7  -1   99.59    4.60
   1  -7  -1   96.59    5.40
   1  -7  -1   97.89    4.80
   1  -7  -1   98.49    4.70
   1  -7  -1  101.59    4.60
  -1   7   1  100.59    4.80
  -1   7   1   98.89    4.70
  -1   7   1   95.39    4.60
  -1   7   1  110.39    4.60
  -1   7   1  103.49    4.80
   0  -7  -1   55.89    2.50
   0  -7  -1   49.10    2.70
   0  -7  -1   53.59    3.10
   0  -7  -1   50.19    3.30
   0  -7  -1   49.50    2.60
   0  -7  -1   56.49    2.70
   0   7   1   59.89    3.00
   0   7   1   55.29    2.70
   0   7   1   49.70    2.50
   0   7   1   54.49    2.50
  -1  -7  -1   17.80    1.10
  -1  -7  -1   15.90    1.70
  -1  -7  -1   16.10    0.90
   1   7   1   14.50    0.90
   1   7   1   16.30    0.90
   1   7   1   16.10    1.10
  -2  -7  -1  153.48    7.10
  -2  -7  -1  134.59    6.80
   2   7   1  154.88    7.00
   2   7   1  155.78    6.80
   2   7   1  137.79    6.90
   2   7   1  158.58    7.60
  -3  -7  -1   47.70    2.30
  -3  -7  -1   40.20    2.30
  -3  -7  -1   47.30    2.60
   3   7   1   47.60    2.50
   3   7   1   48.60    2.30
   3   7   1   46.60    3.00
  -4  -7  -1    0.10    0.40
  -4  -7  -1    0.60    0.30
   4   7   1    1.00    0.40
   4   7   1    0.70    0.30
   4   7   1    0.90    0.60
  -5  -7  -1    1.90    0.50
  -5  -7  -1    2.20    0.40
   5   7   1    1.90    0.50
   5   7   1    2.00    0.90
  -6  -7  -1    1.30    0.60
  -6  -7  -1    1.10    0.50
   6   7   1    0.60    0.70
   6   7   1    1.90    0.50
  11  -8  -1    1.20    0.80
  11  -8  -1    1.10    1.10
 -11   8   1    0.40    0.50
  10  -8  -1    0.80    0.70
  10  -8  -1    1.30    1.10
 -10   8   1    1.10    0.40
 -10   8   1    0.90    0.40
 -10   8   1    1.20    0.50
   9  -8  -1    9.60    1.00
   9  -8  -1    5.20    1.40
   9  -8  -1    8.30    1.10
  -9   8   1    7.20    0.80
  -9   8   1    8.90    0.70
  -9   8   1    8.00    0.80
   8  -8  -1   15.80    1.30
   8  -8  -1   13.40    2.10
   8  -8  -1   18.10    1.30
  -8   8   1   15.80    1.00
  -8   8   1   14.60    1.10
  -8   8   1   16.20    1.00
   7  -8  -1   34.90    2.00
   7  -8  -1   37.00    2.10
   7  -8  -1   31.40    2.80
   7  -8  -1   28.40    1.90
  -7   8   1   32.00    1.70
  -7   8   1   36.00    1.70
  -7   8   1   36.10    1.80
   6  -8  -1   64.09    3.00
   6  -8  -1   51.69    3.90
   6  -8  -1   52.99    2.80
  -6   8   1   58.89    2.80
  -6   8   1   56.39    2.90
  -6   8   1   61.09    2.80
  -6   8   1   61.09    2.80
   5  -8  -1    5.60    0.60
   5  -8  -1    5.30    0.70
   5  -8  -1    4.20    1.10
   5  -8  -1    4.70    0.60
   5  -8  -1    5.30    0.70
  -5   8   1    3.60    0.60
  -5   8   1    6.20    0.60
  -5   8   1    4.90    0.60
   4  -8  -1    5.30    1.20
   4  -8  -1    5.00    0.50
   4  -8  -1    7.40    0.80
  -4   8   1    5.40    0.70
  -4   8   1    5.80    0.50
  -4   8   1    6.40    0.60
  -4   8   1    6.20    0.60
   3  -8  -1   42.60    2.10
   3  -8  -1   36.60    2.00
   3  -8  -1   38.50    1.90
   3  -8  -1   38.40    2.80
  -3   8   1   39.00    2.70
  -3   8   1   40.00    2.00
  -3   8   1   38.20    2.10
  -3   8   1   41.50    2.00
  -3   8   1   41.90    1.90
   2  -8  -1   38.50    2.50
   2  -8  -1   36.30    2.70
   2  -8  -1   35.90    1.80
   2  -8  -1   38.30    2.00
   2  -8  -1   40.50    2.10
  -2   8   1   38.10    2.00
  -2   8   1   38.40    1.90
  -2   8   1   35.70    2.10
  -2   8   1   40.50    1.80
   1  -8  -1    0.10    0.40
   1  -8  -1    0.00    0.20
   1  -8  -1    0.40    0.50
  -1   8   1    0.00    0.30
  -1   8   1    0.30    0.20
  -1   8   1    0.30    0.20
   0  -8  -1    4.80    1.10
   0  -8  -1    4.70    0.70
   0  -8  -1    4.70    0.50
   0   8   1    5.10    0.60
   0   8   1    4.60    0.50
   0   8   1    4.60    0.50
  -1  -8  -1    0.10    0.50
  -1  -8  -1    0.10    0.20
  -1  -8  -1   -0.10    0.20
  -1  -8  -1    0.10    0.40
   1   8   1   -0.10    0.20
   1   8   1    0.40    0.20
   1   8   1    0.30    0.30
  -2  -8  -1    7.20    0.80
  -2  -8  -1    9.50    0.70
  -2  -8  -1   10.50    0.90
   2   8   1   10.40    0.90
   2   8   1    9.40    0.70
  -3  -8  -1   43.30    2.40
  -3  -8  -1   42.90    2.20
   3   8   1   45.00    2.20
   3   8   1   43.10    2.40
   3   8   1   40.50    2.90
  -4  -8  -1    5.60    0.90
  -4  -8  -1    4.60    0.60
   4   8   1    5.00    0.70
   4   8   1    5.10    1.10
   4   8   1    5.00    0.50
  -5  -8  -1    0.50    0.40
  -5  -8  -1    0.20    0.30
   5   8   1   -0.20    0.40
   5   8   1   -0.10    0.60
  -6  -8  -1    4.60    0.70
  -6  -8  -1    6.10    0.90
   6   8   1    4.00    0.70
   6   8   1    4.50    1.20
  11  -9  -1    0.00    0.70
  11  -9  -1    0.30    1.10
 -11   9   1    0.80    0.50
  10  -9  -1    0.80    0.70
  10  -9  -1    0.30    1.00
 -10   9   1    1.40    0.50
 -10   9   1    0.70    0.50
 -10   9   1   -0.30    0.30
   9  -9  -1    1.10    0.70
   9  -9  -1    0.70    1.00
   9  -9  -1    1.20    0.80
  -9   9   1    1.70    0.50
  -9   9   1    1.00    0.40
  -9   9   1    1.50    0.50
   8  -9  -1    5.90    1.40
   8  -9  -1    9.50    1.20
   8  -9  -1    9.40    1.00
  -8   9   1   10.60    0.90
  -8   9   1    9.60    0.70
  -8   9   1    7.50    0.80
   7  -9  -1   39.00    2.30
   7  -9  -1   33.70    3.10
   7  -9  -1   39.30    2.20
  -7   9   1   38.00    2.00
  -7   9   1   38.40    1.90
  -7   9   1   38.20    1.90
   6  -9  -1   44.80    3.40
   6  -9  -1   54.19    2.60
   6  -9  -1   48.30    2.70
   6  -9  -1   40.00    2.40
  -6   9   1   50.79    2.40
  -6   9   1   51.19    2.40
   5  -9  -1    0.70    0.40
   5  -9  -1    0.30    0.30
   5  -9  -1    0.20    0.70
   5  -9  -1    0.10    0.40
  -5   9   1    0.80    0.40
  -5   9   1    0.30    0.30
   4  -9  -1    1.00    0.30
   4  -9  -1    0.50    0.20
   4  -9  -1    0.50    0.50
   4  -9  -1    0.40    0.70
  -4   9   1    0.60    0.30
  -4   9   1    0.60    0.30
  -4   9   1    0.40    0.30
   3  -9  -1    4.70    0.50
   3  -9  -1    4.40    0.60
   3  -9  -1    5.60    1.30
  -3   9   1    4.90    0.50
  -3   9   1    5.60    0.50
  -3   9   1    5.30    0.60
   2  -9  -1   48.40    2.40
   2  -9  -1   41.30    2.10
   2  -9  -1   43.30    3.10
  -2   9   1   45.70    2.30
  -2   9   1   45.30    2.10
  -2   9   1   43.40    2.20
   1  -9  -1   61.59    3.00
   1  -9  -1   56.69    2.70
   1  -9  -1   57.79    3.80
  -1   9   1   53.79    2.80
  -1   9   1   60.69    2.80
  -1   9   1   59.89    2.90
   0  -9  -1    6.40    1.20
   0  -9  -1    6.80    0.80
   0  -9  -1    6.50    0.50
   0   9   1    5.30    0.50
   0   9   1    5.90    0.60
   0   9   1    5.00    0.60
  -1  -9  -1    1.90    0.50
  -1  -9  -1    1.20    0.70
  -1  -9  -1    1.10    0.30
   1   9   1    2.00    0.40
   1   9   1    1.40    0.40
   1   9   1    1.30    0.50
  -2  -9  -1    1.70    0.80
  -2  -9  -1    2.40    0.60
  -2  -9  -1    2.10    0.40
   2   9   1    1.90    0.40
   2   9   1    4.00    0.70
  -3  -9  -1    0.80    0.50
  -3  -9  -1    1.20    0.40
   3   9   1    1.30    0.50
   3   9   1    0.90    0.30
  -4  -9  -1   16.10    1.30
  -4  -9  -1   15.10    1.10
   4   9   1   15.10    1.20
   4   9   1   13.80    1.80
  -5  -9  -1    1.50    0.40
  -5  -9  -1    1.80    0.50
   5   9   1    2.50    1.00
   5   9   1    2.60    0.60
  10 -10  -1    0.90    0.70
  10 -10  -1    0.70    1.10
 -10  10   1    0.10    0.40
   9 -10  -1    0.80    0.60
   9 -10  -1   -0.20    1.10
   9 -10  -1   -0.10    0.50
  -9  10   1    0.70    0.40
  -9  10   1   -0.10    0.30
   8 -10  -1    1.20    1.20
   8 -10  -1    1.40    0.70
   8 -10  -1    2.20    0.60
  -8  10   1    2.20    0.40
  -8  10   1    1.90    0.50
   7 -10  -1    0.90    0.50
   7 -10  -1   -0.30    0.50
   7 -10  -1   -0.20    0.90
  -7  10   1    0.30    0.40
  -7  10   1    0.50    0.30
   6 -10  -1   13.80    1.20
   6 -10  -1   12.90    1.90
   6 -10  -1   15.00    1.20
  -6  10   1   14.20    0.90
  -6  10   1   14.90    1.00
   5 -10  -1    0.80    0.80
   5 -10  -1    1.20    0.50
  -5  10   1    1.50    0.40
  -5  10   1    2.00    0.40
   4 -10  -1    3.60    1.00
   4 -10  -1    2.70    0.40
   4 -10  -1    4.00    0.60
  -4  10   1    4.00    0.50
  -4  10   1    2.50    0.50
  -4  10   1    3.90    0.50
   3 -10  -1   22.80    1.40
   3 -10  -1   21.60    2.20
   3 -10  -1   18.60    1.10
  -3  10   1   22.40    1.30
  -3  10   1   20.60    1.20
  -3  10   1   21.00    1.20
   2 -10  -1    9.90    1.60
   2 -10  -1    9.30    0.90
   2 -10  -1    8.30    0.80
  -2  10   1    8.70    1.10
  -2  10   1    9.00    0.80
  -2  10   1    9.10    0.60
   1 -10  -1   10.60    1.60
   1 -10  -1   11.30    1.00
  -1  10   1   10.30    0.80
  -1  10   1   11.00    0.90
   0 -10  -1   14.80    1.80
   0 -10  -1   14.90    0.90
   0  10   1   13.40    1.10
   0  10   1   14.50    0.90
  -1 -10  -1    3.80    0.60
  -1 -10  -1    4.80    1.20
  -1 -10  -1    5.10    0.80
   1  10   1    4.30    0.70
   1  10   1    4.60    0.60
  -2 -10  -1   18.70    1.40
  -2 -10  -1   17.50    1.10
  -2 -10  -1   20.50    2.20
   2  10   1   17.80    1.10
   2  10   1   17.80    1.20
  -3 -10  -1   10.20    1.70
  -3 -10  -1    9.40    0.80
  -3 -10  -1    9.40    1.00
   3  10   1    8.40    0.90
  -4 -10  -1    7.20    1.60
  -4 -10  -1    7.00    1.00
   4  10   1    7.60    0.90
  10 -11  -1    0.20    1.00
 -10  11   1    0.30    0.40
 -10  11   1    0.10    0.40
   9 -11  -1    2.40    1.20
   9 -11  -1    2.40    0.80
  -9  11   1    1.00    0.50
  -9  11   1    1.70    0.40
   8 -11  -1    2.50    1.20
   8 -11  -1    2.20    0.70
   8 -11  -1    2.90    0.70
  -8  11   1    2.50    0.50
  -8  11   1    2.40    0.50
   7 -11  -1    0.00    0.60
   7 -11  -1    0.50    0.90
   7 -11  -1    0.00    0.40
  -7  11   1    0.10    0.30
  -7  11   1    0.30    0.40
   6 -11  -1    0.80    0.50
   6 -11  -1    1.00    0.90
  -6  11   1    0.30    0.30
  -6  11   1    0.20    0.30
   5 -11  -1    2.20    0.60
   5 -11  -1    1.90    0.90
  -5  11   1    2.20    0.40
  -5  11   1    1.30    0.40
  -5  11   1    2.10    0.40
   4 -11  -1   -0.20    0.60
   4 -11  -1    0.40    0.50
  -4  11   1    0.20    0.30
  -4  11   1   -0.20    0.30
  -4  11   1    0.20    0.30
   3 -11  -1   15.30    1.20
   3 -11  -1   15.80    1.90
  -3  11   1   14.10    1.00
  -3  11   1   14.00    0.90
  -3  11   1   14.20    1.00
   2 -11  -1    0.00    0.40
   2 -11  -1    0.60    0.70
  -2  11   1    0.10    0.30
  -2  11   1    0.80    0.30
   1 -11  -1    0.10    0.60
   1 -11  -1    0.20    0.50
  -1  11   1    0.00    0.30
  -1  11   1   -0.10    0.30
   0 -11  -1    6.10    1.40
   0 -11  -1    4.60    0.60
   0 -11  -1    4.90    0.80
   0  11   1    4.00    0.60
   0  11   1    4.80    0.70
  -1 -11  -1   11.50    0.90
  -1 -11  -1   15.80    1.90
  -1 -11  -1   13.40    1.20
   1  11   1   13.40    1.10
   1  11   1   12.70    0.90
  -2 -11  -1    1.80    0.50
  -2 -11  -1    1.90    0.60
  -2 -11  -1    3.10    1.00
   2  11   1    2.80    0.60
   2  11   1    1.50    0.40
  -3 -11  -1   15.70    2.10
  -3 -11  -1   13.60    1.30
   3  11   1   14.30    1.00
   3  11   1   14.30    1.20
   9 -12  -1    0.70    0.70
   9 -12  -1    0.60    1.00
  -9  12   1   -0.30    0.30
  -9  12   1    0.10    0.40
   8 -12  -1    1.70    0.60
   8 -12  -1    1.00    1.00
   8 -12  -1    2.00    0.70
  -8  12   1    1.30    0.60
  -8  12   1    0.80    0.40
   7 -12  -1   -0.60    0.80
   7 -12  -1    0.60    0.60
   7 -12  -1   -0.20    0.40
  -7  12   1    0.10    0.40
  -7  12   1    0.10    0.30
   6 -12  -1    7.30    1.80
   6 -12  -1   10.00    1.10
   6 -12  -1   10.90    1.10
  -6  12   1    9.80    0.80
  -6  12   1    8.90    0.80
   5 -12  -1    0.80    0.80
   5 -12  -1    1.00    0.50
  -5  12   1    0.70    0.30
  -5  12   1    1.10    0.40
  -5  12   1    0.50    0.40
   4 -12  -1    4.20    0.70
   4 -12  -1    3.50    1.10
  -4  12   1    5.20    0.70
  -4  12   1    4.20    0.70
  -4  12   1    4.80    0.60
   3 -12  -1    8.30    1.00
   3 -12  -1    5.20    1.30
  -3  12   1    6.50    0.70
  -3  12   1    6.50    0.70
   2 -12  -1    0.40    0.50
   2 -12  -1    0.00    0.60
  -2  12   1    0.00    0.30
  -2  12   1    0.20    0.30
   1 -12  -1    0.50    0.50
   1 -12  -1    0.70    0.80
  -1  12   1    0.00    0.30
  -1  12   1    0.20    0.30
   0 -12  -1   -0.10    0.60
   0 -12  -1    0.50    0.50
   0  12   1    0.20    0.30
   0  12   1    0.10    0.40
  -1 -12  -1    0.30    0.60
  -1 -12  -1    0.30    0.50
   1  12   1    0.10    0.40
   1  12   1   -0.20    0.30
  -2 -12  -1    5.90    0.90
  -2 -12  -1    7.10    1.60
   2  12   1    6.80    0.80
   2  12   1    7.20    0.90
   8 -13  -1    0.70    1.00
   8 -13  -1    1.30    0.70
   8 -13  -1    1.00    0.70
  -8  13   1    1.50    0.40
  -8  13   1    0.70    0.40
   7 -13  -1    0.50    1.10
   7 -13  -1    0.60    0.60
   7 -13  -1    1.10    0.60
  -7  13   1    1.50    0.40
  -7  13   1    0.30    0.40
   6 -13  -1    1.50    0.60
   6 -13  -1    1.00    0.60
   6 -13  -1    0.00    0.90
  -6  13   1    1.10    0.40
  -6  13   1    0.40    0.40
   5 -13  -1   10.70    1.20
   5 -13  -1   12.00    2.00
  -5  13   1   12.90    0.90
  -5  13   1   11.30    1.00
   4 -13  -1    0.00    0.80
   4 -13  -1    0.20    0.50
  -4  13   1    0.10    0.30
  -4  13   1    0.10    0.30
   3 -13  -1    1.40    0.90
   3 -13  -1    1.80    0.60
  -3  13   1    1.20    0.40
  -3  13   1    1.40    0.50
   2 -13  -1    4.30    1.20
   2 -13  -1    5.90    0.90
  -2  13   1    5.20    0.70
  -2  13   1    5.10    0.60
   1 -13  -1    0.30    0.70
   1 -13  -1    0.50    0.50
  -1  13   1    0.10    0.30
  -1  13   1    0.00    0.30
   0 -13  -1    0.10    0.50
   0 -13  -1    0.30    0.70
   0  13   1    0.30    0.40
   0  13   1    0.30    0.30
   7 -14  -1    2.20    0.70
   7 -14  -1    2.70    0.80
   7 -14  -1    2.70    1.30
  -7  14   1    2.30    0.50
  -7  14   1    0.80    0.70
   6 -14  -1    3.70    1.40
   6 -14  -1    3.40    0.70
   6 -14  -1    4.00    0.80
  -6  14   1    2.60    0.50
  -6  14   1    4.70    0.60
   5 -14  -1    0.90    0.60
   5 -14  -1    1.00    1.00
  -5  14   1    0.30    0.40
  -5  14   1    0.70    0.30
   4 -14  -1   -0.80    0.70
   4 -14  -1    0.20    0.60
  -4  14   1    0.00    0.30
  -4  14   1    0.30    0.30
   3 -14  -1    1.70    0.60
   3 -14  -1    0.50    0.90
  -3  14   1    1.20    0.40
  -3  14   1    1.30    0.50
   2 -14  -1    3.60    1.30
   2 -14  -1    1.70    0.60
  -2  14   1    2.80    0.50
  -2  14   1    3.50    0.50
  -2  14  -2    1.80    0.50
  -2  14  -2    2.00    0.40
   2 -14   2    2.50    0.70
   2 -14   2    2.10    1.00
  -3  14  -2    1.30    0.50
  -3  14  -2    1.30    0.40
   3 -14   2    1.90    1.00
   3 -14   2    1.50    0.50
  -4  14  -2    0.20    0.30
  -4  14  -2    0.60    0.40
   4 -14   2   -0.10    0.80
   4 -14   2   -0.20    0.50
  -5  14  -2    2.10    0.50
  -5  14  -2    1.30    0.50
  -5  14  -2    2.00    0.50
   5 -14   2    1.80    0.60
   5 -14   2    1.10    1.00
  -6  14  -2    0.70    0.50
  -6  14  -2    0.70    0.40
   6 -14   2    1.40    1.00
   6 -14   2   -0.40    0.60
  -7  14  -2    1.50    0.50
   7 -14   2    1.30    1.20
   7 -14   2    1.50    0.70
   0  13  -2    2.90    0.60
   0  13  -2    3.20    0.50
   0 -13   2    3.30    0.70
   0 -13   2    2.90    1.10
  -1  13  -2   -0.20    0.30
  -1  13  -2    0.00    0.30
   1 -13   2   -0.20    0.40
   1 -13   2    0.30    0.80
  -2  13  -2    0.80    0.40
  -2  13  -2    0.40    0.40
   2 -13   2    0.70    0.80
   2 -13   2    0.30    0.50
  -3  13  -2    2.20    0.50
  -3  13  -2    2.70    0.50
   3 -13   2    2.70    0.60
   3 -13   2    3.10    1.20
  -4  13  -2    3.10    0.50
  -4  13  -2    2.00    0.50
  -4  13  -2    0.90    0.40
   4 -13   2    1.40    1.00
   4 -13   2    1.40    0.60
  -5  13  -2    0.00    0.60
  -5  13  -2    0.20    0.30
  -5  13  -2   -0.10    0.30
   5 -13   2    0.20    0.80
   5 -13   2   -0.20    0.50
  -6  13  -2    0.60    0.40
  -6  13  -2    0.60    0.40
   6 -13   2    1.30    0.60
   6 -13   2    1.40    1.00
  -7  13  -2    1.90    0.50
  -7  13  -2    2.50    0.50
   7 -13   2    3.70    0.80
   7 -13   2    1.50    1.20
  -8  13  -2    1.70    0.50
  -8  13  -2    1.70    0.50
   8 -13   2    0.70    1.10
   2  12  -2    2.00    0.40
   2  12  -2    2.90    0.60
  -2 -12   2    3.40    1.20
  -2 -12   2    2.40    0.60
  -2 -12   2    2.60    0.60
   1  12  -2    0.20    0.30
   1  12  -2    0.10    0.40
  -1 -12   2    1.10    0.50
  -1 -12   2    0.10    0.70
  -1 -12   2    0.50    0.50
   0  12  -2    0.10    0.30
   0  12  -2   -0.30    0.30
   0 -12   2    0.10    0.60
   0 -12   2    0.50    0.40
   0 -12   2   -0.10    0.40
  -1  12  -2   -0.10    0.30
  -1  12  -2    0.30    0.30
   1 -12   2    0.20    0.70
   1 -12   2    0.30    0.40
   1 -12   2    0.00    0.40
  -2  12  -2    4.40    0.60
  -2  12  -2    4.90    0.60
   2 -12   2    4.00    1.10
   2 -12   2    3.80    0.60
   2 -12   2    3.30    0.60
  -3  12  -2    0.30    0.30
  -3  12  -2   -0.50    0.20
  -3  12  -2    0.40    0.30
   3 -12   2   -0.40    0.50
   3 -12   2    0.40    0.80
   3 -12   2    0.20    0.50
  -4  12  -2    3.80    0.60
  -4  12  -2    5.00    0.60
  -4  12  -2    3.90    0.60
   4 -12   2    3.30    1.10
   4 -12   2    4.30    0.70
  -5  12  -2    0.80    0.30
  -5  12  -2    0.30    0.30
  -5  12  -2    0.70    0.40
   5 -12   2    0.50    0.50
  -6  12  -2    0.80    0.40
  -6  12  -2    0.70    0.40
   6 -12   2    0.20    0.40
   6 -12   2    0.10    0.60
   6 -12   2    2.70    1.20
  -7  12  -2    0.10    0.30
  -7  12  -2    0.00    0.40
   7 -12   2   -0.40    0.80
   7 -12   2    0.60    0.60
  -8  12  -2    0.60    0.40
  -8  12  -2   -0.40    0.30
   8 -12   2    0.00    0.60
   8 -12   2    1.40    1.10
  -9  12  -2   -0.20    0.40
  -9  12  -2   -0.30    0.30
   9 -12   2    0.40    0.70
   9 -12   2   -0.60    1.10
   3  11  -2    0.50    0.40
   3  11  -2    0.20    0.30
  -3 -11   2    0.60    0.40
  -3 -11   2    0.00    0.70
  -3 -11   2    1.20    0.50
   2  11  -2    6.10    0.80
   2  11  -2    4.60    0.60
  -2 -11   2    5.60    0.90
  -2 -11   2    6.10    0.70
  -2 -11   2    4.90    1.20
   1  11  -2    2.40    0.50
   1  11  -2    3.50    0.60
  -1 -11   2    2.40    0.60
  -1 -11   2    1.40    0.80
  -1 -11   2    1.30    0.40
   0  11  -2   11.20    1.00
   0  11  -2   12.40    0.90
   0 -11   2   11.40    1.80
   0 -11   2   12.00    0.90
   0 -11   2   14.10    1.10
  -1  11  -2   35.10    1.90
  -1  11  -2   34.60    1.90
   1 -11   2   36.10    1.90
   1 -11   2   38.40    2.10
   1 -11   2   28.00    3.50
  -2  11  -2   25.90    1.50
  -2  11  -2   26.00    1.50
  -2  11  -2   26.00    1.40
   2 -11   2   28.30    1.70
   2 -11   2   28.50    2.50
   2 -11   2   25.20    1.50
  -3  11  -2    0.20    0.30
  -3  11  -2    0.40    0.30
  -3  11  -2    0.10    0.20
   3 -11   2    0.00    0.70
   3 -11   2   -0.50    0.50
   3 -11   2    0.00    0.50
  -4  11  -2   21.10    1.20
  -4  11  -2   20.70    1.20
  -4  11  -2   19.40    1.20
   4 -11   2   22.40    2.30
   4 -11   2   21.30    1.50
  -5  11  -2   11.00    0.80
  -5  11  -2   10.90    0.80
  -5  11  -2   11.20    0.90
   5 -11   2   10.80    1.10
  -6  11  -2    0.30    0.30
  -6  11  -2    0.20    0.30
  -6  11  -2   -0.30    0.40
   6 -11   2   -0.20    0.70
   6 -11   2    0.10    0.50
   6 -11   2   -0.80    0.30
  -7  11  -2    0.50    0.30
  -7  11  -2    0.10    0.40
  -7  11  -2    0.40    0.30
   7 -11   2    0.50    1.10
   7 -11   2    0.10    0.60
  -8  11  -2    0.10    0.40
  -8  11  -2   -0.50    0.30
  -8  11  -2    0.20    0.40
   8 -11   2   -0.70    1.00
   8 -11   2   -1.00    0.60
  -9  11  -2    1.60    0.40
  -9  11  -2    0.60    0.40
   9 -11   2    1.40    0.70
   9 -11   2    0.90    1.00
 -10  11  -2   -0.70    0.40
 -10  11  -2    0.40    0.40
  10 -11   2    0.40    0.70
  10 -11   2   -0.60    1.00
   4  10  -2   10.90    1.10
   4  10  -2   11.10    0.90
  -4 -10   2   10.90    1.90
  -4 -10   2   11.10    1.00
  -4 -10   2   12.30    1.10
   3  10  -2   34.90    1.90
   3  10  -2   34.90    2.10
  -3 -10   2   38.20    2.40
  -3 -10   2   37.60    3.10
  -3 -10   2   38.40    2.00
   2  10  -2    3.60    0.50
   2  10  -2    4.60    0.70
  -2 -10   2    6.20    0.80
  -2 -10   2    3.90    1.00
  -2 -10   2    4.00    0.60
   1  10  -2    0.00    0.30
   1  10  -2    0.30    0.30
  -1 -10   2   -0.10    0.40
  -1 -10   2    0.00    0.30
  -1 -10   2   -0.30    0.50
   0  10  -2    0.40    0.40
   0  10  -2    0.60    0.30
   0 -10   2    0.20    0.60
   0 -10   2    0.40    0.30
   0 -10   2   -0.20    0.40
  -1  10  -2   22.90    1.30
  -1  10  -2   24.00    1.20
  -1  10  -2   20.30    1.30
  -1  10  -2   22.50    1.20
  -1  10  -2   20.60    1.20
   1 -10   2   22.50    1.40
   1 -10   2   22.60    2.10
   1 -10   2   22.20    1.30
  -2  10  -2   60.19    3.10
  -2  10  -2   70.49    3.20
  -2  10  -2   58.39    3.20
  -2  10  -2   68.89    3.10
   2 -10   2   65.19    3.20
   2 -10   2   67.69    4.10
   2 -10   2   65.89    3.30
  -3  10  -2    0.90    0.30
  -3  10  -2    0.80    0.30
  -3  10  -2    0.70    0.30
  -3  10  -2    0.30    0.30
   3 -10   2    0.20    0.70
   3 -10   2    0.70    0.50
   3 -10   2    0.60    0.30
   3 -10   2    0.70    0.60
   3 -10   2    0.70    0.40
  -4  10  -2    2.40    0.40
  -4  10  -2    1.20    0.30
  -4  10  -2    2.30    0.40
  -4  10  -2    1.80    0.40
   4 -10   2    3.00    0.50
   4 -10   2    2.50    0.60
   4 -10   2    1.10    0.90
   4 -10   2    3.40    0.60
  -5  10  -2    0.20    0.30
  -5  10  -2    0.60    0.30
  -5  10  -2    0.30    0.30
  -5  10  -2   -0.10    0.30
   5 -10   2    0.50    0.40
   5 -10   2   -0.40    0.60
   5 -10   2    0.80    0.50
  -6  10  -2   18.10    1.20
  -6  10  -2   17.40    1.10
  -6  10  -2   17.90    1.10
   6 -10   2   19.30    1.30
   6 -10   2   18.20    1.40
   6 -10   2   14.70    2.20
  -7  10  -2    4.20    0.60
  -7  10  -2    3.90    0.60
  -7  10  -2    4.50    0.60
   7 -10   2    1.80    1.10
   7 -10   2    4.90    0.80
   7 -10   2    4.50    0.80
  -8  10  -2   12.00    1.10
  -8  10  -2   12.70    1.00
  -8  10  -2   12.80    0.90
   8 -10   2   11.10    1.90
   8 -10   2   13.30    1.30
  -9  10  -2    5.20    0.70
  -9  10  -2    4.50    0.70
  -9  10  -2    4.40    1.10
   9 -10   2    2.40    1.30
 -10  10  -2    0.40    0.50
 -10  10  -2    0.60    0.40
 -10  10  -2    0.40    0.40
  10 -10   2    0.80    0.70
  10 -10   2    0.30    1.10
   5   9  -2    0.60    0.70
   5   9  -2    0.90    0.50
  -5  -9   2    0.00    0.30
  -5  -9   2    1.00    0.50
   4   9  -2    2.00    0.60
   4   9  -2    2.10    0.40
  -4  -9   2    2.50    0.60
  -4  -9   2    2.60    0.50
   3   9  -2    1.50    0.40
   3   9  -2    2.40    0.60
  -3  -9   2    2.60    0.90
  -3  -9   2    1.90    0.40
   2   9  -2    9.50    1.10
   2   9  -2    9.40    0.80
  -2  -9   2   10.00    1.00
  -2  -9   2   11.10    1.60
  -2  -9   2   10.20    0.80
   1   9  -2   54.79    2.70
   1   9  -2   52.89    2.80
   1   9  -2   53.89    2.90
  -1  -9   2   55.49    3.60
  -1  -9   2   54.39    2.80
  -1  -9   2   52.79    2.70
   0   9  -2   30.50    1.60
   0   9  -2   26.60    1.50
   0   9  -2   31.00    1.70
   0  -9   2   28.50    1.60
   0  -9   2   30.10    2.40
   0  -9   2   28.90    1.70
  -1   9  -2  167.98    8.30
  -1   9  -2  184.58    8.40
  -1   9  -2  193.78    8.50
  -1   9  -2  187.78    8.30
  -1   9  -2  186.48    8.30
   1  -9   2  189.18    8.40
   1  -9   2  180.88    8.50
   1  -9   2  176.58    9.00
   1  -9   2  189.48    9.30
  -2   9  -2   56.59    2.60
  -2   9  -2   56.69    2.70
  -2   9  -2   57.19    2.70
  -2   9  -2   53.49    2.60
   2  -9   2   50.89    3.20
   2  -9   2   54.29    2.70
   2  -9   2   53.59    2.80
   2  -9   2   58.09    3.60
   2  -9   2   57.59    2.80
   2  -9   2   51.99    2.60
  -3   9  -2   59.49    2.80
  -3   9  -2   54.09    2.70
  -3   9  -2   54.59    3.60
  -3   9  -2   59.19    2.90
  -3   9  -2   58.49    2.80
   3  -9   2   57.89    2.90
   3  -9   2   53.39    2.80
   3  -9   2   58.29    2.80
   3  -9   2   60.09    2.90
   3  -9   2   56.99    3.60
  -4   9  -2   23.10    1.30
  -4   9  -2   27.20    1.40
  -4   9  -2   25.60    1.40
  -4   9  -2   24.80    1.40
   4  -9   2   23.60    1.40
   4  -9   2   25.70    1.50
   4  -9   2   25.10    1.50
   4  -9   2   24.10    1.40
   4  -9   2   28.10    2.40
  -5   9  -2   12.80    0.90
  -5   9  -2   13.10    0.90
   5  -9   2   12.40    1.80
   5  -9   2   11.50    0.90
   5  -9   2   14.10    1.10
  -6   9  -2    0.00    0.30
  -6   9  -2   -0.20    0.30
  -6   9  -2   -0.10    0.30
  -6   9  -2    0.50    0.30
   6  -9   2    0.10    0.80
   6  -9   2    0.50    0.30
   6  -9   2    0.30    0.50
   6  -9   2    0.30    0.30
  -7   9  -2   22.20    1.40
  -7   9  -2   22.10    1.20
  -7   9  -2   19.50    1.30
   7  -9   2   19.10    1.30
   7  -9   2   21.20    1.50
   7  -9   2   20.10    2.40
  -8   9  -2    7.30    0.80
  -8   9  -2    9.30    0.80
  -8   9  -2    9.00    0.90
   8  -9   2    7.20    1.60
   8  -9   2    8.10    1.10
  -9   9  -2    2.00    0.50
  -9   9  -2    1.90    0.40
  -9   9  -2    1.60    0.50
   9  -9   2    1.50    1.20
   9  -9   2    2.50    0.80
 -10   9  -2    0.10    0.40
 -10   9  -2   -0.10    0.40
 -10   9  -2    0.40    0.50
  10  -9   2   -0.50    0.60
  10  -9   2   -0.10    1.00
   6   8  -2    0.80    0.50
   6   8  -2   -0.20    0.70
  -6  -8   2   -0.40    0.50
  -6  -8   2    0.00    0.40
   5   8  -2   12.70    1.20
   5   8  -2   12.80    1.70
   5   8  -2   12.70    0.90
  -5  -8   2   14.30    1.20
  -5  -8   2   11.20    0.90
   4   8  -2   14.60    1.20
   4   8  -2   15.20    0.90
   4   8  -2   11.50    1.60
  -4  -8   2   13.50    1.10
  -4  -8   2   14.20    1.00
   3   8  -2    2.60    0.50
   3   8  -2    1.90    0.70
   3   8  -2    2.10    0.40
  -3  -8   2    2.70    0.50
   2   8  -2    5.30    0.50
   2   8  -2    5.10    0.80
  -2  -8   2    4.60    0.70
  -2  -8   2    5.00    1.10
  -2  -8   2    4.70    0.60
   1   8  -2   20.20    1.10
   1   8  -2   16.90    1.10
   1   8  -2   19.60    1.30
  -1  -8   2   19.70    1.70
  -1  -8   2   18.30    1.10
  -1  -8   2   19.10    1.90
  -1  -8   2   18.70    1.30
   0   8  -2    0.00    0.10
   0   8  -2    0.10    0.30
   0   8  -2    0.10    0.20
   0   8  -2   -0.30    0.20
   0  -8   2    0.20    0.40
   0  -8   2   -0.40    0.20
   0  -8   2   -0.40    0.40
   0  -8   2    0.30    0.40
  -1   8  -2   52.39    2.50
  -1   8  -2   49.30    2.40
  -1   8  -2   47.20    2.40
  -1   8  -2   49.80    2.30
   1  -8   2   49.80    2.60
   1  -8   2   50.79    3.20
   1  -8   2   48.90    2.60
   1  -8   2   49.90    2.90
  -2   8  -2   32.20    1.60
  -2   8  -2   29.60    1.50
  -2   8  -2   30.20    1.50
  -2   8  -2   31.10    1.60
  -2   8  -2   30.10    2.20
   2  -8   2   31.70    1.70
   2  -8   2   32.10    1.70
   2  -8   2   30.30    1.60
   2  -8   2   29.80    1.60
   2  -8   2   32.10    2.30
  -3   8  -2   95.69    4.30
  -3   8  -2   94.39    4.30
  -3   8  -2   93.79    4.30
  -3   8  -2   85.19    5.00
  -3   8  -2   88.59    4.20
   3  -8   2   93.99    4.40
   3  -8   2   95.39    4.40
   3  -8   2   92.49    4.40
   3  -8   2   86.39    4.30
   3  -8   2   97.89    5.20
  -4   8  -2   43.10    3.00
  -4   8  -2   48.70    2.30
  -4   8  -2   45.80    2.20
  -4   8  -2   46.60    2.20
  -4   8  -2   43.10    2.20
   4  -8   2   47.00    2.40
   4  -8   2   48.00    2.50
   4  -8   2   49.60    3.10
   4  -8   2   38.00    2.40
   4  -8   2   45.60    2.30
  -5   8  -2   46.50    2.20
  -5   8  -2   37.70    3.00
  -5   8  -2   45.00    2.30
   5  -8   2   47.40    2.40
   5  -8   2   45.80    3.20
   5  -8   2   43.20    2.20
   5  -8   2   47.30    2.30
  -6   8  -2   13.30    0.90
  -6   8  -2   13.30    1.00
  -6   8  -2   15.60    1.00
  -6   8  -2   14.10    0.90
   6  -8   2   14.50    1.20
   6  -8   2   13.30    0.90
   6  -8   2   14.30    1.00
   6  -8   2   11.60    1.90
  -7   8  -2   55.99    2.80
  -7   8  -2   52.89    2.60
  -7   8  -2   52.09    2.70
   7  -8   2   50.99    2.70
   7  -8   2   52.09    3.80
   7  -8   2   57.59    2.90
  -8   8  -2   29.40    1.70
  -8   8  -2   30.90    1.70
  -8   8  -2   29.40    1.60
   8  -8   2   24.10    2.60
   8  -8   2   31.50    1.90
  -9   8  -2    4.90    0.70
  -9   8  -2    4.40    0.80
  -9   8  -2    4.60    0.60
   9  -8   2    5.00    0.80
   9  -8   2    4.70    1.50
 -10   8  -2    0.00    0.40
 -10   8  -2    0.20    0.50
  10  -8   2   -0.30    0.60
  10  -8   2    0.00    0.90
 -11   8  -2    0.90    0.60
 -11   8  -2    0.70    0.40
  11  -8   2    0.60    0.70
  11  -8   2    0.40    1.00
   7   7  -2   -0.10    0.60
   7   7  -2    0.30    0.50
  -7  -7   2   -0.40    0.50
  -7  -7   2   -0.30    0.30
   6   7  -2    5.20    1.30
   6   7  -2    6.20    1.00
  -6  -7   2    5.80    0.90
  -6  -7   2    7.20    0.70
   5   7  -2    8.50    0.80
   5   7  -2    5.90    0.90
   5   7  -2    6.30    1.30
  -5  -7   2    6.60    0.70
  -5  -7   2    5.40    0.80
   4   7  -2   22.50    1.50
   4   7  -2   21.00    1.20
   4   7  -2   21.40    1.90
  -4  -7   2   22.80    1.30
  -4  -7   2   21.50    1.50
   3   7  -2    3.20    0.80
   3   7  -2    4.70    0.70
   3   7  -2    4.30    0.50
  -3  -7   2    4.50    0.70
  -3  -7   2    3.60    0.40
  -3  -7   2    4.10    0.50
   2   7  -2    9.60    0.70
   2   7  -2   11.70    0.80
   2   7  -2   12.20    1.00
  -2  -7   2   11.80    0.80
  -2  -7   2    9.90    0.70
  -2  -7   2   10.10    1.20
  -2  -7   2   11.30    1.00
   1   7  -2    1.90    0.30
   1   7  -2    1.70    0.30
   1   7  -2    1.50    0.50
  -1  -7   2    1.30    0.70
  -1  -7   2    2.30    0.50
  -1  -7   2    1.50    0.40
  -1  -7   2    1.20    0.60
  -1  -7   2    1.40    0.30
  -1  -7   2    2.20    0.40
   0   7  -2    0.20    0.20
   0   7  -2    0.10    0.10
   0   7  -2   -0.30    0.20
   0   7  -2    0.00    0.30
   0   7  -2    0.30    0.20
   0   7  -2   -0.10    0.20
   0  -7   2    0.30    0.40
   0  -7   2    0.20    0.30
   0  -7   2    0.00    0.30
   0  -7   2   -0.30    0.30
   0  -7   2    0.10    0.20
   0  -7   2    0.10    0.20
  -1   7  -2   27.50    1.60
  -1   7  -2   30.60    1.40
  -1   7  -2   27.80    1.50
  -1   7  -2   28.20    1.50
  -1   7  -2   27.70    1.50
   1  -7   2   29.90    2.10
   1  -7   2   27.70    1.60
   1  -7   2   30.70    1.60
   1  -7   2   27.20    1.50
   1  -7   2   28.70    1.90
   1  -7   2   28.90    1.50
  -2   7  -2   11.70    0.80
  -2   7  -2   12.00    0.90
  -2   7  -2   12.50    0.70
  -2   7  -2   11.00    0.70
  -2   7  -2   11.60    0.80
  -2   7  -2   13.10    1.30
   2  -7   2   11.50    0.80
   2  -7   2   11.60    0.70
   2  -7   2   12.20    0.80
   2  -7   2   14.00    1.40
   2  -7   2   12.40    0.90
   2  -7   2   12.50    0.80
  -3   7  -2    0.20    0.30
  -3   7  -2   -0.10    0.40
  -3   7  -2    0.00    0.20
  -3   7  -2    0.10    0.20
  -3   7  -2   -0.10    0.20
  -3   7  -2    0.30    0.20
   3  -7   2    0.60    0.60
   3  -7   2    0.10    0.20
   3  -7   2    0.40    0.40
   3  -7   2    0.20    0.20
   3  -7   2    0.20    0.20
   3  -7   2    0.20    0.40
  -4   7  -2  297.07   13.30
  -4   7  -2  303.57   13.30
  -4   7  -2  285.17   13.30
  -4   7  -2  278.87   14.00
  -4   7  -2  307.17   13.20
  -4   7  -2  299.57   13.30
   4  -7   2  278.97   13.50
   4  -7   2  277.87   13.30
   4  -7   2  294.77   13.30
   4  -7   2  287.97   13.30
   4  -7   2  300.17   13.30
   4  -7   2  321.57   14.20
  -5   7  -2    0.10    0.30
  -5   7  -2    0.00    0.20
  -5   7  -2   -0.40    0.30
  -5   7  -2    0.50    0.30
  -5   7  -2    0.30    0.50
  -5   7  -2    0.20    0.30
   5  -7   2   -0.10    0.20
   5  -7   2    0.00    0.50
   5  -7   2    0.40    0.30
   5  -7   2    0.60    0.30
   5  -7   2    0.00    0.70
   5  -7   2   -0.30    0.20
  -6   7  -2    0.40    0.30
  -6   7  -2    0.50    0.30
  -6   7  -2    0.90    0.40
  -6   7  -2    1.00    0.40
   6  -7   2    1.00    0.30
   6  -7   2    0.40    0.20
   6  -7   2    0.50    0.30
   6  -7   2    0.30    0.90
   6  -7   2    0.80    0.60
  -7   7  -2   36.70    1.90
  -7   7  -2   33.60    1.70
  -7   7  -2   34.50    1.80
   7  -7   2   31.60    1.70
   7  -7   2   32.00    2.70
   7  -7   2   35.60    2.00
   7  -7   2   31.70    1.80
   7  -7   2   34.70    1.80
  -8   7  -2    0.10    0.30
  -8   7  -2    0.30    0.30
   8  -7   2    0.00    0.60
   8  -7   2   -0.40    0.90
  -9   7  -2    8.40    0.80
  -9   7  -2   11.90    1.00
  -9   7  -2    8.90    0.70
   9  -7   2    6.10    1.50
   9  -7   2    9.70    1.20
 -10   7  -2    5.80    0.80
 -10   7  -2    4.60    0.70
  10  -7   2    3.40    0.80
  10  -7   2    2.60    1.20
 -11   7  -2    1.10    0.50
 -11   7  -2    0.90    0.60
  11  -7   2    0.90    1.10
  11  -7   2    0.70    0.60
   8   6  -2    0.30    0.70
   8   6  -2    2.20    0.70
  -8  -6   2    2.30    0.70
  -8  -6   2    4.20    0.70
   7   6  -2    4.70    1.30
   7   6  -2    3.80    0.80
  -7  -6   2    5.00    0.90
  -7  -6   2    6.70    0.70
   6   6  -2    1.60    0.60
   6   6  -2    1.60    0.80
  -6  -6   2    1.90    0.60
  -6  -6   2    1.20    0.40
   5   6  -2   12.40    1.50
   5   6  -2   11.60    1.10
   5   6  -2   13.30    0.80
  -5  -6   2   12.80    1.10
  -5  -6   2   13.10    0.90
   4   6  -2   29.60    1.50
   4   6  -2   28.90    1.80
   4   6  -2   27.80    2.20
  -4  -6   2   30.00    1.60
  -4  -6   2   28.60    1.80
   3   6  -2   61.69    2.80
   3   6  -2   57.79    3.00
   3   6  -2   61.99    3.50
  -3  -6   2   61.29    3.50
  -3  -6   2   61.19    2.90
  -3  -6   2   59.89    3.10
  -3  -6   2   52.49    2.80
   2   6  -2    0.40    0.20
   2   6  -2    0.30    0.40
   2   6  -2    0.00    0.20
   2   6  -2    0.30    0.30
   2   6  -2    0.30    0.40
  -2  -6   2    0.40    0.40
  -2  -6   2    0.10    0.20
  -2  -6   2    0.60    0.40
  -2  -6   2    0.60    0.30
  -2  -6   2    0.10    0.20
   1   6  -2    2.50    0.50
   1   6  -2    2.50    0.40
   1   6  -2    2.60    0.40
   1   6  -2    2.00    0.30
  -1  -6   2    2.40    0.50
  -1  -6   2    1.30    0.50
  -1  -6   2    2.90    0.60
  -1  -6   2    2.80    0.40
  -1  -6   2    2.30    0.40
  -1  -6   2    1.80    0.30
   0   6  -2    4.20    0.50
   0   6  -2    5.00    0.60
   0   6  -2    4.90    0.40
   0   6  -2    5.30    0.40
   0   6  -2    4.30    0.30
   0   6  -2    4.80    0.50
   0  -6   2    4.10    0.40
   0  -6   2    4.70    0.80
   0  -6   2    4.60    0.70
   0  -6   2    3.50    0.60
   0  -6   2    4.40    0.50
   0  -6   2    4.60    0.40
  -1   6  -2   16.70    0.90
  -1   6  -2   15.80    0.90
  -1   6  -2   17.30    1.00
  -1   6  -2   17.10    0.90
  -1   6  -2   16.80    1.00
   1  -6   2   16.70    0.90
   1  -6   2   17.80    1.40
   1  -6   2   16.20    0.90
   1  -6   2   16.90    1.00
   1  -6   2   16.90    1.10
   1  -6   2   16.50    0.90
  -2   6  -2  409.96   17.90
  -2   6  -2  387.46   17.90
  -2   6  -2  396.26   18.50
  -2   6  -2  407.26   18.00
  -2   6  -2  399.46   18.00
  -2   6  -2  388.66   18.00
   2  -6   2  409.86   18.00
   2  -6   2  416.96   18.50
   2  -6   2  405.26   18.00
   2  -6   2  392.76   18.00
   2  -6   2  391.36   17.90
   2  -6   2  403.36   18.00
  -3   6  -2    0.10    0.20
  -3   6  -2    0.20    0.20
  -3   6  -2    0.30    0.20
  -3   6  -2    0.40    0.30
  -3   6  -2    0.60    0.30
  -3   6  -2    0.30    0.40
   3  -6   2    0.20    0.20
   3  -6   2    0.50    0.20
   3  -6   2    0.50    0.20
   3  -6   2    0.30    0.30
   3  -6   2    0.00    0.50
   3  -6   2    0.00    0.30
  -4   6  -2   42.40    2.70
  -4   6  -2   42.90    2.20
  -4   6  -2   45.40    2.10
  -4   6  -2   43.00    2.20
  -4   6  -2   39.10    2.20
   4  -6   2   44.70    2.10
   4  -6   2   42.90    2.10
   4  -6   2   43.30    2.10
   4  -6   2   44.10    2.90
   4  -6   2   44.90    2.20
   4  -6   2   44.90    2.20
   4  -6   2   46.40    2.20
  -5   6  -2   11.90    0.80
  -5   6  -2   13.30    0.90
  -5   6  -2   14.50    0.90
  -5   6  -2   13.10    1.10
  -5   6  -2   13.80    0.80
  -5   6  -2   11.50    1.40
   5  -6   2   13.70    1.60
   5  -6   2   12.90    0.80
   5  -6   2   13.40    0.80
   5  -6   2   12.80    0.70
   5  -6   2   13.20    1.00
   5  -6   2   12.50    0.80
  -6   6  -2    1.00    0.30
  -6   6  -2    0.20    0.30
  -6   6  -2    1.50    0.50
  -6   6  -2    1.00    0.30
   6  -6   2    1.70    0.50
   6  -6   2    0.80    0.90
   6  -6   2    0.90    0.20
   6  -6   2    1.10    0.30
   6  -6   2    1.40    0.30
  -7   6  -2   11.90    0.90
  -7   6  -2   10.30    0.80
  -7   6  -2   11.10    0.70
   7  -6   2   12.50    1.10
   7  -6   2   10.00    1.80
   7  -6   2   10.40    0.70
   7  -6   2   10.40    0.70
   7  -6   2   11.20    0.80
  -8   6  -2   18.00    1.00
  -8   6  -2   19.30    1.20
  -8   6  -2   18.60    1.10
   8  -6   2   15.70    1.10
   8  -6   2   15.60    2.20
   8  -6   2   17.90    1.40
  -9   6  -2    6.60    0.80
  -9   6  -2    6.20    0.70
  -9   6  -2    4.50    0.50
   9  -6   2    4.50    1.30
   9  -6   2    7.40    1.00
 -10   6  -2    6.10    0.90
 -10   6  -2    5.70    0.70
  10  -6   2    5.10    0.90
  10  -6   2    4.10    1.30
 -11   6  -2    0.10    0.40
 -11   6  -2    0.20    0.50
  11  -6   2    0.10    0.60
  11  -6   2   -0.20    0.90
   8   5  -2    3.80    0.80
   8   5  -2    2.80    1.10
  -8  -5   2    2.80    0.80
  -8  -5   2    2.50    0.50
   7   5  -2    3.60    1.00
   7   5  -2    4.90    0.80
  -7  -5   2    5.20    0.70
  -7  -5   2    6.70    1.00
   6   5  -2    5.10    1.20
   6   5  -2    6.20    0.50
   6   5  -2    6.10    0.90
  -6  -5   2    6.40    0.90
  -6  -5   2    4.60    0.50
  -6  -5   2    5.80    0.70
   5   5  -2   11.30    1.00
   5   5  -2   10.60    0.70
   5   5  -2   12.00    1.40
   5   5  -2   11.10    0.70
  -5  -5   2    9.90    0.70
  -5  -5   2   12.30    1.00
  -5  -5   2   11.50    0.80
   4   5  -2   22.40    1.10
   4   5  -2   21.20    1.80
   4   5  -2   21.30    1.40
  -4  -5   2   21.90    1.20
  -4  -5   2   22.90    1.40
  -4  -5   2   18.10    1.10
   3   5  -2    1.70    0.60
   3   5  -2    1.90    0.50
   3   5  -2    2.50    0.50
   3   5  -2    2.00    0.40
   3   5  -2    2.30    0.40
  -3  -5   2    2.00    0.50
  -3  -5   2    3.00    0.40
  -3  -5   2    2.90    0.70
  -3  -5   2    2.60    0.50
  -3  -5   2    1.80    0.30
   2   5  -2  295.87   13.20
   2   5  -2  265.87   12.70
   2   5  -2  275.07   12.90
   2   5  -2  287.37   12.90
   2   5  -2  293.47   12.70
  -2  -5   2  296.47   13.20
  -2  -5   2  274.27   12.90
  -2  -5   2  268.67   12.70
  -2  -5   2  286.37   12.70
  -2  -5   2  285.77   12.90
   1   5  -2  300.87   13.00
   1   5  -2  268.77   13.20
   1   5  -2  293.77   13.10
   1   5  -2  282.47   13.10
   1   5  -2  297.57   13.00
   1   5  -2  317.57   13.20
  -1  -5   2  277.27   13.10
  -1  -5   2  295.27   13.20
  -1  -5   2  301.87   13.10
  -1  -5   2  268.57   13.20
  -1  -5   2  295.27   13.40
   0   5  -2   10.40    0.80
   0   5  -2   10.40    0.70
   0   5  -2   11.00    0.60
   0   5  -2   11.20    0.60
   0   5  -2   10.80    0.60
   0   5  -2   11.40    0.80
   0  -5   2   11.40    0.90
   0  -5   2    9.70    0.80
   0  -5   2   11.20    0.80
   0  -5   2   11.20    0.70
   0  -5   2   10.60    0.80
   0  -5   2   11.50    1.00
  -1   5  -2  114.19    5.50
  -1   5  -2  112.59    5.10
  -1   5  -2  108.39    5.10
  -1   5  -2  108.49    5.20
  -1   5  -2  109.09    5.10
  -1   5  -2  116.09    5.10
   1  -5   2  111.19    5.20
   1  -5   2  107.59    5.10
   1  -5   2  111.89    5.10
   1  -5   2  111.99    5.10
   1  -5   2  114.29    5.20
   1  -5   2  115.29    5.50
  -2   5  -2  169.98    7.90
  -2   5  -2  171.68    7.90
  -2   5  -2  170.58    7.80
  -2   5  -2  176.48    8.30
  -2   5  -2  170.88    7.80
  -2   5  -2  169.78    7.90
   2  -5   2  177.28    7.90
   2  -5   2  173.58    7.90
   2  -5   2  172.08    7.90
   2  -5   2  176.68    7.90
   2  -5   2  177.18    7.90
   2  -5   2  182.78    8.40
  -3   5  -2   92.49    4.30
  -3   5  -2   96.19    4.30
  -3   5  -2   96.89    4.30
  -3   5  -2   91.29    4.80
  -3   5  -2   90.59    4.30
  -3   5  -2   93.79    4.40
   3  -5   2   91.99    4.30
   3  -5   2   93.99    4.40
   3  -5   2  106.69    4.90
   3  -5   2   87.59    4.40
   3  -5   2   90.59    4.30
   3  -5   2   97.09    4.30
  -4   5  -2    0.10    0.20
  -4   5  -2   -0.10    0.40
  -4   5  -2    0.00    0.20
  -4   5  -2    0.70    0.30
   4  -5   2    0.00    0.20
   4  -5   2    0.10    0.20
   4  -5   2    0.10    0.10
   4  -5   2    0.20    0.70
   4  -5   2   -0.20    0.30
   4  -5   2    0.30    0.20
  -5   5  -2   37.50    2.00
  -5   5  -2   39.20    2.00
  -5   5  -2   38.70    1.80
  -5   5  -2   37.30    1.90
  -5   5  -2   35.20    2.50
  -5   5  -2   37.40    2.00
   5  -5   2   37.70    1.80
   5  -5   2   38.80    1.80
   5  -5   2   39.90    2.00
   5  -5   2   35.00    1.90
   5  -5   2   37.50    2.60
   5  -5   2   38.40    1.90
  -6   5  -2   41.00    2.20
  -6   5  -2   45.10    2.20
  -6   5  -2   42.80    2.30
  -6   5  -2   40.80    2.10
  -6   5  -2   44.00    2.10
  -6   5  -2   40.60    2.90
   6  -5   2   45.60    2.30
   6  -5   2   45.40    2.10
   6  -5   2   42.30    2.10
   6  -5   2   41.50    3.00
   6  -5   2   39.40    2.00
  -7   5  -2    0.20    0.30
  -7   5  -2    0.10    0.20
  -7   5  -2   -0.20    0.30
   7  -5   2   -0.20    0.20
   7  -5   2    0.20    0.30
   7  -5   2    0.10    0.50
   7  -5   2    0.60    0.20
   7  -5   2    0.10    0.90
  -8   5  -2    3.50    0.80
  -8   5  -2    4.30    0.70
  -8   5  -2    3.50    0.40
   8  -5   2    2.50    0.70
   8  -5   2    2.30    1.00
   8  -5   2    3.00    0.50
  -9   5  -2    1.60    0.40
  -9   5  -2    1.60    0.50
   9  -5   2    3.20    0.70
   9  -5   2    0.30    0.90
 -10   5  -2    3.10    0.60
 -10   5  -2    2.20    0.50
  10  -5   2    2.50    1.20
  10  -5   2    1.90    1.10
 -11   5  -2    0.00    0.40
 -11   5  -2    0.60    0.40
  11  -5   2    1.20    1.10
  11  -5   2    0.60    0.60
   9   4  -2    0.90    0.90
   9   4  -2    0.60    0.60
  -9  -4   2    1.20    0.60
  -9  -4   2    0.80    0.40
   8   4  -2    1.10    0.60
   8   4  -2    1.50    0.90
  -8  -4   2    2.80    0.70
  -8  -4   2    1.00    0.40
   7   4  -2   21.60    1.60
   7   4  -2   19.60    2.10
  -7  -4   2   24.20    1.40
  -7  -4   2   21.90    1.60
   6   4  -2  128.29    7.20
   6   4  -2  140.49    6.70
   6   4  -2  136.89    6.30
  -6  -4   2  142.09    6.40
  -6  -4   2  143.49    6.60
   5   4  -2   17.10    1.00
   5   4  -2   19.90    1.70
   5   4  -2   17.20    1.00
   5   4  -2   17.20    1.30
  -5  -4   2   18.10    1.10
  -5  -4   2   17.70    1.00
  -5  -4   2   16.10    1.30
   4   4  -2   38.60    2.10
   4   4  -2   44.70    2.00
   4   4  -2   45.30    2.70
   4   4  -2   46.10    2.10
   4   4  -2   42.50    2.30
  -4  -4   2   41.60    2.70
  -4  -4   2   40.60    2.20
  -4  -4   2   39.80    2.10
  -4  -4   2   42.80    2.30
  -4  -4   2   44.50    2.00
   3   4  -2  217.38   10.80
   3   4  -2  233.48   10.60
   3   4  -2  253.07   11.20
   3   4  -2  243.68   10.80
   3   4  -2  225.98   10.70
   3   4  -2  250.17   10.70
  -3  -4   2  235.08   10.80
  -3  -4   2  221.38   10.80
  -3  -4   2  244.68   10.60
  -3  -4   2  249.58   11.20
  -3  -4   2  238.98   10.90
  -3  -4   2  224.48   10.70
   2   4  -2  386.96   17.00
   2   4  -2  381.46   17.20
   2   4  -2  362.36   16.80
   2   4  -2  361.06   16.90
   2   4  -2  390.46   16.70
   2   4  -2  376.96   16.80
  -2  -4   2  358.56   16.80
  -2  -4   2  386.46   16.70
  -2  -4   2  364.26   16.90
  -2  -4   2  387.46   17.20
  -2  -4   2  371.86   17.00
  -2  -4   2  374.46   16.80
   1   4  -2  120.79    5.60
   1   4  -2  127.89    5.90
   1   4  -2  126.49    5.70
   1   4  -2  118.59    5.70
   1   4  -2  119.49    5.60
   1   4  -2  122.59    5.50
  -1  -4   2  124.19    5.60
  -1  -4   2  122.19    5.70
  -1  -4   2  117.09    5.60
  -1  -4   2  127.39    5.70
  -1  -4   2  127.39    5.90
   0   4  -2    0.10    0.30
   0   4  -2    0.20    0.10
   0   4  -2    0.20    0.20
   0   4  -2    0.10    0.10
   0   4  -2    0.10    0.20
   0   4  -2    0.10    0.20
   0  -4   2    0.20    0.20
   0  -4   2    0.10    0.20
   0  -4   2    0.10    0.10
   0  -4   2    0.30    0.20
   0  -4   2   -0.10    0.20
   0  -4   2    0.00    0.20
  -1   4  -2  720.53   32.90
  -1   4  -2  720.83   32.60
  -1   4  -2  727.43   32.60
  -1   4  -2  766.02   32.60
   1  -4   2  707.33   32.60
   1  -4   2  749.23   32.90
  -2   4  -2  239.38   11.00
  -2   4  -2  247.38   11.00
  -2   4  -2  240.38   11.00
  -2   4  -2  248.58   11.40
  -2   4  -2  241.58   11.00
  -2   4  -2  250.67   11.00
   2  -4   2  263.47   11.40
   2  -4   2  240.58   11.00
   2  -4   2  238.08   11.00
   2  -4   2  255.37   11.10
   2  -4   2  236.38   11.00
   2  -4   2  239.68   11.00
  -3   4  -2   14.50    0.80
  -3   4  -2   14.80    0.90
  -3   4  -2   14.20    0.80
  -3   4  -2   14.70    1.30
  -3   4  -2   14.50    0.90
   3  -4   2   15.60    0.90
   3  -4   2   14.10    1.30
   3  -4   2   13.80    0.70
   3  -4   2   12.50    0.80
   3  -4   2   14.40    0.80
   3  -4   2   13.70    0.90
   3  -4   2   14.00    0.80
  -4   4  -2  552.54   25.60
  -4   4  -2  576.54   25.50
  -4   4  -2  559.84   25.60
  -4   4  -2  577.34   25.60
  -4   4  -2  587.24   26.20
  -4   4  -2  575.74   25.60
   4  -4   2  577.84   26.10
   4  -4   2  581.64   25.60
   4  -4   2  548.55   25.60
   4  -4   2  566.34   25.50
   4  -4   2  585.84   25.40
  -5   4  -2   32.10    1.50
  -5   4  -2   30.90    2.30
  -5   4  -2   30.60    1.70
  -5   4  -2   31.60    1.70
  -5   4  -2   31.80    1.70
  -5   4  -2   29.10    1.60
   5  -4   2   29.60    1.60
   5  -4   2   33.60    1.80
   5  -4   2   32.90    1.60
   5  -4   2   30.90    2.40
   5  -4   2   32.40    1.60
  -6   4  -2   24.80    1.30
  -6   4  -2   26.90    1.40
  -6   4  -2   23.00    2.00
  -6   4  -2   27.20    1.50
  -6   4  -2   24.70    1.50
  -6   4  -2   25.30    1.30
  -6   4  -2   26.30    1.60
   6  -4   2   27.30    1.30
   6  -4   2   24.70    1.40
   6  -4   2   20.10    2.30
   6  -4   2   28.60    1.60
  -7   4  -2    3.30    0.60
  -7   4  -2    3.20    0.60
  -7   4  -2    3.60    0.40
  -7   4  -2    3.50    0.50
   7  -4   2    3.40    0.50
   7  -4   2    4.70    0.70
   7  -4   2    3.30    1.30
   7  -4   2    5.20    0.60
  -8   4  -2   18.20    1.10
  -8   4  -2   18.30    1.20
  -8   4  -2   15.80    0.90
   8  -4   2   15.30    1.10
   8  -4   2   17.20    1.40
   8  -4   2   15.10    2.00
  -9   4  -2    0.00    0.40
  -9   4  -2   -0.20    0.30
   9  -4   2   -0.30    0.80
   9  -4   2    0.30    0.60
 -10   4  -2   -0.10    0.40
 -10   4  -2   -0.10    0.40
  10  -4   2   -0.70    0.60
  10  -4   2    0.30    0.90
 -11   4  -2    0.80    0.40
 -11   4  -2   -0.40    0.40
  11  -4   2   -0.60    0.60
  11  -4   2    0.20    0.90
   9   3  -2    1.50    0.90
   9   3  -2    2.10    0.60
  -9  -3   2    1.40    0.70
  -9  -3   2    0.80    0.50
   8   3  -2    1.70    0.90
   8   3  -2    3.90    0.80
  -8  -3   2    2.00    0.50
  -8  -3   2    2.60    0.80
   7   3  -2    5.40    1.30
   7   3  -2    8.90    1.00
  -7  -3   2    7.70    0.90
  -7  -3   2    7.70    0.70
  -7  -3   2    8.80    0.80
   6   3  -2    1.50    0.80
   6   3  -2    1.40    0.30
   6   3  -2    1.70    0.50
   6   3  -2    2.10    0.30
   6   3  -2    1.60    0.30
  -6  -3   2    1.60    0.40
  -6  -3   2    2.10    0.60
  -6  -3   2    1.60    0.40
   5   3  -2    3.40    0.40
   5   3  -2    3.20    0.90
   5   3  -2    3.90    0.40
   5   3  -2    3.50    0.60
  -5  -3   2    4.20    0.50
  -5  -3   2    3.10    0.80
  -5  -3   2    3.10    0.50
  -5  -3   2    3.50    0.40
  -5  -3   2    3.90    0.60
  -5  -3   2    3.00    0.30
   4   3  -2    0.50    0.20
   4   3  -2    0.20    0.20
   4   3  -2    0.40    0.40
   4   3  -2    0.20    0.20
   4   3  -2    0.20    0.40
  -4  -3   2    0.50    0.50
  -4  -3   2    0.20    0.10
  -4  -3   2    0.20    0.20
  -4  -3   2    0.20    0.30
  -4  -3   2    0.70    0.30
  -4  -3   2    0.00    0.20
  -4  -3   2    0.20    0.20
   3   3  -2  141.59    6.60
   3   3  -2  147.39    6.60
   3   3  -2  149.29    6.50
   3   3  -2  147.69    6.80
   3   3  -2  139.39    6.70
   3   3  -2  143.29    7.00
  -3  -3   2  148.39    6.60
  -3  -3   2  142.79    6.70
  -3  -3   2  145.29    6.80
  -3  -3   2  144.89    6.60
  -3  -3   2  136.39    6.60
  -3  -3   2  158.68    7.10
   2   3  -2  533.15   22.80
   2   3  -2  503.65   23.00
   2   3  -2  528.65   23.20
   2   3  -2  499.35   22.90
  -2  -3   2  464.85   22.90
  -2  -3   2  556.84   23.20
  -2  -3   2  521.65   22.80
  -2  -3   2  510.85   23.00
  -2  -3   2  491.35   23.00
   1   3  -2    0.50    0.20
   1   3  -2    0.50    0.30
   1   3  -2    0.50    0.30
   1   3  -2    0.40    0.20
   1   3  -2    0.50    0.30
   1   3  -2    0.50    0.20
  -1  -3   2    0.60    0.20
  -1  -3   2    0.40    0.30
  -1  -3   2    0.60    0.20
  -1  -3   2    0.40    0.30
  -1  -3   2    0.30    0.10
  -1  -3   2    0.70    0.30
   0   3  -2 4199.28  223.88
   0   3  -2 4092.39  202.48
   0  -3   2 3853.31  220.38
   0  -3   2 3818.52  199.28
  -1   3  -2 4632.84  252.57
  -1   3  -2 4544.65  234.18
   1  -3   2 5001.80  234.48
   1  -3   2 4653.43  249.18
  -2   3  -2   38.00    1.90
  -2   3  -2   43.60    2.20
  -2   3  -2   37.60    1.90
  -2   3  -2   39.80    1.80
  -2   3  -2   38.20    1.90
   2  -3   2   45.00    2.30
   2  -3   2   38.10    1.90
   2  -3   2   41.20    1.90
   2  -3   2   38.60    1.90
   2  -3   2   37.70    1.80
   2  -3   2   38.60    2.00
  -3   3  -2  231.78   10.70
  -3   3  -2  224.58   10.20
  -3   3  -2  228.18   10.30
  -3   3  -2  231.38   10.30
  -3   3  -2  218.68   10.30
   3  -3   2  244.88   10.40
   3  -3   2  232.38   10.80
   3  -3   2  223.58   10.30
   3  -3   2  221.18   10.30
   3  -3   2  221.88   10.20
  -4   3  -2   32.90    1.60
  -4   3  -2   30.60    1.70
  -4   3  -2   35.70    2.20
  -4   3  -2   32.70    1.80
  -4   3  -2   32.90    1.70
  -4   3  -2   32.70    1.60
  -4   3  -2   33.10    1.60
   4  -3   2   33.40    1.60
   4  -3   2   34.30    1.60
   4  -3   2   31.40    2.20
   4  -3   2   32.80    1.60
   4  -3   2   34.10    1.70
  -5   3  -2  102.49    5.30
  -5   3  -2   96.99    4.70
  -5   3  -2   96.69    4.60
  -5   3  -2  102.39    4.60
  -5   3  -2  100.39    4.60
  -5   3  -2   99.59    4.50
   5  -3   2   98.59    4.50
   5  -3   2  100.09    4.80
   5  -3   2   94.69    5.20
   5  -3   2   99.19    4.60
  -6   3  -2   66.99    4.40
  -6   3  -2   78.39    3.80
  -6   3  -2   77.49    3.90
  -6   3  -2   81.39    3.80
  -6   3  -2   82.29    3.70
  -6   3  -2   79.59    3.80
  -6   3  -2   79.19    3.60
   6  -3   2   79.99    3.70
   6  -3   2   76.99    4.50
   6  -3   2   84.99    3.70
   6  -3   2   77.59    3.80
   6  -3   2   82.89    3.90
  -7   3  -2   18.00    1.10
  -7   3  -2   15.90    1.00
  -7   3  -2   15.10    1.10
  -7   3  -2   16.00    0.80
   7  -3   2   16.70    1.10
   7  -3   2   16.40    1.30
   7  -3   2   15.10    1.80
  -8   3  -2    6.00    0.70
  -8   3  -2    4.70    0.60
   8  -3   2    4.60    0.60
   8  -3   2    4.40    0.70
   8  -3   2    3.80    1.20
  -9   3  -2   12.10    1.00
  -9   3  -2   10.10    0.90
   9  -3   2    8.10    1.70
   9  -3   2   11.90    1.10
   9  -3   2   11.70    1.00
 -10   3  -2    2.20    0.50
 -10   3  -2    2.10    0.60
  10  -3   2    2.20    1.10
  10  -3   2    2.20    0.70
  10   2  -2    0.70    0.90
  10   2  -2    0.80    0.60
 -10  -2   2   -0.10    0.40
 -10  -2   2    0.10    0.60
   9   2  -2    0.60    0.80
   9   2  -2    1.70    0.70
  -9  -2   2    0.30    0.40
  -9  -2   2    0.90    0.40
  -9  -2   2    0.70    0.60
   8   2  -2    1.10    0.60
   8   2  -2    1.00    0.80
  -8  -2   2    0.60    0.40
  -8  -2   2    1.20    0.40
  -8  -2   2    1.60    0.60
   7   2  -2   34.00    2.60
   7   2  -2   37.00    2.10
   7   2  -2   33.60    1.80
  -7  -2   2   35.90    1.90
  -7  -2   2   34.70    1.80
  -7  -2   2   37.50    2.10
   6   2  -2   15.70    1.20
   6   2  -2   14.30    0.90
   6   2  -2   15.40    0.80
   6   2  -2   13.50    0.80
   6   2  -2   15.80    1.60
  -6  -2   2   15.90    1.20
  -6  -2   2   14.80    1.00
  -6  -2   2   14.10    1.10
  -6  -2   2   16.10    0.90
   5   2  -2    1.30    0.60
   5   2  -2    1.90    0.30
   5   2  -2    1.80    0.50
   5   2  -2    1.40    0.30
   5   2  -2    1.40    0.20
   5   2  -2    1.30    0.20
  -5  -2   2    1.80    0.50
  -5  -2   2    2.00    0.40
  -5  -2   2    1.80    0.30
  -5  -2   2    1.30    0.40
  -5  -2   2    1.80    0.70
  -5  -2   2    2.00    0.50
   4   2  -2    0.50    0.40
   4   2  -2    0.40    0.40
   4   2  -2    0.30    0.20
   4   2  -2    0.40    0.20
   4   2  -2    0.10    0.20
  -4  -2   2    0.10    0.30
  -4  -2   2    0.10    0.10
  -4  -2   2    0.20    0.20
  -4  -2   2    0.20    0.50
  -4  -2   2    0.20    0.20
  -4  -2   2    0.40    0.20
   3   2  -2 1295.07  117.19
   3   2  -2 1890.91  110.69
   3   2  -2 1596.14   71.29
  -3  -2   2 1773.62  106.89
  -3  -2   2 1406.36  123.09
  -3  -2   2 1553.74   71.29
   2   2  -2   29.60    1.40
   2   2  -2   30.00    1.50
   2   2  -2   29.90    1.40
   2   2  -2   29.00    1.50
   2   2  -2   32.10    1.70
   2   2  -2   29.80    1.60
  -2  -2   2   28.50    1.40
  -2  -2   2   26.90    1.40
  -2  -2   2   30.60    1.70
  -2  -2   2   29.90    1.60
  -2  -2   2   30.50    1.40
   1   2  -2   38.30    1.80
   1   2  -2   40.00    2.00
   1   2  -2   38.90    1.80
   1   2  -2   39.10    1.90
   1   2  -2   42.20    2.00
  -1  -2   2   40.70    2.00
  -1  -2   2   41.70    2.00
  -1  -2   2   38.30    1.80
  -1  -2   2   37.70    1.90
  -1  -2   2   40.30    1.90
  -1  -2   2   38.50    1.90
   0   2  -2 6530.65  317.97
   0   2  -2 6849.81  335.57
   0  -2   2 6571.74  334.47
   0  -2   2 7079.09  318.27
  -1   2  -2 1968.20  113.79
  -1   2  -2 1851.51   83.69
  -1   2  -2 1743.03  100.99
   1  -2   2 1949.01  101.29
   1  -2   2 1882.81   83.69
  -2   2  -2  342.67   14.90
  -2   2  -2  321.17   14.90
  -2   2  -2  317.77   14.90
  -2   2  -2  343.67   15.20
  -2   2  -2  337.77   15.00
   2  -2   2  380.06   15.20
   2  -2   2  330.77   15.00
   2  -2   2  299.67   14.90
   2  -2   2  321.27   14.90
   2  -2   2  341.37   14.90
  -3   2  -2  386.36   18.30
  -3   2  -2  437.26   18.70
  -3   2  -2  399.46   18.20
  -3   2  -2  409.16   18.20
  -3   2  -2  412.66   18.30
  -3   2  -2  392.56   18.20
  -3   2  -2  406.26   18.10
   3  -2   2  409.76   18.30
   3  -2   2  397.66   18.20
   3  -2   2  434.46   18.60
   3  -2   2  393.76   18.20
  -4   2  -2  248.68   11.00
  -4   2  -2  243.48   10.90
  -4   2  -2  249.68   11.10
  -4   2  -2  248.58   11.00
  -4   2  -2  256.17   11.60
  -4   2  -2  237.18   11.10
  -4   2  -2  250.17   11.10
   4  -2   2  240.08   11.00
   4  -2   2  226.58   11.10
   4  -2   2  233.48   11.00
   4  -2   2  245.58   11.00
   4  -2   2  259.57   11.60
  -5   2  -2    1.10    0.20
  -5   2  -2    0.80    0.30
  -5   2  -2    0.90    0.60
  -5   2  -2    0.80    0.30
  -5   2  -2    1.00    0.30
  -5   2  -2    1.00    0.30
  -5   2  -2    0.60    0.40
   5  -2   2    1.50    0.80
   5  -2   2    0.90    0.30
   5  -2   2    0.50    0.60
   5  -2   2    1.00    0.20
   5  -2   2    1.00    0.20
  -6   2  -2   28.20    1.60
  -6   2  -2   29.20    1.50
  -6   2  -2   27.90    1.60
  -6   2  -2   26.10    1.50
   6  -2   2   30.10    1.70
   6  -2   2   26.50    2.20
   6  -2   2   24.70    1.40
   6  -2   2   28.40    1.50
  -7   2  -2   87.79    4.00
  -7   2  -2   73.99    4.10
  -7   2  -2   84.59    4.00
   7  -2   2   87.09    4.10
   7  -2   2   87.59    4.00
   7  -2   2   79.49    4.80
  -8   2  -2   65.59    3.20
  -8   2  -2   66.79    3.30
   8  -2   2   70.99    3.40
   8  -2   2   63.29    4.20
   8  -2   2   66.09    3.30
  -9   2  -2   11.50    1.50
  -9   2  -2    8.10    0.80
   9  -2   2    6.80    1.50
   9  -2   2    6.70    0.90
   9  -2   2    9.70    1.00
 -10   2  -2    0.50    0.40
 -10   2  -2    0.70    0.40
  10  -2   2   -0.20    0.80
  10  -2   2    0.70    0.60
  10   1  -2    1.50    1.00
  10   1  -2    1.90    0.70
 -10  -1   2    0.70    0.60
 -10  -1   2    0.50    0.40
 -10  -1   2    1.80    0.50
   9   1  -2   -0.30    0.60
   9   1  -2    0.40    0.50
  -9  -1   2   -0.30    0.50
  -9  -1   2    0.30    0.40
  -9  -1   2    0.20    0.40
   8   1  -2   -0.10    0.60
   8   1  -2    0.10    0.50
  -8  -1   2   -0.40    0.40
  -8  -1   2   -0.30    0.30
  -8  -1   2    0.20    0.40
   7   1  -2    1.30    0.80
   7   1  -2    1.70    0.60
   7   1  -2    1.70    0.40
  -7  -1   2    1.30    0.40
  -7  -1   2    2.00    0.50
  -7  -1   2    2.20    0.60
   6   1  -2    0.30    0.60
   6   1  -2    0.20    0.50
   6   1  -2    0.30    0.20
   6   1  -2    0.70    0.20
   6   1  -2    0.40    0.20
  -6  -1   2    0.70    0.30
  -6  -1   2    0.30    0.30
  -6  -1   2    0.60    0.40
  -6  -1   2    0.60    0.40
  -6  -1   2    0.40    0.30
   5   1  -2  131.69    6.50
   5   1  -2  130.49    6.00
   5   1  -2  118.49    5.80
   5   1  -2  124.19    5.80
   5   1  -2  133.19    5.70
   5   1  -2  124.79    5.70
  -5  -1   2  122.69    5.80
  -5  -1   2  129.99    5.90
  -5  -1   2  132.69    5.80
  -5  -1   2  123.79    5.80
  -5  -1   2  123.99    6.40
  -5  -1   2  119.79    6.00
   4   1  -2  205.98    9.30
   4   1  -2  206.48    9.50
   4   1  -2  223.78    9.90
   4   1  -2  204.08    9.40
   4   1  -2  205.38    9.40
   4   1  -2  202.08    9.60
  -4  -1   2  228.08   10.00
  -4  -1   2  199.58    9.40
  -4  -1   2  213.98    9.40
  -4  -1   2  207.88    9.50
  -4  -1   2  205.28    9.60
  -4  -1   2  202.08    9.40
   3   1  -2    3.00    0.50
   3   1  -2    3.10    0.30
   3   1  -2    3.00    0.30
   3   1  -2    3.30    0.30
   3   1  -2    3.60    0.70
  -3  -1   2    3.40    0.40
  -3  -1   2    3.20    0.40
  -3  -1   2    2.90    0.40
  -3  -1   2    3.80    0.70
  -3  -1   2    2.80    0.50
  -3  -1   2    3.10    0.30
   2   1  -2    5.00    0.50
   2   1  -2    4.10    0.40
   2   1  -2    4.40    0.40
   2   1  -2    4.50    0.40
   2   1  -2    4.20    0.30
   2   1  -2    4.90    0.70
  -2  -1   2    4.40    0.70
  -2  -1   2    4.30    0.50
  -2  -1   2    4.40    0.40
  -2  -1   2    4.20    0.30
  -2  -1   2    4.40    0.40
  -2  -1   2    4.30    0.40
   1   1  -2 1192.58   54.59
   1   1  -2 1275.97   83.99
   1   1  -2 1249.57   70.99
  -1  -1   2 1278.37   70.49
  -1  -1   2 1152.68   82.99
  -1  -1   2 1201.68   54.59
   0   1  -2  968.90   44.10
   0   1  -2  963.60   54.29
   0  -1   2  980.60   53.99
   0  -1   2 1011.50   44.10
  -1   1  -2  159.88    6.90
  -1   1  -2  146.99    6.70
  -1   1  -2  140.09    6.60
  -1   1  -2  146.09    6.60
  -1   1  -2  148.89    6.60
  -1   1  -2  152.48    6.60
  -1   1  -2  144.09    6.60
   1  -1   2  143.19    6.70
   1  -1   2  142.89    6.60
   1  -1   2  164.18    6.80
   1  -1   2  135.99    6.60
   1  -1   2  146.49    6.70
  -2   1  -2   19.10    1.00
  -2   1  -2   19.80    1.10
  -2   1  -2   20.80    1.10
  -2   1  -2   19.80    1.00
   2  -1   2   18.60    1.00
   2  -1   2   19.60    1.00
   2  -1   2   21.00    1.30
   2  -1   2   21.10    1.10
  -3   1  -2  879.91   39.10
  -3   1  -2  844.02   39.10
  -3   1  -2  847.92   39.00
  -3   1  -2  965.70   39.50
  -3   1  -2  874.51   39.00
  -3   1  -2  868.41   39.10
  -3   1  -2  858.71   39.00
   3  -1   2  906.41   39.50
   3  -1   2  894.61   39.10
   3  -1   2  863.41   39.10
   3  -1   2  840.22   39.00
  -4   1  -2  345.47   15.30
  -4   1  -2  330.17   15.40
  -4   1  -2  336.47   15.40
  -4   1  -2  334.17   15.30
  -4   1  -2  334.57   15.20
  -4   1  -2  350.56   15.90
   4  -1   2  350.36   15.90
   4  -1   2  349.27   15.20
   4  -1   2  341.07   15.30
   4  -1   2  342.87   15.30
  -5   1  -2   48.50    2.50
  -5   1  -2   49.40    3.00
  -5   1  -2   48.20    2.50
  -5   1  -2   50.49    2.40
  -5   1  -2   47.30    2.50
   5  -1   2   48.70    2.40
   5  -1   2   50.19    2.40
   5  -1   2   49.60    2.50
  -6   1  -2    5.20    0.60
  -6   1  -2    4.50    0.60
  -6   1  -2    5.00    0.50
   6  -1   2    3.50    1.00
   6  -1   2    5.50    0.50
   6  -1   2    6.00    0.80
   6  -1   2    5.60    0.60
  -7   1  -2   -0.40    0.30
  -7   1  -2    0.00    0.30
  -7   1  -2    0.30    0.40
   7  -1   2    0.20    0.70
   7  -1   2    0.10    0.40
   7  -1   2    0.00    0.50
  -8   1  -2   24.20    1.50
  -8   1  -2   22.40    1.30
   8  -1   2   24.30    1.50
   8  -1   2   25.10    1.60
   8  -1   2   21.30    2.20
  -9   1  -2    9.20    0.90
  -9   1  -2    8.60    0.80
   9  -1   2   10.50    1.10
   9  -1   2    8.40    0.90
   9  -1   2    6.90    1.60
 -10   1  -2    3.40    0.80
 -10   1  -2    3.60    0.60
 -10   1  -2    1.90    0.50
  10  -1   2    2.80    1.20
  10   0  -2    0.10    0.50
  10   0  -2   -0.40    0.70
 -10   0   2    0.40    0.40
 -10   0   2    0.30    0.60
 -10   0   2    0.50    0.50
   9   0  -2    2.10    0.60
   9   0  -2    1.30    0.90
  -9   0   2    2.00    0.50
  -9   0   2    2.90    0.70
  -9   0   2    1.20    0.40
   8   0  -2    2.60    1.00
   8   0  -2    3.20    0.70
  -8   0   2    2.90    0.50
  -8   0   2    2.60    0.50
  -8   0   2    2.60    0.70
   7   0  -2   49.80    3.50
   7   0  -2   61.89    3.10
   7   0  -2   54.59    2.70
   7   0  -2   58.69    2.60
   7   0  -2   51.29    2.60
  -7   0   2   56.39    2.80
  -7   0   2   57.39    2.70
  -7   0   2   53.29    2.80
  -7   0   2   61.69    3.00
   6   0  -2   19.20    1.00
   6   0  -2   19.00    1.10
   6   0  -2   21.10    1.90
   6   0  -2   21.10    1.00
   6   0  -2   19.80    1.20
   6   0  -2   23.10    1.50
  -6   0   2   22.20    1.40
  -6   0   2   19.20    1.20
  -6   0   2   22.40    1.20
  -6   0   2   17.90    1.30
  -6   0   2   20.50    1.90
  -6   0   2   20.90    1.20
   5   0  -2    0.30    0.20
   5   0  -2    0.10    0.50
   5   0  -2    0.10    0.40
   5   0  -2    0.20    0.20
   5   0  -2    0.50    0.20
  -5   0   2    0.40    0.30
  -5   0   2    0.10    0.20
  -5   0   2    0.40    0.30
  -5   0   2    0.50    0.30
  -5   0   2    0.60    0.30
  -5   0   2    0.50    0.50
   4   0  -2   19.00    1.10
   4   0  -2   19.10    1.00
   4   0  -2   20.50    1.00
   4   0  -2   23.10    1.60
   4   0  -2   20.30    1.00
   4   0  -2   20.80    1.30
  -4   0   2   19.20    1.20
  -4   0   2   22.30    1.60
  -4   0   2   19.50    1.10
  -4   0   2   19.30    1.10
  -4   0   2   20.60    1.20
  -4   0   2   20.00    1.00
   3   0  -2   58.39    3.00
   3   0  -2   65.09    3.20
   3   0  -2   66.99    3.00
   3   0  -2   63.49    3.00
   3   0  -2   67.49    3.00
  -3   0   2   64.79    3.00
  -3   0   2   75.29    3.50
  -3   0   2   66.89    3.20
  -3   0   2   62.69    3.00
  -3   0   2   66.49    3.10
   2   0  -2   22.70    1.10
   2   0  -2   23.00    1.30
   2   0  -2   23.00    1.10
   2   0  -2   21.80    1.10
   2   0  -2   22.00    1.10
   2   0  -2   24.30    1.50
  -2   0   2   22.50    1.10
  -2   0   2   22.80    1.10
  -2   0   2   21.60    1.10
  -2   0   2   23.80    1.40
  -2   0   2   24.40    1.20
   1   0  -2 1521.85   67.59
   1   0  -2 1485.35   79.89
   1   0  -2 1621.14  101.79
  -1   0   2 1457.25   78.99
   0   0  -2  145.89    6.80
   0   0  -2  157.78    6.80
   0   0  -2  149.49    6.90
   0   0  -2  155.68    6.90
   0   0  -2  152.48    6.80
   0   0  -2  150.88    6.80
   0   0  -2  156.48    6.80
   0   0   2  151.38    6.90
  -1   0  -2  286.27   12.60
  -1   0  -2  270.97   12.50
  -1   0  -2  279.07   12.50
  -1   0  -2  278.87   12.50
  -1   0  -2  265.17   12.40
   1   0   2  287.67   12.60
   1   0   2  276.27   12.50
   1   0   2  284.07   12.50
   1   0   2  282.07   12.40
  -2   0  -2  916.21   38.00
  -2   0  -2  793.52   37.70
  -2   0  -2  819.32   37.80
   2   0   2  860.01   38.00
  -3   0  -2   90.69    4.30
  -3   0  -2   95.39    4.70
  -3   0  -2   92.79    4.30
  -3   0  -2   89.39    4.30
  -3   0  -2   95.29    4.20
  -3   0  -2   91.89    4.10
  -3   0  -2   90.19    4.20
   3   0   2   93.19    4.70
   3   0   2   93.79    4.30
   3   0   2   92.49    4.30
   3   0   2   96.19    4.30
  -4   0  -2   11.50    0.70
  -4   0  -2   10.50    0.80
  -4   0  -2   10.40    0.70
  -4   0  -2   10.70    0.80
  -4   0  -2   10.80    1.20
   4   0   2   11.60    0.80
   4   0   2   12.50    1.30
   4   0   2   11.20    0.90
   4   0   2   11.00    0.80
   4   0   2   11.20    0.70
  -5   0  -2   14.40    0.80
  -5   0  -2   14.40    1.50
  -5   0  -2   14.70    1.00
  -5   0  -2   13.70    1.00
  -5   0  -2   14.60    0.90
   5   0   2   13.70    1.50
   5   0   2   12.60    0.90
   5   0   2   14.00    1.10
   5   0   2   14.80    0.90
   5   0   2   13.60    0.80
  -6   0  -2   69.09    3.40
  -6   0  -2   70.59    3.30
  -6   0  -2   66.79    3.50
   6   0   2   71.29    3.40
   6   0   2   63.79    4.00
   6   0   2   68.29    3.30
   6   0   2   74.09    3.50
  -7   0  -2   26.50    1.80
  -7   0  -2   31.60    1.60
  -7   0  -2   29.80    1.70
   7   0   2   33.60    1.90
   7   0   2   31.60    1.80
   7   0   2   28.60    2.40
  -8   0  -2   17.20    1.20
  -8   0  -2   16.50    1.10
   8   0   2   15.30    2.00
   8   0   2   18.70    1.30
  -9   0  -2    2.70    0.60
  -9   0  -2    1.60    0.40
  -9   0  -2    2.20    0.70
   9   0   2    3.40    0.70
   9   0   2    1.80    1.00
 -10   0  -2    5.10    1.00
 -10   0  -2    5.80    0.80
 -10   0  -2    2.70    0.60
  10   0   2    3.70    0.80
  10   0   2    4.50    1.30
  11  -1  -2    0.60    0.60
  11  -1  -2    0.00    0.80
 -11   1   2    0.30    0.70
 -11   1   2    0.50    0.50
 -11   1   2    0.10    0.40
  10  -1  -2    0.10    0.90
  10  -1  -2    0.30    0.60
 -10   1   2    0.40    0.40
 -10   1   2    0.60    0.40
 -10   1   2    0.10    0.50
   9  -1  -2    2.00    0.70
   9  -1  -2    1.30    0.90
  -9   1   2    1.80    0.70
  -9   1   2    0.60    0.40
  -9   1   2    0.90    0.40
   8  -1  -2   98.79    6.30
   8  -1  -2  124.29    5.80
  -8   1   2  127.59    5.50
  -8   1   2  124.49    5.70
  -8   1   2  107.29    5.40
   7  -1  -2    2.80    0.30
   7  -1  -2    1.60    0.60
   7  -1  -2    1.40    0.80
   7  -1  -2    1.80    0.20
  -7   1   2    1.70    0.40
  -7   1   2    1.60    0.40
  -7   1   2    2.60    0.50
  -7   1   2    1.90    0.50
   6  -1  -2   70.09    3.30
   6  -1  -2   79.89    3.70
   6  -1  -2   74.49    3.30
   6  -1  -2   70.59    3.40
   6  -1  -2   73.19    4.50
   6  -1  -2   68.69    3.40
  -6   1   2   74.99    3.40
  -6   1   2   63.69    3.50
  -6   1   2   68.19    4.10
  -6   1   2   70.79    3.50
  -6   1   2   71.19    3.40
   5  -1  -2   56.99    2.70
   5  -1  -2   56.29    2.60
   5  -1  -2   56.49    2.90
   5  -1  -2   52.69    2.70
   5  -1  -2   60.69    3.40
   5  -1  -2   55.69    2.70
  -5   1   2   55.09    2.80
  -5   1   2   56.89    2.80
  -5   1   2   58.19    3.30
  -5   1   2   57.79    2.70
  -5   1   2   54.99    2.70
   4  -1  -2    0.20    0.20
   4  -1  -2    0.40    0.60
   4  -1  -2    0.00    0.30
   4  -1  -2   -0.10    0.10
   4  -1  -2    0.20    0.20
   4  -1  -2    0.10    0.20
  -4   1   2    0.10    0.20
  -4   1   2    0.20    0.50
  -4   1   2    0.00    0.20
  -4   1   2    0.40    0.20
  -4   1   2    0.20    0.20
  -4   1   2    0.00    0.20
   3  -1  -2  285.57   13.60
   3  -1  -2  299.97   13.60
   3  -1  -2  334.97   14.10
   3  -1  -2  307.87   13.80
   3  -1  -2  299.67   13.60
   3  -1  -2  303.27   13.60
  -3   1   2  288.87   13.60
  -3   1   2  306.17   13.60
  -3   1   2  317.67   14.00
  -3   1   2  299.87   13.60
  -3   1   2  308.57   13.60
   2  -1  -2 9999.00  478.15
   1  -1  -2 1597.04   86.19
   1  -1  -2 1549.14   69.09
   1  -1  -2 1575.44   81.19
  -1   1   2 1571.44   81.39
  -1   1   2 1486.65   69.09
   0  -1  -2    8.30    0.50
   0  -1  -2    8.50    0.50
   0  -1  -2    7.80    0.50
   0  -1  -2    8.70    0.50
   0  -1  -2    8.50    0.50
   0  -1  -2    8.10    0.60
   0   1   2    8.40    0.50
   0   1   2    7.90    0.50
   0   1   2    8.70    0.50
   0   1   2    8.40    0.50
   0   1   2    8.20    0.50
   0   1   2    7.90    0.70
  -1  -1  -2    2.70    0.40
  -1  -1  -2    2.50    0.30
  -1  -1  -2    2.40    0.60
  -1  -1  -2    2.70    0.20
  -1  -1  -2    2.80    0.20
  -1  -1  -2    2.20    0.40
  -1  -1  -2    2.60    0.30
   1   1   2    3.20    0.30
   1   1   2    2.60    0.20
   1   1   2    2.50    0.40
   1   1   2    2.80    0.60
  -2  -1  -2    6.20    0.80
  -2  -1  -2    6.90    0.50
  -2  -1  -2    6.50    0.50
  -2  -1  -2    6.20    0.50
  -2  -1  -2    6.10    0.30
  -2  -1  -2    6.70    0.40
   2   1   2    5.70    0.60
   2   1   2    6.20    0.50
   2   1   2    6.00    0.40
   2   1   2    5.60    0.80
   2   1   2    6.40    0.40
   2   1   2    5.50    0.50
  -3  -1  -2  597.14   27.30
  -3  -1  -2  660.53   27.90
  -3  -1  -2  619.64   27.50
  -3  -1  -2  630.04   27.40
  -3  -1  -2  609.34   27.50
  -3  -1  -2  608.34   27.50
   3   1   2  579.34   27.50
   3   1   2  601.84   27.90
   3   1   2  611.44   27.40
   3   1   2  600.04   27.50
   3   1   2  637.14   27.40
  -4  -1  -2   10.70    0.80
  -4  -1  -2   11.80    0.70
  -4  -1  -2   10.50    0.80
  -4  -1  -2   11.80    1.20
  -4  -1  -2   11.20    0.80
   4   1   2   10.80    0.80
   4   1   2   10.80    0.90
   4   1   2   12.60    1.30
   4   1   2   13.20    0.80
   4   1   2   11.00    0.70
  -5  -1  -2   25.00    1.40
  -5  -1  -2   21.60    1.40
  -5  -1  -2   19.10    1.40
  -5  -1  -2   23.10    1.20
   5   1   2   22.00    1.90
   5   1   2   25.00    1.50
   5   1   2   26.60    1.40
   5   1   2   24.50    1.30
  -6  -1  -2  130.09    5.70
  -6  -1  -2  129.79    5.80
  -6  -1  -2  119.79    5.90
   6   1   2  112.49    6.50
   6   1   2  126.59    5.80
   6   1   2  120.79    5.70
  -7  -1  -2    5.00    0.90
  -7  -1  -2    4.90    0.60
  -7  -1  -2    5.20    0.70
   7   1   2    5.60    0.80
   7   1   2    3.60    1.00
  -8  -1  -2    0.10    0.30
  -8  -1  -2    0.20    0.50
  -8  -1  -2    0.40    0.40
   8   1   2   -0.50    0.40
   8   1   2    0.30    0.70
  -9  -1  -2    0.10    0.40
  -9  -1  -2    0.50    0.40
  -9  -1  -2    0.40    0.50
   9   1   2    0.40    0.80
   9   1   2   -0.30    0.50
  11  -2  -2   -0.40    0.80
  11  -2  -2    0.20    0.60
 -11   2   2   -1.00    0.40
 -11   2   2   -0.60    0.40
 -11   2   2    0.70    0.70
  10  -2  -2    6.50    1.00
  10  -2  -2    3.40    1.20
 -10   2   2    7.50    1.10
 -10   2   2    4.50    0.70
 -10   2   2    6.90    0.80
   9  -2  -2    0.20    0.80
   9  -2  -2    1.00    0.60
  -9   2   2    0.80    0.40
  -9   2   2    0.40    0.40
   8  -2  -2   21.90    1.40
   8  -2  -2   19.90    1.10
   8  -2  -2   19.40    1.00
   8  -2  -2   21.50    1.50
   8  -2  -2   16.20    3.00
  -8   2   2   18.40    1.30
  -8   2   2   23.20    1.30
  -8   2   2   18.20    1.20
   7  -2  -2  161.38    7.20
   7  -2  -2  153.28    7.90
   7  -2  -2  149.19    6.90
  -7   2   2  166.28    7.00
  -7   2   2  139.99    7.00
  -7   2   2  139.29    7.20
  -7   2   2  154.68    7.00
   6  -2  -2   45.60    2.30
   6  -2  -2   49.40    2.50
   6  -2  -2   44.60    2.20
   6  -2  -2   44.90    2.30
   6  -2  -2   48.80    2.30
  -6   2   2   40.80    3.30
  -6   2   2   46.70    2.20
  -6   2   2   44.00    2.40
  -6   2   2   47.40    2.30
  -6   2   2   48.40    2.30
  -6   2   2   46.00    2.30
   5  -2  -2   67.49    3.70
   5  -2  -2   64.19    3.00
   5  -2  -2   65.69    3.20
   5  -2  -2   63.29    3.00
   5  -2  -2   63.59    3.10
   5  -2  -2   64.29    2.90
  -5   2   2   65.09    3.00
  -5   2   2   61.49    3.20
  -5   2   2   62.89    3.60
  -5   2   2   65.19    3.00
  -5   2   2   62.79    3.00
  -5   2   2   64.79    3.00
   4  -2  -2  181.58    8.20
   4  -2  -2  171.88    8.00
   4  -2  -2  175.38    8.00
   4  -2  -2  169.98    8.00
   4  -2  -2  191.78    8.70
   4  -2  -2  176.28    8.00
  -4   2   2  177.08    8.00
  -4   2   2  179.48    8.20
  -4   2   2  174.38    8.00
  -4   2   2  171.98    8.00
  -4   2   2  186.48    8.60
  -4   2   2  182.58    8.00
   3  -2  -2   11.40    0.60
   3  -2  -2   11.40    0.60
   3  -2  -2   11.60    0.60
   3  -2  -2   12.60    1.20
   3  -2  -2   12.00    0.70
   3  -2  -2   12.30    0.80
  -3   2   2   10.90    0.60
  -3   2   2   11.30    0.70
  -3   2   2   11.90    0.60
  -3   2   2   11.60    0.80
  -3   2   2   12.00    0.60
  -3   2   2   13.30    1.20
  -1   2   2  562.74   25.10
   0  -2  -2   98.29    4.50
   0  -2  -2  100.29    4.50
   0  -2  -2   99.89    4.50
   0  -2  -2   99.49    4.60
   0  -2  -2  100.69    4.50
   0  -2  -2  103.69    4.80
   0  -2  -2   95.89    4.50
   0   2   2   98.99    4.50
   0   2   2   96.99    4.70
   0   2   2  103.19    4.50
   0   2   2   97.29    4.50
  -1  -2  -2   16.80    1.20
  -1  -2  -2   17.10    0.90
  -1  -2  -2   16.90    0.90
  -1  -2  -2   16.60    0.80
  -1  -2  -2   16.70    0.80
  -1  -2  -2   16.80    0.80
  -1  -2  -2   16.70    0.90
  -1  -2  -2   16.40    1.00
   1   2   2   15.90    0.90
   1   2   2   16.70    0.80
   1   2   2   16.60    1.20
   1   2   2   17.20    0.90
  -2  -2  -2  932.61   41.10
  -2  -2  -2  909.81   40.70
   2   2   2  895.91   41.00
  -3  -2  -2  284.87   12.40
  -3  -2  -2  282.27   12.50
  -3  -2  -2  290.37   12.90
  -3  -2  -2  270.77   12.50
  -3  -2  -2  284.77   12.60
  -3  -2  -2  232.48   12.50
   3   2   2  285.87   12.90
   3   2   2  271.47   12.30
   3   2   2  284.77   12.40
   3   2   2  271.17   12.50
   3   2   2  277.57   12.50
  -4  -2  -2   98.09    5.30
  -4  -2  -2  102.59    4.70
  -4  -2  -2  101.29    4.80
  -4  -2  -2  106.99    4.60
  -4  -2  -2   99.99    4.90
  -4  -2  -2   99.19    4.80
   4   2   2  103.89    5.30
   4   2   2   97.79    4.60
   4   2   2  107.89    4.80
   4   2   2   96.89    4.80
  -5  -2  -2   19.20    1.40
  -5  -2  -2   22.20    1.20
  -5  -2  -2   21.00    1.10
  -5  -2  -2   18.70    1.30
   5   2   2   21.40    1.30
   5   2   2   19.90    1.10
   5   2   2   18.20    1.80
  -6  -2  -2    1.40    0.60
  -6  -2  -2    1.40    0.30
  -6  -2  -2    0.90    0.40
   6   2   2    1.20    0.50
   6   2   2    0.80    0.30
   6   2   2    1.30    0.70
  -7  -2  -2   11.30    1.20
  -7  -2  -2   12.80    1.00
  -7  -2  -2   12.60    0.90
   7   2   2   11.60    1.00
   7   2   2   12.80    1.70
  -8  -2  -2    1.50    0.50
  -8  -2  -2    1.30    0.60
  -8  -2  -2    1.10    0.40
   8   2   2    1.10    0.80
   8   2   2    1.80    0.60
  -9  -2  -2    1.20    0.70
  -9  -2  -2    1.90    0.50
   9   2   2    1.10    0.60
   9   2   2    0.60    0.90
  11  -3  -2   -1.20    0.50
  11  -3  -2   -0.30    0.80
 -11   3   2    0.00    0.40
 -11   3   2    0.20    0.40
  10  -3  -2   11.30    1.30
 -10   3   2   13.60    1.00
 -10   3   2    9.40    0.90
   9  -3  -2    5.50    1.40
   9  -3  -2    9.00    0.60
   9  -3  -2    7.30    1.00
   9  -3  -2    7.80    1.00
  -9   3   2    8.70    0.80
  -9   3   2    7.30    0.80
   8  -3  -2   -0.20    0.20
   8  -3  -2    0.20    0.50
   8  -3  -2    0.10    0.40
   8  -3  -2    0.40    0.80
  -8   3   2    0.70    0.40
  -8   3   2    0.20    0.40
  -8   3   2    0.00    0.40
  -8   3   2   -0.30    0.30
  -8   3   2    0.30    0.30
   7  -3  -2    1.00    0.40
   7  -3  -2    0.70    0.40
   7  -3  -2    0.40    0.90
   7  -3  -2    0.70    0.20
   7  -3  -2    0.60    0.40
  -7   3   2    0.80    0.30
  -7   3   2    0.90    0.40
  -7   3   2    1.30    0.40
  -7   3   2    0.20    0.30
  -7   3   2    0.90    0.40
   6  -3  -2   18.00    1.10
   6  -3  -2   17.40    1.10
   6  -3  -2   16.50    1.80
   6  -3  -2   17.90    1.00
   6  -3  -2   18.00    0.90
   6  -3  -2   19.40    1.30
  -6   3   2   18.60    1.00
  -6   3   2   15.20    1.60
  -6   3   2   17.80    1.20
  -6   3   2   17.40    1.00
  -6   3   2   17.70    0.90
   5  -3  -2   29.30    2.20
   5  -3  -2   27.10    1.40
   5  -3  -2   27.20    1.60
   5  -3  -2   26.00    1.40
   5  -3  -2   29.20    1.40
   5  -3  -2   26.80    1.30
  -5   3   2   27.40    1.40
  -5   3   2   27.40    1.50
  -5   3   2   25.50    1.40
  -5   3   2   27.20    1.30
  -5   3   2   27.10    2.00
  -5   3   2   27.60    1.40
   4  -3  -2    1.80    0.40
   4  -3  -2    0.60    0.60
   4  -3  -2    1.20    0.20
   4  -3  -2    1.40    0.20
   4  -3  -2    1.40    0.30
   4  -3  -2    1.40    0.30
  -4   3   2    0.60    0.50
  -4   3   2    1.30    0.30
  -4   3   2    1.10    0.30
  -4   3   2    1.40    0.20
  -4   3   2    0.80    0.30
  -4   3   2    1.20    0.20
  -3   3   2  825.32   36.90
  -3   3   2  846.02   36.90
  -3   3   2  815.92   36.90
   2  -3  -2 2101.69  127.99
   2  -3  -2 2660.43  132.49
   2  -3  -2 2130.39  101.29
  -2   3   2 2103.29  101.29
  -2   3   2 2640.14  136.39
   1  -3  -2   25.90    1.30
   1  -3  -2   26.70    1.30
   1  -3  -2   26.80    1.30
   1  -3  -2   24.40    1.70
   1  -3  -2   26.60    1.20
  -1   3   2   24.70    1.30
  -1   3   2   26.10    1.30
  -1   3   2   27.40    1.30
  -1   3   2   26.20    1.70
  -1   3   2   26.10    1.30
   0  -3  -2  158.98    7.10
   0  -3  -2  164.78    7.50
   0  -3  -2  156.98    7.10
   0  -3  -2  163.78    7.10
   0  -3  -2  158.98    7.20
   0  -3  -2  154.78    7.20
   0   3   2  152.68    7.20
   0   3   2  158.08    7.10
   0   3   2  149.88    7.20
   0   3   2  160.68    7.10
  -1  -3  -2  256.77   12.00
  -1  -3  -2  264.77   11.80
  -1  -3  -2  276.67   12.30
  -1  -3  -2  272.67   11.80
  -1  -3  -2  268.07   11.90
  -1  -3  -2  263.17   11.80
  -1  -3  -2  259.17   11.90
  -1  -3  -2  256.57   11.90
   1   3   2  256.97   12.20
   1   3   2  256.97   11.90
   1   3   2  270.27   11.80
   1   3   2  266.67   11.90
  -2  -3  -2  426.66   18.50
  -2  -3  -2  411.46   18.70
  -2  -3  -2  428.46   18.50
  -2  -3  -2  420.26   18.50
  -2  -3  -2  425.46   19.10
  -2  -3  -2  426.86   18.80
  -2  -3  -2  364.66   18.60
  -2  -3  -2  411.16   18.70
   2   3   2  407.86   18.60
   2   3   2  430.16   19.10
   2   3   2  403.16   18.70
   2   3   2  429.26   18.50
  -3  -3  -2  172.98    8.00
  -3  -3  -2  160.68    7.60
  -3  -3  -2  154.38    7.50
  -3  -3  -2  167.28    7.30
  -3  -3  -2  163.18    7.40
  -3  -3  -2  160.48    7.50
  -3  -3  -2  154.38    7.30
   3   3   2  158.78    7.50
   3   3   2  166.58    7.30
   3   3   2  163.78    7.50
   3   3   2  171.08    8.00
  -4  -3  -2   66.89    3.00
  -4  -3  -2   63.49    3.30
  -4  -3  -2   63.29    3.20
  -4  -3  -2   62.29    2.90
  -4  -3  -2   65.29    3.10
   4   3   2   64.69    3.20
   4   3   2   62.19    3.70
   4   3   2   60.09    3.10
   4   3   2   64.39    2.90
   4   3   2   66.09    3.00
  -5  -3  -2   67.39    3.10
  -5  -3  -2   64.79    3.50
  -5  -3  -2   68.39    3.30
   5   3   2   70.99    3.30
   5   3   2   63.39    3.10
   5   3   2   62.79    3.90
  -6  -3  -2   17.30    1.00
  -6  -3  -2   16.90    1.10
  -6  -3  -2   14.90    1.30
   6   3   2   17.00    1.80
   6   3   2   17.60    1.20
  -7  -3  -2    7.30    0.70
  -7  -3  -2    5.60    0.60
  -7  -3  -2    5.00    0.90
   7   3   2    5.10    1.20
   7   3   2    6.90    0.80
  -8  -3  -2   13.20    1.00
  -8  -3  -2   12.60    1.30
   8   3   2   10.70    1.70
   8   3   2    9.80    1.10
  -9  -3  -2    0.50    0.60
  -9  -3  -2    0.30    0.40
   9   3   2    0.50    0.50
   9   3   2    0.00    0.70
  11  -4  -2    0.50    0.90
 -11   4   2    1.00    0.50
  10  -4  -2    2.90    1.10
  10  -4  -2    3.30    0.80
  10  -4  -2    3.50    0.70
 -10   4   2    3.30    0.60
 -10   4   2    5.10    0.80
   9  -4  -2    0.00    0.50
   9  -4  -2   -0.70    0.70
   9  -4  -2    0.40    0.50
  -9   4   2    0.00    0.30
  -9   4   2    0.30    0.40
  -9   4   2   -0.30    0.40
   8  -4  -2    5.30    0.80
   8  -4  -2    4.80    1.30
   8  -4  -2    3.70    0.50
   8  -4  -2    3.70    1.20
  -8   4   2    5.10    0.60
  -8   4   2    4.00    0.60
  -8   4   2    3.80    0.50
  -8   4   2    2.40    0.50
  -8   4   2    3.90    0.60
   7  -4  -2    0.60    0.80
   7  -4  -2    1.00    0.40
   7  -4  -2    1.20    0.50
   7  -4  -2    1.50    0.30
   7  -4  -2    2.10    0.40
  -7   4   2    1.30    0.40
  -7   4   2    0.60    0.30
  -7   4   2    1.70    0.40
  -7   4   2    1.30    0.40
  -7   4   2    1.40    0.30
   6  -4  -2    9.30    0.80
   6  -4  -2    9.70    0.60
   6  -4  -2    9.30    0.70
   6  -4  -2   10.50    0.90
   6  -4  -2   10.50    1.60
   6  -4  -2    9.80    0.70
  -6   4   2    9.60    0.70
  -6   4   2    8.40    1.30
  -6   4   2    9.80    0.70
  -6   4   2    9.60    0.70
  -6   4   2   10.20    0.60
   5  -4  -2   71.39    4.00
   5  -4  -2   65.29    3.10
   5  -4  -2   66.59    3.30
   5  -4  -2   65.79    3.10
   5  -4  -2   65.19    3.10
   5  -4  -2   67.69    3.10
  -5   4   2   64.79    3.80
  -5   4   2   64.89    3.10
  -5   4   2   65.09    3.10
  -5   4   2   65.99    3.30
  -5   4   2   66.89    3.10
  -5   4   2   64.79    3.10
   4  -4  -2   27.50    1.50
   4  -4  -2   26.30    1.30
   4  -4  -2   30.50    2.10
   4  -4  -2   27.40    1.30
   4  -4  -2   27.30    1.40
   4  -4  -2   26.50    1.40
   4  -4  -2   26.80    1.40
  -4   4   2   27.00    1.30
  -4   4   2   25.30    1.30
  -4   4   2   26.30    1.40
  -4   4   2   25.90    1.40
  -4   4   2   28.20    2.00
   3  -4  -2  533.85   23.30
   3  -4  -2  508.65   23.10
   3  -4  -2  517.45   23.10
   3  -4  -2  505.45   23.10
   3  -4  -2  520.85   23.10
   3  -4  -2  546.45   23.70
  -3   4   2  514.15   23.10
  -3   4   2  497.45   23.10
  -3   4   2  503.25   23.10
  -3   4   2  522.45   23.70
   2  -4  -2   12.90    0.70
   2  -4  -2   12.30    0.80
   2  -4  -2   12.30    0.70
   2  -4  -2   11.80    1.20
   2  -4  -2   12.30    0.70
  -2   4   2   11.80    0.80
  -2   4   2   13.00    1.20
  -2   4   2   13.10    0.70
  -2   4   2   12.60    0.70
  -2   4   2   12.30    0.70
   1  -4  -2   63.69    2.90
   1  -4  -2   60.89    3.40
   1  -4  -2   66.39    3.00
   1  -4  -2   62.69    2.90
   1  -4  -2   62.89    3.00
  -1   4   2   66.39    2.90
  -1   4   2   60.99    3.00
  -1   4   2   63.29    3.00
  -1   4   2   62.69    2.90
   0  -4  -2  153.08    7.20
   0  -4  -2  151.48    6.90
   0  -4  -2  156.08    6.70
   0  -4  -2  148.09    7.40
   0  -4  -2  157.18    6.80
   0  -4  -2  136.39    6.90
   0  -4  -2  151.78    6.80
   0   4   2  151.38    6.70
   0   4   2  146.99    6.90
   0   4   2  149.69    6.80
   0   4   2  153.08    6.80
  -1  -4  -2   18.00    0.90
  -1  -4  -2   19.10    1.10
  -1  -4  -2   19.70    1.40
  -1  -4  -2   18.70    1.00
  -1  -4  -2   14.60    1.10
   1   4   2   18.00    1.00
   1   4   2   18.30    1.10
   1   4   2   16.80    1.10
   1   4   2   19.10    0.90
   1   4   2   17.70    1.40
  -2  -4  -2   14.60    1.00
  -2  -4  -2   15.50    0.90
  -2  -4  -2   17.30    1.10
  -2  -4  -2   16.20    1.30
  -2  -4  -2   14.10    1.00
   2   4   2   15.50    1.40
   2   4   2   16.00    0.80
   2   4   2   15.30    0.90
   2   4   2   15.20    1.00
  -3  -4  -2   34.60    2.00
  -3  -4  -2   35.70    1.80
  -3  -4  -2   37.40    2.10
  -3  -4  -2   38.50    2.40
  -3  -4  -2   35.30    1.90
  -3  -4  -2   37.40    1.90
   3   4   2   37.80    2.00
   3   4   2   39.50    1.80
   3   4   2   35.70    1.90
   3   4   2   36.60    2.40
  -4  -4  -2   48.20    2.70
  -4  -4  -2   50.29    2.40
  -4  -4  -2   50.59    2.40
  -4  -4  -2   52.69    2.50
  -4  -4  -2   49.00    2.40
   4   4   2   52.29    3.20
   4   4   2   49.99    2.30
   4   4   2   51.79    2.60
  -5  -4  -2    3.70    0.70
  -5  -4  -2    3.40    0.40
  -5  -4  -2    3.30    0.50
   5   4   2    4.10    0.60
   5   4   2    2.80    0.80
  -6  -4  -2   30.70    2.00
  -6  -4  -2   29.70    1.50
  -6  -4  -2   31.20    1.70
   6   4   2   27.70    2.40
   6   4   2   31.40    1.80
  -7  -4  -2    5.60    0.90
  -7  -4  -2    6.40    0.70
   7   4   2    5.10    1.20
   7   4   2    5.00    0.80
  -8  -4  -2    3.50    0.80
  -8  -4  -2    2.30    0.50
   8   4   2    1.70    0.60
   8   4   2    2.20    1.00
  11  -5  -2    3.10    0.80
  11  -5  -2    2.90    0.80
  11  -5  -2    1.90    1.10
 -11   5   2    2.30    0.60
 -11   5   2    2.80    0.60
  10  -5  -2    2.50    1.20
  10  -5  -2    3.10    0.80
  10  -5  -2    2.10    0.70
 -10   5   2    2.90    0.60
 -10   5   2    2.50    0.50
   9  -5  -2    1.00    0.50
   9  -5  -2    0.90    0.50
   9  -5  -2    0.60    1.00
  -9   5   2    2.30    0.90
  -9   5   2    1.40    0.50
  -9   5   2    1.00    0.30
   8  -5  -2    0.10    0.40
   8  -5  -2    0.00    0.90
   8  -5  -2    0.60    0.30
   8  -5  -2   -0.30    0.50
  -8   5   2    1.20    0.40
  -8   5   2    0.40    0.30
  -8   5   2    0.50    0.40
  -8   5   2    0.20    0.30
   7  -5  -2   62.39    3.10
   7  -5  -2   65.29    3.10
   7  -5  -2   58.59    4.00
   7  -5  -2   65.79    3.30
   7  -5  -2   59.29    2.90
  -7   5   2   62.19    2.90
  -7   5   2   57.29    3.00
  -7   5   2   57.29    3.20
  -7   5   2   65.79    3.00
  -7   5   2   66.89    3.00
   6  -5  -2    2.30    0.40
   6  -5  -2    2.30    0.50
   6  -5  -2    1.70    0.30
   6  -5  -2    3.90    0.60
   6  -5  -2    2.80    1.00
  -6   5   2    2.50    0.40
  -6   5   2    2.00    0.40
  -6   5   2    2.30    0.40
  -6   5   2    2.90    0.40
  -6   5   2    2.80    0.80
   5  -5  -2   13.00    0.80
   5  -5  -2   13.40    0.80
   5  -5  -2   12.80    0.80
   5  -5  -2   12.50    0.80
   5  -5  -2   13.00    1.60
   5  -5  -2   14.50    0.90
   5  -5  -2   13.80    1.00
  -5   5   2   12.60    0.80
  -5   5   2   13.10    0.90
  -5   5   2   13.30    0.70
  -5   5   2   13.00    1.40
  -5   5   2   14.30    0.80
   4  -5  -2  179.38    8.30
   4  -5  -2  158.28    7.40
   4  -5  -2  160.38    7.50
   4  -5  -2  161.18    7.60
   4  -5  -2  171.18    7.50
   4  -5  -2  161.28    7.50
  -4   5   2  162.08    8.20
  -4   5   2  158.58    7.50
  -4   5   2  168.18    7.40
  -4   5   2  165.28    7.50
   3  -5  -2  101.49    4.70
   3  -5  -2  102.69    4.70
   3  -5  -2  101.39    4.70
   3  -5  -2  106.39    5.40
   3  -5  -2   99.19    4.70
  -3   5   2  103.69    4.70
  -3   5   2  101.89    4.70
  -3   5   2   99.09    4.70
  -3   5   2  107.19    5.40
   2  -5  -2    1.10    0.20
   2  -5  -2    1.00    0.30
   2  -5  -2    1.20    0.20
   2  -5  -2    1.40    0.60
   2  -5  -2    1.50    0.30
  -2   5   2    1.10    0.20
  -2   5   2    0.90    0.40
  -2   5   2    1.60    0.30
  -2   5   2    1.20    0.30
  -2   5   2    1.20    0.20
   1  -5  -2  142.39    6.00
   1  -5  -2  128.29    6.70
   1  -5  -2  137.89    6.50
   1  -5  -2  124.59    6.10
   1  -5  -2  132.09    6.10
  -1   5   2  129.99    6.20
  -1   5   2  133.49    6.10
  -1   5   2  128.99    6.00
  -1   5   2  137.89    6.00
   0  -5  -2  264.07   12.90
   0  -5  -2  278.67   12.30
   0  -5  -2  281.27   12.40
   0  -5  -2  273.57   12.20
   0  -5  -2  275.57   12.20
   0  -5  -2  271.87   12.70
   0   5   2  274.67   12.30
   0   5   2  267.07   12.20
   0   5   2  261.97   12.40
   0   5   2  273.97   12.20
  -1  -5  -2  177.18    8.00
  -1  -5  -2  184.38    8.20
  -1  -5  -2  169.68    8.10
  -1  -5  -2  177.78    8.00
  -1  -5  -2  173.18    8.50
   1   5   2  174.88    8.00
   1   5   2  178.28    8.50
   1   5   2  169.18    8.20
   1   5   2  184.68    7.90
   1   5   2  170.38    8.10
  -2  -5  -2   56.49    2.90
  -2  -5  -2   57.79    3.30
  -2  -5  -2   61.79    2.80
  -2  -5  -2   57.49    2.70
  -2  -5  -2   59.49    3.00
  -2  -5  -2   55.29    2.90
   2   5   2   57.19    2.90
   2   5   2   62.59    2.70
   2   5   2   56.49    2.80
   2   5   2   60.59    3.40
  -3  -5  -2   23.50    1.30
  -3  -5  -2   23.20    1.30
  -3  -5  -2   23.50    1.60
   3   5   2   25.80    1.20
   3   5   2   24.10    1.40
   3   5   2   25.00    1.90
  -4  -5  -2   16.80    1.00
  -4  -5  -2   20.00    1.20
  -4  -5  -2   19.90    1.40
   4   5   2   19.10    1.80
   4   5   2   19.40    1.00
   4   5   2   21.40    1.30
  -5  -5  -2    0.50    0.50
  -5  -5  -2    0.00    0.30
   5   5   2    0.20    0.60
   5   5   2   -0.60    0.30
   5   5   2    0.00    0.20
  -6  -5  -2    1.90    0.40
  -6  -5  -2    2.20    0.60
   6   5   2    2.50    0.90
   6   5   2    2.10    0.60
  -7  -5  -2    8.80    0.90
  -7  -5  -2    9.90    1.20
   7   5   2    9.10    1.60
   7   5   2   12.00    1.30
  11  -6  -2    2.30    0.80
  11  -6  -2    2.60    0.80
  11  -6  -2    3.30    1.30
 -11   6   2    2.70    0.60
 -11   6   2    2.30    0.60
  10  -6  -2    1.40    0.70
  10  -6  -2    1.50    1.10
  10  -6  -2    0.30    0.50
 -10   6   2    0.80    0.40
 -10   6   2    1.20    0.50
 -10   6   2    1.00    0.50
   9  -6  -2    0.60    1.00
   9  -6  -2    0.60    0.50
   9  -6  -2    0.40    0.60
  -9   6   2    0.80    0.30
  -9   6   2    0.80    0.40
  -9   6   2    0.70    0.40
   8  -6  -2    5.10    0.60
   8  -6  -2    6.60    0.90
   8  -6  -2    6.80    0.90
   8  -6  -2    5.80    1.40
  -8   6   2    4.50    0.70
  -8   6   2    6.40    0.60
  -8   6   2    7.00    0.70
  -8   6   2    6.80    0.70
   7  -6  -2   17.30    1.10
   7  -6  -2   20.10    1.30
   7  -6  -2   18.20    1.30
   7  -6  -2   17.80    1.10
  -7   6   2   20.10    1.10
  -7   6   2   17.50    1.10
  -7   6   2   19.20    1.10
  -7   6   2   15.70    1.10
   6  -6  -2    2.00    0.50
   6  -6  -2    2.40    0.50
   6  -6  -2    1.80    0.30
   6  -6  -2    3.40    1.10
   6  -6  -2    2.40    0.40
  -6   6   2    2.90    0.40
  -6   6   2    2.10    0.40
  -6   6   2    1.60    0.40
  -6   6   2    2.50    0.40
  -6   6   2    2.00    0.40
   5  -6  -2    0.80    0.40
   5  -6  -2    0.20    0.20
   5  -6  -2    0.40    0.30
   5  -6  -2    0.20    0.20
   5  -6  -2    0.70    0.70
   5  -6  -2    0.30    0.40
  -5   6   2    0.40    0.40
  -5   6   2    0.50    0.30
  -5   6   2    0.40    0.20
  -5   6   2    0.40    0.30
  -5   6   2    0.50    0.40
  -5   6   2    0.30    0.20
   4  -6  -2    1.90    0.30
   4  -6  -2    2.10    0.80
   4  -6  -2    0.90    0.30
   4  -6  -2    1.80    0.40
   4  -6  -2    1.50    0.40
   4  -6  -2    1.70    0.30
  -4   6   2    1.50    0.30
  -4   6   2    1.50    0.40
  -4   6   2    1.70    0.30
  -4   6   2    1.40    0.60
   3  -6  -2  342.37   15.20
   3  -6  -2  335.77   15.90
   3  -6  -2  322.57   15.20
   3  -6  -2  337.77   15.30
   3  -6  -2  337.57   15.20
  -3   6   2  335.37   15.30
  -3   6   2  345.67   15.20
  -3   6   2  343.27   16.00
  -3   6   2  348.87   15.20
  -3   6   2  338.07   15.20
   2  -6  -2   38.30    1.90
   2  -6  -2   38.80    2.00
   2  -6  -2   40.40    2.00
   2  -6  -2   40.30    2.60
   2  -6  -2   39.70    1.90
  -2   6   2   42.70    1.90
  -2   6   2   41.20    2.00
  -2   6   2   40.10    2.10
  -2   6   2   39.00    2.60
  -2   6   2   40.10    1.90
   1  -6  -2  162.28    7.50
   1  -6  -2  171.08    7.90
   1  -6  -2  155.68    7.40
   1  -6  -2  162.88    8.20
   1  -6  -2  170.28    7.50
   1  -6  -2  160.58    7.30
  -1   6   2  162.68    7.40
  -1   6   2  154.28    7.40
  -1   6   2  159.28    7.50
  -1   6   2  170.68    7.30
   0  -6  -2    8.60    1.20
   0  -6  -2    7.80    0.50
   0  -6  -2    8.10    0.60
   0  -6  -2    7.80    1.00
   0  -6  -2    7.50    0.50
   0   6   2    8.50    0.70
   0   6   2    6.80    0.50
   0   6   2    7.90    0.60
   0   6   2    7.40    0.70
  -1  -6  -2    7.10    0.60
  -1  -6  -2    7.50    1.00
  -1  -6  -2    7.30    0.50
  -1  -6  -2    6.30    0.70
  -1  -6  -2    6.50    0.50
   1   6   2    5.80    0.70
   1   6   2    6.80    0.50
   1   6   2    5.90    0.50
   1   6   2    6.90    0.60
  -2  -6  -2   12.00    0.80
  -2  -6  -2   13.10    1.00
  -2  -6  -2   11.10    0.70
   2   6   2   12.60    1.40
   2   6   2   12.30    0.90
   2   6   2   12.40    0.70
   2   6   2   11.70    0.80
  -3  -6  -2   61.69    3.20
  -3  -6  -2   57.59    2.90
   3   6   2   62.79    2.90
   3   6   2   59.99    3.60
   3   6   2   60.09    3.10
  -4  -6  -2   15.30    1.30
  -4  -6  -2   15.10    1.00
   4   6   2   15.10    1.10
   4   6   2   15.10    0.90
   4   6   2   15.80    1.60
  -5  -6  -2    5.60    0.60
  -5  -6  -2    5.50    0.90
   5   6   2    5.10    1.20
   5   6   2    6.10    0.80
  -6  -6  -2    2.80    0.70
  -6  -6  -2    2.10    0.50
   6   6   2    4.00    0.70
   6   6   2    1.80    1.20
  -7  -6  -2    2.20    0.50
  -7  -6  -2    1.30    0.60
   7   6   2    2.40    0.60
   7   6   2    2.30    1.00
  11  -7  -2    0.20    0.60
  11  -7  -2    0.20    1.10
  11  -7  -2    0.20    0.60
 -11   7   2   -0.10    0.50
 -11   7   2    0.20    0.40
  10  -7  -2    1.40    1.20
  10  -7  -2    0.10    0.50
  10  -7  -2    0.30    0.60
 -10   7   2    0.40    0.40
 -10   7   2   -0.10    0.30
 -10   7   2    1.20    0.50
   9  -7  -2   -0.30    0.60
   9  -7  -2    0.10    1.00
   9  -7  -2    0.00    0.40
  -9   7   2    0.90    0.40
  -9   7   2    0.80    0.40
  -9   7   2    0.00    0.30
   8  -7  -2   30.10    3.00
   8  -7  -2   38.30    2.30
   8  -7  -2   40.40    2.20
  -8   7   2   42.10    2.00
  -8   7   2   37.70    2.00
   7  -7  -2   53.49    3.90
   7  -7  -2   50.59    2.80
   7  -7  -2   62.09    2.90
   7  -7  -2   53.99    3.10
  -7   7   2   53.29    2.80
  -7   7   2   54.09    2.80
  -7   7   2   60.59    2.70
  -7   7   2   59.59    2.70
   6  -7  -2   51.99    3.80
   6  -7  -2   52.99    2.80
   6  -7  -2   61.29    3.10
   6  -7  -2   54.59    2.80
  -6   7   2   55.19    2.80
  -6   7   2   57.99    2.80
  -6   7   2   59.69    2.70
  -6   7   2   63.29    2.80
   5  -7  -2    3.60    0.50
   5  -7  -2    2.40    0.90
   5  -7  -2    3.60    0.40
   5  -7  -2    3.80    0.40
   5  -7  -2    5.10    0.70
   5  -7  -2    4.00    0.70
  -5   7   2    3.90    0.50
  -5   7   2    4.80    0.50
  -5   7   2    3.80    0.60
   4  -7  -2    6.20    0.50
   4  -7  -2    5.20    1.20
   4  -7  -2    5.00    0.50
   4  -7  -2    6.70    0.70
   4  -7  -2    7.30    0.60
  -4   7   2    6.60    0.60
  -4   7   2    6.80    0.50
  -4   7   2    6.60    1.10
  -4   7   2    6.20    0.60
   3  -7  -2    7.50    1.20
   3  -7  -2    6.40    0.70
   3  -7  -2    6.10    0.50
   3  -7  -2    6.10    0.60
   3  -7  -2    5.80    0.50
  -3   7   2    7.50    0.60
  -3   7   2    6.40    0.60
  -3   7   2    7.10    1.00
  -3   7   2    6.40    0.50
  -3   7   2    6.10    0.50
   2  -7  -2  206.88   10.80
   2  -7  -2  219.28   10.10
   2  -7  -2  219.78    9.90
   2  -7  -2  214.38   10.00
   2  -7  -2  230.88   10.10
  -2   7   2  230.08   10.20
  -2   7   2  215.18   10.10
  -2   7   2  234.38    9.90
  -2   7   2  217.48   10.00
   1  -7  -2  151.18    8.20
   1  -7  -2  154.08    7.40
   1  -7  -2  167.88    7.50
   1  -7  -2  163.58    7.30
   1  -7  -2  163.78    8.00
   1  -7  -2  160.98    7.50
  -1   7   2  157.98    7.40
  -1   7   2  171.18    7.30
  -1   7   2  170.68    7.50
  -1   7   2  159.38    7.60
   0  -7  -2    8.00    0.80
   0  -7  -2    7.70    1.20
   0  -7  -2    6.20    0.50
   0  -7  -2    6.70    0.50
   0   7   2    5.80    0.70
   0   7   2    8.00    0.70
   0   7   2    7.00    0.60
   0   7   2    7.10    0.50
  -1  -7  -2    8.50    0.90
  -1  -7  -2    7.80    0.60
  -1  -7  -2    8.20    1.30
  -1  -7  -2    8.00    0.60
   1   7   2    8.60    0.60
   1   7   2    8.60    0.80
   1   7   2    7.50    0.60
  -2  -7  -2   18.50    1.30
  -2  -7  -2   18.80    1.10
  -2  -7  -2   17.10    1.00
   2   7   2   15.20    1.10
   2   7   2   19.40    1.70
   2   7   2   18.70    1.00
   2   7   2   17.50    1.20
  -3  -7  -2   64.19    3.10
  -3  -7  -2   62.59    3.40
   3   7   2   64.09    3.80
   3   7   2   66.49    3.30
   3   7   2   62.89    3.00
  -4  -7  -2   18.60    1.20
  -4  -7  -2   18.80    1.40
   4   7   2   17.70    1.30
   4   7   2   20.40    1.20
  -5  -7  -2    2.30    0.50
  -5  -7  -2    2.50    0.70
   5   7   2    1.30    0.70
   5   7   2    3.20    0.60
  -6  -7  -2    0.50    0.40
  -6  -7  -2    0.40    0.50
   6   7   2    0.70    0.50
   6   7   2    1.10    0.80
  11  -8  -2    0.60    1.00
  11  -8  -2    0.30    0.70
 -11   8   2    0.50    0.50
 -11   8   2    0.00    0.40
  10  -8  -2    0.50    1.00
 -10   8   2    0.70    0.60
 -10   8   2    0.50    0.40
 -10   8   2   -0.10    0.60
   9  -8  -2   -0.10    0.60
   9  -8  -2    0.70    0.50
   9  -8  -2   -0.50    0.90
  -9   8   2    0.00    0.30
  -9   8   2    0.30    0.40
  -9   8   2    0.20    0.40
   8  -8  -2    0.40    0.90
   8  -8  -2   -0.30    0.40
   8  -8  -2    0.10    0.50
  -8   8   2    0.70    0.30
  -8   8   2   -0.10    0.30
  -8   8   2   -0.20    0.40
   7  -8  -2    0.00    0.40
   7  -8  -2    0.70    0.50
   7  -8  -2   -0.20    0.70
   7  -8  -2    0.30    0.30
  -7   8   2    0.00    0.40
  -7   8   2   -0.40    0.30
  -7   8   2    0.70    0.50
  -7   8   2    0.30    0.40
  -7   8   2    0.90    0.30
   6  -8  -2   22.90    1.40
   6  -8  -2   20.60    2.20
   6  -8  -2   19.50    1.30
   6  -8  -2   23.00    1.50
  -6   8   2   20.90    1.30
  -6   8   2   23.50    1.30
  -6   8   2   21.90    1.20
   5  -8  -2    0.50    0.30
   5  -8  -2    0.60    0.40
   5  -8  -2    0.30    0.20
   5  -8  -2    0.30    0.40
   5  -8  -2   -0.60    0.70
  -5   8   2    0.30    0.30
  -5   8   2    0.20    0.40
  -5   8   2    0.40    0.30
   4  -8  -2   17.70    1.90
   4  -8  -2   16.90    1.00
   4  -8  -2   19.90    1.20
   4  -8  -2   16.80    1.10
  -4   8   2   18.00    1.20
  -4   8   2   19.10    1.10
  -4   8   2   19.10    1.00
  -4   8   2   20.30    1.10
   3  -8  -2   15.50    0.90
   3  -8  -2   16.30    1.00
   3  -8  -2   16.70    1.10
   3  -8  -2   16.20    1.80
  -3   8   2   15.50    1.10
  -3   8   2   17.90    1.00
  -3   8   2   16.80    0.90
  -3   8   2   16.00    1.00
   2  -8  -2   41.20    2.00
   2  -8  -2   43.10    2.20
   2  -8  -2   41.80    2.90
  -2   8   2   39.30    2.20
  -2   8   2   42.20    2.10
  -2   8   2   43.40    2.00
  -2   8   2   40.60    2.10
   1  -8  -2   53.59    3.60
   1  -8  -2   60.69    3.00
  -1   8   2   58.79    2.90
  -1   8   2   56.79    2.70
  -1   8   2   58.19    2.80
   0  -8  -2   37.80    1.90
   0  -8  -2   38.60    2.90
   0  -8  -2   40.20    2.20
   0   8   2   41.30    2.00
   0   8   2   36.80    2.00
   0   8   2   41.70    2.10
  -1  -8  -2   11.70    0.80
  -1  -8  -2   11.90    1.60
  -1  -8  -2   12.40    1.00
   1   8   2   12.40    0.80
   1   8   2   11.90    0.90
  -2  -8  -2  142.49    7.80
  -2  -8  -2  143.39    6.60
  -2  -8  -2  142.19    6.90
   2   8   2  148.49    6.80
   2   8   2  141.89    6.60
  -3  -8  -2    0.10    0.30
  -3  -8  -2    0.90    0.50
   3   8   2    0.80    0.30
   3   8   2    0.20    0.60
   3   8   2    0.40    0.40
  -4  -8  -2    0.10    0.30
  -4  -8  -2    0.20    0.40
   4   8   2    0.20    0.40
   4   8   2    0.20    0.30
   4   8   2    0.20    0.60
  -5  -8  -2    2.10    0.60
  -5  -8  -2    1.70    0.50
   5   8   2    1.60    0.50
   5   8   2    1.10    0.70
  11  -9  -2    0.20    1.10
 -11   9   2   -0.40    0.40
  10  -9  -2    0.00    0.70
  10  -9  -2    0.80    0.60
  10  -9  -2    0.30    1.00
 -10   9   2    1.20    0.40
 -10   9   2    0.70    0.40
   9  -9  -2    0.20    1.00
   9  -9  -2   -0.10    0.60
   9  -9  -2    0.90    0.50
  -9   9   2    0.40    0.40
  -9   9   2    0.10    0.40
   8  -9  -2    1.90    0.70
   8  -9  -2    0.30    1.00
   8  -9  -2    0.90    0.50
  -8   9   2    1.20    0.40
  -8   9   2    0.90    0.40
  -8   9   2    1.70    0.40
   7  -9  -2    1.20    0.90
   7  -9  -2    0.90    0.50
   7  -9  -2    0.60    0.60
  -7   9   2    0.50    0.40
  -7   9   2    0.70    0.30
   6  -9  -2    5.40    0.80
   6  -9  -2    4.60    0.70
   6  -9  -2    3.50    1.00
  -6   9   2    5.70    0.60
  -6   9   2    5.00    0.60
   5  -9  -2    0.90    0.50
   5  -9  -2    0.80    0.80
   5  -9  -2    0.20    0.40
  -5   9   2    0.80    0.40
  -5   9   2    0.50    0.30
  -5   9   2    0.40    0.30
   4  -9  -2    9.10    0.90
   4  -9  -2    9.40    1.60
   4  -9  -2    8.70    0.70
  -4   9   2    8.20    0.70
  -4   9   2    9.00    0.80
  -4   9   2    9.20    0.70
   3  -9  -2   26.00    1.50
   3  -9  -2   26.80    2.40
   3  -9  -2   31.60    1.70
  -3   9   2   28.60    1.50
  -3   9   2   28.30    1.50
  -3   9   2   29.50    1.60
   2  -9  -2   23.10    1.30
   2  -9  -2   28.50    1.60
   2  -9  -2   23.00    2.20
  -2   9   2   27.20    1.40
  -2   9   2   26.10    1.30
  -2   9   2   26.80    1.50
   1  -9  -2    5.30    0.70
   1  -9  -2    5.80    1.20
  -1   9   2    4.40    0.50
  -1   9   2    5.50    0.60
   0  -9  -2   17.60    1.30
   0  -9  -2   16.20    1.80
   0  -9  -2   17.40    1.00
   0   9   2   15.70    1.00
   0   9   2   16.00    1.10
   0   9   2   18.20    1.00
  -1  -9  -2   30.10    1.60
  -1  -9  -2   32.40    1.90
  -1  -9  -2   28.70    2.70
   1   9   2   30.40    1.60
   1   9   2   31.90    1.80
  -2  -9  -2   -0.10    0.40
  -2  -9  -2    0.30    0.60
  -2  -9  -2    0.00    0.30
   2   9   2   -0.10    0.30
   2   9   2    0.00    0.20
  -3  -9  -2   16.10    1.30
  -3  -9  -2   15.30    1.10
  -3  -9  -2   14.70    2.00
   3   9   2   16.30    1.20
   3   9   2   15.70    1.00
  -4  -9  -2    3.50    0.70
  -4  -9  -2    4.30    0.60
   4   9   2    3.60    0.60
  -5  -9  -2    5.40    0.70
  -5  -9  -2    3.90    0.80
   5   9   2    6.00    0.80
   5   9   2    4.60    1.20
  10 -10  -2    1.10    0.70
  10 -10  -2   -0.20    0.50
  10 -10  -2    0.10    1.00
 -10  10   2   -0.20    0.40
 -10  10   2    0.10    0.30
   9 -10  -2    0.80    1.00
   9 -10  -2   -0.50    0.60
   9 -10  -2   -0.20    0.40
  -9  10   2    0.60    0.40
  -9  10   2    0.10    0.40
   8 -10  -2   -0.40    0.40
   8 -10  -2   -0.40    0.80
   8 -10  -2    0.50    0.60
  -8  10   2   -0.10    0.30
  -8  10   2    0.40    0.40
   7 -10  -2    3.10    0.70
   7 -10  -2    3.70    0.70
   7 -10  -2    2.40    1.10
  -7  10   2    3.70    0.60
  -7  10   2    4.10    0.60
   6 -10  -2    0.50    0.50
   6 -10  -2   -0.20    0.70
  -6  10   2   -0.20    0.30
  -6  10   2   -0.30    0.30
   5 -10  -2    0.00    0.40
   5 -10  -2   -0.80    0.60
  -5  10   2    0.20    0.30
  -5  10   2    0.30    0.30
   4 -10  -2    5.50    1.30
   4 -10  -2    4.00    0.50
   4 -10  -2    6.10    0.80
  -4  10   2    5.10    0.50
  -4  10   2    3.10    0.50
  -4  10   2    4.50    0.50
   3 -10  -2    0.10    0.40
   3 -10  -2    0.80    0.30
   3 -10  -2    0.70    0.60
  -3  10   2    1.50    0.40
  -3  10   2    1.90    0.30
  -3  10   2    1.20    0.30
   2 -10  -2    0.20    0.80
   2 -10  -2    0.90    0.50
  -2  10   2    1.20    0.30
  -2  10   2    1.50    0.40
  -2  10   2    1.40    0.40
   1 -10  -2    5.30    1.30
   1 -10  -2    6.00    0.80
  -1  10   2    3.70    0.60
  -1  10   2    4.80    0.60
   0 -10  -2    3.00    0.60
   0 -10  -2    2.20    0.80
   0 -10  -2    2.00    0.40
   0  10   2    2.80    0.50
   0  10   2    2.40    0.40
  -1 -10  -2   13.50    1.30
  -1 -10  -2   12.70    1.70
  -1 -10  -2   10.30    0.80
   1  10   2   12.00    1.00
   1  10   2   11.30    0.80
  -2 -10  -2   12.40    1.80
  -2 -10  -2   12.50    1.10
  -2 -10  -2   11.90    1.00
   2  10   2   11.60    0.80
   2  10   2   13.00    1.10
  -3 -10  -2    2.70    0.50
  -3 -10  -2    3.00    1.00
  -3 -10  -2    3.60    0.70
   3  10   2    3.00    0.60
   3  10   2    2.10    0.40
  -4 -10  -2    5.20    0.70
  -4 -10  -2    3.90    1.20
  -4 -10  -2    5.70    0.90
   4  10   2    6.90    1.10
  10 -11  -2    0.30    1.10
  10 -11  -2   -0.10    0.70
  10 -11  -2   -0.30    0.80
 -10  11   2    0.00    0.30
 -10  11   2    0.10    0.40
   9 -11  -2    2.30    0.80
   9 -11  -2    1.50    1.20
  -9  11   2    1.30    0.40
  -9  11   2    1.10    0.50
   8 -11  -2   11.20    1.20
   8 -11  -2   11.60    1.20
  -8  11   2    9.90    0.90
  -8  11   2   10.90    0.90
   7 -11  -2    3.70    1.20
   7 -11  -2    3.70    0.70
   7 -11  -2    2.80    0.70
  -7  11   2    3.20    0.50
  -7  11   2    5.00    0.60
   6 -11  -2    3.10    0.60
   6 -11  -2    3.00    0.70
   6 -11  -2    2.70    1.10
  -6  11   2    3.30    0.50
  -6  11   2    2.80    0.50
   5 -11  -2   18.50    1.60
   5 -11  -2   12.10    2.10
  -5  11   2   15.90    1.00
  -5  11   2   14.40    1.00
   4 -11  -2    0.10    0.70
   4 -11  -2    0.00    0.50
  -4  11   2    0.20    0.30
  -4  11   2    0.20    0.30
  -4  11   2    0.40    0.30
   3 -11  -2    0.60    0.50
   3 -11  -2    0.00    0.60
  -3  11   2    0.00    0.20
  -3  11   2    0.00    0.30
  -3  11   2   -0.30    0.20
   2 -11  -2   -0.20    0.60
   2 -11  -2   -0.20    0.40
  -2  11   2    0.00    0.20
  -2  11   2    0.20    0.30
   1 -11  -2    6.10    1.40
   1 -11  -2    5.70    0.90
  -1  11   2    5.50    0.60
  -1  11   2    5.10    0.60
   0 -11  -2    8.80    1.00
   0 -11  -2    7.70    1.50
   0  11   2    7.90    0.80
   0  11   2    7.40    0.70
  -1 -11  -2    2.80    0.70
  -1 -11  -2    2.60    1.00
   1  11   2    2.60    0.40
   1  11   2    3.10    0.60
  -2 -11  -2    0.30    0.60
  -2 -11  -2    0.00    0.50
   2  11   2    0.00    0.30
   2  11   2    0.30    0.30
   9 -12  -2    0.60    0.80
   9 -12  -2    0.50    1.00
   9 -12  -2    1.90    0.70
  -9  12   2    0.50    0.40
  -9  12   2    0.80    0.40
   8 -12  -2    1.40    0.70
   8 -12  -2    0.90    1.00
   8 -12  -2    1.10    0.70
  -8  12   2    0.40    0.40
  -8  12   2    0.90    0.40
   7 -12  -2    5.90    1.50
   7 -12  -2    7.60    1.10
   7 -12  -2    7.00    1.00
  -7  12   2    6.80    0.70
  -7  12   2    7.50    0.70
   6 -12  -2    1.50    0.60
   6 -12  -2    1.00    0.50
   6 -12  -2    1.20    1.00
  -6  12   2    0.50    0.30
  -6  12   2    2.20    0.40
   5 -12  -2    0.30    0.80
   5 -12  -2    0.60    0.50
  -5  12   2    0.70    0.40
  -5  12   2    0.90    0.30
  -5  12   2    0.80    0.40
   4 -12  -2    3.20    1.00
   4 -12  -2    4.20    0.70
  -4  12   2    2.90    0.60
  -4  12   2    2.90    0.40
  -4  12   2    3.60    0.50
   3 -12  -2    9.20    1.00
   3 -12  -2    7.90    1.60
  -3  12   2    7.50    0.70
  -3  12   2    8.70    0.80
   2 -12  -2   21.40    1.50
   2 -12  -2   19.90    2.30
  -2  12   2   19.20    1.20
  -2  12   2   19.60    1.30
   1 -12  -2    5.50    0.90
   1 -12  -2    5.20    1.30
  -1  12   2    5.80    0.60
  -1  12   2    5.80    0.70
   0 -12  -2    0.00    0.50
   0 -12  -2    0.60    0.70
   0  12   2    0.40    0.30
   0  12   2    0.30    0.40
  -1 -12  -2   -0.20    0.50
  -1 -12  -2    0.20    0.70
   1  12   2    0.10    0.30
   1  12   2    0.00    0.30
   8 -13  -2    0.40    0.70
   8 -13  -2    0.60    0.60
   8 -13  -2    0.70    1.10
  -8  13   2    0.70    0.40
  -8  13   2    1.40    0.40
   7 -13  -2    1.70    0.70
   7 -13  -2   -0.10    0.90
   7 -13  -2    0.90    0.60
  -7  13   2    1.10    0.40
  -7  13   2    0.90    0.40
   6 -13  -2   10.10    2.00
   6 -13  -2    9.50    1.10
   6 -13  -2    8.80    1.10
  -6  13   2    9.30    0.80
  -6  13   2    7.60    0.80
   5 -13  -2   13.50    2.10
   5 -13  -2   13.50    1.20
  -5  13   2   11.50    0.90
  -5  13   2   12.20    0.90
  -5  13   2   11.80    1.00
   4 -13  -2    0.50    0.80
  -4  13   2    0.50    0.40
  -4  13   2    0.70    0.30
   3 -13  -2    0.60    0.50
   3 -13  -2    0.30    0.70
  -3  13   2    0.60    0.40
  -3  13   2    0.50    0.30
   2 -13  -2   -0.30    0.70
   2 -13  -2   -0.20    0.50
  -2  13   2    0.00    0.30
  -2  13   2   -0.20    0.30
   1 -13  -2    0.40    0.80
   1 -13  -2    0.00    0.50
  -1  13   2    0.40    0.30
  -1  13   2    0.40    0.40
   0 -13  -2    3.90    1.30
   0 -13  -2    3.30    0.80
   0  13   2    4.00    0.60
   0  13   2    4.00    0.70
   6 -14  -2    0.40    0.50
   6 -14  -2    0.10    0.90
   6 -14  -2   -0.30    0.60
  -6  14   2    0.40    0.50
  -6  14   2    0.50    0.40
   5 -14  -2    0.70    0.60
   5 -14  -2    0.50    0.90
  -5  14   2    1.10    0.40
  -5  14   2    0.30    0.40
   4 -14  -2    1.90    1.10
   4 -14  -2    0.40    0.60
  -4  14   2    1.20    0.50
  -4  14   2    1.10    0.40
   3 -14  -2    1.30    0.90
   3 -14  -2    0.90    0.60
  -3  14   2    0.90    0.40
  -3  14   2    0.90    0.40
  -2  14  -3    0.40    0.40
  -2  14  -3   -0.30    0.30
   2 -14   3   -0.10    0.90
   2 -14   3   -0.50    0.50
  -3  14  -3   -0.60    0.30
  -3  14  -3    0.00    0.30
   3 -14   3   -0.30    0.50
   3 -14   3   -0.10    0.80
  -4  14  -3    1.40    0.50
  -4  14  -3    2.30    0.50
   4 -14   3    0.30    1.00
   4 -14   3    1.00    0.50
  -5  14  -3   -0.30    0.30
  -5  14  -3    0.20    0.40
   5 -14   3   -0.20    1.00
   5 -14   3    0.20    0.60
  -6  14  -3    0.40    0.40
   6 -14   3    0.90    1.10
   6 -14   3    1.20    0.70
   0  13  -3    2.90    0.60
   0  13  -3    4.20    0.70
   0 -13   3    2.40    1.20
   0 -13   3    4.10    0.70
  -1  13  -3    0.50    0.40
  -1  13  -3   -0.10    0.30
   1 -13   3    0.30    0.80
   1 -13   3    0.70    0.50
  -2  13  -3    0.40    0.30
  -2  13  -3    0.20    0.30
   2 -13   3    0.40    0.50
   2 -13   3    0.60    0.90
  -3  13  -3    3.10    0.50
  -3  13  -3    1.40    0.40
   3 -13   3    2.50    0.60
   3 -13   3    0.60    0.80
  -4  13  -3    4.90    0.70
  -4  13  -3    5.50    0.60
  -4  13  -3    6.10    0.70
   4 -13   3    6.30    0.90
   4 -13   3    4.50    1.30
  -5  13  -3    1.20    0.40
  -5  13  -3    1.30    0.40
  -5  13  -3    2.60    0.50
   5 -13   3    0.80    0.60
   5 -13   3    1.00    1.00
  -6  13  -3    1.70    0.40
  -6  13  -3    1.00    0.40
   6 -13   3    0.80    1.00
   6 -13   3    1.00    0.60
  -7  13  -3    0.60    0.40
  -7  13  -3    0.80    0.40
   7 -13   3    0.70    1.10
   7 -13   3    1.30    0.70
  -8  13  -3    0.10    0.40
  -8  13  -3   -0.50    0.40
   8 -13   3    0.70    0.70
   8 -13   3   -0.40    1.00
   2  12  -3    1.10    0.40
   2  12  -3    2.00    0.60
  -2 -12   3    1.50    1.00
  -2 -12   3    1.10    0.50
  -2 -12   3    0.70    0.50
   1  12  -3    3.70    0.50
   1  12  -3    3.80    0.70
  -1 -12   3    4.10    0.70
  -1 -12   3    3.60    1.20
  -1 -12   3    3.80    0.70
   0  12  -3    3.40    0.60
   0  12  -3    2.80    0.50
   0 -12   3    4.20    0.80
   0 -12   3    2.80    1.10
   0 -12   3    4.40    0.70
  -1  12  -3    0.40    0.30
  -1  12  -3    1.00    0.40
   1 -12   3    0.60    0.80
   1 -12   3    0.30    0.50
   1 -12   3    0.00    0.40
  -2  12  -3   12.80    1.00
  -2  12  -3   13.90    1.00
   2 -12   3   13.00    1.90
   2 -12   3   14.70    1.20
   2 -12   3   14.50    1.20
  -3  12  -3   -0.40    0.20
  -3  12  -3    0.60    0.40
  -3  12  -3    0.60    0.40
   3 -12   3    0.10    0.70
   3 -12   3    0.10    0.50
   3 -12   3    0.70    0.50
  -4  12  -3   17.90    1.20
  -4  12  -3   20.10    1.20
  -4  12  -3   16.90    1.20
   4 -12   3   17.20    2.20
   4 -12   3   19.00    1.60
   4 -12   3   21.40    1.50
  -5  12  -3    5.70    0.70
  -5  12  -3    5.70    0.70
  -5  12  -3    6.00    0.60
   5 -12   3    6.00    0.90
   5 -12   3    7.60    1.00
   5 -12   3    4.50    1.30
  -6  12  -3    0.50    0.40
  -6  12  -3    0.10    0.30
   6 -12   3    0.90    0.60
   6 -12   3   -0.20    0.80
  -7  12  -3    0.60    0.40
  -7  12  -3    0.40    0.40
   7 -12   3    0.60    0.70
   7 -12   3    0.40    1.00
  -8  12  -3    0.20    0.40
  -8  12  -3    0.90    0.40
   8 -12   3    0.10    1.00
   8 -12   3   -0.10    0.60
  -9  12  -3    0.00    0.40
  -9  12  -3    0.30    0.40
   9 -12   3    0.00    0.70
   9 -12   3   -0.10    1.00
   3  11  -3    3.70    0.60
   3  11  -3    3.90    0.70
  -3 -11   3    4.50    0.80
  -3 -11   3    2.40    1.10
  -3 -11   3    4.30    0.70
   2  11  -3   15.00    1.20
   2  11  -3   15.70    1.10
  -2 -11   3   14.90    2.00
  -2 -11   3   16.20    1.10
  -2 -11   3   15.70    1.30
   1  11  -3   22.40    1.50
   1  11  -3   20.90    1.30
  -1 -11   3   20.20    1.50
  -1 -11   3   22.90    1.40
  -1 -11   3   23.70    2.30
   0  11  -3    6.40    0.80
   0  11  -3    5.70    0.60
   0 -11   3    6.00    0.70
   0 -11   3    6.10    1.40
   0 -11   3    5.30    0.80
  -1  11  -3    7.50    0.80
  -1  11  -3    6.40    0.70
   1 -11   3    7.10    0.90
   1 -11   3    6.20    0.80
   1 -11   3    6.80    1.40
  -2  11  -3    8.10    0.70
  -2  11  -3    9.40    0.80
  -2  11  -3    9.40    0.80
   2 -11   3    9.80    1.00
   2 -11   3    8.10    0.90
   2 -11   3   10.70    1.60
  -3  11  -3   28.00    1.50
  -3  11  -3   27.80    1.60
  -3  11  -3   26.80    1.50
   3 -11   3   27.30    1.70
   3 -11   3   26.40    2.40
   3 -11   3   26.80    1.70
  -4  11  -3   14.70    1.00
  -4  11  -3   16.10    1.00
  -4  11  -3   15.10    1.00
   4 -11   3   15.10    1.20
   4 -11   3   14.70    2.00
   4 -11   3   14.50    1.30
  -5  11  -3    0.50    0.30
  -5  11  -3    1.40    0.40
  -5  11  -3    0.70    0.40
   5 -11   3    0.40    0.80
   5 -11   3    0.50    0.50
   5 -11   3    0.80    0.60
  -6  11  -3    0.10    0.30
  -6  11  -3    0.10    0.30
   6 -11   3    0.20    0.90
   6 -11   3    0.80    0.60
  -7  11  -3    4.10    0.60
  -7  11  -3    4.20    0.60
   7 -11   3    3.40    1.30
   7 -11   3    4.30    0.80
  -8  11  -3    5.00    0.70
  -8  11  -3    4.00    0.60
  -8  11  -3    4.60    0.70
   8 -11   3    2.40    1.30
   8 -11   3    3.80    0.80
  -9  11  -3    0.30    0.50
  -9  11  -3    0.90    0.40
  -9  11  -3    0.30    0.40
   9 -11   3    1.40    1.10
   9 -11   3   -0.20    0.60
   4  10  -3    1.60    0.50
   4  10  -3    0.90    0.40
  -4 -10   3    1.70    0.60
  -4 -10   3    1.20    0.90
  -4 -10   3    2.40    0.50
   3  10  -3    1.40    0.40
   3  10  -3    1.20    0.50
  -3 -10   3    1.90    0.40
  -3 -10   3    2.10    0.60
  -3 -10   3    2.20    1.00
   2  10  -3    4.80    0.60
   2  10  -3    6.50    0.80
  -2 -10   3    6.40    1.40
  -2 -10   3    6.60    0.70
  -2 -10   3    6.80    1.10
   1  10  -3    7.80    0.80
   1  10  -3    7.50    0.70
  -1 -10   3    8.60    0.80
  -1 -10   3    8.50    0.90
  -1 -10   3    7.40    1.40
   0  10  -3    0.30    0.40
   0  10  -3   -0.30    0.20
   0 -10   3    0.20    0.60
   0 -10   3    0.00    0.40
   0 -10   3   -0.20    0.30
  -1  10  -3   68.29    3.40
  -1  10  -3   66.89    3.20
   1 -10   3   68.59    3.50
   1 -10   3   70.49    3.40
   1 -10   3   71.29    4.30
  -2  10  -3   77.39    3.60
  -2  10  -3   72.69    3.60
  -2  10  -3   74.09    3.70
  -2  10  -3   71.59    3.60
  -2  10  -3   79.99    3.70
   2 -10   3   80.19    3.80
   2 -10   3   76.69    3.70
   2 -10   3   76.09    4.60
  -3  10  -3   86.89    4.00
  -3  10  -3   76.69    3.90
  -3  10  -3   85.99    4.00
  -3  10  -3   92.29    4.00
   3 -10   3   76.39    4.00
   3 -10   3   84.59    4.10
   3 -10   3   76.19    4.20
   3 -10   3   89.49    4.10
  -4  10  -3    2.00    0.40
  -4  10  -3    2.50    0.40
  -4  10  -3    1.50    0.30
  -4  10  -3    2.30    0.40
   4 -10   3    2.30    0.90
   4 -10   3    2.60    0.60
   4 -10   3    2.90    0.50
   4 -10   3    2.00    0.60
  -5  10  -3   39.10    2.00
  -5  10  -3   36.70    1.90
  -5  10  -3   38.30    2.00
   5 -10   3   36.90    2.10
   5 -10   3   36.70    3.00
   5 -10   3   38.50    2.10
  -6  10  -3   11.80    0.80
  -6  10  -3   11.10    0.80
  -6  10  -3   11.90    1.00
   6 -10   3    9.90    1.90
   6 -10   3    9.60    1.10
   6 -10   3    9.50    0.90
  -7  10  -3   18.90    1.20
  -7  10  -3   18.90    1.30
  -7  10  -3   18.90    1.20
   7 -10   3   19.90    1.50
   7 -10   3   13.40    2.20
  -8  10  -3   11.30    1.00
  -8  10  -3   10.50    0.90
  -8  10  -3   10.20    0.80
   8 -10   3   11.20    1.30
   8 -10   3    8.00    1.90
  -9  10  -3    0.60    0.50
  -9  10  -3    0.40    0.40
  -9  10  -3    0.10    0.50
   9 -10   3    0.70    1.00
   9 -10   3    0.30    0.70
 -10  10  -3   -0.10    0.50
 -10  10  -3    0.40    0.40
  10 -10   3    0.50    0.70
  10 -10   3   -0.30    1.00
   5   9  -3    1.20    0.80
   5   9  -3    0.00    0.40
  -5  -9   3    0.60    0.40
  -5  -9   3    0.20    0.50
   4   9  -3    3.90    0.60
   4   9  -3    3.40    0.70
  -4  -9   3    3.00    0.50
  -4  -9   3    3.60    0.70
   3   9  -3    3.60    0.60
   3   9  -3    4.70    0.80
  -3  -9   3    4.20    0.70
  -3  -9   3    3.10    1.00
  -3  -9   3    4.30    0.60
   2   9  -3   14.10    1.10
   2   9  -3   14.10    1.00
  -2  -9   3   13.30    1.00
  -2  -9   3   13.90    1.70
   1   9  -3   14.00    1.10
   1   9  -3   13.80    0.90
  -1  -9   3   14.80    1.60
  -1  -9   3   13.30    1.00
  -1  -9   3   13.30    1.10
   0   9  -3   16.70    1.10
   0   9  -3   13.60    0.90
   0   9  -3   14.20    0.80
   0   9  -3   14.90    1.00
   0   9  -3   13.80    0.80
   0  -9   3   15.60    1.00
   0  -9   3   15.70    1.20
   0  -9   3   14.40    1.50
  -1   9  -3   54.89    2.70
  -1   9  -3   45.80    2.50
  -1   9  -3   52.49    2.60
  -1   9  -3   55.79    2.60
  -1   9  -3   54.39    2.50
   1  -9   3   54.99    2.70
   1  -9   3   56.29    3.50
   1  -9   3   56.09    2.80
   1  -9   3   50.09    3.10
  -2   9  -3  114.19    5.40
  -2   9  -3  118.69    5.40
  -2   9  -3  106.79    5.30
  -2   9  -3  118.59    5.30
   2  -9   3  115.49    5.40
   2  -9   3  117.29    5.50
   2  -9   3  109.29    5.50
   2  -9   3  111.09    5.90
   2  -9   3  124.99    6.30
  -3   9  -3   26.40    2.20
  -3   9  -3   26.70    1.50
  -3   9  -3   30.60    1.60
  -3   9  -3   29.20    1.50
  -3   9  -3   31.70    1.50
   3  -9   3   27.90    1.50
   3  -9   3   28.60    1.70
   3  -9   3   29.70    1.70
   3  -9   3   31.00    2.40
   3  -9   3   30.10    1.70
  -4   9  -3    5.90    1.20
  -4   9  -3    6.50    0.60
  -4   9  -3    7.80    0.60
  -4   9  -3    5.80    0.60
  -4   9  -3    6.80    0.70
   4  -9   3    7.90    0.90
   4  -9   3    7.60    0.90
   4  -9   3    6.20    1.50
   4  -9   3    6.50    0.70
  -5   9  -3    4.30    0.60
  -5   9  -3    5.80    0.60
   5  -9   3    5.80    0.90
   5  -9   3    4.70    1.20
   5  -9   3    4.90    0.90
   5  -9   3    4.50    0.60
  -6   9  -3    9.40    0.90
  -6   9  -3    8.50    0.80
  -6   9  -3    9.10    0.70
   6  -9   3    7.90    1.80
   6  -9   3    9.70    1.10
  -7   9  -3   43.20    2.20
  -7   9  -3   42.30    2.10
  -7   9  -3   41.90    2.30
   7  -9   3   41.30    2.40
   7  -9   3   36.10    3.30
  -8   9  -3   14.00    1.10
  -8   9  -3   12.00    1.00
  -8   9  -3   13.40    0.90
   8  -9   3   14.10    1.30
   8  -9   3   10.10    2.00
  -9   9  -3    3.20    0.60
  -9   9  -3    4.70    0.70
  -9   9  -3    3.70    0.60
   9  -9   3    1.90    1.20
   9  -9   3    2.30    0.80
 -10   9  -3   -0.30    0.50
 -10   9  -3    0.50    0.40
  10  -9   3    1.00    1.10
  10  -9   3    0.10    1.30
   6   8  -3    4.40    0.80
   6   8  -3    2.40    1.00
  -6  -8   3    4.10    0.80
  -6  -8   3    4.60    0.70
   5   8  -3    5.80    1.30
   5   8  -3    6.90    0.70
   5   8  -3    7.80    1.00
  -5  -8   3    6.00    0.70
  -5  -8   3    7.40    1.00
   4   8  -3   23.80    1.30
   4   8  -3   21.40    2.00
   4   8  -3   22.30    1.50
  -4  -8   3   21.40    1.50
  -4  -8   3   22.30    1.30
   3   8  -3    1.80    0.40
   3   8  -3    3.90    0.70
  -3  -8   3    1.90    0.40
  -3  -8   3    1.60    0.50
   2   8  -3    8.30    0.90
   2   8  -3    9.50    0.70
  -2  -8   3    8.60    1.30
  -2  -8   3    7.30    1.00
  -2  -8   3    9.20    0.70
   1   8  -3    1.20    0.30
   1   8  -3    1.10    0.40
   1   8  -3    1.20    0.30
  -1  -8   3    1.20    0.40
  -1  -8   3    0.90    0.60
  -1  -8   3    1.20    0.50
  -1  -8   3    0.50    0.40
   0   8  -3   11.20    0.70
   0   8  -3    9.60    0.60
   0   8  -3   10.80    0.90
   0   8  -3   10.50    0.80
   0   8  -3    9.30    0.70
   0  -8   3   10.50    1.10
   0  -8   3    8.80    1.30
   0  -8   3    8.30    0.90
   0  -8   3    9.50    0.80
   0  -8   3   10.40    1.00
  -1   8  -3   32.60    1.60
  -1   8  -3   31.20    1.70
  -1   8  -3   34.80    1.80
  -1   8  -3   31.70    1.60
  -1   8  -3   33.90    1.60
   1  -8   3   30.50    2.10
   1  -8   3   30.70    1.80
   1  -8   3   33.00    2.40
   1  -8   3   32.30    1.70
   1  -8   3   31.70    1.80
  -2   8  -3   66.69    3.20
  -2   8  -3   63.39    3.20
  -2   8  -3   67.79    3.90
  -2   8  -3   69.29    3.20
  -2   8  -3   70.99    3.30
   2  -8   3   66.29    3.30
   2  -8   3   68.99    3.30
   2  -8   3   73.59    4.00
   2  -8   3   66.69    3.40
   2  -8   3   64.09    3.20
  -3   8  -3    1.10    0.30
  -3   8  -3    1.20    0.60
  -3   8  -3    0.90    0.30
  -3   8  -3    0.80    0.30
  -3   8  -3    1.40    0.30
   3  -8   3    1.10    0.40
   3  -8   3    1.10    0.50
   3  -8   3    0.90    0.30
   3  -8   3    0.80    0.20
   3  -8   3    1.50    0.80
  -4   8  -3    0.60    0.30
  -4   8  -3    0.50    0.20
  -4   8  -3    0.90    0.30
  -4   8  -3    0.00    0.50
  -4   8  -3    0.60    0.30
   4  -8   3    0.80    0.70
   4  -8   3    1.60    1.00
   4  -8   3    0.80    0.50
   4  -8   3    1.00    0.30
   4  -8   3    0.90    0.40
  -5   8  -3   12.40    0.80
  -5   8  -3    9.90    0.80
  -5   8  -3    8.50    1.40
  -5   8  -3   10.20    0.80
   5  -8   3   10.70    0.80
   5  -8   3   11.10    1.40
   5  -8   3   12.10    1.00
   5  -8   3   11.70    1.80
   5  -8   3   10.90    0.80
  -6   8  -3    8.00    0.80
  -6   8  -3   10.00    0.70
  -6   8  -3   10.20    1.00
  -6   8  -3    9.30    0.70
   6  -8   3    9.70    1.00
   6  -8   3    8.30    0.70
   6  -8   3    7.80    1.70
   6  -8   3    9.10    0.60
  -7   8  -3   50.89    2.50
  -7   8  -3   46.30    2.30
  -7   8  -3   44.50    2.40
   7  -8   3   46.50    2.60
   7  -8   3   42.40    3.30
  -8   8  -3    4.60    0.70
  -8   8  -3    2.70    0.60
  -8   8  -3    3.10    0.50
   8  -8   3    3.20    1.30
   8  -8   3    4.20    0.80
  -9   8  -3   12.10    1.00
  -9   8  -3   14.70    1.10
  -9   8  -3   11.40    0.90
   9  -8   3    8.50    2.00
   9  -8   3   13.50    1.30
 -10   8  -3    0.10    0.50
 -10   8  -3    0.20    0.40
  10  -8   3    0.90    1.10
  10  -8   3   -1.30    0.60
   7   7  -3    7.20    1.50
   7   7  -3    7.20    1.40
  -7  -7   3    8.40    0.80
  -7  -7   3    5.60    1.50
   6   7  -3   -0.40    0.60
   6   7  -3    0.10    0.50
  -6  -7   3   -0.20    0.40
  -6  -7   3   -0.30    0.30
   5   7  -3    1.20    0.50
   5   7  -3    0.80    0.70
   5   7  -3    1.10    0.30
  -5  -7   3    0.80    0.50
  -5  -7   3    0.80    0.40
   4   7  -3    0.10    0.40
   4   7  -3    0.70    0.30
   4   7  -3    0.40    0.60
  -4  -7   3    0.80    0.30
  -4  -7   3   -0.60    0.40
   3   7  -3   -0.10    0.40
   3   7  -3   -0.30    0.40
   3   7  -3    0.40    0.30
  -3  -7   3   -0.10    0.20
  -3  -7   3    0.20    0.30
  -3  -7   3    0.50    0.40
   2   7  -3   33.50    2.20
   2   7  -3   40.60    2.00
  -2  -7   3   37.30    2.50
  -2  -7   3   40.20    2.10
  -2  -7   3   40.80    2.00
  -2  -7   3   36.70    2.00
   1   7  -3   51.59    2.60
   1   7  -3   50.09    2.30
   1   7  -3   49.10    2.30
   1   7  -3   50.69    2.40
   1   7  -3   53.09    2.70
  -1  -7   3   48.20    2.80
  -1  -7   3   48.50    2.60
  -1  -7   3   42.10    2.40
  -1  -7   3   52.89    3.10
  -1  -7   3   52.59    2.40
  -1  -7   3   46.30    2.60
   0   7  -3    0.30    0.20
   0   7  -3   -0.10    0.20
   0   7  -3    0.00    0.30
   0   7  -3    0.20    0.20
   0   7  -3    0.10    0.20
   0   7  -3    0.30    0.30
   0  -7   3    0.40    0.40
   0  -7   3    0.00    0.30
   0  -7   3    0.10    0.40
   0  -7   3    0.10    0.30
   0  -7   3    0.00    0.30
   0  -7   3    0.20    0.20
  -1   7  -3   19.00    1.10
  -1   7  -3   18.00    1.00
  -1   7  -3   19.20    1.00
  -1   7  -3   18.70    1.00
  -1   7  -3   17.30    1.20
  -1   7  -3   17.50    1.10
   1  -7   3   17.30    1.20
   1  -7   3   17.70    1.20
   1  -7   3   20.70    1.60
   1  -7   3   18.30    1.10
   1  -7   3   19.60    1.40
   1  -7   3   18.30    1.10
  -2   7  -3   10.80    0.70
  -2   7  -3   11.30    0.80
  -2   7  -3   11.60    0.80
  -2   7  -3   10.60    1.20
  -2   7  -3   11.80    0.70
   2  -7   3   11.20    0.80
   2  -7   3   13.50    1.30
   2  -7   3   11.10    0.80
   2  -7   3   10.30    0.70
   2  -7   3   11.20    0.90
  -3   7  -3    1.90    0.30
  -3   7  -3    1.80    0.30
  -3   7  -3    1.90    0.60
  -3   7  -3    1.70    0.30
  -3   7  -3    1.50    0.40
  -3   7  -3    2.30    0.30
   3  -7   3    1.00    0.60
   3  -7   3    1.80    0.30
   3  -7   3    2.00    0.50
   3  -7   3    1.60    0.30
   3  -7   3    1.70    0.40
   3  -7   3    1.40    0.40
  -4   7  -3    1.90    0.30
  -4   7  -3    1.70    0.60
  -4   7  -3    2.30    0.40
  -4   7  -3    1.90    0.50
  -4   7  -3    1.90    0.30
  -4   7  -3    2.50    0.40
   4  -7   3    2.00    0.80
   4  -7   3    1.30    0.50
   4  -7   3    2.20    0.40
   4  -7   3    2.10    0.30
   4  -7   3    1.80    0.50
   4  -7   3    2.40    0.40
  -5   7  -3    0.10    0.30
  -5   7  -3    0.00    0.30
  -5   7  -3    0.30    0.50
  -5   7  -3    0.30    0.40
   5  -7   3    0.00    0.20
   5  -7   3   -0.10    0.20
   5  -7   3   -0.30    0.50
   5  -7   3    0.00    0.20
   5  -7   3    0.20    0.70
  -6   7  -3    2.30    0.40
  -6   7  -3    1.40    0.40
  -6   7  -3    1.20    0.40
  -6   7  -3    2.50    0.50
   6  -7   3    2.70    0.60
   6  -7   3    2.00    0.90
   6  -7   3    1.20    0.30
  -7   7  -3   12.70    0.80
  -7   7  -3   13.60    0.90
  -7   7  -3   14.30    1.00
   7  -7   3   12.60    1.80
   7  -7   3   12.40    0.90
   7  -7   3   11.90    1.20
  -8   7  -3    0.90    0.40
  -8   7  -3    0.90    0.40
  -8   7  -3    1.50    0.40
   8  -7   3    0.60    0.90
   8  -7   3   -0.30    0.60
  -9   7  -3    0.00    0.30
  -9   7  -3    0.40    0.40
   9  -7   3   -0.30    0.60
   9  -7   3    0.40    1.00
 -10   7  -3    0.20    0.40
  10  -7   3    0.80    1.10
  10  -7   3    0.10    0.60
   8   6  -3    4.80    0.80
   8   6  -3    2.90    1.20
  -8  -6   3    5.00    0.90
  -8  -6   3    6.70    0.80
   7   6  -3    4.60    0.80
   7   6  -3    4.30    1.10
  -7  -6   3    5.90    0.70
   6   6  -3   10.40    1.10
   6   6  -3    8.30    1.40
  -6  -6   3    8.60    0.80
  -6  -6   3   10.30    1.00
   5   6  -3    1.40    0.50
   5   6  -3    1.70    0.70
   5   6  -3    1.90    0.40
  -5  -6   3    1.70    0.40
  -5  -6   3    1.60    0.60
   4   6  -3   42.10    2.00
   4   6  -3   36.50    2.20
   4   6  -3   39.40    2.60
  -4  -6   3   40.10    2.00
  -4  -6   3   35.30    2.00
  -4  -6   3   40.40    2.20
   3   6  -3   62.69    3.50
   3   6  -3   64.69    3.20
   3   6  -3   63.89    2.90
  -3  -6   3   62.79    3.00
  -3  -6   3   52.39    2.90
  -3  -6   3   61.19    3.10
  -3  -6   3   60.89    3.50
   2   6  -3    7.10    0.60
   2   6  -3    7.30    0.60
   2   6  -3    6.90    0.50
   2   6  -3    8.10    1.00
   2   6  -3    6.20    0.70
   2   6  -3    7.20    0.50
   2   6  -3    6.80    0.80
  -2  -6   3    6.90    0.70
  -2  -6   3    6.40    0.70
  -2  -6   3    5.70    0.50
  -2  -6   3    7.10    1.00
  -2  -6   3    8.10    0.60
   1   6  -3    1.80    0.40
   1   6  -3    2.10    0.30
   1   6  -3    2.20    0.50
   1   6  -3    2.50    0.40
   1   6  -3    2.50    0.30
   1   6  -3    2.60    0.30
  -1  -6   3    2.80    0.40
  -1  -6   3    2.90    0.50
  -1  -6   3    1.60    0.50
  -1  -6   3    2.00    0.40
  -1  -6   3    1.70    0.50
  -1  -6   3    1.90    0.30
   0   6  -3  104.09    4.90
   0   6  -3  104.09    4.80
   0   6  -3  110.49    4.90
   0   6  -3  106.19    4.70
   0   6  -3   98.39    4.90
   0   6  -3  100.09    4.80
   0  -6   3  103.79    4.80
   0  -6   3  103.09    4.90
   0  -6   3   97.29    4.80
   0  -6   3  105.09    5.10
   0  -6   3  109.19    5.30
   0  -6   3  101.69    4.90
  -1   6  -3    8.70    0.60
  -1   6  -3    8.50    0.60
  -1   6  -3    7.80    0.60
  -1   6  -3    9.10    0.70
  -1   6  -3    9.10    0.70
   1  -6   3    8.30    0.70
   1  -6   3    8.40    0.70
   1  -6   3    7.80    0.60
   1  -6   3    8.90    1.00
   1  -6   3    9.10    0.70
  -2   6  -3  246.68   11.60
  -2   6  -3  244.28   11.10
  -2   6  -3  249.48   11.10
  -2   6  -3  233.18   11.10
  -2   6  -3  241.88   11.20
  -2   6  -3  248.88   11.10
   2  -6   3  240.98   11.10
   2  -6   3  245.98   11.10
   2  -6   3  239.98   11.10
   2  -6   3  246.18   11.10
   2  -6   3  272.37   11.70
   2  -6   3  242.98   11.10
  -3   6  -3   34.10    1.70
  -3   6  -3   32.60    1.80
  -3   6  -3   33.30    1.60
  -3   6  -3   35.40    2.30
  -3   6  -3   34.00    1.70
  -3   6  -3   33.50    1.80
   3  -6   3   32.40    1.70
   3  -6   3   34.40    1.70
   3  -6   3   33.40    1.70
   3  -6   3   35.20    1.80
   3  -6   3   35.00    1.80
   3  -6   3   37.00    2.30
  -4   6  -3   95.29    5.30
  -4   6  -3  105.99    4.70
  -4   6  -3  101.49    4.70
  -4   6  -3   97.69    4.70
  -4   6  -3   98.99    4.70
   4  -6   3  101.19    4.60
   4  -6   3  100.29    4.60
   4  -6   3  105.19    5.40
   4  -6   3   98.79    4.70
   4  -6   3  101.59    4.70
   4  -6   3  101.39    4.70
   4  -6   3   94.49    4.70
  -5   6  -3   13.30    1.00
  -5   6  -3   13.80    1.50
  -5   6  -3   14.90    0.90
  -5   6  -3   15.00    0.90
   5  -6   3   17.50    1.20
   5  -6   3   16.70    1.80
  -6   6  -3   34.00    1.70
  -6   6  -3   30.10    1.80
  -6   6  -3   34.40    1.80
   6  -6   3   34.30    1.90
   6  -6   3   31.30    1.70
   6  -6   3   31.90    2.60
  -7   6  -3    4.40    0.70
  -7   6  -3    3.70    0.50
  -7   6  -3    3.60    0.50
   7  -6   3    2.10    1.00
   7  -6   3    2.90    0.50
   7  -6   3    3.50    0.70
  -8   6  -3   65.09    3.20
  -8   6  -3   62.69    3.00
  -8   6  -3   63.19    3.10
   8  -6   3   56.29    4.10
   8  -6   3   64.19    3.30
  -9   6  -3    0.60    0.40
  -9   6  -3    0.60    0.40
   9  -6   3   -0.30    0.60
   9  -6   3    0.80    0.90
 -10   6  -3    1.20    0.40
 -10   6  -3    0.20    0.40
  10  -6   3    1.00    0.60
  10  -6   3    0.40    1.00
   8   5  -3    2.60    0.70
   8   5  -3    2.90    1.10
  -8  -5   3    1.60    0.50
  -8  -5   3    1.20    0.60
   7   5  -3    0.10    0.40
   7   5  -3    0.10    0.90
  -7  -5   3   -0.40    0.50
  -7  -5   3   -0.20    0.30
   6   5  -3    1.00    0.60
   6   5  -3   -0.60    0.50
  -6  -5   3    0.30    0.50
  -6  -5   3    0.10    0.30
  -6  -5   3    0.00    0.30
   5   5  -3    1.80    0.30
   5   5  -3    0.90    0.30
   5   5  -3    1.40    0.80
   5   5  -3    0.60    0.50
  -5  -5   3    1.80    0.50
  -5  -5   3    1.60    0.30
  -5  -5   3    1.20    0.30
  -5  -5   3    2.20    0.40
   4   5  -3    0.60    0.30
   4   5  -3    0.20    0.20
   4   5  -3    0.20    0.50
   4   5  -3    0.20    0.50
  -4  -5   3    0.20    0.30
  -4  -5   3    0.80    0.20
  -4  -5   3    0.50    0.40
  -4  -5   3    0.60    0.20
  -4  -5   3    0.00    0.50
   3   5  -3   10.70    0.70
   3   5  -3   12.10    1.20
   3   5  -3   12.60    0.80
   3   5  -3   11.10    0.90
   3   5  -3   12.10    1.00
   3   5  -3   12.20    0.70
  -3  -5   3   12.00    0.70
  -3  -5   3   10.30    0.70
  -3  -5   3   12.90    0.80
  -3  -5   3   10.00    1.10
  -3  -5   3   12.50    1.00
  -3  -5   3   12.50    1.20
   2   5  -3   94.89    4.50
   2   5  -3   94.29    4.30
   2   5  -3   91.69    4.40
   2   5  -3   94.09    4.40
   2   5  -3  100.19    4.60
   2   5  -3   96.99    4.80
  -2  -5   3   86.19    4.40
  -2  -5   3   96.79    4.40
  -2  -5   3   93.99    4.40
  -2  -5   3   93.89    4.50
  -2  -5   3   97.39    4.80
   1   5  -3   37.90    2.10
   1   5  -3   40.70    1.90
   1   5  -3   42.80    2.10
   1   5  -3   40.00    1.90
   1   5  -3   41.80    1.90
   1   5  -3   38.90    2.00
  -1  -5   3   38.00    2.10
  -1  -5   3   37.60    2.00
  -1  -5   3   41.60    2.20
  -1  -5   3   37.70    2.00
  -1  -5   3   39.90    1.90
   0   5  -3 1041.20   46.40
   0  -5   3 1036.50   46.80
   0  -5   3 1054.09   46.70
   0  -5   3 1038.80   46.60
  -1   5  -3  208.08    9.70
  -1   5  -3  200.68    9.30
  -1   5  -3  204.78    9.30
  -1   5  -3  204.38    9.40
  -1   5  -3  209.78    9.30
  -1   5  -3  214.98    9.40
   1  -5   3  203.28    9.40
   1  -5   3  203.38    9.40
   1  -5   3  217.98    9.70
   1  -5   3  199.78    9.30
   1  -5   3  206.68    9.40
  -2   5  -3  322.27   14.60
  -2   5  -3  315.67   14.70
  -2   5  -3  332.47   14.60
  -2   5  -3  331.07   14.60
  -2   5  -3  325.57   15.00
  -2   5  -3  291.57   14.60
   2  -5   3  330.17   14.70
   2  -5   3  329.47   14.70
   2  -5   3  333.67   14.70
   2  -5   3  337.77   15.10
   2  -5   3  322.17   14.60
   2  -5   3  341.47   14.70
  -3   5  -3  617.04   28.70
  -3   5  -3  590.34   28.30
  -3   5  -3  647.34   28.30
  -3   5  -3  641.54   28.20
  -3   5  -3  647.24   28.30
  -3   5  -3  610.64   28.30
   3  -5   3  630.24   28.30
   3  -5   3  642.24   28.30
   3  -5   3  611.04   28.30
   3  -5   3  627.24   28.30
   3  -5   3  625.24   28.20
   3  -5   3  701.63   28.90
  -4   5  -3   22.20    1.20
  -4   5  -3   22.00    1.10
  -4   5  -3   19.90    1.20
  -4   5  -3   21.20    1.20
  -4   5  -3   20.80    1.70
   4  -5   3   22.40    1.30
   4  -5   3   22.20    1.90
   4  -5   3   20.20    1.20
   4  -5   3   21.40    1.10
   4  -5   3   21.80    1.30
  -5   5  -3   88.69    4.20
  -5   5  -3   86.99    4.20
  -5   5  -3   92.59    4.10
  -5   5  -3   80.59    4.20
  -5   5  -3   91.29    4.10
  -5   5  -3   78.19    4.70
   5  -5   3   84.29    4.10
   5  -5   3   94.39    4.90
   5  -5   3   87.49    4.10
   5  -5   3   93.09    4.20
  -6   5  -3   61.79    2.90
  -6   5  -3   65.59    3.10
  -6   5  -3   61.69    3.00
  -6   5  -3   60.09    3.10
   6  -5   3   65.09    3.20
   6  -5   3   61.29    3.00
   6  -5   3   56.19    3.80
  -7   5  -3   74.49    3.60
  -7   5  -3   78.49    3.80
  -7   5  -3   79.69    3.70
   7  -5   3   83.59    3.90
   7  -5   3   72.19    4.60
   7  -5   3   76.19    3.70
  -8   5  -3    8.00    0.90
  -8   5  -3    8.20    0.70
  -8   5  -3    6.40    0.50
   8  -5   3    7.50    1.00
   8  -5   3    6.70    1.60
  -9   5  -3    7.00    0.70
  -9   5  -3    8.90    0.90
   9  -5   3    7.10    1.10
   9  -5   3    5.40    1.40
 -10   5  -3    0.10    0.40
 -10   5  -3   -0.10    0.40
  10  -5   3    0.20    0.90
  10  -5   3   -0.30    0.50
   9   4  -3    0.10    0.50
   9   4  -3    0.80    0.90
  -9  -4   3    0.20    0.40
  -9  -4   3   -0.10    0.50
   8   4  -3    0.80    0.60
   8   4  -3    0.40    0.80
  -8  -4   3    0.60    0.50
  -8  -4   3    0.70    0.40
   7   4  -3    0.80    0.80
   7   4  -3    0.60    0.50
  -7  -4   3    0.80    0.40
  -7  -4   3    1.00    0.40
  -7  -4   3    1.70    0.70
   6   4  -3   64.69    2.90
   6   4  -3   56.79    2.70
   6   4  -3   52.19    3.00
   6   4  -3   50.59    3.50
  -6  -4   3   58.79    2.80
  -6  -4   3   58.99    3.00
   5   4  -3    0.90    0.30
   5   4  -3    1.30    0.30
   5   4  -3    2.60    0.80
   5   4  -3    1.60    0.60
  -5  -4   3    1.50    0.30
  -5  -4   3    1.20    0.30
  -5  -4   3    1.90    0.50
  -5  -4   3    1.40    0.40
   4   4  -3   11.30    1.00
   4   4  -3   13.70    1.10
   4   4  -3   15.40    0.80
   4   4  -3   14.60    0.80
   4   4  -3   14.30    1.40
  -4  -4   3   14.50    0.80
  -4  -4   3   11.90    0.80
  -4  -4   3   14.60    1.60
  -4  -4   3   14.60    0.90
  -4  -4   3   15.20    1.10
   3   4  -3  123.09    5.80
   3   4  -3  122.19    5.50
   3   4  -3  107.89    5.70
   3   4  -3  117.29    5.80
   3   4  -3  127.29    6.10
   3   4  -3  130.89    5.60
  -3  -4   3  125.39    5.60
  -3  -4   3  133.59    6.10
  -3  -4   3  114.09    5.60
  -3  -4   3  118.49    5.80
  -3  -4   3  126.89    5.80
  -3  -4   3  124.39    5.60
   2   4  -3   25.60    1.60
   2   4  -3   24.40    1.40
   2   4  -3   24.80    1.20
   2   4  -3   26.90    1.50
   2   4  -3   23.30    1.30
   2   4  -3   25.00    1.30
  -2  -4   3   25.30    1.30
  -2  -4   3   27.30    1.60
  -2  -4   3   24.50    1.40
  -2  -4   3   25.20    1.20
  -2  -4   3   24.10    1.40
  -2  -4   3   24.00    1.30
   1   4  -3    3.20    0.40
   1   4  -3    2.70    0.30
   1   4  -3    3.60    0.60
   1   4  -3    3.10    0.30
   1   4  -3    3.10    0.50
  -1  -4   3    3.30    0.30
  -1  -4   3    3.20    0.50
  -1  -4   3    3.60    0.50
  -1  -4   3    3.30    0.30
  -1  -4   3    2.90    0.50
  -1  -4   3    3.30    0.50
   0   4  -3  341.07   16.30
   0   4  -3  361.36   16.30
   0   4  -3  377.86   16.30
   0   4  -3  361.36   16.20
   0   4  -3  363.26   16.30
   0   4  -3  359.06   16.40
   0  -4   3  357.96   16.30
   0  -4   3  369.56   16.50
   0  -4   3  360.76   16.40
   0  -4   3  379.86   16.40
   0  -4   3  362.06   16.30
   0  -4   3  366.46   16.30
  -1   4  -3  227.48   10.60
  -1   4  -3  236.38   10.80
  -1   4  -3  229.98   10.50
  -1   4  -3  238.38   10.50
  -1   4  -3  234.18   10.60
  -1   4  -3  238.38   10.50
   1  -4   3  224.98   10.50
   1  -4   3  229.78   10.60
   1  -4   3  226.68   10.60
   1  -4   3  253.97   10.80
   1  -4   3  236.18   10.60
  -2   4  -3 1973.60  119.99
  -2   4  -3 1916.71  138.99
  -2   4  -3 1917.71   86.09
   2  -4   3 1875.81  134.29
   2  -4   3 1912.41   86.19
   2  -4   3 1931.31  116.29
  -3   4  -3  356.06   16.20
  -3   4  -3  330.07   15.80
  -3   4  -3  348.97   15.70
  -3   4  -3  345.07   15.80
  -3   4  -3  359.06   15.80
   3  -4   3  340.67   15.80
   3  -4   3  382.16   16.30
   3  -4   3  361.56   15.80
   3  -4   3  337.67   15.70
  -4   4  -3  100.69    4.60
  -4   4  -3   98.89    4.60
  -4   4  -3  103.39    4.70
  -4   4  -3  101.19    4.70
  -4   4  -3  107.19    5.30
   4  -4   3  100.19    4.60
   4  -4   3   97.69    4.60
   4  -4   3   88.49    4.70
   4  -4   3  104.19    5.20
  -5   4  -3    3.50    0.60
  -5   4  -3    4.40    0.70
  -5   4  -3    3.10    0.80
  -5   4  -3    3.80    0.40
  -5   4  -3    2.80    0.40
   5  -4   3    2.30    0.80
   5  -4   3    2.90    0.40
   5  -4   3    3.60    0.40
   5  -4   3    3.50    0.60
  -6   4  -3   47.90    2.30
  -6   4  -3   45.40    2.20
  -6   4  -3   47.90    2.40
   6  -4   3   47.70    2.30
   6  -4   3   44.90    2.20
   6  -4   3   44.20    3.10
   6  -4   3   49.70    2.50
  -7   4  -3  152.98    7.00
  -7   4  -3  162.58    7.20
  -7   4  -3  161.38    7.10
  -7   4  -3  148.79    6.90
   7  -4   3  165.48    7.20
   7  -4   3  150.58    7.90
   7  -4   3  137.49    6.90
   7  -4   3  148.49    7.00
  -8   4  -3   41.90    2.10
  -8   4  -3   43.10    2.20
   8  -4   3   35.90    3.00
   8  -4   3   36.30    2.00
   8  -4   3   45.80    2.40
  -9   4  -3    4.40    0.70
  -9   4  -3    2.80    0.50
   9  -4   3    3.40    0.70
   9  -4   3    2.40    1.10
 -10   4  -3    0.80    0.50
 -10   4  -3    0.40    0.40
  10  -4   3   -0.30    0.80
  10  -4   3    0.00    0.60
   9   3  -3    1.40    0.90
   9   3  -3    0.80    0.60
  -9  -3   3    0.90    0.40
  -9  -3   3    2.20    0.70
   8   3  -3    1.80    0.90
   8   3  -3    3.10    0.70
  -8  -3   3    0.80    0.40
  -8  -3   3    2.30    0.50
  -8  -3   3    1.80    0.60
   7   3  -3   10.50    0.70
   7   3  -3    9.40    1.60
   7   3  -3   12.10    1.10
  -7  -3   3   11.20    0.90
  -7  -3   3    9.60    0.80
   6   3  -3   11.40    1.10
   6   3  -3   10.70    0.70
   6   3  -3   11.70    1.50
   6   3  -3   11.90    0.70
  -6  -3   3   12.40    1.10
  -6  -3   3   12.10    0.90
  -6  -3   3   11.30    0.80
   5   3  -3   26.50    1.70
   5   3  -3   28.00    1.30
   5   3  -3   25.70    1.30
   5   3  -3   27.60    2.00
  -5  -3   3   24.60    2.60
  -5  -3   3   21.50    1.40
  -5  -3   3   23.10    1.30
  -5  -3   3   27.20    1.60
  -5  -3   3   26.50    1.40
  -5  -3   3   25.90    1.30
   4   3  -3  123.19    5.90
   4   3  -3  127.29    6.10
   4   3  -3  131.39    5.90
   4   3  -3  128.99    5.80
   4   3  -3  127.09    6.10
   4   3  -3  137.69    6.50
  -4  -3   3  131.29    6.40
  -4  -3   3  136.09    5.90
  -4  -3   3  128.49    6.00
  -4  -3   3  130.29    5.90
  -4  -3   3  118.49    5.90
  -4  -3   3  122.39    6.10
   3   3  -3    3.40    0.30
   3   3  -3    3.70    0.70
   3   3  -3    3.10    0.50
   3   3  -3    3.00    0.60
   3   3  -3    3.20    0.40
   3   3  -3    3.00    0.40
  -3  -3   3    3.80    0.40
  -3  -3   3    3.10    0.30
  -3  -3   3    3.80    0.40
  -3  -3   3    3.60    0.80
  -3  -3   3    3.00    0.50
  -3  -3   3    3.50    0.50
   2   3  -3  232.98   10.70
   2   3  -3  242.48   10.90
   2   3  -3  243.58   10.70
   2   3  -3  242.28   10.60
   2   3  -3  232.78   10.80
  -2  -3   3  234.28   10.70
  -2  -3   3  227.48   10.80
  -2  -3   3  231.28   10.70
  -2  -3   3  240.68   10.60
  -2  -3   3  226.88   10.70
  -2  -3   3  256.67   11.00
   1   3  -3  282.57   13.00
   1   3  -3  292.57   13.10
   1   3  -3  283.37   13.10
   1   3  -3  310.17   13.20
   1   3  -3  276.17   13.10
   1   3  -3  296.37   13.20
  -1  -3   3  303.87   13.20
  -1  -3   3  287.27   13.00
  -1  -3   3  295.77   13.10
  -1  -3   3  297.07   13.20
  -1  -3   3  281.47   13.20
   0   3  -3  190.18    8.80
   0   3  -3  205.78    8.80
   0   3  -3  192.88    8.70
   0   3  -3  197.08    8.70
   0  -3   3  191.68    8.80
   0  -3   3  197.58    8.80
   0  -3   3  196.48    8.80
   0  -3   3  190.48    8.70
   0  -3   3  178.68    9.00
   0  -3   3  202.58    8.80
  -1   3  -3 1342.27   82.59
  -1   3  -3 1259.67   57.49
  -1   3  -3 1312.27   98.79
   1  -3   3 1275.87   57.59
   1  -3   3 1239.58   79.59
  -2   3  -3  133.99    6.20
  -2   3  -3  137.09    6.20
  -2   3  -3  124.59    6.20
  -2   3  -3  141.59    6.50
  -2   3  -3  137.59    6.20
   2  -3   3  132.79    6.20
   2  -3   3  136.69    6.20
   2  -3   3  148.29    6.50
   2  -3   3  134.29    6.20
   2  -3   3  132.09    6.20
  -3   3  -3  132.19    6.60
  -3   3  -3  141.59    6.60
  -3   3  -3  149.19    6.60
  -3   3  -3  146.79    7.00
  -3   3  -3  141.69    6.70
   3  -3   3  140.29    6.60
   3  -3   3  140.39    6.60
   3  -3   3  150.58    6.70
   3  -3   3  165.08    7.10
   3  -3   3  145.49    6.70
  -4   3  -3  155.08    7.20
  -4   3  -3  148.99    7.20
  -4   3  -3  156.08    7.20
  -4   3  -3  159.18    7.10
  -4   3  -3  159.98    7.70
  -4   3  -3  152.58    7.10
   4  -3   3  164.38    7.70
   4  -3   3  152.28    7.10
   4  -3   3  159.88    7.20
   4  -3   3  157.98    7.10
  -5   3  -3  157.78    7.40
  -5   3  -3  167.58    7.40
  -5   3  -3  152.28    7.40
  -5   3  -3  161.18    7.50
  -5   3  -3  159.78    8.10
  -5   3  -3  163.78    7.30
  -5   3  -3  162.88    7.30
   5  -3   3  150.48    7.20
   5  -3   3  165.88    8.00
   5  -3   3  164.68    7.50
   5  -3   3  164.98    7.40
   5  -3   3  162.98    7.30
  -6   3  -3   69.39    3.20
  -6   3  -3   69.99    3.30
  -6   3  -3   69.89    3.30
  -6   3  -3   69.59    3.40
   6  -3   3   69.79    3.20
   6  -3   3   67.29    3.70
   6  -3   3   65.89    4.00
   6  -3   3   69.69    3.20
  -7   3  -3    2.20    0.40
  -7   3  -3    1.20    0.20
  -7   3  -3    1.30    0.40
   7  -3   3    1.70    0.40
   7  -3   3    1.20    0.20
   7  -3   3    1.50    0.60
   7  -3   3    1.60    0.90
  -8   3  -3   62.79    3.00
  -8   3  -3   58.49    2.90
   8  -3   3   53.19    3.80
   8  -3   3   59.69    3.10
   8  -3   3   56.49    2.90
  -9   3  -3    1.30    0.40
  -9   3  -3    0.70    0.50
   9  -3   3    1.00    0.60
   9  -3   3    1.60    0.90
 -10   3  -3    2.10    0.60
 -10   3  -3    1.50    0.50
  10  -3   3    0.90    0.70
  10  -3   3    0.10    0.90
  10   2  -3   -0.10    0.80
  10   2  -3    1.00    0.60
 -10  -2   3    0.70    0.40
 -10  -2   3    0.30    0.60
   9   2  -3    2.70    1.10
   9   2  -3    4.20    0.90
  -9  -2   3    4.50    0.70
  -9  -2   3    5.10    0.90
  -9  -2   3    2.80    0.60
   8   2  -3   -0.40    0.40
   8   2  -3    0.40    0.70
  -8  -2   3    0.10    0.40
  -8  -2   3   -0.30    0.40
  -8  -2   3    0.00    0.40
   7   2  -3  102.29    4.30
   7   2  -3   97.69    4.70
   7   2  -3   82.49    4.30
  -7  -2   3   89.89    4.40
  -7  -2   3   89.49    4.30
   6   2  -3    6.70    0.50
   6   2  -3    7.60    1.00
   6   2  -3    6.20    0.50
   6   2  -3    6.50    0.50
   6   2  -3    5.40    1.10
  -6  -2   3    7.20    0.60
  -6  -2   3    5.60    0.80
  -6  -2   3    6.70    0.70
  -6  -2   3    7.30    0.70
   5   2  -3   36.40    2.10
   5   2  -3   36.80    1.80
   5   2  -3   37.80    1.80
   5   2  -3   36.60    2.50
   5   2  -3   37.10    1.80
   5   2  -3   36.90    1.90
  -5  -2   3   37.90    2.00
  -5  -2   3   34.70    1.90
  -5  -2   3   36.90    2.10
  -5  -2   3   37.00    1.90
  -5  -2   3   39.90    2.50
  -5  -2   3   39.10    1.90
   4   2  -3  136.39    6.40
   4   2  -3  133.29    6.30
   4   2  -3  134.99    6.70
   4   2  -3  134.39    6.20
   4   2  -3  140.29    6.20
  -4  -2   3  137.39    6.30
  -4  -2   3  123.79    6.40
  -4  -2   3  142.89    6.30
  -4  -2   3  146.59    6.80
  -4  -2   3  130.39    6.30
  -4  -2   3  142.69    6.20
  -4  -2   3  133.99    6.40
   3   2  -3  141.59    6.40
   3   2  -3  153.08    6.80
   3   2  -3  144.59    6.60
   3   2  -3  132.49    6.50
   3   2  -3  145.79    6.50
   3   2  -3  139.69    6.40
  -3  -2   3  141.79    6.50
  -3  -2   3  137.39    6.60
  -3  -2   3  149.39    6.40
  -3  -2   3  151.68    6.80
  -3  -2   3  126.19    6.40
  -3  -2   3  134.79    6.40
   2   2  -3   22.40    1.20
   2   2  -3   21.90    1.10
   2   2  -3   21.10    1.10
   2   2  -3   24.10    1.30
   2   2  -3   23.20    1.40
   2   2  -3   21.80    1.10
  -2  -2   3   22.10    1.30
  -2  -2   3   22.30    1.20
  -2  -2   3   22.40    1.10
  -2  -2   3   22.60    1.40
  -2  -2   3   20.40    1.10
  -2  -2   3   23.70    1.10
   1   2  -3  194.68    8.80
   1   2  -3  196.88    8.90
   1   2  -3  186.38    8.80
   1   2  -3  194.18    8.80
   1   2  -3  204.28    8.90
   1   2  -3  202.48    8.90
  -1  -2   3  209.38    8.90
  -1  -2   3  197.08    8.90
  -1  -2   3  184.38    8.80
  -1  -2   3  191.38    8.80
  -1  -2   3  206.68    8.80
  -1  -2   3  189.88    8.80
   0   2  -3   36.20    1.80
   0   2  -3   37.30    1.80
   0   2  -3   37.10    1.80
   0   2  -3   39.00    1.80
   0  -2   3   36.90    1.80
   0  -2   3   40.50    1.80
   0  -2   3   38.80    1.80
   0  -2   3   36.30    1.80
   0  -2   3   35.60    1.80
  -1   2  -3 1751.32   78.99
  -1   2  -3 1769.92   98.69
  -1   2  -3 1831.82  112.89
   1  -2   3 1786.42   78.99
   1  -2   3 1697.33   95.79
  -2   2  -3    2.10    0.40
  -2   2  -3    2.10    0.30
  -2   2  -3    2.80    0.40
  -2   2  -3    1.70    0.50
  -2   2  -3    1.70    0.30
   2  -2   3    2.00    0.50
   2  -2   3    1.90    0.30
   2  -2   3    1.90    0.40
   2  -2   3    2.00    0.30
   2  -2   3    2.00    0.30
  -3   2  -3  317.47   14.90
  -3   2  -3  329.17   15.00
  -3   2  -3  331.77   15.00
  -3   2  -3  349.07   15.40
  -3   2  -3  329.37   15.00
   3  -2   3  328.07   14.90
   3  -2   3  327.17   15.00
   3  -2   3  328.27   15.00
   3  -2   3  361.46   15.40
  -4   2  -3  116.79    5.00
  -4   2  -3  109.99    5.20
  -4   2  -3  115.79    5.70
  -4   2  -3  104.69    5.20
  -4   2  -3  107.99    5.00
  -4   2  -3  108.79    5.20
  -4   2  -3  112.19    5.10
   4  -2   3  107.69    5.00
   4  -2   3  108.49    5.00
   4  -2   3  111.19    5.10
   4  -2   3  116.39    5.70
   4  -2   3  108.09    5.20
  -5   2  -3   -0.10    0.30
  -5   2  -3    0.00    0.10
  -5   2  -3    0.40    0.20
  -5   2  -3    0.30    0.50
  -5   2  -3    0.00    0.30
  -5   2  -3    0.00    0.40
  -5   2  -3   -0.20    0.20
   5  -2   3    0.10    0.10
   5  -2   3   -0.20    0.40
   5  -2   3    0.10    0.20
   5  -2   3    0.10    0.60
   5  -2   3    0.20    0.20
  -6   2  -3    6.90    0.60
  -6   2  -3    7.10    0.60
  -6   2  -3    7.60    0.70
   6  -2   3    8.50    1.10
   6  -2   3    4.40    1.10
   6  -2   3    7.80    0.60
  -7   2  -3    0.10    0.40
  -7   2  -3    0.00    0.30
  -7   2  -3    0.10    0.30
   7  -2   3   -0.60    0.30
   7  -2   3    0.20    0.70
   7  -2   3   -0.10    0.50
  -8   2  -3    4.20    0.60
  -8   2  -3    4.10    0.70
   8  -2   3    3.10    0.50
   8  -2   3    3.90    0.70
   8  -2   3    3.60    1.10
  -9   2  -3    0.10    0.30
  -9   2  -3   -0.10    0.40
   9  -2   3    0.80    0.80
   9  -2   3   -0.10    0.50
 -10   2  -3    8.20    0.90
 -10   2  -3    7.10    0.80
  10  -2   3    5.30    1.30
  10  -2   3   10.60    1.20
  10   1  -3    2.60    1.10
  10   1  -3    2.90    0.80
 -10  -1   3    0.80    0.50
 -10  -1   3    1.80    0.80
 -10  -1   3    1.70    0.50
   9   1  -3   -0.10    0.60
   9   1  -3    0.30    0.50
  -9  -1   3   -0.30    0.50
  -9  -1   3    0.20    0.40
  -9  -1   3    0.20    0.40
   8   1  -3   40.90    2.50
  -8  -1   3   40.70    2.40
  -8  -1   3   45.00    2.20
  -8  -1   3   38.40    2.10
   7   1  -3    0.30    0.20
   7   1  -3    0.30    0.20
   7   1  -3    0.20    0.30
   7   1  -3    0.60    0.70
   7   1  -3   -0.50    0.50
  -7  -1   3    0.20    0.40
  -7  -1   3    0.30    0.40
  -7  -1   3    0.20    0.30
  -7  -1   3    0.70    0.40
   6   1  -3   58.69    2.90
   6   1  -3   61.89    3.20
   6   1  -3   60.09    2.90
   6   1  -3   62.89    3.70
   6   1  -3   62.59    2.90
  -6  -1   3   62.69    3.00
  -6  -1   3   65.39    3.10
  -6  -1   3   64.79    3.00
  -6  -1   3   58.49    3.00
  -6  -1   3   60.59    3.80
   5   1  -3  106.99    4.90
   5   1  -3  104.89    5.20
   5   1  -3  109.49    5.60
   5   1  -3  108.19    4.90
   5   1  -3  104.69    5.00
   5   1  -3  106.09    4.90
  -5  -1   3  100.59    5.20
  -5  -1   3  113.79    5.00
  -5  -1   3  112.29    5.60
  -5  -1   3  104.19    5.00
  -5  -1   3  110.79    5.10
   4   1  -3   21.00    1.20
   4   1  -3   21.90    1.10
   4   1  -3   20.50    1.40
   4   1  -3   21.90    1.10
   4   1  -3   21.50    1.10
   4   1  -3   23.60    1.70
  -4  -1   3   22.90    1.70
  -4  -1   3   20.80    1.30
  -4  -1   3   22.50    1.10
  -4  -1   3   23.60    1.20
  -4  -1   3   20.50    1.20
  -4  -1   3   20.30    1.10
   3   1  -3   55.79    2.60
   3   1  -3   57.99    2.70
   3   1  -3   56.39    3.00
   3   1  -3   55.89    2.60
   3   1  -3   54.09    2.80
   3   1  -3   55.29    2.60
  -3  -1   3   52.09    2.60
  -3  -1   3   57.89    2.60
  -3  -1   3   56.09    2.60
  -3  -1   3   57.39    3.00
  -3  -1   3   53.29    2.80
   2   1  -3   51.59    2.40
   2   1  -3   52.39    2.40
   2   1  -3   54.79    2.60
   2   1  -3   49.90    2.40
   2   1  -3   56.39    2.60
  -2  -1   3   48.20    2.40
  -2  -1   3   58.29    2.70
  -2  -1   3   48.70    2.40
  -2  -1   3   49.50    2.40
  -2  -1   3   50.89    2.50
  -2  -1   3   51.19    2.40
   1   1  -3  191.28    8.70
   1   1  -3  184.58    8.70
   1   1  -3  205.18    8.80
   1   1  -3  216.78    8.70
   1   1  -3  182.88    8.70
   1   1  -3  186.98    8.70
  -1  -1   3  179.78    8.70
  -1  -1   3  193.08    8.70
  -1  -1   3  181.98    8.70
  -1  -1   3  207.48    8.70
  -1  -1   3  193.18    8.60
  -1  -1   3  193.88    8.80
   0   1  -3  220.88   10.00
   0   1  -3  228.98   10.00
   0   1  -3  237.58   10.00
   0   1  -3  220.18   10.00
   0   1  -3  216.78   10.00
   0  -1   3  219.38   10.00
   0  -1   3  224.98   10.00
   0  -1   3  218.68    9.90
   0  -1   3  211.18   10.00
  -1   1  -3  109.89    5.10
  -1   1  -3  117.49    5.10
  -1   1  -3  110.09    5.10
  -1   1  -3  123.69    5.10
  -1   1  -3  110.19    5.10
  -1   1  -3  109.59    5.10
  -1   1  -3  113.79    5.10
   1  -1   3  108.39    5.20
   1  -1   3  103.99    5.10
   1  -1   3  110.89    5.10
   1  -1   3  119.29    5.20
  -2   1  -3   58.09    2.70
  -2   1  -3   60.59    2.70
  -2   1  -3   55.69    2.60
  -2   1  -3   57.29    2.70
  -2   1  -3   52.39    2.60
  -2   1  -3   60.19    2.90
   2  -1   3   55.29    2.70
   2  -1   3   56.09    2.70
   2  -1   3   61.89    3.00
   2  -1   3   55.69    2.70
   2  -1   3   55.79    2.60
   2  -1   3   55.09    2.60
  -3   1  -3   34.60    1.70
  -3   1  -3   33.80    1.80
  -3   1  -3   33.80    1.70
  -3   1  -3   39.10    2.20
  -3   1  -3   34.90    1.80
  -3   1  -3   33.90    1.80
   3  -1   3   35.00    1.60
   3  -1   3   35.10    1.70
   3  -1   3   36.00    1.80
   3  -1   3   35.80    1.70
  -4   1  -3   14.70    0.90
  -4   1  -3   16.20    1.40
  -4   1  -3   15.90    1.00
  -4   1  -3   15.80    0.80
  -4   1  -3   15.40    0.90
  -4   1  -3   16.30    0.80
  -4   1  -3   14.40    1.00
  -4   1  -3   15.40    1.00
   4  -1   3   15.80    0.90
   4  -1   3   15.40    1.40
   4  -1   3   16.00    0.90
   4  -1   3   15.40    1.10
  -5   1  -3   18.30    1.10
  -5   1  -3   20.30    1.10
  -5   1  -3   18.40    1.20
  -5   1  -3   19.00    1.70
  -5   1  -3   18.50    1.20
  -5   1  -3   19.20    1.20
   5  -1   3   20.20    1.30
   5  -1   3   18.60    1.10
   5  -1   3   19.00    1.10
   5  -1   3   20.00    1.80
  -6   1  -3    2.00    0.50
  -6   1  -3    1.70    0.40
  -6   1  -3    2.10    0.40
   6  -1   3    1.50    0.30
   6  -1   3    1.70    0.40
   6  -1   3    1.30    0.50
   6  -1   3    1.60    0.80
  -7   1  -3   34.70    2.10
  -7   1  -3   31.50    2.00
  -7   1  -3   42.30    2.10
   7  -1   3   44.20    2.20
   7  -1   3   37.90    2.80
   7  -1   3   41.90    2.00
  -8   1  -3    1.60    0.40
  -8   1  -3    1.90    0.50
   8  -1   3    1.40    0.80
   8  -1   3    1.90    0.60
   8  -1   3    0.70    0.40
  -9   1  -3    0.30    0.40
  -9   1  -3    0.20    0.40
   9  -1   3    0.70    0.90
   9  -1   3    1.20    0.60
 -10   1  -3    0.40    0.40
 -10   1  -3   -0.30    0.40
  10  -1   3    1.10    0.90
  10   0  -3    1.30    0.90
  10   0  -3    1.20    0.60
 -10   0   3    0.90    0.50
 -10   0   3    0.80    0.40
 -10   0   3    1.30    0.70
   9   0  -3   -0.10    0.70
   9   0  -3    0.20    0.50
  -9   0   3    0.10    0.50
  -9   0   3    0.40    0.40
  -9   0   3   -0.40    0.40
   8   0  -3   97.09    4.70
   8   0  -3   77.79    5.30
   8   0  -3   95.69    4.30
  -8   0   3   97.89    4.60
   7   0  -3   21.30    2.10
   7   0  -3   24.90    1.20
   7   0  -3   24.70    1.30
   7   0  -3   24.30    1.70
  -7   0   3   25.30    1.40
  -7   0   3   22.50    1.40
  -7   0   3   24.50    1.40
  -7   0   3   25.70    1.60
   6   0  -3    4.90    0.40
   6   0  -3    4.70    0.60
   6   0  -3    3.90    0.40
   6   0  -3    4.00    0.50
   6   0  -3    5.60    1.20
   6   0  -3    4.70    0.80
  -6   0   3    3.80    0.60
  -6   0   3    5.20    0.60
  -6   0   3    4.60    0.60
  -6   0   3    4.10    0.90
  -6   0   3    4.80    0.50
  -6   0   3    4.00    0.60
   5   0  -3  335.07   15.00
   5   0  -3  326.97   15.00
   5   0  -3  325.67   14.90
   5   0  -3  339.47   15.00
   5   0  -3  355.66   15.60
   5   0  -3  327.77   15.20
  -5   0   3  352.16   15.10
  -5   0   3  337.87   15.60
  -5   0   3  300.37   15.20
  -5   0   3  340.67   15.00
  -5   0   3  328.17   15.00
   4   0  -3  277.67   12.40
   4   0  -3  274.17   11.90
   4   0  -3  260.27   11.90
   4   0  -3  259.87   12.10
   4   0  -3  263.87   11.90
   4   0  -3  278.77   11.80
  -4   0   3  260.57   12.10
  -4   0   3  247.18   11.90
  -4   0   3  267.37   11.90
  -4   0   3  233.08   11.90
  -4   0   3  264.07   11.90
  -4   0   3  286.27   12.40
   3   0  -3   46.50    2.20
   3   0  -3   45.60    2.20
   3   0  -3   55.19    2.70
   3   0  -3   45.80    2.20
   3   0  -3   45.70    2.40
   3   0  -3   47.10    2.20
  -3   0   3   46.10    2.20
  -3   0   3   44.10    2.20
  -3   0   3   46.00    2.40
  -3   0   3   46.90    2.60
  -3   0   3   45.50    2.20
  -3   0   3   49.99    2.20
   2   0  -3  431.76   20.10
   2   0  -3  447.36   20.10
   2   0  -3  450.05   20.10
   2   0  -3  440.16   20.20
   2   0  -3  440.66   20.10
  -2   0   3  466.55   20.10
  -2   0   3  474.25   20.40
  -2   0   3  457.75   20.10
   1   0  -3  129.79    5.70
   1   0  -3  127.89    5.70
   1   0  -3  121.19    5.60
   1   0  -3  137.09    5.80
   1   0  -3  124.59    5.70
   1   0  -3  120.79    5.70
   1   0  -3  131.89    5.80
  -1   0   3  123.19    5.70
  -1   0   3  120.99    5.70
  -1   0   3  122.39    5.80
  -1   0   3  123.69    5.80
   0   0  -3 1032.70   46.40
   0   0  -3 1026.00   52.99
   0   0  -3 1070.29   60.79
   0   0   3 1040.50   46.40
   0   0   3  993.10   52.99
  -1   0  -3  565.44   25.40
  -1   0  -3  588.34   25.40
  -1   0  -3  597.44   25.60
  -1   0  -3  548.75   25.40
  -1   0  -3  564.94   25.40
   1   0   3  549.85   25.40
   1   0   3  557.84   25.40
   1   0   3  583.84   25.60
  -2   0  -3  364.96   16.60
  -2   0  -3  351.06   16.50
  -2   0  -3  390.56   16.90
  -2   0  -3  368.96   16.50
  -2   0  -3  369.96   16.60
  -2   0  -3  369.86   16.50
  -2   0  -3  387.36   16.50
  -2   0  -3  361.76   16.60
   2   0   3  372.56   16.60
   2   0   3  366.56   16.50
   2   0   3  364.56   16.50
  -3   0  -3  815.22   37.00
  -3   0  -3  810.32   37.10
  -3   0  -3  842.22   37.10
  -3   0  -3  872.91   37.50
  -3   0  -3  822.82   37.10
  -3   0  -3  848.52   37.00
  -3   0  -3  809.02   37.10
   3   0   3  821.02   37.00
   3   0   3  813.22   37.10
   3   0   3  845.22   37.00
   3   0   3  839.22   37.50
  -4   0  -3   55.09    2.60
  -4   0  -3   53.59    2.70
  -4   0  -3   51.49    2.70
  -4   0  -3   50.09    2.60
  -4   0  -3   53.09    2.40
  -4   0  -3   52.99    2.40
  -4   0  -3   56.19    3.20
  -4   0  -3   57.59    2.70
   4   0   3   55.19    2.60
   4   0   3   53.79    2.70
   4   0   3   53.89    2.60
   4   0   3   49.80    3.10
  -5   0  -3  244.18   10.70
  -5   0  -3  235.38   10.80
  -5   0  -3  222.38   10.80
  -5   0  -3  234.18   11.40
   5   0   3  230.38   11.30
   5   0   3  237.68   10.70
   5   0   3  247.28   10.80
  -6   0  -3   67.89    3.50
  -6   0  -3   71.49    3.30
  -6   0  -3   71.69    3.40
   6   0   3   72.89    3.50
   6   0   3   66.19    3.40
   6   0   3   73.39    3.40
   6   0   3   63.39    4.10
  -7   0  -3   27.10    1.50
  -7   0  -3   28.00    1.60
   7   0   3   26.30    1.60
   7   0   3   28.70    1.70
   7   0   3   26.50    2.40
  -8   0  -3    2.80    0.50
  -8   0  -3    2.50    0.50
   8   0   3    3.90    0.60
   8   0   3    3.40    1.00
  -9   0  -3    0.10    0.40
  -9   0  -3    0.80    0.40
  -9   0  -3    0.70    0.60
   9   0   3    0.70    0.80
   9   0   3    0.70    0.50
  11  -1  -3    0.30    0.80
  11  -1  -3   -0.10    0.60
 -11   1   3    0.00    0.40
 -11   1   3    0.30    0.50
 -11   1   3   -0.40    0.60
  10  -1  -3    3.90    1.20
  10  -1  -3    3.30    0.80
 -10   1   3    2.50    0.60
 -10   1   3    3.70    0.80
 -10   1   3    5.20    0.70
   9  -1  -3    3.50    0.70
   9  -1  -3    2.20    1.10
  -9   1   3    3.00    0.70
  -9   1   3    2.40    0.50
  -9   1   3    0.80    0.60
   8  -1  -3    0.80    0.90
   8  -1  -3    0.50    0.20
   8  -1  -3    1.00    0.60
  -8   1   3    0.50    0.40
  -8   1   3    1.00    0.50
  -8   1   3    0.90    0.40
   7  -1  -3    0.70    0.20
   7  -1  -3    1.30    0.50
   7  -1  -3    0.70    0.80
   7  -1  -3    1.70    0.30
  -7   1   3    1.00    0.40
  -7   1   3    1.60    0.50
  -7   1   3    1.60    0.40
  -7   1   3    1.30    0.40
   6  -1  -3    8.20    0.50
   6  -1  -3    8.50    0.60
   6  -1  -3    8.20    0.70
   6  -1  -3    8.80    1.40
   6  -1  -3    7.60    0.90
   6  -1  -3    7.80    0.60
  -6   1   3    8.60    0.70
  -6   1   3    7.90    1.30
  -6   1   3    8.40    0.70
  -6   1   3    7.20    0.70
  -6   1   3    7.50    0.80
  -6   1   3    7.80    0.80
   5  -1  -3    6.10    0.50
   5  -1  -3    5.90    0.50
   5  -1  -3    3.70    0.70
   5  -1  -3    6.10    0.40
   5  -1  -3    7.80    1.30
  -5   1   3    6.60    0.60
  -5   1   3    5.30    0.60
  -5   1   3    6.40    0.60
  -5   1   3    5.30    1.10
  -5   1   3    5.80    0.60
  -5   1   3    6.10    0.50
   4  -1  -3  172.38    7.70
   4  -1  -3  166.28    7.70
   4  -1  -3  165.08    7.90
   4  -1  -3  170.68    8.20
   4  -1  -3  171.78    7.70
  -4   1   3  170.48    7.70
  -4   1   3  174.58    7.70
  -4   1   3  162.38    7.70
  -4   1   3  176.78    7.70
  -4   1   3  166.18    7.70
  -4   1   3  181.18    8.30
   3  -1  -3   21.00    1.50
   3  -1  -3   17.60    0.90
   3  -1  -3   18.50    1.10
   3  -1  -3   18.40    0.90
   3  -1  -3   18.00    1.00
  -3   1   3   19.00    0.90
  -3   1   3   17.90    1.00
  -3   1   3   19.40    1.40
  -3   1   3   19.10    1.10
  -3   1   3   17.50    0.90
  -3   1   3   17.60    1.00
   2  -1  -3  693.13   32.70
   2  -1  -3  687.43   61.69
   2  -1  -3  722.73   50.79
   2  -1  -3  735.03   32.50
  -2   1   3  775.12   53.49
   1  -1  -3  243.48   11.40
   1  -1  -3  260.87   11.50
   1  -1  -3  267.07   11.50
   1  -1  -3  262.57   11.60
   1  -1  -3  251.37   11.40
   1  -1  -3  260.57   11.70
  -1   1   3  254.57   11.50
  -1   1   3  257.37   11.70
  -1   1   3  255.77   11.50
  -1   1   3  247.38   11.60
   0  -1  -3  488.95   22.10
   0  -1  -3  486.85   22.00
   0  -1  -3  492.15   21.90
   0  -1  -3  493.05   22.00
   0  -1  -3  522.65   22.00
   0   1   3  467.85   22.10
   0   1   3  496.75   22.00
   0   1   3  494.15   22.00
   0   1   3  492.05   22.00
   0   1   3  487.85   21.90
  -1  -1  -3  536.45   23.10
  -1  -1  -3  514.75   23.10
  -1  -1  -3  516.35   23.10
  -1  -1  -3  503.35   23.10
  -1  -1  -3  518.85   23.10
  -1  -1  -3  528.95   23.40
   1   1   3  497.15   23.10
   1   1   3  522.25   23.10
   1   1   3  520.95   23.40
  -2  -1  -3  579.54   28.50
  -2  -1  -3  689.43   29.00
  -2  -1  -3  650.73   28.50
  -2  -1  -3  685.93   28.50
  -2  -1  -3  621.24   28.60
  -2  -1  -3  651.73   28.70
  -2  -1  -3  630.24   28.40
  -2  -1  -3  625.04   28.60
   2   1   3  638.74   28.90
   2   1   3  614.24   28.50
   2   1   3  642.94   28.60
  -3  -1  -3   10.20    0.70
  -3  -1  -3    9.60    1.40
  -3  -1  -3    9.10    0.60
  -3  -1  -3    9.00    0.50
  -3  -1  -3    9.90    0.50
  -3  -1  -3    9.40    0.70
  -3  -1  -3    8.50    0.70
   3   1   3    9.40    0.60
   3   1   3    9.90    0.80
   3   1   3    9.10    1.10
   3   1   3    9.90    0.60
  -4  -1  -3  124.59    5.70
  -4  -1  -3  131.79    5.80
  -4  -1  -3  124.09    6.00
  -4  -1  -3  131.69    5.90
  -4  -1  -3  120.29    5.90
   4   1   3  135.09    6.00
   4   1   3  126.79    6.50
   4   1   3  131.89    5.90
   4   1   3  123.59    5.80
  -5  -1  -3   75.19    3.70
  -5  -1  -3   76.29    3.60
  -5  -1  -3   71.09    3.70
   5   1   3   78.59    3.70
   5   1   3   76.19    4.30
   5   1   3   73.79    3.60
   5   1   3   78.39    3.60
  -6  -1  -3    4.80    0.70
  -6  -1  -3    5.80    0.50
  -6  -1  -3    6.90    0.70
   6   1   3    5.70    1.30
   6   1   3    4.70    0.50
   6   1   3    6.00    0.80
   6   1   3    5.30    0.60
  -7  -1  -3   76.89    3.60
  -7  -1  -3   71.19    3.50
  -7  -1  -3   73.79    4.20
   7   1   3   72.49    3.60
   7   1   3   64.29    4.30
  -8  -1  -3    1.80    0.50
  -8  -1  -3    2.40    0.50
  -8  -1  -3    2.10    0.70
   8   1   3    2.10    0.90
   8   1   3    2.20    0.50
  -9  -1  -3   -0.80    0.50
  -9  -1  -3    0.00    0.40
  -9  -1  -3    0.50    0.40
   9   1   3    1.00    0.90
   9   1   3    0.10    0.50
  11  -2  -3    0.40    0.60
  11  -2  -3   -0.90    0.90
 -11   2   3    0.50    0.50
 -11   2   3    0.90    0.50
 -11   2   3    0.40    0.70
  10  -2  -3    8.30    1.20
  10  -2  -3    5.50    1.40
 -10   2   3    9.70    1.20
 -10   2   3    8.90    0.90
   9  -2  -3    4.20    1.20
   9  -2  -3    4.50    0.80
  -9   2   3    5.50    0.90
  -9   2   3    6.10    0.70
  -9   2   3    5.10    0.70
   8  -2  -3    5.60    0.90
   8  -2  -3    5.50    0.50
   8  -2  -3    3.30    1.00
   8  -2  -3    5.10    0.50
  -8   2   3    7.00    0.90
  -8   2   3    4.80    0.70
  -8   2   3    6.90    0.70
  -8   2   3    5.80    0.80
   7  -2  -3   12.40    0.70
   7  -2  -3   11.70    1.70
   7  -2  -3   12.30    1.10
  -7   2   3   11.90    0.90
  -7   2   3   13.10    0.90
  -7   2   3   10.60    1.00
  -7   2   3   13.50    0.90
   6  -2  -3    4.40    0.50
   6  -2  -3    5.10    0.50
   6  -2  -3    6.50    0.70
   6  -2  -3    6.00    0.70
   6  -2  -3    5.30    0.40
   6  -2  -3    4.50    1.10
  -6   2   3    4.90    0.50
  -6   2   3    3.90    0.60
  -6   2   3    5.10    0.50
  -6   2   3    5.40    1.10
  -6   2   3    5.10    0.60
  -6   2   3    4.20    0.60
   5  -2  -3    4.10    0.50
   5  -2  -3    4.70    0.50
   5  -2  -3    3.70    0.90
   5  -2  -3    4.80    0.60
   5  -2  -3    3.70    0.40
   5  -2  -3    4.50    0.40
  -5   2   3    3.30    0.80
  -5   2   3    4.20    0.40
  -5   2   3    4.10    0.40
  -5   2   3    4.80    0.50
  -5   2   3    4.10    0.50
   4  -2  -3  240.98   11.20
   4  -2  -3  248.68   10.90
   4  -2  -3  247.38   11.00
   4  -2  -3  239.18   11.00
   4  -2  -3  245.78   11.60
   4  -2  -3  248.78   11.00
  -4   2   3  244.88   11.00
  -4   2   3  240.38   11.00
  -4   2   3  230.98   10.90
  -4   2   3  264.27   11.60
  -4   2   3  246.88   11.00
  -4   2   3  236.68   11.20
   3  -2  -3   11.70    0.80
   3  -2  -3   11.60    0.60
   3  -2  -3   12.10    0.70
  -3   2   3   11.80    0.80
  -3   2   3   11.00    0.60
  -3   2   3   11.80    1.10
  -3   2   3   12.00    0.70
  -3   2   3   11.40    0.70
   2  -2  -3  526.35   23.90
   2  -2  -3  532.95   23.90
   2  -2  -3  523.85   23.90
   2  -2  -3  557.74   23.90
  -2   2   3  539.25   23.90
  -2   2   3  547.05   23.90
  -2   2   3  530.15   24.30
  -2   2   3  538.55   24.00
   1  -2  -3   96.09    4.20
   1  -2  -3   93.09    4.20
   1  -2  -3   91.19    4.20
   1  -2  -3   91.79    4.20
   1  -2  -3   89.09    4.10
   1  -2  -3   88.99    4.10
  -1   2   3   92.39    4.20
  -1   2   3   94.89    4.20
  -1   2   3   89.19    4.50
  -1   2   3   88.59    4.20
   0  -2  -3   82.59    4.10
   0  -2  -3   84.69    3.90
   0  -2  -3   87.49    3.90
   0  -2  -3   85.89    3.80
   0  -2  -3   82.19    3.90
   0  -2  -3   84.09    3.90
   0  -2  -3   81.99    3.80
   0   2   3   84.99    3.90
   0   2   3   82.79    3.80
   0   2   3   88.39    3.90
   0   2   3   84.19    3.80
  -1  -2  -3  120.29    5.60
  -1  -2  -3  124.09    5.60
  -1  -2  -3  120.39    5.50
  -1  -2  -3  129.19    5.70
  -1  -2  -3  117.99    5.60
  -1  -2  -3  123.29    5.90
  -1  -2  -3  121.39    5.50
   1   2   3  117.59    5.50
   1   2   3  124.59    5.50
   1   2   3  119.69    5.90
  -2  -2  -3   58.19    3.10
  -2  -2  -3   69.39    3.00
  -2  -2  -3   61.69    3.20
  -2  -2  -3   65.29    3.20
  -2  -2  -3   67.79    3.20
  -2  -2  -3   68.69    3.10
  -2  -2  -3   68.89    3.10
  -2  -2  -3   71.59    3.60
   2   2   3   66.09    3.60
   2   2   3   67.19    3.10
   2   2   3   70.49    3.20
  -3  -2  -3  248.48   11.20
  -3  -2  -3  260.37   11.20
  -3  -2  -3  255.97   11.30
  -3  -2  -3  245.18   11.40
  -3  -2  -3  250.67   11.40
  -3  -2  -3  246.68   11.80
   3   2   3  248.88   11.30
   3   2   3  244.78   11.20
   3   2   3  246.68   11.80
  -4  -2  -3  228.78   10.40
  -4  -2  -3  242.28   10.60
  -4  -2  -3  224.28   10.40
  -4  -2  -3  229.38   10.70
  -4  -2  -3  221.58   10.70
  -4  -2  -3  243.08   10.80
  -4  -2  -3  228.98   11.20
  -4  -2  -3  243.88   10.50
   4   2   3  229.98   10.50
   4   2   3  237.28   10.60
   4   2   3  235.38   11.20
  -5  -2  -3   28.80    1.80
  -5  -2  -3   30.60    2.00
  -5  -2  -3   31.80    1.60
  -5  -2  -3   32.80    1.80
   5   2   3   34.10    1.80
   5   2   3   29.90    2.40
   5   2   3   29.70    1.60
  -6  -2  -3   -0.60    0.40
  -6  -2  -3    0.30    0.30
   6   2   3    0.40    0.70
   6   2   3    0.60    0.30
   6   2   3    0.20    0.40
  -7  -2  -3    6.00    1.00
  -7  -2  -3    4.10    0.60
  -7  -2  -3    3.20    0.90
   7   2   3    2.90    1.00
   7   2   3    5.00    0.70
  -8  -2  -3    8.60    0.90
  -8  -2  -3    9.50    1.10
  -8  -2  -3    8.10    0.80
   8   2   3    7.90    0.90
   8   2   3    9.30    1.60
  -9  -2  -3    4.70    0.90
  -9  -2  -3    5.00    0.80
   9   2   3    4.00    1.10
   9   2   3    3.10    0.70
  11  -3  -3    1.30    0.70
  11  -3  -3    0.30    1.00
 -11   3   3    0.10    0.50
 -11   3   3    0.20    0.70
  10  -3  -3    5.00    1.40
  10  -3  -3    7.80    1.10
 -10   3   3    6.70    1.10
 -10   3   3    5.50    0.80
 -10   3   3    7.40    0.80
   9  -3  -3    1.30    0.60
   9  -3  -3    0.60    0.30
   9  -3  -3    1.00    0.90
  -9   3   3    1.00    0.40
  -9   3   3    2.10    0.50
   8  -3  -3    1.70    1.10
   8  -3  -3    1.60    0.50
   8  -3  -3    1.70    0.60
   8  -3  -3    2.00    0.30
  -8   3   3    2.20    0.50
  -8   3   3    2.20    0.50
  -8   3   3    1.90    0.40
  -8   3   3    2.40    0.50
   7  -3  -3    9.30    0.60
   7  -3  -3    7.40    0.70
   7  -3  -3    8.20    0.80
   7  -3  -3    9.00    0.90
   7  -3  -3    8.70    1.70
  -7   3   3    6.30    0.80
  -7   3   3    9.60    0.70
  -7   3   3    9.70    0.90
  -7   3   3    9.00    0.60
  -7   3   3    7.50    0.70
   6  -3  -3    0.10    0.30
   6  -3  -3    0.20    0.30
   6  -3  -3   -0.40    0.20
   6  -3  -3    0.00    0.30
   6  -3  -3    0.00    0.20
  -6   3   3    0.00    0.30
  -6   3   3   -0.20    0.20
  -6   3   3   -0.20    0.20
  -6   3   3    0.40    0.50
  -6   3   3    0.00    0.20
  -6   3   3    0.50    0.30
   5  -3  -3   47.00    2.30
   5  -3  -3   48.60    2.30
   5  -3  -3   46.20    2.30
   5  -3  -3   46.90    2.30
   5  -3  -3   49.99    2.60
   5  -3  -3   53.19    3.20
  -5   3   3   42.80    2.50
  -5   3   3   49.99    2.30
  -5   3   3   49.30    2.30
  -5   3   3   48.50    2.30
  -5   3   3   47.80    2.30
  -5   3   3   48.50    3.00
   4  -3  -3   16.60    0.90
   4  -3  -3   16.90    0.90
   4  -3  -3   16.60    0.90
   4  -3  -3   15.90    1.10
   4  -3  -3   16.70    0.90
  -4   3   3   16.00    0.80
  -4   3   3   15.80    0.90
  -4   3   3   16.50    1.40
  -4   3   3   14.70    0.80
  -4   3   3   14.40    0.90
  -4   3   3   16.50    1.00
   3  -3  -3   13.50    1.30
   3  -3  -3   12.80    0.70
   3  -3  -3   12.00    0.70
   3  -3  -3   12.40    0.90
   3  -3  -3   13.50    0.70
   3  -3  -3   12.90    0.70
  -3   3   3   12.60    0.70
  -3   3   3   12.10    0.70
  -3   3   3   11.50    0.70
  -3   3   3   13.50    1.20
  -3   3   3   12.80    0.70
   2  -3  -3  600.34   26.40
   2  -3  -3  632.34   27.00
   2  -3  -3  569.74   26.40
  -2   3   3  599.44   26.90
  -2   3   3  597.84   26.40
  -2   3   3  576.04   26.40
  -2   3   3  575.74   26.40
   1  -3  -3  337.97   15.10
   1  -3  -3  344.07   15.50
   1  -3  -3  338.77   15.00
   1  -3  -3  344.47   15.10
   1  -3  -3  343.87   15.00
   1  -3  -3  324.17   15.00
  -1   3   3  333.37   15.10
  -1   3   3  348.47   15.00
  -1   3   3  336.07   15.00
  -1   3   3  326.47   15.10
  -1   3   3  317.37   15.00
   0  -3  -3   32.10    1.60
   0  -3  -3   33.00    1.90
   0  -3  -3   32.10    1.50
   0  -3  -3   31.90    1.60
   0  -3  -3   32.60    2.10
   0  -3  -3   33.30    1.60
   0  -3  -3   34.20    1.70
   0  -3  -3   31.80    1.60
   0  -3  -3   32.80    1.50
   0   3   3   30.80    1.60
   0   3   3   33.00    1.60
  -1  -3  -3   17.10    1.00
  -1  -3  -3   17.10    0.90
  -1  -3  -3   17.70    0.90
  -1  -3  -3   17.60    1.30
  -1  -3  -3   16.40    1.00
  -1  -3  -3   16.90    0.90
  -1  -3  -3   17.70    1.10
  -1  -3  -3   17.40    1.00
   1   3   3   15.90    0.90
   1   3   3   17.60    0.90
   1   3   3   16.20    1.30
  -2  -3  -3   70.89    3.40
  -2  -3  -3   68.59    3.40
  -2  -3  -3   73.29    3.30
  -2  -3  -3   74.39    3.80
  -2  -3  -3   70.19    3.40
  -2  -3  -3   71.59    3.30
  -2  -3  -3   75.09    3.60
   2   3   3   72.19    3.30
   2   3   3   69.09    3.80
   2   3   3   69.59    3.40
  -3  -3  -3   16.40    1.10
  -3  -3  -3   17.10    1.20
  -3  -3  -3   16.80    0.90
  -3  -3  -3   18.00    1.50
  -3  -3  -3   18.10    0.90
  -3  -3  -3   16.70    1.00
  -3  -3  -3   17.20    1.10
  -3  -3  -3   17.50    0.90
   3   3   3   17.20    1.00
   3   3   3   17.70    1.50
   3   3   3   16.10    1.00
  -4  -3  -3  252.77   11.10
  -4  -3  -3  249.58   11.50
  -4  -3  -3  231.98   11.10
  -4  -3  -3  250.07   11.10
  -4  -3  -3  244.48   11.40
  -4  -3  -3  254.87   11.20
   4   3   3  239.68   11.90
   4   3   3  269.37   11.30
   4   3   3  233.88   11.10
  -5  -3  -3   -0.10    0.20
  -5  -3  -3   -0.30    0.40
  -5  -3  -3   -0.30    0.30
   5   3   3    0.10    0.30
   5   3   3    0.20    0.60
  -6  -3  -3   33.30    2.20
  -6  -3  -3   36.60    1.90
  -6  -3  -3   34.70    1.80
   6   3   3   33.70    2.60
   6   3   3   36.90    2.00
  -7  -3  -3    3.20    0.60
  -7  -3  -3    4.60    0.80
  -7  -3  -3    4.10    0.70
   7   3   3    4.30    1.10
   7   3   3    4.30    0.70
  -8  -3  -3    1.80    0.50
  -8  -3  -3    1.80    0.60
   8   3   3    1.60    0.50
   8   3   3    1.80    0.90
  11  -4  -3    1.80    1.10
  11  -4  -3    1.40    0.70
 -11   4   3    2.00    0.50
 -11   4   3    1.10    0.50
 -11   4   3    2.50    1.00
  10  -4  -3    3.60    1.30
  10  -4  -3    3.50    0.80
 -10   4   3    2.30    0.50
   9  -4  -3    6.30    0.90
   9  -4  -3    8.20    1.10
   9  -4  -3    6.60    1.60
  -9   4   3    8.50    0.80
  -9   4   3    6.90    0.80
  -9   4   3    6.00    0.80
   8  -4  -3    0.20    0.20
   8  -4  -3   -0.20    0.40
   8  -4  -3    0.40    0.50
   8  -4  -3    0.90    1.10
  -8   4   3    0.40    0.40
  -8   4   3    0.00    0.30
  -8   4   3    0.10    0.30
  -8   4   3    0.30    0.30
   7  -4  -3    9.70    0.90
   7  -4  -3   10.50    1.70
   7  -4  -3    9.20    0.80
   7  -4  -3    9.80    0.70
   7  -4  -3    9.50    1.00
  -7   4   3    9.00    0.90
  -7   4   3   11.20    0.80
  -7   4   3   10.20    0.70
  -7   4   3    8.30    0.70
  -7   4   3   10.50    0.80
   6  -4  -3    6.80    0.60
   6  -4  -3    6.20    0.50
   6  -4  -3    6.20    1.40
   6  -4  -3    6.20    0.50
   6  -4  -3    7.40    0.70
   6  -4  -3    6.30    0.80
  -6   4   3    6.70    0.60
  -6   4   3    6.20    0.60
  -6   4   3    4.90    0.60
  -6   4   3    6.00    1.40
  -6   4   3    6.50    0.60
  -6   4   3    7.00    0.50
   5  -4  -3    1.40    0.40
   5  -4  -3    1.80    0.40
   5  -4  -3    2.40    0.90
   5  -4  -3    2.10    0.30
   5  -4  -3    2.20    0.30
   5  -4  -3    2.10    0.30
  -5   4   3    2.30    0.30
  -5   4   3    2.10    0.30
  -5   4   3    1.80    0.30
  -5   4   3    1.90    0.40
  -5   4   3    2.10    0.60
  -5   4   3    2.80    0.50
   4  -4  -3  512.55   23.10
   4  -4  -3  529.75   23.10
   4  -4  -3  516.25   23.20
   4  -4  -3  527.15   23.90
   4  -4  -3  522.25   23.20
   4  -4  -3  514.85   23.10
  -4   4   3  520.15   23.10
  -4   4   3  520.65   23.10
  -4   4   3  529.15   23.90
  -4   4   3  501.45   23.10
  -4   4   3  505.85   23.20
   3  -4  -3  124.99    5.70
   3  -4  -3  127.79    5.80
   3  -4  -3  120.69    5.70
   3  -4  -3  138.19    6.50
   3  -4  -3  120.49    5.90
   3  -4  -3  129.79    5.80
  -3   4   3  124.79    5.80
  -3   4   3  121.79    5.70
  -3   4   3  129.79    6.40
  -3   4   3  127.69    5.80
   2  -4  -3   44.80    2.70
   2  -4  -3   42.30    2.10
   2  -4  -3   43.90    2.00
   2  -4  -3   43.70    2.10
   2  -4  -3   41.90    2.00
  -2   4   3   42.50    2.10
  -2   4   3   42.50    2.10
  -2   4   3   43.40    2.60
  -2   4   3   43.30    2.10
  -2   4   3   44.60    2.10
   1  -4  -3    0.70    0.40
   1  -4  -3    0.30    0.20
   1  -4  -3    0.90    0.20
   1  -4  -3    0.80    0.20
   1  -4  -3    0.60    0.40
   1  -4  -3    0.70    0.20
  -1   4   3    0.40    0.20
  -1   4   3    0.40    0.20
  -1   4   3    0.40    0.20
  -1   4   3    0.50    0.30
   0  -4  -3   78.79    4.00
   0  -4  -3   81.79    4.30
   0  -4  -3   76.69    3.60
   0  -4  -3   75.09    3.60
   0  -4  -3   79.39    3.50
   0  -4  -3   76.89    3.60
   0  -4  -3   75.79    3.70
   0   4   3   74.59    3.60
   0   4   3   81.39    3.60
   0   4   3   78.79    3.60
   0   4   3   78.39    3.80
  -1  -4  -3   32.90    1.60
  -1  -4  -3   35.50    2.20
  -1  -4  -3   34.50    1.70
  -1  -4  -3   36.60    1.90
  -1  -4  -3   34.70    1.60
  -1  -4  -3   32.50    1.70
  -1  -4  -3   34.30    1.60
  -1  -4  -3   33.10    1.80
   1   4   3   33.80    1.60
   1   4   3   32.30    2.10
   1   4   3   32.50    1.70
  -2  -4  -3   16.70    0.90
  -2  -4  -3   18.10    1.20
  -2  -4  -3   16.50    1.10
  -2  -4  -3   16.40    1.00
  -2  -4  -3   16.90    1.40
  -2  -4  -3   16.70    1.10
  -2  -4  -3   17.10    0.90
  -2  -4  -3   18.30    0.90
   2   4   3   17.00    1.00
   2   4   3   19.10    1.50
   2   4   3   16.20    1.00
   2   4   3   17.80    0.90
  -3  -4  -3   18.60    1.10
  -3  -4  -3   18.50    1.20
  -3  -4  -3   19.40    1.00
  -3  -4  -3   19.00    1.00
  -3  -4  -3   21.90    1.40
  -3  -4  -3   18.80    1.00
   3   4   3   19.70    1.00
   3   4   3   20.70    1.70
   3   4   3   19.50    1.20
   3   4   3   18.90    1.20
  -4  -4  -3  147.19    7.20
  -4  -4  -3  163.08    7.20
  -4  -4  -3  158.58    7.60
  -4  -4  -3  161.18    7.30
   4   4   3  158.88    8.00
   4   4   3  170.38    7.40
   4   4   3  154.98    7.20
  -5  -4  -3   35.80    1.80
  -5  -4  -3   37.10    2.20
  -5  -4  -3   37.20    1.90
   5   4   3   38.80    2.00
   5   4   3   33.30    2.60
  -6  -4  -3    0.50    0.30
  -6  -4  -3    0.90    0.40
  -6  -4  -3    0.70    0.50
   6   4   3    0.80    0.40
   6   4   3    0.10    0.70
  -7  -4  -3   -0.10    0.30
  -7  -4  -3    0.10    0.50
   7   4   3    0.00    0.60
   7   4   3    0.20    0.40
  -8  -4  -3    2.00    0.50
  -8  -4  -3    2.40    0.70
   8   4   3    2.20    0.60
   8   4   3    2.20    1.00
  11  -5  -3    0.20    0.90
  11  -5  -3    0.00    0.60
 -11   5   3   -0.20    0.40
 -11   5   3    0.60    0.50
  10  -5  -3    0.40    0.60
  10  -5  -3    1.10    1.10
  10  -5  -3    0.50    0.50
 -10   5   3   -0.10    0.40
 -10   5   3    0.90    0.40
 -10   5   3    0.70    0.40
   9  -5  -3   -0.20    0.50
   9  -5  -3    0.60    1.00
   9  -5  -3   -0.10    0.40
  -9   5   3    0.00    0.40
  -9   5   3   -0.40    0.30
  -9   5   3    0.20    0.30
   8  -5  -3   31.90    1.90
   8  -5  -3   27.00    1.90
   8  -5  -3   25.70    2.50
   8  -5  -3   28.80    1.50
   8  -5  -3   32.00    1.70
  -8   5   3   30.30    1.50
  -8   5   3   29.20    1.60
  -8   5   3   31.60    1.60
  -8   5   3   27.30    1.60
   7  -5  -3   57.29    3.90
   7  -5  -3   62.69    2.90
   7  -5  -3   55.49    2.70
   7  -5  -3   58.49    3.10
   7  -5  -3   54.69    2.80
  -7   5   3   52.89    3.00
  -7   5   3   55.09    2.70
  -7   5   3   56.19    2.80
  -7   5   3   58.89    2.70
   6  -5  -3   21.40    1.20
   6  -5  -3   22.80    1.50
   6  -5  -3   22.70    1.20
   6  -5  -3   20.00    2.20
   6  -5  -3   22.50    1.30
  -6   5   3   21.50    1.30
  -6   5   3   23.20    1.20
  -6   5   3   23.20    1.20
  -6   5   3   20.50    1.20
   5  -5  -3   12.10    0.80
   5  -5  -3   11.50    0.70
   5  -5  -3   12.00    0.70
   5  -5  -3   12.40    1.00
   5  -5  -3   12.50    0.70
   5  -5  -3   10.80    1.50
   5  -5  -3   11.20    0.80
  -5   5   3   11.00    1.30
  -5   5   3   11.90    0.80
  -5   5   3   11.90    0.70
  -5   5   3   12.00    0.70
  -5   5   3   11.60    0.80
   4  -5  -3  336.87   15.40
   4  -5  -3  336.87   15.40
   4  -5  -3  342.97   15.60
   4  -5  -3  336.77   15.40
   4  -5  -3  332.57   16.10
   4  -5  -3  350.76   15.40
  -4   5   3  362.76   15.40
  -4   5   3  350.56   16.20
  -4   5   3  333.27   15.40
   3  -5  -3   18.30    1.10
   3  -5  -3   19.90    1.00
   3  -5  -3   19.90    1.70
   3  -5  -3   18.00    1.20
   3  -5  -3   18.20    1.00
  -3   5   3   19.00    1.60
  -3   5   3   20.60    1.00
  -3   5   3   20.00    1.00
  -3   5   3   17.20    1.10
   2  -5  -3  375.86   17.50
   2  -5  -3  363.96   16.80
   2  -5  -3  378.36   16.90
   2  -5  -3  383.46   16.80
   2  -5  -3  368.86   16.90
  -2   5   3  378.86   17.50
  -2   5   3  382.96   16.80
  -2   5   3  376.96   16.90
  -2   5   3  370.66   16.80
   1  -5  -3   33.50    1.50
   1  -5  -3   31.00    1.60
   1  -5  -3   31.20    1.60
   1  -5  -3   32.80    2.00
   1  -5  -3   31.70    2.20
   1  -5  -3   31.90    1.70
  -1   5   3   31.70    1.70
  -1   5   3   33.80    1.60
  -1   5   3   31.80    1.60
  -1   5   3   32.00    1.60
   0  -5  -3    0.10    0.30
   0  -5  -3    0.70    0.40
   0  -5  -3    0.90    0.30
   0  -5  -3    0.40    0.10
   0  -5  -3    0.50    0.20
   0  -5  -3    0.40    0.40
   0  -5  -3    0.30    0.20
   0  -5  -3    0.60    0.30
   0   5   3    0.70    0.30
   0   5   3    0.50    0.20
   0   5   3    0.40    0.20
   0   5   3    0.20    0.20
  -1  -5  -3  159.98    7.20
  -1  -5  -3  156.08    7.20
  -1  -5  -3  159.48    7.70
  -1  -5  -3  160.58    7.50
  -1  -5  -3  151.98    7.30
   1   5   3  151.78    7.30
   1   5   3  166.48    7.80
   1   5   3  152.18    7.30
   1   5   3  162.08    7.10
  -2  -5  -3   94.59    4.30
  -2  -5  -3   96.99    4.50
  -2  -5  -3   91.19    4.30
  -2  -5  -3   87.99    4.40
   2   5   3   94.99    4.90
   2   5   3   86.19    4.40
   2   5   3   95.29    4.20
   2   5   3   93.39    4.40
  -3  -5  -3   63.09    3.20
  -3  -5  -3   56.09    2.80
  -3  -5  -3   62.49    2.90
   3   5   3   63.19    3.00
   3   5   3   58.09    3.50
   3   5   3   58.39    2.80
   3   5   3   56.99    3.00
  -4  -5  -3    0.00    0.20
  -4  -5  -3    0.10    0.30
  -4  -5  -3    0.30    0.40
   4   5   3    0.20    0.50
   4   5   3   -0.10    0.40
   4   5   3   -0.20    0.20
  -5  -5  -3    2.50    0.50
  -5  -5  -3    2.40    0.70
   5   5   3    2.00    0.50
   5   5   3    2.00    0.80
  -6  -5  -3    0.40    0.50
  -6  -5  -3    0.70    0.40
   6   5   3    0.60    0.40
   6   5   3    1.90    0.80
  -7  -5  -3    0.10    0.40
  -7  -5  -3    1.60    0.60
   7   5   3    0.90    0.70
   7   5   3    1.50    0.50
  11  -6  -3   -0.30    0.90
  11  -6  -3    0.50    0.60
 -11   6   3    0.50    0.40
 -11   6   3    0.60    0.50
  10  -6  -3    0.70    0.60
  10  -6  -3    0.50    0.50
  10  -6  -3    0.40    1.00
 -10   6   3   -0.50    0.40
 -10   6   3    0.00    0.40
 -10   6   3    0.30    0.40
   9  -6  -3   -0.50    0.80
   9  -6  -3    0.40    0.50
   9  -6  -3    0.50    0.50
  -9   6   3    0.50    0.40
  -9   6   3    0.50    0.30
  -9   6   3    0.60    0.40
   8  -6  -3    4.70    0.80
   8  -6  -3    1.50    0.90
   8  -6  -3    4.10    0.70
   8  -6  -3    3.30    0.60
  -8   6   3    3.90    0.50
  -8   6   3    2.70    0.60
  -8   6   3    4.60    0.60
  -8   6   3    4.10    0.60
   7  -6  -3   14.50    2.00
   7  -6  -3   15.80    1.30
   7  -6  -3   15.00    1.00
   7  -6  -3   13.90    0.90
   7  -6  -3   13.90    1.00
   7  -6  -3   17.40    1.20
  -7   6   3   15.40    0.90
  -7   6   3   13.40    1.00
  -7   6   3   16.30    0.90
  -7   6   3   15.50    1.00
   6  -6  -3    9.20    0.90
   6  -6  -3    9.40    1.60
   6  -6  -3    9.60    0.90
   6  -6  -3    8.00    0.80
   6  -6  -3    9.40    0.70
  -6   6   3    8.90    0.70
  -6   6   3    8.90    0.70
  -6   6   3   10.00    0.70
  -6   6   3   10.20    0.60
   5  -6  -3    2.40    0.40
   5  -6  -3    2.50    0.40
   5  -6  -3    2.60    0.90
   5  -6  -3    2.40    0.60
   5  -6  -3    2.30    0.40
   5  -6  -3    2.80    0.50
  -5   6   3    1.80    0.40
  -5   6   3    1.90    0.70
  -5   6   3    2.90    0.40
  -5   6   3    2.00    0.40
   4  -6  -3   77.79    3.80
   4  -6  -3   73.79    4.40
   4  -6  -3   76.69    3.60
   4  -6  -3   75.79    3.60
   4  -6  -3   74.89    3.60
   4  -6  -3   74.19    3.50
  -4   6   3   74.69    4.30
  -4   6   3   75.39    3.60
  -4   6   3   76.69    3.60
  -4   6   3   78.29    3.50
   3  -6  -3   -0.10    0.30
   3  -6  -3    0.00    0.50
   3  -6  -3    0.20    0.20
   3  -6  -3    0.00    0.20
   3  -6  -3    0.00    0.20
  -3   6   3    0.10    0.40
  -3   6   3    0.40    0.30
  -3   6   3    0.10    0.30
  -3   6   3    0.20    0.20
  -3   6   3    0.20    0.20
   2  -6  -3    3.80    0.40
   2  -6  -3    4.10    0.60
   2  -6  -3    3.20    0.90
   2  -6  -3    4.00    0.50
  -2   6   3    4.20    0.80
  -2   6   3    3.40    0.50
  -2   6   3    4.20    0.40
  -2   6   3    4.10    0.40
  -2   6   3    4.20    0.50
   1  -6  -3  440.86   19.00
   1  -6  -3  428.36   19.70
   1  -6  -3  438.76   19.40
   1  -6  -3  424.96   18.80
   1  -6  -3  409.16   18.90
   1  -6  -3  417.06   19.00
  -1   6   3  434.56   18.90
  -1   6   3  437.66   18.80
  -1   6   3  365.16   18.90
  -1   6   3  416.26   19.00
   0  -6  -3   47.50    3.10
   0  -6  -3   48.90    2.90
   0  -6  -3   47.20    2.40
   0  -6  -3   45.60    2.30
   0  -6  -3   48.70    2.20
   0  -6  -3   48.20    2.20
   0  -6  -3   49.10    2.50
   0   6   3   48.10    2.30
   0   6   3   45.70    2.20
   0   6   3   48.30    2.40
   0   6   3   46.50    2.50
  -1  -6  -3   29.50    1.50
  -1  -6  -3   31.20    1.80
   1   6   3   30.00    1.70
   1   6   3   29.70    1.60
   1   6   3   31.60    1.50
  -2  -6  -3  198.58    8.90
  -2  -6  -3  186.28    8.60
  -2  -6  -3  198.08    8.70
   2   6   3  186.78    8.70
   2   6   3  197.88    9.40
   2   6   3  165.88    8.70
   2   6   3  199.48    8.80
  -3  -6  -3   44.70    2.40
  -3  -6  -3   50.89    2.50
  -3  -6  -3   49.10    2.70
   3   6   3   49.20    2.40
   3   6   3   48.00    3.10
   3   6   3   53.99    2.60
  -4  -6  -3   53.09    2.70
  -4  -6  -3   55.09    3.00
   4   6   3   54.39    3.40
   4   6   3   51.09    2.60
   4   6   3   57.69    2.80
  -5  -6  -3   22.00    1.60
  -5  -6  -3   21.90    1.30
   5   6   3   22.30    1.40
   5   6   3   19.00    2.00
  -6  -6  -3   16.20    1.40
  -6  -6  -3   13.40    1.00
   6   6   3   11.20    1.70
   6   6   3   15.10    1.10
  -7  -6  -3    0.00    0.50
   7   6   3   -0.10    0.50
   7   6   3    0.00    0.70
  11  -7  -3    0.30    1.10
  11  -7  -3    0.70    0.60
 -11   7   3    0.70    0.60
 -11   7   3    0.00    0.40
  10  -7  -3   -0.40    0.50
  10  -7  -3   -0.20    0.90
  10  -7  -3    1.20    0.60
 -10   7   3    0.30    0.40
 -10   7   3   -0.20    0.40
 -10   7   3    0.00    0.50
   9  -7  -3    1.10    0.60
   9  -7  -3    1.00    0.60
   9  -7  -3    0.60    1.00
  -9   7   3    0.80    0.40
  -9   7   3    1.00    0.40
  -9   7   3    0.70    0.30
   8  -7  -3    0.60    0.90
   8  -7  -3    0.20    0.40
   8  -7  -3   -0.30    0.50
  -8   7   3    0.00    0.30
  -8   7   3    0.00    0.30
  -8   7   3   -0.10    0.40
   7  -7  -3   14.90    2.10
   7  -7  -3   20.70    1.30
   7  -7  -3   19.00    1.40
  -7   7   3   16.70    1.20
  -7   7   3   18.80    1.00
  -7   7   3   17.20    1.10
  -7   7   3   17.70    1.10
   6  -7  -3    1.10    0.90
   6  -7  -3    0.20    0.50
   6  -7  -3    0.20    0.40
   6  -7  -3    0.80    0.30
  -6   7   3    0.10    0.30
  -6   7   3    0.70    0.40
  -6   7   3    0.70    0.30
   5  -7  -3   28.50    1.60
   5  -7  -3   32.90    1.90
   5  -7  -3   27.80    1.60
   5  -7  -3   32.50    2.60
  -5   7   3   30.60    1.60
  -5   7   3   32.90    1.60
  -5   7   3   28.90    1.60
   4  -7  -3   25.90    1.40
   4  -7  -3   29.40    1.60
   4  -7  -3   28.00    1.50
   4  -7  -3   29.80    2.30
   4  -7  -3   25.10    1.40
   4  -7  -3   27.40    1.70
  -4   7   3   29.60    1.50
  -4   7   3   29.30    1.50
  -4   7   3   28.70    1.60
   3  -7  -3   79.59    3.80
   3  -7  -3   77.89    3.80
   3  -7  -3   83.49    3.90
   3  -7  -3   76.09    3.90
   3  -7  -3   83.59    4.70
  -3   7   3   86.79    3.80
  -3   7   3   82.69    4.70
  -3   7   3   82.49    3.90
  -3   7   3   83.19    3.80
   2  -7  -3   58.79    3.30
   2  -7  -3   57.29    2.70
   2  -7  -3   62.09    2.90
   2  -7  -3   56.89    3.60
   2  -7  -3   55.69    2.90
   2  -7  -3   54.79    2.80
  -2   7   3   54.49    2.90
  -2   7   3   57.29    2.80
  -2   7   3   62.19    2.70
  -2   7   3   59.79    2.80
   1  -7  -3   47.90    2.40
   1  -7  -3   49.10    2.30
   1  -7  -3   51.29    2.60
   1  -7  -3   50.19    3.30
  -1   7   3   51.59    2.40
  -1   7   3   47.50    2.60
  -1   7   3   50.99    2.40
  -1   7   3   52.39    2.50
   0  -7  -3   24.20    1.50
   0  -7  -3   27.50    1.40
   0  -7  -3   28.00    1.60
   0  -7  -3   27.70    2.30
   0   7   3   27.30    1.50
   0   7   3   28.40    1.40
  -1  -7  -3   51.29    2.60
  -1  -7  -3   53.69    3.60
  -1  -7  -3   54.99    2.60
  -1  -7  -3   59.69    2.90
   1   7   3   58.19    2.60
   1   7   3   56.49    2.80
   1   7   3   51.59    2.70
  -2  -7  -3   19.20    1.10
  -2  -7  -3   18.50    1.40
  -2  -7  -3   15.60    1.20
   2   7   3   17.60    1.70
   2   7   3   16.40    1.10
   2   7   3   18.80    1.20
   2   7   3   19.00    1.00
  -3  -7  -3   45.80    2.60
  -3  -7  -3   43.10    2.30
   3   7   3   45.90    2.20
   3   7   3   46.30    3.10
   3   7   3   47.90    2.40
  -4  -7  -3   15.40    1.10
  -4  -7  -3   16.80    1.40
   4   7   3   16.60    1.20
   4   7   3   16.70    1.80
   4   7   3   16.90    1.00
  -5  -7  -3    9.30    1.10
   5   7   3    8.40    1.50
   5   7   3    9.70    0.90
  -6  -7  -3    1.10    0.60
  -6  -7  -3    0.50    0.30
   6   7   3    0.20    0.60
   6   7   3    0.80    0.50
  11  -8  -3    0.90    0.60
  11  -8  -3    0.10    1.10
 -11   8   3    1.00    0.50
 -11   8   3   -0.20    0.40
  10  -8  -3    0.00    0.60
  10  -8  -3    0.50    1.00
  10  -8  -3    0.90    0.60
 -10   8   3    0.40    0.40
 -10   8   3    0.40    0.40
 -10   8   3    0.30    0.40
   9  -8  -3    0.90    1.00
   9  -8  -3    1.40    0.60
   9  -8  -3    1.70    0.70
  -9   8   3    0.80    0.30
  -9   8   3    1.00    0.40
   8  -8  -3    3.60    1.20
   8  -8  -3    4.50    0.70
   8  -8  -3    5.30    0.90
  -8   8   3    4.10    0.60
  -8   8   3    5.10    0.60
  -8   8   3    3.20    0.50
   7  -8  -3    0.60    0.50
   7  -8  -3   -0.50    0.70
   7  -8  -3    1.90    0.60
  -7   8   3   -0.20    0.30
  -7   8   3    1.00    0.40
  -7   8   3    0.60    0.40
   6  -8  -3    3.40    1.00
   6  -8  -3    3.60    0.70
   6  -8  -3    4.30    0.60
  -6   8   3    3.30    0.50
  -6   8   3    4.00    0.60
  -6   8   3    2.80    0.50
   5  -8  -3    0.40    0.70
   5  -8  -3    1.20    0.30
   5  -8  -3    1.00    0.50
   5  -8  -3    1.10    0.40
  -5   8   3    1.30    0.40
  -5   8   3    1.00    0.30
  -5   8   3    1.50    0.40
   4  -8  -3    0.30    0.40
   4  -8  -3   -0.10    0.20
   4  -8  -3    0.60    0.70
  -4   8   3    0.00    0.30
  -4   8   3    0.30    0.30
  -4   8   3    0.10    0.30
   3  -8  -3    0.90    0.20
   3  -8  -3    0.40    0.60
   3  -8  -3    0.70    0.40
  -3   8   3    0.70    0.30
  -3   8   3    0.40    0.40
  -3   8   3    0.50    0.30
  -3   8   3    1.00    0.30
   2  -8  -3   18.70    1.20
   2  -8  -3   16.20    0.90
   2  -8  -3   15.30    1.70
  -2   8   3   17.60    1.00
  -2   8   3   17.30    1.00
  -2   8   3   18.60    1.30
  -2   8   3   16.90    1.10
   1  -8  -3   20.50    1.30
   1  -8  -3   17.80    1.90
   1  -8  -3   18.60    1.00
  -1   8   3   20.60    1.00
  -1   8   3   20.60    1.20
  -1   8   3   19.70    1.10
   0  -8  -3    2.80    0.40
   0  -8  -3    3.80    1.10
   0  -8  -3    4.40    0.70
   0   8   3    2.70    0.40
   0   8   3    3.10    0.50
  -1  -8  -3  130.59    6.10
  -1  -8  -3  127.59    5.90
  -1  -8  -3  128.89    7.00
   1   8   3  127.69    6.00
   1   8   3  116.89    5.90
   1   8   3  131.99    5.90
  -2  -8  -3    0.20    0.30
  -2  -8  -3   -0.20    0.60
  -2  -8  -3    0.10    0.40
   2   8   3    0.00    0.20
   2   8   3    0.40    0.30
  -3  -8  -3   15.30    1.20
  -3  -8  -3   14.80    1.00
   3   8   3   14.20    1.10
   3   8   3   15.70    0.90
   3   8   3   15.40    1.70
  -4  -8  -3   13.20    1.20
  -4  -8  -3   12.90    1.00
   4   8   3   12.50    1.60
   4   8   3   13.70    1.10
  -5  -8  -3   10.60    0.90
  -5  -8  -3   10.20    1.10
   5   8   3    9.40    1.70
   5   8   3   11.40    1.10
  11  -9  -3   -0.30    0.60
  11  -9  -3    0.80    1.10
 -11   9   3    0.00    0.40
 -11   9   3   -0.70    0.40
  10  -9  -3    0.30    1.10
  10  -9  -3    0.90    0.70
  10  -9  -3    0.10    0.50
 -10   9   3    0.60    0.40
 -10   9   3    0.00    0.40
   9  -9  -3    5.80    1.10
   9  -9  -3    7.10    1.00
   9  -9  -3    4.50    1.40
  -9   9   3    4.50    0.60
  -9   9   3    4.10    0.70
   8  -9  -3   17.40    1.40
   8  -9  -3   19.50    1.50
   8  -9  -3   12.90    2.10
  -8   9   3   13.50    1.00
  -8   9   3   15.70    1.00
   7  -9  -3    8.00    1.70
   7  -9  -3    6.60    0.90
   7  -9  -3    7.50    1.00
  -7   9   3    7.90    0.70
  -7   9   3    7.20    0.70
   6  -9  -3    2.20    0.50
   6  -9  -3    1.90    0.60
   6  -9  -3    0.80    0.90
  -6   9   3    1.50    0.40
  -6   9   3    0.80    0.40
  -6   9   3    0.80    0.50
   5  -9  -3    6.40    0.90
   5  -9  -3    6.40    1.50
   5  -9  -3    7.10    0.80
  -5   9   3    5.70    0.80
  -5   9   3    7.20    0.70
  -5   9   3    7.60    0.60
   4  -9  -3   10.40    1.60
   4  -9  -3    9.30    0.70
   4  -9  -3   11.00    0.90
  -4   9   3    9.70    0.80
  -4   9   3   11.00    0.80
  -4   9   3   11.20    0.90
  -4   9   3    9.50    0.70
   3  -9  -3    7.20    0.80
   3  -9  -3    6.80    1.50
  -3   9   3    6.90    0.60
  -3   9   3    8.00    0.70
  -3   9   3    7.80    0.60
   2  -9  -3   23.20    1.30
   2  -9  -3   25.60    2.30
   2  -9  -3   26.40    1.60
  -2   9   3   23.50    1.80
  -2   9   3   27.80    1.30
  -2   9   3   27.60    1.40
   1  -9  -3   14.20    1.70
   1  -9  -3   13.70    1.10
  -1   9   3   14.10    0.90
  -1   9   3   13.80    1.00
   0  -9  -3   41.30    2.20
   0  -9  -3   38.10    1.90
   0  -9  -3   38.00    3.00
   0   9   3   40.30    2.00
   0   9   3   39.40    2.10
  -1  -9  -3    2.30    0.90
  -1  -9  -3    5.00    0.80
  -1  -9  -3    3.70    0.50
   1   9   3    4.80    0.60
   1   9   3    5.20    0.50
  -2  -9  -3    0.70    0.70
  -2  -9  -3    0.10    0.30
   2   9   3    0.10    0.30
   2   9   3    0.20    0.40
  -3  -9  -3    5.90    0.60
  -3  -9  -3    5.20    1.30
  -3  -9  -3    5.10    0.80
   3   9   3    6.10    1.00
   3   9   3    3.80    0.60
  -4  -9  -3    2.70    0.70
  -4  -9  -3    3.40    0.60
   4   9   3    4.40    0.70
  10 -10  -3    1.70    0.80
  10 -10  -3    0.20    1.10
 -10  10   3    0.50    0.40
 -10  10   3    0.70    0.40
   9 -10  -3    3.50    0.80
   9 -10  -3    4.00    0.80
   9 -10  -3    2.70    1.10
  -9  10   3    4.20    0.70
   8 -10  -3    4.60    0.80
   8 -10  -3    6.10    1.00
   8 -10  -3    4.60    1.40
  -8  10   3    5.60    0.70
  -8  10   3    4.40    0.60
   7 -10  -3    4.90    0.80
   7 -10  -3    3.60    1.20
   7 -10  -3    5.10    0.90
  -7  10   3    3.80    0.60
  -7  10   3    3.90    0.60
   6 -10  -3    2.40    0.60
   6 -10  -3    2.40    0.60
   6 -10  -3    3.00    1.10
  -6  10   3    3.00    0.50
  -6  10   3    3.20    0.50
   5 -10  -3    1.60    0.90
   5 -10  -3    2.40    0.60
   5 -10  -3    3.50    0.60
  -5  10   3    3.20    0.50
  -5  10   3    2.50    0.40
   4 -10  -3   25.80    2.50
   4 -10  -3   28.40    1.70
  -4  10   3   27.60    1.50
  -4  10   3   28.80    1.50
  -4  10   3   29.00    1.60
   3 -10  -3    9.90    1.60
   3 -10  -3    9.90    1.00
  -3  10   3    9.70    0.70
  -3  10   3    9.90    0.70
  -3  10   3    9.80    0.80
   2 -10  -3   11.00    1.60
   2 -10  -3   10.40    1.00
  -2  10   3   10.00    0.80
  -2  10   3   10.40    0.90
  -2  10   3   12.10    0.80
   1 -10  -3    0.40    0.60
   1 -10  -3    0.30    0.40
  -1  10   3    0.40    0.30
  -1  10   3    0.00    0.30
   0 -10  -3   10.40    1.60
   0 -10  -3    9.50    1.00
   0 -10  -3    9.60    0.70
   0  10   3   10.00    0.90
   0  10   3    9.50    0.70
  -1 -10  -3    2.90    1.10
  -1 -10  -3    2.10    0.40
  -1 -10  -3    2.70    0.60
   1  10   3    3.00    0.50
   1  10   3    2.80    0.50
  -2 -10  -3   -0.10    0.60
  -2 -10  -3    0.00    0.30
  -2 -10  -3    0.10    0.40
   2  10   3    0.00    0.30
   2  10   3    0.20    0.30
  -3 -10  -3    0.30    0.50
  -3 -10  -3    0.50    0.70
  -3 -10  -3    0.30    0.40
   3  10   3    0.80    0.40
   3  10   3    0.10    0.40
  10 -11  -3   -0.50    0.90
  10 -11  -3   -0.40    0.50
 -10  11   3    0.60    0.40
 -10  11   3    0.10    0.30
   9 -11  -3    1.30    0.80
   9 -11  -3    1.00    0.60
   9 -11  -3    0.70    1.00
  -9  11   3    1.70    0.50
  -9  11   3    0.60    0.40
   8 -11  -3    5.10    1.00
   8 -11  -3    3.90    1.30
   8 -11  -3    3.70    0.80
  -8  11   3    4.40    0.60
  -8  11   3    5.40    0.70
   7 -11  -3    0.20    0.60
   7 -11  -3    0.10    0.50
   7 -11  -3   -0.30    0.80
  -7  11   3    0.00    0.30
   6 -11  -3    9.00    1.10
   6 -11  -3    8.50    1.80
   6 -11  -3    9.70    1.00
  -6  11   3   10.00    0.80
  -6  11   3    8.60    0.80
   5 -11  -3    0.30    0.70
  -5  11   3    0.60    0.30
  -5  11   3    1.50    0.40
   4 -11  -3    2.00    0.60
   4 -11  -3    1.70    0.90
  -4  11   3    3.10    0.50
  -4  11   3    2.10    0.40
  -4  11   3    2.30    0.50
   3 -11  -3    4.00    0.70
   3 -11  -3    3.00    1.00
  -3  11   3    3.10    0.40
  -3  11   3    3.30    0.50
  -3  11   3    2.80    0.50
   2 -11  -3    1.60    0.60
   2 -11  -3    0.40    0.70
  -2  11   3    0.70    0.30
  -2  11   3    0.40    0.30
   1 -11  -3    1.30    0.50
   1 -11  -3    1.10    0.70
  -1  11   3    1.10    0.40
  -1  11   3    1.20    0.40
   0 -11  -3    5.80    0.90
   0 -11  -3    5.60    1.40
   0  11   3    5.40    0.60
   0  11   3    6.10    0.70
  -1 -11  -3    4.60    0.80
  -1 -11  -3    3.30    1.00
   1  11   3    4.10    0.70
   1  11   3    4.10    0.60
  -2 -11  -3    3.30    0.70
  -2 -11  -3    2.60    1.00
   2  11   3    2.60    0.50
   9 -12  -3    1.00    0.70
   9 -12  -3    0.20    0.60
   9 -12  -3    1.20    1.10
  -9  12   3   -0.10    0.30
  -9  12   3   -0.10    0.40
   8 -12  -3    1.50    1.20
   8 -12  -3    1.30    0.60
  -8  12   3    0.60    0.40
  -8  12   3    1.20    0.50
   7 -12  -3   -0.10    0.60
   7 -12  -3    0.50    0.50
   7 -12  -3    0.00    0.80
  -7  12   3    0.10    0.30
  -7  12   3    0.60    0.40
   6 -12  -3   -0.10    0.80
   6 -12  -3    1.50    0.60
   6 -12  -3    1.40    0.60
  -6  12   3    0.60    0.40
  -6  12   3    0.40    0.30
   5 -12  -3   11.40    1.10
   5 -12  -3    7.20    1.70
  -5  12   3   11.20    0.80
  -5  12   3    9.40    0.80
   4 -12  -3    6.10    0.90
   4 -12  -3    4.30    1.30
  -4  12   3    5.20    0.60
  -4  12   3    5.40    0.70
  -4  12   3    4.80    0.60
   3 -12  -3    2.40    0.60
   3 -12  -3    1.40    1.00
  -3  12   3    1.60    0.40
  -3  12   3    2.20    0.50
   2 -12  -3    1.30    0.60
   2 -12  -3    0.50    0.80
  -2  12   3    1.50    0.40
  -2  12   3    1.00    0.40
   1 -12  -3    0.30    0.70
   1 -12  -3    0.60    0.50
  -1  12   3    1.40    0.40
  -1  12   3    0.70    0.30
   0 -12  -3    4.40    0.80
   0 -12  -3    3.70    1.20
   0  12   3    4.10    0.70
   0  12   3    4.10    0.60
  -1 -12  -3    5.80    1.40
  -1 -12  -3    7.90    1.00
   1  12   3    5.40    0.60
   1  12   3    5.70    0.80
   8 -13  -3    0.40    0.70
   8 -13  -3    0.60    1.00
   8 -13  -3   -0.70    0.50
  -8  13   3    0.10    0.40
  -8  13   3    0.20    0.40
   7 -13  -3   -0.70    0.40
   7 -13  -3   -1.20    0.60
  -7  13   3    0.20    0.40
  -7  13   3    0.20    0.30
   6 -13  -3    0.40    0.60
   6 -13  -3    0.40    0.90
   6 -13  -3    1.40    0.70
  -6  13   3    0.90    0.40
   5 -13  -3    0.10    0.80
   5 -13  -3    0.10    0.50
  -5  13   3    1.00    0.40
   4 -13  -3    0.30    0.70
   4 -13  -3   -0.40    0.50
  -4  13   3    0.20    0.30
  -4  13   3    0.30    0.30
   3 -13  -3    0.30    0.50
   3 -13  -3    0.70    0.80
  -3  13   3    0.20    0.30
  -3  13   3    0.60    0.30
   2 -13  -3    0.70    0.60
   2 -13  -3    1.30    0.90
  -2  13   3    1.20    0.40
  -2  13   3    1.00    0.40
   1 -13  -3    4.80    1.30
   1 -13  -3    5.50    0.90
  -1  13   3    4.90    0.70
  -1  13   3    4.90    0.70
   6 -14  -3   -0.20    0.50
   6 -14  -3    0.20    0.90
  -6  14   3    0.20    0.40
   5 -14  -3    1.30    0.60
   5 -14  -3    1.40    1.00
  -5  14   3    0.50    0.40
  -5  14   3    0.30    0.40
   4 -14  -3    0.20    0.80
   4 -14  -3    1.00    0.60
  -4  14   3    0.40    0.30
  -4  14   3    0.60    0.40
  -2  14  -4    3.50    0.60
  -2  14  -4    4.10    0.70
   2 -14   4    3.80    0.70
  -3  14  -4    0.40    0.40
  -3  14  -4    0.20    0.30
   3 -14   4    1.20    1.00
   3 -14   4   -0.20    0.40
  -4  14  -4    2.60    0.50
  -4  14  -4    2.30    0.50
   4 -14   4    2.40    0.60
  -5  14  -4    0.40    0.40
  -5  14  -4    0.80    0.40
   5 -14   4    0.40    0.60
   5 -14   4    0.40    1.00
   0  13  -4    1.20    0.50
   0  13  -4    0.90    0.40
   0 -13   4    1.80    0.60
   0 -13   4    1.40    1.00
   0 -13   4    2.00    0.60
  -1  13  -4    0.40    0.40
  -1  13  -4    0.20    0.40
   1 -13   4    0.40    0.50
   1 -13   4    0.50    0.90
   1 -13   4    0.40    0.50
  -2  13  -4    1.00    0.40
  -2  13  -4    1.20    0.50
   2 -13   4    1.20    0.50
   2 -13   4    1.50    1.00
   2 -13   4    0.90    0.70
  -3  13  -4    4.40    0.70
  -3  13  -4    4.10    0.60
   3 -13   4    4.30    0.70
   3 -13   4    3.60    1.20
  -4  13  -4   -0.10    0.30
  -4  13  -4    0.20    0.30
  -4  13  -4    0.20    0.30
   4 -13   4    1.60    0.60
   4 -13   4    0.00    0.90
  -5  13  -4    0.50    0.40
  -5  13  -4    0.10    0.30
   5 -13   4    0.60    0.90
   5 -13   4   -0.30    0.50
  -6  13  -4    0.60    0.40
  -6  13  -4    0.50    0.40
   6 -13   4    1.00    0.70
   6 -13   4    0.40    1.00
  -7  13  -4    1.00    0.40
  -7  13  -4    0.30    0.40
   7 -13   4    1.10    0.70
   7 -13   4    1.50    1.10
   2  12  -4    0.60    0.40
   2  12  -4    1.10    0.50
  -2 -12   4    1.30    0.50
  -2 -12   4    1.10    1.30
  -2 -12   4   -0.10    0.50
   1  12  -4   13.10    1.10
   1  12  -4   13.00    1.00
  -1 -12   4    9.40    1.90
  -1 -12   4   13.00    1.10
  -1 -12   4   13.40    1.20
   0  12  -4   12.00    1.20
   0  12  -4    7.10    0.70
   0 -12   4    6.90    1.60
   0 -12   4    9.30    1.00
   0 -12   4    9.50    1.00
  -1  12  -4   13.90    1.10
  -1  12  -4   13.90    1.00
   1 -12   4   14.90    1.20
   1 -12   4   14.80    1.30
   1 -12   4   13.60    1.90
  -2  12  -4    4.40    0.60
  -2  12  -4    4.40    0.60
  -2  12  -4    4.40    0.50
   2 -12   4    2.70    0.60
   2 -12   4    3.40    1.20
  -3  12  -4    7.00    0.70
  -3  12  -4    7.80    0.70
  -3  12  -4    5.20    0.60
   3 -12   4    5.60    1.40
   3 -12   4    6.50    1.00
   3 -12   4    7.50    0.90
  -4  12  -4    0.50    0.30
  -4  12  -4    0.70    0.40
  -4  12  -4    0.80    0.50
   4 -12   4    0.80    0.60
   4 -12   4    1.10    0.60
   4 -12   4    1.20    1.00
  -5  12  -4   16.50    1.10
  -5  12  -4   14.40    1.00
  -5  12  -4   13.00    1.00
   5 -12   4   11.30    1.90
   5 -12   4   17.00    1.40
   5 -12   4   18.60    2.00
  -6  12  -4   -0.20    0.30
  -6  12  -4    0.10    0.30
   6 -12   4    0.50    1.00
   6 -12   4    0.10    0.60
  -7  12  -4    1.30    0.40
  -7  12  -4    1.40    0.40
  -7  12  -4    1.70    0.60
   7 -12   4    1.50    0.70
   7 -12   4    2.40    1.20
  -8  12  -4    0.30    0.40
  -8  12  -4    0.90    0.40
   8 -12   4    0.50    1.00
   8 -12   4    0.60    0.70
   3  11  -4    1.10    0.50
   3  11  -4    1.40    0.40
  -3 -11   4    0.60    0.80
  -3 -11   4    1.00    0.50
  -3 -11   4    1.10    0.50
   2  11  -4    3.50    0.70
   2  11  -4    2.10    0.40
  -2 -11   4    4.10    1.20
  -2 -11   4    1.90    0.60
  -2 -11   4    3.60    0.60
   1  11  -4    0.10    0.30
   1  11  -4    0.10    0.40
  -1 -11   4    0.50    0.50
  -1 -11   4    0.40    0.40
  -1 -11   4    0.20    0.70
   0  11  -4   -0.10    0.30
   0  11  -4   -0.20    0.30
   0 -11   4   -0.20    0.60
   0 -11   4   -0.10    0.40
   0 -11   4   -0.40    0.30
  -1  11  -4    0.80    0.40
  -1  11  -4    1.00    0.30
  -1  11  -4    1.00    0.40
   1 -11   4    1.00    0.50
   1 -11   4    1.00    0.50
   1 -11   4    0.80    0.80
  -2  11  -4    5.20    0.70
  -2  11  -4    6.00    0.70
  -2  11  -4    6.30    0.60
   2 -11   4    6.00    0.80
   2 -11   4    5.30    0.80
   2 -11   4    6.70    1.40
  -3  11  -4    0.30    0.30
  -3  11  -4    0.20    0.30
  -3  11  -4    0.40    0.30
   3 -11   4    0.50    0.70
   3 -11   4    0.00    0.50
   3 -11   4    0.20    0.50
  -4  11  -4    2.80    0.50
  -4  11  -4    3.20    0.50
  -4  11  -4    3.40    0.50
   4 -11   4    2.30    0.60
   4 -11   4    2.10    0.70
   4 -11   4    1.40    0.90
  -5  11  -4   10.90    0.90
  -5  11  -4   13.20    0.90
  -5  11  -4    9.60    0.80
   5 -11   4   13.10    1.10
   5 -11   4   12.30    1.20
   5 -11   4    9.30    1.80
  -6  11  -4    9.20    0.80
  -6  11  -4    9.70    0.80
   6 -11   4   10.10    1.20
   6 -11   4    7.30    1.60
  -7  11  -4    4.00    0.60
  -7  11  -4    4.50    0.80
  -7  11  -4    3.20    0.50
   7 -11   4    4.90    0.80
   7 -11   4    2.60    1.20
  -8  11  -4    1.80    0.50
  -8  11  -4    2.70    0.50
  -8  11  -4    2.20    0.80
   8 -11   4    1.80    1.10
   8 -11   4    2.20    0.80
  -9  11  -4    4.60    0.70
  -9  11  -4    4.90    0.80
  -9  11  -4    3.10    0.50
   9 -11   4    1.50    1.30
   9 -11   4    3.50    0.90
   4  10  -4    8.10    0.80
   4  10  -4    7.50    1.10
  -4 -10   4    8.70    1.10
  -4 -10   4    7.80    0.80
  -4 -10   4    8.90    1.70
   3  10  -4    1.20    0.60
   3  10  -4    0.50    0.30
  -3 -10   4    0.40    0.50
  -3 -10   4    0.60    0.40
  -3 -10   4    0.10    0.70
   2  10  -4    0.20    0.50
   2  10  -4    0.00    0.30
  -2 -10   4    1.10    0.70
  -2 -10   4    0.10    0.30
  -2 -10   4    0.00    0.40
   1  10  -4    4.80    0.60
   1  10  -4    5.50    0.80
  -1 -10   4    4.70    0.60
  -1 -10   4    5.80    1.20
  -1 -10   4    3.50    1.00
   0  10  -4   16.50    0.90
   0  10  -4   15.80    1.20
   0  10  -4   16.10    1.10
   0 -10   4   16.80    1.80
   0 -10   4   17.30    1.20
   0 -10   4   15.90    1.10
  -1  10  -4    1.90    0.30
  -1  10  -4    1.40    0.60
  -1  10  -4    2.60    0.40
   1 -10   4    2.80    0.60
   1 -10   4    1.10    0.70
   1 -10   4    2.70    0.50
  -2  10  -4    3.00    0.50
  -2  10  -4    3.00    0.50
  -2  10  -4    4.50    0.70
  -2  10  -4    3.80    0.50
   2 -10   4    2.70    0.60
   2 -10   4    2.80    0.90
   2 -10   4    1.80    0.50
  -3  10  -4   24.00    1.30
  -3  10  -4   23.40    1.30
  -3  10  -4   23.80    1.40
   3 -10   4   23.70    1.50
   3 -10   4   24.30    1.50
   3 -10   4   22.30    2.20
  -4  10  -4    5.40    0.50
  -4  10  -4    5.50    0.90
  -4  10  -4    5.40    0.60
   4 -10   4    4.90    0.70
   4 -10   4    5.60    0.90
   4 -10   4    3.70    1.10
  -5  10  -4    2.10    0.40
  -5  10  -4    1.80    0.30
  -5  10  -4    2.40    0.40
   5 -10   4    2.00    1.00
   5 -10   4    2.70    0.60
   5 -10   4    2.20    0.60
  -6  10  -4    0.10    0.30
  -6  10  -4    0.40    0.30
   6 -10   4    0.00    0.80
   6 -10   4   -0.20    0.50
  -7  10  -4    1.40    0.40
  -7  10  -4    2.00    0.50
  -7  10  -4    1.10    0.40
   7 -10   4    1.70    0.70
   7 -10   4    0.90    1.00
  -8  10  -4    0.70    0.40
  -8  10  -4    0.70    0.40
  -8  10  -4    1.10    0.50
   8 -10   4    0.60    1.00
   8 -10   4    0.60    0.60
  -9  10  -4    0.10    0.40
  -9  10  -4    0.00    0.50
  -9  10  -4   -0.30    0.40
   9 -10   4   -0.20    1.00
   9 -10   4   -0.60    0.70
   5   9  -4    3.20    0.70
   5   9  -4    1.60    0.90
   5   9  -4    1.70    0.40
  -5  -9   4    3.20    0.60
  -5  -9   4    1.40    0.60
   4   9  -4    3.80    0.60
   4   9  -4    3.00    0.70
  -4  -9   4    4.00    0.60
  -4  -9   4    2.30    0.60
   3   9  -4    0.10    0.50
   3   9  -4    0.20    0.30
  -3  -9   4   -0.10    0.60
  -3  -9   4    0.30    0.50
  -3  -9   4    0.20    0.30
   2   9  -4   21.60    1.60
   2   9  -4   24.80    1.40
  -2  -9   4   25.30    1.40
  -2  -9   4   25.30    1.60
  -2  -9   4   22.30    2.20
   1   9  -4   13.50    1.00
   1   9  -4   14.70    0.80
   1   9  -4   14.80    1.20
  -1  -9   4   14.60    1.00
  -1  -9   4   14.00    1.60
   0   9  -4   79.99    3.70
   0   9  -4   72.89    3.50
   0   9  -4   79.49    3.60
   0   9  -4   73.99    3.50
   0  -9   4   79.09    4.50
   0  -9   4   65.89    4.40
   0  -9   4   74.09    3.70
  -1   9  -4    4.60    0.60
  -1   9  -4    3.70    0.50
  -1   9  -4    3.40    0.60
  -1   9  -4    2.90    0.40
   1  -9   4    3.80    0.90
   1  -9   4    4.10    0.60
   1  -9   4    3.30    0.60
   1  -9   4    3.70    0.90
  -2   9  -4   39.20    1.90
  -2   9  -4   35.90    1.90
  -2   9  -4   39.10    1.90
  -2   9  -4   38.40    2.00
  -2   9  -4   33.30    1.80
   2  -9   4   34.70    2.10
   2  -9   4   33.70    2.30
   2  -9   4   38.60    2.00
   2  -9   4   37.40    2.00
   2  -9   4   38.70    2.70
  -3   9  -4   22.40    1.20
  -3   9  -4   19.60    1.10
  -3   9  -4   19.70    1.10
  -3   9  -4   17.60    1.10
  -3   9  -4   17.50    1.80
   3  -9   4   17.40    1.20
   3  -9   4   16.80    1.10
   3  -9   4   21.20    1.30
   3  -9   4   18.30    1.30
   3  -9   4   17.50    1.80
  -4   9  -4    4.90    0.50
  -4   9  -4    4.70    0.60
  -4   9  -4    4.40    0.50
  -4   9  -4    4.80    0.50
  -4   9  -4    3.70    0.90
   4  -9   4    5.10    0.90
   4  -9   4    4.00    0.60
   4  -9   4    4.60    0.70
   4  -9   4    4.20    1.10
  -5   9  -4    1.80    0.40
  -5   9  -4    2.50    0.40
   5  -9   4    1.90    0.60
   5  -9   4    2.50    1.00
   5  -9   4    1.50    0.40
   5  -9   4    1.50    0.60
  -6   9  -4   -0.30    0.30
  -6   9  -4   -0.10    0.30
   6  -9   4    0.30    1.50
   6  -9   4    0.60    0.50
  -7   9  -4    4.70    0.70
  -7   9  -4    4.60    0.60
  -7   9  -4    5.80    0.80
   7  -9   4    1.80    1.30
   7  -9   4    4.10    0.80
  -8   9  -4    7.10    0.70
  -8   9  -4    6.30    0.70
  -8   9  -4    7.60    0.90
   8  -9   4    6.00    0.90
   8  -9   4    5.50    1.50
  -9   9  -4   -0.10    0.40
  -9   9  -4    0.30    0.40
  -9   9  -4    0.00    0.40
   9  -9   4    0.40    0.70
   9  -9   4    0.60    1.70
 -10   9  -4    0.70    0.50
 -10   9  -4    0.50    0.50
  10  -9   4    0.70    1.40
  10  -9   4    0.50    0.80
   6   8  -4    1.90    0.60
   6   8  -4    2.80    1.10
  -6  -8   4    3.80    1.00
  -6  -8   4    2.50    0.50
   5   8  -4    8.20    1.50
   5   8  -4    9.10    1.10
   5   8  -4   10.40    0.80
  -5  -8   4   10.80    1.10
  -5  -8   4   11.10    0.90
   4   8  -4    0.70    0.30
   4   8  -4    0.60    0.60
   4   8  -4    0.70    0.50
  -4  -8   4    0.90    0.40
  -4  -8   4    0.70    0.50
   3   8  -4    1.00    0.30
   3   8  -4    1.00    0.50
  -3  -8   4    1.40    0.40
  -3  -8   4    1.10    0.50
   2   8  -4    7.70    0.90
   2   8  -4    8.70    0.70
  -2  -8   4    6.50    0.70
  -2  -8   4    7.40    1.30
  -2  -8   4    8.90    0.90
  -2  -8   4    8.70    1.20
   1   8  -4  229.88   10.30
   1   8  -4  221.08   10.00
   1   8  -4  227.98   10.00
   1   8  -4  224.48   10.10
  -1  -8   4  219.88   10.30
  -1  -8   4  228.28   10.90
  -1  -8   4  218.38   10.10
  -1  -8   4  205.58   10.60
   0   8  -4  109.89    4.90
   0   8  -4   98.19    4.70
   0   8  -4  101.19    4.70
   0   8  -4  100.39    4.60
   0  -8   4   93.29    4.90
   0  -8   4  103.59    5.40
   0  -8   4   99.69    4.70
   0  -8   4   99.19    5.10
   0  -8   4   99.69    4.80
  -1   8  -4    4.80    0.50
  -1   8  -4    3.70    0.50
  -1   8  -4    4.60    0.50
  -1   8  -4    4.40    0.50
  -1   8  -4    5.80    0.60
   1  -8   4    4.20    0.80
   1  -8   4    5.10    0.70
   1  -8   4    4.20    0.90
   1  -8   4    4.90    0.70
   1  -8   4    4.10    0.60
  -2   8  -4   21.60    1.70
  -2   8  -4   22.00    1.20
  -2   8  -4   21.60    1.10
  -2   8  -4   19.70    1.10
  -2   8  -4   19.30    1.20
   2  -8   4   15.00    2.00
   2  -8   4   20.10    1.30
   2  -8   4   21.50    1.30
   2  -8   4   20.70    1.30
  -3   8  -4    1.40    0.60
  -3   8  -4    0.80    0.30
  -3   8  -4    1.00    0.40
  -3   8  -4    1.30    0.30
  -3   8  -4    1.40    0.30
   3  -8   4    1.90    0.50
   3  -8   4    0.60    0.30
   3  -8   4    2.50    0.80
   3  -8   4    1.80    0.50
   3  -8   4    1.50    0.30
  -4   8  -4   18.90    1.20
  -4   8  -4   21.50    1.20
  -4   8  -4   21.00    1.10
  -4   8  -4   20.30    1.20
  -4   8  -4   17.70    1.80
   4  -8   4   18.90    1.20
   4  -8   4   21.80    2.00
   4  -8   4   23.00    1.40
   4  -8   4   22.90    1.40
  -5   8  -4    9.80    0.70
  -5   8  -4    9.00    1.30
  -5   8  -4    9.10    0.70
  -5   8  -4    8.90    0.80
   5  -8   4    9.70    0.70
   5  -8   4    9.10    0.60
   5  -8   4    8.70    1.60
   5  -8   4   10.40    1.00
   5  -8   4    8.50    1.00
  -6   8  -4   16.30    1.00
  -6   8  -4   15.80    1.20
   6  -8   4   10.70    1.80
   6  -8   4   14.20    1.60
  -7   8  -4   44.80    2.40
  -7   8  -4   47.80    2.30
   7  -8   4   40.50    3.30
   7  -8   4   47.00    2.50
  -8   8  -4   12.40    0.90
  -8   8  -4   12.70    1.10
  -8   8  -4   11.40    0.90
   8  -8   4   13.60    1.30
   8  -8   4    9.20    2.00
  -9   8  -4    5.70    0.60
  -9   8  -4    6.70    0.90
  -9   8  -4    5.60    0.70
   9  -8   4    3.60    1.30
   9  -8   4    3.50    0.80
 -10   8  -4    0.50    0.50
 -10   8  -4    0.20    0.40
  10  -8   4    0.70    1.10
  10  -8   4    1.20    0.80
   7   7  -4    0.50    0.70
   7   7  -4   -0.10    0.50
  -7  -7   4    0.40    0.40
  -7  -7   4    0.90    0.60
   6   7  -4   18.40    1.50
   6   7  -4   14.70    1.90
  -6  -7   4   21.30    1.50
  -6  -7   4   20.80    1.30
   5   7  -4   16.00    1.10
   5   7  -4   16.00    1.70
   5   7  -4   15.20    1.30
  -5  -7   4   17.50    1.10
  -5  -7   4   16.80    1.30
   4   7  -4    5.50    0.90
   4   7  -4    6.70    1.20
   4   7  -4    7.90    0.70
  -4  -7   4    7.80    0.90
  -4  -7   4    6.00    0.70
   3   7  -4   52.99    2.40
   3   7  -4   46.30    2.40
   3   7  -4   48.30    3.10
   3   7  -4   52.99    2.50
   3   7  -4   49.20    2.70
  -3  -7   4   52.79    2.50
  -3  -7   4   51.59    3.10
  -3  -7   4   51.79    2.70
   2   7  -4   10.50    0.70
   2   7  -4   11.00    0.70
   2   7  -4   11.50    0.80
   2   7  -4   11.10    1.00
  -2  -7   4    8.80    1.10
  -2  -7   4   11.20    1.00
  -2  -7   4   11.60    1.40
  -2  -7   4   11.30    0.80
   1   7  -4  121.89    5.60
   1   7  -4  107.39    5.40
   1   7  -4  121.69    5.40
   1   7  -4  116.19    5.40
   1   7  -4  120.39    5.50
  -1  -7   4  121.49    5.50
  -1  -7   4  125.19    6.20
  -1  -7   4  115.49    5.60
  -1  -7   4  109.79    5.70
  -1  -7   4  121.29    5.90
   0   7  -4  128.79    5.50
   0   7  -4  122.49    5.50
   0   7  -4  127.69    5.70
   0   7  -4  118.39    5.50
   0   7  -4  115.59    5.60
   0   7  -4  111.79    5.70
   0  -7   4  119.79    5.90
   0  -7   4  111.59    5.60
   0  -7   4  119.19    5.70
   0  -7   4  124.89    5.60
   0  -7   4  120.99    5.70
   0  -7   4  122.69    6.10
  -1   7  -4    3.70    0.50
  -1   7  -4    3.50    0.60
  -1   7  -4    3.50    0.60
  -1   7  -4    3.80    0.40
  -1   7  -4    3.30    0.40
  -1   7  -4    3.70    0.40
   1  -7   4    3.60    0.50
   1  -7   4    4.00    0.60
   1  -7   4    4.00    0.70
   1  -7   4    3.10    0.70
   1  -7   4    3.90    0.60
   1  -7   4    2.90    0.40
  -2   7  -4    0.10    0.40
  -2   7  -4    0.30    0.20
  -2   7  -4    0.20    0.20
  -2   7  -4    0.10    0.30
  -2   7  -4   -0.10    0.20
  -2   7  -4    0.00    0.20
   2  -7   4    0.00    0.30
   2  -7   4    0.10    0.30
   2  -7   4   -0.30    0.20
   2  -7   4    0.50    0.40
   2  -7   4   -0.20    0.50
  -3   7  -4   35.00    1.70
  -3   7  -4   35.10    2.40
  -3   7  -4   30.90    1.90
  -3   7  -4   34.90    1.80
   3  -7   4   34.30    1.80
   3  -7   4   34.80    2.40
   3  -7   4   34.10    1.80
   3  -7   4   37.20    1.80
   3  -7   4   36.80    1.90
   3  -7   4   37.40    1.90
  -4   7  -4   40.70    2.00
  -4   7  -4   37.80    2.60
  -4   7  -4   38.40    2.00
  -4   7  -4   40.20    1.90
  -4   7  -4   39.30    2.00
   4  -7   4   42.30    2.20
   4  -7   4   41.00    2.80
   4  -7   4   39.30    2.00
   4  -7   4   40.90    2.20
   4  -7   4   39.20    2.00
  -5   7  -4  180.38    7.70
  -5   7  -4  175.38    7.80
  -5   7  -4  147.19    8.40
   5  -7   4  184.58    7.90
   5  -7   4  176.88    7.80
   5  -7   4  155.08    8.50
   5  -7   4  158.98    7.70
  -6   7  -4  122.09    5.80
  -6   7  -4  127.49    5.60
  -6   7  -4  117.49    5.70
   6  -7   4  110.19    6.50
   6  -7   4  124.89    6.10
   6  -7   4  124.09    6.00
  -7   7  -4    1.70    0.50
  -7   7  -4    1.30    0.40
  -7   7  -4    1.10    0.40
   7  -7   4    0.70    0.90
   7  -7   4    2.00    0.70
  -8   7  -4    0.20    0.30
  -8   7  -4    0.30    0.40
  -8   7  -4    0.40    0.40
   8  -7   4    0.00    0.60
   8  -7   4    0.20    0.90
  -9   7  -4    0.00    0.40
  -9   7  -4    0.50    0.40
   9  -7   4    0.40    0.90
   9  -7   4    0.70    0.70
 -10   7  -4    0.40    0.40
  10  -7   4    1.20    0.70
  10  -7   4    0.40    1.00
   8   6  -4   -0.30    0.50
   8   6  -4    0.20    0.70
  -8  -6   4   -0.10    0.50
  -8  -6   4   -0.80    0.30
   7   6  -4   -0.30    0.60
   7   6  -4   -0.40    0.40
  -7  -6   4   -0.10    0.40
  -7  -6   4   -0.50    0.40
   6   6  -4    3.20    0.50
   6   6  -4    1.50    0.80
   6   6  -4    1.50    0.60
  -6  -6   4    2.70    0.50
  -6  -6   4    2.90    0.70
   5   6  -4    2.60    0.90
   5   6  -4    3.20    0.50
   5   6  -4    3.90    0.70
  -5  -6   4    3.00    0.50
  -5  -6   4    4.10    0.70
  -5  -6   4    3.20    0.60
   4   6  -4   16.10    1.30
   4   6  -4   16.30    0.90
   4   6  -4   15.20    1.00
   4   6  -4   17.90    1.60
  -4  -6   4   17.30    1.70
  -4  -6   4   17.10    0.90
  -4  -6   4   16.30    1.20
  -4  -6   4   17.20    1.10
   3   6  -4    3.00    0.70
   3   6  -4    3.70    0.70
   3   6  -4    3.20    0.40
   3   6  -4    3.20    0.40
  -3  -6   4    3.30    0.70
  -3  -6   4    4.70    0.70
  -3  -6   4    3.40    0.40
  -3  -6   4    4.20    0.60
  -3  -6   4    3.40    0.40
   2   6  -4    0.60    0.30
   2   6  -4    0.30    0.30
   2   6  -4    0.20    0.30
   2   6  -4    0.40    0.40
   2   6  -4    0.60    0.20
  -2  -6   4    0.10    0.20
  -2  -6   4    0.20    0.40
  -2  -6   4    0.70    0.30
  -2  -6   4    0.70    0.40
   1   6  -4   87.29    3.90
   1   6  -4   84.19    4.00
   1   6  -4   85.89    3.90
   1   6  -4   76.59    4.10
   1   6  -4   89.59    4.10
   1   6  -4   85.99    4.00
  -1  -6   4   86.19    4.10
  -1  -6   4   79.99    4.00
  -1  -6   4   86.99    4.30
  -1  -6   4   78.29    4.10
  -1  -6   4   89.19    4.50
  -1  -6   4   85.29    4.00
   0   6  -4   46.70    2.30
   0   6  -4   45.90    2.20
   0   6  -4   44.60    2.20
   0   6  -4   46.20    2.30
   0   6  -4   42.60    2.20
   0   6  -4   41.70    2.30
   0  -6   4   47.00    2.60
   0  -6   4   43.50    2.30
   0  -6   4   43.60    2.40
   0  -6   4   43.00    2.30
   0  -6   4   44.10    2.20
  -1   6  -4 1313.67   57.09
  -1   6  -4 1319.97   57.09
  -1   6  -4 1309.97   57.09
  -1   6  -4 1259.47   57.09
   1  -6   4 1261.27   57.09
   1  -6   4 1197.08   57.09
   1  -6   4 1310.97   57.19
  -2   6  -4  513.15   22.50
  -2   6  -4  492.95   22.50
  -2   6  -4  510.95   22.60
  -2   6  -4  500.95   22.50
  -2   6  -4  481.55   22.60
  -2   6  -4  499.95   23.00
   2  -6   4  487.05   22.60
   2  -6   4  502.35   22.60
   2  -6   4  512.25   22.60
   2  -6   4  530.85   23.00
   2  -6   4  505.05   22.60
  -3   6  -4   23.70    1.80
  -3   6  -4   22.60    1.30
  -3   6  -4   23.60    1.20
  -3   6  -4   25.90    1.30
  -3   6  -4   24.80    1.30
  -3   6  -4   23.40    1.30
   3  -6   4   23.80    1.30
   3  -6   4   26.70    1.50
   3  -6   4   26.60    1.90
   3  -6   4   22.90    1.30
   3  -6   4   23.10    1.30
   3  -6   4   24.70    1.40
  -4   6  -4    5.10    1.00
  -4   6  -4    5.30    0.50
  -4   6  -4    5.70    0.60
  -4   6  -4    4.30    0.60
  -4   6  -4    5.70    0.50
   4  -6   4    4.40    0.50
   4  -6   4    4.50    0.80
   4  -6   4    5.40    1.30
   4  -6   4    5.40    0.80
   4  -6   4    5.10    0.50
  -5   6  -4   25.50    1.40
  -5   6  -4   24.20    2.10
  -5   6  -4   24.90    1.50
  -5   6  -4   25.70    1.40
   5  -6   4   26.30    1.40
   5  -6   4   28.60    2.30
   5  -6   4   29.30    1.60
  -6   6  -4   22.30    1.40
  -6   6  -4   22.80    1.30
  -6   6  -4   22.90    1.20
   6  -6   4   20.80    2.10
   6  -6   4   20.40    1.30
   6  -6   4   22.60    1.50
  -7   6  -4   46.80    2.30
  -7   6  -4   45.40    2.40
  -7   6  -4   48.30    2.50
   7  -6   4   43.90    2.30
   7  -6   4   47.90    2.60
   7  -6   4   43.40    3.30
  -8   6  -4    0.90    0.40
  -8   6  -4    0.30    0.40
  -8   6  -4    0.70    0.30
   8  -6   4    1.00    0.60
   8  -6   4    1.00    0.90
  -9   6  -4    2.90    0.60
  -9   6  -4    2.60    0.50
   9  -6   4    1.10    1.00
   9  -6   4    3.40    0.80
 -10   6  -4    2.20    0.60
 -10   6  -4    2.70    0.50
  10  -6   4    3.00    0.80
  10  -6   4    1.90    1.20
   8   5  -4    1.60    1.00
   8   5  -4    2.50    0.70
  -8  -5   4    1.90    0.60
  -8  -5   4    1.90    0.50
   7   5  -4    0.10    0.60
   7   5  -4    1.30    0.60
  -7  -5   4    0.00    0.50
  -7  -5   4    0.80    0.40
   6   5  -4    4.30    0.50
   6   5  -4    4.30    1.10
   6   5  -4    2.30    0.60
  -6  -5   4    4.60    0.60
  -6  -5   4    3.90    0.70
  -6  -5   4    4.70    0.60
   5   5  -4    8.10    1.20
   5   5  -4    9.50    0.70
   5   5  -4    8.60    0.60
   5   5  -4    9.30    1.00
  -5  -5   4    7.60    0.60
  -5  -5   4    7.50    0.80
  -5  -5   4    9.00    0.70
  -5  -5   4   10.40    0.90
   4   5  -4    5.50    0.50
   4   5  -4    7.70    1.30
   4   5  -4    5.40    0.80
   4   5  -4    5.00    1.10
   4   5  -4    5.70    0.60
  -4  -5   4    4.40    0.90
  -4  -5   4    4.30    0.50
  -4  -5   4    5.70    0.80
  -4  -5   4    4.50    0.50
   3   5  -4   40.30    2.40
   3   5  -4   45.60    2.70
   3   5  -4   46.40    2.20
   3   5  -4   47.50    2.30
   3   5  -4   40.80    2.40
   3   5  -4   49.20    2.50
  -3  -5   4   49.70    2.80
  -3  -5   4   49.70    2.30
  -3  -5   4   39.80    2.20
  -3  -5   4   49.40    2.20
  -3  -5   4   45.80    2.40
   2   5  -4   15.70    0.90
   2   5  -4   14.20    1.00
   2   5  -4   15.70    0.80
   2   5  -4   16.90    1.10
   2   5  -4   16.70    1.20
   2   5  -4   14.90    0.90
  -2  -5   4   15.90    1.10
  -2  -5   4   15.50    1.00
  -2  -5   4   15.60    0.90
  -2  -5   4   13.20    0.90
  -2  -5   4   15.60    1.20
  -2  -5   4   15.00    0.90
   1   5  -4    9.20    0.70
   1   5  -4    8.90    0.60
   1   5  -4    8.70    0.60
   1   5  -4    8.80    0.60
   1   5  -4    8.60    0.80
  -1  -5   4    9.20    0.90
  -1  -5   4    9.00    0.80
  -1  -5   4    9.10    0.80
  -1  -5   4    8.50    0.60
  -1  -5   4    8.90    0.70
  -1  -5   4    8.50    0.70
   0   5  -4  209.28    9.40
   0   5  -4  195.08    9.30
   0   5  -4  203.88    9.30
   0   5  -4  204.28    9.30
   0   5  -4  206.28    9.30
   0   5  -4  202.38    9.30
   0  -5   4  208.38    9.30
   0  -5   4  198.08    9.30
   0  -5   4  208.38    9.40
   0  -5   4  208.98    9.40
   0  -5   4  199.28    9.30
   0  -5   4  215.08    9.60
  -1   5  -4 1306.47   58.49
  -1   5  -4 1307.07   58.79
  -1   5  -4 1329.57   58.49
  -2   5  -4  548.95   24.10
  -2   5  -4  500.85   23.70
  -2   5  -4  523.95   23.60
  -2   5  -4  535.35   23.70
  -2   5  -4  511.45   23.70
  -2   5  -4  545.75   23.70
   2  -5   4  524.05   23.70
   2  -5   4  528.65   23.70
   2  -5   4  532.45   23.70
   2  -5   4  521.55   23.70
   2  -5   4  547.85   23.70
   2  -5   4  528.35   24.00
  -3   5  -4    1.60    0.30
  -3   5  -4    1.80    0.30
  -3   5  -4    1.30    0.50
  -3   5  -4    2.00    0.40
  -3   5  -4    1.60    0.30
   3  -5   4    1.60    0.40
   3  -5   4    1.50    0.20
   3  -5   4    1.50    0.50
   3  -5   4    1.00    0.60
   3  -5   4    1.40    0.30
   3  -5   4    1.80    0.30
  -4   5  -4   17.00    1.90
  -4   5  -4   19.20    1.20
  -4   5  -4   19.40    1.00
  -4   5  -4   18.00    1.10
  -4   5  -4   17.20    1.10
   4  -5   4   18.90    1.70
   4  -5   4   17.60    1.00
   4  -5   4   19.10    1.30
   4  -5   4   18.60    1.20
   4  -5   4   18.10    1.00
  -5   5  -4  121.69    6.70
  -5   5  -4  128.09    6.10
  -5   5  -4  132.39    6.00
  -5   5  -4  131.49    6.10
   5  -5   4  137.49    6.80
   5  -5   4  130.39    6.00
   5  -5   4  134.29    6.10
  -6   5  -4   32.60    1.90
  -6   5  -4   34.90    1.80
  -6   5  -4   33.10    1.70
   6  -5   4   31.90    1.70
   6  -5   4   33.40    2.60
   6  -5   4   33.70    1.90
  -7   5  -4   12.30    0.80
  -7   5  -4   13.70    1.00
  -7   5  -4   12.70    0.90
   7  -5   4   12.00    0.80
   7  -5   4   13.10    1.20
   7  -5   4    9.90    1.70
  -8   5  -4   26.60    1.40
  -8   5  -4   28.30    1.60
  -8   5  -4   29.90    1.70
   8  -5   4   24.90    2.40
   8  -5   4   28.50    1.80
  -9   5  -4    8.00    0.80
  -9   5  -4    7.90    0.90
   9  -5   4    7.60    1.70
   9  -5   4   10.00    1.20
 -10   5  -4    0.60    0.50
 -10   5  -4    0.20    0.40
  10  -5   4    1.80    0.60
  10  -5   4    0.70    1.00
   9   4  -4    2.90    0.80
   9   4  -4    1.60    1.00
  -9  -4   4    1.80    0.50
  -9  -4   4    2.00    0.70
   8   4  -4    0.80    0.80
   8   4  -4    0.00    0.50
  -8  -4   4    0.90    0.60
  -8  -4   4    0.80    0.60
  -8  -4   4    0.50    0.40
   7   4  -4   13.10    0.90
   7   4  -4   14.30    1.60
   7   4  -4   10.40    1.60
  -7  -4   4   15.30    1.30
  -7  -4   4   13.80    1.00
   6   4  -4    9.30    1.10
   6   4  -4    8.60    1.50
   6   4  -4   11.00    0.70
  -6  -4   4   10.70    0.80
  -6  -4   4   10.40    0.80
  -6  -4   4   10.50    1.00
   5   4  -4   10.40    0.70
   5   4  -4   11.00    0.80
   5   4  -4   10.60    1.40
   5   4  -4   10.90    1.10
  -5  -4   4   12.00    1.00
  -5  -4   4    8.10    0.70
  -5  -4   4   10.90    0.80
  -5  -4   4   11.20    0.70
  -5  -4   4    8.20    1.40
   4   4  -4   44.00    2.10
   4   4  -4   39.30    2.20
   4   4  -4   40.50    2.60
   4   4  -4   42.10    2.40
   4   4  -4   41.10    2.00
  -4  -4   4   43.00    2.60
  -4  -4   4   44.10    2.10
  -4  -4   4   37.70    2.10
  -4  -4   4   45.50    2.30
  -4  -4   4   42.20    2.10
   3   4  -4  163.78    7.90
   3   4  -4  167.68    7.70
   3   4  -4  161.78    7.80
   3   4  -4  172.68    8.10
   3   4  -4  166.38    7.70
   3   4  -4  172.08    7.70
  -3  -4   4  156.78    7.70
  -3  -4   4  180.18    7.80
  -3  -4   4  180.78    7.70
  -3  -4   4  178.88    8.10
  -3  -4   4  163.58    7.70
   2   4  -4    0.80    0.30
   2   4  -4    1.30    0.50
   2   4  -4    1.00    0.40
   2   4  -4    1.30    0.30
   2   4  -4    0.80    0.20
   2   4  -4    1.00    0.20
  -2  -4   4    0.90    0.30
  -2  -4   4    1.00    0.40
  -2  -4   4    0.80    0.20
  -2  -4   4    1.40    0.40
  -2  -4   4    1.20    0.30
  -2  -4   4    1.90    0.50
   1   4  -4   52.59    2.50
   1   4  -4   55.39    2.70
   1   4  -4   51.89    2.60
   1   4  -4   52.19    2.50
   1   4  -4   54.19    2.60
  -1  -4   4   54.09    2.60
  -1  -4   4   54.29    2.70
  -1  -4   4   55.39    2.50
  -1  -4   4   56.69    2.70
  -1  -4   4   53.99    2.60
  -1  -4   4   51.29    2.60
   0   4  -4    8.20    0.60
   0   4  -4    7.70    0.60
   0   4  -4    7.70    0.50
   0   4  -4    7.10    0.60
   0   4  -4    8.00    0.50
   0   4  -4    8.30    0.70
   0  -4   4    8.20    0.60
   0  -4   4    7.40    0.60
   0  -4   4    7.50    0.70
   0  -4   4    8.00    0.70
   0  -4   4    7.20    0.60
   0  -4   4    8.40    0.60
  -1   4  -4  943.11   40.60
  -1   4  -4  886.71   40.40
  -1   4  -4  887.51   40.40
  -1   4  -4  904.71   40.40
  -1   4  -4  923.11   40.60
   1  -4   4  896.51   40.50
   1  -4   4  882.71   40.50
   1  -4   4  878.61   40.50
   1  -4   4  961.80   40.60
  -2   4  -4   51.99    2.60
  -2   4  -4   53.79    2.60
  -2   4  -4   56.99    2.90
  -2   4  -4   54.09    2.50
  -2   4  -4   54.69    2.60
   2  -4   4   44.80    2.60
   2  -4   4   53.59    2.60
   2  -4   4   52.59    2.60
   2  -4   4   58.29    2.90
   2  -4   4   54.59    2.50
  -3   4  -4   52.49    2.60
  -3   4  -4   55.39    2.70
  -3   4  -4   53.99    2.60
  -3   4  -4   57.09    2.70
  -3   4  -4   56.29    3.10
   3  -4   4   52.39    2.60
   3  -4   4   54.69    2.70
   3  -4   4   52.09    2.60
   3  -4   4   54.29    3.00
   3  -4   4   56.49    2.80
  -4   4  -4    4.20    0.60
  -4   4  -4    4.60    0.90
  -4   4  -4    4.40    0.40
  -4   4  -4    4.90    0.50
  -4   4  -4    5.60    0.60
   4  -4   4    4.30    0.40
   4  -4   4    4.80    0.70
   4  -4   4    4.00    0.40
   4  -4   4    3.80    0.80
   4  -4   4    4.10    0.60
  -5   4  -4    0.80    0.40
  -5   4  -4    0.80    0.30
  -5   4  -4    1.30    0.30
  -5   4  -4    0.20    0.60
  -5   4  -4    1.10    0.50
   5  -4   4    0.40    0.20
   5  -4   4    1.00    0.50
   5  -4   4    1.40    0.80
  -6   4  -4   30.00    1.60
  -6   4  -4   29.50    1.70
  -6   4  -4   29.50    1.50
   6  -4   4   30.90    2.40
   6  -4   4   30.30    1.80
   6  -4   4   30.70    1.60
  -7   4  -4   24.50    1.50
  -7   4  -4   23.10    1.20
  -7   4  -4   24.40    1.40
   7  -4   4   22.80    2.20
   7  -4   4   23.50    1.60
   7  -4   4   24.10    1.30
  -8   4  -4    7.30    0.80
  -8   4  -4    7.60    0.70
   8  -4   4    6.10    1.40
   8  -4   4    6.40    1.10
  -9   4  -4    0.20    0.40
  -9   4  -4    0.60    0.50
   9  -4   4   -0.20    0.80
   9  -4   4    1.00    0.60
 -10   4  -4    5.50    0.80
 -10   4  -4    2.90    0.60
  10  -4   4    4.20    1.30
  10  -4   4    5.50    0.90
   9   3  -4    3.20    0.70
   9   3  -4    3.00    1.10
  -9  -3   4    3.60    0.80
  -9  -3   4    4.10    0.70
   8   3  -4    2.50    0.70
   8   3  -4    3.30    1.20
  -8  -3   4    1.80    0.70
  -8  -3   4    3.60    0.70
  -8  -3   4    3.80    0.60
   7   3  -4    5.10    0.90
   7   3  -4    5.80    1.30
  -7  -3   4    7.30    0.80
  -7  -3   4    6.60    0.90
  -7  -3   4    6.10    0.70
   6   3  -4   48.40    2.50
   6   3  -4   56.79    2.50
   6   3  -4   47.50    3.20
   6   3  -4   50.79    2.80
  -6  -3   4   58.19    2.90
  -6  -3   4   54.09    2.50
  -6  -3   4   53.99    2.60
  -6  -3   4   42.20    2.60
   5   3  -4    1.70    0.50
   5   3  -4    3.00    0.80
   5   3  -4    2.60    0.40
   5   3  -4    1.70    0.30
  -5  -3   4    1.70    0.40
  -5  -3   4    2.50    0.40
  -5  -3   4    2.90    0.50
  -5  -3   4    2.30    0.50
  -5  -3   4    2.50    0.80
   4   3  -4   33.10    1.90
   4   3  -4   36.30    1.80
   4   3  -4   36.70    2.10
   4   3  -4   36.70    2.30
   4   3  -4   34.00    1.80
   4   3  -4   39.60    1.90
  -4  -3   4   39.50    2.40
  -4  -3   4   34.20    2.00
  -4  -3   4   36.80    1.80
  -4  -3   4   39.00    2.00
  -4  -3   4   38.80    1.80
  -4  -3   4   34.20    1.80
   3   3  -4    5.60    0.80
   3   3  -4    5.50    0.40
   3   3  -4    5.50    0.60
   3   3  -4    5.10    0.70
   3   3  -4    5.40    0.50
   3   3  -4    5.30    0.50
  -3  -3   4    4.60    0.60
  -3  -3   4    5.10    0.40
  -3  -3   4    5.90    0.50
  -3  -3   4    6.20    0.60
  -3  -3   4    6.60    0.90
  -3  -3   4    5.60    0.50
   2   3  -4    1.10    0.20
   2   3  -4    0.90    0.30
   2   3  -4    0.60    0.20
   2   3  -4    0.80    0.20
   2   3  -4    0.90    0.40
   2   3  -4    1.10    0.40
  -2  -3   4    1.30    0.30
  -2  -3   4    1.10    0.30
  -2  -3   4    0.90    0.20
  -2  -3   4    0.80    0.40
  -2  -3   4    0.90    0.20
  -2  -3   4    1.00    0.30
   1   3  -4    0.30    0.20
   1   3  -4    0.00    0.20
   1   3  -4    0.00    0.30
   1   3  -4   -0.10    0.20
   1   3  -4    0.20    0.20
  -1  -3   4    0.20    0.20
  -1  -3   4    0.00    0.20
  -1  -3   4    0.10    0.20
  -1  -3   4    0.30    0.20
  -1  -3   4    0.40    0.20
  -1  -3   4   -0.10    0.20
   0   3  -4  554.04   24.50
   0   3  -4  527.75   24.50
   0   3  -4  555.94   24.50
   0   3  -4  557.14   24.40
   0   3  -4  550.54   24.40
   0  -3   4  577.64   24.50
   0  -3   4  531.65   24.50
   0  -3   4  526.05   24.50
  -1   3  -4   49.90    2.30
  -1   3  -4   47.70    2.20
  -1   3  -4   48.90    2.40
  -1   3  -4   47.60    2.30
  -1   3  -4   45.30    2.30
  -1   3  -4   43.60    2.20
  -1   3  -4   46.90    2.30
   1  -3   4   49.70    2.30
   1  -3   4   47.10    2.30
   1  -3   4   46.50    2.30
   1  -3   4   45.80    2.30
   1  -3   4   47.40    2.30
  -2   3  -4   90.69    4.40
  -2   3  -4   93.89    4.40
  -2   3  -4   96.39    4.40
  -2   3  -4   96.29    4.40
  -2   3  -4   94.09    4.30
  -2   3  -4   98.09    4.70
   2  -3   4   96.79    4.40
   2  -3   4   95.39    4.30
   2  -3   4   95.79    4.40
   2  -3   4   91.39    4.40
   2  -3   4  100.39    4.60
   2  -3   4   93.89    4.50
  -3   3  -4   69.49    3.30
  -3   3  -4   71.89    3.40
  -3   3  -4   71.29    3.30
  -3   3  -4   70.09    3.40
  -3   3  -4   68.89    3.70
   3  -3   4   71.79    3.40
   3  -3   4   66.79    3.30
   3  -3   4   69.59    3.40
   3  -3   4   77.79    3.70
   3  -3   4   68.79    3.30
  -4   3  -4    5.80    0.50
  -4   3  -4    7.00    0.50
  -4   3  -4    6.00    0.60
  -4   3  -4    5.90    1.00
  -4   3  -4    6.10    0.70
   4  -3   4    6.20    1.10
   4  -3   4    5.90    0.70
   4  -3   4    6.70    0.50
   4  -3   4    6.20    0.50
  -5   3  -4   29.00    2.00
  -5   3  -4   32.30    2.40
  -5   3  -4   35.90    1.80
  -5   3  -4   35.00    1.90
  -5   3  -4   35.50    1.70
   5  -3   4   33.60    1.80
   5  -3   4   38.00    2.00
   5  -3   4   38.20    2.50
   5  -3   4   36.00    1.70
  -6   3  -4    1.00    0.30
  -6   3  -4    0.90    0.30
  -6   3  -4    1.10    0.20
  -6   3  -4    1.10    0.40
   6  -3   4    0.50    0.70
   6  -3   4    1.40    0.60
   6  -3   4    0.80    0.20
   6  -3   4    0.80    0.20
  -7   3  -4   15.30    1.00
  -7   3  -4   13.50    0.80
  -7   3  -4   15.50    1.10
   7  -3   4   17.20    1.50
   7  -3   4   13.20    1.80
   7  -3   4   15.80    0.90
  -8   3  -4   20.70    1.20
  -8   3  -4   20.70    1.40
   8  -3   4   17.20    2.10
   8  -3   4   20.80    1.50
  -9   3  -4   -0.40    0.30
  -9   3  -4    0.10    0.50
   9  -3   4   -0.80    0.50
   9  -3   4    0.40    0.80
 -10   3  -4    1.80    0.60
 -10   3  -4    0.80    0.40
  10  -3   4    1.90    0.70
  10  -3   4    0.60    0.90
  10   2  -4    2.40    1.10
  10   2  -4    2.40    0.70
 -10  -2   4    1.00    0.70
 -10  -2   4    2.40    0.60
 -10  -2   4    3.60    0.90
   9   2  -4    2.60    1.20
   9   2  -4    2.70    0.70
  -9  -2   4    3.80    0.70
  -9  -2   4    6.20    1.00
  -9  -2   4    2.50    0.50
   8   2  -4   25.90    1.90
   8   2  -4   21.70    2.30
  -8  -2   4   25.40    1.50
  -8  -2   4   30.00    1.80
  -8  -2   4   27.50    1.50
   7   2  -4    4.70    0.80
   7   2  -4    3.40    0.50
   7   2  -4    3.90    1.00
  -7  -2   4    4.40    0.60
  -7  -2   4    5.00    0.80
  -7  -2   4    5.10    0.60
   6   2  -4    2.00    0.30
   6   2  -4    2.00    0.30
   6   2  -4    1.00    0.30
   6   2  -4    1.20    0.60
   6   2  -4    0.70    0.60
  -6  -2   4    1.10    0.40
  -6  -2   4    1.10    0.40
  -6  -2   4    0.70    0.40
  -6  -2   4    0.70    0.80
   5   2  -4  138.89    6.40
   5   2  -4  141.39    6.70
   5   2  -4  135.99    6.40
   5   2  -4  148.19    6.50
   5   2  -4  133.19    7.00
  -5  -2   4  141.89    6.50
  -5  -2   4  140.29    7.10
  -5  -2   4  150.38    6.50
  -5  -2   4  131.29    6.50
  -5  -2   4  147.89    6.60
   4   2  -4  298.37   13.40
   4   2  -4  294.67   13.80
   4   2  -4  300.97   13.50
   4   2  -4  304.07   13.60
   4   2  -4  277.87   13.40
   4   2  -4  298.37   13.30
  -4  -2   4  304.37   13.30
  -4  -2   4  314.27   13.90
  -4  -2   4  280.27   13.60
  -4  -2   4  286.37   13.40
  -4  -2   4  302.47   13.40
   3   2  -4   27.90    1.70
   3   2  -4   28.20    1.60
   3   2  -4   26.80    1.40
   3   2  -4   27.80    1.40
   3   2  -4   28.90    1.40
   3   2  -4   27.30    1.50
  -3  -2   4   30.00    1.40
  -3  -2   4   28.00    1.40
  -3  -2   4   24.40    1.40
  -3  -2   4   31.10    1.80
  -3  -2   4   26.80    1.60
  -3  -2   4   28.50    1.50
   2   2  -4  211.08    9.60
   2   2  -4  217.58    9.80
   2   2  -4  216.28    9.70
   2   2  -4  216.38    9.60
   2   2  -4  207.88    9.60
   2   2  -4  212.08    9.60
  -2  -2   4  233.28    9.80
  -2  -2   4  217.68    9.80
  -2  -2   4  201.48    9.60
  -2  -2   4  197.98    9.60
  -2  -2   4  222.28    9.60
  -2  -2   4  204.78    9.60
   1   2  -4  302.97   13.90
   1   2  -4  301.17   14.00
   1   2  -4  334.37   14.10
   1   2  -4  308.57   14.00
  -1  -2   4  300.87   14.00
  -1  -2   4  307.57   13.90
  -1  -2   4  341.87   14.00
  -1  -2   4  288.97   14.00
  -1  -2   4  315.57   14.10
   0   2  -4  332.47   15.00
   0   2  -4  353.16   15.10
   0   2  -4  326.77   15.00
   0   2  -4  330.17   15.00
   0   2  -4  338.17   15.00
   0  -2   4  330.37   15.00
   0  -2   4  330.87   15.00
   0  -2   4  336.97   15.00
   0  -2   4  337.97   15.10
   0  -2   4  335.67   15.00
  -1   2  -4   51.39    2.40
  -1   2  -4   47.60    2.40
  -1   2  -4   53.69    2.40
  -1   2  -4   53.99    2.50
  -1   2  -4   49.20    2.40
  -1   2  -4   53.39    2.40
  -1   2  -4   49.00    2.40
   1  -2   4   49.60    2.40
   1  -2   4   46.40    2.40
   1  -2   4   49.20    2.50
   1  -2   4   49.00    2.40
   1  -2   4   54.99    2.50
  -2   2  -4  127.79    5.50
  -2   2  -4  121.59    5.60
  -2   2  -4  128.89    5.80
  -2   2  -4  120.79    5.50
  -2   2  -4  118.79    5.60
  -2   2  -4  114.99    5.40
  -2   2  -4  117.79    5.50
   2  -2   4  125.59    5.80
   2  -2   4  119.59    5.60
   2  -2   4  116.99    5.60
   2  -2   4  117.29    5.50
  -3   2  -4  141.69    6.70
  -3   2  -4  145.79    6.60
  -3   2  -4  147.29    6.70
  -3   2  -4  147.29    6.60
  -3   2  -4  153.38    7.10
  -3   2  -4  138.39    6.70
   3  -2   4  140.49    6.70
   3  -2   4  152.98    7.10
   3  -2   4  150.38    6.70
   3  -2   4  143.49    6.60
   3  -2   4  145.99    6.80
  -4   2  -4  104.29    5.10
  -4   2  -4  106.89    4.90
  -4   2  -4  123.19    5.20
  -4   2  -4  102.49    5.00
  -4   2  -4  100.59    4.80
  -4   2  -4  101.49    5.00
  -4   2  -4  107.79    5.50
   4  -2   4  116.49    5.60
   4  -2   4  103.09    4.90
   4  -2   4   99.29    4.90
   4  -2   4  109.29    4.80
   4  -2   4  108.49    5.10
  -5   2  -4    1.50    0.40
  -5   2  -4    1.60    0.30
  -5   2  -4    0.80    0.30
  -5   2  -4    1.40    0.70
  -5   2  -4    1.70    0.30
   5  -2   4    1.30    0.30
   5  -2   4    1.50    0.20
   5  -2   4    2.00    0.50
   5  -2   4    1.30    0.20
   5  -2   4    1.20    0.70
  -6   2  -4   45.20    2.50
  -6   2  -4   51.39    2.50
  -6   2  -4   48.30    2.30
  -6   2  -4   50.79    2.60
   6  -2   4   48.70    2.40
   6  -2   4   47.60    3.20
   6  -2   4   51.39    2.60
  -7   2  -4    0.10    0.40
  -7   2  -4    0.70    0.30
   7  -2   4    0.10    0.70
   7  -2   4    1.70    0.90
   7  -2   4    0.40    0.30
  -8   2  -4    0.00    0.30
  -8   2  -4    0.40    0.40
   8  -2   4   -0.40    0.50
   8  -2   4   -0.20    0.70
  -9   2  -4    0.20    0.40
  -9   2  -4   -0.10    0.30
   9  -2   4   -0.90    0.50
   9  -2   4   -0.60    0.70
 -10   2  -4    0.50    0.40
 -10   2  -4    1.10    0.50
  10  -2   4    0.10    0.80
  10  -2   4    0.20    0.60
  10   1  -4    0.00    0.60
  10   1  -4   -0.20    0.70
 -10  -1   4    0.00    0.40
 -10  -1   4    0.50    0.60
 -10  -1   4   -0.40    0.50
   9   1  -4    1.70    0.90
   9   1  -4    3.20    0.80
  -9  -1   4    1.10    0.50
  -9  -1   4    2.00    0.70
  -9  -1   4    3.00    0.60
   8   1  -4    0.90    0.30
   8   1  -4    1.60    0.70
   8   1  -4    0.30    0.70
  -8  -1   4    0.90    0.40
  -8  -1   4    1.20    0.50
  -8  -1   4    0.80    0.40
   7   1  -4    6.70    0.60
   7   1  -4    7.60    1.40
   7   1  -4    8.60    1.00
   7   1  -4    8.80    0.60
  -7  -1   4    7.20    0.70
  -7  -1   4    6.50    0.90
  -7  -1   4    6.80    0.70
   6   1  -4   12.60    1.10
   6   1  -4   10.30    0.70
   6   1  -4   10.40    1.40
   6   1  -4   12.10    0.70
   6   1  -4   10.40    0.70
  -6  -1   4   12.10    0.90
  -6  -1   4   11.50    0.80
  -6  -1   4    9.50    1.40
  -6  -1   4   10.30    0.80
  -6  -1   4   10.50    0.80
   5   1  -4  144.39    6.70
   5   1  -4  144.99    7.00
   5   1  -4  144.59    6.70
   5   1  -4  150.78    6.70
   5   1  -4  157.48    7.40
  -5  -1   4  135.49    6.90
  -5  -1   4  152.58    6.80
  -5  -1   4  141.99    6.70
  -5  -1   4  154.18    6.70
  -5  -1   4  140.59    6.70
  -5  -1   4  149.59    7.30
   4   1  -4  309.47   13.80
   4   1  -4  311.27   13.90
   4   1  -4  303.07   13.90
   4   1  -4  305.47   13.80
   4   1  -4  305.27   14.10
   4   1  -4  312.97   14.30
  -4  -1   4  314.77   13.90
  -4  -1   4  297.37   13.80
  -4  -1   4  293.07   13.90
  -4  -1   4  315.67   14.30
  -4  -1   4  326.27   13.90
   3   1  -4    1.30    0.40
   3   1  -4    2.10    0.50
   3   1  -4    1.60    0.30
   3   1  -4    1.90    0.30
   3   1  -4    1.50    0.30
   3   1  -4    1.40    0.30
   3   1  -4    1.90    0.30
  -3  -1   4    1.60    0.30
  -3  -1   4    2.10    0.30
  -3  -1   4    1.70    0.30
  -3  -1   4    1.30    0.50
  -3  -1   4    2.00    0.40
   2   1  -4   65.09    3.00
   2   1  -4   58.79    2.80
   2   1  -4   56.89    2.80
   2   1  -4   64.89    3.00
   2   1  -4   58.29    2.80
   2   1  -4   56.09    2.80
  -2  -1   4   61.29    2.80
  -2  -1   4   63.79    3.00
  -2  -1   4   57.89    2.90
  -2  -1   4   57.69    2.80
  -2  -1   4   60.59    3.00
  -2  -1   4   62.99    2.80
   1   1  -4   21.60    1.10
   1   1  -4   21.00    1.10
   1   1  -4   20.80    1.10
   1   1  -4   21.00    1.10
   1   1  -4   23.00    1.20
[truncated: 482,893 more chars]
