# Supplementary material for: Low-Temperature Dynamics at Nano- and Macroscales: Organic Crystal That Exhibits Low-Temperature Molecular Motion and the Thermosalient Effect
Source: Chem Mater. 2025 May 1;37(9):3373–83. doi: 10.1021/acs.chemmater.5c00171 (PMC12079796; doi:10.1021/acs.chemmater.5c00171)
Supplement: Supplementary file 11 — cm5c00171_si_011.cif [file cm5c00171_si_011.cif]

data_publication_text
_publ_requested_journal          'Journal of American Chemical Society'
_publ_contact_author_name        'Braulio Rodr\'iguez-Molina'
_publ_contact_author_email       brodriguez@iquimica.unam.mx
loop_
_publ_author_name
_publ_author_address

"Jos\'e L. Belmonte-V\'azquez" ''
"Durga P. Karothu" ''
"Carl. P. Fleisher" ''
"Dazaet Galicia-Badillo" ''
"Mauricio Maldonado-Dom\'inguez" ''
"Robert Schurko" ''
"Liang Li" ''
"Pance Naumov" ''
"Braulio Rodr\'iguez-Molina" ''
    
 
data_JB_10c_200Kup_a
 
_audit_creation_method            'SHELXL-2018/3'
_shelx_SHELXL_version_number      '2018/3'
_chemical_name_systematic         ?
_chemical_name_common             ?
_chemical_melting_point           ?
_chemical_formula_moiety          ?
_chemical_formula_sum
 'C28 H20 N2 O S' 
_chemical_formula_weight          432.52

loop_
 _atom_type_symbol
 _atom_type_description
 _atom_type_scat_dispersion_real
 _atom_type_scat_dispersion_imag
 _atom_type_scat_source
 'C'  'C'   0.0034   0.0017
 'XDISP Program in WinGX S.Brennan & P.L.Cowan Rev.Sci.Instrum.63,850 1992'
 'H'  'H'   0.0000   0.0000
 'XDISP Program in WinGX S.Brennan & P.L.Cowan Rev.Sci.Instrum.63,850 1992'
 'N'  'N'   0.0065   0.0035
 'XDISP Program in WinGX S.Brennan & P.L.Cowan Rev.Sci.Instrum.63,850 1992'
 'O'  'O'   0.0115   0.0064
 'XDISP Program in WinGX S.Brennan & P.L.Cowan Rev.Sci.Instrum.63,850 1992'
 'S'  'S'   0.1300   0.1309
 'XDISP Program in WinGX S.Brennan & P.L.Cowan Rev.Sci.Instrum.63,850 1992'
 
_space_group_crystal_system       triclinic
_space_group_IT_number            2
_space_group_name_H-M_alt         'P -1'
_space_group_name_Hall            '-P 1'
 
_shelx_space_group_comment
;
The symmetry employed for this shelxl refinement is uniquely defined
by the following loop, which should always be used as a source of
symmetry information in preference to the above space-group names.
They are only intended as comments.
;
 
loop_
 _space_group_symop_operation_xyz
 'x, y, z'
 '-x, -y, -z'
 
_cell_length_a                    9.3185(9)
_cell_length_b                    9.7517(9)
_cell_length_c                    11.8199(11)
_cell_angle_alpha                 76.244(3)
_cell_angle_beta                  85.207(3)
_cell_angle_gamma                 87.849(3)
_cell_volume                      1039.46(17)
_cell_formula_units_Z             2
_cell_measurement_temperature     200(2)
_cell_measurement_reflns_used     9357    
_cell_measurement_theta_min       2.2494   
_cell_measurement_theta_max       34.1260
 
_exptl_crystal_description        block
_exptl_crystal_colour             colourless
_exptl_crystal_density_meas       ?
_exptl_crystal_density_method     ?
_exptl_crystal_density_diffrn     1.382          
_exptl_crystal_F_000              452
_exptl_transmission_factor_min    ?
_exptl_transmission_factor_max    ?
_exptl_crystal_size_max           0.230
_exptl_crystal_size_mid           0.090
_exptl_crystal_size_min           0.080
_exptl_absorpt_coefficient_mu     0.190
_shelx_estimated_absorpt_T_min    0.958
_shelx_estimated_absorpt_T_max    0.985
_exptl_absorpt_correction_type    multi-scan
_exptl_absorpt_correction_T_min   0.865
_exptl_absorpt_correction_T_max   0.985
_exptl_absorpt_process_details    'SADABS 2016/2 Bruker AXS Madison WI USA'
_exptl_absorpt_special_details    ?
_diffrn_ambient_temperature       200(2)
_diffrn_radiation_wavelength      0.7288
_diffrn_radiation_type            synchrotron
_diffrn_source                    'Advanced Light Source beamline 12.2.1'
_diffrn_measurement_device_type   'Bruker D8 with PHOTONII detector' 
_diffrn_measurement_method        '\w/\q shutterless scans'
_diffrn_detector_area_resol_mean  7.39
_diffrn_reflns_number             38809
_diffrn_reflns_av_unetI/netI      0.0280
_diffrn_reflns_av_R_equivalents   0.0365
_diffrn_reflns_limit_h_min        -14
_diffrn_reflns_limit_h_max        14
_diffrn_reflns_limit_k_min        -15
_diffrn_reflns_limit_k_max        15
_diffrn_reflns_limit_l_min        -18
_diffrn_reflns_limit_l_max        18
_diffrn_reflns_theta_min          1.824
_diffrn_reflns_theta_max          34.153
_diffrn_reflns_theta_full         25.930
_diffrn_measured_fraction_theta_max   0.998
_diffrn_measured_fraction_theta_full  1.000
_diffrn_reflns_Laue_measured_fraction_max    0.998
_diffrn_reflns_Laue_measured_fraction_full   1.000
_diffrn_reflns_point_group_measured_fraction_max   0.998
_diffrn_reflns_point_group_measured_fraction_full  1.000
_reflns_number_total              7946
_reflns_number_gt                 6827
_reflns_threshold_expression      'I > 2\s(I)'
_reflns_Friedel_coverage          0.000
_reflns_Friedel_fraction_max      .
_reflns_Friedel_fraction_full     .
 
_reflns_special_details
;
 Reflections were merged by SHELXL according to the crystal
 class for the calculation of statistics and refinement.
 
 _reflns_Friedel_fraction is defined as the number of unique
 Friedel pairs measured divided by the number that would be
 possible theoretically, ignoring centric projections and
 systematic absences.
;
 
_computing_data_collection        'Bruker APEX 3'
_computing_cell_refinement        'Bruker SAINT v8.40a'
_computing_data_reduction         'Bruker SAINT v8.40a'
_computing_structure_solution     'SHELXT 2014/5 (Sheldrick, 2014)'
_computing_structure_refinement 'SHELXL-2018/3 (Sheldrick, 2018)'
_computing_molecular_graphics     'Bruker SHELXTL'
_computing_publication_material   'Bruker SHELXTL & local programs'
_refine_special_details           
;
 All non-hydrogen atoms were refined anisotropically. Hydrogen atoms
 were found in the difference map constrained and refined with a
 riding model. 
;
_refine_ls_structure_factor_coef  Fsqd
_refine_ls_matrix_type            full
_refine_ls_weighting_scheme       calc
_refine_ls_weighting_details
'w=1/[\s^2^(Fo^2^)+(0.0556P)^2^+0.2055P] where P=(Fo^2^+2Fc^2^)/3'
_atom_sites_solution_primary      'Dual space'
_atom_sites_solution_secondary    difmap
_atom_sites_solution_hydrogens    geom
_refine_ls_hydrogen_treatment     constr
_refine_ls_extinction_method      none
_refine_ls_extinction_coef        .
_refine_ls_number_reflns          7946
_refine_ls_number_parameters      290
_refine_ls_number_restraints      0
_refine_ls_R_factor_all           0.0446
_refine_ls_R_factor_gt            0.0380
_refine_ls_wR_factor_ref          0.1091
_refine_ls_wR_factor_gt           0.1034
_refine_ls_goodness_of_fit_ref    1.024
_refine_ls_restrained_S_all       1.024
_refine_ls_shift/su_max           0.001
_refine_ls_shift/su_mean          0.000
 
loop_
 _atom_site_label
 _atom_site_type_symbol
 _atom_site_fract_x
 _atom_site_fract_y
 _atom_site_fract_z
 _atom_site_U_iso_or_equiv
 _atom_site_adp_type
 _atom_site_occupancy
 _atom_site_site_symmetry_order  
 _atom_site_calc_flag
 _atom_site_refinement_flags_posn
 _atom_site_refinement_flags_adp
 _atom_site_refinement_flags_occupancy
 _atom_site_disorder_assembly
 _atom_site_disorder_group
C1 C 0.59429(10) 0.03967(9) 0.15449(8) 0.02745(16) Uani 1 1 d . . . . .
C2 C 0.49963(10) -0.05722(10) 0.22559(8) 0.03136(17) Uani 1 1 d . . . . .
H2A H 0.438019 -0.032529 0.286122 0.038 Uiso 1 1 calc R U . . .
C3 C 0.49876(12) -0.19099(11) 0.20465(9) 0.03524(19) Uani 1 1 d . . . . .
H3A H 0.433833 -0.258658 0.250781 0.042 Uiso 1 1 calc R U . . .
C4 C 0.59136(13) -0.22882(11) 0.11706(10) 0.0394(2) Uani 1 1 d . . . . .
H4A H 0.588791 -0.321612 0.105095 0.047 Uiso 1 1 calc R U . . .
C5 C 0.68653(12) -0.13260(11) 0.04776(9) 0.0367(2) Uani 1 1 d . . . . .
H5A H 0.749547 -0.158973 -0.011219 0.044 Uiso 1 1 calc R U . . .
C6 C 0.68882(10) 0.00399(10) 0.06563(8) 0.02898(16) Uani 1 1 d . . . . .
C7 C 0.76772(10) 0.13002(10) 0.00916(8) 0.02993(17) Uani 1 1 d . . . . .
C8 C 0.87801(12) 0.16067(13) -0.08083(9) 0.0378(2) Uani 1 1 d . . . . .
H8A H 0.915634 0.089624 -0.118418 0.045 Uiso 1 1 calc R U . . .
C9 C 0.93114(13) 0.29626(13) -0.11398(9) 0.0418(2) Uani 1 1 d . . . . .
H9A H 1.005918 0.318299 -0.174796 0.050 Uiso 1 1 calc R U . . .
C10 C 0.87579(12) 0.40125(12) -0.05880(9) 0.0393(2) Uani 1 1 d . . . . .
H10A H 0.913644 0.493625 -0.083332 0.047 Uiso 1 1 calc R U . . .
C11 C 0.76698(11) 0.37379(11) 0.03088(9) 0.03419(19) Uani 1 1 d . . . . .
H11A H 0.729741 0.445458 0.067930 0.041 Uiso 1 1 calc R U . . .
C12 C 0.71476(10) 0.23726(10) 0.06425(7) 0.02877(16) Uani 1 1 d . . . . .
N1 N 0.61077(9) 0.18097(8) 0.15330(7) 0.02976(15) Uani 1 1 d . . . . .
C13 C 0.53379(10) 0.25459(9) 0.23081(8) 0.02835(16) Uani 1 1 d . . . . .
C14 C 0.55328(11) 0.21610(10) 0.34971(8) 0.03246(18) Uani 1 1 d . . . . .
H14A H 0.618763 0.141558 0.378904 0.039 Uiso 1 1 calc R U . . .
C15 C 0.47757(11) 0.28604(10) 0.42572(8) 0.03163(18) Uani 1 1 d . . . . .
H15A H 0.491855 0.258786 0.506710 0.038 Uiso 1 1 calc R U . . .
C16 C 0.38011(9) 0.39651(9) 0.38500(7) 0.02643(15) Uani 1 1 d . . . . .
C17 C 0.36311(11) 0.43456(10) 0.26534(8) 0.03259(18) Uani 1 1 d . . . . .
H17A H 0.298754 0.509870 0.235497 0.039 Uiso 1 1 calc R U . . .
C18 C 0.43870(12) 0.36418(10) 0.18899(8) 0.03404(19) Uani 1 1 d . . . . .
H18A H 0.425139 0.391296 0.107869 0.041 Uiso 1 1 calc R U . . .
C19 C 0.29880(9) 0.46803(9) 0.46659(7) 0.02663(15) Uani 1 1 d . . . . .
S1 S 0.17481(2) 0.60376(2) 0.42493(2) 0.02793(6) Uani 1 1 d . . . . .
C20 C 0.30148(11) 0.43946(10) 0.58564(8) 0.03236(18) Uani 1 1 d . . . . .
H20A H 0.362936 0.367819 0.626211 0.039 Uiso 1 1 calc R U . . .
N2 N 0.21210(10) 0.51837(9) 0.64324(7) 0.03224(16) Uani 1 1 d . . . . .
C21 C 0.13811(9) 0.61124(9) 0.56994(7) 0.02567(15) Uani 1 1 d . . . . .
C22 C 0.03841(9) 0.71234(9) 0.61180(7) 0.02626(15) Uani 1 1 d . . . . .
C23 C 0.03914(11) 0.71507(11) 0.72967(8) 0.03160(17) Uani 1 1 d . . . . .
H23A H 0.102109 0.652441 0.777617 0.038 Uiso 1 1 calc R U . . .
C24 C -0.04939(12) 0.80656(12) 0.77815(9) 0.0376(2) Uani 1 1 d . . . . .
H24A H -0.047097 0.806854 0.858297 0.045 Uiso 1 1 calc R U . . .
C25 C -0.14146(11) 0.89776(12) 0.70832(10) 0.0394(2) Uani 1 1 d . . . . .
H25A H -0.202577 0.960913 0.740964 0.047 Uiso 1 1 calc R U . . .
C26 C -0.14529(11) 0.89778(11) 0.59137(9) 0.03506(19) Uani 1 1 d . . . . .
H26A H -0.208774 0.960864 0.544326 0.042 Uiso 1 1 calc R U . . .
C27 C -0.05582(9) 0.80504(9) 0.54238(8) 0.02834(16) Uani 1 1 d . . . . .
O1 O -0.05224(8) 0.79780(8) 0.42853(6) 0.03459(15) Uani 1 1 d . . . . .
C28 C -0.15402(12) 0.88274(12) 0.35688(10) 0.0395(2) Uani 1 1 d . . . . .
H28A H -0.145462 0.861747 0.279500 0.059 Uiso 1 1 calc R U . . .
H28B H -0.134651 0.982807 0.348941 0.059 Uiso 1 1 calc R U . . .
H28C H -0.251698 0.861891 0.393081 0.059 Uiso 1 1 calc R U . . .
 
loop_
 _atom_site_aniso_label
 _atom_site_aniso_U_11
 _atom_site_aniso_U_22
 _atom_site_aniso_U_33
 _atom_site_aniso_U_23
 _atom_site_aniso_U_13
 _atom_site_aniso_U_12
C1 0.0286(4) 0.0277(4) 0.0264(4) -0.0076(3) -0.0031(3) 0.0055(3)
C2 0.0294(4) 0.0320(4) 0.0313(4) -0.0058(3) -0.0012(3) 0.0042(3)
C3 0.0375(5) 0.0304(4) 0.0365(5) -0.0046(3) -0.0055(4) 0.0007(4)
C4 0.0499(6) 0.0295(4) 0.0406(5) -0.0117(4) -0.0052(4) 0.0035(4)
C5 0.0439(5) 0.0346(5) 0.0338(4) -0.0139(4) -0.0011(4) 0.0068(4)
C6 0.0313(4) 0.0314(4) 0.0250(4) -0.0088(3) -0.0025(3) 0.0054(3)
C7 0.0304(4) 0.0354(4) 0.0244(4) -0.0085(3) -0.0018(3) 0.0031(3)
C8 0.0373(5) 0.0484(6) 0.0281(4) -0.0117(4) 0.0026(3) 0.0005(4)
C9 0.0398(5) 0.0543(6) 0.0284(4) -0.0045(4) 0.0019(4) -0.0059(5)
C10 0.0425(5) 0.0413(5) 0.0309(4) 0.0002(4) -0.0067(4) -0.0075(4)
C11 0.0393(5) 0.0320(4) 0.0308(4) -0.0050(3) -0.0073(4) 0.0005(4)
C12 0.0303(4) 0.0314(4) 0.0245(3) -0.0063(3) -0.0033(3) 0.0030(3)
N1 0.0329(4) 0.0279(3) 0.0285(3) -0.0088(3) 0.0023(3) 0.0038(3)
C13 0.0304(4) 0.0269(4) 0.0284(4) -0.0090(3) -0.0010(3) 0.0043(3)
C14 0.0338(4) 0.0332(4) 0.0298(4) -0.0078(3) -0.0033(3) 0.0110(3)
C15 0.0348(4) 0.0338(4) 0.0258(4) -0.0071(3) -0.0035(3) 0.0093(3)
C16 0.0277(4) 0.0249(3) 0.0275(4) -0.0081(3) -0.0019(3) 0.0023(3)
C17 0.0404(5) 0.0302(4) 0.0280(4) -0.0092(3) -0.0066(3) 0.0115(3)
C18 0.0434(5) 0.0330(4) 0.0266(4) -0.0095(3) -0.0056(3) 0.0114(4)
C19 0.0284(4) 0.0251(3) 0.0269(4) -0.0072(3) -0.0027(3) 0.0034(3)
S1 0.03026(11) 0.03004(11) 0.02281(10) -0.00618(7) -0.00144(7) 0.00674(8)
C20 0.0397(5) 0.0306(4) 0.0271(4) -0.0078(3) -0.0056(3) 0.0103(3)
N2 0.0399(4) 0.0311(4) 0.0257(3) -0.0076(3) -0.0038(3) 0.0085(3)
C21 0.0275(4) 0.0254(3) 0.0240(3) -0.0063(3) -0.0009(3) 0.0006(3)
C22 0.0256(4) 0.0272(4) 0.0261(3) -0.0076(3) 0.0007(3) 0.0002(3)
C23 0.0330(4) 0.0358(4) 0.0264(4) -0.0096(3) 0.0002(3) 0.0031(3)
C24 0.0358(5) 0.0470(6) 0.0329(4) -0.0175(4) 0.0025(4) 0.0041(4)
C25 0.0311(4) 0.0464(6) 0.0456(5) -0.0230(5) 0.0011(4) 0.0071(4)
C26 0.0281(4) 0.0372(5) 0.0418(5) -0.0139(4) -0.0040(4) 0.0069(3)
C27 0.0256(4) 0.0297(4) 0.0300(4) -0.0082(3) -0.0010(3) 0.0014(3)
O1 0.0365(3) 0.0389(4) 0.0285(3) -0.0083(3) -0.0073(3) 0.0109(3)
C28 0.0372(5) 0.0425(5) 0.0360(5) -0.0030(4) -0.0089(4) 0.0077(4)
 
_geom_special_details
;
 All esds (except the esd in the dihedral angle between two l.s. planes)
 are estimated using the full covariance matrix.  The cell esds are taken
 into account individually in the estimation of esds in distances, angles
 and torsion angles; correlations between esds in cell parameters are only
 used when they are defined by crystal symmetry.  An approximate (isotropic)
 treatment of cell esds is used for estimating esds involving l.s. planes.
;
 
loop_
 _geom_bond_atom_site_label_1
 _geom_bond_atom_site_label_2
 _geom_bond_distance
 _geom_bond_site_symmetry_2
 _geom_bond_publ_flag
C1 N1 1.3887(12) . ?
C1 C2 1.3922(13) . ?
C1 C6 1.4129(12) . ?
C2 C3 1.3847(14) . ?
C2 H2A 0.9500 . ?
C3 C4 1.4004(15) . ?
C3 H3A 0.9500 . ?
C4 C5 1.3832(16) . ?
C4 H4A 0.9500 . ?
C5 C6 1.3986(13) . ?
C5 H5A 0.9500 . ?
C6 C7 1.4464(13) . ?
C7 C8 1.4022(13) . ?
C7 C12 1.4116(13) . ?
C8 C9 1.3846(16) . ?
C8 H8A 0.9500 . ?
C9 C10 1.4005(17) . ?
C9 H9A 0.9500 . ?
C10 C11 1.3889(15) . ?
C10 H10A 0.9500 . ?
C11 C12 1.3899(14) . ?
C11 H11A 0.9500 . ?
C12 N1 1.3940(12) . ?
N1 C13 1.4260(11) . ?
C13 C18 1.3866(13) . ?
C13 C14 1.3913(13) . ?
C14 C15 1.3853(13) . ?
C14 H14A 0.9500 . ?
C15 C16 1.4036(12) . ?
C15 H15A 0.9500 . ?
C16 C17 1.3952(12) . ?
C16 C19 1.4658(12) . ?
C17 C18 1.3905(13) . ?
C17 H17A 0.9500 . ?
C18 H18A 0.9500 . ?
C19 C20 1.3702(12) . ?
C19 S1 1.7319(9) . ?
S1 C21 1.7378(9) . ?
C20 N2 1.3622(12) . ?
C20 H20A 0.9500 . ?
N2 C21 1.3137(11) . ?
C21 C22 1.4718(12) . ?
C22 C23 1.4004(12) . ?
C22 C27 1.4034(12) . ?
C23 C24 1.3834(13) . ?
C23 H23A 0.9500 . ?
C24 C25 1.3857(16) . ?
C24 H24A 0.9500 . ?
C25 C26 1.3858(15) . ?
C25 H25A 0.9500 . ?
C26 C27 1.4000(13) . ?
C26 H26A 0.9500 . ?
C27 O1 1.3618(11) . ?
O1 C28 1.4299(12) . ?
C28 H28A 0.9800 . ?
C28 H28B 0.9800 . ?
C28 H28C 0.9800 . ?
 
loop_
 _geom_angle_atom_site_label_1
 _geom_angle_atom_site_label_2
 _geom_angle_atom_site_label_3
 _geom_angle
 _geom_angle_site_symmetry_1
 _geom_angle_site_symmetry_3
 _geom_angle_publ_flag
N1 C1 C2 128.74(8) . . ?
N1 C1 C6 109.14(8) . . ?
C2 C1 C6 122.08(8) . . ?
C3 C2 C1 117.43(9) . . ?
C3 C2 H2A 121.3 . . ?
C1 C2 H2A 121.3 . . ?
C2 C3 C4 121.52(10) . . ?
C2 C3 H3A 119.2 . . ?
C4 C3 H3A 119.2 . . ?
C5 C4 C3 120.75(9) . . ?
C5 C4 H4A 119.6 . . ?
C3 C4 H4A 119.6 . . ?
C4 C5 C6 119.16(9) . . ?
C4 C5 H5A 120.4 . . ?
C6 C5 H5A 120.4 . . ?
C5 C6 C1 119.04(9) . . ?
C5 C6 C7 134.25(9) . . ?
C1 C6 C7 106.68(8) . . ?
C8 C7 C12 119.37(9) . . ?
C8 C7 C6 133.95(9) . . ?
C12 C7 C6 106.67(8) . . ?
C9 C8 C7 118.87(10) . . ?
C9 C8 H8A 120.6 . . ?
C7 C8 H8A 120.6 . . ?
C8 C9 C10 120.69(10) . . ?
C8 C9 H9A 119.7 . . ?
C10 C9 H9A 119.7 . . ?
C11 C10 C9 121.70(10) . . ?
C11 C10 H10A 119.2 . . ?
C9 C10 H10A 119.2 . . ?
C10 C11 C12 117.33(10) . . ?
C10 C11 H11A 121.3 . . ?
C12 C11 H11A 121.3 . . ?
C11 C12 N1 128.89(9) . . ?
C11 C12 C7 122.04(9) . . ?
N1 C12 C7 109.05(8) . . ?
C1 N1 C12 108.43(7) . . ?
C1 N1 C13 125.27(8) . . ?
C12 N1 C13 126.30(8) . . ?
C18 C13 C14 119.40(8) . . ?
C18 C13 N1 120.64(8) . . ?
C14 C13 N1 119.96(8) . . ?
C15 C14 C13 120.27(8) . . ?
C15 C14 H14A 119.9 . . ?
C13 C14 H14A 119.9 . . ?
C14 C15 C16 121.07(8) . . ?
C14 C15 H15A 119.5 . . ?
C16 C15 H15A 119.5 . . ?
C17 C16 C15 117.83(8) . . ?
C17 C16 C19 121.63(8) . . ?
C15 C16 C19 120.54(8) . . ?
C18 C17 C16 121.16(8) . . ?
C18 C17 H17A 119.4 . . ?
C16 C17 H17A 119.4 . . ?
C13 C18 C17 120.26(8) . . ?
C13 C18 H18A 119.9 . . ?
C17 C18 H18A 119.9 . . ?
C20 C19 C16 127.94(8) . . ?
C20 C19 S1 108.13(6) . . ?
C16 C19 S1 123.90(6) . . ?
C19 S1 C21 90.14(4) . . ?
N2 C20 C19 117.02(8) . . ?
N2 C20 H20A 121.5 . . ?
C19 C20 H20A 121.5 . . ?
C21 N2 C20 111.04(8) . . ?
N2 C21 C22 120.79(8) . . ?
N2 C21 S1 113.67(7) . . ?
C22 C21 S1 125.51(7) . . ?
C23 C22 C27 118.38(8) . . ?
C23 C22 C21 116.84(8) . . ?
C27 C22 C21 124.79(8) . . ?
C24 C23 C22 121.75(9) . . ?
C24 C23 H23A 119.1 . . ?
C22 C23 H23A 119.1 . . ?
C23 C24 C25 119.15(9) . . ?
C23 C24 H24A 120.4 . . ?
C25 C24 H24A 120.4 . . ?
C24 C25 C26 120.68(9) . . ?
C24 C25 H25A 119.7 . . ?
C26 C25 H25A 119.7 . . ?
C25 C26 C27 120.14(9) . . ?
C25 C26 H26A 119.9 . . ?
C27 C26 H26A 119.9 . . ?
O1 C27 C26 124.18(8) . . ?
O1 C27 C22 115.92(8) . . ?
C26 C27 C22 119.89(9) . . ?
C27 O1 C28 117.75(8) . . ?
O1 C28 H28A 109.5 . . ?
O1 C28 H28B 109.5 . . ?
H28A C28 H28B 109.5 . . ?
O1 C28 H28C 109.5 . . ?
H28A C28 H28C 109.5 . . ?
H28B C28 H28C 109.5 . . ?
 
loop_
 _geom_torsion_atom_site_label_1
 _geom_torsion_atom_site_label_2
 _geom_torsion_atom_site_label_3
 _geom_torsion_atom_site_label_4
 _geom_torsion
 _geom_torsion_site_symmetry_1
 _geom_torsion_site_symmetry_2
 _geom_torsion_site_symmetry_3
 _geom_torsion_site_symmetry_4
 _geom_torsion_publ_flag
N1 C1 C2 C3 176.35(9) . . . . ?
C6 C1 C2 C3 -1.33(14) . . . . ?
C1 C2 C3 C4 1.29(15) . . . . ?
C2 C3 C4 C5 -0.45(17) . . . . ?
C3 C4 C5 C6 -0.39(16) . . . . ?
C4 C5 C6 C1 0.35(15) . . . . ?
C4 C5 C6 C7 -177.50(10) . . . . ?
N1 C1 C6 C5 -177.55(8) . . . . ?
C2 C1 C6 C5 0.53(14) . . . . ?
N1 C1 C6 C7 0.84(10) . . . . ?
C2 C1 C6 C7 178.93(8) . . . . ?
C5 C6 C7 C8 -4.39(19) . . . . ?
C1 C6 C7 C8 177.57(11) . . . . ?
C5 C6 C7 C12 176.51(11) . . . . ?
C1 C6 C7 C12 -1.53(10) . . . . ?
C12 C7 C8 C9 -0.60(15) . . . . ?
C6 C7 C8 C9 -179.61(10) . . . . ?
C7 C8 C9 C10 -0.06(16) . . . . ?
C8 C9 C10 C11 0.32(17) . . . . ?
C9 C10 C11 C12 0.09(15) . . . . ?
C10 C11 C12 N1 177.55(9) . . . . ?
C10 C11 C12 C7 -0.77(14) . . . . ?
C8 C7 C12 C11 1.04(14) . . . . ?
C6 C7 C12 C11 -179.70(8) . . . . ?
C8 C7 C12 N1 -177.58(9) . . . . ?
C6 C7 C12 N1 1.68(10) . . . . ?
C2 C1 N1 C12 -177.73(9) . . . . ?
C6 C1 N1 C12 0.19(10) . . . . ?
C2 C1 N1 C13 2.40(15) . . . . ?
C6 C1 N1 C13 -179.69(8) . . . . ?
C11 C12 N1 C1 -179.67(9) . . . . ?
C7 C12 N1 C1 -1.18(10) . . . . ?
C11 C12 N1 C13 0.20(16) . . . . ?
C7 C12 N1 C13 178.69(8) . . . . ?
C1 N1 C13 C18 -114.75(11) . . . . ?
C12 N1 C13 C18 65.40(13) . . . . ?
C1 N1 C13 C14 64.92(13) . . . . ?
C12 N1 C13 C14 -114.93(11) . . . . ?
C18 C13 C14 C15 0.44(15) . . . . ?
N1 C13 C14 C15 -179.23(9) . . . . ?
C13 C14 C15 C16 0.02(16) . . . . ?
C14 C15 C16 C17 -0.66(15) . . . . ?
C14 C15 C16 C19 178.93(9) . . . . ?
C15 C16 C17 C18 0.85(15) . . . . ?
C19 C16 C17 C18 -178.73(9) . . . . ?
C14 C13 C18 C17 -0.25(16) . . . . ?
N1 C13 C18 C17 179.42(9) . . . . ?
C16 C17 C18 C13 -0.41(16) . . . . ?
C17 C16 C19 C20 178.01(10) . . . . ?
C15 C16 C19 C20 -1.56(15) . . . . ?
C17 C16 C19 S1 0.36(13) . . . . ?
C15 C16 C19 S1 -179.21(7) . . . . ?
C20 C19 S1 C21 0.32(7) . . . . ?
C16 C19 S1 C21 178.37(8) . . . . ?
C16 C19 C20 N2 -177.97(9) . . . . ?
S1 C19 C20 N2 -0.02(12) . . . . ?
C19 C20 N2 C21 -0.42(13) . . . . ?
C20 N2 C21 C22 -177.56(8) . . . . ?
C20 N2 C21 S1 0.66(11) . . . . ?
C19 S1 C21 N2 -0.58(7) . . . . ?
C19 S1 C21 C22 177.54(8) . . . . ?
N2 C21 C22 C23 7.09(13) . . . . ?
S1 C21 C22 C23 -170.91(7) . . . . ?
N2 C21 C22 C27 -173.02(9) . . . . ?
S1 C21 C22 C27 8.97(13) . . . . ?
C27 C22 C23 C24 -0.34(14) . . . . ?
C21 C22 C23 C24 179.56(9) . . . . ?
C22 C23 C24 C25 0.12(16) . . . . ?
C23 C24 C25 C26 0.01(17) . . . . ?
C24 C25 C26 C27 0.08(17) . . . . ?
C25 C26 C27 O1 -179.94(9) . . . . ?
C25 C26 C27 C22 -0.30(15) . . . . ?
C23 C22 C27 O1 -179.91(8) . . . . ?
C21 C22 C27 O1 0.20(13) . . . . ?
C23 C22 C27 C26 0.42(13) . . . . ?
C21 C22 C27 C26 -179.46(9) . . . . ?
C26 C27 O1 C28 -4.95(14) . . . . ?
C22 C27 O1 C28 175.40(9) . . . . ?
 
_refine_diff_density_max    0.347
_refine_diff_density_min   -0.400
_refine_diff_density_rms    0.056

_shelx_res_file
;
TITL JB_10C_200Kup_a.res in P-1
    JB_10c_200Kup_a.res
    created by SHELXL-2018/3 at 14:40:33 on 18-May-2023
REM Old TITL JB_10c_200Kup in P-1

REM SHELXT solution in P-1
REM R1 0.107,  Rweak 0.004,  Alpha 0.040,  Orientation as input
REM Formula found by SHELXT:  C28 N2 O S

CELL  0.7288   9.3185   9.7517  11.8199   76.244   85.207   87.849
ZERR   2.000   0.0009   0.0009   0.0011    0.003    0.003    0.003
LATT  1
SFAC C H N O S
DISP    C     0.00337    0.00172        11.92
DISP    H     0.00000    0.00000         0.67
DISP    N     0.00654    0.00351        20.58
DISP    O     0.01151    0.00644        34.18
DISP    S     0.12997    0.13093       564.08
UNIT 56 40 4 2 2

ACTA

TEMP -73
SIZE 0.230 0.090 0.080

REM Colourless Block

L.S. 10
BOND $H
CONF
FMAP 2
PLAN 20

WGHT    0.055600    0.205500
FVAR       0.76570
C1    1    0.594295    0.039675    0.154494    11.00000    0.02862    0.02765 =
         0.02638   -0.00758   -0.00308    0.00552
C2    1    0.499632   -0.057223    0.225588    11.00000    0.02940    0.03200 =
         0.03125   -0.00575   -0.00116    0.00420
AFIX  43
H2A   2    0.438019   -0.032529    0.286122    11.00000   -1.20000
AFIX   0
C3    1    0.498756   -0.190985    0.204654    11.00000    0.03746    0.03040 =
         0.03652   -0.00456   -0.00546    0.00069
AFIX  43
H3A   2    0.433833   -0.258658    0.250781    11.00000   -1.20000
AFIX   0
C4    1    0.591363   -0.228816    0.117059    11.00000    0.04989    0.02950 =
         0.04062   -0.01174   -0.00515    0.00347
AFIX  43
H4A   2    0.588791   -0.321612    0.105095    11.00000   -1.20000
AFIX   0
C5    1    0.686531   -0.132602    0.047764    11.00000    0.04386    0.03458 =
         0.03380   -0.01390   -0.00110    0.00682
AFIX  43
H5A   2    0.749547   -0.158973   -0.011219    11.00000   -1.20000
AFIX   0
C6    1    0.688815    0.003994    0.065627    11.00000    0.03126    0.03141 =
         0.02496   -0.00878   -0.00251    0.00541
C7    1    0.767718    0.130018    0.009159    11.00000    0.03044    0.03535 =
         0.02437   -0.00849   -0.00178    0.00313
C8    1    0.878007    0.160675   -0.080832    11.00000    0.03730    0.04844 =
         0.02815   -0.01170    0.00262    0.00049
AFIX  43
H8A   2    0.915634    0.089624   -0.118418    11.00000   -1.20000
AFIX   0
C9    1    0.931140    0.296259   -0.113983    11.00000    0.03983    0.05428 =
         0.02838   -0.00452    0.00191   -0.00588
AFIX  43
H9A   2    1.005918    0.318299   -0.174796    11.00000   -1.20000
AFIX   0
C10   1    0.875790    0.401251   -0.058796    11.00000    0.04246    0.04135 =
         0.03092    0.00025   -0.00668   -0.00747
AFIX  43
H10A  2    0.913644    0.493625   -0.083332    11.00000   -1.20000
AFIX   0
C11   1    0.766979    0.373794    0.030883    11.00000    0.03930    0.03201 =
         0.03078   -0.00505   -0.00735    0.00052
AFIX  43
H11A  2    0.729741    0.445458    0.067930    11.00000   -1.20000
AFIX   0
C12   1    0.714762    0.237260    0.064246    11.00000    0.03030    0.03137 =
         0.02446   -0.00632   -0.00333    0.00296
N1    3    0.610771    0.180967    0.153304    11.00000    0.03285    0.02791 =
         0.02848   -0.00881    0.00225    0.00375
C13   1    0.533794    0.254587    0.230811    11.00000    0.03042    0.02692 =
         0.02839   -0.00904   -0.00095    0.00434
C14   1    0.553275    0.216104    0.349713    11.00000    0.03383    0.03316 =
         0.02985   -0.00785   -0.00328    0.01102
AFIX  43
H14A  2    0.618763    0.141558    0.378904    11.00000   -1.20000
AFIX   0
C15   1    0.477571    0.286042    0.425716    11.00000    0.03481    0.03382 =
         0.02576   -0.00713   -0.00355    0.00931
AFIX  43
H15A  2    0.491855    0.258786    0.506710    11.00000   -1.20000
AFIX   0
C16   1    0.380111    0.396515    0.384998    11.00000    0.02765    0.02491 =
         0.02746   -0.00808   -0.00193    0.00233
C17   1    0.363109    0.434558    0.265338    11.00000    0.04039    0.03022 =
         0.02805   -0.00916   -0.00656    0.01146
AFIX  43
H17A  2    0.298754    0.509870    0.235497    11.00000   -1.20000
AFIX   0
C18   1    0.438699    0.364184    0.188994    11.00000    0.04341    0.03300 =
         0.02656   -0.00954   -0.00564    0.01138
AFIX  43
H18A  2    0.425139    0.391296    0.107869    11.00000   -1.20000
AFIX   0
C19   1    0.298798    0.468031    0.466585    11.00000    0.02835    0.02506 =
         0.02685   -0.00723   -0.00268    0.00341
S1    5    0.174808    0.603761    0.424929    11.00000    0.03026    0.03004 =
         0.02281   -0.00618   -0.00144    0.00674
C20   1    0.301481    0.439461    0.585643    11.00000    0.03967    0.03055 =
         0.02706   -0.00784   -0.00561    0.01032
AFIX  43
H20A  2    0.362936    0.367819    0.626211    11.00000   -1.20000
AFIX   0
N2    3    0.212095    0.518367    0.643235    11.00000    0.03988    0.03115 =
         0.02566   -0.00756   -0.00381    0.00846
C21   1    0.138108    0.611242    0.569941    11.00000    0.02747    0.02543 =
         0.02404   -0.00627   -0.00088    0.00063
C22   1    0.038413    0.712343    0.611801    11.00000    0.02564    0.02721 =
         0.02608   -0.00759    0.00072    0.00024
C23   1    0.039144    0.715075    0.729675    11.00000    0.03301    0.03578 =
         0.02641   -0.00958    0.00016    0.00313
AFIX  43
H23A  2    0.102109    0.652441    0.777617    11.00000   -1.20000
AFIX   0
C24   1   -0.049388    0.806557    0.778153    11.00000    0.03577    0.04697 =
         0.03292   -0.01753    0.00248    0.00410
AFIX  43
H24A  2   -0.047097    0.806854    0.858297    11.00000   -1.20000
AFIX   0
C25   1   -0.141457    0.897755    0.708324    11.00000    0.03111    0.04636 =
         0.04559   -0.02296    0.00108    0.00713
AFIX  43
H25A  2   -0.202577    0.960913    0.740964    11.00000   -1.20000
AFIX   0
C26   1   -0.145293    0.897779    0.591366    11.00000    0.02808    0.03725 =
         0.04181   -0.01393   -0.00401    0.00694
AFIX  43
H26A  2   -0.208774    0.960864    0.544326    11.00000   -1.20000
AFIX   0
C27   1   -0.055820    0.805040    0.542385    11.00000    0.02564    0.02966 =
         0.02997   -0.00816   -0.00103    0.00137
O1    4   -0.052242    0.797804    0.428530    11.00000    0.03647    0.03893 =
         0.02851   -0.00832   -0.00729    0.01088
C28   1   -0.154018    0.882743    0.356877    11.00000    0.03715    0.04250 =
         0.03597   -0.00297   -0.00889    0.00768
AFIX 137
H28A  2   -0.145462    0.861747    0.279500    11.00000   -1.50000
H28B  2   -0.134651    0.982807    0.348941    11.00000   -1.50000
H28C  2   -0.251698    0.861891    0.393081    11.00000   -1.50000

AFIX   0
HKLF 4


REM  JB_10C_200Kup_a.res in P-1
REM wR2 = 0.109123, GooF = S = 1.02414, Restrained GooF = 1.02414 for all data
REM R1 = 0.037983 for 6827 Fo > 4sig(Fo) and 0.044593 for all 7946 data
REM 290 parameters refined using 0 restraints

END

WGHT      0.0556      0.2055

REM Highest difference peak  0.347,  deepest hole -0.400,  1-sigma level  0.056
Q1    1   0.6503  0.0174  0.1143  11.00000  0.05    0.35
Q2    1   0.8256  0.3855 -0.0101  11.00000  0.05    0.35
Q3    1   0.4800  0.3050  0.2084  11.00000  0.05    0.30
Q4    1  -0.0802  0.8588  0.7365  11.00000  0.05    0.30
Q5    1   0.5489  0.0007  0.1908  11.00000  0.05    0.30
Q6    1  -0.0975  0.8500  0.5614  11.00000  0.05    0.28
Q7    1   0.3968  0.4002  0.2278  11.00000  0.05    0.27
Q8    1   0.0058  0.7589  0.5716  11.00000  0.05    0.27
Q9    1   0.0017  0.7618  0.7553  11.00000  0.05    0.26
Q10   1   0.5367 -0.1997  0.1522  11.00000  0.05    0.26
Q11   1   0.0400  0.7145  0.6695  11.00000  0.05    0.26
Q12   1   0.7247  0.0622  0.0343  11.00000  0.05    0.26
Q13   1   0.2939  0.4483  0.5270  11.00000  0.05    0.26
Q14   1   0.8195  0.1374 -0.0366  11.00000  0.05    0.26
Q15   1  -0.1400  0.9141  0.6451  11.00000  0.05    0.25
Q16   1   0.9093  0.3381 -0.0823  11.00000  0.05    0.24
Q17   1   0.5467  0.2341  0.2887  11.00000  0.05    0.23
Q18   1   0.3740  0.4190  0.3254  11.00000  0.05    0.23
Q19   1   0.5251  0.2556  0.3829  11.00000  0.05    0.22
Q20   1   0.1545  0.6142  0.5047  11.00000  0.05    0.22
;
_shelx_res_checksum   28382

_shelx_hkl_file
;
  -1   0   0    4.60    0.30
  -1   0   0    5.50    0.40
  -1   0   0    5.00    0.30
  -1   0   0    4.50    0.30
  -1   0   0    4.80    0.30
  -1   0   0    4.70    0.30
  -1   0   0    4.90    0.30
   1   0   0    5.60    0.30
  -2   0   0  193.38    8.00
  -2   0   0  197.88    8.00
  -2   0   0  193.98    7.90
  -2   0   0  201.38    8.00
  -2   0   0  198.78    8.00
  -2   0   0  201.48    8.00
  -2   0   0  209.58    8.00
   2   0   0  201.08    8.00
   2   0   0  193.38    8.00
   2   0   0  194.18    8.00
   2   0   0  175.48    8.20
  -3   0   0  542.35   21.80
  -3   0   0  525.45   21.80
  -3   0   0  561.44   21.90
  -3   0   0  549.05   21.70
  -3   0   0  540.35   21.80
  -3   0   0  555.84   21.90
   3   0   0  528.55   21.70
   3   0   0  529.25   21.90
   3   0   0  524.95   21.80
   3   0   0  557.34   21.90
  -4   0   0   48.10    2.20
  -4   0   0   50.19    2.30
  -4   0   0   50.39    2.30
  -4   0   0   49.00    2.30
  -4   0   0   50.49    2.40
  -4   0   0   50.19    2.40
  -4   0   0   47.30    2.30
  -4   0   0   49.10    2.20
   4   0   0   51.69    2.30
   4   0   0   46.60    2.20
   4   0   0   52.09    2.50
   4   0   0   47.40    2.40
  -5   0   0    7.70    0.60
  -5   0   0    6.90    0.70
  -5   0   0    9.30    0.90
  -5   0   0    8.80    0.80
  -5   0   0    7.90    0.70
  -5   0   0    8.20    0.70
  -5   0   0    7.60    0.60
  -5   0   0    8.00    0.80
   5   0   0    5.70    0.90
   5   0   0    7.00    0.60
   5   0   0    6.90    0.70
   5   0   0    7.30    1.00
  -6   0   0   84.19    3.60
  -6   0   0   75.09    3.50
  -6   0   0   75.69    3.60
  -6   0   0   72.79    3.30
  -6   0   0   76.99    3.40
  -6   0   0   70.39    3.50
  -6   0   0   74.49    3.50
  -6   0   0   74.99    3.40
   6   0   0   80.09    3.70
   6   0   0   73.19    3.40
   6   0   0   74.09    3.70
  -7   0   0   12.90    1.10
  -7   0   0   12.70    1.10
  -7   0   0   15.10    1.20
  -7   0   0   11.10    0.80
  -7   0   0   12.30    1.20
  -7   0   0   13.20    1.00
  -7   0   0   11.70    0.90
   7   0   0   13.70    1.50
   7   0   0   13.70    1.40
   7   0   0   12.30    1.00
  -8   0   0   34.60    2.10
  -8   0   0   40.20    2.30
  -8   0   0   40.00    2.20
  -8   0   0   44.90    2.30
  -8   0   0   33.80    2.30
   8   0   0   40.70    2.50
   8   0   0   41.10    2.10
   8   0   0   39.10    2.60
  -9   0   0  219.68    9.70
  -9   0   0  213.58    9.90
   9   0   0  220.58   10.00
   9   0   0  227.08    9.60
   9   0   0  249.58   10.30
 -10   0   0   11.50    1.30
 -10   0   0   11.70    1.20
  10   0   0   13.90    2.10
  10   0   0   10.30    1.10
 -11   0   0   85.49    4.40
 -11   0   0   89.89    4.30
  11   0   0   85.49    4.10
  11   0   0   69.39    5.60
 -12   0   0   21.90    1.70
 -12   0   0   20.20    1.90
  12   0   0   19.90    1.50
  12   0   0   20.90    2.80
 -13   0   0    3.80    0.80
 -13   0   0    2.90    0.90
  13   0   0    6.30    1.90
 -14   0   0    0.50    0.70
 -14   0   0    0.60    0.50
  14   0   0    0.40    3.40
  14  -1   0    1.80    1.90
 -14   1   0   -0.70    0.60
 -14   1   0   -0.10    0.50
  13  -1   0    4.90    1.90
 -13   1   0    5.70    1.00
 -13   1   0    4.50    0.70
 -12   1   0    0.80    0.60
 -12   1   0    1.40    0.70
 -12   1   0    2.40    0.70
  11  -1   0  114.99    6.40
 -11   1   0  110.19    5.70
 -11   1   0  125.39    5.60
  10  -1   0   -1.00    0.40
  10  -1   0    1.40    1.10
  10  -1   0   -0.50    0.90
 -10   1   0    0.40    0.40
 -10   1   0   -0.20    0.40
   9  -1   0    0.40    0.50
   9  -1   0    2.60    1.20
   9  -1   0    0.30    0.80
  -9   1   0    0.60    0.40
  -9   1   0    0.40    0.40
  -9   1   0    0.60    0.50
   8  -1   0   45.50    3.00
   8  -1   0   46.90    2.90
   8  -1   0   45.20    2.30
  -8   1   0   40.60    2.50
  -8   1   0   47.00    2.50
  -8   1   0   40.80    2.20
  -8   1   0   41.40    2.50
  -8   1   0   45.40    2.50
  -8   1   0   47.70    2.40
   7  -1   0   11.60    1.00
   7  -1   0   10.90    1.40
   7  -1   0    9.70    1.50
  -7   1   0   11.60    1.00
  -7   1   0   11.10    1.00
  -7   1   0    8.50    1.10
  -7   1   0    9.70    0.70
  -7   1   0   10.60    1.00
  -7   1   0   11.20    1.10
   6  -1   0    2.00    0.50
   6  -1   0    2.40    0.70
  -6   1   0    3.10    0.60
  -6   1   0    2.40    0.60
  -6   1   0    1.70    0.40
  -6   1   0    2.80    0.40
  -6   1   0    1.90    0.40
  -6   1   0    2.80    0.40
  -6   1   0    1.60    0.40
  -6   1   0    2.30    0.50
   5  -1   0  184.58    7.60
   5  -1   0  159.28    7.50
   5  -1   0  164.78    7.20
  -5   1   0  179.18    7.40
  -5   1   0  181.88    7.30
  -5   1   0  167.68    7.20
  -5   1   0  172.48    7.30
  -5   1   0  170.58    7.20
  -5   1   0  172.88    7.10
  -5   1   0  168.88    7.30
   4  -1   0  225.28    9.70
   4  -1   0  237.48   10.00
   4  -1   0  222.38    9.90
   4  -1   0  236.58    9.70
   4  -1   0  231.28    9.70
  -4   1   0  237.38    9.80
  -4   1   0  246.98    9.80
  -4   1   0  238.48    9.60
  -4   1   0  223.38    9.70
  -4   1   0  252.17    9.70
  -4   1   0  235.48    9.70
  -4   1   0  236.08    9.90
   3  -1   0   68.49    3.10
   3  -1   0   64.79    2.90
   3  -1   0   64.49    2.90
   3  -1   0   62.99    3.10
   3  -1   0   67.69    3.00
   3  -1   0   63.69    2.90
  -3   1   0   64.29    3.00
  -3   1   0   71.49    3.00
  -3   1   0   69.89    2.90
  -3   1   0   65.69    3.00
  -3   1   0   64.69    2.90
  -3   1   0   69.59    2.90
   2  -1   0   77.69    3.30
   2  -1   0   70.99    3.30
   2  -1   0   67.69    3.00
   2  -1   0   68.09    3.00
  -2   1   0   71.99    3.00
  -2   1   0   77.99    3.20
  -2   1   0   71.19    3.20
  -2   1   0   72.79    3.10
  -2   1   0   72.59    3.00
  -2   1   0   71.89    3.20
  -1   1   0  514.35   20.70
   0  -1   0   93.79    3.80
   0  -1   0   94.29    3.80
   0  -1   0   93.79    3.90
   0  -1   0   93.39    3.80
   0   1   0   92.79    3.80
   0   1   0   91.59    3.90
   0   1   0   97.59    3.80
  -1  -1   0  101.39    4.10
  -1  -1   0   94.89    4.00
  -1  -1   0   99.79    4.00
  -1  -1   0  101.89    4.00
   1   1   0   98.39    4.00
   1   1   0   93.79    4.10
   1   1   0   96.69    4.10
  -2  -1   0 1928.21   96.99
  -2  -1   0 1909.81  100.99
   2   1   0 2080.29   99.69
  -3  -1   0  112.39    4.60
  -3  -1   0  113.49    4.90
  -3  -1   0  110.19    4.60
  -3  -1   0  115.89    4.70
  -3  -1   0  114.49    4.80
  -3  -1   0  111.39    4.60
   3   1   0  110.99    4.70
   3   1   0  108.89    4.80
   3   1   0  119.19    4.70
   3   1   0  114.59    4.70
   3   1   0  110.39    4.80
  -4  -1   0  176.98    7.20
  -4  -1   0  182.28    7.30
  -4  -1   0  178.58    7.40
  -4  -1   0  170.48    7.20
  -4  -1   0  175.68    7.20
  -4  -1   0  177.08    7.50
   4   1   0  175.48    7.30
   4   1   0  177.18    7.40
   4   1   0  186.48    7.30
   4   1   0  168.98    7.30
   4   1   0  179.88    7.30
   4   1   0  166.88    7.40
  -5  -1   0   62.39    3.00
  -5  -1   0   61.99    2.80
  -5  -1   0   61.59    2.70
  -5  -1   0   64.89    3.00
  -5  -1   0   61.09    2.70
  -5  -1   0   67.99    3.10
   5   1   0   62.39    3.00
   5   1   0   63.79    2.90
   5   1   0   62.99    2.80
   5   1   0   61.29    2.90
  -6  -1   0   26.40    1.60
  -6  -1   0   29.20    1.80
  -6  -1   0   24.80    1.50
  -6  -1   0   26.60    1.60
  -6  -1   0   24.00    1.40
  -6  -1   0   25.70    1.30
  -6  -1   0   23.60    1.40
  -6  -1   0   25.60    1.30
   6   1   0   24.80    1.50
   6   1   0   24.40    1.40
   6   1   0   26.70    1.50
   6   1   0   23.60    1.70
  -7  -1   0    0.30    0.30
  -7  -1   0   -0.20    0.40
  -7  -1   0    0.00    0.30
  -7  -1   0   -0.20    0.30
  -7  -1   0    0.40    0.40
  -7  -1   0    0.20    0.40
   7   1   0    1.10    0.70
   7   1   0    0.30    0.30
   7   1   0    0.60    0.50
  -8  -1   0   19.40    1.40
  -8  -1   0   19.00    1.40
  -8  -1   0   16.70    1.20
  -8  -1   0   16.70    1.60
  -8  -1   0   18.20    1.40
   8   1   0   17.90    1.40
   8   1   0   18.90    1.80
   8   1   0   18.30    1.20
  -9  -1   0    0.90    0.50
  -9  -1   0    1.00    0.50
  -9  -1   0    0.30    0.50
   9   1   0   -0.10    0.80
   9   1   0    1.50    0.70
   9   1   0    0.80    0.50
 -10  -1   0    1.30    0.60
 -10  -1   0    0.80    0.50
  10   1   0    0.70    1.10
  10   1   0    0.50    0.50
 -11  -1   0   29.00    2.10
 -11  -1   0   32.80    2.10
  11   1   0   28.20    1.80
  11   1   0   25.50    2.70
 -12  -1   0   25.80    2.10
 -12  -1   0   28.50    2.20
  12   1   0   27.30    3.00
  12   1   0   29.60    1.80
 -13  -1   0    4.60    1.00
 -13  -1   0    3.60    0.80
  13   1   0    5.40    1.00
  13   1   0    2.70    1.90
 -14  -1   0    4.40    1.30
 -14  -1   0    5.80    1.20
  14   1   0    4.00    2.20
  14  -2   0   -1.60    1.70
 -14   2   0    0.20    0.70
 -14   2   0    0.30    0.50
  13  -2   0    7.30    2.00
 -13   2   0    8.70    1.20
 -13   2   0    9.60    0.90
  12  -2   0    3.50    1.60
 -12   2   0    2.30    0.70
 -12   2   0    3.50    0.70
  11  -2   0   41.30    3.50
 -11   2   0   44.20    2.60
 -11   2   0   45.20    2.30
 -11   2   0   41.20    2.70
  10  -2   0   46.80    3.40
  10  -2   0   48.20    3.60
 -10   2   0   46.70    2.80
 -10   2   0   51.39    2.80
 -10   2   0   55.79    2.50
   9  -2   0   54.89    3.40
   9  -2   0   54.89    3.60
  -9   2   0   49.00    2.70
  -9   2   0   49.40    2.50
  -9   2   0   51.49    2.80
  -9   2   0   51.99    2.80
   8  -2   0  199.18    8.90
   8  -2   0  202.88    8.90
  -8   2   0  179.38    8.00
  -8   2   0  160.68    8.30
  -8   2   0  203.98    8.30
  -8   2   0  198.08    8.20
  -8   2   0  204.08    8.30
  -8   2   0  201.78    8.00
  -8   2   0  172.48    8.40
   7  -2   0  511.25   21.30
   7  -2   0  535.05   21.30
  -7   2   0  511.95   20.50
  -7   2   0  540.05   20.80
  -7   2   0  497.15   20.80
  -7   2   0  468.95   20.80
  -7   2   0  515.05   20.70
  -7   2   0  482.15   20.80
  -7   2   0  490.55   20.50
   6  -2   0  180.38    8.20
   6  -2   0  186.18    7.80
   6  -2   0  195.88    8.30
  -6   2   0  175.08    7.70
  -6   2   0  191.38    7.70
  -6   2   0  184.78    7.80
  -6   2   0  175.18    7.80
  -6   2   0  178.28    7.60
  -6   2   0  159.88    8.00
  -6   2   0  186.78    7.50
  -6   2   0  183.68    7.60
  -6   2   0  180.18    7.70
   5  -2   0   64.19    3.00
   5  -2   0   60.49    3.30
   5  -2   0   61.09    3.30
  -5   2   0   62.89    2.80
  -5   2   0   58.79    2.80
  -5   2   0   63.59    3.10
  -5   2   0   63.29    3.00
  -5   2   0   59.89    2.70
  -5   2   0   59.99    2.70
  -5   2   0   60.19    2.90
  -5   2   0   59.09    2.90
   4  -2   0  238.98   10.30
   4  -2   0  241.08   10.60
   4  -2   0  244.48   10.60
   4  -2   0  261.77   10.40
  -4   2   0  258.17   10.20
  -4   2   0  247.48   10.30
  -4   2   0  254.27   10.20
  -4   2   0  238.08   10.10
  -4   2   0  249.48   10.40
  -4   2   0  249.28   10.50
  -4   2   0  254.47   10.10
  -4   2   0  251.07   10.40
   3  -2   0   75.29    3.50
   3  -2   0   77.19    3.80
   3  -2   0   83.49    3.90
   3  -2   0   88.09    3.70
  -3   2   0   79.99    3.30
  -3   2   0   77.09    3.50
  -3   2   0   77.79    3.60
  -3   2   0   74.29    3.40
  -3   2   0   84.69    3.70
  -3   2   0   81.89    3.50
  -3   2   0   82.19    3.40
  -3   2   0   85.99    3.60
   2  -2   0  272.97   10.20
   2  -2   0  230.38   10.00
   2  -2   0  240.18   10.20
   2  -2   0  247.48   10.20
   2  -2   0  231.88    9.80
  -2   2   0  239.48    9.80
  -2   2   0  252.37    9.80
  -2   2   0  241.28   10.10
  -2   2   0  230.28    9.90
  -2   2   0  229.88    9.70
  -2   2   0  243.48   10.10
  -2   2   0  262.97   10.10
   1  -2   0  447.56   18.80
   1  -2   0  473.55   19.10
   1  -2   0  499.75   19.10
  -1   2   0  439.96   18.80
  -1   2   0  486.65   19.00
  -1   2   0  473.45   19.10
   0  -2   0  630.34   49.10
   0  -2   0  726.43   49.20
   0  -2   0  731.93   29.30
   0   2   0  789.82   51.69
   0   2   0  741.73   29.30
  -1  -2   0 1820.72  103.09
   1   2   0 2029.00  105.49
  -3  -2   0   48.20    2.30
  -3  -2   0   48.00    2.20
  -3  -2   0   50.39    2.10
  -3  -2   0   49.70    2.10
  -3  -2   0   51.79    2.40
   3   2   0   47.60    2.10
   3   2   0   49.40    2.20
   3   2   0   47.50    2.30
   3   2   0   46.10    2.30
   3   2   0   46.90    2.10
  -4  -2   0  307.97   12.10
  -4  -2   0  287.97   11.70
  -4  -2   0  291.17   11.70
  -4  -2   0  293.17   11.80
  -4  -2   0  291.87   12.10
   4   2   0  288.47   12.00
   4   2   0  287.97   11.90
   4   2   0  288.97   11.80
   4   2   0  283.97   11.80
   4   2   0  279.87   12.00
  -5  -2   0  132.79    5.60
  -5  -2   0  123.19    5.20
  -5  -2   0  123.19    5.30
  -5  -2   0  127.69    5.50
  -5  -2   0  122.89    5.20
   5   2   0  125.39    5.30
   5   2   0  120.79    5.50
   5   2   0  121.39    5.30
   5   2   0  122.89    5.50
   5   2   0  126.59    5.30
  -6  -2   0   96.49    4.20
  -6  -2   0   99.09    4.30
  -6  -2   0   94.39    4.30
  -6  -2   0   95.29    4.40
  -6  -2   0   97.49    4.00
  -6  -2   0  103.39    4.60
  -6  -2   0   95.99    4.60
   6   2   0  100.69    4.30
   6   2   0   98.29    4.40
   6   2   0   98.49    4.50
   6   2   0   94.39    4.40
  -7  -2   0  110.09    5.30
  -7  -2   0  123.09    5.50
  -7  -2   0  120.79    5.40
  -7  -2   0  113.59    5.00
  -7  -2   0  115.49    4.80
   7   2   0  123.09    5.40
   7   2   0  115.59    5.10
  -8  -2   0   50.49    2.80
  -8  -2   0   49.40    2.20
  -8  -2   0   54.29    2.80
  -8  -2   0   52.69    2.70
  -8  -2   0   46.40    2.90
  -8  -2   0   46.90    2.20
   8   2   0   49.10    2.50
   8   2   0   55.19    3.00
  -9  -2   0    4.70    0.80
  -9  -2   0    4.50    1.20
  -9  -2   0    2.70    0.70
   9   2   0    4.70    0.70
 -10  -2   0   68.29    3.70
 -10  -2   0   67.89    3.50
  10   2   0   63.69    3.20
  10   2   0   68.09    4.00
 -11  -2   0   42.50    2.90
 -11  -2   0   55.09    2.90
  11   2   0   50.29    3.60
  11   2   0   48.30    2.60
 -12  -2   0   24.70    2.00
 -12  -2   0   25.70    1.90
  12   2   0   25.70    1.70
  12   2   0   25.30    2.90
 -13  -2   0    2.60    0.80
 -13  -2   0    2.30    0.80
  13   2   0    2.40    0.70
  13   2   0    1.80    1.80
 -14  -2   0    8.90    1.30
 -14  -2   0    5.30    1.10
  14   2   0    6.60    1.00
  13  -3   0   32.90    3.60
 -13   3   0   42.00    2.30
 -13   3   0   43.40    2.60
  12  -3   0   12.40    2.50
 -12   3   0   10.90    1.00
  11  -3   0   42.40    3.50
 -11   3   0   45.20    2.30
 -11   3   0   41.90    2.50
  10  -3   0    2.10    1.30
  10  -3   0    0.20    0.90
 -10   3   0    2.40    0.60
 -10   3   0    0.70    0.50
 -10   3   0    2.30    0.50
   9  -3   0   39.30    3.00
   9  -3   0   39.00    2.90
  -9   3   0   34.60    2.10
  -9   3   0   34.10    1.90
  -9   3   0   34.60    2.10
   8  -3   0   -0.50    0.70
   8  -3   0    1.40    1.10
  -8   3   0   -0.40    0.30
  -8   3   0    0.30    0.30
  -8   3   0   -0.30    0.30
   7  -3   0   18.10    1.90
   7  -3   0   16.40    1.40
   7  -3   0   12.40    1.90
  -7   3   0   18.40    1.30
  -7   3   0   18.30    1.20
  -7   3   0   14.20    1.10
  -7   3   0   16.40    1.00
  -7   3   0   14.80    1.30
   6  -3   0   72.19    3.50
   6  -3   0   68.69    3.90
   6  -3   0   73.99    3.90
  -6   3   0   66.89    3.50
  -6   3   0   67.19    3.40
  -6   3   0   70.69    3.30
  -6   3   0   69.09    3.00
  -6   3   0   70.89    3.10
  -6   3   0   69.89    3.20
   5  -3   0   26.60    2.10
   5  -3   0   28.90    1.80
   5  -3   0   27.50    1.50
   5  -3   0   28.90    2.20
  -5   3   0   28.00    1.50
  -5   3   0   25.90    1.30
  -5   3   0   26.30    1.70
  -5   3   0   27.20    1.40
  -5   3   0   29.00    1.70
  -5   3   0   28.20    1.40
  -5   3   0   24.20    1.80
  -5   3   0   29.70    1.60
   4  -3   0  257.17   11.10
   4  -3   0  289.47   11.40
   4  -3   0  258.77   11.60
   4  -3   0  254.97   11.50
  -4   3   0  270.17   11.00
  -4   3   0  267.07   11.10
  -4   3   0  274.27   11.30
  -4   3   0  265.87   11.30
  -4   3   0  288.07   10.90
  -4   3   0  266.07   11.10
  -4   3   0  269.87   11.40
   3  -3   0    4.40    0.40
   3  -3   0    4.20    0.90
   3  -3   0    5.50    0.80
   3  -3   0    4.20    0.80
   3  -3   0    4.90    0.50
  -3   3   0    5.50    0.70
  -3   3   0    4.00    0.60
  -3   3   0    5.50    0.80
  -3   3   0    4.00    0.40
  -3   3   0    5.00    0.30
  -3   3   0    4.50    0.50
   2  -3   0  450.05   17.30
   2  -3   0  391.26   16.90
   2  -3   0  398.36   16.90
   2  -3   0  426.36   17.40
   2  -3   0  437.46   17.30
  -2   3   0  442.66   17.20
  -2   3   0  423.06   17.30
  -2   3   0  403.46   16.90
  -2   3   0  430.06   17.20
  -2   3   0  396.66   16.90
   1  -3   0    7.60    0.50
   1  -3   0    9.70    0.90
   1  -3   0    8.10    0.50
   1  -3   0   10.00    1.00
  -1   3   0    9.00    0.40
  -1   3   0    9.90    1.00
  -1   3   0    8.60    0.50
  -1   3   0    9.90    0.90
  -1   3   0   10.00    0.90
  -1   3   0    8.70    0.50
  -1   3   0    8.60    0.50
   0  -3   0  517.55   21.70
   0  -3   0  532.95   21.70
   0  -3   0  555.34   22.00
   0   3   0  547.25   21.90
   0   3   0  565.64   21.80
   0   3   0  535.45   21.70
  -1  -3   0  137.59    5.70
  -1  -3   0  136.89    5.90
  -1  -3   0  135.09    5.70
  -1  -3   0  145.79    6.10
  -1  -3   0  140.49    5.90
  -1  -3   0  140.69    5.70
   1   3   0  143.39    5.70
   1   3   0  129.69    5.80
   1   3   0  144.99    6.10
   1   3   0  140.39    5.70
   1   3   0  139.09    5.70
   1   3   0  146.89    5.90
  -2  -3   0 1248.78  108.09
  -2  -3   0 1376.76   98.49
  -2  -3   0 1579.84   62.09
   2   3   0 1605.54   62.19
   2   3   0 1895.71  110.39
   2   3   0 1459.35   98.29
  -3  -3   0  169.98    6.80
  -3  -3   0  166.28    6.80
  -3  -3   0  175.48    6.90
  -3  -3   0  179.28    7.30
  -3  -3   0  167.48    7.10
   3   3   0  163.78    6.80
   3   3   0  163.98    7.00
   3   3   0  146.09    6.90
   3   3   0  167.28    7.20
  -4  -3   0  277.47   11.40
  -4  -3   0  275.17   11.10
  -4  -3   0  284.67   11.10
  -4  -3   0  288.17   11.50
  -4  -3   0  247.78   11.30
   4   3   0  272.47   11.10
   4   3   0  267.67   11.10
   4   3   0  272.17   11.50
   4   3   0  276.07   11.20
   4   3   0  273.17   11.40
  -5  -3   0   20.50    1.00
  -5  -3   0   21.40    1.50
  -5  -3   0   20.10    1.10
  -5  -3   0   21.10    1.20
  -5  -3   0   21.50    1.40
   5   3   0   22.70    1.20
   5   3   0   19.60    1.40
   5   3   0   21.00    1.20
   5   3   0   19.90    1.10
   5   3   0   18.50    1.30
  -6  -3   0  200.78    8.60
  -6  -3   0  195.78    8.10
  -6  -3   0  202.28    8.70
   6   3   0  204.38    8.40
   6   3   0  192.08    8.30
   6   3   0  189.58    8.60
   6   3   0  205.98    8.40
  -7  -3   0   -0.10    0.30
  -7  -3   0    0.30    0.60
  -7  -3   0    0.20    0.40
  -7  -3   0   -0.20    0.20
   7   3   0   -0.10    0.40
   7   3   0    0.00    0.30
   7   3   0   -0.50    0.50
  -8  -3   0    7.40    0.90
  -8  -3   0    4.10    0.90
  -8  -3   0    7.20    1.00
   8   3   0    6.20    1.00
   8   3   0    5.10    0.70
   8   3   0    4.70    1.00
  -9  -3   0   10.10    1.40
  -9  -3   0    9.60    1.20
  -9  -3   0   10.50    1.10
   9   3   0   10.50    1.50
   9   3   0   10.00    1.00
 -10  -3   0   -0.40    0.70
 -10  -3   0    1.00    0.50
 -10  -3   0    0.40    0.50
  10   3   0   -0.40    0.40
  10   3   0    2.30    1.00
 -11  -3   0    0.40    0.50
 -11  -3   0    0.80    0.50
  11   3   0   -0.30    0.40
  11   3   0   -0.90    1.00
 -12  -3   0    9.20    1.20
 -12  -3   0    8.40    1.20
  12   3   0   11.10    1.10
 -13  -3   0    9.10    1.30
 -13  -3   0    9.60    1.20
  13   3   0   10.20    1.30
 -14  -3   0   16.70    1.90
 -14  -3   0   17.60    1.70
  14   3   0   15.10    1.50
  13  -4   0    3.20    1.80
 -13   4   0    0.20    0.60
 -13   4   0    0.50    0.50
  12  -4   0    1.70    1.50
 -12   4   0    5.70    0.80
 -12   4   0    4.00    0.90
  11  -4   0    4.50    1.70
 -11   4   0    2.40    0.60
 -11   4   0    2.60    0.70
  10  -4   0   15.60    2.30
  10  -4   0   15.60    2.50
 -10   4   0   18.50    1.20
   9  -4   0   10.70    1.90
   9  -4   0   11.50    2.00
  -9   4   0   10.80    0.90
  -9   4   0    9.70    1.00
  -9   4   0   10.60    1.10
   8  -4   0  130.79    6.50
   8  -4   0  123.09    6.50
  -8   4   0  131.19    5.50
  -8   4   0  121.09    5.60
  -8   4   0  126.39    5.70
   7  -4   0  110.39    5.50
   7  -4   0  107.69    5.40
   7  -4   0  103.99    5.00
  -7   4   0  106.29    4.50
  -7   4   0  104.39    4.50
  -7   4   0   84.99    4.70
  -7   4   0  102.89    4.70
  -7   4   0   94.19    4.30
   6  -4   0  589.84   24.30
   6  -4   0  569.84   23.90
   6  -4   0  585.44   24.60
   6  -4   0  576.74   24.60
  -6   4   0  606.44   23.90
  -6   4   0  572.34   23.50
  -6   4   0  602.44   23.70
  -6   4   0  608.74   23.60
  -6   4   0  556.24   24.10
   5  -4   0  741.53   31.70
   5  -4   0  800.72   31.80
   5  -4   0  743.33   31.10
   5  -4   0  856.61   31.60
  -5   4   0  737.23   31.30
  -5   4   0  774.02   31.30
  -5   4   0  722.33   31.30
  -5   4   0  782.32   31.00
  -5   4   0  755.72   30.90
  -5   4   0  746.03   31.00
  -5   4   0  800.42   30.80
  -5   4   0  748.73   30.70
   4  -4   0   81.69    3.80
   4  -4   0   86.09    4.40
   4  -4   0   95.39    4.40
   4  -4   0   87.49    4.50
  -4   4   0   87.39    4.10
  -4   4   0   87.19    3.70
  -4   4   0   82.19    4.10
  -4   4   0   84.09    3.80
   3  -4   0  219.58    9.20
   3  -4   0  195.78    8.60
   3  -4   0  191.18    8.60
   3  -4   0  215.58    9.20
   3  -4   0  221.28    9.20
  -3   4   0  208.28    8.60
  -3   4   0  205.98    8.60
  -3   4   0  212.98    9.00
  -3   4   0  210.38    9.00
  -3   4   0  211.18    9.00
   2  -4   0 1438.06   57.99
   1  -4   0  353.26   14.90
   1  -4   0  380.26   14.30
   1  -4   0  359.26   14.80
   1  -4   0  352.36   14.40
   1  -4   0  348.77   14.40
  -1   4   0  332.87   14.30
  -1   4   0  352.16   14.80
  -1   4   0  354.66   14.70
  -1   4   0  373.96   14.80
  -1   4   0  350.86   14.40
   0  -4   0  129.09    5.50
   0  -4   0  128.49    5.20
   0  -4   0  119.19    5.10
   0  -4   0  128.09    5.60
   0  -4   0  118.39    5.10
   0   4   0  127.39    5.40
   0   4   0  120.49    5.10
   0   4   0  119.59    5.10
   0   4   0  119.69    5.10
   0   4   0  125.49    5.10
   0   4   0  124.79    5.50
  -1  -4   0  474.15   18.70
  -1  -4   0  450.25   18.80
  -1  -4   0  486.95   18.90
  -1  -4   0  469.25   19.10
  -1  -4   0  461.55   18.80
   1   4   0  476.65   19.20
   1   4   0  446.66   18.70
   1   4   0  485.95   18.70
   1   4   0  460.85   18.90
   1   4   0  463.45   18.90
   1   4   0  455.45   18.80
  -2  -4   0  222.28    9.20
  -2  -4   0  223.38    9.00
  -2  -4   0  216.38    9.00
  -2  -4   0  225.08    8.90
  -2  -4   0  218.28    9.20
  -2  -4   0  235.58    9.60
   2   4   0  210.28    9.00
   2   4   0  221.78    9.00
   2   4   0  225.98    8.90
   2   4   0  218.18    9.20
   2   4   0  223.58    9.40
   2   4   0  210.18    9.00
  -3  -4   0 1487.35   59.49
  -4  -4   0 3297.37  134.89
  -4  -4   0 3398.26  134.49
  -5  -4   0   89.29    4.00
  -5  -4   0   92.09    3.80
  -5  -4   0   88.29    3.80
  -5  -4   0   96.99    4.50
  -5  -4   0   89.79    4.30
   5   4   0   93.49    3.90
   5   4   0   87.59    4.20
   5   4   0   84.09    4.30
   5   4   0   90.39    3.90
   5   4   0   95.49    4.10
  -6  -4   0   32.60    2.00
  -6  -4   0   36.00    2.30
  -6  -4   0   32.50    1.60
   6   4   0   33.70    1.80
   6   4   0   33.80    1.70
   6   4   0   32.20    2.10
   6   4   0   33.60    1.80
  -7  -4   0    0.70    0.60
  -7  -4   0    1.30    0.60
  -7  -4   0    1.40    0.30
   7   4   0    0.60    0.50
   7   4   0    0.90    0.40
   7   4   0    1.30    0.60
  -8  -4   0   16.70    1.70
  -8  -4   0   18.80    1.50
  -8  -4   0   18.10    1.40
   8   4   0   15.50    1.50
   8   4   0   15.60    1.10
  -9  -4   0    6.50    1.00
  -9  -4   0    7.80    1.00
  -9  -4   0    7.30    1.40
   9   4   0    7.20    0.80
   9   4   0    7.10    1.20
 -10  -4   0   28.20    1.90
 -10  -4   0   25.40    1.90
 -10  -4   0   21.80    2.30
  10   4   0   23.50    2.30
  10   4   0   26.90    1.60
 -11  -4   0    0.60    0.50
 -11  -4   0    0.80    0.60
  11   4   0    0.80    0.50
 -12  -4   0   30.60    2.00
 -12  -4   0   24.30    2.00
  12   4   0   18.00    2.90
  12   4   0   23.00    1.60
 -13  -4   0   13.60    1.50
  13   4   0   15.60    1.70
  13  -5   0    0.20    1.80
 -13   5   0   -0.10    0.50
 -13   5   0   -0.10    0.70
  12  -5   0    0.50    1.40
  12  -5   0   -0.30    1.40
 -12   5   0    0.30    0.60
 -12   5   0    0.20    0.40
  11  -5   0   22.60    2.90
  11  -5   0   26.30    2.80
 -11   5   0   24.40    1.80
 -11   5   0   20.90    1.80
  10  -5   0    1.30    1.30
  10  -5   0    1.10    1.00
 -10   5   0    0.70    0.60
 -10   5   0    0.70    0.40
   9  -5   0   43.90    3.40
   9  -5   0   46.90    3.50
  -9   5   0   45.10    2.30
  -9   5   0   47.50    2.60
   8  -5   0   54.79    3.70
   8  -5   0   56.39    3.40
   8  -5   0   57.19    3.80
  -8   5   0   58.49    2.70
  -8   5   0   54.79    2.90
   7  -5   0   42.80    3.10
   7  -5   0   44.70    2.90
   7  -5   0   41.30    3.10
  -7   5   0   41.60    1.90
  -7   5   0   46.50    2.20
  -7   5   0   42.20    2.30
   6  -5   0    7.40    1.50
   6  -5   0   10.90    1.80
   6  -5   0    8.20    0.90
   6  -5   0   11.80    1.40
  -6   5   0    9.60    0.90
  -6   5   0   10.10    0.80
   5  -5   0    1.30    0.70
   5  -5   0    1.40    1.00
   5  -5   0    1.20    0.90
   5  -5   0    1.00    0.40
  -5   5   0    1.10    0.40
  -5   5   0    1.10    0.30
  -5   5   0    0.90    0.60
   4  -5   0   95.89    4.70
   4  -5   0   87.99    4.70
   4  -5   0   96.29    4.60
   4  -5   0   82.59    3.90
   4  -5   0   83.39    3.90
  -4   5   0   84.89    4.30
  -4   5   0  106.99    5.60
  -4   5   0   88.79    3.90
  -4   5   0   87.09    3.90
  -4   5   0   90.79    4.30
   3  -5   0   49.10    2.80
   3  -5   0   47.90    2.80
   3  -5   0   43.70    2.10
   3  -5   0   40.20    2.10
  -3   5   0   48.20    2.50
  -3   5   0   45.00    2.60
  -3   5   0   46.50    2.60
  -3   5   0   46.40    2.10
  -3   5   0   45.50    2.10
   2  -5   0   22.30    1.20
   2  -5   0   24.20    1.80
   2  -5   0   26.20    1.90
   2  -5   0   21.80    1.10
  -2   5   0   21.30    1.50
  -2   5   0   22.60    1.10
  -2   5   0   21.20    1.10
  -2   5   0   23.60    1.60
  -2   5   0   21.20    1.60
  -2   5   0   21.50    1.20
   1  -5   0   14.30    0.80
   1  -5   0   13.20    1.40
   1  -5   0   13.60    1.40
   1  -5   0   13.50    0.80
   1  -5   0   14.00    0.80
  -1   5   0   13.00    0.80
  -1   5   0   15.20    1.20
  -1   5   0   14.60    0.80
  -1   5   0   12.30    1.10
  -1   5   0   13.80    1.30
  -1   5   0   13.90    0.80
   0  -5   0  861.51   34.40
   0  -5   0  839.72   33.90
   0  -5   0  896.11   34.60
   0  -5   0  818.62   33.90
   0   5   0  837.82   34.10
   0   5   0  826.02   33.90
   0   5   0  844.32   33.90
   0   5   0  831.92   33.80
   0   5   0  845.72   34.30
   0   5   0  847.92   33.90
  -1  -5   0  139.59    5.90
  -1  -5   0  142.59    6.30
  -1  -5   0  139.69    5.90
  -1  -5   0  141.99    5.90
  -1  -5   0  151.48    6.60
  -1  -5   0  149.19    6.10
   1   5   0  141.39    6.00
   1   5   0  140.49    6.10
   1   5   0  141.19    6.40
   1   5   0  142.89    5.90
   1   5   0  134.79    5.80
   1   5   0  142.49    5.80
  -2  -5   0    1.00    0.20
  -2  -5   0    0.70    0.20
  -2  -5   0    0.40    0.50
  -2  -5   0    1.10    0.40
  -2  -5   0    0.70    0.50
  -2  -5   0    0.80    0.20
   2   5   0    0.70    0.30
   2   5   0    0.90    0.30
   2   5   0    0.70    0.20
   2   5   0    0.60    0.40
   2   5   0    0.80    0.30
   2   5   0    1.00    0.30
  -3  -5   0   21.70    2.00
  -3  -5   0   28.30    1.30
  -3  -5   0   25.50    1.60
  -3  -5   0   25.80    1.30
  -3  -5   0   26.00    1.60
  -3  -5   0   26.40    1.30
   3   5   0   29.30    1.30
   3   5   0   28.10    1.40
   3   5   0   25.00    1.70
   3   5   0   25.90    1.50
   3   5   0   26.70    1.30
   3   5   0   27.30    1.30
  -4  -5   0  189.18    7.90
  -4  -5   0  194.78    7.70
  -4  -5   0  190.78    7.80
  -4  -5   0  185.48    8.20
  -4  -5   0  205.68    8.60
  -4  -5   0  188.18    7.80
   4   5   0  191.28    7.90
   4   5   0  181.68    8.10
   4   5   0  183.78    7.60
   4   5   0  190.18    7.80
   4   5   0  178.78    8.30
   4   5   0  190.98    7.70
  -5  -5   0  222.68   10.00
  -5  -5   0  239.18    9.50
  -5  -5   0  242.08   10.30
  -5  -5   0  226.28    9.60
   5   5   0  242.08    9.60
   5   5   0  215.08   10.10
   5   5   0  230.08    9.60
   5   5   0  240.78    9.70
  -6  -5   0    2.40    0.40
  -6  -5   0    2.30    0.60
  -6  -5   0    2.80    0.90
   6   5   0    1.80    0.40
   6   5   0    1.80    0.60
   6   5   0    2.00    0.50
   6   5   0    2.60    0.60
  -7  -5   0   44.50    2.90
  -7  -5   0   39.20    2.00
  -7  -5   0   44.40    2.60
   7   5   0   42.90    2.30
   7   5   0   46.40    2.30
   7   5   0   43.50    2.20
  -8  -5   0    1.50    0.90
  -8  -5   0    1.10    0.50
   8   5   0    0.80    0.40
   8   5   0    2.10    0.70
  -9  -5   0   39.60    2.90
  -9  -5   0   34.00    2.40
  -9  -5   0   41.50    2.40
   9   5   0   38.10    2.10
   9   5   0   38.00    2.50
 -10  -5   0    0.00    0.90
 -10  -5   0    0.10    0.40
 -10  -5   0    0.20    0.40
  10   5   0    0.20    0.40
 -11  -5   0    1.40    0.70
 -11  -5   0    1.80    0.70
  11   5   0   -0.60    1.30
  11   5   0    1.40    0.60
 -12  -5   0    2.90    0.90
  12   5   0    1.70    0.60
 -13  -5   0    1.20    0.80
 -13  -5   0    1.40    0.80
  12  -6   0    0.30    1.60
 -12   6   0    0.70    0.70
 -12   6   0   -0.30    0.40
  11  -6   0   27.20    3.10
  11  -6   0   30.80    3.10
 -11   6   0   31.50    1.90
 -11   6   0   28.80    2.00
  10  -6   0   48.80    3.80
  10  -6   0   49.90    3.90
 -10   6   0   51.09    2.90
 -10   6   0   53.89    2.60
   9  -6   0   56.09    3.90
   9  -6   0   49.90    3.70
  -9   6   0   50.19    2.80
  -9   6   0   50.29    2.50
   8  -6   0   27.20    2.70
   8  -6   0   25.30    2.30
   8  -6   0   27.10    2.60
  -8   6   0   29.60    1.80
  -8   6   0   26.60    1.50
   7  -6   0   71.89    4.30
   7  -6   0   78.39    4.60
   7  -6   0   73.59    4.50
  -7   6   0   77.59    3.70
  -7   6   0   78.19    3.50
   6  -6   0   80.99    4.60
   6  -6   0   83.79    4.50
   6  -6   0   79.29    4.60
  -6   6   0   79.79    3.50
  -6   6   0   81.09    3.70
  -6   6   0   68.19    4.00
   5  -6   0  400.46   16.50
   5  -6   0  399.36   16.50
   5  -6   0  384.96   16.50
   5  -6   0  361.76   15.70
  -5   6   0  382.66   15.60
  -5   6   0  353.66   16.10
  -5   6   0  379.36   15.50
   4  -6   0  377.46   17.10
   4  -6   0  473.85   18.10
   4  -6   0  417.46   17.90
  -4   6   0  423.36   17.50
  -4   6   0  424.96   17.00
  -4   6   0  393.96   17.60
   3  -6   0  540.25   21.60
   3  -6   0  547.95   21.60
   3  -6   0  485.05   20.80
  -3   6   0  501.35   20.70
  -3   6   0  504.05   21.30
  -3   6   0  505.45   20.70
  -3   6   0  501.15   20.70
   2  -6   0   26.30    1.40
   2  -6   0   27.60    2.10
   2  -6   0   30.90    2.20
   2  -6   0   26.70    1.40
  -2   6   0   25.40    1.80
  -2   6   0   27.90    1.30
  -2   6   0   25.90    1.40
  -2   6   0   25.10    1.90
  -2   6   0   27.80    1.80
  -2   6   0   26.10    1.30
   1  -6   0  206.78    8.70
   1  -6   0  216.18    9.40
   1  -6   0  214.28    8.80
   1  -6   0  218.08    8.70
   1  -6   0  219.98    8.60
  -1   6   0  211.88    9.40
  -1   6   0  215.98    8.70
  -1   6   0  210.38    9.10
  -1   6   0  197.08    9.20
  -1   6   0  213.28    8.70
  -1   6   0  211.58    8.70
   0  -6   0  122.69    5.10
   0  -6   0  121.89    5.60
   0  -6   0  114.89    5.00
   0  -6   0  119.69    5.70
   0   6   0  112.99    5.20
   0   6   0  117.29    4.90
   0   6   0  118.89    4.90
   0   6   0  119.09    5.50
   0   6   0  111.89    5.50
   0   6   0  117.09    4.90
  -1  -6   0  338.97   14.10
  -1  -6   0  343.67   14.30
  -1  -6   0  346.67   13.80
  -1  -6   0  323.37   13.50
  -1  -6   0  342.97   13.70
  -1  -6   0  319.97   13.50
   1   6   0  321.17   14.00
   1   6   0  326.67   13.60
   1   6   0  333.37   13.40
   1   6   0  322.97   13.70
   1   6   0  333.37   13.50
   1   6   0  332.27   13.50
  -2  -6   0    2.80    0.40
  -2  -6   0    2.00    0.40
  -2  -6   0    5.30    1.10
  -2  -6   0    2.60    0.30
  -2  -6   0    3.00    0.40
  -2  -6   0    2.80    0.70
   2   6   0    2.30    0.50
   2   6   0    2.80    0.40
   2   6   0    2.50    0.60
   2   6   0    2.90    0.40
   2   6   0    3.00    0.50
   2   6   0    2.90    0.40
  -3  -6   0    7.60    0.60
  -3  -6   0    7.60    1.10
  -3  -6   0    6.30    0.80
  -3  -6   0    7.10    1.30
  -3  -6   0    7.60    0.60
   3   6   0    6.70    0.60
   3   6   0    6.10    0.70
   3   6   0    6.90    0.60
   3   6   0    6.60    0.90
   3   6   0    6.40    0.60
   3   6   0    8.10    0.50
  -4  -6   0   60.49    3.40
  -4  -6   0   54.39    2.50
  -4  -6   0   53.49    2.90
  -4  -6   0   54.29    2.70
  -4  -6   0   55.39    2.40
   4   6   0   51.09    2.40
   4   6   0   56.89    2.40
   4   6   0   58.99    2.60
   4   6   0   50.79    2.50
  -5  -6   0  479.65   19.60
  -5  -6   0  442.96   18.60
  -5  -6   0  450.85   19.20
   5   6   0  449.16   18.70
   5   6   0  482.25   18.60
   5   6   0  459.85   18.80
  -6  -6   0  570.94   24.20
   6   6   0  631.44   24.30
   6   6   0  588.54   24.30
   6   6   0  607.84   24.40
  -7  -6   0   26.50    1.90
  -7  -6   0   25.10    2.30
   7   6   0   27.80    1.60
   7   6   0   24.30    1.60
   7   6   0   25.30    1.50
  -8  -6   0    2.20    1.00
  -8  -6   0    2.80    0.70
   8   6   0    1.10    0.70
   8   6   0    2.10    0.50
   8   6   0    2.30    0.50
  -9  -6   0    5.00    0.90
  -9  -6   0    6.60    1.00
  -9  -6   0    3.90    1.20
   9   6   0    4.90    1.10
   9   6   0    5.40    0.80
 -10  -6   0    0.10    0.90
 -10  -6   0   -0.10    0.40
 -10  -6   0   -0.50    0.40
  10   6   0   -0.30    0.40
 -11  -6   0    5.40    1.00
 -11  -6   0    5.00    1.00
  11   6   0    5.00    0.80
 -12  -6   0    1.40    0.70
 -12  -6   0    0.60    0.60
  12   6   0    0.10    0.50
 -13  -6   0    2.50    0.90
 -13  -6   0    2.30    0.80
  13   6   0    0.90    1.30
  12  -7   0    1.20    2.40
 -12   7   0    1.70    0.60
  11  -7   0    0.90    1.20
 -11   7   0    0.20    0.40
 -11   7   0   -0.10    0.60
  10  -7   0   10.00    1.90
 -10   7   0   14.50    1.10
   9  -7   0    1.60    1.10
   9  -7   0    0.20    1.20
  -9   7   0    0.70    0.50
  -9   7   0    0.80    0.40
   8  -7   0   -0.90    0.90
   8  -7   0    0.20    0.90
   8  -7   0    0.30    1.20
  -8   7   0    0.90    0.40
  -8   7   0    1.60    0.60
   7  -7   0  142.79    7.70
   7  -7   0  148.79    7.90
  -7   7   0  158.78    6.60
  -7   7   0  160.48    6.80
   6  -7   0   32.80    2.70
   6  -7   0   30.00    2.70
  -6   7   0   33.80    1.70
  -6   7   0   30.10    1.80
   5  -7   0    0.10    0.90
   5  -7   0   -0.30    0.60
   5  -7   0    0.10    0.40
  -5   7   0    0.30    0.40
  -5   7   0    0.30    0.30
  -5   7   0    0.60    0.30
   4  -7   0    0.40    0.70
   4  -7   0    0.60    0.30
   4  -7   0    0.90    0.90
  -4   7   0    0.10    0.30
  -4   7   0    0.70    0.30
  -4   7   0    0.20    0.30
   3  -7   0    1.90    0.40
   3  -7   0    2.50    0.90
   3  -7   0    2.30    1.00
  -3   7   0    1.70    0.40
  -3   7   0    1.80    0.40
  -3   7   0    1.50    0.40
   2  -7   0   28.70    2.30
   2  -7   0   28.00    2.20
   2  -7   0   24.80    1.40
  -2   7   0   27.60    1.40
  -2   7   0   27.40    1.40
  -2   7   0   24.90    1.30
  -2   7   0   25.00    2.10
   1  -7   0  118.69    5.20
   1  -7   0  125.49    6.00
   1  -7   0  126.19    6.10
   1  -7   0  123.99    5.00
   1  -7   0  122.99    5.10
  -1   7   0  118.69    5.10
  -1   7   0  108.39    5.40
  -1   7   0  125.89    5.10
  -1   7   0  118.29    5.10
   0  -7   0    3.90    1.00
   0  -7   0    3.70    0.50
   0  -7   0    4.10    0.40
   0  -7   0    4.20    1.10
   0  -7   0    3.30    0.50
   0   7   0    3.80    0.50
   0   7   0    4.20    1.00
   0   7   0    3.80    0.80
   0   7   0    3.10    0.40
  -1  -7   0    5.00    1.10
  -1  -7   0    4.80    1.00
  -1  -7   0    5.30    0.50
  -1  -7   0    5.70    0.70
   1   7   0    5.60    0.60
   1   7   0    5.60    0.90
   1   7   0    5.70    0.50
   1   7   0    5.80    0.50
  -2  -7   0  334.27   14.00
  -2  -7   0  323.07   13.40
  -2  -7   0  349.57   13.80
  -2  -7   0  330.77   13.40
  -2  -7   0  325.57   14.30
   2   7   0  336.97   13.30
   2   7   0  298.07   13.50
   2   7   0  341.27   13.40
   2   7   0  320.17   13.60
   2   7   0  321.77   13.30
  -3  -7   0  202.78    8.90
  -3  -7   0  212.58    9.40
  -3  -7   0  204.48    8.40
  -3  -7   0  196.88    8.40
  -3  -7   0  214.48    8.80
   3   7   0  185.58    8.40
   3   7   0  208.48    8.30
   3   7   0  212.68    8.50
   3   7   0  201.78    8.40
   3   7   0  191.78    8.70
  -4  -7   0   30.40    2.40
  -4  -7   0   25.80    1.80
  -4  -7   0   30.50    1.90
   4   7   0   28.90    1.50
   4   7   0   31.00    1.40
   4   7   0   25.10    1.40
   4   7   0   27.90    1.60
  -5  -7   0   44.90    2.20
  -5  -7   0   50.09    3.20
  -5  -7   0   49.20    2.70
   5   7   0   46.50    2.20
   5   7   0   46.80    2.20
   5   7   0   45.20    2.40
  -6  -7   0   66.89    4.10
  -6  -7   0   66.29    3.50
   6   7   0   68.29    3.30
   6   7   0   66.69    3.10
   6   7   0   68.79    3.10
  -7  -7   0   83.39    6.40
   7   7   0   86.59    3.90
   7   7   0   88.89    4.10
   7   7   0   88.59    4.00
  -8  -7   0   -0.20    0.80
  -8  -7   0    0.70    0.50
   8   7   0   -0.10    0.40
   8   7   0   -0.10    0.40
  -9  -7   0    1.60    0.60
  -9  -7   0    1.20    0.60
  -9  -7   0   -0.10    0.80
   9   7   0    0.90    0.50
 -10  -7   0    4.00    0.90
 -10  -7   0    5.50    1.00
 -10  -7   0    4.90    1.40
  10   7   0    5.80    0.80
 -11  -7   0    0.10    0.50
 -11  -7   0    1.30    0.70
  11   7   0    1.40    0.60
 -12  -7   0    5.50    1.10
 -12  -7   0    6.20    1.10
  12   7   0    5.30    0.90
 -11   8   0   20.10    1.40
 -11   8   0   22.20    1.50
  10  -8   0    4.00    1.40
 -10   8   0    4.00    0.70
 -10   8   0    5.20    1.10
   9  -8   0   36.90    3.20
  -9   8   0   36.70    2.30
  -9   8   0   37.80    2.00
  -9   8   0   37.80    2.10
   8  -8   0  186.08    9.40
  -8   8   0  199.18    8.20
  -8   8   0  194.88    8.30
  -8   8   0  192.28    8.70
   7  -8   0   13.00    2.00
  -7   8   0   11.90    1.00
  -7   8   0   13.40    1.10
  -7   8   0   13.90    1.40
   6  -8   0    1.90    1.10
   6  -8   0    1.60    1.00
  -6   8   0    3.00    0.50
  -6   8   0    2.00    0.50
  -6   8   0    2.00    0.50
   5  -8   0   73.19    4.40
   5  -8   0   75.39    4.50
  -5   8   0   71.59    3.40
  -5   8   0   70.99    3.40
  -5   8   0   75.69    3.30
   4  -8   0    0.80    0.90
   4  -8   0    1.50    0.90
  -4   8   0    0.80    0.40
  -4   8   0    0.50    0.30
  -4   8   0    0.40    0.30
   3  -8   0  461.25   19.50
   3  -8   0  465.45   19.40
   3  -8   0  414.76   18.40
  -3   8   0  453.25   18.20
  -3   8   0  445.66   18.30
  -3   8   0  450.95   18.20
   2  -8   0  945.41   37.10
   2  -8   0  843.22   36.10
   2  -8   0  896.41   37.10
  -2   8   0  938.91   36.00
  -2   8   0  894.31   35.90
  -2   8   0  849.61   35.90
   1  -8   0  158.38    7.00
   1  -8   0  158.78    6.90
   1  -8   0  162.78    7.90
   1  -8   0  162.48    6.80
   1  -8   0  173.88    7.90
  -1   8   0  160.48    6.80
  -1   8   0  171.18    6.90
  -1   8   0  163.08    6.80
   0  -8   0   32.00    1.80
   0  -8   0   31.10    1.70
   0  -8   0   36.20    2.70
   0  -8   0   30.80    1.80
   0  -8   0   30.00    2.50
   0   8   0   31.90    1.60
   0   8   0   31.20    1.60
   0   8   0   28.00    2.40
   0   8   0   34.40    1.60
  -1  -8   0  183.48    8.50
  -1  -8   0  191.88    7.80
  -1  -8   0  174.28    7.50
  -1  -8   0  191.78   10.00
  -1  -8   0  179.98    7.60
   1   8   0  186.88    7.80
   1   8   0  179.18    7.40
   1   8   0  165.38    7.70
   1   8   0  179.18    7.50
   1   8   0  166.38    8.20
  -2  -8   0    4.50    1.20
  -2  -8   0    2.60    1.00
  -2  -8   0    4.10    0.70
  -2  -8   0    4.70    0.50
   2   8   0    3.50    0.50
   2   8   0    4.40    0.50
   2   8   0    4.10    0.70
   2   8   0    3.70    0.60
  -3  -8   0    0.70    0.70
  -3  -8   0    0.20    0.30
  -3  -8   0    0.40    0.30
  -3  -8   0    1.10    0.80
   3   8   0    0.50    0.30
   3   8   0    0.80    0.30
   3   8   0    0.20    0.30
  -4  -8   0    9.10    1.50
  -4  -8   0    9.80    1.00
   4   8   0    7.70    0.70
   4   8   0    8.90    0.80
   4   8   0    9.10    0.90
  -5  -8   0   -0.10    0.30
  -5  -8   0    0.20    0.80
   5   8   0   -0.10    0.30
   5   8   0    0.60    0.40
   5   8   0    0.30    0.40
  -6  -8   0    7.70    1.50
  -6  -8   0    6.80    1.00
   6   8   0    8.20    0.80
   6   8   0    6.90    1.20
   6   8   0    6.60    0.70
  -7  -8   0  126.69    6.00
  -7  -8   0  114.79    6.60
   7   8   0  130.69    5.40
   7   8   0  124.19    5.60
  -8  -8   0   50.89    3.00
  -8  -8   0   49.30    3.60
   8   8   0   50.79    2.60
   8   8   0   53.99    2.80
  -9  -8   0   25.00    2.00
  -9  -8   0   23.70    2.60
   9   8   0   25.00    1.50
 -10  -8   0   -0.30    0.50
 -10  -8   0    0.20    1.10
 -10  -8   0    0.40    0.60
  10   8   0    0.30    0.50
 -11  -8   0    0.10    0.60
 -11  -8   0   -0.40    0.60
  11   8   0   -0.30    0.50
 -12  -8   0    1.10    0.70
 -12  -8   0    1.70    0.80
  12   8   0    1.60    0.70
  11  -9   0    0.00    1.60
 -11   9   0    1.80    0.50
 -11   9   0    1.40    0.60
  10  -9   0    2.90    1.30
 -10   9   0    2.80    0.60
 -10   9   0    3.20    0.60
   9  -9   0    0.50    1.00
  -9   9   0    0.50    0.40
  -8   9   0    0.20    0.40
  -8   9   0    0.70    0.40
   7  -9   0   54.99    4.50
   7  -9   0   55.19    3.90
  -7   9   0   56.19    3.00
  -7   9   0   61.49    2.80
  -7   9   0   60.49    2.90
   6  -9   0   50.49    3.60
   6  -9   0   43.10    3.60
  -6   9   0   51.49    2.50
  -6   9   0   54.09    2.60
  -6   9   0   49.60    2.60
   5  -9   0  145.69    7.50
   5  -9   0  149.39    7.80
  -5   9   0  146.49    6.30
  -5   9   0  152.98    6.30
  -5   9   0  133.69    6.90
   4  -9   0    3.60    2.00
   4  -9   0    3.20    1.70
  -4   9   0    4.70    0.60
  -4   9   0    2.90    0.50
  -4   9   0    3.40    0.60
   3  -9   0  117.59    6.30
   3  -9   0  116.89    6.20
  -3   9   0  116.09    5.10
  -3   9   0  112.69    5.00
  -3   9   0  119.19    5.00
   2  -9   0   26.80    2.60
   2  -9   0   34.30    2.80
  -2   9   0   30.70    1.60
  -2   9   0   31.20    1.60
  -2   9   0   33.40    1.70
   1  -9   0   37.40    2.90
   1  -9   0   33.90    2.80
   1  -9   0   32.20    1.80
  -1   9   0   38.20    1.80
  -1   9   0   38.40    1.80
  -1   9   0   36.20    1.80
   0  -9   0   60.49    3.60
   0  -9   0   74.19    3.50
   0  -9   0   71.29    4.40
   0  -9   0   73.19    4.30
   0   9   0   77.79    3.20
   0   9   0   71.19    3.30
   0   9   0   75.09    3.20
  -1  -9   0    7.20    1.40
  -1  -9   0    6.30    0.80
  -1  -9   0    5.70    1.40
  -1  -9   0    9.10    0.90
   1   9   0    5.50    0.60
   1   9   0    6.70    0.60
   1   9   0    6.50    0.70
  -2  -9   0   12.60    1.90
  -2  -9   0    9.60    1.00
  -2  -9   0   10.90    1.70
   2   9   0   12.20    0.90
   2   9   0   13.70    0.90
   2   9   0   11.40    0.80
  -3  -9   0   79.29    4.50
  -3  -9   0   80.39    4.00
  -3  -9   0   77.89    4.70
   3   9   0   80.79    3.70
   3   9   0   81.69    3.50
   3   9   0   80.09    3.50
  -4  -9   0    0.70    0.70
  -4  -9   0    0.20    0.80
  -4  -9   0    1.50    0.90
   4   9   0    2.40    0.40
   4   9   0    1.60    0.50
   4   9   0    1.80    0.50
  -5  -9   0    0.60    0.90
  -5  -9   0   -0.20    0.40
   5   9   0    0.30    0.50
   5   9   0    0.60    0.40
   5   9   0   -0.40    0.30
  -6  -9   0    0.20    0.40
  -6  -9   0    0.50    0.80
   6   9   0    0.00    0.40
   6   9   0    0.50    0.40
  -7  -9   0    3.70    0.90
  -7  -9   0    3.90    1.20
   7   9   0    5.90    0.90
   7   9   0    4.00    0.60
  -8  -9   0   19.90    2.40
  -8  -9   0   23.70    1.90
   8   9   0   22.80    1.40
   8   9   0   23.50    1.60
  -9  -9   0   31.90    3.10
  -9  -9   0   29.40    2.20
   9   9   0   32.10    1.80
 -10  -9   0   -0.10    0.50
 -10  -9   0   -0.50    0.60
 -10  -9   0    0.10    1.20
  10   9   0   -0.40    0.40
 -11  -9   0    0.70    0.60
 -11  -9   0    0.40    0.70
  11   9   0   -0.30    0.50
  10 -10   0   18.20    2.70
 -10  10   0   14.40    1.20
 -10  10   0   14.90    1.30
   9 -10   0   19.20    2.60
  -9  10   0   21.30    1.40
  -9  10   0   19.90    1.70
   8 -10   0    4.40    1.50
  -8  10   0    1.00    0.50
  -8  10   0    1.10    0.50
   7 -10   0    1.30    1.40
   7 -10   0    1.00    1.00
  -7  10   0    1.30    0.50
  -7  10   0    2.50    0.50
   6 -10   0  119.69    7.30
  -6  10   0  120.59    5.40
  -6  10   0  122.59    5.30
   5 -10   0    0.40    0.90
   5 -10   0    0.10    1.00
  -5  10   0    0.30    0.40
  -5  10   0    1.10    0.40
   4 -10   0   27.20    2.80
   4 -10   0   27.50    2.70
  -4  10   0   25.30    1.50
  -4  10   0   28.30    1.50
  -4  10   0   26.10    1.50
   3 -10   0   22.20    2.50
   3 -10   0   28.30    2.70
  -3  10   0   24.70    1.40
  -3  10   0   24.50    1.40
  -3  10   0   23.70    1.40
   2 -10   0   32.40    3.00
   2 -10   0   31.60    2.80
  -2  10   0   31.30    1.70
  -2  10   0   28.20    1.60
  -2  10   0   33.70    1.70
   1 -10   0  313.77   14.20
  -1  10   0  310.37   12.80
  -1  10   0  314.17   12.90
   0 -10   0  148.29    8.40
   0 -10   0  160.78    7.90
   0  10   0  162.88    6.60
   0  10   0  155.28    6.70
   0  10   0  155.78    6.60
  -1 -10   0   46.50    3.40
  -1 -10   0   43.40    3.30
  -1 -10   0   41.20    2.50
   1  10   0   42.80    2.10
   1  10   0   44.00    2.20
   1  10   0   44.90    2.10
  -2 -10   0    5.20    1.50
  -2 -10   0    4.50    1.30
  -2 -10   0    4.80    0.80
   2  10   0    4.90    0.70
   2  10   0    4.10    0.60
   2  10   0    5.30    0.60
  -3 -10   0   41.70    2.60
  -3 -10   0   46.70    3.30
  -3 -10   0   42.10    3.30
   3  10   0   42.00    2.10
   3  10   0   44.50    2.30
   3  10   0   47.00    2.20
  -4 -10   0   10.40    1.80
  -4 -10   0   10.30    1.20
   4  10   0    9.40    0.80
   4  10   0   10.10    1.00
  -5 -10   0   40.30    2.60
  -5 -10   0   40.50    3.30
   5  10   0   44.20    2.40
   5  10   0   42.10    2.10
  -6 -10   0    0.70    1.00
  -6 -10   0   -0.50    0.40
   6  10   0    0.20    0.40
   6  10   0   -0.20    0.30
  -7 -10   0    2.50    1.30
  -7 -10   0    2.80    0.80
   7  10   0    1.40    0.50
   7  10   0    1.30    0.50
  -8 -10   0    8.20    1.30
  -8 -10   0    8.70    1.80
   8  10   0   11.30    1.20
   8  10   0    8.60    0.90
  -9 -10   0   33.20    2.40
  -9 -10   0   26.30    3.00
   9  10   0   30.00    1.80
 -10 -10   0   15.20    1.70
 -10 -10   0   17.00    1.60
 -10 -10   0   12.50    2.50
  10  10   0   12.50    1.20
  -9  11   0    4.50    0.80
  -9  11   0    5.00    0.80
   8 -11   0    0.60    1.40
  -8  11   0   -0.10    0.40
  -8  11   0    0.70    0.40
   7 -11   0    2.60    1.40
  -7  11   0    3.00    0.60
  -7  11   0    3.20    0.60
   6 -11   0   20.80    2.60
   6 -11   0   14.50    2.50
  -6  11   0   17.50    1.20
  -6  11   0   16.70    1.20
   5 -11   0    4.30    1.60
   5 -11   0    2.00    1.30
  -5  11   0    4.10    0.60
  -5  11   0    4.40    0.80
   4 -11   0   44.70    3.90
   4 -11   0   52.69    3.80
  -4  11   0   48.80    2.40
  -4  11   0   48.50    2.40
   3 -11   0   43.80    3.50
   3 -11   0   41.00    3.50
  -3  11   0   44.50    2.20
  -3  11   0   43.60    2.20
   2 -11   0    4.90    1.40
   2 -11   0    4.50    1.50
  -2  11   0    3.70    0.60
  -2  11   0    4.60    0.60
   1 -11   0    9.20    1.90
   1 -11   0   13.10    2.10
  -1  11   0   12.50    0.90
  -1  11   0   13.10    0.90
   0 -11   0   -0.70    0.80
   0 -11   0    1.10    1.10
   0  11   0    0.10    0.40
   0  11   0    0.50    0.30
   0  11   0    0.00    0.30
  -1 -11   0   22.90    2.40
  -1 -11   0   19.30    2.60
   1  11   0   22.50    1.40
   1  11   0   21.40    1.30
   1  11   0   20.70    1.30
  -2 -11   0   40.30    2.70
  -2 -11   0   41.00    3.50
  -2 -11   0   38.90    3.20
   2  11   0   39.50    2.00
   2  11   0   39.80    2.00
   2  11   0   40.80    2.20
  -3 -11   0    2.60    1.10
  -3 -11   0    2.70    0.80
   3  11   0    3.00    0.50
   3  11   0    1.70    0.50
  -4 -11   0    0.60    0.50
  -4 -11   0    0.40    1.00
   4  11   0    0.20    0.40
   4  11   0    0.70    0.50
  -5 -11   0   16.00    2.10
  -5 -11   0   16.20    1.60
   5  11   0   15.10    1.10
   5  11   0   16.60    1.40
  -6 -11   0    9.90    1.30
  -6 -11   0    9.10    1.80
   6  11   0    9.00    0.80
   6  11   0    8.50    1.10
  -7 -11   0   -0.30    0.50
  -7 -11   0    0.50    1.40
   7  11   0    0.00    0.40
   7  11   0    1.20    0.60
  -8 -11   0    0.20    0.60
  -8 -11   0    0.30    1.10
   8  11   0    0.30    0.60
   8  11   0    0.10    0.50
  -9 -11   0    0.10    0.80
  -9 -11   0   -0.70    1.20
  -9 -11   0    0.90    0.70
   9  11   0    1.00    0.50
  -7  12   0   29.60    1.70
  -7  12   0   28.30    1.80
   6 -12   0   -0.70    1.10
   6 -12   0    1.00    1.60
  -6  12   0    0.00    0.40
  -6  12   0    0.10    0.40
   5 -12   0   10.90    2.40
   5 -12   0    9.60    2.20
  -5  12   0    8.70    0.80
  -5  12   0    7.10    0.90
   4 -12   0   35.50    3.60
   4 -12   0   46.70    3.60
  -4  12   0   44.40    2.30
  -4  12   0   45.40    2.20
   3 -12   0   -0.90    0.90
   3 -12   0   -0.20    1.00
  -3  12   0    0.40    0.40
  -3  12   0   -0.20    0.40
   2 -12   0   35.00    3.30
   2 -12   0   30.60    3.20
  -2  12   0   35.20    1.80
  -2  12   0   34.60    1.90
   1 -12   0   25.70    3.00
   1 -12   0   25.90    2.80
  -1  12   0   30.10    1.60
   0 -12   0   49.50    4.10
   0 -12   0   47.00    3.70
   0  12   0   52.69    2.40
  -1 -12   0   66.59    4.70
   1  12   0   63.59    2.90
   1  12   0   59.09    2.90
  -2 -12   0  113.99    6.60
   2  12   0  122.19    5.10
  -3 -12   0   -0.10    0.90
   3  12   0   -0.40    0.30
  -4 -12   0    0.80    1.10
  -4 -12   0   -0.90    0.90
   4  12   0   -0.10    0.40
  -5 -12   0   -1.20    0.90
  -5 -12   0    0.80    0.70
   5  12   0    1.80    0.50
  -6 -12   0    7.90    1.30
  -6 -12   0    6.30    1.50
   6  12   0    7.00    0.80
  -7 -12   0    2.00    0.80
  -7 -12   0    1.70    1.70
   7  12   0    2.40    0.50
  -8 -12   0   -0.30    1.20
  -8 -12   0   -0.80    0.60
   8  12   0    0.80    0.50
   6 -13   0    4.50    1.70
  -6  13   0    6.40    0.90
  -6  13   0    7.40    1.00
   5 -13   0    1.80    1.40
  -5  13   0    2.20    0.60
  -5  13   0    1.60    0.50
   4 -13   0    4.80    1.70
   4 -13   0    2.50    1.50
  -4  13   0    1.50    0.50
  -4  13   0    1.90    0.50
   3 -13   0   -1.00    1.30
   3 -13   0    1.00    1.20
  -3  13   0    1.30    0.40
   2 -13   0   20.10    2.90
   2 -13   0   16.10    2.50
  -2  13   0   20.00    1.40
  -2  13   0   20.50    1.30
   1 -13   0    7.80    1.70
   1 -13   0   11.80    2.50
  -1  13   0   11.40    0.90
  -1  13   0   11.30    1.00
   0 -13   0    1.80    1.50
   0 -13   0    0.80    1.20
   0  13   0   -0.20    0.40
  -1 -13   0   10.10    2.00
   1  13   0   16.40    1.10
  -2 -13   0   18.90    2.50
   2  13   0   19.80    1.20
  -3 -13   0   -1.30    0.80
   3  13   0    0.20    0.40
  -4 -13   0    9.10    1.90
   4  13   0   11.00    0.90
  -5 -13   0    5.70    1.60
   5  13   0    6.00    0.80
  -6 -13   0    0.00    1.20
   6  13   0    0.60    0.40
   3 -14   0    9.10    2.10
   3 -14   0   16.00    2.90
  -3  14   0   15.40    1.10
   2 -14   0    5.20    1.90
   2 -14   0    1.60    1.40
  -2  14   0    0.70    0.40
   1 -14   0    1.30    1.60
   1 -14   0   -1.00    1.10
  -1  14   0    0.70    0.40
   0 -14   0    9.20    2.10
   0  14   0    7.00    0.80
  -1 -14   0    0.30    1.10
   1  14   0   -0.30    0.40
  -2 -14   0   10.40    2.20
   2  14   0   10.50    1.00
  -3 -14   0   10.80    2.20
   3  14   0   10.80    1.00
  -4 -14   0   34.30    3.50
   4  14   0   41.20    2.10
   3  14  -1   16.70    1.20
   2  14  -1   18.50    1.20
  -2 -14   1   16.40    2.60
   1  14  -1    0.60    0.40
  -1 -14   1    0.10    1.20
   0  14  -1   11.70    0.90
   0 -14   1    8.70    2.00
  -1  14  -1   -0.20    0.40
   1 -14   1   -1.30    1.70
   1 -14   1   -0.20    1.20
  -2  14  -1    0.30    0.40
   2 -14   1    0.90    1.40
   3 -14   1   -0.10    1.50
   3 -14   1   -0.80    1.50
   6  13  -1    5.90    0.80
  -6 -13   1    2.20    1.40
   5  13  -1   10.20    0.90
  -5 -13   1    6.30    1.70
   4  13  -1    5.30    0.80
  -4 -13   1    2.20    1.30
   3  13  -1   17.90    1.20
  -3 -13   1   15.30    2.40
   2  13  -1    6.60    0.70
  -2 -13   1    4.20    1.40
   1  13  -1    0.90    0.50
  -1 -13   1    1.00    1.10
   0  13  -1   -0.10    0.40
   0 -13   1    0.00    1.10
   0 -13   1    0.90    1.60
  -1  13  -1   -0.40    0.30
   1 -13   1   -0.40    1.10
   1 -13   1    0.40    1.30
  -2  13  -1    9.90    0.90
   2 -13   1    8.90    2.20
   2 -13   1    6.40    1.60
  -3  13  -1    0.60    0.50
  -3  13  -1    0.20    0.40
   3 -13   1    0.20    1.30
   3 -13   1    0.40    1.40
  -4  13  -1    0.60    0.40
   4 -13   1    0.50    1.40
   4 -13   1    1.40    1.40
  -5  13  -1    8.10    0.90
   5 -13   1    3.80    1.80
   5 -13   1   14.40    2.60
   7  12  -1   15.20    1.20
  -7 -12   1   15.90    1.70
  -7 -12   1   14.40    2.40
   6  12  -1   14.40    1.10
  -6 -12   1   17.30    1.90
  -6 -12   1   14.90    2.20
   5  12  -1   11.20    1.00
  -5 -12   1   10.30    1.90
  -5 -12   1   10.40    1.40
   4  12  -1   31.00    1.60
  -4 -12   1   24.30    2.60
   3  12  -1    4.00    0.60
  -3 -12   1    1.40    1.10
   2  12  -1   56.59    2.60
  -2 -12   1   53.59    4.00
   1  12  -1   43.80    2.10
  -1 -12   1   35.90    3.70
  -1 -12   1   42.00    3.80
   0  12  -1   49.99    2.40
   0  12  -1   53.89    2.60
   0 -12   1   48.30    3.80
   0 -12   1   50.39    4.10
  -1  12  -1   16.10    1.10
   1 -12   1   12.70    2.20
   1 -12   1   13.60    2.40
  -2  12  -1    1.00    0.40
   2 -12   1    4.30    1.60
   2 -12   1    1.90    1.20
  -3  12  -1    3.20    0.60
  -3  12  -1    5.30    0.60
   3 -12   1    4.10    1.50
   3 -12   1    1.50    1.30
  -4  12  -1    0.00    0.40
  -4  12  -1    0.60    0.40
   4 -12   1    0.60    1.20
   4 -12   1    0.50    1.10
  -5  12  -1    3.60    0.60
  -5  12  -1    3.30    0.60
   5 -12   1   -0.30    1.10
   5 -12   1    1.80    1.60
  -6  12  -1    0.80    0.40
  -6  12  -1    0.70    0.40
   6 -12   1   -0.60    1.20
  -7  12  -1    2.70    0.70
  -7  12  -1    2.50    0.60
   7 -12   1    3.70    1.80
   9  11  -1    0.00    0.50
  -9 -11   1    1.10    1.40
  -9 -11   1    0.00    0.70
   8  11  -1   -0.10    0.50
  -8 -11   1    0.70    1.10
  -8 -11   1    0.90    0.60
   7  11  -1    7.70    1.20
   7  11  -1    7.70    0.90
  -7 -11   1    8.60    1.80
  -7 -11   1   10.90    1.40
   6  11  -1    0.40    0.50
   6  11  -1   -0.50    0.30
  -6 -11   1    0.00    0.50
  -6 -11   1    1.00    1.00
   5  11  -1   47.00    2.40
  -5 -11   1   49.00    3.00
  -5 -11   1   49.20    3.70
   4  11  -1    1.20    0.40
   4  11  -1    1.10    0.50
  -4 -11   1    0.10    0.90
   3  11  -1    0.60    0.40
  -3 -11   1    1.00    1.00
   2  11  -1   13.00    0.90
   2  11  -1   13.00    1.10
  -2 -11   1    9.70    1.90
  -2 -11   1   13.20    1.90
   1  11  -1    1.00    0.50
   1  11  -1    0.20    0.40
  -1 -11   1    0.00    1.20
  -1 -11   1    1.70    1.00
   0  11  -1    0.60    0.40
   0  11  -1    0.30    0.40
   0  11  -1    0.30    0.30
   0 -11   1    1.50    1.30
   0 -11   1    0.00    0.80
  -1  11  -1    5.40    0.70
  -1  11  -1    5.40    0.70
  -1  11  -1    4.60    0.60
   1 -11   1    6.00    1.60
   1 -11   1    5.60    1.50
  -2  11  -1   12.60    1.00
  -2  11  -1   12.60    1.10
  -2  11  -1   13.40    0.90
   2 -11   1   14.80    2.40
   2 -11   1   10.20    2.00
  -3  11  -1   30.60    1.70
  -3  11  -1   34.00    1.70
   3 -11   1   28.60    2.90
   3 -11   1   33.40    3.10
  -4  11  -1    5.00    0.70
  -4  11  -1    4.60    0.60
   4 -11   1    6.00    1.70
   4 -11   1    4.80    1.60
  -5  11  -1    1.30    0.40
  -5  11  -1    1.00    0.40
   5 -11   1    0.50    1.20
   5 -11   1    1.10    1.20
  -6  11  -1    4.00    0.60
  -6  11  -1    2.20    0.60
   6 -11   1    2.80    1.40
   6 -11   1    1.40    1.20
  -7  11  -1    8.00    0.80
   7 -11   1    7.20    1.60
  -8  11  -1    0.30    0.40
  -8  11  -1    0.90    0.50
   8 -11   1    0.70    1.50
  10  10  -1    1.40    0.60
 -10 -10   1    0.10    0.70
 -10 -10   1   -0.50    1.40
 -10 -10   1    0.30    0.70
   9  10  -1   10.10    1.00
   9  10  -1   10.60    1.20
  -9 -10   1    9.70    1.40
  -9 -10   1    8.20    1.90
   8  10  -1   15.80    1.30
   8  10  -1   12.20    1.20
  -8 -10   1    9.70    2.00
  -8 -10   1   10.40    1.40
   7  10  -1   -0.20    0.40
   7  10  -1    0.70    0.40
  -7 -10   1    1.10    1.10
  -7 -10   1    0.50    0.60
   6  10  -1    1.40    0.50
   6  10  -1    0.50    0.40
  -6 -10   1    0.90    0.50
  -6 -10   1   -0.10    0.80
   5  10  -1   68.79    3.10
  -5 -10   1   65.99    4.30
  -5 -10   1   69.79    3.80
   4  10  -1    3.40    0.70
   4  10  -1    2.60    0.50
  -4 -10   1    1.20    0.90
  -4 -10   1    2.50    0.70
   3  10  -1   12.40    0.90
   3  10  -1   12.50    1.10
  -3 -10   1   13.00    1.30
  -3 -10   1    7.70    1.70
  -3 -10   1   12.10    1.80
   2  10  -1   25.60    1.60
   2  10  -1   26.30    1.40
  -2 -10   1   20.40    2.60
  -2 -10   1   27.30    1.80
  -2 -10   1   28.80    2.50
   1  10  -1    1.90    0.50
   1  10  -1    2.00    0.40
   1  10  -1    3.20    0.50
  -1 -10   1    0.90    1.00
  -1 -10   1    3.00    1.10
   0  10  -1  225.98    9.00
   0  10  -1  216.08    9.10
   0  10  -1  220.98    9.00
   0 -10   1  196.58   10.30
   0 -10   1  223.88   10.30
  -1  10  -1  106.89    4.90
  -1  10  -1  113.89    4.80
  -1  10  -1  109.79    4.80
   1 -10   1  114.49    6.10
   1 -10   1  109.49    6.20
  -2  10  -1   54.19    2.50
  -2  10  -1   53.39    2.60
  -2  10  -1   51.09    2.60
   2 -10   1   50.29    3.70
   2 -10   1   54.59    3.80
  -3  10  -1   46.70    2.40
  -3  10  -1   51.59    2.40
  -3  10  -1   47.90    2.40
   3 -10   1   45.50    3.60
   3 -10   1   53.39    3.70
  -4  10  -1   31.30    1.70
  -4  10  -1   34.60    1.70
  -4  10  -1   28.80    1.70
   4 -10   1   27.70    2.80
   4 -10   1   31.00    2.90
  -5  10  -1   15.30    1.20
  -5  10  -1   16.40    1.10
  -5  10  -1   15.10    1.20
   5 -10   1   19.00    2.40
   5 -10   1   15.30    2.30
  -6  10  -1    1.50    0.50
  -6  10  -1    1.30    0.50
   6 -10   1    3.80    1.40
   6 -10   1   -0.80    1.10
  -7  10  -1   10.50    1.00
  -7  10  -1   10.50    0.90
   7 -10   1    9.30    1.90
  -8  10  -1   -0.10    0.40
  -8  10  -1   -0.20    0.40
   8 -10   1   -1.00    0.90
  -9  10  -1   24.50    1.60
  -9  10  -1   22.20    1.40
   9 -10   1   18.70    2.70
 -10  10  -1   30.80    1.90
 -10  10  -1   28.80    1.70
  10 -10   1   26.50    3.30
  11   9  -1    4.60    0.80
 -11  -9   1    5.30    1.10
 -11  -9   1    4.80    1.10
  10   9  -1   10.50    1.10
 -10  -9   1   14.50    1.50
 -10  -9   1    9.70    1.40
 -10  -9   1   10.20    2.10
   9   9  -1   -0.30    0.40
   9   9  -1    0.30    0.50
  -9  -9   1   -0.10    0.40
  -9  -9   1    0.40    1.00
   8   9  -1    3.80    0.70
   8   9  -1    3.80    0.60
  -8  -9   1    4.60    0.90
  -8  -9   1    3.90    1.20
   7   9  -1    3.50    0.70
   7   9  -1    1.60    0.50
  -7  -9   1    2.70    1.10
  -7  -9   1    2.20    0.60
   6   9  -1   33.40    1.80
   6   9  -1   35.90    2.00
  -6  -9   1   33.30    2.30
  -6  -9   1   31.10    2.70
   5   9  -1    4.40    0.70
   5   9  -1    3.60    0.50
  -5  -9   1    4.70    0.90
  -5  -9   1    3.80    1.10
   4   9  -1   13.00    0.90
   4   9  -1   15.50    1.10
   4   9  -1   14.30    1.00
  -4  -9   1   15.40    1.30
  -4  -9   1    8.50    1.80
  -4  -9   1   15.60    2.00
   3   9  -1  149.19    6.40
   3   9  -1  149.79    6.20
   3   9  -1  141.19    6.20
  -3  -9   1  143.49    7.30
  -3  -9   1  150.08    6.80
  -3  -9   1  148.39    7.20
   2   9  -1    7.30    0.60
   2   9  -1    7.60    0.80
   2   9  -1    8.10    0.70
  -2  -9   1    8.10    1.50
  -2  -9   1    4.80    1.20
  -2  -9   1    6.70    0.90
   1   9  -1   10.30    0.90
   1   9  -1   11.00    0.80
   1   9  -1   10.80    0.80
  -1  -9   1    9.00    1.60
  -1  -9   1   10.60    1.00
  -1  -9   1   11.80    1.70
   0   9  -1   62.09    2.70
   0   9  -1   61.29    2.80
   0   9  -1   60.49    2.70
   0  -9   1   48.90    4.10
   0  -9   1   71.19    4.60
   0  -9   1   54.49    2.90
  -1   9  -1    9.10    0.80
  -1   9  -1    9.50    0.70
  -1   9  -1    9.30    0.70
   1  -9   1    7.30    0.70
   1  -9   1   11.00    1.80
   1  -9   1    9.00    1.60
  -2   9  -1   11.40    0.90
  -2   9  -1   14.20    0.90
  -2   9  -1   11.50    0.90
   2  -9   1   13.90    1.80
   2  -9   1   12.40    2.00
  -3   9  -1    4.80    0.60
  -3   9  -1    6.50    0.70
  -3   9  -1    5.40    0.70
   3  -9   1    6.00    1.40
   3  -9   1    4.50    1.20
  -4   9  -1   34.30    1.70
  -4   9  -1   32.80    1.80
  -4   9  -1   34.20    1.80
   4  -9   1   30.00    3.10
   4  -9   1   29.90    2.80
  -5   9  -1   12.30    1.00
  -5   9  -1   12.20    0.90
  -5   9  -1   11.30    0.90
   5  -9   1    9.90    1.70
   5  -9   1   10.80    1.90
  -6   9  -1    9.50    0.80
  -6   9  -1   10.40    0.90
  -6   9  -1    8.30    1.40
   6  -9   1    7.20    1.50
   6  -9   1    7.60    1.70
  -7   9  -1    2.30    0.60
  -7   9  -1    2.70    0.50
  -7   9  -1    3.20    0.60
   7  -9   1    1.90    1.10
  -8   9  -1   37.40    1.90
  -8   9  -1   31.70    2.10
  -8   9  -1   35.50    2.00
   8  -9   1   37.00    3.50
  -9   9  -1   15.00    1.20
  -9   9  -1   16.60    1.20
   9  -9   1   16.90    2.40
 -10   9  -1    1.90    0.60
 -10   9  -1    0.70    0.40
  10  -9   1    1.30    1.30
  11   8  -1    1.00    0.60
 -11  -8   1    2.60    0.90
 -11  -8   1    2.10    0.80
  10   8  -1    3.60    0.70
 -10  -8   1    2.80    1.30
 -10  -8   1    3.40    0.80
 -10  -8   1    4.90    1.00
   9   8  -1    0.00    0.70
   9   8  -1   -0.10    0.40
  -9  -8   1    0.20    0.90
  -9  -8   1    0.80    0.50
   8   8  -1   11.20    1.00
   8   8  -1   11.80    1.10
  -8  -8   1   10.80    1.90
  -8  -8   1   12.00    1.30
   7   8  -1  128.39    5.60
   7   8  -1  127.39    5.80
  -7  -8   1  124.49    6.80
  -7  -8   1  137.79    6.30
   6   8  -1   27.70    1.70
   6   8  -1   26.20    1.50
   6   8  -1   26.40    1.50
  -6  -8   1   25.50    1.90
  -6  -8   1   25.40    2.40
   5   8  -1    0.70    0.40
   5   8  -1    0.60    0.40
  -5  -8   1    1.20    0.90
  -5  -8   1    1.00    0.50
   4   8  -1    8.60    0.80
   4   8  -1    9.80    0.70
   4   8  -1    9.60    0.90
  -4  -8   1    9.50    1.60
  -4  -8   1    6.40    1.20
  -4  -8   1   10.60    1.10
   3   8  -1  531.25   20.10
   3   8  -1  497.05   20.60
   3   8  -1  504.95   20.10
   3   8  -1  425.16   20.20
  -3  -8   1  506.15   21.30
  -3  -8   1  513.35   20.70
  -3  -8   1  507.75   21.00
   2   8  -1   30.50    1.60
   2   8  -1   30.20    1.40
   2   8  -1   28.70    1.50
   2   8  -1   28.10    2.20
  -2  -8   1   28.80    1.80
  -2  -8   1   28.90    2.40
  -2  -8   1   31.30    2.40
  -2  -8   1   29.30    1.60
   1   8  -1  117.19    5.00
   1   8  -1  100.69    5.20
   1   8  -1  123.79    5.10
   1   8  -1  124.09    5.00
  -1  -8   1  114.59    5.10
  -1  -8   1  127.19    5.40
  -1  -8   1  122.49    5.90
  -1  -8   1  117.99    5.20
  -1  -8   1  115.89    6.00
   0   8  -1    3.30    0.50
   0   8  -1    2.80    0.50
   0   8  -1    3.60    0.50
   0   8  -1    1.20    0.90
   0  -8   1    2.70    0.40
   0  -8   1    4.60    1.20
   0  -8   1    3.50    0.60
   0  -8   1    4.20    0.60
   0  -8   1    2.70    1.00
  -1   8  -1    4.80    0.60
  -1   8  -1    4.40    0.50
  -1   8  -1    4.50    0.50
   1  -8   1    4.80    0.60
   1  -8   1    4.70    1.20
   1  -8   1    5.30    1.20
   1  -8   1    4.60    0.50
   1  -8   1    5.40    0.60
  -2   8  -1  204.38    8.30
  -2   8  -1  189.78    8.30
  -2   8  -1  201.88    8.30
   2  -8   1  200.18    9.30
   2  -8   1  199.08    9.40
  -3   8  -1  169.08    7.30
  -3   8  -1  167.88    7.30
  -3   8  -1  172.98    7.30
   3  -8   1  173.38    8.40
   3  -8   1  182.78    8.40
  -4   8  -1  205.68    8.60
  -4   8  -1  201.08    8.60
  -4   8  -1  209.08    8.50
   4  -8   1  186.88    9.90
   4  -8   1  217.48    9.70
  -5   8  -1   64.69    2.90
  -5   8  -1   61.39    3.00
  -5   8  -1   61.19    3.00
   5  -8   1   69.39    4.20
   5  -8   1   61.69    4.10
  -6   8  -1   62.89    2.90
  -6   8  -1   64.49    2.90
  -6   8  -1   58.19    3.00
   6  -8   1   56.69    4.00
   6  -8   1   63.89    4.10
  -7   8  -1   42.50    2.30
  -7   8  -1   45.30    2.10
   7  -8   1   41.90    3.30
   7  -8   1   34.70    3.20
  -8   8  -1    6.70    1.00
  -8   8  -1    5.60    0.70
   8  -8   1    4.80    1.50
  -9   8  -1    3.70    0.60
  -9   8  -1    2.80    0.70
   9  -8   1    2.90    1.20
 -10   8  -1    3.70    0.80
 -10   8  -1    3.00    0.60
  10  -8   1    1.10    1.20
 -11   8  -1   47.00    2.40
  11  -8   1   44.20    4.10
  12   7  -1    0.60    0.60
 -12  -7   1    0.50    0.70
 -12  -7   1   -0.10    0.60
  11   7  -1    2.50    0.60
 -11  -7   1    2.40    0.80
 -11  -7   1    2.80    0.70
  10   7  -1   13.60    1.20
 -10  -7   1   16.60    1.50
 -10  -7   1   13.60    1.50
 -10  -7   1   14.60    2.20
   9   7  -1   18.50    1.40
  -9  -7   1   16.40    2.10
  -9  -7   1   16.30    1.60
   8   7  -1   16.30    1.30
   8   7  -1   17.50    1.20
  -8  -7   1   17.10    1.60
  -8  -7   1   17.90    2.00
   7   7  -1    1.70    0.50
   7   7  -1    1.50    0.50
   7   7  -1    1.50    0.60
  -7  -7   1    1.20    0.50
  -7  -7   1    1.20    0.90
   6   7  -1    4.50    0.70
   6   7  -1    4.10    0.70
   6   7  -1    3.50    0.60
  -6  -7   1    5.20    1.20
  -6  -7   1    4.40    0.90
   5   7  -1    0.80    0.40
   5   7  -1    1.10    0.40
   5   7  -1    0.80    0.40
  -5  -7   1    0.70    0.50
  -5  -7   1    1.20    0.80
  -5  -7   1    1.60    0.60
   4   7  -1  139.19    5.80
   4   7  -1  124.99    5.60
   4   7  -1  132.29    5.60
   4   7  -1  135.69    5.50
  -4  -7   1  125.49    6.00
  -4  -7   1  133.89    6.60
  -4  -7   1  140.39    6.10
   3   7  -1  110.59    4.60
   3   7  -1  111.09    4.80
   3   7  -1  106.19    4.60
   3   7  -1  103.19    4.70
  -3  -7   1  116.49    5.10
  -3  -7   1  107.19    5.50
  -3  -7   1  109.39    5.30
   2   7  -1   80.79    3.60
   2   7  -1   78.79    3.50
   2   7  -1   73.99    3.60
   2   7  -1   83.09    3.40
  -2  -7   1   79.19    3.60
  -2  -7   1   79.29    3.60
  -2  -7   1   79.99    4.40
  -2  -7   1   78.39    4.20
  -2  -7   1   89.59    3.90
   1   7  -1  319.97   14.10
   1   7  -1  336.77   13.50
   1   7  -1  329.67   13.70
   1   7  -1  327.77   13.50
   1   7  -1  328.37   13.70
  -1  -7   1  329.87   13.60
  -1  -7   1  324.67   14.40
  -1  -7   1  344.07   14.20
  -1  -7   1  341.67   13.60
   0   7  -1    6.60    1.20
   0   7  -1    6.70    0.60
   0   7  -1    7.70    0.60
   0   7  -1    4.90    0.90
   0   7  -1    7.30    0.60
   0  -7   1    7.10    0.60
   0  -7   1    7.40    0.70
   0  -7   1    9.80    1.50
   0  -7   1    8.10    0.70
   0  -7   1    6.90    1.30
  -1   7  -1    5.10    0.50
  -1   7  -1    3.00    0.90
  -1   7  -1    5.00    0.50
  -1   7  -1    4.10    0.50
   1  -7   1    4.60    1.10
   1  -7   1    4.10    0.40
   1  -7   1    4.90    0.60
   1  -7   1    4.40    0.50
   1  -7   1    3.40    1.00
  -2   7  -1   57.19    2.70
  -2   7  -1   61.79    2.70
  -2   7  -1   61.19    3.40
   2  -7   1   63.29    3.70
   2  -7   1   56.39    2.80
   2  -7   1   63.59    3.70
  -3   7  -1    0.30    0.30
  -3   7  -1    0.60    0.40
  -3   7  -1    0.90    0.40
   3  -7   1    0.40    0.30
   3  -7   1    1.00    0.90
   3  -7   1    0.40    0.80
  -4   7  -1    0.90    0.40
  -4   7  -1    0.90    0.30
  -4   7  -1    0.70    0.40
   4  -7   1    0.20    0.70
   4  -7   1    1.40    0.90
   4  -7   1    0.50    0.40
  -5   7  -1  168.88    7.00
  -5   7  -1  162.98    7.10
   5  -7   1  166.48    8.10
   5  -7   1  169.28    8.10
  -6   7  -1   35.80    1.80
  -6   7  -1   35.40    2.00
   6  -7   1   34.80    2.90
   6  -7   1   32.10    2.90
   6  -7   1   34.90    2.80
  -7   7  -1   27.30    1.70
  -7   7  -1   28.70    1.50
   7  -7   1   18.90    2.80
   7  -7   1   28.90    2.80
  -8   7  -1   78.29    3.90
  -8   7  -1   83.39    3.60
   8  -7   1   74.49    4.80
   8  -7   1   79.49    5.10
  -9   7  -1   40.80    2.40
  -9   7  -1   43.20    2.20
   9  -7   1   41.20    3.50
   9  -7   1   41.40    3.40
 -10   7  -1   31.00    2.10
 -10   7  -1   32.50    1.80
  10  -7   1   34.00    3.20
  10  -7   1   31.80    3.30
 -11   7  -1    0.60    0.60
 -11   7  -1    1.00    0.50
  11  -7   1   -0.10    1.40
  11  -7   1   -2.50    1.20
 -12   7  -1    0.60    0.80
 -12   7  -1    0.30    0.50
  12  -7   1    0.00    1.60
  12   6  -1    0.00    0.50
 -12  -6   1    1.00    0.60
 -12  -6   1    0.50    0.60
  11   6  -1    7.10    1.00
 -11  -6   1    8.50    1.10
 -11  -6   1    6.60    1.10
  10   6  -1    5.30    0.80
 -10  -6   1    5.60    1.50
 -10  -6   1    5.10    1.00
 -10  -6   1    6.90    1.10
   9   6  -1    1.20    0.60
   9   6  -1    0.90    0.50
  -9  -6   1    0.80    0.90
  -9  -6   1    1.20    0.60
   8   6  -1   17.50    1.30
   8   6  -1   16.80    1.20
  -8  -6   1   17.20    2.00
  -8  -6   1   15.50    1.50
   7   6  -1   15.20    1.10
   7   6  -1   15.50    1.30
   7   6  -1   16.10    1.20
  -7  -6   1   15.30    1.50
  -7  -6   1   15.20    1.80
   6   6  -1    8.10    0.90
   6   6  -1    7.10    0.80
   6   6  -1    8.10    0.80
  -6  -6   1    9.30    1.00
  -6  -6   1    9.60    1.40
   5   6  -1  377.56   15.70
   5   6  -1  372.56   15.50
   5   6  -1  391.06   15.50
  -5  -6   1  386.86   16.10
  -5  -6   1  358.26   15.40
  -5  -6   1  405.26   16.50
   4   6  -1    4.50    0.60
   4   6  -1    6.60    0.70
   4   6  -1    4.70    0.50
   4   6  -1    5.20    0.50
  -4  -6   1    5.20    0.50
  -4  -6   1    5.00    0.80
  -4  -6   1    5.90    1.10
  -4  -6   1    4.20    0.70
   3   6  -1   13.70    0.90
   3   6  -1   11.80    0.80
   3   6  -1   13.20    0.90
   3   6  -1   14.60    0.70
  -3  -6   1   14.00    1.50
  -3  -6   1   12.60    0.80
  -3  -6   1   14.20    1.10
  -3  -6   1   11.70    0.80
  -3  -6   1   14.20    0.90
  -3  -6   1   12.20    1.30
   2   6  -1  142.19    6.10
   2   6  -1  136.39    6.60
   2   6  -1  154.68    6.00
   2   6  -1  150.58    6.20
   2   6  -1  139.09    6.20
  -2  -6   1  154.88    6.60
  -2  -6   1  153.98    6.40
  -2  -6   1  145.29    6.10
  -2  -6   1  144.19    6.20
  -2  -6   1  153.58    6.90
  -2  -6   1  141.39    6.20
  -2  -6   1  143.39    6.10
   1   6  -1  292.27   11.90
   1   6  -1  286.57   12.20
   1   6  -1  292.87   11.90
   1   6  -1  279.67   12.30
   1   6  -1  301.57   11.80
   1   6  -1  272.67   12.40
  -1  -6   1  291.87   12.70
  -1  -6   1  290.67   12.00
  -1  -6   1  308.47   12.50
  -1  -6   1  307.17   12.20
  -1  -6   1  296.67   11.90
  -1  -6   1  285.67   11.90
   0   6  -1  108.69    4.50
   0   6  -1  107.19    4.50
   0   6  -1  103.69    4.70
   0   6  -1   98.29    5.00
   0   6  -1  104.49    5.00
   0   6  -1  108.29    4.40
   0  -6   1  106.79    4.60
   0  -6   1  109.59    4.50
   0  -6   1  100.09    4.50
   0  -6   1  109.89    5.20
   0  -6   1  100.09    4.50
   0  -6   1  109.39    5.10
  -1   6  -1   96.09    4.80
  -1   6  -1   95.89    4.80
  -1   6  -1  108.19    4.30
  -1   6  -1  102.79    4.30
  -1   6  -1   94.69    4.20
  -1   6  -1  101.39    4.60
   1  -6   1   98.09    4.30
   1  -6   1  100.79    4.30
   1  -6   1   97.79    4.20
   1  -6   1  101.99    5.00
   1  -6   1  106.39    5.10
  -2   6  -1    0.20    0.20
  -2   6  -1   -0.20    0.20
  -2   6  -1   -0.70    0.60
  -2   6  -1    0.20    0.40
  -2   6  -1    0.30    0.40
  -2   6  -1    0.10    0.20
   2  -6   1    0.10    0.60
   2  -6   1    0.20    0.80
   2  -6   1    0.30    0.20
   2  -6   1    0.60    0.20
  -3   6  -1   10.60    1.10
  -3   6  -1   12.90    1.40
  -3   6  -1   13.70    0.90
  -3   6  -1   13.10    0.80
   3  -6   1   12.10    1.50
   3  -6   1   12.60    0.90
   3  -6   1   15.50    1.70
  -4   6  -1  826.72   37.90
  -4   6  -1  906.51   37.40
  -4   6  -1  947.41   37.50
   4  -6   1  986.50   38.40
   4  -6   1  992.40   38.40
   4  -6   1  875.61   37.60
   4  -6   1  981.10   38.40
  -5   6  -1  188.98    9.00
  -5   6  -1  209.48    8.60
  -5   6  -1  208.38    8.70
   5  -6   1  188.28    8.70
   5  -6   1  222.08    9.60
   5  -6   1  214.08    9.50
   5  -6   1  208.28    9.40
  -6   6  -1   26.70    1.80
  -6   6  -1   23.70    1.30
  -6   6  -1   17.80    2.00
   6  -6   1   27.60    3.00
   6  -6   1   25.20    2.40
   6  -6   1   22.00    2.10
  -7   6  -1  136.39    6.00
  -7   6  -1  135.69    5.80
   7  -6   1  131.59    6.70
   7  -6   1  136.99    7.00
   7  -6   1  136.39    7.00
  -8   6  -1    4.10    0.60
  -8   6  -1    4.50    0.80
   8  -6   1    1.60    1.30
   8  -6   1    3.10    1.10
   8  -6   1    3.00    1.10
  -9   6  -1    0.10    0.40
  -9   6  -1    0.60    0.40
   9  -6   1    0.80    1.20
   9  -6   1   -0.80    0.90
 -10   6  -1   33.10    2.10
 -10   6  -1   32.80    1.80
  10  -6   1   30.00    3.00
  10  -6   1   32.50    3.20
 -11   6  -1    0.30    0.60
 -11   6  -1    0.10    0.40
  11  -6   1    1.30    1.40
  11  -6   1   -0.40    1.10
 -12   6  -1    1.50    0.50
 -12   6  -1    0.90    0.70
  12  -6   1   -0.50    1.50
  13   5  -1   -0.10    0.60
 -13  -5   1   -0.40    0.60
 -13  -5   1   -0.30    0.60
  12   5  -1    0.80    0.60
 -12  -5   1    1.60    0.70
 -12  -5   1    0.60    0.60
  11   5  -1    0.60    0.50
 -11  -5   1    0.50    0.50
 -11  -5   1    0.80    0.60
  10   5  -1    2.00    0.60
 -10  -5   1    1.40    1.00
 -10  -5   1    3.20    0.70
 -10  -5   1    2.40    0.60
   9   5  -1    7.90    0.90
  -9  -5   1    8.30    1.10
  -9  -5   1    8.60    1.60
   8   5  -1  109.89    4.90
   8   5  -1  107.89    4.80
   8   5  -1  110.69    5.10
  -8  -5   1  103.59    5.60
  -8  -5   1  107.69    5.30
   7   5  -1  234.48    9.80
   7   5  -1  230.48    9.60
   7   5  -1  242.48    9.80
  -7  -5   1  223.08   10.10
  -7  -5   1  227.08   10.40
   6   5  -1    2.90    0.60
   6   5  -1    2.90    0.60
   6   5  -1    2.00    0.40
  -6  -5   1    2.30    0.40
  -6  -5   1    2.20    0.80
  -6  -5   1    2.10    0.60
   5   5  -1   41.80    2.10
   5   5  -1   44.00    2.00
   5   5  -1   40.30    2.00
  -5  -5   1   39.60    2.40
  -5  -5   1   41.50    1.90
  -5  -5   1   43.90    2.70
   4   5  -1  112.69    4.90
   4   5  -1  123.39    4.80
   4   5  -1  123.79    5.00
   4   5  -1  114.09    5.40
   4   5  -1  110.39    4.70
  -4  -5   1  113.39    4.90
  -4  -5   1  123.29    5.60
  -4  -5   1  116.59    5.00
  -4  -5   1  116.99    5.00
  -4  -5   1  110.59    5.00
  -4  -5   1  100.19    5.30
  -4  -5   1  116.99    4.80
   3   5  -1   10.70    0.70
   3   5  -1   11.40    0.60
   3   5  -1   11.90    1.40
   3   5  -1   12.00    0.80
   3   5  -1   10.60    0.70
  -3  -5   1   10.80    0.70
  -3  -5   1   10.70    1.30
  -3  -5   1    8.70    1.00
  -3  -5   1   10.40    0.70
  -3  -5   1   11.30    1.00
  -3  -5   1   11.00    0.60
  -3  -5   1   10.10    0.70
   2   5  -1   29.20    1.30
   2   5  -1   26.60    1.30
   2   5  -1   27.10    1.80
   2   5  -1   28.30    1.50
   2   5  -1   28.30    1.40
  -2  -5   1   28.00    1.30
  -2  -5   1   30.00    1.40
  -2  -5   1   30.10    1.40
  -2  -5   1   26.70    1.30
  -2  -5   1   29.30    1.60
  -2  -5   1   29.10    1.80
  -2  -5   1   30.30    2.00
   1   5  -1   10.80    0.70
   1   5  -1    9.40    0.60
   1   5  -1    9.80    0.80
   1   5  -1   10.20    0.60
   1   5  -1   10.50    1.00
  -1  -5   1   11.50    1.20
  -1  -5   1   10.60    0.70
  -1  -5   1    9.70    0.60
  -1  -5   1   10.80    0.80
  -1  -5   1   10.10    0.60
  -1  -5   1   11.90    1.20
   0   5  -1   46.90    2.00
   0   5  -1   45.20    2.50
   0   5  -1   42.40    2.50
   0   5  -1   45.90    2.00
   0   5  -1   46.50    2.30
   0   5  -1   43.20    2.00
   0  -5   1   46.90    2.00
   0  -5   1   45.70    2.60
   0  -5   1   46.70    2.10
   0  -5   1   46.40    2.60
   0  -5   1   42.70    2.10
   0  -5   1   43.50    2.00
  -1   5  -1  303.77   12.70
  -1   5  -1  311.77   12.90
  -1   5  -1  303.57   12.40
  -1   5  -1  300.27   12.40
  -1   5  -1  310.67   12.40
  -1   5  -1  296.77   12.80
   1  -5   1  312.57   13.00
   1  -5   1  299.37   12.40
   1  -5   1  313.87   12.40
   1  -5   1  301.57   12.50
   1  -5   1  305.97   13.10
  -2   5  -1    3.00    0.60
  -2   5  -1    3.50    0.70
  -2   5  -1    3.60    0.40
  -2   5  -1    4.40    0.80
  -2   5  -1    3.50    0.40
   2  -5   1    4.20    0.80
   2  -5   1    3.10    0.80
   2  -5   1    2.30    0.40
   2  -5   1    3.50    0.40
  -3   5  -1   62.99    2.80
  -3   5  -1   62.49    3.10
  -3   5  -1   61.79    3.20
  -3   5  -1   58.69    2.80
  -3   5  -1   61.49    3.20
   3  -5   1   57.29    2.80
   3  -5   1   59.79    2.90
   3  -5   1   65.39    3.50
   3  -5   1   68.09    3.50
   3  -5   1   67.09    3.50
  -4   5  -1   15.70    0.90
  -4   5  -1   15.90    1.40
  -4   5  -1   14.40    1.20
  -4   5  -1   15.20    1.00
   4  -5   1   14.30    1.80
   4  -5   1   13.30    1.60
   4  -5   1   15.40    1.50
   4  -5   1   12.00    1.10
  -5   5  -1    7.10    1.00
  -5   5  -1    8.90    0.80
  -5   5  -1    9.40    0.70
   5  -5   1    9.40    1.60
   5  -5   1    8.00    1.40
   5  -5   1    9.20    1.30
   5  -5   1    7.70    0.80
  -6   5  -1    0.50    0.50
  -6   5  -1    0.60    0.30
  -6   5  -1    0.80    0.40
   6  -5   1    0.90    0.70
   6  -5   1    2.60    1.20
   6  -5   1    1.70    0.90
  -7   5  -1   62.69    3.10
  -7   5  -1   63.69    2.90
   7  -5   1   66.29    4.00
   7  -5   1   64.89    4.10
   7  -5   1   60.69    3.60
  -8   5  -1    9.20    1.00
  -8   5  -1   10.10    0.80
   8  -5   1    7.40    1.80
   8  -5   1   12.20    1.80
  -9   5  -1  104.99    5.00
  -9   5  -1  106.69    4.70
   9  -5   1  102.99    5.90
   9  -5   1  104.19    5.80
 -10   5  -1   43.10    2.20
 -10   5  -1   43.90    2.50
  10  -5   1   38.60    3.40
  10  -5   1   35.30    3.30
 -11   5  -1   26.80    1.60
 -11   5  -1   25.40    1.90
  11  -5   1   26.50    3.00
  11  -5   1   25.00    2.80
 -12   5  -1   50.09    2.90
 -12   5  -1   46.40    2.40
  12  -5   1   45.10    3.90
 -13   5  -1    0.10    0.50
 -13   5  -1    0.00    0.60
  13  -5   1    0.10    1.70
  13   4  -1    2.80    0.70
 -13  -4   1    2.60    0.80
 -13  -4   1    2.90    0.80
  12   4  -1    9.30    1.00
 -12  -4   1   10.10    1.30
 -12  -4   1    9.10    1.20
  11   4  -1    7.40    1.80
  11   4  -1    5.70    0.90
 -11  -4   1    6.70    1.10
 -11  -4   1    9.00    1.20
  10   4  -1    1.80    0.50
 -10  -4   1    1.00    0.50
 -10  -4   1    1.70    1.00
 -10  -4   1    1.80    0.60
   9   4  -1  105.39    4.70
   9   4  -1  103.49    5.10
  -9  -4   1  105.69    4.90
  -9  -4   1  101.19    5.30
  -9  -4   1   97.99    5.10
   8   4  -1   70.09    3.50
   8   4  -1   66.49    3.20
   8   4  -1   68.29    3.30
  -8  -4   1   66.69    3.80
  -8  -4   1   63.99    3.50
   7   4  -1  107.19    4.80
   7   4  -1  114.89    5.00
   7   4  -1  114.39    4.90
  -7  -4   1  108.29    5.20
  -7  -4   1  103.19    4.60
   6   4  -1  130.99    6.10
   6   4  -1  136.09    5.70
   6   4  -1  128.29    5.60
   6   4  -1  135.69    5.70
  -6  -4   1  134.49    6.20
  -6  -4   1  125.29    6.00
  -6  -4   1  125.79    5.40
   5   4  -1   34.80    2.10
   5   4  -1   33.60    2.10
   5   4  -1   34.10    1.90
   5   4  -1   34.20    1.70
  -5  -4   1   34.00    1.80
  -5  -4   1   34.80    1.80
  -5  -4   1   34.10    2.10
  -5  -4   1   35.50    1.60
  -5  -4   1   35.50    1.60
  -5  -4   1   40.60    2.30
   4   4  -1  525.15   22.50
   4   4  -1  528.55   21.90
   4   4  -1  574.74   22.00
   4   4  -1  532.95   22.10
  -4  -4   1  565.24   22.10
  -4  -4   1  533.45   22.50
  -4  -4   1  547.35   22.10
  -4  -4   1  563.54   22.00
  -4  -4   1  565.74   22.60
  -4  -4   1  537.85   22.00
   3   4  -1  785.42   32.20
   3   4  -1  822.02   31.60
   3   4  -1  763.02   31.60
  -3  -4   1  783.02   31.80
  -3  -4   1  797.42   31.60
   2   4  -1    1.20    0.20
   2   4  -1    0.40    0.20
   2   4  -1    1.00    0.20
   2   4  -1    1.60    0.40
   2   4  -1    1.90    0.30
  -2  -4   1    1.00    0.30
  -2  -4   1    1.80    0.20
  -2  -4   1    1.30    0.50
  -2  -4   1    1.20    0.20
  -2  -4   1    1.20    0.20
  -2  -4   1    1.20    0.60
   1   4  -1   82.59    3.70
   1   4  -1   90.39    3.70
   1   4  -1   81.39    3.60
   1   4  -1   87.99    3.60
   1   4  -1   84.19    4.00
  -1  -4   1   85.79    3.80
  -1  -4   1   88.79    4.10
  -1  -4   1   84.99    3.60
  -1  -4   1   83.89    3.60
  -1  -4   1   91.99    3.70
  -1  -4   1   86.59    3.60
  -1  -4   1   87.89    3.90
   0   4  -1    4.20    0.40
   0   4  -1    4.80    0.40
   0   4  -1    3.80    0.40
   0   4  -1    4.40    0.60
   0   4  -1    5.20    0.70
   0   4  -1    4.80    0.80
   0  -4   1    4.30    0.40
   0  -4   1    4.10    0.40
   0  -4   1    4.00    0.30
   0  -4   1    4.60    0.90
   0  -4   1    4.20    0.40
   0  -4   1    4.90    0.70
  -1   4  -1  847.72   34.90
  -1   4  -1  888.61   35.30
  -1   4  -1  842.72   34.90
  -1   4  -1  894.51   35.20
   1  -4   1  872.51   35.00
   1  -4   1  868.41   35.30
   1  -4   1  866.01   35.00
   1  -4   1  899.31   34.90
  -2   4  -1  127.89    5.70
  -2   4  -1  125.79    5.60
  -2   4  -1  125.89    5.30
  -2   4  -1  120.49    5.30
  -2   4  -1  131.49    5.60
   2  -4   1  139.49    5.80
   2  -4   1  129.19    5.80
   2  -4   1  118.39    5.30
   2  -4   1  123.79    5.30
  -3   4  -1    0.60    0.30
  -3   4  -1    0.70    0.40
  -3   4  -1    0.90    0.50
  -3   4  -1    1.10    0.30
  -3   4  -1    0.80    0.50
   3  -4   1   -0.10    0.50
   3  -4   1    0.50    0.50
   3  -4   1    0.50    0.20
   3  -4   1    0.50    0.20
   3  -4   1    0.70    1.30
  -4   4  -1   28.40    1.50
  -4   4  -1   27.50    1.80
  -4   4  -1   30.00    1.80
  -4   4  -1   30.30    1.80
  -4   4  -1   30.50    1.60
   4  -4   1   32.50    2.00
   4  -4   1   27.60    1.50
   4  -4   1   27.90    1.40
   4  -4   1   26.90    2.10
   4  -4   1   31.00    2.30
  -5   4  -1  158.98    6.70
  -5   4  -1  151.78    7.00
  -5   4  -1  151.38    7.10
  -5   4  -1  164.88    7.10
  -5   4  -1  166.98    6.90
   5  -4   1  170.78    7.30
   5  -4   1  171.58    7.70
   5  -4   1  151.48    6.90
   5  -4   1  166.88    7.50
  -6   4  -1  284.17   11.30
  -6   4  -1  256.07   10.80
  -6   4  -1  241.18   11.30
  -6   4  -1  274.97   10.90
  -6   4  -1  264.07   11.00
   6  -4   1  277.87   11.60
   6  -4   1  275.27   11.90
   6  -4   1  275.87   12.00
  -7   4  -1  310.57   12.60
  -7   4  -1  265.37   12.80
  -7   4  -1  306.57   12.60
  -7   4  -1  330.67   12.90
  -7   4  -1  291.57   12.50
   7  -4   1  321.87   13.10
   7  -4   1  326.17   13.60
   7  -4   1  303.77   13.60
  -8   4  -1    0.60    0.40
  -8   4  -1   -0.20    0.30
  -8   4  -1    0.20    0.30
   8  -4   1    0.30    0.50
   8  -4   1   -1.10    0.90
   8  -4   1    1.20    0.90
  -9   4  -1  107.59    4.60
  -9   4  -1  102.19    4.90
   9  -4   1   97.89    5.70
 -10   4  -1    7.40    1.00
 -10   4  -1    6.80    0.80
  10  -4   1    5.30    1.70
  10  -4   1    8.70    1.80
 -11   4  -1   30.30    1.80
 -12   4  -1   20.00    1.30
 -12   4  -1   16.90    1.60
  12  -4   1   14.30    2.50
 -13   4  -1   18.30    1.70
 -13   4  -1   16.00    1.30
  13  -4   1   16.60    2.80
  13   3  -1    1.10    0.70
 -13  -3   1    1.50    0.80
 -13  -3   1    0.80    0.70
  12   3  -1    3.50    1.80
  12   3  -1    2.40    0.60
 -12  -3   1    1.60    0.70
 -12  -3   1    2.20    0.80
  11   3  -1    2.40    0.60
 -11  -3   1    3.40    0.80
 -11  -3   1    3.60    0.80
  10   3  -1   15.60    1.20
  10   3  -1   19.60    2.10
 -10  -3   1   16.40    1.80
 -10  -3   1   15.60    1.40
 -10  -3   1   15.60    1.50
   9   3  -1   16.20    1.70
   9   3  -1   14.10    1.10
  -9  -3   1   15.10    1.40
  -9  -3   1   12.10    1.50
  -9  -3   1   13.10    1.20
   8   3  -1   23.40    1.80
   8   3  -1   20.80    1.30
  -8  -3   1   19.80    1.60
  -8  -3   1   21.90    1.80
  -8  -3   1   16.60    1.10
   7   3  -1  148.19    6.50
   7   3  -1  165.08    6.80
   7   3  -1  152.68    6.60
   7   3  -1  152.18    7.00
  -7  -3   1  158.28    7.00
  -7  -3   1  146.39    6.40
  -7  -3   1  157.38    7.10
   6   3  -1  197.78    8.50
   6   3  -1  212.38    8.50
   6   3  -1  192.68    8.40
   6   3  -1  196.38    8.80
  -6  -3   1  194.98    8.20
  -6  -3   1  214.98    8.90
   5   3  -1   15.10    1.00
   5   3  -1   14.40    0.90
   5   3  -1   14.20    1.20
   5   3  -1   15.10    1.00
  -5  -3   1   15.70    1.20
  -5  -3   1   14.80    1.30
  -5  -3   1   14.60    0.80
  -5  -3   1   15.00    0.90
  -5  -3   1   14.20    0.90
  -5  -3   1   13.90    0.80
   4   3  -1  592.04   22.60
   4   3  -1  545.95   23.00
   4   3  -1  530.05   22.60
  -4  -3   1  545.65   22.90
  -4  -3   1  521.55   22.50
  -4  -3   1  609.64   23.10
  -4  -3   1  583.04   22.50
   3   3  -1  267.77   11.30
   3   3  -1  264.07   10.80
   3   3  -1  262.07   11.00
   3   3  -1  264.67   10.90
   3   3  -1  285.37   10.80
  -3  -3   1  268.17   11.00
  -3  -3   1  262.07   10.90
  -3  -3   1  275.97   10.80
  -3  -3   1  272.47   10.90
  -3  -3   1  264.77   11.20
  -2  -3   1  800.32   32.10
   1   3  -1  172.38    7.20
   1   3  -1  174.68    7.30
   1   3  -1  178.78    7.20
   1   3  -1  181.38    7.60
   1   3  -1  173.68    7.30
  -1  -3   1  181.48    7.40
  -1  -3   1  182.58    7.60
  -1  -3   1  180.98    7.30
  -1  -3   1  178.68    7.20
  -1  -3   1  179.08    7.40
  -1  -3   1  183.48    7.20
  -1  -3   1  166.58    7.30
   0   3  -1    3.70    0.30
   0   3  -1    3.00    0.30
   0   3  -1    3.40    0.60
   0   3  -1    2.90    0.50
   0   3  -1    2.90    0.30
   0  -3   1    2.30    0.60
   0  -3   1    3.20    0.40
   0  -3   1    2.80    0.30
   0  -3   1    2.90    0.30
   0  -3   1    3.30    0.60
   0  -3   1    2.90    0.30
  -1   3  -1  159.68    6.60
  -1   3  -1  159.58    6.60
  -1   3  -1  155.18    6.50
  -1   3  -1  154.78    6.40
  -1   3  -1  149.88    6.30
   1  -3   1  158.98    6.70
   1  -3   1  152.28    6.20
   1  -3   1  159.58    6.60
   1  -3   1  161.08    6.70
   1  -3   1  149.39    6.30
   1  -3   1  142.09    6.40
  -2   3  -1  179.58    7.30
  -2   3  -1  169.68    7.30
  -2   3  -1  160.68    7.00
  -2   3  -1  181.98    7.50
  -2   3  -1  165.38    7.10
   2  -3   1  178.78    7.40
   2  -3   1  176.38    7.50
   2  -3   1  164.48    7.10
   2  -3   1  177.68    7.40
   2  -3   1  164.98    7.00
  -3   3  -1  332.67   13.60
  -3   3  -1  307.87   13.30
  -3   3  -1  339.07   13.60
  -3   3  -1  334.57   13.60
  -3   3  -1  340.77   13.40
   3  -3   1  322.87   13.40
   3  -3   1  321.97   13.80
   3  -3   1  313.37   13.30
   3  -3   1  317.97   13.80
   3  -3   1  360.36   13.70
  -4   3  -1    5.90    0.80
  -4   3  -1    4.70    0.30
  -4   3  -1    4.00    0.40
  -4   3  -1    4.40    0.50
  -4   3  -1    5.40    0.70
  -4   3  -1    4.80    0.40
  -4   3  -1    5.60    0.60
  -4   3  -1    4.20    0.70
   4  -3   1    5.20    0.50
   4  -3   1    4.40    1.00
   4  -3   1    4.50    0.80
   4  -3   1    6.30    1.00
  -5   3  -1    1.80    0.30
  -5   3  -1    1.80    0.40
  -5   3  -1    2.70    0.50
  -5   3  -1    2.70    0.40
  -5   3  -1    2.40    0.30
  -5   3  -1    2.00    0.40
  -5   3  -1    1.40    0.50
  -5   3  -1    1.90    0.50
   5  -3   1    1.40    0.50
   5  -3   1    1.30    0.70
   5  -3   1    1.70    0.40
   5  -3   1    2.90    0.90
  -6   3  -1  146.49    6.60
  -6   3  -1  135.89    6.40
  -6   3  -1  157.28    6.30
  -6   3  -1  147.99    6.10
  -6   3  -1  144.99    6.30
  -6   3  -1  155.98    6.50
   6  -3   1  150.78    7.00
   6  -3   1  150.58    7.00
   6  -3   1  155.28    6.60
   6  -3   1  140.89    6.40
  -7   3  -1  117.79    5.10
  -7   3  -1  125.69    5.40
  -7   3  -1  112.29    5.00
  -7   3  -1  122.49    5.20
  -7   3  -1  107.79    5.20
   7  -3   1  126.29    6.00
   7  -3   1  122.09    5.30
   7  -3   1  123.09    6.00
  -8   3  -1    5.80    0.80
  -8   3  -1    5.60    0.80
  -8   3  -1    5.60    0.60
   8  -3   1    8.00    1.40
   8  -3   1    5.30    1.40
  -9   3  -1   11.90    0.90
  -9   3  -1   11.90    1.10
  -9   3  -1   12.60    1.10
   9  -3   1   12.60    2.00
   9  -3   1   10.90    1.80
 -10   3  -1   34.10    2.40
 -10   3  -1   42.50    2.30
 -10   3  -1   39.30    2.00
  10  -3   1   34.10    3.00
  10  -3   1   36.10    3.20
 -11   3  -1   38.80    2.40
 -11   3  -1   37.80    2.10
  11  -3   1   38.20    3.60
  11  -3   1   44.00    3.50
 -12   3  -1    0.10    0.40
 -12   3  -1   -0.40    0.50
  12  -3   1    1.60    1.40
 -13   3  -1   17.30    1.60
 -13   3  -1   18.10    1.30
  13  -3   1   18.30    3.00
  14   2  -1    3.00    0.90
 -14  -2   1    4.90    1.10
  13   2  -1    0.80    0.60
 -13  -2   1    0.10    0.60
 -13  -2   1    0.80    0.60
  12   2  -1    6.20    1.00
 -12  -2   1    8.20    1.20
 -12  -2   1    4.20    0.90
  11   2  -1   17.70    2.40
  11   2  -1   15.70    1.30
 -11  -2   1   15.60    1.50
 -11  -2   1   19.20    1.50
  10   2  -1   65.89    4.10
  10   2  -1   67.49    3.30
 -10  -2   1   65.89    3.60
 -10  -2   1   69.69    3.50
 -10  -2   1   63.29    3.70
   9   2  -1   38.80    2.60
   9   2  -1   35.70    2.00
  -9  -2   1   35.30    2.30
  -9  -2   1   34.20    2.40
  -9  -2   1   35.90    2.20
   8   2  -1   24.00    1.50
   8   2  -1   29.20    2.10
  -8  -2   1   26.20    1.90
  -8  -2   1   27.40    1.70
  -8  -2   1   24.10    2.10
  -8  -2   1   24.70    1.20
  -8  -2   1   25.60    1.80
  -8  -2   1   26.00    1.40
   7   2  -1   81.79    3.60
   7   2  -1   82.09    4.00
  -7  -2   1   77.09    4.10
  -7  -2   1   73.59    3.40
  -7  -2   1   86.39    4.00
  -7  -2   1   84.19    4.00
  -7  -2   1   77.89    3.30
  -7  -2   1   79.29    3.50
   6   2  -1    9.50    0.80
   6   2  -1   11.40    0.90
   6   2  -1   12.50    1.20
  -6  -2   1   11.00    0.80
  -6  -2   1   10.70    0.70
  -6  -2   1   10.00    1.10
  -6  -2   1   10.40    0.60
  -6  -2   1   10.90    0.70
  -6  -2   1   10.80    0.80
  -6  -2   1   11.80    1.10
  -6  -2   1   10.00    0.80
   5   2  -1    3.10    0.60
   5   2  -1    3.90    0.50
   5   2  -1    2.90    0.50
   5   2  -1    3.50    0.60
  -5  -2   1    3.10    0.40
  -5  -2   1    2.50    0.40
  -5  -2   1    3.40    0.30
  -5  -2   1    3.30    0.40
  -5  -2   1    4.10    0.70
  -5  -2   1    3.60    0.50
  -5  -2   1    4.00    0.40
  -5  -2   1    3.70    0.60
   4   2  -1  545.15   21.70
   4   2  -1  514.35   21.60
   4   2  -1  525.15   21.90
   4   2  -1  558.84   21.70
  -4  -2   1  528.15   21.50
  -4  -2   1  541.95   21.60
  -4  -2   1  529.35   21.60
  -4  -2   1  514.65   21.50
  -4  -2   1  559.24   22.00
  -4  -2   1  554.04   21.90
   3   2  -1  819.22   33.80
   3   2  -1  846.32   33.50
  -3  -2   1  843.02   33.80
   2   2  -1 1747.83  102.89
  -2  -2   1 1838.02  104.49
  -2  -2   1 1947.11  104.89
   1   2  -1 2268.27  118.19
  -1  -2   1 2205.68  114.29
  -1  -2   1 2058.89  115.69
   0   2  -1  506.75   20.20
   0  -2   1  491.55   20.10
  -1   2  -1    6.10    0.70
  -1   2  -1    5.80    0.40
  -1   2  -1    6.30    0.70
  -1   2  -1    5.90    0.30
  -1   2  -1    5.30    0.40
   1  -2   1    5.60    0.30
   1  -2   1    5.60    0.80
   1  -2   1    6.00    0.70
   1  -2   1    5.20    0.40
   1  -2   1    5.90    0.40
   1  -2   1    5.70    0.90
  -2   2  -1  102.19    4.30
  -2   2  -1   97.99    4.30
  -2   2  -1  104.39    4.30
  -2   2  -1  100.59    4.00
  -2   2  -1   97.79    4.20
  -2   2  -1   93.49    4.10
   2  -2   1  100.29    4.50
   2  -2   1  108.49    4.30
   2  -2   1   98.79    4.40
   2  -2   1   93.29    4.20
   2  -2   1  102.49    4.00
   2  -2   1   95.49    4.10
  -3   2  -1  416.06   16.90
  -3   2  -1  422.26   17.00
  -3   2  -1  409.16   16.90
  -3   2  -1  388.46   16.80
  -3   2  -1  435.76   16.80
  -3   2  -1  413.36   17.00
  -3   2  -1  431.06   16.90
   3  -2   1  386.66   17.00
   3  -2   1  425.16   17.20
   3  -2   1  443.26   17.00
   3  -2   1  415.76   16.80
  -4   2  -1  453.45   17.90
  -4   2  -1  432.36   17.90
  -4   2  -1  432.16   18.00
  -4   2  -1  470.35   17.90
  -4   2  -1  441.86   18.10
  -4   2  -1  411.16   17.80
   4  -2   1  434.36   18.30
   4  -2   1  423.76   18.00
   4  -2   1  489.15   18.10
   4  -2   1  427.16   18.50
   4  -2   1  445.16   17.90
  -5   2  -1   89.99    4.00
  -5   2  -1   99.99    4.10
  -5   2  -1   94.29    4.30
  -5   2  -1   94.69    4.20
  -5   2  -1   91.99    4.10
  -5   2  -1   91.49    4.10
  -5   2  -1   92.09    4.20
   5  -2   1   97.19    4.10
   5  -2   1   89.19    4.50
   5  -2   1   96.39    4.60
   5  -2   1   90.09    4.10
  -6   2  -1   47.70    2.30
  -6   2  -1   50.99    2.30
  -6   2  -1   48.80    2.30
  -6   2  -1   48.60    2.60
  -6   2  -1   51.69    2.50
  -6   2  -1   48.90    2.50
   6  -2   1   50.19    3.00
   6  -2   1   46.10    2.40
   6  -2   1   49.70    2.90
  -7   2  -1  106.49    5.00
  -7   2  -1  105.79    4.70
  -7   2  -1  118.69    5.00
  -7   2  -1  114.39    4.90
  -7   2  -1  103.09    4.70
   7  -2   1  107.59    5.50
   7  -2   1  110.59    5.50
  -8   2  -1  326.97   14.80
  -8   2  -1  373.06   15.10
  -8   2  -1  371.16   14.80
  -8   2  -1  373.26   15.10
   8  -2   1  352.26   15.60
   8  -2   1  372.96   16.10
  -9   2  -1   82.49    4.00
  -9   2  -1   82.49    4.00
  -9   2  -1   79.69    3.70
   9  -2   1   84.19    4.70
   9  -2   1   78.29    4.60
 -10   2  -1    0.00    0.40
 -10   2  -1    0.30    0.30
 -10   2  -1    0.20    0.50
  10  -2   1    0.60    1.10
  10  -2   1    0.70    1.00
 -11   2  -1    7.10    0.80
 -11   2  -1    7.20    1.10
 -11   2  -1    8.30    1.20
  11  -2   1    3.60    1.60
 -12   2  -1    0.50    0.40
 -12   2  -1    1.60    0.70
  12  -2   1    0.90    1.40
 -13   2  -1    0.00    0.50
 -13   2  -1    0.50    0.50
  13  -2   1    1.20    1.60
 -14   2  -1    9.00    1.10
 -14   2  -1   10.90    1.40
  14  -2   1    3.80    2.10
  14   1  -1   25.50    1.90
 -14  -1   1   21.80    2.30
 -14  -1   1   25.50    2.00
  13   1  -1    4.00    2.10
  13   1  -1    6.90    1.10
 -13  -1   1    4.40    0.90
 -13  -1   1    6.40    1.10
  12   1  -1  141.69    7.40
  12   1  -1  132.89    6.20
 -12  -1   1  125.79    6.60
 -12  -1   1  146.69    6.50
  11   1  -1    9.00    1.70
  11   1  -1    4.70    0.80
 -11  -1   1    5.70    1.20
 -11  -1   1    4.00    0.90
  10   1  -1   17.50    2.20
  10   1  -1   21.40    1.40
 -10  -1   1   19.00    1.80
 -10  -1   1   16.50    1.60
 -10  -1   1   22.20    1.60
   9   1  -1   12.90    1.10
  -9  -1   1   14.30    1.00
  -9  -1   1   14.80    1.40
  -9  -1   1   14.80    1.30
  -9  -1   1   12.60    1.30
   8   1  -1  128.19    6.00
   8   1  -1  122.19    5.40
  -8  -1   1  125.29    5.70
  -8  -1   1  127.09    5.60
  -8  -1   1  126.49    5.70
  -8  -1   1  112.79    5.90
  -8  -1   1  123.39    5.30
   7   1  -1   15.80    1.10
   7   1  -1   15.60    1.60
  -7  -1   1   15.50    1.40
  -7  -1   1   15.20    1.20
  -7  -1   1   17.40    1.30
  -7  -1   1   16.80    1.00
  -7  -1   1   16.20    1.30
  -7  -1   1   14.70    1.00
  -7  -1   1   13.00    1.10
   6   1  -1    3.10    0.50
   6   1  -1    4.90    0.80
  -6  -1   1    3.20    0.60
  -6  -1   1    2.90    0.60
  -6  -1   1    2.40    0.70
  -6  -1   1    2.90    0.60
  -6  -1   1    3.10    0.40
  -6  -1   1    3.00    0.50
  -6  -1   1    2.40    0.50
  -6  -1   1    2.90    0.40
   5   1  -1  498.75   21.40
   5   1  -1  554.34   21.60
   5   1  -1  529.45   21.40
  -5  -1   1  509.85   21.30
  -5  -1   1  529.25   21.40
  -5  -1   1  531.15   21.30
  -5  -1   1  548.15   21.40
  -5  -1   1  515.95   21.40
  -5  -1   1  544.75   21.60
  -5  -1   1  528.85   21.70
   4   1  -1  522.25   21.60
   4   1  -1  539.85   21.80
   4   1  -1  513.25   21.90
  -4  -1   1  549.25   21.60
  -4  -1   1  558.64   21.90
  -4  -1   1  527.75   21.60
  -4  -1   1  557.74   21.70
  -4  -1   1  538.55   21.70
  -4  -1   1  535.35   21.90
  -4  -1   1  532.25   21.60
   3   1  -1  136.99    5.70
   3   1  -1  126.79    5.80
   3   1  -1  131.49    5.60
   3   1  -1  135.29    5.70
  -3  -1   1  135.69    5.80
  -3  -1   1  140.19    5.60
  -3  -1   1  136.79    5.60
  -3  -1   1  138.79    5.60
  -3  -1   1  140.59    5.70
  -3  -1   1  142.49    5.70
  -3  -1   1  135.39    5.80
  -3  -1   1  142.39    5.70
   2   1  -1  834.62   36.80
   2   1  -1 1088.29   57.39
   2   1  -1  870.71   55.39
  -2  -1   1  923.01   36.90
  -2  -1   1  776.52   52.79
  -2  -1   1 1067.29   56.59
   1   1  -1  218.18    9.20
   1   1  -1  224.48    9.00
  -1  -1   1  227.68    9.20
  -1  -1   1  223.78    9.00
   0   1  -1 4843.82  204.98
   0  -1   1 4279.47  204.38
  -1   1  -1 1460.45   73.69
  -1   1  -1 1448.16   81.19
   1  -1   1 1537.95   59.69
   1  -1   1 1470.55   73.89
  -2   1  -1 2568.34  132.29
  -2   1  -1 2506.85  119.49
   2  -1   1 2577.94  119.39
  -3   1  -1  927.81   36.50
  -3   1  -1  895.41   36.40
  -3   1  -1  904.51   36.50
   3  -1   1  896.21   36.60
   3  -1   1  941.91   36.60
   3  -1   1  903.01   36.40
   3  -1   1  891.31   36.40
  -4   1  -1  430.16   17.30
  -4   1  -1  454.35   17.30
  -4   1  -1  429.66   17.30
  -4   1  -1  418.36   17.30
  -4   1  -1  423.16   17.20
   4  -1   1  394.86   17.40
   4  -1   1  436.26   17.50
   4  -1   1  429.76   17.20
   4  -1   1  417.86   17.30
   4  -1   1  417.56   17.20
  -5   1  -1   55.69    2.50
  -5   1  -1   49.90    2.30
  -5   1  -1   53.29    2.50
  -5   1  -1   50.49    2.20
  -5   1  -1   49.40    2.40
  -5   1  -1   51.89    2.50
   5  -1   1   51.29    2.80
   5  -1   1   49.40    2.40
   5  -1   1   47.30    2.70
   5  -1   1   53.59    2.40
   5  -1   1   49.60    2.40
  -6   1  -1   53.09    2.60
  -6   1  -1   56.39    2.60
  -6   1  -1   57.79    2.70
  -6   1  -1   49.00    2.50
  -6   1  -1   50.99    2.40
  -6   1  -1   51.49    2.50
   6  -1   1   53.89    2.60
   6  -1   1   47.90    2.80
   6  -1   1   53.09    2.50
   6  -1   1   54.89    3.00
  -7   1  -1  144.19    6.80
  -7   1  -1  168.38    6.90
  -7   1  -1  164.28    6.90
   7  -1   1  163.28    7.30
   7  -1   1  150.48    6.80
   7  -1   1  152.38    6.70
   7  -1   1  158.58    7.20
  -8   1  -1    0.50    0.40
  -8   1  -1    0.90    0.50
  -8   1  -1    1.00    0.30
  -8   1  -1    0.70    0.70
   8  -1   1    1.90    1.00
   8  -1   1    0.80    0.70
   8  -1   1    0.80    0.50
  -9   1  -1  108.79    5.00
  -9   1  -1  104.49    5.00
   9  -1   1  104.39    5.50
   9  -1   1  106.09    5.50
   9  -1   1  106.59    4.90
 -10   1  -1    3.70    0.70
 -10   1  -1    3.70    0.80
  10  -1   1    3.70    1.20
  10  -1   1    3.20    1.30
 -11   1  -1    8.10    1.10
 -11   1  -1    7.60    1.10
  11  -1   1    6.30    1.80
 -12   1  -1    0.30    0.50
 -12   1  -1    0.80    0.60
 -12   1  -1    0.40    0.40
  12  -1   1   -1.10    1.30
 -13   1  -1   59.99    3.30
 -13   1  -1   61.19    2.90
  13  -1   1   49.00    4.20
 -14   1  -1   -0.10    0.60
 -14   1  -1    1.60    0.60
  14  -1   1    1.00    2.00
  14   0  -1    0.30    2.00
 -14   0   1    0.40    0.50
 -14   0   1    0.00    0.70
  13   0  -1    0.80    1.70
 -13   0   1    1.30    0.60
 -13   0   1    0.60    0.60
  12   0  -1    7.80    1.90
  12   0  -1    9.60    1.10
 -12   0   1    9.00    1.30
 -12   0   1   10.20    1.20
  11   0  -1   55.09    3.80
  11   0  -1   52.79    2.80
 -11   0   1   56.49    3.00
 -11   0   1   45.90    3.00
  10   0  -1    3.80    0.70
 -10   0   1    5.00    0.90
 -10   0   1    3.50    0.80
   9   0  -1  173.08    8.10
   9   0  -1  167.38    7.40
   9   0  -1  164.68    7.70
  -9   0   1  170.28    7.70
  -9   0   1  178.48    7.60
   8   0  -1   53.79    2.60
   8   0  -1   53.59    2.90
   8   0  -1   53.09    3.30
  -8   0   1   47.00    2.70
  -8   0   1   56.99    2.90
  -8   0   1   47.50    3.10
  -8   0   1   52.19    2.90
  -8   0   1   52.69    2.80
   7   0  -1    0.50    0.40
   7   0  -1    0.30    0.50
   7   0  -1    0.40    0.80
  -7   0   1    0.20    0.20
  -7   0   1    0.60    0.40
  -7   0   1    0.30    0.40
  -7   0   1    0.70    0.60
  -7   0   1    0.80    0.50
  -7   0   1    0.70    0.40
  -7   0   1    0.80    0.40
   6   0  -1  485.55   20.60
   6   0  -1  531.75   20.90
   6   0  -1  509.35   21.00
  -6   0   1  527.75   20.90
  -6   0   1  515.55   20.80
  -6   0   1  498.95   20.80
  -6   0   1  524.05   21.10
  -6   0   1  509.45   20.70
  -6   0   1  512.15   20.80
  -6   0   1  500.05   20.60
  -6   0   1  491.45   20.60
  -6   0   1  494.65   20.50
   5   0  -1  553.74   21.40
   5   0  -1  525.25   21.40
   5   0  -1  500.35   21.10
  -5   0   1  524.55   21.50
  -5   0   1  508.05   21.10
  -5   0   1  538.05   21.30
  -5   0   1  524.95   21.30
  -5   0   1  499.05   21.20
  -5   0   1  533.25   21.10
  -5   0   1  514.85   21.30
  -5   0   1  532.85   21.30
  -5   0   1  515.45   21.10
   4   0  -1    8.90    0.90
   4   0  -1    9.10    0.90
   4   0  -1    8.50    0.60
   4   0  -1    7.50    0.60
  -4   0   1    7.70    0.50
  -4   0   1    8.00    0.70
  -4   0   1    7.20    0.70
  -4   0   1    7.80    0.50
  -4   0   1    7.70    0.60
  -4   0   1    9.00    0.70
  -4   0   1    8.70    0.90
  -4   0   1    8.20    0.80
   3   0  -1  714.63   26.90
   3   0  -1  588.94   27.10
  -3   0   1  679.63   27.00
  -3   0   1  677.73   26.90
  -3   0   1  688.83   26.80
  -3   0   1  667.53   26.90
  -3   0   1  653.03   26.90
   2   0  -1  191.68    7.50
   2   0  -1  183.08    7.50
   2   0  -1  180.48    7.40
  -2   0   1  176.88    7.40
  -2   0   1  170.58    7.50
  -2   0   1  190.68    7.50
  -2   0   1  187.78    7.40
  -2   0   1  184.68    7.50
  -2   0   1  177.08    7.60
   1   0  -1 1410.46   63.99
   1   0  -1 1440.76   62.39
  -1   0   1 1433.36   63.59
  -1   0   1 1466.75   61.99
   0   0  -1  318.57   24.20
   0   0   1  404.66   15.90
   0   0   1  447.66   22.60
  -1   0  -1  597.54   24.70
  -1   0  -1  644.94   41.20
   1   0   1  608.34   24.70
   1   0   1  616.34   34.80
  -2   0  -1 1116.09   67.99
  -2   0  -1  953.50   57.29
  -2   0  -1 1106.99   44.40
   2   0   1 1117.19   44.40
   2   0   1 1193.48   60.69
  -3   0  -1  271.77   10.70
  -3   0  -1  263.17   10.60
  -3   0  -1  266.17   10.60
  -3   0  -1  260.67   10.60
  -3   0  -1  252.47   10.70
   3   0   1  254.57   10.70
   3   0   1  264.67   10.70
   3   0   1  263.37   10.70
   3   0   1  260.97   10.70
   3   0   1  262.47   10.60
  -4   0  -1   15.40    1.00
  -4   0  -1   14.40    0.90
  -4   0  -1   14.30    0.80
  -4   0  -1   15.00    0.90
  -4   0  -1   16.00    1.00
  -4   0  -1   14.00    0.90
  -4   0  -1   14.00    0.80
   4   0   1   14.30    0.90
   4   0   1   14.30    1.10
   4   0   1   13.90    0.90
   4   0   1   15.30    1.00
  -5   0  -1   34.50    1.60
  -5   0  -1   34.10    1.70
  -5   0  -1   34.00    1.80
  -5   0  -1   36.50    1.70
  -5   0  -1   33.70    1.80
  -5   0  -1   34.70    1.70
  -5   0  -1   34.80    1.60
  -5   0  -1   31.00    1.90
   5   0   1   35.60    2.00
   5   0   1   34.90    1.70
   5   0   1   33.20    1.80
   5   0   1   33.50    1.90
  -6   0  -1  390.86   15.90
  -6   0  -1  390.86   15.70
  -6   0  -1  376.76   15.70
  -6   0  -1  370.06   15.70
  -6   0  -1  395.76   15.60
  -6   0  -1  379.26   15.60
  -6   0  -1  422.66   16.00
  -6   0  -1  382.66   15.80
   6   0   1  402.06   15.80
   6   0   1  369.76   15.80
   6   0   1  343.07   16.50
   6   0   1  393.96   16.10
  -7   0  -1    0.10    0.30
  -7   0  -1    0.40    0.30
  -7   0  -1   -0.10    0.40
  -7   0  -1    0.70    0.40
  -7   0  -1    0.20    0.30
   7   0   1    0.30    0.70
   7   0   1    0.00    0.30
   7   0   1    0.50    0.30
   7   0   1    0.40    0.60
  -8   0  -1  128.89    6.10
  -8   0  -1  136.79    6.10
  -8   0  -1  129.29    6.20
  -8   0  -1  155.08    6.40
  -8   0  -1  154.88    6.50
   8   0   1  143.09    6.20
   8   0   1  151.28    6.70
   8   0   1  147.29    6.70
  -9   0  -1  105.29    4.90
  -9   0  -1   97.99    5.00
   9   0   1  106.79    5.30
   9   0   1  109.29    4.80
   9   0   1   97.59    5.20
 -10   0  -1  128.59    6.30
 -10   0  -1  141.79    6.30
  10   0   1  136.59    6.10
  10   0   1  136.79    6.80
 -11   0  -1    0.70    1.00
 -11   0  -1    0.40    0.50
  11   0   1    0.00    0.50
  11   0   1    0.30    1.10
 -12   0  -1    0.60    0.60
 -12   0  -1    1.00    0.60
  12   0   1    0.60    0.60
 -13   0  -1    0.90    0.60
 -13   0  -1    0.40    0.70
  13   0   1    4.40    1.70
 -14   0  -1    0.00    0.60
 -14   0  -1   -0.50    0.50
  14   0   1   -2.80    1.70
 -14   1   1    2.40    0.70
 -14   1   1    0.50    0.70
  13  -1  -1   -0.40    1.50
 -13   1   1    0.30    0.40
 -13   1   1   -0.30    0.60
  12  -1  -1   81.79    5.80
 -12   1   1  105.29    4.90
 -12   1   1   95.09    5.10
 -12   1   1  101.39    4.50
 -11   1   1    0.20    0.50
 -11   1   1    0.00    0.50
  10  -1  -1  323.97   13.70
  10  -1  -1  299.07   15.40
  10  -1  -1  333.07   14.70
 -10   1   1  329.37   14.00
 -10   1   1  346.67   13.90
   9  -1  -1   50.39    3.30
   9  -1  -1   43.20    2.50
   9  -1  -1   48.90    3.10
  -9   1   1   46.50    2.70
  -9   1   1   45.60    2.60
  -9   1   1   46.20    2.60
   8  -1  -1   31.10    1.80
   8  -1  -1   32.90    2.50
   8  -1  -1   35.20    2.30
  -8   1   1   31.50    1.90
  -8   1   1   25.40    1.90
  -8   1   1   25.20    2.50
  -8   1   1   33.90    1.90
  -8   1   1   26.50    2.10
   7  -1  -1   62.29    3.50
   7  -1  -1   59.99    2.90
   7  -1  -1   63.79    3.40
  -7   1   1   65.99    3.10
  -7   1   1   60.59    3.10
  -7   1   1   57.49    3.10
  -7   1   1   62.49    3.30
  -7   1   1   60.29    3.00
  -7   1   1   55.89    2.80
   6  -1  -1  176.98    7.90
   6  -1  -1  206.98    8.40
   6  -1  -1  188.08    8.40
  -6   1   1  180.38    7.80
  -6   1   1  184.28    7.90
  -6   1   1  195.48    8.10
  -6   1   1  192.88    8.00
  -6   1   1  184.68    7.90
  -6   1   1  182.68    8.10
   5  -1  -1   87.39    4.10
   5  -1  -1  100.39    4.50
   5  -1  -1   89.89    4.50
  -5   1   1   91.29    4.00
  -5   1   1   91.89    4.20
  -5   1   1   91.99    4.40
  -5   1   1   95.89    4.40
  -5   1   1  100.29    4.20
  -5   1   1   93.89    4.10
  -5   1   1  100.99    4.20
  -5   1   1   95.59    4.20
  -5   1   1   93.49    4.00
   4  -1  -1  197.18    7.90
   4  -1  -1  179.58    7.90
   4  -1  -1  184.78    7.80
   4  -1  -1  168.88    7.50
  -4   1   1  177.08    7.60
  -4   1   1  179.98    8.00
  -4   1   1  188.68    7.80
  -4   1   1  185.88    7.60
  -4   1   1  186.38    7.50
  -4   1   1  182.08    7.50
  -4   1   1  183.58    7.50
  -4   1   1  175.08    7.80
   3  -1  -1  508.85   20.60
   3  -1  -1  496.75   20.70
   3  -1  -1  480.75   20.40
  -3   1   1  499.75   20.50
  -3   1   1  509.35   20.60
  -3   1   1  520.45   20.40
  -3   1   1  537.85   20.70
  -3   1   1  515.45   20.40
  -3   1   1  490.15   20.40
   2  -1  -1  840.42   32.70
   2  -1  -1  786.22   32.70
  -2   1   1  798.52   32.70
  -2   1   1  818.32   32.70
   1  -1  -1 2259.17  100.09
   1  -1  -1 2340.67  100.39
  -1   1   1 2307.67  100.79
  -1   1   1 2315.87  100.29
   0  -1  -1  228.68    8.70
   0  -1  -1  211.68    8.60
   0  -1  -1  206.58    8.60
   0   1   1  215.88    8.80
   0   1   1  213.38    8.60
  -1  -1  -1  479.45   38.40
  -1  -1  -1  471.45   34.60
  -1  -1  -1  546.45   21.60
   1   1   1  565.84   21.60
  -2  -1  -1 4523.85  189.88
  -2  -1  -1 3458.65  173.98
   2   1   1 3677.63  175.88
  -3  -1  -1  254.07   10.40
  -3  -1  -1  248.98   10.30
  -3  -1  -1  264.07   10.50
  -3  -1  -1  258.37   10.40
  -3  -1  -1  250.97   10.50
  -3  -1  -1  269.17   10.40
  -3  -1  -1  276.07   10.50
   3   1   1  253.67   10.50
   3   1   1  251.47   10.40
   3   1   1  251.67   10.40
   3   1   1  239.98   10.40
  -4  -1  -1  118.69    4.90
  -4  -1  -1  117.09    4.90
  -4  -1  -1  118.29    5.10
  -4  -1  -1  122.19    5.00
  -4  -1  -1  123.09    5.20
  -4  -1  -1  119.59    4.90
  -4  -1  -1  120.89    5.00
   4   1   1  112.69    5.10
   4   1   1  125.99    5.00
   4   1   1  117.29    5.00
   4   1   1  113.69    5.00
   4   1   1  114.59    5.00
  -5  -1  -1    4.00    0.40
  -5  -1  -1    4.10    0.70
  -5  -1  -1    5.40    0.60
  -5  -1  -1    4.80    0.50
  -5  -1  -1    4.80    0.60
  -5  -1  -1    4.90    0.60
  -5  -1  -1    4.00    0.50
   5   1   1    3.40    0.60
   5   1   1    4.80    0.60
   5   1   1    4.60    0.60
   5   1   1    5.40    0.50
   5   1   1    4.50    0.50
  -6  -1  -1  321.87   13.20
  -6  -1  -1  318.87   13.10
  -6  -1  -1  327.57   13.00
  -6  -1  -1  311.27   13.00
  -6  -1  -1  310.27   12.80
  -6  -1  -1  305.07   12.80
  -6  -1  -1  308.07   12.80
   6   1   1  304.57   13.10
   6   1   1  311.67   13.10
   6   1   1  315.87   12.90
   6   1   1  331.97   13.90
  -7  -1  -1   79.49    3.90
  -7  -1  -1   82.89    3.90
  -7  -1  -1   87.99    4.00
  -7  -1  -1   78.89    3.60
  -7  -1  -1   84.79    3.80
  -7  -1  -1   77.19    3.50
   7   1   1   84.99    3.90
   7   1   1   81.79    4.00
   7   1   1   76.09    3.80
   7   1   1   83.19    3.70
  -8  -1  -1   34.20    2.00
  -8  -1  -1   34.30    2.20
  -8  -1  -1   36.10    2.20
  -8  -1  -1   40.20    2.20
  -8  -1  -1   32.20    1.80
   8   1   1   36.90    2.20
   8   1   1   36.20    2.40
   8   1   1   36.80    1.90
  -9  -1  -1   21.00    1.50
  -9  -1  -1   19.20    1.50
  -9  -1  -1   16.70    1.40
   9   1   1   17.40    1.90
   9   1   1   17.40    1.30
   9   1   1   20.00    1.90
 -10  -1  -1   53.59    2.80
 -10  -1  -1   38.50    2.80
  10   1   1   48.50    2.50
  10   1   1   49.60    3.20
 -11  -1  -1    3.90    0.80
 -11  -1  -1    4.00    0.90
  11   1   1    5.40    0.90
  11   1   1    2.80    1.40
 -12  -1  -1    3.90    0.90
 -12  -1  -1    4.70    0.90
  12   1   1    4.50    0.80
  12   1   1    4.90    1.50
 -13  -1  -1    0.60    0.60
  13   1   1   -0.10    0.60
  13   1   1    2.00    1.60
 -14  -1  -1    0.90    0.70
  14   1   1    1.80    2.10
  14  -2  -1    0.90    2.00
 -14   2   1    1.40    0.60
 -14   2   1    1.60    0.80
  13  -2  -1   11.70    2.30
 -13   2   1   12.90    1.60
 -13   2   1   17.10    1.20
  12  -2  -1    1.60    1.50
 -12   2   1    1.00    0.50
 -12   2   1    0.20    0.50
  11  -2  -1    1.40    1.30
 -11   2   1    2.10    0.50
 -11   2   1    1.50    0.70
 -11   2   1    1.80    0.70
  10  -2  -1   16.20    2.00
  10  -2  -1   14.60    2.30
 -10   2   1   14.10    1.40
 -10   2   1   16.70    1.10
 -10   2   1   12.90    1.30
   9  -2  -1   40.40    3.30
   9  -2  -1   46.80    3.10
  -9   2   1   46.10    2.30
  -9   2   1   45.90    2.60
  -9   2   1   46.60    2.70
  -9   2   1   46.60    2.60
   8  -2  -1    6.10    1.30
   8  -2  -1   10.50    1.80
  -8   2   1    5.60    1.10
  -8   2   1    7.80    0.90
  -8   2   1    6.70    0.70
  -8   2   1    7.40    0.70
  -8   2   1    6.90    0.90
  -8   2   1    8.20    1.00
   7  -2  -1  196.18    8.60
   7  -2  -1  191.58    8.70
  -7   2   1  184.98    7.90
  -7   2   1  197.48    8.20
  -7   2   1  172.18    8.30
  -7   2   1  194.08    8.10
  -7   2   1  194.68    8.10
  -7   2   1  174.28    8.40
   6  -2  -1   30.70    2.20
   6  -2  -1   27.20    1.80
   6  -2  -1   25.80    3.00
  -6   2   1   28.00    1.60
  -6   2   1   27.30    1.40
  -6   2   1   25.20    1.60
  -6   2   1   24.00    1.40
  -6   2   1   29.30    1.60
  -6   2   1   27.10    1.50
  -6   2   1   27.30    1.90
   5  -2  -1    0.30    0.70
   5  -2  -1    0.00    0.40
   5  -2  -1    0.20    0.50
  -5   2   1    0.20    0.20
  -5   2   1    0.30    0.20
  -5   2   1    0.20    0.40
  -5   2   1    0.20    0.30
  -5   2   1    0.40    0.30
  -5   2   1    0.00    0.40
  -5   2   1    0.10    0.10
  -5   2   1   -0.80    0.40
  -5   2   1    0.00    0.20
   4  -2  -1 1099.39   44.30
   4  -2  -1 1162.68   44.30
   4  -2  -1 1018.30   44.30
  -4   2   1 1075.49   43.90
  -4   2   1 1060.59   44.20
  -4   2   1 1101.29   43.90
  -4   2   1 1154.38   44.30
  -4   2   1 1104.29   43.80
  -4   2   1 1073.69   44.10
   3  -2  -1   44.90    2.20
   3  -2  -1   42.20    2.30
   3  -2  -1   39.10    2.30
  -3   2   1   40.20    1.80
  -3   2   1   37.70    1.70
  -3   2   1   42.90    2.20
  -3   2   1   42.70    2.20
  -3   2   1   38.20    1.80
  -3   2   1   41.00    1.80
  -3   2   1   38.10    1.80
  -3   2   1   38.60    1.80
   2  -2  -1   53.09    2.50
   2  -2  -1   46.70    2.10
   2  -2  -1   45.00    2.00
   2  -2  -1   47.50    2.50
   2  -2  -1   50.39    2.50
   2  -2  -1   45.20    2.00
  -2   2   1   46.00    2.10
  -2   2   1   43.70    2.00
  -2   2   1   50.19    2.40
  -2   2   1   49.30    2.40
  -2   2   1   45.00    2.00
  -2   2   1   49.60    2.40
  -1   2   1  697.93   28.20
   0  -2  -1    3.90    0.70
   0  -2  -1    3.60    0.30
   0  -2  -1    3.10    0.50
   0  -2  -1    2.70    0.20
   0  -2  -1    3.30    0.30
   0  -2  -1    3.20    0.30
   0   2   1    3.70    0.60
   0   2   1    3.20    0.30
   0   2   1    3.50    0.30
   0   2   1    3.20    0.50
   0   2   1    3.60    0.30
   0   2   1    3.20    0.20
  -1  -2  -1    3.90    0.50
  -1  -2  -1    3.90    0.30
  -1  -2  -1    3.80    0.30
  -1  -2  -1    3.80    0.30
  -1  -2  -1    3.90    0.70
  -1  -2  -1    4.60    0.40
   1   2   1    3.80    0.40
   1   2   1    4.80    0.40
   1   2   1    4.10    0.30
   1   2   1    3.60    0.60
   1   2   1    4.30    0.50
   1   2   1    3.80    0.30
  -2  -2  -1 6962.90  311.37
   2   2   1 7099.59  326.67
   2   2   1 6973.10  313.87
  -3  -2  -1    2.10    0.30
  -3  -2  -1    2.10    0.50
  -3  -2  -1    2.50    0.30
  -3  -2  -1    2.20    0.40
  -3  -2  -1    2.10    0.40
   3   2   1    1.90    0.30
   3   2   1    2.00    0.30
   3   2   1    2.40    0.40
   3   2   1    2.10    0.40
   3   2   1    1.70    0.30
  -4  -2  -1    1.10    0.20
  -4  -2  -1    0.80    0.30
  -4  -2  -1    1.70    0.50
  -4  -2  -1    0.90    0.30
  -4  -2  -1    1.30    0.20
  -4  -2  -1    0.80    0.30
   4   2   1    0.70    0.30
   4   2   1    1.20    0.30
   4   2   1    0.90    0.30
   4   2   1    0.70    0.30
  -5  -2  -1  329.97   13.40
  -5  -2  -1  342.07   13.70
  -5  -2  -1  326.07   13.40
  -5  -2  -1  350.96   13.80
  -5  -2  -1  329.17   13.50
  -5  -2  -1  312.97   13.60
   5   2   1  331.17   13.60
   5   2   1  329.97   13.50
   5   2   1  322.87   13.70
   5   2   1  328.47   13.40
  -6  -2  -1   29.90    1.80
  -6  -2  -1   29.70    1.70
  -6  -2  -1   28.50    1.40
  -6  -2  -1   29.40    1.60
  -6  -2  -1   29.20    1.30
  -6  -2  -1   27.20    1.70
  -6  -2  -1   27.90    1.40
   6   2   1   27.90    1.70
   6   2   1   28.70    1.60
   6   2   1   28.60    1.50
   6   2   1   31.00    1.50
   6   2   1   30.00    1.70
  -7  -2  -1   45.00    2.10
  -7  -2  -1   48.30    2.50
  -7  -2  -1   47.20    2.60
  -7  -2  -1   47.60    2.50
  -7  -2  -1   44.50    2.00
   7   2   1   45.30    2.40
   7   2   1   47.40    2.20
   7   2   1   47.70    2.50
   7   2   1   46.00    2.30
  -8  -2  -1   88.59    3.90
  -8  -2  -1   95.29    4.50
  -8  -2  -1   89.39    4.50
  -8  -2  -1   87.89    4.60
  -8  -2  -1   99.19    4.50
   8   2   1   97.79    4.10
   8   2   1   92.19    4.20
   8   2   1   96.99    4.50
  -9  -2  -1    0.90    0.50
  -9  -2  -1    0.10    0.40
  -9  -2  -1    0.30    0.60
   9   2   1    0.10    0.40
   9   2   1    0.10    0.70
 -10  -2  -1   19.00    1.70
 -10  -2  -1   20.30    1.60
  10   2   1   19.80    1.40
  10   2   1   20.80    2.10
 -11  -2  -1   88.99    4.30
  11   2   1   85.79    4.90
  11   2   1   84.99    4.10
 -12  -2  -1    8.70    1.10
 -12  -2  -1    5.30    1.10
  12   2   1    7.90    1.00
  12   2   1    4.90    1.60
 -13  -2  -1    2.70    0.80
 -13  -2  -1    3.50    0.80
  13   2   1    1.40    0.70
  13   2   1    2.80    1.70
 -14  -2  -1    3.50    0.90
 -14  -2  -1    3.50    0.90
  14   2   1    1.30    0.70
  14   2   1    1.90    2.00
  13  -3  -1    2.10    1.90
 -13   3   1    4.20    0.70
 -13   3   1    4.00    0.90
  12  -3  -1    1.80    1.50
 -12   3   1    2.80    0.60
 -12   3   1    1.40    0.60
  11  -3  -1    8.60    1.90
 -11   3   1    8.50    0.90
 -11   3   1    9.00    1.40
  10  -3  -1  160.78    8.10
  10  -3  -1  154.98    8.00
 -10   3   1  166.48    6.90
 -10   3   1  152.58    7.30
 -10   3   1  167.18    7.30
   9  -3  -1   80.39    4.90
   9  -3  -1   80.49    4.70
  -9   3   1   79.29    4.20
  -9   3   1   88.69    4.10
  -9   3   1   80.99    4.10
  -9   3   1   92.79    3.90
   8  -3  -1  241.38   11.40
   8  -3  -1  251.07   11.30
  -8   3   1  257.57   10.70
  -8   3   1  252.57   10.80
  -8   3   1  253.77   10.40
  -8   3   1  247.68   10.70
   7  -3  -1  141.09    6.40
   7  -3  -1  137.39    6.90
   7  -3  -1  145.89    6.80
  -7   3   1  132.29    6.00
  -7   3   1  133.09    5.90
  -7   3   1  145.99    6.10
  -7   3   1  138.69    6.20
   6  -3  -1   39.60    2.60
   6  -3  -1   34.10    2.70
   6  -3  -1   40.40    2.30
  -6   3   1   34.00    1.90
  -6   3   1   34.40    2.20
  -6   3   1   35.50    1.70
  -6   3   1   39.30    2.30
  -6   3   1   37.60    1.90
  -6   3   1   36.30    2.00
  -6   3   1   36.10    1.80
   5  -3  -1  133.39    6.30
   5  -3  -1  126.69    6.40
   5  -3  -1  142.89    6.20
  -5   3   1  136.69    5.60
  -5   3   1  136.49    6.10
  -5   3   1  134.89    5.80
  -5   3   1  128.19    6.10
  -5   3   1  129.79    5.50
  -5   3   1  131.19    5.70
  -5   3   1  133.99    5.70
  -5   3   1  130.49    6.00
  -5   3   1  137.79    5.70
   4  -3  -1   22.40    1.80
   4  -3  -1   21.60    1.90
   4  -3  -1   25.60    1.70
   4  -3  -1   22.70    1.30
  -4   3   1   25.40    1.70
  -4   3   1   23.30    1.10
  -4   3   1   22.20    1.60
  -4   3   1   24.50    1.30
  -4   3   1   22.90    1.20
  -4   3   1   22.90    1.20
  -4   3   1   23.90    1.60
   3  -3  -1    0.20    0.20
   3  -3  -1    1.20    0.70
   3  -3  -1    0.50    0.50
   3  -3  -1    0.40    0.20
   3  -3  -1    0.70    0.60
  -3   3   1    0.20    0.10
  -3   3   1    0.10    0.10
  -3   3   1   -0.30    0.50
  -3   3   1    0.70    0.40
  -3   3   1    0.00    0.20
  -3   3   1    0.80    0.20
  -3   3   1    0.00    0.40
   2  -3  -1  157.18    6.80
   2  -3  -1  159.28    7.10
   2  -3  -1  146.79    6.30
   2  -3  -1  150.68    6.30
  -2   3   1  154.48    6.80
  -2   3   1  152.88    6.30
  -2   3   1  167.88    6.80
  -2   3   1  154.28    6.20
  -2   3   1  144.29    6.30
  -2   3   1  155.78    6.70
   1  -3  -1  222.48    9.00
   1  -3  -1  209.88    8.50
   1  -3  -1  204.28    8.60
   1  -3  -1  213.18    9.00
   1  -3  -1  200.68    8.50
  -1   3   1  219.28    8.50
  -1   3   1  216.28    8.90
  -1   3   1  212.58    8.90
  -1   3   1  201.28    8.50
  -1   3   1  218.98    9.00
  -1   3   1  204.58    8.60
  -1   3   1  205.48    8.50
   0  -3  -1  181.68    7.60
   0  -3  -1  194.88    7.70
   0  -3  -1  170.68    7.60
   0  -3  -1  193.08    7.70
   0  -3  -1  197.28    8.00
   0   3   1  184.88    7.70
   0   3   1  195.88    7.70
   0   3   1  185.18    7.60
   0   3   1  190.88    7.60
   0   3   1  198.18    8.00
   0   3   1  185.58    7.90
  -1  -3  -1   92.59    4.10
  -1  -3  -1  101.49    4.10
  -1  -3  -1   97.89    4.40
  -1  -3  -1   99.89    4.50
  -1  -3  -1   99.59    4.10
  -1  -3  -1  104.29    4.30
   1   3   1  104.29    4.50
   1   3   1   98.59    4.30
   1   3   1  100.39    4.30
   1   3   1  100.99    4.10
   1   3   1  100.29    4.10
  -2  -3  -1   59.19    2.50
  -2  -3  -1   56.49    2.60
  -2  -3  -1   62.89    2.90
  -2  -3  -1   57.49    2.50
  -2  -3  -1   59.09    2.50
  -2  -3  -1   57.99    2.70
   2   3   1   61.19    2.50
   2   3   1   58.59    2.70
   2   3   1   56.09    2.60
   2   3   1   59.09    2.80
   2   3   1   59.09    2.50
   2   3   1   56.59    2.50
  -3  -3  -1   54.49    2.60
  -3  -3  -1   54.39    2.40
  -3  -3  -1   55.49    2.40
  -3  -3  -1   60.49    2.80
  -3  -3  -1   55.19    2.30
   3   3   1   55.09    2.70
   3   3   1   54.69    2.40
   3   3   1   54.89    2.40
   3   3   1   54.09    2.50
   3   3   1   53.99    2.60
  -4  -3  -1 1502.75   59.69
  -4  -3  -1 1399.76   59.49
  -5  -3  -1  153.98    6.50
  -5  -3  -1  146.59    6.10
  -5  -3  -1  149.19    6.30
  -5  -3  -1  145.49    6.10
  -5  -3  -1  157.38    6.60
   5   3   1  146.49    6.20
   5   3   1  142.09    6.50
   5   3   1  142.79    6.50
   5   3   1  150.08    6.20
  -6  -3  -1    0.60    0.40
  -6  -3  -1    0.10    0.50
  -6  -3  -1    0.30    0.30
  -6  -3  -1    0.20    0.30
   6   3   1    0.20    0.40
   6   3   1    0.10    0.30
   6   3   1    0.30    0.30
   6   3   1    0.30    0.30
  -7  -3  -1  119.39    5.30
  -7  -3  -1  133.99    5.90
  -7  -3  -1  132.09    5.90
  -7  -3  -1  125.49    5.70
   7   3   1  119.99    5.70
   7   3   1  133.89    5.60
   7   3   1  126.19    5.50
  -8  -3  -1  114.09    5.30
  -8  -3  -1  115.99    5.60
  -8  -3  -1  121.29    5.50
   8   3   1  110.69    5.10
   8   3   1  123.39    5.40
   8   3   1  108.89    5.40
  -9  -3  -1   27.30    1.90
  -9  -3  -1   25.20    2.00
  -9  -3  -1   25.90    1.80
   9   3   1   25.80    1.60
 -10  -3  -1   90.09    4.40
 -10  -3  -1   87.79    4.60
  10   3   1   92.69    4.70
  10   3   1   88.69    4.20
 -11  -3  -1    6.10    1.10
 -11  -3  -1    7.30    1.00
  11   3   1    5.50    0.90
  11   3   1    7.10    1.50
 -12  -3  -1   10.30    1.80
 -12  -3  -1   14.30    1.40
  12   3   1   10.00    1.90
  12   3   1   13.10    1.20
 -13  -3  -1    2.00    0.70
 -13  -3  -1    1.20    0.70
  13   3   1    2.00    1.60
  13   3   1    1.40    0.60
 -14  -3  -1    0.50    0.70
 -14  -3  -1    1.10    0.80
  14   3   1    0.60    0.70
  13  -4  -1    0.50    1.60
 -13   4   1    1.90    0.60
 -13   4   1    1.70    0.80
  12  -4  -1   -1.80    1.30
 -12   4   1    0.50    0.40
 -12   4   1   -0.10    0.50
  11  -4  -1   71.79    4.80
 -11   4   1   76.99    3.50
 -11   4   1   72.89    3.90
  10  -4  -1    4.30    1.30
  10  -4  -1    1.90    1.30
 -10   4   1    5.60    0.90
 -10   4   1    5.80    0.70
   9  -4  -1   97.69    5.30
   9  -4  -1   95.29    5.20
  -9   4   1  100.39    4.80
  -9   4   1   86.29    4.40
  -9   4   1   88.59    4.20
   8  -4  -1   -0.80    0.90
   8  -4  -1   -0.20    0.60
   8  -4  -1    1.10    0.90
  -8   4   1   -0.10    0.30
  -8   4   1    0.10    0.40
  -8   4   1    0.50    0.40
   7  -4  -1   37.60    2.50
   7  -4  -1   37.90    2.90
   7  -4  -1   42.60    2.90
  -7   4   1   36.90    2.30
  -7   4   1   32.70    2.40
  -7   4   1   39.10    2.10
  -7   4   1   40.00    2.00
  -7   4   1   33.50    1.80
   6  -4  -1  100.29    5.30
   6  -4  -1  105.79    5.20
   6  -4  -1  102.89    5.00
  -6   4   1   95.49    4.40
  -6   4   1  101.29    4.50
  -6   4   1  106.49    4.40
  -6   4   1   93.49    4.20
  -6   4   1   93.09    4.90
  -6   4   1  104.79    4.40
   5  -4  -1  116.79    5.30
   5  -4  -1  106.59    5.40
   5  -4  -1   94.29    4.90
  -5   4   1  111.29    4.60
  -5   4   1  106.29    4.70
  -5   4   1  111.19    4.50
  -5   4   1  100.29    5.00
  -5   4   1  104.39    5.00
  -5   4   1  104.29    4.60
  -5   4   1  107.99    5.10
  -5   4   1  102.99    4.40
   4  -4  -1  137.89    6.00
   4  -4  -1  157.48    6.60
   4  -4  -1  138.99    6.60
   4  -4  -1  142.19    6.70
  -4   4   1  140.79    6.40
  -4   4   1  132.09    5.80
  -4   4   1  140.19    6.40
  -4   4   1  141.39    5.90
  -4   4   1  146.09    6.00
  -4   4   1  142.29    5.80
   3  -4  -1   44.90    2.10
   3  -4  -1   46.10    2.70
   3  -4  -1   46.10    2.60
   3  -4  -1   42.30    2.60
   3  -4  -1   44.40    2.00
  -3   4   1   44.60    2.00
  -3   4   1   43.40    1.90
  -3   4   1   43.80    2.50
  -3   4   1   44.40    2.50
  -3   4   1   44.20    2.50
  -3   4   1   42.90    2.00
   2  -4  -1   84.39    4.20
   2  -4  -1   88.49    4.20
   2  -4  -1   82.19    3.60
   2  -4  -1   82.39    3.60
  -2   4   1   94.09    4.10
  -2   4   1   82.69    4.10
  -2   4   1   81.09    3.60
  -2   4   1   84.29    3.50
  -2   4   1   83.29    4.00
  -2   4   1   85.89    3.50
  -2   4   1   78.59    3.60
   1  -4  -1  445.96   19.00
   1  -4  -1  471.35   18.50
   1  -4  -1  489.65   19.10
   1  -4  -1  438.06   18.40
   1  -4  -1  456.65   18.50
  -1   4   1  443.16   18.50
  -1   4   1  460.15   18.90
  -1   4   1  436.26   18.40
  -1   4   1  471.25   19.00
  -1   4   1  478.85   19.00
  -1   4   1  460.05   18.50
  -1   4   1  460.95   18.50
   0  -4  -1    0.10    0.40
   0  -4  -1    0.20    0.10
   0  -4  -1    0.20    0.10
   0  -4  -1    0.50    0.50
   0  -4  -1    0.10    0.20
   0  -4  -1    0.00    0.20
   0   4   1    0.40    0.20
   0   4   1    0.00    0.20
   0   4   1    0.10    0.40
   0   4   1    0.20    0.10
   0   4   1    0.60    0.20
   0   4   1    0.50    0.40
  -1  -4  -1   54.49    2.80
  -1  -4  -1   52.09    2.20
  -1  -4  -1   48.80    2.20
  -1  -4  -1   53.29    2.40
  -1  -4  -1   52.19    2.20
  -1  -4  -1   50.99    2.60
   1   4   1   50.19    2.20
   1   4   1   48.80    2.20
   1   4   1   51.09    2.20
   1   4   1   50.99    2.50
   1   4   1   54.09    2.70
   1   4   1   51.69    2.40
  -2  -4  -1    2.60    0.30
  -2  -4  -1    2.60    0.50
  -2  -4  -1    2.20    0.40
  -2  -4  -1    3.00    0.70
  -2  -4  -1    2.60    0.30
  -2  -4  -1    2.20    0.30
   2   4   1    2.30    0.30
   2   4   1    2.60    0.30
   2   4   1    3.00    0.60
   2   4   1    2.60    0.40
   2   4   1    2.10    0.30
   2   4   1    1.90    0.40
  -3  -4  -1  101.19    4.20
  -3  -4  -1  103.49    4.30
  -3  -4  -1  105.39    4.30
  -3  -4  -1  115.09    4.90
  -3  -4  -1   95.89    4.50
  -3  -4  -1   99.59    4.20
   3   4   1  101.59    4.20
   3   4   1  102.89    4.70
   3   4   1   98.89    4.50
   3   4   1  101.09    4.30
   3   4   1  103.49    4.30
   3   4   1   96.69    4.20
  -4  -4  -1 2777.12  112.09
  -4  -4  -1 2773.32  111.59
  -5  -4  -1   22.10    1.60
  -5  -4  -1   19.80    1.40
  -5  -4  -1   18.70    1.10
  -5  -4  -1   17.40    1.00
   5   4   1   17.70    1.40
   5   4   1   17.70    1.30
   5   4   1   19.80    1.10
   5   4   1   18.60    1.10
   5   4   1   19.80    1.20
  -6  -4  -1   15.40    0.90
  -6  -4  -1   17.40    1.50
  -6  -4  -1   14.50    1.30
   6   4   1   17.60    1.10
   6   4   1   13.90    1.30
   6   4   1   16.90    1.00
  -7  -4  -1   73.39    3.80
  -7  -4  -1   74.19    3.70
  -7  -4  -1   70.09    3.10
  -7  -4  -1   72.19    3.50
   7   4   1   63.39    3.60
   7   4   1   69.89    3.20
   7   4   1   72.49    3.30
  -8  -4  -1    0.70    0.80
  -8  -4  -1    0.80    0.70
  -8  -4  -1    0.60    0.50
   8   4   1    0.80    0.40
   8   4   1    0.60    0.60
   8   4   1    0.00    0.60
  -9  -4  -1  110.49    5.00
  -9  -4  -1   97.49    5.00
  -9  -4  -1  100.89    6.30
   9   4   1  105.29    5.00
   9   4   1  102.59    4.70
 -10  -4  -1    6.80    1.10
 -10  -4  -1    6.70    1.00
  10   4   1    4.40    0.70
  10   4   1    6.60    1.30
 -11  -4  -1   14.00    1.40
 -11  -4  -1   16.90    1.50
  11   4   1   13.60    1.20
  11   4   1   15.70    2.00
 -12  -4  -1   12.00    1.40
 -12  -4  -1   13.40    1.40
  12   4   1    7.60    2.20
  12   4   1   10.50    1.10
 -13  -4  -1   16.30    1.70
 -13  -4  -1   18.30    1.70
  13   4   1   19.90    1.50
  13  -5  -1   -1.50    1.60
 -13   5   1    1.20    0.80
 -13   5   1    0.50    0.50
  12  -5  -1    5.90    1.90
  12  -5  -1    8.80    1.90
 -12   5   1    9.40    0.90
 -12   5   1    8.90    1.30
  11  -5  -1   68.49    4.60
  11  -5  -1   65.79    4.50
 -11   5   1   70.09    3.30
 -11   5   1   65.09    3.60
  10  -5  -1   38.90    3.20
  10  -5  -1   40.00    3.30
 -10   5   1   39.30    2.10
 -10   5   1   40.50    2.40
   9  -5  -1  101.49    5.50
   9  -5  -1   96.49    5.60
   9  -5  -1   92.39    5.50
  -9   5   1  105.99    4.80
  -9   5   1   98.19    4.40
   8  -5  -1   33.90    2.90
   8  -5  -1   32.60    2.50
   8  -5  -1   32.20    2.90
  -8   5   1   35.50    2.10
  -8   5   1   37.20    1.80
  -8   5   1   31.60    2.10
   7  -5  -1   21.90    2.30
   7  -5  -1   20.90    1.90
   7  -5  -1   19.70    2.10
  -7   5   1   20.50    1.40
  -7   5   1   23.80    1.60
  -7   5   1   18.30    1.20
   6  -5  -1  215.48    9.50
   6  -5  -1  215.18    9.60
   6  -5  -1  206.98    9.50
  -6   5   1  187.88    9.10
  -6   5   1  207.88    8.60
  -6   5   1  203.58    8.40
  -6   5   1  197.38    8.40
  -6   5   1  216.78    9.50
   5  -5  -1   27.10    1.60
   5  -5  -1   31.50    2.50
   5  -5  -1   31.40    2.40
   5  -5  -1   29.50    2.30
  -5   5   1   30.70    1.60
  -5   5   1   30.20    1.50
  -5   5   1   31.70    2.10
   4  -5  -1   55.89    2.80
   4  -5  -1   67.69    3.60
   4  -5  -1   57.39    2.90
   4  -5  -1   59.29    3.50
  -4   5   1   53.99    3.10
  -4   5   1   59.09    3.20
  -4   5   1   61.59    2.70
  -4   5   1   60.29    3.30
  -4   5   1   62.89    2.70
   3  -5  -1    9.70    1.40
   3  -5  -1    9.10    0.60
   3  -5  -1    8.10    1.20
   3  -5  -1    8.30    0.60
  -3   5   1    8.60    0.60
  -3   5   1    8.10    0.60
  -3   5   1    6.40    0.60
  -3   5   1    7.20    1.00
  -3   5   1    6.80    1.20
  -3   5   1    7.40    1.10
   2  -5  -1  402.66   16.30
   2  -5  -1  406.96   17.00
   2  -5  -1  419.16   17.10
   2  -5  -1  387.06   16.30
  -2   5   1  409.36   17.00
  -2   5   1  394.06   16.20
  -2   5   1  398.16   16.70
  -2   5   1  379.96   16.30
  -2   5   1  418.16   16.30
  -2   5   1  401.26   16.10
  -2   5   1  408.16   16.80
   1  -5  -1  286.17   11.70
   1  -5  -1  290.57   12.40
   1  -5  -1  285.77   11.70
   1  -5  -1  307.57   11.70
  -1   5   1  291.47   11.70
  -1   5   1  295.27   12.30
  -1   5   1  288.67   12.10
  -1   5   1  258.57   11.90
  -1   5   1  278.07   11.60
  -1   5   1  295.07   12.20
   0  -5  -1   97.29    4.20
   0  -5  -1  103.19    4.30
   0  -5  -1  103.69    5.00
   0  -5  -1  110.59    4.40
   0  -5  -1   92.49    4.70
   0  -5  -1   96.29    4.20
   0   5   1  103.19    4.60
   0   5   1  100.59    4.20
   0   5   1   99.09    4.20
   0   5   1  101.49    4.20
   0   5   1  103.09    4.30
   0   5   1  104.49    4.80
  -1  -5  -1  197.08    8.00
  -1  -5  -1  197.48    8.30
  -1  -5  -1  180.08    7.80
  -1  -5  -1  202.78    8.50
  -1  -5  -1  188.28    7.70
  -1  -5  -1  187.38    7.80
   1   5   1  190.18    7.80
   1   5   1  184.78    8.00
   1   5   1  189.68    7.80
   1   5   1  182.58    7.90
   1   5   1  195.48    8.30
   1   5   1  184.98    7.70
  -2  -5  -1  285.77   11.90
  -2  -5  -1  288.87   11.90
  -2  -5  -1  282.47   11.60
  -2  -5  -1  318.37   12.40
  -2  -5  -1  272.17   11.60
  -2  -5  -1  292.07   11.60
   2   5   1  282.77   12.10
   2   5   1  287.97   11.60
   2   5   1  282.77   11.50
   2   5   1  282.97   11.80
   2   5   1  278.27   11.70
   2   5   1  274.87   11.60
  -3  -5  -1    0.50    0.30
  -3  -5  -1    0.10    0.50
  -3  -5  -1    0.50    0.20
  -3  -5  -1    0.30    0.20
  -3  -5  -1    0.40    0.20
   3   5   1    0.20    0.20
   3   5   1    0.50    0.30
   3   5   1    0.30    0.20
   3   5   1    0.00    0.20
   3   5   1    0.10    0.30
   3   5   1    0.10    0.30
  -4  -5  -1  146.89    6.20
  -4  -5  -1  143.19    6.50
  -4  -5  -1  146.39    6.10
  -4  -5  -1  142.49    6.10
  -4  -5  -1  158.98    6.90
   4   5   1  155.08    6.30
   4   5   1  152.98    6.10
   4   5   1  141.19    6.50
   4   5   1  146.89    6.10
   4   5   1  141.39    6.60
  -5  -5  -1   95.79    4.20
  -5  -5  -1  100.69    4.90
  -5  -5  -1   94.09    4.10
  -5  -5  -1   92.29    4.60
   5   5   1  101.79    4.30
   5   5   1  104.09    4.20
   5   5   1   92.29    4.60
   5   5   1   96.69    4.20
  -6  -5  -1  477.05   19.90
  -6  -5  -1  484.45   20.10
  -6  -5  -1  467.05   19.30
   6   5   1  502.05   19.60
   6   5   1  492.65   19.40
   6   5   1  492.35   19.40
   6   5   1  428.36   19.80
  -7  -5  -1   21.40    1.90
  -7  -5  -1   19.80    1.60
   7   5   1   19.20    1.70
   7   5   1   21.70    1.40
   7   5   1   22.20    1.30
  -8  -5  -1  112.39    5.10
  -8  -5  -1  103.59    5.20
  -8  -5  -1  108.09    5.60
   8   5   1  109.29    5.00
   8   5   1  109.49    4.80
  -9  -5  -1    0.80    0.90
  -9  -5  -1    0.90    0.50
  -9  -5  -1    0.40    0.40
   9   5   1    0.60    0.50
   9   5   1    0.10    0.70
 -10  -5  -1    7.50    1.00
 -10  -5  -1    5.70    1.40
 -10  -5  -1    6.80    1.00
  10   5   1    5.50    1.20
  10   5   1    5.20    0.80
 -11  -5  -1   17.10    1.40
 -11  -5  -1   13.90    1.50
  11   5   1   12.40    1.20
 -12  -5  -1    8.00    1.20
 -12  -5  -1    8.10    1.20
  12   5   1    6.90    1.00
  12   5   1    2.90    1.60
 -13  -5  -1    1.60    0.80
 -13  -5  -1    0.80    0.60
  13   5   1    1.80    0.60
 -12   6   1    7.90    0.90
 -12   6   1    8.70    1.30
  11  -6  -1    4.00    1.60
  11  -6  -1    5.40    1.60
 -11   6   1    6.60    0.80
 -11   6   1    4.80    1.10
  10  -6  -1    1.10    1.20
  10  -6  -1    2.30    1.50
 -10   6   1    0.90    0.60
 -10   6   1    1.50    0.50
   9  -6  -1   39.60    3.30
   9  -6  -1   41.40    3.20
  -9   6   1   41.30    2.10
  -9   6   1   37.70    2.30
   8  -6  -1    6.10    1.40
   8  -6  -1    6.80    1.60
   8  -6  -1    3.00    1.20
  -8   6   1    4.90    0.70
  -8   6   1    4.90    0.80
   7  -6  -1   16.70    2.00
   7  -6  -1   17.50    1.90
   7  -6  -1   16.00    2.20
  -7   6   1   17.60    1.30
  -7   6   1   19.40    1.20
   6  -6  -1    0.80    0.80
   6  -6  -1    0.10    0.40
   6  -6  -1    2.60    0.90
  -6   6   1    1.80    0.40
  -6   6   1    1.30    0.40
  -6   6   1    1.10    0.70
   5  -6  -1   13.20    1.70
   5  -6  -1   13.40    1.80
   5  -6  -1   12.90    1.00
  -5   6   1   11.90    1.40
  -5   6   1   13.50    1.00
  -5   6   1   14.90    0.90
   4  -6  -1  116.69    5.20
   4  -6  -1  133.79    6.20
   4  -6  -1  118.99    6.00
  -4   6   1  112.39    5.70
  -4   6   1  121.29    5.20
  -4   6   1  123.19    5.10
  -4   6   1  114.49    5.10
   3  -6  -1  236.28   10.20
   3  -6  -1  224.88    9.40
   3  -6  -1  212.38    9.30
   3  -6  -1  249.48   10.30
  -3   6   1  215.88   10.00
  -3   6   1  219.58   10.00
  -3   6   1  237.88    9.30
  -3   6   1  221.68    9.40
  -3   6   1  224.08    9.30
   2  -6  -1   12.50    0.60
   2  -6  -1   11.70    1.50
   2  -6  -1   11.60    0.80
   2  -6  -1   12.40    1.60
   2  -6  -1   11.60    0.70
  -2   6   1   11.00    0.80
  -2   6   1   11.00    1.20
  -2   6   1   11.60    0.80
  -2   6   1   12.20    1.50
  -2   6   1   11.40    0.60
  -2   6   1   10.10    1.20
   1  -6  -1    7.30    0.50
   1  -6  -1    7.10    1.20
   1  -6  -1    8.30    1.30
   1  -6  -1    6.00    0.50
  -1   6   1    8.70    1.20
  -1   6   1    6.50    0.50
  -1   6   1    6.10    1.00
  -1   6   1    7.80    0.60
  -1   6   1    7.00    0.50
  -1   6   1    5.60    0.90
  -1   6   1    7.10    0.60
   0  -6  -1  351.86   15.00
   0  -6  -1  359.56   14.80
   0  -6  -1  344.47   14.10
   0  -6  -1  342.27   14.10
   0  -6  -1  359.76   14.20
   0   6   1  334.07   14.20
   0   6   1  354.96   14.10
   0   6   1  347.87   14.10
   0   6   1  340.37   14.50
   0   6   1  340.07   14.70
   0   6   1  350.86   14.10
  -1  -6  -1   37.80    1.80
  -1  -6  -1   31.80    1.60
  -1  -6  -1   35.20    2.40
  -1  -6  -1   34.90    1.60
  -1  -6  -1   35.80    2.30
  -1  -6  -1   33.10    1.60
   1   6   1   32.50    2.10
   1   6   1   33.30    2.00
   1   6   1   34.90    2.30
   1   6   1   34.50    1.60
   1   6   1   34.00    1.60
   1   6   1   35.10    1.60
  -2  -6  -1   36.60    1.80
  -2  -6  -1   39.70    2.60
  -2  -6  -1   40.10    1.80
  -2  -6  -1   42.40    2.10
  -2  -6  -1   37.60    1.80
  -2  -6  -1   40.40    2.30
   2   6   1   41.70    1.90
   2   6   1   39.20    2.10
   2   6   1   38.80    1.80
   2   6   1   37.40    2.00
   2   6   1   41.50    1.80
   2   6   1   38.00    2.30
  -3  -6  -1  113.09    5.00
  -3  -6  -1  113.69    5.00
  -3  -6  -1  122.09    5.40
  -3  -6  -1  119.99    5.00
  -3  -6  -1  127.49    5.90
  -3  -6  -1  122.09    5.40
   3   6   1  118.39    5.30
   3   6   1  123.99    5.00
   3   6   1  121.89    5.00
   3   6   1  111.09    5.50
   3   6   1  126.99    5.10
   3   6   1  111.29    5.10
  -4  -6  -1   54.09    2.40
  -4  -6  -1   52.49    2.80
  -4  -6  -1   55.49    2.50
  -4  -6  -1   54.89    2.50
  -4  -6  -1   52.89    3.20
   4   6   1   57.79    2.60
   4   6   1   53.99    2.40
   4   6   1   47.70    2.90
   4   6   1   55.39    2.40
   4   6   1   49.99    2.70
   4   6   1   50.79    2.30
  -5  -6  -1    2.20    0.90
  -5  -6  -1    1.90    0.40
  -5  -6  -1    2.80    0.90
   5   6   1    2.50    0.50
   5   6   1    2.40    0.40
   5   6   1    2.70    0.50
  -6  -6  -1  914.71   38.90
  -6  -6  -1  940.01   38.60
   6   6   1  967.20   38.10
   6   6   1  944.21   38.10
   6   6   1  964.20   38.20
  -7  -6  -1   70.89    3.80
  -7  -6  -1   68.39    4.10
   7   6   1   74.79    3.50
   7   6   1   76.79    3.40
   7   6   1   73.09    3.40
  -8  -6  -1    3.60    0.80
  -8  -6  -1    2.90    1.00
  -8  -6  -1    4.50    0.80
   8   6   1    5.00    0.70
   8   6   1    2.80    0.70
  -9  -6  -1   16.70    1.40
  -9  -6  -1   17.00    1.50
  -9  -6  -1   11.40    1.80
   9   6   1   15.10    1.10
   9   6   1   12.90    1.50
 -10  -6  -1    3.40    0.80
 -10  -6  -1    1.60    1.10
 -10  -6  -1    1.30    0.60
  10   6   1    3.10    1.30
  10   6   1    2.30    0.60
 -11  -6  -1    0.70    0.60
 -11  -6  -1    2.50    0.70
  11   6   1    0.30    1.20
  11   6   1    0.80    0.50
 -12  -6  -1    1.70    0.70
 -12  -6  -1    1.00    0.70
  12   6   1    1.50    0.60
 -13  -6  -1    0.50    0.70
 -13  -6  -1    0.80    0.70
  13   6   1    1.00    0.60
 -12   7   1    3.60    0.70
 -12   7   1    4.40    0.80
  11  -7  -1    2.50    1.40
 -11   7   1    3.90    1.00
 -11   7   1    3.40    0.60
  10  -7  -1    6.60    1.70
 -10   7   1    7.30    1.10
 -10   7   1    7.20    0.80
  -9   7   1  122.89    6.00
  -9   7   1  131.09    5.60
   8  -7  -1   51.59    3.70
   8  -7  -1   53.49    3.80
  -8   7   1   56.79    2.90
  -8   7   1   54.79    2.60
   7  -7  -1  160.68    8.40
   7  -7  -1  168.68    8.50
  -7   7   1  180.88    7.60
  -7   7   1  178.78    7.30
   6  -7  -1    0.20    0.80
   6  -7  -1    1.30    0.90
  -6   7   1    1.10    0.50
  -6   7   1    0.60    0.40
  -6   7   1    1.00    0.40
   5  -7  -1  158.28    7.80
   5  -7  -1  151.28    6.90
   5  -7  -1  147.79    8.50
  -5   7   1  173.28    6.80
  -5   7   1  163.78    6.90
  -5   7   1  164.78    6.80
   4  -7  -1    2.60    1.00
   4  -7  -1    2.60    1.00
   4  -7  -1    2.10    0.50
  -4   7   1    2.40    0.40
  -4   7   1    2.00    0.50
  -4   7   1    2.90    0.50
   3  -7  -1   29.20    2.40
   3  -7  -1   33.10    2.50
   3  -7  -1   25.40    1.50
  -3   7   1   27.10    1.50
  -3   7   1   30.40    1.50
  -3   7   1   28.30    1.40
   2  -7  -1   -0.20    0.70
   2  -7  -1    0.40    0.70
   2  -7  -1    0.20    0.20
   2  -7  -1    0.30    0.10
  -2   7   1    0.00    0.20
  -2   7   1    0.10    0.20
  -2   7   1    0.10    0.30
   1  -7  -1    8.80    0.60
   1  -7  -1    8.40    1.40
   1  -7  -1   11.30    1.60
   1  -7  -1    8.80    0.70
  -1   7   1    8.30    0.70
  -1   7   1    9.00    0.70
  -1   7   1    8.60    0.60
  -1   7   1    9.00    1.20
  -1   7   1    9.00    0.70
  -1   7   1   12.00    1.50
   0  -7  -1    0.60    0.20
   0  -7  -1    0.60    0.70
   0  -7  -1    0.50    0.70
   0  -7  -1    0.50    0.30
   0   7   1    0.80    0.30
   0   7   1    0.80    0.70
   0   7   1    0.80    0.30
   0   7   1   -0.20    0.40
   0   7   1    0.90    0.30
   0   7   1    0.80    0.30
  -1  -7  -1   60.99    3.40
  -1  -7  -1   60.19    2.70
  -1  -7  -1   60.69    2.70
  -1  -7  -1   55.69    3.50
  -1  -7  -1   60.79    2.90
   1   7   1   62.89    2.60
   1   7   1   55.69    2.80
   1   7   1   55.59    3.00
   1   7   1   59.39    2.70
   1   7   1   60.29    2.60
  -2  -7  -1   84.19    3.80
  -2  -7  -1   79.99    4.30
  -2  -7  -1   76.49    3.40
  -2  -7  -1   80.49    3.40
  -2  -7  -1   80.39    4.10
   2   7   1   77.99    3.40
   2   7   1   79.39    3.40
   2   7   1   72.89    3.60
   2   7   1   73.99    3.70
  -3  -7  -1    5.70    0.60
  -3  -7  -1    6.10    0.80
  -3  -7  -1    7.90    0.60
  -3  -7  -1    4.70    1.20
  -3  -7  -1    7.30    1.10
   3   7   1    6.10    0.50
   3   7   1    6.40    0.70
   3   7   1    6.70    0.80
   3   7   1    6.30    0.60
   3   7   1    5.30    0.80
  -4  -7  -1   54.89    3.40
  -4  -7  -1   58.39    3.00
  -4  -7  -1   54.29    2.80
  -4  -7  -1   54.99    2.50
  -4  -7  -1   52.49    2.60
   4   7   1   57.49    2.70
   4   7   1   50.99    2.50
   4   7   1   55.59    2.50
   4   7   1   58.39    2.50
  -5  -7  -1  160.18    6.70
  -5  -7  -1  156.98    7.70
  -5  -7  -1  162.18    7.30
   5   7   1  163.48    6.70
   5   7   1  164.48    6.80
   5   7   1  159.48    6.90
  -6  -7  -1    0.30    0.40
  -6  -7  -1    0.60    0.70
   6   7   1    0.20    0.40
   6   7   1    0.60    0.40
   6   7   1    0.20    0.40
  -7  -7  -1   92.89    5.00
  -7  -7  -1   86.69    4.50
   7   7   1   93.39    4.10
   7   7   1   90.09    4.10
   7   7   1   91.49    4.30
  -8  -7  -1   88.39    4.70
  -8  -7  -1   96.79    4.60
  -8  -7  -1   88.39    5.20
   8   7   1   96.59    4.20
   8   7   1   92.59    4.30
  -9  -7  -1    0.30    0.50
  -9  -7  -1   -0.60    0.40
  -9  -7  -1    0.20    0.90
   9   7   1   -0.40    0.70
   9   7   1   -0.20    0.40
 -10  -7  -1    8.20    1.20
 -10  -7  -1    8.30    1.20
 -10  -7  -1    4.90    1.50
  10   7   1    6.60    0.90
  10   7   1    4.90    1.30
 -11  -7  -1    7.50    1.20
 -11  -7  -1    8.10    1.30
  11   7   1    6.50    0.90
 -12  -7  -1    3.50    1.00
 -12  -7  -1    2.40    0.90
  12   7   1    2.50    0.70
  11  -8  -1   10.60    2.20
 -11   8   1   10.40    1.00
 -11   8   1    8.60    1.10
  10  -8  -1   12.20    2.30
 -10   8   1   10.20    1.10
 -10   8   1   12.20    1.00
   9  -8  -1    1.60    1.30
  -9   8   1    3.60    0.60
  -9   8   1    3.00    0.80
  -9   8   1    2.70    0.60
  -8   8   1   18.80    1.20
  -8   8   1   17.60    1.40
  -8   8   1   18.80    1.30
   7  -8  -1   86.49    5.30
   7  -8  -1   90.39    5.30
  -7   8   1   89.49    4.60
  -7   8   1   93.29    4.20
  -7   8   1   92.09    4.10
   6  -8  -1    1.70    1.10
   6  -8  -1    1.10    1.00
  -6   8   1    1.20    0.40
  -6   8   1    2.00    0.60
  -6   8   1    1.10    0.40
   5  -8  -1  202.98   10.00
   5  -8  -1  206.78    9.80
  -5   8   1  212.68    8.70
  -5   8   1  202.68    8.70
  -5   8   1  210.98    8.70
   4  -8  -1   77.69    4.50
   4  -8  -1   74.99    4.50
  -4   8   1   75.39    3.50
  -4   8   1   78.69    3.40
  -4   8   1   73.49    3.40
   3  -8  -1    4.70    1.20
   3  -8  -1    3.40    0.60
   3  -8  -1    6.30    1.60
  -3   8   1    3.90    0.50
  -3   8   1    4.60    0.60
  -3   8   1    4.70    0.60
   2  -8  -1   -0.10    0.70
   2  -8  -1   -0.20    0.70
   2  -8  -1    0.00    0.10
   2  -8  -1    0.20    0.30
   2  -8  -1   -0.20    0.10
  -2   8   1   -0.10    0.20
  -2   8   1   -0.20    0.20
  -2   8   1   -0.10    0.30
   1  -8  -1   38.00    3.80
   1  -8  -1   40.10    2.00
   1  -8  -1   40.80    2.10
   1  -8  -1   45.90    3.10
  -1   8   1   41.80    2.00
  -1   8   1   41.10    1.90
  -1   8   1   44.00    2.00
   0  -8  -1   39.30    2.80
   0  -8  -1   34.60    2.70
   0  -8  -1   38.10    1.90
   0  -8  -1   35.60    1.80
   0   8   1   37.60    1.80
   0   8   1   36.10    1.80
   0   8   1   35.10    1.70
  -1  -8  -1    3.80    1.10
  -1  -8  -1    3.40    1.10
  -1  -8  -1    5.50    0.70
  -1  -8  -1    3.90    0.50
   1   8   1    5.00    0.50
   1   8   1    4.80    0.70
   1   8   1    2.70    0.70
   1   8   1    4.10    0.60
   1   8   1    4.70    0.50
  -2  -8  -1  238.18    9.90
  -2  -8  -1  248.98   10.30
  -2  -8  -1  248.08   10.70
  -2  -8  -1  234.88    9.90
  -2  -8  -1  225.48   10.90
   2   8   1  235.08   10.20
   2   8   1  219.38   10.10
   2   8   1  257.17   10.00
   2   8   1  251.27    9.90
   2   8   1  242.48    9.90
  -3  -8  -1   29.40    1.80
  -3  -8  -1   26.60    2.30
  -3  -8  -1   26.60    1.60
  -3  -8  -1   26.10    2.10
  -3  -8  -1   26.80    1.50
   3   8   1   26.80    1.50
   3   8   1   26.60    1.40
   3   8   1   29.80    1.40
  -4  -8  -1   46.80    2.60
  -4  -8  -1   45.70    2.60
  -4  -8  -1   39.50    2.10
  -4  -8  -1   44.20    3.10
   4   8   1   48.10    2.30
   4   8   1   44.90    2.10
   4   8   1   45.60    2.10
  -5  -8  -1    8.90    1.10
  -5  -8  -1    7.10    1.50
   5   8   1    9.10    0.90
   5   8   1   10.20    0.80
   5   8   1    9.10    0.80
  -6  -8  -1    8.50    1.10
  -6  -8  -1    9.60    1.50
   6   8   1    7.90    0.80
   6   8   1    8.70    0.90
   6   8   1    9.20    0.90
  -7  -8  -1   26.30    2.00
  -7  -8  -1   29.00    2.60
   7   8   1   27.30    1.80
   7   8   1   29.20    1.70
   7   8   1   28.10    1.60
  -8  -8  -1  164.98    8.50
  -8  -8  -1  163.08    7.80
   8   8   1  175.78    7.20
  -9  -8  -1   38.30    2.60
  -9  -8  -1   37.30    3.20
  -9  -8  -1   39.00    2.70
   9   8   1   38.90    2.10
 -10  -8  -1    0.70    0.60
 -10  -8  -1    1.30    1.30
  10   8   1    0.50    0.50
 -11  -8  -1    0.80    0.60
 -11  -8  -1    1.50    0.90
  11   8   1    1.30    0.60
 -12  -8  -1    3.30    0.90
 -12  -8  -1    2.50    0.90
  12   8   1    2.40    0.70
  11  -9  -1    0.90    1.40
 -11   9   1    1.30    0.60
 -11   9   1    1.20    0.50
  10  -9  -1    2.30    1.50
 -10   9   1    1.30    0.50
 -10   9   1    0.90    0.50
   9  -9  -1    1.70    1.10
  -9   9   1    0.10    0.40
  -9   9   1   -0.20    0.40
   8  -9  -1    1.70    1.00
  -8   9   1    2.40    0.60
  -8   9   1    2.00    0.50
   7  -9  -1   12.70    2.10
   7  -9  -1   11.30    2.60
  -7   9   1   18.50    1.30
  -7   9   1   19.40    1.20
   6  -9  -1  121.39    6.90
   6  -9  -1  122.39    6.70
  -6   9   1  132.49    5.60
  -6   9   1  137.19    5.60
  -6   9   1  121.99    5.70
   5  -9  -1   41.30    3.20
   5  -9  -1   40.00    3.10
  -5   9   1   42.60    2.10
  -5   9   1   33.50    2.00
  -5   9   1   40.80    2.10
   4  -9  -1    3.50    1.20
   4  -9  -1    4.50    1.30
  -4   9   1    4.00    0.60
  -4   9   1    3.90    0.60
  -4   9   1    4.80    0.60
   3  -9  -1  126.99    6.70
   3  -9  -1  123.49    6.50
  -3   9   1  124.29    5.40
  -3   9   1  126.69    5.50
  -3   9   1  127.19    5.40
   2  -9  -1   12.60    1.90
   2  -9  -1   10.90    1.80
  -2   9   1   12.10    0.80
  -2   9   1   11.10    0.80
  -2   9   1   10.90    0.80
   1  -9  -1    1.00    0.90
   1  -9  -1    1.10    0.90
  -1   9   1    0.60    0.30
  -1   9   1    0.40    0.30
  -1   9   1    0.70    0.30
   0  -9  -1    7.50    1.50
   0  -9  -1    8.40    1.60
   0  -9  -1    6.70    0.80
   0   9   1    8.00    0.70
   0   9   1    8.50    0.70
   0   9   1    7.70    0.70
  -1  -9  -1   70.89    4.50
  -1  -9  -1   71.79    3.40
  -1  -9  -1   77.89    4.40
  -1  -9  -1   66.79    3.60
   1   9   1   77.99    3.30
   1   9   1   75.89    3.40
   1   9   1   81.19    3.40
  -2  -9  -1    8.90    1.00
  -2  -9  -1    9.10    1.60
  -2  -9  -1    9.20    1.10
  -2  -9  -1    7.90    1.50
   2   9   1    8.80    0.70
   2   9   1    9.10    0.80
   2   9   1    9.50    0.70
  -3  -9  -1   17.50    2.00
  -3  -9  -1   18.60    1.90
  -3  -9  -1   16.60    1.40
   3   9   1   17.20    1.00
   3   9   1   17.20    1.20
   3   9   1   18.70    1.10
  -4  -9  -1   78.09    4.00
  -4  -9  -1   71.99    4.10
  -4  -9  -1   75.19    4.60
   4   9   1   76.89    3.60
   4   9   1   77.09    3.40
   4   9   1   81.09    3.50
  -5  -9  -1   19.60    1.60
  -5  -9  -1   19.00    2.20
   5   9   1   19.40    1.40
   5   9   1   19.90    1.20
   5   9   1   21.40    1.20
  -6  -9  -1   -0.30    0.80
  -6  -9  -1   -0.20    0.40
   6   9   1    0.00    0.30
   6   9   1   -0.30    0.40
   6   9   1    0.60    0.40
  -7  -9  -1    3.90    0.80
  -7  -9  -1    5.10    1.30
   7   9   1    3.60    0.70
   7   9   1    4.40    0.70
  -8  -9  -1    0.30    1.00
  -8  -9  -1    0.70    0.60
   8   9   1    0.40    0.40
  -9  -9  -1   29.20    3.00
  -9  -9  -1   32.20    2.30
  -9  -9  -1   36.00    2.30
   9   9   1   33.60    1.90
 -10  -9  -1    4.10    2.60
 -10  -9  -1    6.00    1.10
 -10  -9  -1    9.40    1.20
  10   9   1    4.50    0.80
 -11  -9  -1    0.40    0.60
 -11  -9  -1    0.60    0.70
  11   9   1   -0.70    0.50
  10 -10  -1    1.00    1.40
 -10  10   1    0.10    0.50
 -10  10   1    0.30    0.50
   9 -10  -1   15.30    2.30
  -9  10   1   13.60    1.10
   8 -10  -1   -0.40    0.80
  -8  10   1   -0.10    0.40
  -8  10   1    0.10    0.40
   7 -10  -1   -0.20    0.90
  -7  10   1    0.00    0.40
  -7  10   1    0.70    0.40
   6 -10  -1   48.50    3.70
   6 -10  -1   50.59    3.90
  -6  10   1   49.99    2.50
  -6  10   1   51.09    2.50
   5 -10  -1   12.70    2.20
   5 -10  -1   18.90    2.30
  -5  10   1   19.40    1.40
  -5  10   1   16.70    1.20
   4 -10  -1    4.10    1.20
   4 -10  -1    2.40    1.60
  -4  10   1    3.40    0.50
  -4  10   1    1.80    0.50
   3 -10  -1  130.99    6.70
   3 -10  -1  119.79    6.80
  -3  10   1  128.39    5.50
  -3  10   1  118.99    5.40
  -3  10   1  133.69    5.50
   2 -10  -1    9.80    1.80
   2 -10  -1    7.40    1.60
  -2  10   1   11.40    0.90
  -2  10   1    8.80    0.80
  -2  10   1   10.30    0.80
   1 -10  -1    0.80    0.90
   1 -10  -1    1.30    1.00
  -1  10   1    0.70    0.30
  -1  10   1    1.00    0.40
  -1  10   1    1.00    0.50
   0 -10  -1   60.49    4.20
   0 -10  -1   62.39    4.10
   0  10   1   64.79    2.90
   0  10   1   65.39    3.00
   0  10   1   69.39    3.00
  -1 -10  -1   14.70    1.30
  -1 -10  -1   18.40    2.30
  -1 -10  -1   15.40    2.00
   1  10   1   19.10    1.10
   1  10   1   18.30    1.10
  -2 -10  -1    8.70    1.00
  -2 -10  -1   13.40    2.00
  -2 -10  -1   10.80    1.80
   2  10   1    8.50    0.70
   2  10   1    8.90    0.90
   2  10   1   10.40    0.80
  -3 -10  -1   18.00    2.20
  -3 -10  -1   23.60    2.40
  -3 -10  -1   23.10    1.70
   3  10   1   22.70    1.30
   3  10   1   21.90    1.30
   3  10   1   22.60    1.40
  -4 -10  -1   10.90    1.20
  -4 -10  -1    9.50    1.70
   4  10   1   10.40    0.90
   4  10   1   11.50    1.00
   4  10   1   11.30    0.90
  -5 -10  -1    5.80    0.90
  -5 -10  -1    3.70    1.20
   5  10   1    5.30    0.80
   5  10   1    5.40    0.70
   5  10   1    6.80    0.70
  -6 -10  -1    3.90    1.30
  -6 -10  -1    2.70    0.80
   6  10   1    3.10    0.60
   6  10   1    2.50    0.60
  -7 -10  -1   -0.40    0.40
  -7 -10  -1   -1.10    0.80
   7  10   1   -0.30    0.40
   7  10   1    0.10    0.40
  -8 -10  -1    0.40    0.60
  -8 -10  -1   -0.40    1.00
   8  10   1    0.80    0.40
  -9 -10  -1   20.60    1.80
  -9 -10  -1   22.70    1.80
  -9 -10  -1   14.60    2.50
   9  10   1   18.30    1.30
 -10 -10  -1   14.10    1.60
 -10 -10  -1   12.10    1.50
  10  10   1   13.40    1.20
   9 -11  -1    0.60    1.50
  -9  11   1    3.50    0.70
  -9  11   1    2.60    0.60
   8 -11  -1    0.00    1.10
  -8  11   1   -0.10    0.40
  -8  11   1    0.00    0.40
   7 -11  -1   -0.40    0.80
  -7  11   1    0.30    0.40
  -7  11   1    0.10    0.40
   6 -11  -1   -0.40    1.10
   6 -11  -1    2.00    1.30
  -6  11   1    0.00    0.40
  -6  11   1    0.90    0.40
   5 -11  -1   11.80    2.10
   5 -11  -1    8.70    2.00
  -5  11   1    9.60    0.90
  -5  11   1    8.80    0.90
   4 -11  -1   74.79    4.90
   4 -11  -1   62.09    4.40
  -4  11   1   68.69    3.10
  -4  11   1   60.09    3.40
   3 -11  -1   25.40    2.70
   3 -11  -1   22.10    2.60
  -3  11   1   24.30    1.70
  -3  11   1   26.70    1.40
   2 -11  -1    1.70    1.20
   2 -11  -1    0.60    1.00
  -2  11   1    1.10    0.40
  -2  11   1    1.10    0.40
   1 -11  -1    3.20    1.30
   1 -11  -1    0.10    0.90
  -1  11   1    0.30    0.30
  -1  11   1    0.80    0.40
   0 -11  -1   13.70    2.30
   0 -11  -1   10.40    1.90
   0  11   1   11.30    0.90
   0  11   1   13.50    1.00
  -1 -11  -1   10.60    1.90
  -1 -11  -1   12.30    2.10
   1  11   1   11.60    0.90
   1  11   1   11.10    0.90
  -2 -11  -1   11.50    1.80
  -2 -11  -1   11.60    2.10
  -2 -11  -1    9.50    1.20
   2  11   1   10.70    0.80
   2  11   1   10.50    0.90
   2  11   1   11.50    1.00
  -3 -11  -1   16.50    2.30
  -3 -11  -1   21.00    1.60
   3  11   1   18.30    1.40
   3  11   1   20.20    1.20
   3  11   1   15.30    1.60
  -4 -11  -1    7.20    1.10
  -4 -11  -1    5.50    1.50
   4  11   1    7.60    0.90
   4  11   1    6.40    0.80
  -5 -11  -1   18.60    1.70
  -5 -11  -1   23.00    2.50
   5  11   1   20.80    1.50
   5  11   1   20.80    1.30
  -6 -11  -1   34.20    2.40
  -6 -11  -1   33.00    3.20
   6  11   1   35.30    2.20
   6  11   1   36.30    1.90
  -7 -11  -1    7.80    1.80
  -7 -11  -1   11.70    1.40
   7  11   1   10.80    1.00
   7  11   1   11.10    1.30
  -8 -11  -1    4.10    0.90
  -8 -11  -1    1.90    1.30
  -8 -11  -1    4.30    0.90
   8  11   1    5.80    0.80
  -9 -11  -1   -0.20    0.70
  -9 -11  -1   -0.30    0.50
   9  11   1    0.40    0.50
   8 -12  -1    0.30    1.30
  -8  12   1    1.70    0.60
  -8  12   1    0.80    0.50
   7 -12  -1    5.90    1.70
  -7  12   1   10.60    1.00
  -7  12   1   13.00    1.00
   6 -12  -1    0.50    1.40
   6 -12  -1    1.30    1.10
  -6  12   1    1.70    0.50
  -6  12   1    2.30    0.50
   5 -12  -1   10.70    2.10
   5 -12  -1    8.20    2.00
  -5  12   1   10.60    0.90
  -5  12   1   12.00    1.00
   4 -12  -1   50.29    3.90
   4 -12  -1   42.70    3.90
  -4  12   1   49.80    2.40
  -4  12   1   48.20    2.40
   3 -12  -1    2.50    1.30
   3 -12  -1    5.00    1.80
  -3  12   1    3.40    0.60
  -3  12   1    4.00    0.60
   2 -12  -1    1.50    1.30
   2 -12  -1    2.20    1.30
  -2  12   1    2.80    0.50
  -2  12   1    2.10    0.50
   1 -12  -1   11.00    2.00
   1 -12  -1    9.30    1.90
  -1  12   1   10.50    0.90
  -1  12   1   10.20    0.80
   0 -12  -1    3.70    1.50
   0 -12  -1    1.00    1.20
   0  12   1    2.50    0.50
   0  12   1    2.00    0.50
  -1 -12  -1   19.60    2.50
  -1 -12  -1   25.30    3.30
   1  12   1   23.60    1.30
  -2 -12  -1    4.90    1.40
  -2 -12  -1    6.90    2.10
   2  12   1    3.90    0.60
   2  12   1    3.00    0.60
  -3 -12  -1    3.20    1.00
  -3 -12  -1    3.90    1.30
   3  12   1    5.80    0.70
   3  12   1    3.00    0.70
  -4 -12  -1    5.80    1.60
   4  12   1    5.90    0.70
  -5 -12  -1   25.90    2.10
  -5 -12  -1   29.00    2.90
   5  12   1   29.70    1.60
  -6 -12  -1   -0.20    1.10
  -6 -12  -1   -0.10    0.60
   6  12   1   -0.50    0.40
  -7 -12  -1   19.60    2.70
  -7 -12  -1   20.00    1.90
   7  12   1   21.60    1.40
  -8 -12  -1    0.40    1.30
  -8 -12  -1   -0.30    0.60
   8  12   1    0.50    0.50
   6 -13  -1    1.60    1.40
  -6  13   1    1.40    0.60
  -6  13   1    0.70    0.40
   5 -13  -1    2.30    2.80
   5 -13  -1    0.30    1.20
  -5  13   1    0.70    0.40
  -5  13   1   -0.10    0.40
   4 -13  -1    5.00    1.70
   4 -13  -1    7.70    2.00
  -4  13   1    8.00    0.90
  -4  13   1    6.70    0.80
   3 -13  -1    0.10    1.00
   3 -13  -1   -2.00    1.20
  -3  13   1   -0.40    0.40
  -3  13   1   -0.10    0.40
   2 -13  -1   27.50    3.00
   2 -13  -1   33.90    3.40
  -2  13   1   32.20    1.80
  -2  13   1   32.60    1.70
   1 -13  -1   17.30    2.50
   1 -13  -1   24.40    3.10
  -1  13   1   21.80    1.30
   0 -13  -1    1.00    1.50
   0 -13  -1    1.00    1.20
   0  13   1    0.20    0.40
   0  13   1    0.20    0.40
  -1 -13  -1    2.00    1.20
   1  13   1    0.40    0.40
   1  13   1    0.90    0.50
  -2 -13  -1    1.80    1.20
   2  13   1    2.40    0.50
  -3 -13  -1   12.40    2.10
   3  13   1   15.40    1.10
  -4 -13  -1   22.50    2.70
   4  13   1   22.60    1.40
  -5 -13  -1   -0.10    1.10
   5  13   1    0.20    0.40
  -6 -13  -1   14.80    2.40
  -6 -13  -1   12.60    1.70
   6  13   1   12.70    1.10
  -7 -13  -1    0.10    1.30
   7  13   1    0.30    0.50
   4 -14  -1   10.30    2.30
   4 -14  -1   15.10    2.70
  -4  14   1   12.50    1.00
   3 -14  -1   13.60    2.70
   3 -14  -1    8.50    2.10
  -3  14   1   10.60    1.10
  -3  14   1   13.10    1.00
   2 -14  -1   41.20    4.20
   2 -14  -1   45.70    4.10
  -2  14   1   45.60    2.40
   1 -14  -1    0.10    1.10
   1 -14  -1   -1.60    1.30
  -1  14   1   -0.80    0.40
   0 -14  -1    3.60    1.50
   0  14   1    4.30    0.60
  -1 -14  -1   11.80    2.40
   1  14   1   14.40    1.10
  -2 -14  -1    2.50    1.40
   2  14   1    2.90    0.60
  -3 -14  -1    6.80    1.70
   3  14   1   10.40    0.90
  -4 -14  -1    0.90    1.30
   4  14   1    1.30    0.50
   1  14  -2    0.60    0.80
  -1 -14   2   -0.20    1.20
   0  14  -2    0.70    0.50
   0 -14   2    2.30    1.50
  -1  14  -2   42.70    2.10
   1 -14   2   36.70    3.80
   5  13  -2    0.70    0.50
  -5 -13   2    2.60    1.30
   4  13  -2    0.80    0.50
  -4 -13   2    1.80    1.20
   3  13  -2    0.50    0.40
  -3 -13   2    0.60    1.00
   2  13  -2    5.20    0.80
  -2 -13   2    8.20    1.90
   1  13  -2    5.60    0.80
  -1 -13   2    5.10    1.60
   0  13  -2   35.90    1.80
   0 -13   2   30.60    3.10
   0 -13   2   32.40    3.70
  -1  13  -2    0.50    0.40
   1 -13   2   -0.10    1.10
   1 -13   2   -2.40    1.40
  -2  13  -2    3.20    0.60
   2 -13   2    2.00    1.40
   2 -13   2    4.80    1.90
  -3  13  -2   15.00    1.10
   3 -13   2   13.10    2.60
   3 -13   2   11.60    2.20
  -4  13  -2    0.40    0.40
   4 -13   2    0.90    1.40
   4 -13   2    0.50    1.60
  -5  13  -2    0.40    0.50
   5 -13   2    2.20    1.70
   7  12  -2    0.30    0.50
   7  12  -2    1.10    0.70
  -7 -12   2    0.60    1.30
   6  12  -2    3.10    0.80
   6  12  -2    2.80    0.60
  -6 -12   2    3.80    1.40
   5  12  -2    0.00    0.60
   5  12  -2    0.40    0.40
  -5 -12   2    0.30    0.70
  -5 -12   2    0.50    1.00
   4  12  -2    8.90    0.90
   4  12  -2    8.60    1.20
  -4 -12   2    9.20    1.80
   3  12  -2    0.30    0.50
   3  12  -2    0.80    0.40
  -3 -12   2    1.20    1.10
   2  12  -2    4.10    0.90
   2  12  -2    5.10    0.80
  -2 -12   2    6.00    1.50
   1  12  -2   36.50    1.90
  -1 -12   2   29.70    3.50
  -1 -12   2   36.80    3.20
   0  12  -2   -0.20    0.30
   0 -12   2    0.50    1.00
   0 -12   2   -0.10    1.30
  -1  12  -2    0.30    0.40
   1 -12   2   -0.80    1.10
   1 -12   2    0.30    1.10
  -2  12  -2   50.39    2.50
  -2  12  -2   53.79    2.40
   2 -12   2   45.10    3.90
   2 -12   2   43.90    3.90
  -3  12  -2   32.00    1.70
  -3  12  -2   29.80    1.80
   3 -12   2   28.60    3.10
  -4  12  -2   11.70    1.00
  -4  12  -2   12.20    1.30
   4 -12   2   15.50    2.50
   4 -12   2    9.40    2.00
  -5  12  -2    1.90    0.50
  -5  12  -2    0.50    0.50
   5 -12   2    1.30    1.40
   5 -12   2    2.40    1.30
  -6  12  -2   11.70    1.10
  -6  12  -2   13.50    1.00
   6 -12   2   14.90    2.50
  -7  12  -2   31.00    1.70
  -7  12  -2   26.10    1.80
   7 -12   2   28.20    3.20
   8  11  -2    1.10    0.50
   8  11  -2    0.00    0.50
  -8 -11   2    0.30    1.10
  -8 -11   2   -0.70    0.60
   7  11  -2    0.50    0.40
   7  11  -2    0.00    0.50
  -7 -11   2    1.20    1.10
  -7 -11   2    0.50    0.50
   6  11  -2    1.30    0.60
   6  11  -2    1.30    0.50
  -6 -11   2    1.60    1.20
  -6 -11   2    0.60    0.60
   5  11  -2    0.20    0.40
   5  11  -2   -0.50    0.40
  -5 -11   2    0.40    0.50
  -5 -11   2    0.50    1.00
   4  11  -2   25.10    1.40
   4  11  -2   26.10    1.70
  -4 -11   2   23.70    2.60
   3  11  -2    1.60    0.60
   3  11  -2    1.40    0.70
  -3 -11   2    1.30    0.90
   2  11  -2    0.30    0.40
   2  11  -2    0.20    0.30
  -2 -11   2   -0.50    1.20
  -2 -11   2    0.10    0.90
   1  11  -2   11.30    0.90
  -1 -11   2    5.50    1.90
  -1 -11   2   10.20    2.00
   0  11  -2   33.40    1.90
   0  11  -2   33.40    1.70
   0 -11   2   35.50    3.30
   0 -11   2   30.60    2.90
  -1  11  -2    3.70    0.60
  -1  11  -2    4.50    0.70
  -1  11  -2    4.40    0.60
   1 -11   2    6.40    1.60
   1 -11   2    5.50    1.50
  -2  11  -2   12.90    0.90
  -2  11  -2   11.10    1.00
  -2  11  -2   12.80    1.00
   2 -11   2   13.20    2.50
   2 -11   2   11.60    2.10
  -3  11  -2   -0.40    0.30
  -3  11  -2    0.60    0.40
  -3  11  -2    0.40    0.40
   3 -11   2    1.00    1.00
   3 -11   2   -0.10    1.00
  -4  11  -2   26.50    1.40
  -4  11  -2   23.80    1.50
   4 -11   2   22.60    2.80
   4 -11   2   21.70    2.70
  -5  11  -2    6.60    0.80
  -5  11  -2    6.30    0.80
   5 -11   2    6.30    1.60
  -6  11  -2    0.50    0.40
  -6  11  -2    0.10    0.40
   6 -11   2   -1.30    1.00
  -7  11  -2    5.90    0.80
  -7  11  -2    5.90    0.80
   7 -11   2    8.20    1.80
  -8  11  -2   13.90    1.10
  -8  11  -2   13.00    1.20
   8 -11   2   17.20    2.50
   9  10  -2    0.30    0.50
   9  10  -2    1.90    0.70
  -9 -10   2    0.60    1.10
  -9 -10   2    0.60    0.60
   8  10  -2    0.30    0.50
   8  10  -2    0.40    0.50
  -8 -10   2   -0.10    0.50
  -8 -10   2   -0.10    0.90
   7  10  -2    1.10    0.50
   7  10  -2    2.10    0.50
  -7 -10   2    1.80    0.70
  -7 -10   2    2.20    1.20
   6  10  -2   15.80    1.30
   6  10  -2   14.80    1.10
  -6 -10   2   13.60    2.00
  -6 -10   2   12.50    1.40
   5  10  -2   14.10    1.00
   5  10  -2   13.90    1.20
  -5 -10   2   13.10    1.40
  -5 -10   2   11.70    1.80
   4  10  -2   28.70    1.80
   4  10  -2   30.00    1.60
  -4 -10   2   27.80    2.00
  -4 -10   2   27.00    2.60
   3  10  -2    8.20    0.90
   3  10  -2    7.90    0.80
  -3 -10   2    5.70    1.30
  -3 -10   2    6.30    1.00
  -3 -10   2    3.30    1.40
   2  10  -2    0.10    0.40
   2  10  -2    0.50    0.40
  -2 -10   2   -1.50    1.00
  -2 -10   2    0.00    0.40
  -2 -10   2   -0.20    0.80
   1  10  -2    1.40    0.40
   1  10  -2    1.30    0.40
   1  10  -2    1.70    0.40
  -1 -10   2    0.90    1.00
  -1 -10   2    1.90    1.20
   0  10  -2   65.09    3.00
   0  10  -2   63.49    3.10
   0  10  -2   66.69    3.00
   0 -10   2   70.99    4.30
   0 -10   2   58.99    4.00
  -1  10  -2   34.00    1.90
  -1  10  -2   35.70    1.80
  -1  10  -2   35.30    1.80
   1 -10   2   33.20    2.90
   1 -10   2   31.80    4.20
  -2  10  -2   10.80    0.90
  -2  10  -2   11.20    0.90
  -2  10  -2   11.30    0.90
   2 -10   2    9.70    1.80
   2 -10   2   13.60    2.20
  -3  10  -2   34.40    1.90
  -3  10  -2   36.50    1.80
  -3  10  -2   35.40    1.90
   3 -10   2   35.60    3.10
   3 -10   2   32.20    3.00
  -4  10  -2   34.50    1.90
  -4  10  -2   37.40    1.80
  -4  10  -2   35.20    2.30
   4 -10   2   34.40    3.10
   4 -10   2   36.20    3.20
  -5  10  -2   73.09    3.50
  -5  10  -2   76.79    3.40
  -5  10  -2   71.99    3.40
   5 -10   2   74.89    6.70
   5 -10   2   65.59    4.70
  -6  10  -2    6.40    0.90
  -6  10  -2    6.80    1.00
  -6  10  -2    6.80    0.80
   6 -10   2    8.00    1.80
   6 -10   2    5.70    2.60
  -7  10  -2   -0.60    0.30
  -7  10  -2    0.50    0.40
   7 -10   2   -0.20    1.10
  -8  10  -2    0.80    0.50
  -8  10  -2    0.00    0.40
   8 -10   2    1.30    1.10
  -9  10  -2   29.40    1.80
  -9  10  -2   28.60    1.70
   9 -10   2   24.20    2.90
  10   9  -2    5.90    0.90
 -10  -9   2    5.30    1.10
 -10  -9   2    4.80    1.60
   9   9  -2    1.00    0.60
   9   9  -2    2.10    0.60
  -9  -9   2    1.50    1.10
  -9  -9   2    2.10    0.70
   8   9  -2    0.30    0.40
   8   9  -2   -0.10    0.40
  -8  -9   2    0.20    0.50
  -8  -9   2   -0.80    0.90
   7   9  -2    1.00    0.50
   7   9  -2    2.40    0.50
  -7  -9   2    0.90    1.00
  -7  -9   2    3.80    0.90
   6   9  -2    5.50    0.70
   6   9  -2    4.20    0.70
  -6  -9   2    4.50    1.30
  -6  -9   2    4.10    0.90
   5   9  -2    8.80    0.80
   5   9  -2    8.30    0.90
  -5  -9   2    6.60    1.50
   4   9  -2    0.20    0.40
   4   9  -2    0.30    0.40
  -4  -9   2   -0.30    0.30
  -4  -9   2    1.30    1.00
  -4  -9   2   -1.00    0.70
   3   9  -2   21.00    1.20
   3   9  -2   22.60    1.40
   3   9  -2   19.50    1.10
  -3  -9   2   21.30    2.70
  -3  -9   2   21.10    2.20
  -3  -9   2   20.70    1.60
   2   9  -2   33.70    1.80
   2   9  -2   31.80    1.70
  -2  -9   2   33.20    2.70
  -2  -9   2   34.50    2.10
  -2  -9   2   31.60    2.70
   1   9  -2   24.60    1.40
   1   9  -2   24.40    1.30
   1   9  -2   25.80    1.30
  -1  -9   2   21.20    1.60
  -1  -9   2   21.60    2.30
  -1  -9   2   25.70    2.30
   0   9  -2    0.30    0.30
   0   9  -2    0.50    0.30
   0   9  -2    0.50    0.30
   0  -9   2   -0.90    0.80
   0  -9   2    1.20    0.90
  -1   9  -2   51.39    2.30
  -1   9  -2   47.60    2.30
  -1   9  -2   47.70    2.40
   1  -9   2   54.39    3.50
   1  -9   2   47.90    3.30
   1  -9   2   40.40    2.80
  -2   9  -2   72.29    3.30
  -2   9  -2   71.29    3.30
  -2   9  -2   71.59    3.20
   2  -9   2   75.09    4.40
   2  -9   2   70.89    4.40
  -3   9  -2   34.50    1.90
  -3   9  -2   37.80    1.90
  -3   9  -2   36.70    1.90
   3  -9   2   38.70    3.00
   3  -9   2   36.90    2.90
  -4   9  -2  171.78    6.90
  -4   9  -2  157.78    7.00
   4  -9   2  159.68    8.30
   4  -9   2  163.88    8.20
  -5   9  -2   95.69    4.30
  -5   9  -2   97.19    4.40
  -5   9  -2   95.49    4.30
   5  -9   2  101.89    5.60
   5  -9   2   90.79    5.50
  -6   9  -2   78.19    3.50
  -6   9  -2   76.79    3.50
  -6   9  -2   70.39    3.60
   6  -9   2   80.29    4.80
   6  -9   2   70.79    5.00
  -7   9  -2   -0.30    0.30
  -7   9  -2   -0.90    0.70
  -7   9  -2   -0.60    0.40
   7  -9   2    1.10    1.10
  -8   9  -2    0.70    0.40
  -8   9  -2    0.20    0.40
  -8   9  -2    0.60    0.50
   8  -9   2    0.60    1.00
  -9   9  -2    2.10    0.80
  -9   9  -2    0.80    0.40
  -9   9  -2    0.30    0.40
   9  -9   2    1.80    1.20
 -10   9  -2   24.00    1.60
 -10   9  -2   22.20    1.50
  10  -9   2   26.30    3.00
  11   8  -2    2.00    0.70
 -11  -8   2    0.70    0.60
 -11  -8   2    1.50    0.70
  10   8  -2   16.50    1.30
 -10  -8   2   12.40    2.20
 -10  -8   2   13.80    1.50
   9   8  -2    2.20    0.60
   9   8  -2    2.60    0.60
  -9  -8   2    1.40    1.10
  -9  -8   2    0.70    0.60
   8   8  -2    0.00    0.40
   8   8  -2    0.60    0.40
  -8  -8   2    0.50    0.50
  -8  -8   2   -1.40    0.70
   7   8  -2    6.40    0.80
   7   8  -2    6.40    0.90
  -7  -8   2    7.90    1.60
  -7  -8   2    5.80    1.00
   6   8  -2   16.10    1.10
   6   8  -2   16.70    1.30
  -6  -8   2   17.00    2.00
  -6  -8   2   15.70    1.50
   5   8  -2    1.60    0.40
   5   8  -2    2.20    0.50
   5   8  -2    2.60    0.50
  -5  -8   2    0.70    0.40
  -5  -8   2    1.40    0.90
   4   8  -2   39.80    1.80
   4   8  -2   40.80    2.10
  -4  -8   2   37.60    2.70
  -4  -8   2   39.10    2.40
  -4  -8   2   39.30    2.80
   3   8  -2   37.70    1.70
   3   8  -2   36.90    1.90
   3   8  -2   35.70    1.80
  -3  -8   2   36.80    2.70
  -3  -8   2   30.80    2.90
  -3  -8   2   37.60    2.70
   2   8  -2   39.80    2.00
   2   8  -2   40.00    1.80
   2   8  -2   35.50    3.40
   2   8  -2   40.30    1.90
  -2  -8   2   38.30    2.30
  -2  -8   2   36.90    2.80
  -2  -8   2   40.60    2.80
   1   8  -2   18.10    1.00
   1   8  -2   17.20    1.00
   1   8  -2   19.10    1.10
   1   8  -2   14.40    1.80
  -1  -8   2   16.50    1.10
  -1  -8   2   16.80    1.20
  -1  -8   2   17.90    1.90
  -1  -8   2   17.50    1.90
   0   8  -2  141.19    5.70
   0   8  -2  136.89    5.60
   0   8  -2  140.49    5.60
   0   8  -2  125.69    6.30
   0  -8   2  111.69    6.40
   0  -8   2  139.19    5.70
   0  -8   2  131.99    5.90
   0  -8   2  132.49    6.60
  -1   8  -2   54.89    2.60
  -1   8  -2   55.39    2.50
  -1   8  -2   56.39    2.50
   1  -8   2   57.89    3.50
   1  -8   2   49.20    3.40
   1  -8   2   51.99    2.60
   1  -8   2   53.69    2.50
  -2   8  -2  288.97   12.00
  -2   8  -2  287.37   11.90
  -2   8  -2  297.57   12.10
   2  -8   2  285.67   13.00
   2  -8   2  295.47   12.90
  -3   8  -2  106.39    4.50
  -3   8  -2  102.29    4.60
  -3   8  -2  104.49    4.60
   3  -8   2  106.79    5.60
   3  -8   2  102.59    5.60
  -4   8  -2   26.80    1.40
  -4   8  -2   24.70    1.50
  -4   8  -2   24.00    1.40
   4  -8   2   25.20    2.30
   4  -8   2   29.00    2.60
  -5   8  -2  166.98    7.40
  -5   8  -2  168.38    7.50
  -5   8  -2  181.78    7.40
   5  -8   2  180.98    8.50
   5  -8   2  177.68    8.60
  -6   8  -2   21.20    1.50
  -6   8  -2   24.10    1.40
   6  -8   2   23.10    2.50
   6  -8   2   24.80    2.60
  -7   8  -2   10.50    1.10
  -7   8  -2   11.90    0.90
   7  -8   2   11.30    2.00
   7  -8   2   12.30    2.10
  -8   8  -2    0.80    0.40
  -8   8  -2   -0.40    0.40
   8  -8   2   -1.20    0.80
  -9   8  -2    4.00    0.80
  -9   8  -2    6.40    0.80
   9  -8   2    7.40    1.80
 -10   8  -2    9.20    0.90
 -10   8  -2   10.60    1.20
  10  -8   2    7.70    1.70
 -11   8  -2    1.00    0.50
  11  -8   2    1.50    1.40
  12   7  -2    0.10    0.50
 -12  -7   2    0.40    0.60
 -12  -7   2    0.20    0.60
  11   7  -2   14.30    1.20
 -11  -7   2   12.70    1.50
 -11  -7   2   15.30    1.50
  10   7  -2   10.90    1.10
 -10  -7   2   11.00    2.50
 -10  -7   2   11.40    1.30
   9   7  -2   14.50    1.30
   9   7  -2   15.00    1.10
  -9  -7   2   14.70    2.10
  -9  -7   2   14.70    1.50
   8   7  -2   28.10    1.80
   8   7  -2   29.40    1.60
  -8  -7   2   27.40    2.50
  -8  -7   2   29.20    2.10
   7   7  -2   -0.20    0.30
   7   7  -2   -0.40    0.30
  -7  -7   2   -0.10    0.30
  -7  -7   2    0.30    0.70
   6   7  -2    3.60    0.60
   6   7  -2    2.30    0.50
   6   7  -2    1.50    0.50
  -6  -7   2    1.90    0.90
  -6  -7   2    2.70    0.70
   5   7  -2    0.50    0.30
   5   7  -2   -0.10    0.30
   5   7  -2    0.20    0.40
  -5  -7   2    0.00    0.70
  -5  -7   2    0.50    0.40
  -5  -7   2    0.00    0.60
   4   7  -2    0.70    0.30
   4   7  -2    0.60    0.30
   4   7  -2    0.80    0.30
   4   7  -2    1.00    0.40
  -4  -7   2    0.70    0.40
  -4  -7   2    1.00    0.70
  -4  -7   2   -0.30    0.60
   3   7  -2   51.29    2.40
   3   7  -2   53.49    2.30
   3   7  -2   54.39    2.60
  -3  -7   2   52.29    2.80
  -3  -7   2   52.39    3.00
  -3  -7   2   49.60    3.20
   2   7  -2    4.80    1.00
   2   7  -2    5.20    0.60
   2   7  -2    4.90    0.60
   2   7  -2    4.00    0.70
   2   7  -2    4.90    0.40
  -2  -7   2    5.20    0.70
  -2  -7   2    5.70    1.20
  -2  -7   2    5.10    0.60
  -2  -7   2    6.30    1.10
   1   7  -2  575.24   22.40
   1   7  -2  545.45   22.70
   1   7  -2  545.15   23.00
   1   7  -2  574.34   22.60
   1   7  -2  542.85   22.50
  -1  -7   2  561.44   23.40
  -1  -7   2  559.04   22.80
  -1  -7   2  570.24   23.20
  -1  -7   2  556.04   22.60
  -1  -7   2  544.85   22.60
   0   7  -2   13.40    0.80
   0   7  -2   10.90    1.10
   0   7  -2   12.70    0.80
   0   7  -2   12.50    1.40
   0   7  -2   13.10    0.90
   0  -7   2   13.40    1.00
   0  -7   2   15.10    1.70
   0  -7   2   12.10    0.80
   0  -7   2    9.90    1.60
   0  -7   2   13.80    0.90
  -1   7  -2   -0.30    0.70
  -1   7  -2    0.30    0.20
  -1   7  -2    0.00    0.20
  -1   7  -2   -0.20    0.20
   1  -7   2    0.60    0.80
   1  -7   2   -0.30    0.20
   1  -7   2    0.00    0.20
   1  -7   2    0.10    0.20
   1  -7   2    0.30    0.70
  -2   7  -2   72.69    3.90
  -2   7  -2   76.79    3.40
  -2   7  -2   80.59    3.40
  -2   7  -2   73.99    3.30
   2  -7   2   80.19    4.30
   2  -7   2   69.49    3.50
   2  -7   2   74.79    3.20
   2  -7   2   77.79    4.20
  -3   7  -2    0.60    0.30
  -3   7  -2    0.40    0.30
  -3   7  -2    0.30    0.30
   3  -7   2    0.30    0.80
   3  -7   2    0.10    0.70
   3  -7   2    0.00    0.40
  -4   7  -2  190.68    8.30
  -4   7  -2  181.78    7.80
   4  -7   2  183.08    8.80
   4  -7   2  192.28    8.80
  -5   7  -2   30.70    1.60
  -5   7  -2   30.80    1.70
   5  -7   2   28.60    2.60
   5  -7   2   29.40    2.50
   5  -7   2   35.00    2.80
  -6   7  -2   23.30    1.30
  -6   7  -2   20.40    1.40
   6  -7   2   24.40    2.50
   6  -7   2   21.10    2.20
   6  -7   2   18.60    2.20
  -7   7  -2   89.39    3.90
  -7   7  -2   89.09    4.10
   7  -7   2   78.19    5.30
   7  -7   2   88.29    5.10
  -8   7  -2   34.60    1.80
  -8   7  -2   34.00    2.00
   8  -7   2   34.00    3.00
   8  -7   2   29.80    2.90
  -9   7  -2    0.60    0.50
  -9   7  -2    0.40    0.40
   9  -7   2    0.40    1.20
   9  -7   2   -1.10    0.80
 -10   7  -2    3.00    0.80
 -10   7  -2    3.20    0.60
  10  -7   2    2.00    1.50
  10  -7   2    0.40    1.10
 -11   7  -2   50.49    2.50
 -11   7  -2   45.70    2.90
  11  -7   2   45.30    4.00
  11  -7   2   46.80    3.90
 -12   7  -2    0.80    0.80
 -12   7  -2    0.50    0.50
  12  -7   2    2.60    1.80
  12   6  -2    1.60    0.60
 -12  -6   2   -0.10    0.60
 -12  -6   2    0.90    0.60
  11   6  -2    0.10    0.50
 -11  -6   2    0.10    0.50
 -11  -6   2    0.40    0.50
  10   6  -2   11.90    1.10
 -10  -6   2   11.80    1.40
 -10  -6   2   12.00    2.50
   9   6  -2    2.60    0.60
   9   6  -2    3.50    0.70
  -9  -6   2    3.80    1.20
  -9  -6   2    2.70    0.80
   8   6  -2    4.30    0.70
   8   6  -2    4.70    0.70
  -8  -6   2    3.90    1.10
  -8  -6   2    2.80    0.60
   7   6  -2    8.20    0.90
   7   6  -2    6.60    1.00
   7   6  -2    6.00    0.70
  -7  -6   2    7.40    1.00
  -7  -6   2    7.50    1.40
   6   6  -2   10.00    0.90
   6   6  -2   12.10    0.90
   6   6  -2   12.00    1.00
  -6  -6   2   12.10    1.50
  -6  -6   2   10.30    1.30
   5   6  -2    5.10    0.60
   5   6  -2    3.80    0.40
   5   6  -2    5.30    0.60
   5   6  -2    4.30    0.70
  -5  -6   2    4.70    1.00
  -5  -6   2    3.90    0.50
  -5  -6   2    4.50    0.80
   4   6  -2   17.90    1.10
   4   6  -2   18.10    1.00
   4   6  -2   20.40    1.00
   4   6  -2   20.60    1.30
  -4  -6   2   19.10    1.00
  -4  -6   2   20.70    1.50
  -4  -6   2   19.10    1.50
  -4  -6   2   19.30    1.90
   3   6  -2    3.90    0.60
   3   6  -2    3.90    0.40
   3   6  -2    3.80    0.50
   3   6  -2    4.00    0.60
  -3  -6   2    3.30    0.50
  -3  -6   2    3.50    1.00
  -3  -6   2    3.10    0.60
  -3  -6   2    3.20    0.50
  -3  -6   2    4.10    0.90
   2   6  -2  173.28    6.80
   2   6  -2  161.88    6.90
   2   6  -2  169.08    7.10
   2   6  -2  164.98    7.10
   2   6  -2  161.28    7.30
  -2  -6   2  170.78    7.30
  -2  -6   2  168.58    7.40
  -2  -6   2  173.38    7.80
  -2  -6   2  165.38    7.10
  -2  -6   2  171.48    7.10
   1   6  -2  338.37   15.80
   1   6  -2  362.86   15.40
   1   6  -2  365.56   15.60
   1   6  -2  399.06   15.30
   1   6  -2  374.56   15.20
   1   6  -2  390.86   15.10
  -1  -6   2  386.96   15.30
  -1  -6   2  396.26   15.50
  -1  -6   2  395.46   15.80
  -1  -6   2  367.66   15.20
  -1  -6   2  367.66   15.90
  -1  -6   2  355.76   15.30
   0   6  -2  216.58    9.90
   0   6  -2  224.08    9.50
   0   6  -2  242.98    9.30
   0   6  -2  223.78    9.30
   0   6  -2  217.58    9.30
   0   6  -2  228.88    9.70
   0  -6   2  225.98    9.30
   0  -6   2  226.88   10.10
   0  -6   2  219.38    9.30
   0  -6   2  235.98    9.90
   0  -6   2  240.58    9.50
   0  -6   2  217.98    9.40
  -1   6  -2  131.69    5.50
  -1   6  -2  129.29    5.80
  -1   6  -2  129.49    5.50
  -1   6  -2  134.59    6.00
  -1   6  -2  113.29    5.90
  -1   6  -2  136.09    5.50
   1  -6   2  128.09    5.50
   1  -6   2  139.39    6.20
   1  -6   2  137.39    6.30
   1  -6   2  135.89    5.50
   1  -6   2  128.99    5.60
   1  -6   2  130.09    5.50
  -2   6  -2   28.50    1.50
  -2   6  -2   31.20    1.50
  -2   6  -2   27.80    1.90
  -2   6  -2   26.70    1.90
  -2   6  -2   32.00    1.50
   2  -6   2   29.40    1.40
   2  -6   2   32.20    3.00
   2  -6   2   27.20    1.70
   2  -6   2   29.70    1.30
   2  -6   2   31.90    2.20
  -3   6  -2  150.08    6.20
  -3   6  -2  143.79    6.50
  -3   6  -2  143.09    6.10
  -3   6  -2  124.99    6.50
   3  -6   2  153.08    7.00
   3  -6   2  139.59    6.30
   3  -6   2  167.98    7.10
  -4   6  -2  163.78    6.80
  -4   6  -2  164.08    6.70
  -4   6  -2  142.49    7.20
   4  -6   2  162.28    7.60
   4  -6   2  165.98    7.60
   4  -6   2  180.88    7.70
   4  -6   2  146.19    6.90
  -5   6  -2   22.80    1.80
  -5   6  -2   28.10    1.50
  -5   6  -2   32.00    1.70
   5  -6   2   28.10    2.30
   5  -6   2   24.80    2.50
   5  -6   2   31.90    2.50
  -6   6  -2   10.90    0.80
  -6   6  -2    9.80    1.00
   6  -6   2    9.90    1.70
   6  -6   2    8.20    1.60
   6  -6   2   10.80    1.50
  -7   6  -2  185.78    7.90
  -7   6  -2  200.68    8.60
   7  -6   2  178.38    8.70
   7  -6   2  188.88    9.00
   7  -6   2  180.08    8.90
  -8   6  -2   71.99    3.30
  -8   6  -2   72.19    3.60
   8  -6   2   69.69    4.60
   8  -6   2   71.09    4.50
  -9   6  -2    0.30    0.40
  -9   6  -2    0.70    0.40
   9  -6   2   -1.90    1.00
   9  -6   2    0.20    0.90
 -10   6  -2    4.00    0.80
 -10   6  -2    4.50    0.70
  10  -6   2    4.60    1.50
  10  -6   2    4.80    1.70
 -11   6  -2    9.60    1.20
 -11   6  -2    8.30    0.80
  11  -6   2    3.80    1.70
  11  -6   2    8.40    1.70
 -12   6  -2    9.30    0.90
 -12   6  -2   11.70    1.40
  12  -6   2    9.30    2.60
  12  -6   2    6.90    2.10
  13   5  -2    7.10    1.20
 -13  -5   2    7.40    1.30
 -13  -5   2    9.60    1.40
  12   5  -2   -0.80    0.50
 -12  -5   2    0.30    0.60
 -12  -5   2    0.10    0.50
  11   5  -2    0.90    0.50
 -11  -5   2    0.80    0.60
 -11  -5   2    1.00    0.70
  10   5  -2    5.30    0.80
 -10  -5   2    8.60    1.10
 -10  -5   2    6.10    1.40
 -10  -5   2    7.80    1.10
   9   5  -2    2.00    0.50
   9   5  -2    2.00    0.60
  -9  -5   2    0.90    0.50
  -9  -5   2    2.80    1.00
   8   5  -2   16.70    1.20
   8   5  -2   18.50    1.70
   8   5  -2   12.80    1.30
  -8  -5   2   18.70    1.50
  -8  -5   2   19.00    1.90
   7   5  -2    3.50    0.70
   7   5  -2    4.10    0.60
   7   5  -2    3.70    0.80
  -7  -5   2    3.90    1.00
  -7  -5   2    3.70    0.70
   6   5  -2   61.59    2.80
   6   5  -2   58.89    2.80
   6   5  -2   58.29    2.70
  -6  -5   2   53.79    2.50
  -6  -5   2   57.49    3.40
   5   5  -2   91.19    4.00
   5   5  -2   93.69    3.80
   5   5  -2   87.79    3.80
   5   5  -2   84.89    3.70
  -5  -5   2   84.89    3.90
  -5  -5   2   86.89    4.30
  -5  -5   2   83.89    3.70
  -5  -5   2   91.09    4.50
   4   5  -2   11.10    0.90
   4   5  -2   10.70    0.70
   4   5  -2   10.80    0.80
   4   5  -2   12.60    0.70
  -4  -5   2   10.60    0.90
  -4  -5   2   10.60    0.90
  -4  -5   2   12.40    1.00
  -4  -5   2   10.90    1.30
  -4  -5   2   12.30    1.10
  -4  -5   2   11.70    0.60
   3   5  -2    1.10    0.30
   3   5  -2    0.50    0.20
   3   5  -2    0.60    0.40
   3   5  -2    0.70    0.30
   3   5  -2    0.40    0.30
  -3  -5   2    0.60    0.20
  -3  -5   2    1.00    0.30
  -3  -5   2    0.50    0.30
  -3  -5   2    0.90    0.30
  -3  -5   2    0.80    0.60
  -3  -5   2    0.70    0.50
  -3  -5   2    0.40    0.20
   2   5  -2  138.99    5.40
   2   5  -2  125.79    5.40
   2   5  -2  132.19    6.00
   2   5  -2  126.29    5.50
   2   5  -2  124.09    5.50
  -2  -5   2  136.09    6.10
  -2  -5   2  130.09    5.50
  -2  -5   2  132.49    5.80
  -2  -5   2  127.39    5.40
  -2  -5   2  132.59    5.80
  -2  -5   2  134.89    5.60
   1   5  -2   -0.40    0.40
   1   5  -2    0.00    0.30
   1   5  -2   -0.20    0.20
   1   5  -2    0.00    0.20
   1   5  -2    0.10    0.30
   1   5  -2    0.00    0.10
  -1  -5   2   -0.10    0.10
  -1  -5   2    0.50    0.50
  -1  -5   2    0.00    0.20
  -1  -5   2    0.30    0.20
  -1  -5   2   -0.30    0.40
  -1  -5   2    0.00    0.10
   0   5  -2   57.89    2.40
   0   5  -2   50.99    2.80
   0   5  -2   55.39    2.80
   0   5  -2   55.59    2.50
   0   5  -2   54.99    2.60
   0   5  -2   53.69    2.40
   0  -5   2   55.39    2.50
   0  -5   2   57.29    2.60
   0  -5   2   54.69    2.40
   0  -5   2   55.09    2.90
   0  -5   2   55.69    3.10
   0  -5   2   51.69    2.40
  -1   5  -2 1690.23   66.19
  -1   5  -2 1600.74   65.79
  -2   5  -2   85.89    4.00
  -2   5  -2   85.39    3.80
  -2   5  -2   85.69    4.20
  -2   5  -2   90.89    3.90
  -2   5  -2   87.69    4.20
   2  -5   2   92.49    4.40
   2  -5   2   92.49    4.40
   2  -5   2   83.59    3.90
   2  -5   2   94.99    4.50
   2  -5   2   86.49    3.70
   2  -5   2   92.59    3.70
  -3   5  -2    0.90    0.30
  -3   5  -2    1.50    0.30
  -3   5  -2    0.70    0.40
  -3   5  -2    0.70    0.40
  -3   5  -2    0.50    0.50
   3  -5   2    0.10    0.70
   3  -5   2    1.10    0.90
   3  -5   2    0.70    0.20
   3  -5   2    0.60    0.60
   3  -5   2    0.90    0.30
  -4   5  -2  387.56   16.30
  -4   5  -2  384.16   16.00
  -4   5  -2  374.06   16.40
  -4   5  -2  403.76   16.20
   4  -5   2  406.36   16.70
   4  -5   2  408.76   16.90
   4  -5   2  409.46   16.80
   4  -5   2  381.66   16.20
  -5   5  -2    4.00    0.80
  -5   5  -2    4.50    0.70
  -5   5  -2    4.20    0.50
   5  -5   2    3.20    0.70
   5  -5   2    4.00    0.90
   5  -5   2    3.10    0.90
   5  -5   2    6.20    1.40
  -6   5  -2  251.57   10.70
  -6   5  -2  266.87   10.90
   6  -5   2  258.57   12.50
   6  -5   2  260.57   11.40
   6  -5   2  264.27   12.10
  -7   5  -2  125.19    5.60
  -7   5  -2  124.49    5.40
   7  -5   2  119.89    6.30
   7  -5   2  125.79    6.50
   7  -5   2  122.19    6.30
  -8   5  -2    0.00    0.40
  -8   5  -2    0.30    0.30
   8  -5   2    0.60    1.00
   8  -5   2    1.10    1.20
  -9   5  -2   78.09    3.80
  -9   5  -2   74.29    3.50
   9  -5   2   75.79    4.80
   9  -5   2   77.29    4.70
 -10   5  -2   11.80    0.90
 -10   5  -2   11.20    1.20
  10  -5   2    7.30    2.00
  10  -5   2    8.80    1.80
 -11   5  -2    0.00    0.50
 -11   5  -2    0.20    0.40
  11  -5   2   -0.20    1.40
  11  -5   2    1.30    1.20
 -12   5  -2    1.90    0.70
 -12   5  -2    0.60    0.50
  12  -5   2    1.20    1.50
  12  -5   2    2.40    1.60
 -13   5  -2    9.80    1.40
 -13   5  -2   13.50    1.10
  13  -5   2    7.30    2.20
  13   4  -2    0.90    0.60
 -13  -4   2    0.90    0.60
 -13  -4   2   -0.30    0.60
  12   4  -2    3.60    0.70
 -12  -4   2    3.00    0.80
 -12  -4   2    2.10    0.80
  11   4  -2    2.70    0.60
 -11  -4   2    3.30    0.80
 -11  -4   2    3.50    0.80
  10   4  -2   -0.10    0.40
 -10  -4   2    1.20    0.60
 -10  -4   2    0.00    0.80
 -10  -4   2    0.90    0.60
   9   4  -2    1.80    0.50
   9   4  -2    2.20    0.60
  -9  -4   2    1.00    0.60
  -9  -4   2    1.90    0.90
   8   4  -2    4.40    0.80
   8   4  -2    4.20    1.00
   8   4  -2    4.40    0.70
  -8  -4   2    5.70    1.10
  -8  -4   2    4.80    0.90
   7   4  -2  102.99    4.80
   7   4  -2  103.29    4.60
   7   4  -2  107.19    4.50
  -7  -4   2   93.89    4.30
  -7  -4   2  108.79    5.00
  -7  -4   2  100.39    5.10
   6   4  -2   34.90    1.80
   6   4  -2   39.40    2.00
   6   4  -2   36.60    1.90
  -6  -4   2   34.80    1.80
  -6  -4   2   36.60    2.20
  -6  -4   2   37.30    2.40
   5   4  -2    8.60    0.80
   5   4  -2    7.40    1.00
   5   4  -2    8.10    0.70
   5   4  -2    7.60    0.70
  -5  -4   2    6.30    0.70
  -5  -4   2    7.20    0.50
  -5  -4   2    7.70    0.90
  -5  -4   2    8.40    1.10
  -5  -4   2    8.50    0.70
   4   4  -2   12.60    0.90
   4   4  -2   11.20    0.60
   4   4  -2   10.00    0.80
   4   4  -2   11.00    1.10
   4   4  -2   12.00    0.70
  -4  -4   2   10.80    0.70
  -4  -4   2   11.10    1.20
  -4  -4   2   11.20    0.90
  -4  -4   2   11.70    0.80
  -4  -4   2   12.40    1.00
  -4  -4   2   12.20    0.90
  -4  -4   2   11.70    0.60
   3   4  -2    3.50    0.50
   3   4  -2    4.40    0.30
   3   4  -2    2.50    0.40
   3   4  -2    3.70    0.60
   3   4  -2    3.70    0.40
  -3  -4   2    3.30    0.50
  -3  -4   2    2.10    0.40
  -3  -4   2    4.60    0.90
  -3  -4   2    2.90    0.30
  -3  -4   2    3.00    0.30
  -3  -4   2    3.20    0.40
  -3  -4   2    3.30    0.40
   2   4  -2   94.19    4.10
   2   4  -2   99.29    3.90
   2   4  -2   96.49    4.10
   2   4  -2   93.89    4.00
   2   4  -2   93.39    4.50
  -2  -4   2   94.29    4.00
  -2  -4   2  100.69    4.60
  -2  -4   2   97.49    4.20
  -2  -4   2   96.19    4.10
  -2  -4   2   96.19    4.30
  -2  -4   2  101.19    4.20
   1   4  -2  318.67   13.00
   1   4  -2  302.37   12.80
   1   4  -2  324.37   12.90
   1   4  -2  315.57   12.90
   1   4  -2  305.67   13.20
   1   4  -2  323.77   12.70
  -1  -4   2  301.27   12.90
  -1  -4   2  322.47   12.90
  -1  -4   2  325.27   13.10
  -1  -4   2  319.27   13.30
  -1  -4   2  326.47   13.00
  -1  -4   2  314.47   12.80
   0   4  -2  779.62   30.60
   0   4  -2  740.13   30.60
   0   4  -2  800.82   30.90
   0  -4   2  735.83   31.10
   0  -4   2  743.13   30.90
   0  -4   2  779.72   30.70
  -1   4  -2  544.45   22.50
  -1   4  -2  574.34   22.70
  -1   4  -2  559.44   22.50
  -1   4  -2  547.75   22.80
  -1   4  -2  560.64   22.80
   1  -4   2  538.15   22.60
   1  -4   2  554.54   22.40
   1  -4   2  581.04   22.90
   1  -4   2  553.74   22.60
   1  -4   2  574.54   22.50
   1  -4   2  556.04   22.90
  -2   4  -2   24.70    1.50
  -2   4  -2   25.40    1.30
  -2   4  -2   26.20    1.50
  -2   4  -2   24.40    1.20
  -2   4  -2   25.10    1.50
   2  -4   2   27.30    1.90
   2  -4   2   23.80    1.20
   2  -4   2   25.80    1.10
   2  -4   2   23.30    1.30
   2  -4   2   25.70    1.70
   2  -4   2   24.80    1.10
   2  -4   2   26.60    1.70
  -3   4  -2  275.47   11.90
  -3   4  -2  278.77   11.70
  -3   4  -2  287.87   11.80
  -3   4  -2  299.67   11.90
  -3   4  -2  261.77   11.50
   3  -4   2  266.17   11.70
   3  -4   2  274.77   11.60
   3  -4   2  294.27   12.10
   3  -4   2  306.97   12.10
   3  -4   2  297.17   12.30
  -4   4  -2   84.89    3.80
  -4   4  -2   90.49    4.00
  -4   4  -2   89.79    4.10
  -4   4  -2   89.39    4.10
  -4   4  -2   88.29    4.10
   4  -4   2   91.79    4.50
   4  -4   2   80.49    3.80
   4  -4   2   93.99    4.30
   4  -4   2   94.49    4.60
   4  -4   2   83.79    4.00
  -5   4  -2  123.59    5.40
  -5   4  -2  121.19    5.60
  -5   4  -2  133.49    5.60
   5  -4   2  130.49    6.20
   5  -4   2  135.09    5.90
   5  -4   2  122.39    5.60
   5  -4   2  130.99    6.20
  -6   4  -2  344.87   14.40
  -6   4  -2  365.86   14.70
  -6   4  -2  338.47   14.50
   6  -4   2  360.66   15.40
   6  -4   2  366.46   15.40
   6  -4   2  355.76   15.00
  -7   4  -2    2.20    0.50
  -7   4  -2    1.10    0.40
  -7   4  -2    1.40    0.30
  -7   4  -2    1.60    0.40
   7  -4   2    2.10    1.10
   7  -4   2    1.70    0.90
   7  -4   2    1.70    0.60
  -8   4  -2    6.80    0.70
  -8   4  -2    6.10    0.70
  -8   4  -2    6.30    0.90
   8  -4   2    9.20    1.70
   8  -4   2    7.10    1.50
  -9   4  -2   96.89    4.30
  -9   4  -2   96.09    4.60
   9  -4   2   94.69    5.90
   9  -4   2   93.59    5.40
 -10   4  -2   38.20    2.30
 -10   4  -2   38.00    2.00
  10  -4   2   34.60    3.10
  10  -4   2   35.00    3.10
 -11   4  -2    3.00    0.60
 -11   4  -2    2.70    0.70
  11  -4   2    1.40    1.40
  11  -4   2   -0.40    1.20
 -12   4  -2   -0.10    0.50
 -12   4  -2    1.10    0.50
  12  -4   2    2.30    1.60
  12  -4   2    0.80    1.40
 -13   4  -2    0.20    0.50
 -13   4  -2   -0.30    0.60
  13  -4   2   -0.20    1.60
  13   3  -2    1.00    0.70
 -13  -3   2    1.10    0.70
 -13  -3   2    2.30    0.80
  12   3  -2   15.30    1.40
 -12  -3   2   23.20    1.80
 -12  -3   2   17.80    1.70
  11   3  -2    0.40    0.50
  11   3  -2   -3.50    1.40
 -11  -3   2    0.40    0.50
 -11  -3   2    0.30    0.50
  10   3  -2    0.40    0.40
 -10  -3   2    1.40    0.60
 -10  -3   2    0.90    0.50
 -10  -3   2    1.60    0.90
   9   3  -2   11.80    1.90
   9   3  -2   11.90    1.00
  -9  -3   2   14.50    1.30
  -9  -3   2   12.50    1.60
  -9  -3   2   15.00    1.40
   8   3  -2   43.30    2.10
   8   3  -2   37.50    2.20
   8   3  -2   39.00    2.60
  -8  -3   2   39.00    2.60
  -8  -3   2   42.90    2.60
   7   3  -2    0.00    0.30
   7   3  -2    0.30    0.60
   7   3  -2    0.90    0.40
   7   3  -2    0.80    0.50
  -7  -3   2    1.00    0.50
  -7  -3   2    0.20    0.30
  -7  -3   2    0.40    0.60
   6   3  -2   91.39    4.10
   6   3  -2   92.49    4.20
   6   3  -2  102.39    4.40
   6   3  -2   94.29    4.60
  -6  -3   2   97.29    4.70
  -6  -3   2   94.19    4.10
  -6  -3   2   93.19    4.50
  -6  -3   2   93.79    4.00
   5   3  -2  166.08    7.40
   5   3  -2  164.58    6.90
   5   3  -2  168.48    6.90
  -5  -3   2  159.68    6.90
  -5  -3   2  161.08    6.70
  -5  -3   2  160.88    6.90
  -5  -3   2  161.68    6.70
  -5  -3   2  160.28    6.80
  -5  -3   2  167.58    7.20
  -5  -3   2  169.38    7.30
  -5  -3   2  166.18    6.90
   4   3  -2   19.90    1.00
   4   3  -2   18.00    1.30
   4   3  -2   17.90    1.10
   4   3  -2   16.20    1.00
   4   3  -2   17.80    0.90
  -4  -3   2   17.80    0.80
  -4  -3   2   17.30    1.40
  -4  -3   2   18.40    1.20
  -4  -3   2   16.00    1.00
  -4  -3   2   17.00    0.90
  -4  -3   2   17.40    1.00
   3   3  -2    6.30    0.50
   3   3  -2    6.90    0.50
   3   3  -2    6.30    0.60
   3   3  -2    6.70    0.80
  -3  -3   2    5.70    0.70
  -3  -3   2    5.80    0.80
  -3  -3   2    7.30    0.60
  -3  -3   2    7.40    0.50
  -3  -3   2    6.40    0.50
  -3  -3   2    6.20    0.60
   2   3  -2  188.58    7.60
   2   3  -2  192.48    7.70
   2   3  -2  186.28    8.10
   2   3  -2  184.68    7.60
  -2  -3   2  185.88    7.90
  -2  -3   2  189.28    7.70
  -2  -3   2  185.08    7.70
  -2  -3   2  182.38    7.60
  -2  -3   2  195.08    8.10
  -2  -3   2  185.78    7.70
   1   3  -2   12.80    0.80
   1   3  -2   13.00    0.90
   1   3  -2   13.40    0.70
   1   3  -2   12.40    1.00
   1   3  -2   13.00    0.70
  -1  -3   2   13.90    1.10
  -1  -3   2   13.50    0.70
  -1  -3   2   13.90    0.90
  -1  -3   2   13.10    0.70
  -1  -3   2   12.70    0.80
  -1  -3   2   13.40    0.70
   0   3  -2   88.89    3.70
   0   3  -2   89.79    4.00
   0   3  -2   87.99    3.70
   0   3  -2   92.09    3.90
   0   3  -2   88.89    3.70
   0   3  -2   91.79    3.80
   0  -3   2   86.89    3.70
   0  -3   2   87.49    4.10
   0  -3   2   91.19    4.20
   0  -3   2   89.59    3.70
   0  -3   2   85.39    3.80
  -1   3  -2  297.47   12.50
  -1   3  -2  310.67   12.60
  -1   3  -2  310.37   12.40
  -1   3  -2  314.67   12.70
  -1   3  -2  307.97   12.80
  -1   3  -2  321.67   12.70
   1  -3   2  324.47   12.90
   1  -3   2  307.77   12.80
   1  -3   2  300.17   12.90
   1  -3   2  297.47   12.60
   1  -3   2  310.27   12.50
  -2   3  -2   23.00    1.30
  -2   3  -2   25.00    1.40
  -2   3  -2   25.10    1.10
  -2   3  -2   25.30    1.40
  -2   3  -2   23.10    1.20
  -2   3  -2   25.60    1.40
   2  -3   2   25.40    1.60
   2  -3   2   24.50    1.20
   2  -3   2   24.90    1.10
   2  -3   2   26.10    1.70
   2  -3   2   22.80    1.30
   2  -3   2   27.60    1.50
  -3   3  -2 1635.24   64.19
  -3   3  -2 1494.35   63.99
   3  -3   2 1689.93   64.99
   3  -3   2 1586.44   64.39
  -4   3  -2  116.69    5.10
  -4   3  -2  113.09    5.00
  -4   3  -2  114.69    5.00
  -4   3  -2  121.29    5.00
  -4   3  -2  116.49    5.10
  -4   3  -2  108.89    4.90
   4  -3   2  126.29    5.20
   4  -3   2  120.19    5.50
   4  -3   2  116.39    4.80
   4  -3   2  112.59    5.40
   4  -3   2  106.59    5.00
  -5   3  -2  185.48    7.70
  -5   3  -2  179.38    7.60
  -5   3  -2  183.88    7.50
  -5   3  -2  172.28    7.80
  -5   3  -2  175.08    7.60
  -5   3  -2  184.48    7.70
  -5   3  -2  182.18    7.80
   5  -3   2  192.48    8.20
   5  -3   2  173.68    7.70
   5  -3   2  181.28    7.50
   5  -3   2  191.18    7.80
   5  -3   2  186.28    8.20
  -6   3  -2   24.90    1.50
  -6   3  -2   20.70    1.20
  -6   3  -2   21.80    1.20
  -6   3  -2   21.70    1.50
  -6   3  -2   23.40    1.20
   6  -3   2   24.50    2.10
   6  -3   2   21.00    1.90
   6  -3   2   22.30    1.40
   6  -3   2   22.10    1.20
  -7   3  -2    0.70    0.30
  -7   3  -2    0.90    0.30
  -7   3  -2    1.30    0.40
  -7   3  -2    0.30    0.40
   7  -3   2   -0.50    0.70
   7  -3   2    1.80    1.00
  -8   3  -2   62.99    3.10
  -8   3  -2   62.19    3.00
  -8   3  -2   63.99    3.20
   8  -3   2   64.09    3.80
   8  -3   2   62.99    3.90
  -9   3  -2  166.98    7.40
  -9   3  -2  151.28    7.20
  -9   3  -2  173.98    7.10
   9  -3   2  168.68    8.10
   9  -3   2  166.48    8.00
 -10   3  -2    1.50    0.50
 -10   3  -2    1.00    0.50
  10  -3   2    0.80    1.00
  10  -3   2    0.10    1.20
 -11   3  -2   62.29    3.30
 -11   3  -2   60.69    2.90
  11  -3   2   47.50    4.80
 -12   3  -2   43.80    2.60
 -12   3  -2   38.90    2.20
  12  -3   2   36.70    3.50
 -13   3  -2   -0.60    0.40
 -13   3  -2    0.10    0.60
  13  -3   2    0.10    1.50
  13   2  -2    1.70    0.70
 -13  -2   2    2.70    0.80
 -13  -2   2    1.70    0.80
  12   2  -2   32.10    3.70
  12   2  -2   35.20    2.10
 -12  -2   2   40.30    3.10
 -12  -2   2   29.10    2.30
  11   2  -2    5.80    0.90
 -11  -2   2    4.00    0.90
 -11  -2   2    5.40    0.90
  10   2  -2    3.80    0.70
  10   2  -2    2.40    1.30
 -10  -2   2    1.60    0.70
 -10  -2   2    2.20    0.60
 -10  -2   2    1.80    0.80
   9   2  -2    0.70    0.40
   9   2  -2    2.10    1.00
  -9  -2   2    1.70    0.70
  -9  -2   2    1.30    0.50
  -9  -2   2    0.80    0.50
   8   2  -2    4.40    1.10
   8   2  -2    6.50    0.70
  -8  -2   2    5.80    0.50
  -8  -2   2    5.40    1.20
  -8  -2   2    6.30    1.10
  -8  -2   2    8.00    1.00
  -8  -2   2    3.80    0.60
   7   2  -2   90.29    4.10
   7   2  -2   93.99    4.00
   7   2  -2   93.99    4.40
  -7  -2   2   85.19    3.80
  -7  -2   2   92.29    4.40
  -7  -2   2   89.89    3.90
  -7  -2   2   88.49    4.60
  -7  -2   2   84.79    4.00
   6   2  -2  126.09    5.50
   6   2  -2  125.79    5.40
   6   2  -2  135.09    5.70
   6   2  -2  122.99    5.80
  -6  -2   2  123.59    5.30
  -6  -2   2  125.79    5.20
  -6  -2   2  132.29    5.80
  -6  -2   2  132.09    5.90
  -6  -2   2  118.99    5.30
  -6  -2   2  121.59    5.50
   5   2  -2    9.60    0.80
   5   2  -2    9.10    0.70
   5   2  -2    9.80    0.90
   5   2  -2   10.00    0.90
  -5  -2   2    8.40    0.80
  -5  -2   2    8.60    0.60
  -5  -2   2    9.70    1.00
  -5  -2   2   10.40    0.90
  -5  -2   2    8.90    0.70
  -5  -2   2    8.90    0.60
  -5  -2   2    9.00    0.60
  -5  -2   2    8.80    0.70
   4   2  -2   20.60    1.30
   4   2  -2   20.90    1.40
   4   2  -2   21.20    1.20
   4   2  -2   24.40    1.30
  -4  -2   2   22.00    1.00
  -4  -2   2   21.10    1.10
  -4  -2   2   20.30    1.30
  -4  -2   2   20.60    1.20
  -4  -2   2   20.60    1.10
  -4  -2   2   20.80    1.00
  -4  -2   2   19.50    1.40
  -4  -2   2   20.50    1.00
   3   2  -2    1.10    0.30
   3   2  -2    1.30    0.30
   3   2  -2    1.30    0.20
   3   2  -2    1.20    0.30
  -3  -2   2    1.10    0.30
  -3  -2   2    1.40    0.40
  -3  -2   2    1.70    0.30
  -3  -2   2    1.10    0.20
  -3  -2   2    0.70    0.40
  -3  -2   2    1.30    0.20
  -3  -2   2    1.50    0.20
   2   2  -2    9.20    0.50
   2   2  -2    9.70    0.80
   2   2  -2    9.50    0.60
   2   2  -2    9.00    0.50
  -2  -2   2    9.10    0.60
  -2  -2   2    8.50    0.70
  -2  -2   2    8.80    0.50
  -2  -2   2    9.50    0.80
  -2  -2   2    9.30    0.60
  -2  -2   2    9.30    0.60
   1   2  -2  161.98    6.50
   1   2  -2  152.48    6.50
   1   2  -2  166.38    6.50
   1   2  -2  158.88    6.50
   1   2  -2  159.38    6.80
  -1  -2   2  154.88    6.50
  -1  -2   2  161.78    6.80
  -1  -2   2  157.78    6.50
  -1  -2   2  161.28    6.50
  -1  -2   2  160.28    6.50
   0   2  -2    9.20    0.70
   0   2  -2    9.30    0.60
   0   2  -2   10.20    0.50
   0   2  -2    9.70    0.60
   0   2  -2    9.80    0.60
   0   2  -2    9.50    0.50
   0  -2   2    8.20    0.80
   0  -2   2    9.20    0.80
   0  -2   2    9.80    0.70
   0  -2   2    9.30    0.50
   0  -2   2    9.50    0.60
  -1   2  -2  420.36   17.30
  -1   2  -2  424.86   17.20
  -1   2  -2  413.56   17.10
  -1   2  -2  439.36   17.30
  -1   2  -2  431.16   17.40
   1  -2   2  440.86   17.40
   1  -2   2  419.36   17.20
   1  -2   2  419.66   17.20
   1  -2   2  441.66   17.40
   1  -2   2  450.45   17.40
   1  -2   2  405.16   17.20
  -2   2  -2  469.15   18.40
  -2   2  -2  456.05   18.40
  -2   2  -2  444.96   18.20
  -2   2  -2  441.96   18.20
  -2   2  -2  451.55   18.30
  -2   2  -2  471.25   18.40
   2  -2   2  467.55   18.50
   2  -2   2  456.35   18.50
   2  -2   2  455.05   18.20
   2  -2   2  483.55   18.40
   2  -2   2  417.56   18.20
   2  -2   2  432.76   18.30
   3  -2   2 1809.42   72.59
  -4   2  -2    0.40    0.20
  -4   2  -2    0.40    0.20
  -4   2  -2    0.10    0.20
  -4   2  -2    0.60    0.30
  -4   2  -2    0.80    0.40
  -4   2  -2    0.60    0.30
  -4   2  -2    0.70    0.30
   4  -2   2    0.30    0.20
   4  -2   2    0.20    0.30
   4  -2   2    0.50    0.50
   4  -2   2    0.30    0.20
  -5   2  -2    0.20    0.30
  -5   2  -2    0.10    0.20
  -5   2  -2    0.10    0.20
  -5   2  -2    0.00    0.20
  -5   2  -2   -0.20    0.30
  -5   2  -2   -0.30    0.20
   5  -2   2    1.00    0.60
   5  -2   2    0.00    0.20
   5  -2   2   -0.10    0.20
   5  -2   2   -0.30    0.50
  -6   2  -2    2.00    0.40
  -6   2  -2    1.80    0.40
  -6   2  -2    2.20    0.60
   6  -2   2    1.50    0.80
   6  -2   2    1.60    0.40
   6  -2   2    2.30    0.80
   6  -2   2    1.70    0.40
  -7   2  -2  113.99    5.10
  -7   2  -2  125.59    5.30
  -7   2  -2  122.99    5.40
  -7   2  -2  114.79    5.30
   7  -2   2  118.09    5.80
   7  -2   2  109.69    5.20
   7  -2   2  125.99    5.90
  -8   2  -2   84.79    3.80
  -8   2  -2   83.39    4.00
  -8   2  -2   87.09    4.10
   8  -2   2   82.99    4.60
  -9   2  -2    0.70    0.40
  -9   2  -2    0.20    0.30
  -9   2  -2    0.20    0.40
   9  -2   2    0.70    0.80
   9  -2   2    0.10    1.00
 -10   2  -2    2.20    0.50
 -10   2  -2    1.60    0.60
 -10   2  -2    1.30    0.60
  10  -2   2    1.10    1.00
  10  -2   2   -0.60    1.50
 -11   2  -2   74.99    3.90
 -11   2  -2   81.79    3.60
 -11   2  -2   73.89    4.20
  11  -2   2   75.99    4.60
 -12   2  -2    7.80    0.80
 -12   2  -2    8.00    1.10
  12  -2   2    8.40    1.90
 -13   2  -2   11.80    1.30
 -13   2  -2   11.60    1.10
  13  -2   2    9.70    2.20
 -14   2  -2    0.40    0.70
 -14   2  -2    1.50    0.60
  14  -2   2    4.10    2.30
  14   1  -2    1.20    0.80
 -14  -1   2    1.20    0.70
  13   1  -2    8.50    1.20
 -13  -1   2    9.50    1.30
 -13  -1   2    9.20    1.40
  12   1  -2   34.90    4.10
  12   1  -2   38.70    2.30
 -12  -1   2   42.40    2.50
 -12  -1   2   32.60    2.50
  11   1  -2    0.20    1.30
  11   1  -2    0.40    0.50
 -11  -1   2    0.80    0.50
 -11  -1   2    0.30    0.50
  10   1  -2   45.00    2.40
  10   1  -2   46.20    3.40
 -10  -1   2   40.20    2.80
 -10  -1   2   42.90    2.70
 -10  -1   2   42.10    2.50
   9   1  -2   14.30    1.90
   9   1  -2   15.60    1.20
  -9  -1   2   12.30    1.00
  -9  -1   2   15.10    1.50
  -9  -1   2   17.10    1.60
  -9  -1   2   16.40    1.40
   8   1  -2   18.90    1.90
   8   1  -2   17.20    1.20
  -8  -1   2   18.40    1.40
  -8  -1   2   15.70    1.70
  -8  -1   2   17.20    1.40
  -8  -1   2   16.20    1.50
  -8  -1   2   16.20    1.10
   7   1  -2   23.30    1.50
   7   1  -2   24.80    1.40
   7   1  -2   26.90    2.00
  -7  -1   2   23.60    1.30
  -7  -1   2   22.20    1.60
  -7  -1   2   24.90    1.70
  -7  -1   2   24.90    1.90
  -7  -1   2   23.30    1.60
  -7  -1   2   23.80    1.30
   6   1  -2    5.90    0.70
   6   1  -2    4.80    1.00
   6   1  -2    5.50    0.60
  -6  -1   2    4.90    0.50
  -6  -1   2    5.50    0.90
  -6  -1   2    7.70    0.80
  -6  -1   2    5.90    0.60
  -6  -1   2    5.70    0.50
  -6  -1   2    5.40    0.60
  -6  -1   2    5.00    0.80
  -6  -1   2    6.40    1.00
  -6  -1   2    5.00    0.60
   5   1  -2   11.10    1.10
   5   1  -2   12.30    0.80
   5   1  -2    9.70    0.70
  -5  -1   2    9.00    0.70
  -5  -1   2   11.70    1.00
  -5  -1   2   12.10    1.00
  -5  -1   2   11.60    0.80
  -5  -1   2   11.50    0.80
  -5  -1   2   12.00    1.10
  -5  -1   2   11.70    1.00
  -5  -1   2   11.80    0.70
  -5  -1   2   11.00    0.70
   4   1  -2  101.19    4.40
   4   1  -2  101.99    4.60
   4   1  -2  105.09    4.50
  -4  -1   2  100.09    4.50
  -4  -1   2  102.59    4.60
  -4  -1   2  102.79    4.40
  -4  -1   2   98.99    4.20
  -4  -1   2  103.59    4.20
  -4  -1   2  102.09    4.20
  -4  -1   2   98.29    4.50
  -4  -1   2  103.29    4.30
   3   1  -2   75.09    3.20
   3   1  -2   69.89    3.50
   3   1  -2   74.39    3.30
   3   1  -2   77.49    3.40
  -3  -1   2   77.79    3.40
  -3  -1   2   80.39    3.70
  -3  -1   2   75.19    3.30
  -3  -1   2   78.69    3.30
  -3  -1   2   79.19    3.20
  -3  -1   2   78.89    3.20
  -3  -1   2   76.69    3.20
  -3  -1   2   76.59    3.40
   2   1  -2    0.20    0.20
   2   1  -2    0.30    0.20
   2   1  -2    0.20    0.10
   2   1  -2    0.10    0.20
   2   1  -2    0.40    0.20
  -2  -1   2    0.30    0.20
  -2  -1   2   -0.10    0.30
  -2  -1   2    0.20    0.10
  -2  -1   2    0.20    0.10
  -2  -1   2    0.20    0.10
  -2  -1   2    0.10    0.20
   1   1  -2    5.10    0.60
   1   1  -2    7.10    0.40
   1   1  -2    5.80    0.40
   1   1  -2    5.90    0.40
   1   1  -2    5.70    0.30
  -1  -1   2    5.30    0.40
  -1  -1   2    5.30    0.40
  -1  -1   2    5.40    0.30
  -1  -1   2    5.80    0.40
  -1  -1   2    5.70    0.60
   0   1  -2 1172.08   71.49
   0   1  -2 1540.85   82.79
   0  -1   2 1307.57   79.59
   0  -1   2 1329.07   70.79
  -1   1  -2   24.20    1.30
  -1   1  -2   27.50    1.20
  -1   1  -2   25.10    1.30
  -1   1  -2   26.70    1.20
  -1   1  -2   29.60    1.30
  -1   1  -2   26.10    1.20
   1  -1   2   27.10    1.20
   1  -1   2   25.20    1.20
   1  -1   2   28.30    1.30
   1  -1   2   24.80    1.20
   1  -1   2   26.10    1.30
   1  -1   2   27.50    1.30
  -2   1  -2 3492.95  180.58
  -2   1  -2 3531.65  162.88
   2  -1   2 3338.77  161.28
  -3   1  -2 2150.48   87.79
  -3   1  -2 2176.98  113.19
  -3   1  -2 2145.59  132.09
   3  -1   2 2276.57  114.49
   3  -1   2 2154.98   87.79
  -4   1  -2  420.76   16.10
  -4   1  -2  407.16   16.20
  -4   1  -2  397.36   16.10
  -4   1  -2  387.46   16.20
  -4   1  -2  401.06   16.10
   4  -1   2  400.36   16.30
   4  -1   2  391.16   16.10
   4  -1   2  377.86   16.30
   4  -1   2  377.86   16.20
   4  -1   2  409.16   16.10
  -5   1  -2  872.61   35.50
  -5   1  -2  874.21   35.60
  -5   1  -2  901.71   35.60
   5  -1   2  881.71   35.80
   5  -1   2  899.21   35.60
   5  -1   2  873.11   35.60
   5  -1   2  886.31   35.80
  -6   1  -2  105.99    4.60
  -6   1  -2  102.69    4.70
  -6   1  -2  110.99    4.80
  -6   1  -2  115.09    4.80
  -6   1  -2  106.39    4.70
   6  -1   2  100.09    4.80
   6  -1   2  110.29    4.70
   6  -1   2  100.79    5.00
   6  -1   2  117.89    5.20
   6  -1   2  107.39    4.80
  -7   1  -2    0.20    0.30
  -7   1  -2    0.00    0.40
  -7   1  -2    0.30    0.30
   7  -1   2    0.30    0.70
   7  -1   2    0.70    0.80
   7  -1   2    0.30    0.40
   7  -1   2    0.50    0.30
  -8   1  -2   90.19    4.10
  -8   1  -2   78.99    4.30
  -8   1  -2   87.99    4.10
   8  -1   2   91.59    4.70
   8  -1   2   90.59    4.50
   8  -1   2   84.99    4.00
   8  -1   2   78.99    4.00
  -9   1  -2    0.40    0.40
  -9   1  -2   -0.10    0.30
   9  -1   2   -0.50    0.80
   9  -1   2   -0.60    0.80
 -10   1  -2   27.00    1.80
 -10   1  -2   25.90    1.90
  10  -1   2   21.00    2.40
  10  -1   2   23.70    2.40
 -11   1  -2   96.09    4.30
 -11   1  -2   92.99    4.60
  11  -1   2   90.29    5.30
 -12   1  -2   32.10    1.80
 -12   1  -2   23.70    2.40
 -12   1  -2   31.20    2.10
  12  -1   2   28.20    2.90
 -13   1  -2    1.30    0.50
 -13   1  -2    0.40    0.60
  13  -1   2    2.60    1.50
 -14   1  -2   15.30    1.50
 -14   1  -2   13.80    1.20
  14  -1   2   12.20    2.50
 -14   0   2    5.50    1.10
 -14   0   2    6.10    0.90
  13   0  -2    2.60    2.00
 -13   0   2    6.70    1.10
 -13   0   2    7.70    1.30
  12   0  -2    1.90    0.70
  12   0  -2    5.10    1.80
 -12   0   2    3.40    0.90
 -12   0   2    2.50    0.80
  11   0  -2    4.40    0.80
  11   0  -2    4.40    1.80
 -11   0   2    4.20    0.80
 -11   0   2    5.30    1.00
  10   0  -2  104.99    4.80
  10   0  -2  102.39    5.70
 -10   0   2  109.29    5.00
 -10   0   2  102.29    5.20
 -10   0   2   98.79    5.10
   9   0  -2   18.50    1.30
   9   0  -2   23.30    3.50
  -9   0   2   16.60    1.50
  -9   0   2   18.50    1.40
  -9   0   2   20.70    1.70
   8   0  -2  186.38    7.80
   8   0  -2  195.98    8.50
  -8   0   2  185.68    8.10
  -8   0   2  158.98    7.90
  -8   0   2  186.18    8.00
  -8   0   2  166.28    8.40
  -8   0   2  195.88    8.20
   7   0  -2   63.69    3.00
   7   0  -2   69.79    3.40
   7   0  -2   67.89    3.70
  -7   0   2   67.09    3.20
  -7   0   2   61.09    3.00
  -7   0   2   67.59    3.30
  -7   0   2   65.29    3.30
  -7   0   2   67.29    3.60
  -7   0   2   57.39    3.30
   6   0  -2    5.00    0.80
   6   0  -2    5.80    0.70
   6   0  -2    6.90    1.10
  -6   0   2    4.70    0.80
  -6   0   2    5.80    0.80
  -6   0   2    5.70    0.60
  -6   0   2    5.70    0.50
  -6   0   2    5.90    0.70
  -6   0   2    5.10    0.90
  -6   0   2    6.00    0.60
   5   0  -2  115.89    5.10
   5   0  -2  103.29    4.60
   5   0  -2  109.89    4.90
   5   0  -2  106.19    4.70
  -5   0   2  112.29    5.00
  -5   0   2  107.69    4.70
  -5   0   2  109.89    4.90
  -5   0   2  107.59    4.70
  -5   0   2  110.09    4.70
  -5   0   2  109.79    4.90
  -5   0   2  104.79    4.60
  -5   0   2  113.09    5.20
   4   0  -2  371.56   14.50
   4   0  -2  336.97   14.30
  -4   0   2  362.56   14.60
  -4   0   2  345.97   14.30
  -4   0   2  373.46   14.80
  -4   0   2  346.07   14.30
  -4   0   2  357.46   14.20
  -4   0   2  357.36   14.30
  -4   0   2  353.96   14.60
  -4   0   2  318.07   14.40
   3   0  -2  329.87   13.60
   3   0  -2  331.27   13.60
   3   0  -2  329.87   13.60
   3   0  -2  344.07   13.80
  -3   0   2  329.57   13.90
  -3   0   2  353.66   14.00
  -3   0   2  337.27   13.70
  -3   0   2  331.97   13.80
  -3   0   2  329.37   13.60
  -3   0   2  343.17   13.60
  -3   0   2  343.17   13.60
   2   0  -2  133.99    5.60
   2   0  -2  130.19    5.40
   2   0  -2  130.09    5.40
   2   0  -2  131.79    5.40
  -2   0   2  134.69    5.60
  -2   0   2  128.59    5.60
  -2   0   2  131.09    5.40
  -2   0   2  141.79    5.40
  -2   0   2  132.19    5.40
  -2   0   2  129.89    5.30
  -2   0   2  129.99    5.70
  -2   0   2  126.79    5.50
  -1   0   2  368.56   15.10
   0   0  -2  538.85   41.00
   0   0  -2  589.64   22.60
   0   0   2  602.44   22.60
   0   0   2  452.45   32.40
   0   0   2  541.45   40.60
  -1   0  -2 2677.43  122.59
  -1   0  -2 2868.51  136.19
   1   0   2 2626.94  134.09
   1   0   2 2322.87  120.59
  -2   0  -2 9999.00  421.16
  -2   0  -2 9046.00  400.96
  -3   0  -2   26.00    1.30
  -3   0  -2   27.00    1.30
  -3   0  -2   26.90    1.30
  -3   0  -2   30.30    1.40
  -3   0  -2   26.10    1.40
   3   0   2   28.60    1.30
   3   0   2   26.00    1.40
   3   0   2   27.60    1.40
   3   0   2   26.40    1.40
   3   0   2   28.10    1.40
  -4   0  -2  323.27   13.40
  -4   0  -2  351.06   13.60
  -4   0  -2  322.87   13.60
  -4   0  -2  329.17   13.40
  -4   0  -2  335.87   13.50
   4   0   2  325.37   13.60
   4   0   2  334.27   13.60
   4   0   2  320.97   13.60
   4   0   2  346.17   13.50
   4   0   2  329.17   13.60
  -5   0  -2  730.33   29.60
  -5   0  -2  748.53   29.60
  -5   0  -2  739.33   29.60
   5   0   2  726.13   29.70
   5   0   2  708.43   29.70
   5   0   2  676.73   29.70
   5   0   2  770.22   29.80
   5   0   2  782.12   29.70
  -6   0  -2    3.10    0.60
  -6   0  -2    1.60    0.40
  -6   0  -2    2.10    0.40
  -6   0  -2    2.40    0.50
  -6   0  -2    1.70    0.50
  -6   0  -2    2.30    0.50
   6   0   2    1.60    0.60
   6   0   2    2.20    0.50
   6   0   2    1.40    0.60
   6   0   2    2.00    0.40
  -7   0  -2   13.90    1.00
  -7   0  -2   10.70    1.00
  -7   0  -2   13.60    1.10
   7   0   2   12.90    1.00
   7   0   2   11.30    1.00
   7   0   2    9.90    1.40
   7   0   2   14.60    1.50
  -8   0  -2   -0.50    0.30
  -8   0  -2    0.10    0.40
  -8   0  -2    0.70    0.40
   8   0   2   -0.10    0.60
   8   0   2    0.30    0.40
   8   0   2   -0.40    0.70
  -9   0  -2   32.80    2.10
  -9   0  -2   34.70    2.10
   9   0   2   33.40    2.40
   9   0   2   33.50    1.90
   9   0   2   33.70    2.50
 -10   0  -2   60.99    3.40
 -10   0  -2   58.39    3.20
  10   0   2   61.29    3.10
  10   0   2   65.19    3.80
 -11   0  -2    0.50    0.50
 -11   0  -2    0.50    0.50
  11   0   2   -0.40    0.50
  11   0   2   -0.10    1.20
 -12   0  -2    4.50    1.30
 -12   0  -2    3.50    0.90
  12   0   2    3.90    1.50
 -13   0  -2   69.79    3.40
 -13   0  -2   68.19    3.70
  13   0   2   67.69    5.00
 -14   0  -2   -0.20    0.50
 -14   0  -2   -0.40    0.60
  14   0   2   -1.90    1.60
  14  -1  -2   -1.10    2.10
 -14   1   2    2.60    0.70
 -14   1   2    1.90    0.90
  13  -1  -2    1.00    1.70
 -13   1   2    5.10    1.00
 -13   1   2    5.70    0.80
  12  -1  -2    3.00    1.60
 -12   1   2    6.60    1.10
 -12   1   2    4.40    1.00
 -12   1   2    6.40    0.80
  11  -1  -2    7.90    1.80
 -11   1   2   10.40    1.30
 -11   1   2   11.20    1.20
  10  -1  -2  177.88    7.80
  10  -1  -2  168.18    8.30
 -10   1   2  188.48    8.10
 -10   1   2  184.98    8.20
 -10   1   2  178.38    8.70
   9  -1  -2  156.08    7.40
   9  -1  -2  137.79    6.90
   9  -1  -2  150.98    6.40
  -9   1   2  143.69    6.80
  -9   1   2  147.99    6.60
  -9   1   2  140.99    6.70
   8  -1  -2    3.70    0.60
   8  -1  -2    3.10    0.90
   8  -1  -2    3.90    1.30
  -8   1   2    3.80    1.00
  -8   1   2    3.40    0.70
  -8   1   2    3.40    0.70
  -8   1   2    1.30    0.70
  -8   1   2    3.60    0.80
   7  -1  -2   29.20    2.30
   7  -1  -2   24.70    1.50
  -7   1   2   23.90    1.90
  -7   1   2   25.20    1.70
  -7   1   2   22.60    1.50
  -7   1   2   24.30    1.40
  -7   1   2   27.10    1.70
  -7   1   2   26.10    1.60
  -7   1   2   25.50    2.00
   6  -1  -2    4.90    0.90
   6  -1  -2    5.40    0.60
   6  -1  -2    6.80    1.30
  -6   1   2    6.30    0.70
  -6   1   2    5.20    0.80
  -6   1   2    4.20    0.50
  -6   1   2    6.50    1.00
  -6   1   2    6.00    1.00
  -6   1   2    4.60    0.50
  -6   1   2    5.00    0.80
  -6   1   2    4.40    0.60
  -6   1   2    5.00    0.60
   5  -1  -2    1.10    0.70
   5  -1  -2    0.80    0.50
   5  -1  -2    1.20    0.40
  -5   1   2    0.30    0.40
  -5   1   2    1.00    0.30
  -5   1   2    1.30    0.40
  -5   1   2    1.60    0.60
  -5   1   2    1.40    0.30
  -5   1   2    0.30    0.40
  -5   1   2    0.90    0.20
  -5   1   2    1.40    0.30
  -5   1   2    0.90    0.40
   4  -1  -2    2.80    0.60
   4  -1  -2    2.10    0.80
   4  -1  -2    3.20    0.50
   4  -1  -2    1.20    0.40
   4  -1  -2    3.80    0.70
  -4   1   2    2.70    0.40
  -4   1   2    2.30    0.50
  -4   1   2    3.10    0.40
  -4   1   2    3.10    0.30
  -4   1   2    2.70    0.60
  -4   1   2    3.00    0.60
  -4   1   2    2.40    0.40
   3  -1  -2  931.11   37.40
   3  -1  -2  859.21   37.90
  -3   1   2  945.91   37.40
  -3   1   2  976.50   37.60
  -3   1   2  922.41   37.10
  -3   1   2  920.01   37.30
   2  -1  -2  229.18    9.60
   2  -1  -2  228.08    9.50
   2  -1  -2  236.58    9.80
   2  -1  -2  245.38    9.90
   2  -1  -2  247.38    9.80
   2  -1  -2  245.18    9.60
  -2   1   2  237.68    9.90
  -2   1   2  236.58    9.80
  -2   1   2  214.68    9.60
  -2   1   2  234.98    9.50
  -2   1   2  240.78    9.50
   1  -1  -2  977.20   49.99
   1  -1  -2  990.70   41.20
   1  -1  -2 1075.29   58.49
  -1   1   2 1058.59   41.20
  -1   1   2 1061.99   55.09
   0  -1  -2    0.10    0.30
   0  -1  -2    0.00    0.10
   0  -1  -2    0.20    0.20
   0  -1  -2    0.10    0.10
   0   1   2    0.10    0.10
   0   1   2    0.10    0.10
   0   1   2    0.10    0.10
   0   1   2    0.20    0.10
   0   1   2   -0.20    0.30
  -1  -1  -2  849.41   36.10
  -1  -1  -2  749.92   52.19
  -1  -1  -2 1060.19   65.69
   1   1   2 1070.39   57.39
   1   1   2  868.31   61.69
  -2  -1  -2 1348.07   55.69
  -2  -1  -2 1500.85   80.79
  -2  -1  -2 1225.18   86.29
   2   1   2 1357.66   55.69
   2   1   2 1399.56   89.49
   2   1   2 1475.15   80.39
  -3  -1  -2   70.89    3.10
  -3  -1  -2   79.49    3.20
  -3  -1  -2   74.19    3.30
  -3  -1  -2   69.19    3.20
  -3  -1  -2   73.39    3.00
  -3  -1  -2   74.39    3.10
   3   1   2   73.99    3.10
   3   1   2   71.69    3.10
   3   1   2   68.59    3.10
   3   1   2   75.39    3.30
   3   1   2   71.49    3.10
   3   1   2   72.69    3.20
  -4  -1  -2   45.20    2.10
  -4  -1  -2   43.80    2.20
  -4  -1  -2   49.10    2.10
  -4  -1  -2   46.90    2.00
  -4  -1  -2   51.49    2.10
   4   1   2   49.40    2.30
   4   1   2   46.60    2.10
   4   1   2   45.70    2.20
   4   1   2   44.70    2.20
   4   1   2   48.30    2.10
  -5  -1  -2  218.88    8.80
  -5  -1  -2  207.38    8.60
  -5  -1  -2  212.68    8.50
  -5  -1  -2  201.88    8.50
  -5  -1  -2  210.58    8.50
  -5  -1  -2  208.98    8.50
  -5  -1  -2  206.58    8.70
   5   1   2  203.08    8.70
   5   1   2  199.18    8.60
   5   1   2  189.48    8.60
   5   1   2  209.98    8.60
   5   1   2  214.58    8.70
  -6  -1  -2  213.18    8.90
  -6  -1  -2  214.78    8.90
  -6  -1  -2  219.28    9.00
  -6  -1  -2  217.48    9.20
  -6  -1  -2  230.28    9.30
  -6  -1  -2  215.48    9.10
  -6  -1  -2  217.28    8.90
   6   1   2  195.68    9.20
   6   1   2  217.68    9.20
   6   1   2  217.28    9.00
   6   1   2  227.68    9.30
  -7  -1  -2  288.37   12.00
  -7  -1  -2  295.37   12.10
  -7  -1  -2  278.37   11.70
   7   1   2  298.97   11.90
   7   1   2  268.27   12.00
   7   1   2  280.07   12.00
   7   1   2  295.87   12.10
  -8  -1  -2   28.00    1.80
  -8  -1  -2   25.50    1.60
  -8  -1  -2   21.90    1.30
   8   1   2   27.10    1.50
   8   1   2   26.00    1.90
   8   1   2   21.60    1.80
  -9  -1  -2   73.89    3.80
  -9  -1  -2   74.29    3.70
   9   1   2   69.99    4.40
   9   1   2   71.79    3.50
   9   1   2   79.79    4.00
 -10  -1  -2   28.40    2.00
 -10  -1  -2   29.10    1.90
  10   1   2   29.20    1.80
  10   1   2   31.80    2.40
 -11  -1  -2   16.60    1.40
 -11  -1  -2   16.30    1.60
  11   1   2   18.40    2.20
  11   1   2   15.20    1.30
 -12  -1  -2   35.00    2.30
 -12  -1  -2   29.00    2.30
  12   1   2   36.80    2.10
 -13  -1  -2    8.70    1.10
 -13  -1  -2    7.20    1.30
  13   1   2    6.30    1.70
  13   1   2    6.20    1.00
 -14  -1  -2    0.50    0.70
  14   1   2    0.70    1.80
  13  -2  -2    2.60    1.90
 -13   2   2    1.20    0.70
 -13   2   2    1.60    0.50
  12  -2  -2    7.20    2.10
 -12   2   2    9.70    0.90
  11  -2  -2    9.50    2.00
 -11   2   2   16.50    1.40
 -11   2   2   16.70    1.20
 -11   2   2   14.30    1.50
  10  -2  -2   15.10    2.30
  10  -2  -2   16.20    2.00
 -10   2   2   16.70    1.40
 -10   2   2   13.80    1.50
 -10   2   2   14.70    1.10
   9  -2  -2    0.40    0.70
   9  -2  -2   -1.20    0.90
  -9   2   2    0.40    0.40
  -9   2   2   -0.20    0.30
  -9   2   2   -0.10    0.30
  -9   2   2    1.00    0.70
   8  -2  -2  208.88    8.80
   8  -2  -2  201.58    9.00
  -8   2   2  175.68    9.40
  -8   2   2  190.18    8.20
  -8   2   2  197.98    8.30
  -8   2   2  157.28    7.90
  -8   2   2  174.68    8.80
  -8   2   2  195.58    8.40
   7  -2  -2   69.89    3.80
   7  -2  -2   70.89    4.10
  -7   2   2   78.59    4.10
  -7   2   2   69.59    3.40
  -7   2   2   70.59    3.60
  -7   2   2   65.79    3.80
  -7   2   2   62.29    3.60
   6  -2  -2  211.78    8.80
   6  -2  -2  197.08    9.00
   6  -2  -2  206.28    8.70
  -6   2   2  190.18    8.20
  -6   2   2  186.58    8.70
  -6   2   2  188.08    8.20
  -6   2   2  194.28    8.80
  -6   2   2  195.58    8.20
  -6   2   2  205.48    8.40
  -6   2   2  202.28    8.40
  -6   2   2  187.68    8.40
   5  -2  -2  223.28    9.30
   5  -2  -2  213.28    9.50
   5  -2  -2  214.68    9.30
  -5   2   2  217.98    8.80
  -5   2   2  216.78    9.30
  -5   2   2  211.68    9.00
  -5   2   2  207.58    8.70
  -5   2   2  206.18    8.80
  -5   2   2  203.28    8.90
  -5   2   2  215.48    8.90
  -5   2   2  206.48    9.20
   4  -2  -2  166.38    7.20
   4  -2  -2  167.18    7.30
   4  -2  -2  148.89    7.30
  -4   2   2  171.38    6.80
  -4   2   2  162.28    6.70
  -4   2   2  156.78    7.20
  -4   2   2  163.58    6.80
  -4   2   2  167.18    7.20
  -4   2   2  158.98    6.70
  -4   2   2  168.18    7.10
  -4   2   2  164.08    6.90
   3  -2  -2  719.13   29.40
   3  -2  -2  687.73   29.40
   3  -2  -2  727.03   29.00
   3  -2  -2  765.12   29.50
  -3   2   2  699.63   29.00
  -3   2   2  703.63   29.00
  -3   2   2  715.43   29.40
  -3   2   2  727.13   29.50
  -3   2   2  729.43   29.00
  -3   2   2  750.72   29.50
   2  -2  -2  721.83   28.80
   2  -2  -2  691.13   28.30
   2  -2  -2  720.33   28.70
  -2   2   2  687.73   28.30
  -2   2   2  729.33   28.70
  -2   2   2  705.73   28.70
  -2   2   2  694.83   28.30
   1  -2  -2   92.39    4.00
   1  -2  -2   82.59    3.60
   1  -2  -2   84.89    3.60
   1  -2  -2   93.99    4.10
   1  -2  -2   85.69    3.70
  -1   2   2   82.59    3.60
  -1   2   2   87.49    3.60
  -1   2   2   87.89    3.60
  -1   2   2   86.99    3.60
  -1   2   2   91.09    4.00
  -1   2   2   95.39    4.10
   0  -2  -2   99.29    4.20
   0  -2  -2  100.29    4.30
   0  -2  -2  102.49    4.30
   0  -2  -2  105.39    4.50
   0  -2  -2  110.19    4.70
   0   2   2  104.79    4.30
   0   2   2  101.19    4.20
   0   2   2  109.59    4.50
   0   2   2  101.29    4.20
   0   2   2  107.69    4.60
   1   2   2  591.34   23.60
   1   2   2  584.94   23.70
  -2  -2  -2    3.80    0.40
  -2  -2  -2    4.40    0.50
  -2  -2  -2    4.40    0.40
  -2  -2  -2    5.30    0.70
  -2  -2  -2    4.40    0.30
  -2  -2  -2    4.20    0.30
  -2  -2  -2    3.90    0.40
   2   2   2    4.10    0.40
   2   2   2    4.20    0.40
   2   2   2    4.10    0.60
   2   2   2    4.00    0.30
   2   2   2    3.90    0.50
  -3  -2  -2  116.59    5.00
  -3  -2  -2  127.59    5.30
  -3  -2  -2  120.39    5.00
  -3  -2  -2  120.09    5.00
  -3  -2  -2  118.09    5.20
  -3  -2  -2  130.49    5.30
   3   2   2  116.89    5.00
   3   2   2  120.99    5.00
   3   2   2  125.59    5.20
   3   2   2  126.89    5.30
   3   2   2  120.19    5.00
  -4  -2  -2  673.63   25.70
  -4  -2  -2  672.93   26.00
  -4  -2  -2  679.43   25.90
  -4  -2  -2  619.34   25.60
  -4  -2  -2  604.94   25.90
  -4  -2  -2  626.94   25.70
   4   2   2  591.84   25.70
   4   2   2  645.14   26.00
   4   2   2  646.04   25.70
   4   2   2  645.74   25.80
   4   2   2  634.34   25.70
  -5  -2  -2    7.90    0.80
  -5  -2  -2    8.50    0.80
  -5  -2  -2    7.80    0.50
  -5  -2  -2    9.00    0.70
  -5  -2  -2    8.90    0.80
  -5  -2  -2    7.70    0.60
  -5  -2  -2    8.10    0.60
   5   2   2    7.10    0.80
   5   2   2    7.80    0.70
   5   2   2    7.70    0.70
   5   2   2    7.90    0.70
  -6  -2  -2  233.58    9.60
  -6  -2  -2  246.68    9.80
  -6  -2  -2  223.58    9.30
  -6  -2  -2  219.18    9.20
  -6  -2  -2  220.78    9.50
  -6  -2  -2  229.08    9.30
  -6  -2  -2  222.48    9.60
   6   2   2  219.08    9.70
   6   2   2  234.68    9.40
   6   2   2  227.68    9.50
   6   2   2  236.48    9.50
   6   2   2  222.18    9.50
  -7  -2  -2  183.88    8.10
  -7  -2  -2  192.18    8.20
  -7  -2  -2  182.58    8.00
  -7  -2  -2  180.98    7.60
   7   2   2  190.88    7.90
   7   2   2  196.48    8.10
   7   2   2  183.38    7.90
   7   2   2  183.48    7.90
  -8  -2  -2   78.29    3.70
  -8  -2  -2   74.99    3.30
  -8  -2  -2   79.49    3.90
  -8  -2  -2   73.29    3.70
  -8  -2  -2   74.09    3.70
   8   2   2   73.09    3.60
   8   2   2   84.09    3.80
   8   2   2   74.19    3.50
  -9  -2  -2   22.30    1.70
  -9  -2  -2   20.60    1.60
  -9  -2  -2   24.50    1.70
   9   2   2   25.90    2.00
   9   2   2   26.40    1.50
 -10  -2  -2   16.40    1.40
 -10  -2  -2   15.60    1.40
  10   2   2   11.70    1.70
  10   2   2   14.60    1.20
 -11  -2  -2   11.90    1.30
 -11  -2  -2   10.70    1.20
  11   2   2    7.30    1.60
  11   2   2    6.80    1.00
 -12  -2  -2    4.60    0.90
 -12  -2  -2    4.40    0.90
  12   2   2    7.50    1.60
  12   2   2    5.80    0.90
 -13  -2  -2   -0.30    0.60
 -13  -2  -2    0.60    0.60
  13   2   2    0.40    1.40
  13   2   2    0.50    0.60
 -14  -2  -2    1.20    0.80
 -14  -2  -2    2.20    0.80
  14   2   2    0.10    0.70
  14   2   2   -0.10    1.70
  13  -3  -2    0.60    1.50
 -13   3   2   -0.10    0.60
 -13   3   2   -0.30    0.40
  12  -3  -2    8.70    2.00
 -12   3   2   10.50    1.00
 -12   3   2   10.70    1.30
  11  -3  -2    0.90    1.30
 -11   3   2    0.10    0.50
 -11   3   2    1.00    0.40
  10  -3  -2    4.80    1.30
  10  -3  -2    9.30    1.80
 -10   3   2    3.90    0.80
 -10   3   2    5.10    1.00
 -10   3   2    5.70    0.70
   9  -3  -2   18.20    2.30
   9  -3  -2   14.00    1.90
  -9   3   2   16.10    1.30
  -9   3   2   16.30    1.10
  -9   3   2   17.60    1.40
  -9   3   2   16.30    1.60
   8  -3  -2  343.67   15.50
   8  -3  -2  346.77   15.60
  -8   3   2  356.36   15.10
  -8   3   2  365.26   14.60
  -8   3   2  356.86   14.90
  -8   3   2  364.76   15.00
   7  -3  -2  164.28    7.50
   7  -3  -2  164.98    7.80
   7  -3  -2  172.18    7.70
  -7   3   2  152.58    6.90
  -7   3   2  154.98    7.60
  -7   3   2  158.88    7.10
  -7   3   2  171.58    7.20
  -7   3   2  169.68    6.90
   6  -3  -2    0.40    0.60
   6  -3  -2    0.60    0.90
   6  -3  -2    0.40    0.70
  -6   3   2    0.80    0.30
  -6   3   2    0.70    0.30
  -6   3   2    0.20    0.60
  -6   3   2    0.60    0.50
  -6   3   2    0.40    0.20
  -6   3   2    0.40    0.30
  -6   3   2    0.30    0.30
   5  -3  -2   36.00    2.50
   5  -3  -2   35.50    2.40
   5  -3  -2   40.20    2.40
  -5   3   2   34.40    1.80
  -5   3   2   33.30    2.10
  -5   3   2   35.20    2.30
  -5   3   2   36.30    1.90
  -5   3   2   35.20    1.70
  -5   3   2   35.00    1.70
  -5   3   2   37.30    1.80
  -5   3   2   38.00    2.30
  -5   3   2   35.50    1.80
   4  -3  -2  208.48    9.20
   4  -3  -2  206.28    8.50
   4  -3  -2  192.58    9.20
   4  -3  -2  227.48    9.20
  -4   3   2  197.18    9.10
  -4   3   2  202.48    9.00
  -4   3   2  218.58    9.20
  -4   3   2  207.28    8.50
  -4   3   2  213.48    8.70
  -4   3   2  207.28    8.60
  -4   3   2  217.18    8.60
  -4   3   2  206.98    8.60
   3  -3  -2  135.19    5.80
   3  -3  -2  125.39    5.80
   3  -3  -2  121.89    5.10
  -3   3   2  126.89    5.70
  -3   3   2  117.79    5.60
  -3   3   2  125.19    5.20
  -3   3   2  117.29    5.10
  -3   3   2  126.09    5.20
  -3   3   2  129.19    5.10
  -3   3   2  120.99    5.60
  -3   3   2  119.09    5.10
   2  -3  -2 1309.27   52.89
  -2   3   2 1318.37   52.89
  -2   3   2 1305.67   52.89
   1  -3  -2  903.11   36.10
   1  -3  -2  892.01   35.70
  -1   3   2  901.01   36.10
  -1   3   2  867.41   35.70
   0  -3  -2  364.16   15.60
   0  -3  -2  389.76   15.30
   0  -3  -2  350.56   15.20
   0  -3  -2  406.76   15.80
   0  -3  -2  390.86   15.30
   0   3   2  368.06   15.60
   0   3   2  395.16   15.10
   0   3   2  352.76   15.20
   0   3   2  375.26   15.20
   0   3   2  399.56   15.70
  -1  -3  -2 1317.57   51.99
  -1  -3  -2 1298.67   51.79
  -1  -3  -2 1445.36   93.29
   1   3   2 1085.29   87.09
  -2  -3  -2  234.18    9.50
  -2  -3  -2  211.18    9.00
  -2  -3  -2  223.38    9.10
  -2  -3  -2  229.68    9.30
   2   3   2  222.58    9.10
   2   3   2  226.18    9.40
   2   3   2  221.98    9.20
   2   3   2  225.48    9.10
   2   3   2  228.58    9.30
   2   3   2  215.18    9.00
  -3  -3  -2   23.80    1.10
  -3  -3  -2   25.80    1.60
  -3  -3  -2   22.40    1.40
  -3  -3  -2   24.50    1.20
  -3  -3  -2   24.20    1.10
  -3  -3  -2   21.90    1.20
   3   3   2   22.30    1.10
   3   3   2   23.30    1.30
   3   3   2   23.40    1.00
   3   3   2   24.00    1.20
   3   3   2   22.10    1.10
   3   3   2   24.70    1.40
   4   3   2 1468.65   58.69
  -5  -3  -2   44.10    2.30
  -5  -3  -2   35.80    2.40
  -5  -3  -2   42.20    1.90
  -5  -3  -2   42.00    1.90
  -5  -3  -2   43.50    2.10
  -5  -3  -2   44.50    2.40
   5   3   2   45.30    2.00
   5   3   2   42.00    2.00
   5   3   2   41.30    2.20
  -6  -3  -2   69.69    3.00
  -6  -3  -2   74.39    3.40
  -6  -3  -2   63.99    3.10
  -6  -3  -2   70.89    3.30
  -6  -3  -2   67.89    3.10
  -6  -3  -2   69.69    3.40
   6   3   2   69.19    3.10
   6   3   2   63.29    3.20
   6   3   2   63.29    3.30
   6   3   2   68.89    3.10
  -7  -3  -2   25.90    1.80
  -7  -3  -2   25.90    1.90
  -7  -3  -2   28.40    1.70
   7   3   2   27.40    1.70
   7   3   2   26.50    1.60
   7   3   2   26.40    1.50
  -8  -3  -2   81.29    4.00
  -8  -3  -2   76.29    4.00
  -8  -3  -2   82.39    3.90
   8   3   2   84.89    3.90
   8   3   2   77.79    3.70
   8   3   2   77.29    3.90
  -9  -3  -2   64.29    3.30
  -9  -3  -2   68.89    3.50
  -9  -3  -2   55.19    3.40
   9   3   2   63.79    3.00
   9   3   2   64.39    3.40
 -10  -3  -2    1.40    0.70
 -10  -3  -2    1.30    0.60
  10   3   2    2.30    1.00
  10   3   2    2.00    0.60
 -11  -3  -2    6.40    1.10
 -11  -3  -2    4.80    0.90
  11   3   2    5.70    0.90
  11   3   2    7.50    1.40
 -12  -3  -2    7.70    1.20
  12   3   2    7.40    1.60
  12   3   2   11.00    1.10
 -13  -3  -2   10.50    1.30
 -13  -3  -2    8.00    1.30
  13   3   2   11.60    2.10
  13   3   2    9.70    1.20
 -14  -3  -2    5.40    1.20
 -14  -3  -2    3.40    0.90
  14   3   2    3.70    0.80
  14   3   2    1.70    2.00
  13  -4  -2    3.90    1.80
 -13   4   2    3.40    0.90
 -13   4   2    4.00    0.70
  12  -4  -2    3.10    1.70
 -12   4   2    7.50    1.20
 -12   4   2    6.90    0.90
  11  -4  -2   -0.90    1.30
 -11   4   2    1.60    0.50
 -11   4   2    2.00    0.70
  10  -4  -2   17.20    2.50
  10  -4  -2   20.10    2.30
 -10   4   2   20.00    1.60
 -10   4   2   19.80    1.30
   9  -4  -2   27.80    2.50
   9  -4  -2   19.70    2.60
  -9   4   2   22.70    1.70
  -9   4   2   22.80    2.00
  -9   4   2   29.10    1.50
  -9   4   2   28.90    1.80
   8  -4  -2   39.10    2.90
   8  -4  -2   40.90    3.10
   8  -4  -2   34.80    2.60
  -8   4   2   40.80    2.20
  -8   4   2   38.60    2.30
  -8   4   2   38.80    2.00
   7  -4  -2   65.79    3.70
   7  -4  -2   60.09    3.50
   7  -4  -2   61.19    3.90
  -7   4   2   53.09    2.70
  -7   4   2   61.69    3.00
  -7   4   2   59.39    2.90
  -7   4   2   54.69    3.40
  -7   4   2   61.49    2.80
   6  -4  -2  350.86   14.90
   6  -4  -2  349.77   15.90
   6  -4  -2  338.27   14.90
  -6   4   2  352.16   14.00
  -6   4   2  314.57   13.90
  -6   4   2  347.17   14.20
  -6   4   2  359.46   14.10
  -6   4   2  335.57   14.10
  -6   4   2  333.77   14.70
   5  -4  -2  273.17   11.50
   5  -4  -2  259.17   11.50
   5  -4  -2  263.57   11.70
  -5   4   2  258.17   11.20
  -5   4   2  242.78   11.30
  -5   4   2  253.27   10.80
  -5   4   2  267.27   10.70
  -5   4   2  258.87   10.80
  -5   4   2  268.27   11.40
  -5   4   2  261.97   10.70
  -5   4   2  255.57   10.60
  -5   4   2  266.07   10.70
   4  -4  -2   72.39    3.70
   4  -4  -2   67.69    2.90
   4  -4  -2   66.59    3.70
  -4   4   2   69.69    3.00
  -4   4   2   66.59    3.10
  -4   4   2   67.19    3.00
  -4   4   2   63.49    2.90
  -4   4   2   72.29    3.60
  -4   4   2   69.19    3.00
  -4   4   2   64.19    3.50
  -4   4   2   63.99    3.70
   3  -4  -2  368.86   15.40
   3  -4  -2  376.66   15.40
   3  -4  -2  371.06   15.30
   3  -4  -2  377.46   16.10
   3  -4  -2  406.16   16.20
  -3   4   2  363.96   15.50
  -3   4   2  372.06   15.40
  -3   4   2  371.86   16.00
  -3   4   2  417.86   16.10
  -3   4   2  390.86   15.40
  -3   4   2  378.06   16.00
   2  -4  -2  978.30   38.20
   2  -4  -2  934.21   38.10
   2  -4  -2  932.51   37.40
   2  -4  -2  910.61   37.50
  -2   4   2  975.80   38.10
  -2   4   2  974.80   37.50
  -2   4   2  914.71   37.50
  -2   4   2  925.41   38.10
  -2   4   2  903.91   37.50
  -2   4   2  912.41   37.40
   1  -4  -2  460.85   18.20
   1  -4  -2  439.96   17.50
   1  -4  -2  417.26   17.50
   1  -4  -2  422.66   17.50
   1  -4  -2  428.76   18.00
   1  -4  -2  437.46   17.40
  -1   4   2  424.96   17.90
  -1   4   2  413.36   17.40
  -1   4   2  452.65   17.50
  -1   4   2  414.16   17.50
  -1   4   2  466.85   18.10
   0  -4  -2   53.59    2.70
   0  -4  -2   54.59    2.90
   0  -4  -2   48.40    2.30
   0  -4  -2   52.29    2.30
   0  -4  -2   50.49    2.20
   0  -4  -2   47.50    2.10
   0   4   2   53.89    2.70
   0   4   2   49.00    2.20
   0   4   2   52.69    2.30
   0   4   2   49.30    2.20
   0   4   2   49.00    2.60
   0   4   2   49.80    2.10
  -1  -4  -2   10.90    0.70
  -1  -4  -2   10.90    1.10
  -1  -4  -2    9.90    0.50
  -1  -4  -2   10.50    1.00
  -1  -4  -2    9.70    0.60
  -1  -4  -2    9.80    0.60
   1   4   2   10.30    1.00
   1   4   2    9.80    0.60
   1   4   2   10.30    0.60
   1   4   2   11.80    1.00
   1   4   2   10.70    0.70
   1   4   2   10.80    0.60
  -2  -4  -2  102.59    4.20
  -2  -4  -2  101.29    4.20
  -2  -4  -2  100.99    4.40
  -2  -4  -2  101.19    4.80
  -2  -4  -2  101.09    4.20
  -2  -4  -2  102.09    4.40
   2   4   2   99.39    4.50
   2   4   2   86.09    4.30
   2   4   2  103.39    4.20
   2   4   2  107.59    4.70
   2   4   2  103.69    4.20
   2   4   2  102.99    4.40
  -3  -4  -2  513.75   21.90
  -3  -4  -2  531.25   21.40
  -3  -4  -2  541.15   21.40
  -3  -4  -2  525.25   21.40
  -3  -4  -2  512.45   21.70
   3   4   2  542.65   21.50
   3   4   2  524.05   21.30
   3   4   2  542.35   21.80
   3   4   2  537.95   21.50
   3   4   2  546.75   21.40
  -4  -4  -2  243.38   10.40
  -4  -4  -2  256.17   10.30
  -4  -4  -2  269.57   10.90
  -4  -4  -2  254.47   10.30
  -4  -4  -2  258.27   10.70
   4   4   2  258.37   10.30
   4   4   2  243.58   10.30
   4   4   2  234.78   10.60
   4   4   2  263.57   10.80
  -5  -4  -2    6.20    0.50
  -5  -4  -2    5.30    0.50
  -5  -4  -2    4.90    0.70
  -5  -4  -2    6.40    1.00
  -5  -4  -2    6.10    0.60
  -5  -4  -2    5.50    0.80
   5   4   2    6.40    0.60
   5   4   2    5.10    0.70
   5   4   2    5.80    0.80
   5   4   2    6.80    0.60
  -6  -4  -2  169.38    7.20
  -6  -4  -2  158.28    6.80
  -6  -4  -2  159.58    7.80
  -6  -4  -2  170.78    7.40
   6   4   2  168.28    6.90
   6   4   2  157.58    7.30
   6   4   2  170.28    7.00
  -7  -4  -2   35.10    2.10
  -7  -4  -2   35.70    2.00
  -7  -4  -2   29.70    2.20
   7   4   2   34.30    1.80
   7   4   2   35.70    1.90
   7   4   2   29.80    2.00
  -8  -4  -2   40.50    2.50
  -8  -4  -2   43.30    2.40
  -8  -4  -2   40.00    2.70
   8   4   2   42.30    2.20
   8   4   2   43.90    2.40
  -9  -4  -2  141.69    6.70
  -9  -4  -2  142.89    7.00
  -9  -4  -2  143.59    6.60
   9   4   2  149.19    6.30
 -10  -4  -2   15.10    1.50
 -10  -4  -2   18.90    1.60
  10   4   2   18.70    1.80
  10   4   2   16.70    1.30
 -11  -4  -2   12.30    1.90
 -11  -4  -2    6.60    1.10
  11   4   2    7.50    1.50
  11   4   2    5.90    0.90
 -12  -4  -2   11.30    1.40
 -12  -4  -2   13.20    1.70
  12   4   2    8.00    1.70
  12   4   2   13.30    1.20
 -13  -4  -2    3.80    0.90
 -13  -4  -2    4.80    1.00
  13   4   2    3.00    0.80
 -13   5   2   12.30    1.10
 -13   5   2    9.80    1.50
  12  -5  -2    5.00    1.50
 -12   5   2    7.10    1.80
 -12   5   2    6.10    0.80
  11  -5  -2   -1.00    1.30
  11  -5  -2   -0.60    1.00
 -11   5   2    0.70    0.50
 -11   5   2   -0.10    0.40
  10  -5  -2    7.90    1.90
  10  -5  -2    7.40    1.60
 -10   5   2    9.50    0.90
 -10   5   2   10.50    1.10
   9  -5  -2   15.60    2.30
   9  -5  -2   15.00    2.10
  -9   5   2   15.40    1.10
  -9   5   2   13.10    1.30
   8  -5  -2  106.89    6.00
   8  -5  -2  120.79    5.90
   8  -5  -2  118.49    6.00
  -8   5   2  109.69    5.10
  -8   5   2  111.49    4.90
  -8   5   2  104.29    5.00
   7  -5  -2    0.70    1.10
   7  -5  -2   -0.10    0.70
   7  -5  -2    1.00    0.90
  -7   5   2    0.10    0.60
  -7   5   2    0.20    0.40
  -7   5   2   -0.20    0.30
  -7   5   2   -0.40    0.30
   6  -5  -2  276.27   11.80
   6  -5  -2  262.17   11.80
   6  -5  -2  276.57   11.90
  -6   5   2  258.07   10.90
  -6   5   2  267.47   10.80
  -6   5   2  267.97   10.80
  -6   5   2  251.67   10.90
  -6   5   2  257.47   11.60
  -6   5   2  241.58   10.70
   5  -5  -2  541.65   23.70
   5  -5  -2  614.34   23.90
  -5   5   2  552.84   23.60
  -5   5   2  545.15   22.70
  -5   5   2  592.64   22.80
  -5   5   2  563.84   22.80
  -5   5   2  561.64   22.90
  -5   5   2  548.45   22.90
   4  -5  -2   34.20    2.40
   4  -5  -2   33.50    2.40
   4  -5  -2   31.30    1.60
  -4   5   2   34.80    2.30
  -4   5   2   32.50    2.20
  -4   5   2   33.90    1.80
  -4   5   2   34.30    1.70
  -4   5   2   29.50    2.20
  -4   5   2   33.60    1.60
  -4   5   2   32.30    1.50
   3  -5  -2   57.99    3.30
   3  -5  -2   54.29    2.30
   3  -5  -2   61.89    3.30
   3  -5  -2   54.19    2.40
   3  -5  -2   53.59    2.50
  -3   5   2   51.99    3.00
  -3   5   2   52.39    3.00
  -3   5   2   52.89    2.50
  -3   5   2   52.89    2.30
  -3   5   2   56.09    3.10
  -3   5   2   54.79    2.40
  -3   5   2   54.69    2.40
   2  -5  -2   25.00    1.30
   2  -5  -2   24.20    2.00
   2  -5  -2   27.40    1.20
  -2   5   2   27.90    1.30
  -2   5   2   26.70    1.90
  -2   5   2   24.00    1.80
  -2   5   2   26.40    1.80
  -2   5   2   25.70    1.20
  -2   5   2   25.60    1.30
  -2   5   2   28.40    1.30
   1  -5  -2  165.68    6.70
   1  -5  -2  164.58    6.70
   1  -5  -2  160.38    6.60
   1  -5  -2  168.48    7.50
   1  -5  -2  165.78    7.40
  -1   5   2  164.88    7.30
  -1   5   2  152.18    6.70
  -1   5   2  155.38    7.20
  -1   5   2  156.28    6.50
  -1   5   2  164.58    6.70
   0  -5  -2  428.06   17.10
   0  -5  -2  395.36   16.90
   0  -5  -2  402.76   16.20
   0  -5  -2  402.66   16.30
   0  -5  -2  385.76   16.30
   0  -5  -2  423.26   16.40
   0   5   2  410.96   16.40
   0   5   2  415.66   16.90
   0   5   2  402.16   16.80
   0   5   2  379.56   16.30
   0   5   2  398.76   16.20
  -1  -5  -2  660.93   27.50
  -1  -5  -2  693.93   28.00
  -1  -5  -2  701.53   27.60
  -1  -5  -2  712.93   28.30
   1   5   2  699.33   28.10
   1   5   2  668.63   27.50
   1   5   2  690.03   27.50
   1   5   2  685.03   27.70
   1   5   2  669.83   27.90
   1   5   2  679.93   27.50
  -2  -5  -2   98.29    4.20
  -2  -5  -2  101.29    4.60
  -2  -5  -2  102.29    4.50
  -2  -5  -2   99.69    4.20
  -2  -5  -2  100.79    4.20
  -2  -5  -2  107.29    5.00
   2   5   2  104.09    4.20
   2   5   2  105.89    4.30
   2   5   2   99.89    4.50
   2   5   2  100.19    5.30
   2   5   2   97.19    4.20
   2   5   2   98.99    4.50
  -3  -5  -2  272.27   10.70
  -3  -5  -2  226.78   11.20
  -3  -5  -2  266.77   10.60
  -3  -5  -2  253.17   10.60
  -3  -5  -2  282.77   11.40
   3   5   2  269.57   10.70
   3   5   2  270.07   10.60
   3   5   2  266.67   11.20
   3   5   2  270.47   10.70
   3   5   2  248.58   10.80
   3   5   2  250.87   11.00
  -4  -5  -2    1.60    0.40
  -4  -5  -2    1.70    0.30
  -4  -5  -2    1.60    0.30
  -4  -5  -2    1.30    0.30
  -4  -5  -2    1.70    0.70
   4   5   2    2.00    0.30
   4   5   2    1.70    0.30
   4   5   2    1.20    0.30
   4   5   2    2.50    0.40
   4   5   2    1.60    0.40
   4   5   2    1.40    0.30
   4   5   2    2.20    0.60
  -5  -5  -2    0.50    0.30
  -5  -5  -2   -0.30    0.60
  -5  -5  -2    0.10    0.20
  -5  -5  -2    0.50    0.40
   5   5   2   -0.10    0.30
   5   5   2    0.10    0.30
   5   5   2    0.10    0.40
  -6  -5  -2  520.75   21.20
  -6  -5  -2  522.25   20.70
  -6  -5  -2  486.75   20.30
   6   5   2  505.05   20.40
   6   5   2  517.65   20.50
   6   5   2  472.55   20.90
  -7  -5  -2   -0.30    0.60
  -7  -5  -2   -0.60    0.30
  -7  -5  -2    0.00    0.30
   7   5   2    0.20    0.30
   7   5   2    0.00    0.40
  -8  -5  -2    2.60    0.70
  -8  -5  -2    3.90    0.70
  -8  -5  -2    3.30    1.00
   8   5   2    5.10    0.70
   8   5   2    3.90    0.80
  -9  -5  -2   79.99    4.20
  -9  -5  -2   81.19    4.00
  -9  -5  -2   75.99    4.50
   9   5   2   82.19    3.70
   9   5   2   79.59    4.00
 -10  -5  -2  140.89    6.20
 -10  -5  -2  124.19    6.20
  10   5   2  129.99    6.20
  10   5   2  126.99    5.80
 -11  -5  -2    0.20    0.50
 -11  -5  -2    0.30    0.50
  11   5   2   -0.30    0.40
 -12  -5  -2    6.30    1.10
 -12  -5  -2    5.50    1.00
  12   5   2    1.20    1.40
  12   5   2    3.80    0.70
 -13  -5  -2    4.00    0.90
 -13  -5  -2    3.50    0.90
  13   5   2    2.20    0.70
 -12   6   2    0.10    0.50
 -12   6   2    0.50    0.80
  11  -6  -2   13.70    2.30
 -11   6   2   13.20    1.40
 -11   6   2   10.70    1.00
  10  -6  -2   17.90    2.40
 -10   6   2   17.20    1.50
 -10   6   2   17.20    1.20
   9  -6  -2  104.19    6.10
   9  -6  -2  118.79    6.30
  -9   6   2  119.39    5.10
  -9   6   2  116.29    5.40
   8  -6  -2   40.90    3.10
   8  -6  -2   36.40    2.90
  -8   6   2   39.90    2.30
  -8   6   2   41.80    2.10
   7  -6  -2   33.00    2.70
   7  -6  -2   32.40    2.80
  -7   6   2   36.70    1.80
  -7   6   2   37.20    2.00
   6  -6  -2   54.59    3.40
   6  -6  -2   45.70    3.30
  -6   6   2   51.89    2.40
  -6   6   2   52.69    2.50
  -6   6   2   45.40    2.40
  -6   6   2   52.69    2.40
  -6   6   2   41.50    3.00
   5  -6  -2  136.39    6.50
   5  -6  -2  121.99    6.40
  -5   6   2  111.29    6.00
  -5   6   2  126.09    5.50
  -5   6   2  130.09    5.40
  -5   6   2  129.19    5.50
  -5   6   2  130.89    5.50
   4  -6  -2   77.49    3.50
   4  -6  -2   86.69    4.50
   4  -6  -2   79.49    4.40
  -4   6   2   73.09    4.10
  -4   6   2   78.39    3.50
  -4   6   2   76.89    3.50
  -4   6   2   79.89    3.50
   3  -6  -2  106.49    4.60
   3  -6  -2  108.89    5.50
   3  -6  -2  107.49    4.60
   3  -6  -2  117.89    5.60
   3  -6  -2  107.59    4.40
  -3   6   2  105.79    4.50
  -3   6   2  104.59    4.60
  -3   6   2  110.39    4.60
  -3   6   2  108.29    6.00
  -3   6   2  104.39    5.20
  -3   6   2  107.99    4.60
   2  -6  -2  134.59    5.40
   2  -6  -2  126.59    5.50
   2  -6  -2  140.69    6.40
   2  -6  -2  130.79    5.50
   2  -6  -2  134.59    6.40
  -2   6   2  122.99    5.40
  -2   6   2  133.79    5.50
  -2   6   2  131.99    6.20
  -2   6   2  128.59    5.50
  -2   6   2  132.19    6.10
  -2   6   2  126.89    5.50
   1  -6  -2  204.18    8.30
   1  -6  -2  214.58    8.40
   1  -6  -2  201.98    8.40
   1  -6  -2  208.68    9.10
   1  -6  -2  197.98    9.30
  -1   6   2  208.88    8.60
  -1   6   2  205.98    8.40
  -1   6   2  199.48    8.90
  -1   6   2  204.48    9.00
  -1   6   2  196.18    8.20
  -1   6   2  197.28    9.00
  -1   6   2  194.08    8.50
   0  -6  -2  427.86   16.10
   0  -6  -2  405.46   16.70
   0  -6  -2  385.76   16.00
   0  -6  -2  393.66   15.90
   0  -6  -2  383.86   16.00
   0   6   2  389.36   16.10
   0   6   2  412.96   16.00
   0   6   2  399.76   15.90
   0   6   2  386.96   16.50
   0   6   2  384.06   16.60
   0   6   2  376.86   16.00
  -1  -6  -2  156.48    6.70
  -1  -6  -2  166.98    7.60
  -1  -6  -2  170.88    7.00
  -1  -6  -2  169.08    7.30
  -1  -6  -2  157.38    6.70
  -1  -6  -2  160.28    6.70
   1   6   2  169.18    6.70
   1   6   2  160.58    6.90
   1   6   2  153.88    7.10
   1   6   2  159.38    7.30
   1   6   2  161.38    6.70
   1   6   2  161.88    6.70
  -2  -6  -2   12.90    0.80
  -2  -6  -2   13.70    1.00
  -2  -6  -2   14.20    1.30
  -2  -6  -2   14.00    1.50
  -2  -6  -2   13.40    0.80
   2   6   2   13.50    0.80
   2   6   2   13.30    0.80
   2   6   2   13.50    0.80
   2   6   2   13.00    1.00
   2   6   2   12.30    1.20
   2   6   2   12.00    1.10
  -3  -6  -2    7.40    0.50
  -3  -6  -2    6.80    0.60
  -3  -6  -2    8.80    1.00
  -3  -6  -2    8.20    0.60
  -3  -6  -2    7.50    0.80
  -3  -6  -2    8.90    1.30
   3   6   2    5.40    0.90
   3   6   2    7.60    0.90
   3   6   2    8.10    0.70
   3   6   2    7.00    0.60
   3   6   2    6.80    0.80
   3   6   2    8.80    0.60
  -4  -6  -2   74.39    4.00
  -4  -6  -2   74.69    3.50
  -4  -6  -2   69.29    3.10
  -4  -6  -2   71.69    3.10
   4   6   2   67.99    3.50
   4   6   2   65.09    3.10
   4   6   2   71.79    3.00
   4   6   2   71.19    3.10
   4   6   2   71.29    3.70
   4   6   2   72.59    3.10
   4   6   2   71.69    3.20
  -5  -6  -2   66.09    3.00
  -5  -6  -2   64.89    3.40
  -5  -6  -2   65.29    2.90
  -5  -6  -2   67.09    3.80
   5   6   2   67.89    2.90
   5   6   2   67.19    3.00
   5   6   2   67.59    3.10
   5   6   2   61.59    3.50
  -6  -6  -2  106.49    5.40
  -6  -6  -2   98.39    4.90
   6   6   2  104.79    4.50
   6   6   2  104.29    4.50
  -7  -6  -2   17.50    1.40
  -7  -6  -2   14.60    1.40
  -7  -6  -2   17.70    1.90
   7   6   2   18.60    1.20
   7   6   2   17.20    1.20
  -8  -6  -2   58.39    3.00
  -8  -6  -2   55.39    3.60
  -8  -6  -2   55.29    3.20
   8   6   2   54.09    2.70
   8   6   2   56.69    2.80
  -9  -6  -2   20.10    1.60
  -9  -6  -2   19.50    1.70
  -9  -6  -2   16.40    2.40
   9   6   2   18.20    1.60
   9   6   2   20.20    1.30
 -10  -6  -2    5.10    0.90
 -10  -6  -2    5.60    1.00
  10   6   2    5.80    0.80
  10   6   2    4.80    1.10
 -11  -6  -2    3.50    0.90
 -11  -6  -2    2.80    0.80
  11   6   2    1.80    0.60
 -12  -6  -2    3.60    0.90
 -12  -6  -2    3.30    0.80
  12   6   2    3.30    0.70
 -13  -6  -2    1.40    0.70
 -13  -6  -2    2.80    0.80
  13   6   2    1.20    0.70
 -12   7   2    6.10    0.90
 -12   7   2    9.50    1.10
  11  -7  -2    4.40    1.50
 -11   7   2    9.30    0.90
 -11   7   2    8.70    1.00
 -10   7   2    9.90    1.30
 -10   7   2   11.40    1.00
   9  -7  -2    0.60    0.90
  -9   7   2    0.20    0.30
  -9   7   2   -0.20    0.50
  -9   7   2    0.20    0.40
   8  -7  -2   12.00    2.30
   8  -7  -2   11.80    2.00
  -8   7   2   13.50    1.00
  -8   7   2   11.90    1.00
  -8   7   2   12.50    1.20
   7  -7  -2   13.80    2.00
   7  -7  -2   18.00    2.10
  -7   7   2   18.30    1.30
  -7   7   2   18.80    1.20
  -7   7   2   18.20    1.10
   6  -7  -2  153.18    7.80
   6  -7  -2  154.18    7.80
  -6   7   2  159.88    6.60
  -6   7   2  156.78    6.70
  -6   7   2  156.18    6.80
   5  -7  -2  104.49    5.00
   5  -7  -2  118.19    6.00
   5  -7  -2  112.59    6.00
  -5   7   2  113.69    5.00
  -5   7   2  118.69    4.90
  -5   7   2  113.99    5.00
   4  -7  -2  225.48   10.00
   4  -7  -2  209.58    8.90
   4  -7  -2  206.38    9.80
  -4   7   2  214.68    8.80
  -4   7   2  214.48    8.80
  -4   7   2  202.08    8.80
   3  -7  -2  385.76   16.20
   3  -7  -2  406.66   17.20
   3  -7  -2  408.76   17.40
  -3   7   2  393.96   16.10
  -3   7   2  413.86   16.20
  -3   7   2  381.46   16.20
   2  -7  -2   15.60    1.80
   2  -7  -2   13.50    0.70
   2  -7  -2   12.90    0.80
   2  -7  -2   11.60    1.60
  -2   7   2   11.60    0.80
  -2   7   2   13.60    0.80
  -2   7   2   12.20    0.70
  -2   7   2   12.40    0.90
   1  -7  -2  139.09    6.90
   1  -7  -2  140.29    5.80
   1  -7  -2  140.49    5.80
   1  -7  -2  147.49    6.70
  -1   7   2  136.39    5.90
  -1   7   2  134.39    5.70
  -1   7   2  142.99    5.80
  -1   7   2  139.29    5.80
  -1   7   2  135.19    6.40
  -1   7   2  128.99    6.50
   0  -7  -2   49.20    3.20
   0  -7  -2   47.90    2.20
   0  -7  -2   47.90    2.30
   0  -7  -2   53.99    3.10
   0   7   2   49.40    2.40
   0   7   2   50.59    2.30
   0   7   2   49.40    2.20
   0   7   2   45.20    2.80
   0   7   2   53.69    2.30
  -1  -7  -2  273.77   11.60
  -1  -7  -2  257.07   10.90
  -1  -7  -2  292.27   11.10
  -1  -7  -2  258.27   10.80
   1   7   2  272.07   10.80
   1   7   2  243.08   11.20
   1   7   2  269.47   10.80
   1   7   2  266.27   10.80
   1   7   2  248.88   11.00
  -2  -7  -2  344.17   14.20
  -2  -7  -2  359.06   15.20
  -2  -7  -2  359.26   14.90
  -2  -7  -2  333.37   14.20
  -2  -7  -2  373.46   14.60
   2   7   2  356.86   14.20
   2   7   2  355.66   14.20
   2   7   2  323.77   14.50
   2   7   2  329.37   14.50
   2   7   2  354.76   14.20
  -3  -7  -2  224.58    9.50
  -3  -7  -2  244.48    9.90
  -3  -7  -2  236.98   10.00
  -3  -7  -2  246.48   10.60
  -3  -7  -2  219.58    9.50
   3   7   2  214.48    9.80
   3   7   2  242.78    9.50
   3   7   2  239.88    9.50
   3   7   2  208.18    9.70
   3   7   2  236.88    9.60
  -4  -7  -2  112.89    5.00
  -4  -7  -2  111.19    5.00
  -4  -7  -2  122.49    6.00
  -4  -7  -2  118.69    5.50
   4   7   2  117.19    5.20
   4   7   2  121.69    5.00
   4   7   2  123.89    5.00
  -5  -7  -2    4.10    1.10
  -5  -7  -2    2.70    0.60
   5   7   2    3.60    0.60
   5   7   2    4.10    0.70
   5   7   2    4.60    0.60
  -6  -7  -2   54.99    3.10
  -6  -7  -2   58.49    3.60
   6   7   2   55.89    2.60
   6   7   2   55.69    2.60
  -7  -7  -2    0.50    0.50
  -7  -7  -2    1.20    0.50
  -7  -7  -2    0.20    0.80
   7   7   2    1.10    0.50
   7   7   2    0.60    0.40
  -8  -7  -2  215.38   10.30
  -8  -7  -2  206.78    9.70
  -8  -7  -2  224.98    9.50
   8   7   2  218.08    9.30
   8   7   2  221.48    9.20
  -9  -7  -2    2.80    0.70
  -9  -7  -2    1.60    0.60
   9   7   2    1.50    0.50
   9   7   2    2.50    0.70
 -10  -7  -2    2.50    0.80
 -10  -7  -2    3.40    0.80
  10   7   2    2.90    0.60
 -11  -7  -2    5.20    1.10
 -11  -7  -2    5.00    1.00
  11   7   2    5.50    0.80
 -12  -7  -2   18.80    1.70
  12   7   2   17.50    1.40
  11  -8  -2    8.10    1.70
 -11   8   2    6.40    0.80
 -11   8   2    6.40    1.20
  10  -8  -2    8.60    2.10
 -10   8   2    8.80    0.90
 -10   8   2    9.40    1.00
   9  -8  -2    7.20    1.60
  -9   8   2    9.20    0.90
  -9   8   2    7.90    0.80
   8  -8  -2   24.80    2.60
   8  -8  -2   27.80    3.10
  -8   8   2   28.90    1.60
  -8   8   2   25.90    1.50
  -8   8   2   26.70    1.80
   7  -8  -2  184.68    9.60
   7  -8  -2  187.48    9.40
  -7   8   2  206.18    8.30
  -7   8   2  193.78    8.40
  -7   8   2  203.08    8.30
   6  -8  -2   11.00    1.90
   6  -8  -2    8.50    1.70
  -6   8   2   11.70    1.00
  -6   8   2   13.70    0.90
  -6   8   2   13.20    1.00
   5  -8  -2   15.90    2.00
  -5   8   2   20.10    1.20
  -5   8   2   19.70    1.20
  -5   8   2   18.40    1.20
   4  -8  -2   -0.10    0.80
   4  -8  -2    1.40    0.90
  -4   8   2    1.20    0.50
  -4   8   2    1.10    0.30
  -4   8   2    2.30    0.40
   3  -8  -2  148.09    7.70
   3  -8  -2  154.08    6.60
  -3   8   2  164.08    6.60
  -3   8   2  160.58    6.60
  -3   8   2  148.89    6.40
   2  -8  -2   58.29    3.70
   2  -8  -2   55.89    2.40
   2  -8  -2   52.69    2.50
   2  -8  -2   54.39    3.50
  -2   8   2   51.39    2.40
  -2   8   2   51.49    2.40
  -2   8   2   56.59    2.50
  -2   8   2   55.39    2.50
   1  -8  -2   91.99    3.90
   1  -8  -2   92.09    4.90
   1  -8  -2   81.29    4.90
  -1   8   2   91.89    3.80
  -1   8   2   79.49    3.90
  -1   8   2   88.19    3.70
  -1   8   2   90.79    3.90
   0  -8  -2   40.50    2.00
   0  -8  -2   39.40    2.10
   0  -8  -2   45.70    3.00
   0  -8  -2   44.30    3.10
   0   8   2   39.40    2.40
   0   8   2   43.40    1.90
   0   8   2   42.90    2.00
   0   8   2   40.00    2.10
  -1  -8  -2  157.08    6.60
  -1  -8  -2  162.98    7.50
  -1  -8  -2  163.78    6.90
  -1  -8  -2  150.78    7.70
   1   8   2  147.59    7.00
   1   8   2  142.89    6.80
   1   8   2  165.48    6.60
   1   8   2  159.38    6.50
   1   8   2  163.38    6.60
  -2  -8  -2   70.19    4.20
  -2  -8  -2   78.09    3.40
  -2  -8  -2   67.19    3.80
  -2  -8  -2   69.19    3.10
  -2  -8  -2   74.39    3.50
   2   8   2   70.79    3.20
   2   8   2   75.39    3.10
   2   8   2   71.99    3.10
   2   8   2   61.99    3.50
   2   8   2   63.79    3.40
  -3  -8  -2    4.70    1.00
  -3  -8  -2    7.30    0.90
  -3  -8  -2    7.60    1.50
   3   8   2    5.60    0.70
   3   8   2    6.70    0.60
   3   8   2    6.20    0.60
  -4  -8  -2   43.90    2.20
  -4  -8  -2   45.70    2.50
  -4  -8  -2   49.20    2.60
  -4  -8  -2   46.00    3.10
   4   8   2   47.80    2.20
   4   8   2   47.10    2.30
   4   8   2   39.10    2.30
   4   8   2   46.20    2.10
  -5  -8  -2   88.99    5.10
  -5  -8  -2   95.79    4.60
   5   8   2   97.09    4.30
   5   8   2   95.49    4.10
   5   8   2   94.59    4.10
   5   8   2   89.69    4.00
  -6  -8  -2   -0.30    0.70
  -6  -8  -2    0.60    0.40
   6   8   2   -0.20    0.30
   6   8   2   -0.20    0.30
   6   8   2   -0.20    0.40
  -7  -8  -2    1.60    1.00
  -7  -8  -2    0.80    0.50
  -7  -8  -2    0.70    0.50
   7   8   2    1.30    0.50
   7   8   2    0.00    0.40
  -8  -8  -2   86.69    4.20
  -8  -8  -2   70.59    4.80
  -8  -8  -2   84.79    5.10
   8   8   2   82.39    3.90
   8   8   2   83.49    3.80
  -9  -8  -2   11.90    1.40
  -9  -8  -2   13.20    1.40
   9   8   2   10.80    1.00
   9   8   2   13.90    1.40
 -10  -8  -2   -0.10    0.50
 -10  -8  -2    0.70    0.60
  10   8   2    1.10    0.50
 -11  -8  -2   11.60    1.40
  11   8   2   11.20    1.10
 -12  -8  -2    1.70    0.90
 -12  -8  -2    0.80    0.70
  12   8   2    1.50    0.60
  11  -9  -2    3.60    1.80
 -11   9   2    2.70    0.60
 -11   9   2    0.70    0.50
  10  -9  -2    7.70    2.00
 -10   9   2    7.50    0.80
 -10   9   2    7.00    0.90
   9  -9  -2   16.90    2.30
  -9   9   2   11.90    1.00
  -9   9   2   13.00    1.10
   8  -9  -2    5.70    1.70
   8  -9  -2    9.20    1.70
  -8   9   2   10.90    1.00
  -8   9   2   11.50    0.90
   7  -9  -2   12.00    2.10
   7  -9  -2   13.10    2.00
  -7   9   2   13.20    1.00
  -7   9   2   10.90    0.90
   6  -9  -2    0.10    1.00
   6  -9  -2   -0.30    0.90
  -6   9   2    1.10    0.40
  -6   9   2    0.50    0.40
   5  -9  -2   70.89    4.50
   5  -9  -2   62.99    4.20
  -5   9   2   68.69    3.20
  -5   9   2   69.99    3.10
  -5   9   2   64.19    3.10
   4  -9  -2    5.20    1.50
   4  -9  -2    3.80    1.30
  -4   9   2    4.80    0.60
  -4   9   2    3.30    0.50
  -4   9   2    3.60    0.60
   3  -9  -2   79.59    4.70
   3  -9  -2   77.39    4.60
  -3   9   2   77.19    3.40
  -3   9   2   73.09    3.30
  -3   9   2   76.39    3.50
   2  -9  -2   48.70    3.50
   2  -9  -2   48.90    2.20
   2  -9  -2   53.69    3.50
  -2   9   2   47.50    2.30
  -2   9   2   50.89    2.30
  -2   9   2   51.29    2.40
   1  -9  -2    2.20    1.10
   1  -9  -2    3.60    0.50
   1  -9  -2    2.30    1.10
  -1   9   2    3.40    0.50
  -1   9   2    3.20    0.50
  -1   9   2    3.10    0.50
   0  -9  -2   16.40    2.00
   0  -9  -2   14.90    1.10
   0  -9  -2   18.90    2.10
   0   9   2   15.90    1.10
   0   9   2   16.20    1.00
   0   9   2   16.90    1.00
  -1  -9  -2   16.60    2.00
  -1  -9  -2   20.90    2.10
  -1  -9  -2   20.90    1.40
   1   9   2   20.00    1.10
   1   9   2   18.90    1.10
   1   9   2   16.00    1.30
   1   9   2   20.80    1.10
  -2  -9  -2    2.50    1.10
  -2  -9  -2    1.60    0.50
  -2  -9  -2    2.00    0.90
   2   9   2    1.20    0.40
   2   9   2    1.70    0.40
   2   9   2    2.20    0.40
  -3  -9  -2   75.09    5.50
  -3  -9  -2   71.09    3.60
  -3  -9  -2   67.79    3.90
   3   9   2   69.49    3.10
   3   9   2   70.69    3.30
   3   9   2   68.19    3.10
  -4  -9  -2  164.18    7.40
  -4  -9  -2  158.68    8.10
  -4  -9  -2  166.68    7.40
   4   9   2  164.08    6.80
   4   9   2  160.78    6.80
   4   9   2  161.38    7.00
  -5  -9  -2   20.70    2.30
  -5  -9  -2   18.90    1.60
   5   9   2   21.60    1.30
   5   9   2   21.30    1.30
   5   9   2   22.20    1.40
  -6  -9  -2   -0.20    0.40
  -6  -9  -2   -0.10    0.80
   6   9   2   -0.30    0.30
   6   9   2   -0.30    0.30
  -7  -9  -2   23.90    2.60
  -7  -9  -2   33.00    2.10
   7   9   2   30.10    1.70
   7   9   2   29.10    1.70
  -8  -9  -2    7.60    1.70
  -8  -9  -2   12.20    1.30
  -8  -9  -2   10.60    1.30
   8   9   2   11.80    1.20
   8   9   2   10.50    1.00
  -9  -9  -2    3.70    0.90
  -9  -9  -2    2.80    0.80
  -9  -9  -2    4.30    2.30
   9   9   2    3.50    0.70
 -10  -9  -2   74.29    4.30
 -10  -9  -2   84.69    4.20
 -11  -9  -2    1.90    0.80
 -11  -9  -2    2.70    0.90
  11   9   2    0.80    0.50
  10 -10  -2    2.80    1.80
 -10  10   2    5.80    0.90
 -10  10   2    6.00    0.80
   9 -10  -2    2.10    1.20
  -9  10   2    1.20    0.50
  -9  10   2    0.40    0.50
   8 -10  -2    7.10    1.60
  -8  10   2    6.70    0.90
  -8  10   2    8.70    0.80
   7 -10  -2    7.90    1.70
  -7  10   2    7.50    0.80
  -7  10   2    7.90    0.90
   6 -10  -2   -0.40    1.00
   6 -10  -2   -2.00    0.90
  -6  10   2    0.60    0.40
  -6  10   2   -0.60    0.30
   5 -10  -2  152.18    8.30
   5 -10  -2  149.39    8.10
  -5  10   2  169.68    6.80
  -5  10   2  164.98    6.90
   4 -10  -2    7.20    1.70
   4 -10  -2    4.20    1.30
  -4  10   2    9.00    0.80
  -4  10   2    7.80    0.70
   3 -10  -2    2.80    1.20
   3 -10  -2    3.60    1.30
  -3  10   2    5.40    0.60
  -3  10   2    5.30    0.70
   2 -10  -2   23.20    2.50
   2 -10  -2   26.10    2.70
  -2  10   2   23.60    1.40
  -2  10   2   25.80    1.40
   1 -10  -2   78.79    5.10
   1 -10  -2   90.89    5.10
  -1  10   2   87.89    3.80
  -1  10   2   85.89    3.80
  -1  10   2   83.89    3.70
   0 -10  -2   11.00    1.10
   0 -10  -2   14.00    2.10
   0 -10  -2   12.20    1.90
   0  10   2   12.90    0.90
   0  10   2   11.60    0.90
   0  10   2   13.50    0.90
  -1 -10  -2    0.00    0.80
  -1 -10  -2   -0.10    0.90
  -1 -10  -2    0.80    0.40
   1  10   2    0.30    0.30
   1  10   2    0.50    0.30
  -2 -10  -2    4.80    0.80
  -2 -10  -2    3.50    1.20
  -2 -10  -2    3.50    1.10
   2  10   2    3.80    0.60
   2  10   2    3.20    0.50
   2  10   2    3.20    0.50
  -3 -10  -2   49.00    3.70
  -3 -10  -2   50.79    3.00
  -3 -10  -2   54.59    3.50
   3  10   2   54.89    2.50
   3  10   2   54.29    2.80
   3  10   2   53.99    2.50
  -4 -10  -2   45.00    3.40
  -4 -10  -2   44.40    2.70
   4  10   2   48.50    2.60
   4  10   2   47.20    2.20
   4  10   2   43.80    2.20
  -5 -10  -2    0.10    0.90
  -5 -10  -2    0.20    0.40
   5  10   2    0.60    0.40
   5  10   2    1.00    0.40
   5  10   2    0.90    0.40
  -6 -10  -2    2.10    0.70
  -6 -10  -2    0.70    1.00
   6  10   2    0.40    0.60
   6  10   2    0.60    0.50
   6  10   2    0.30    0.40
  -7 -10  -2    1.00    0.60
  -7 -10  -2    1.10    0.60
  -7 -10  -2    1.30    1.20
   7  10   2    0.50    0.50
   7  10   2    1.00    0.50
  -8 -10  -2    0.60    0.60
  -8 -10  -2   -0.30    1.00
  -8 -10  -2    0.60    0.60
   8  10   2    1.20    0.50
  -9 -10  -2    1.00    1.30
  -9 -10  -2    0.30    0.60
  -9 -10  -2   -0.70    0.60
   9  10   2    0.60    0.50
 -10 -10  -2   19.40    1.80
 -10 -10  -2   18.30    1.80
  10  10   2   17.00    1.40
   9 -11  -2   -0.10    1.40
  -9  11   2    1.00    0.50
  -9  11   2    0.30    0.50
   8 -11  -2   14.20    2.50
  -8  11   2   17.00    1.30
  -8  11   2   21.40    1.30
   7 -11  -2    0.80    1.10
   7 -11  -2    0.00    1.40
  -7  11   2   -0.20    0.40
  -7  11   2   -0.30    0.40
   6 -11  -2    4.20    1.60
   6 -11  -2    3.60    1.40
  -6  11   2    5.10    0.80
  -6  11   2    5.40    0.70
   5 -11  -2    8.70    1.90
  -5  11   2   12.60    1.00
  -5  11   2   11.50    0.90
   4 -11  -2   60.59    4.20
   4 -11  -2   55.19    4.70
  -4  11   2   65.49    3.00
  -4  11   2   68.29    3.00
   3 -11  -2   43.40    3.60
   3 -11  -2   49.10    3.60
  -3  11   2   48.50    2.30
  -3  11   2   49.20    2.40
   2 -11  -2   12.80    2.10
   2 -11  -2    6.70    1.60
  -2  11   2    8.50    0.80
  -2  11   2    7.70    0.70
   1 -11  -2    6.70    1.80
   1 -11  -2    4.00    1.20
  -1  11   2    5.40    0.60
  -1  11   2    7.00    0.70
   0 -11  -2    0.20    1.10
   0 -11  -2    0.10    0.90
   0  11   2    0.20    0.30
   0  11   2    0.00    0.30
  -1 -11  -2    6.40    1.60
  -1 -11  -2    7.90    1.60
   1  11   2    9.30    0.80
   1  11   2    8.90    0.80
  -2 -11  -2   49.80    3.80
  -2 -11  -2   57.59    3.50
   2  11   2   52.79    2.50
  -3 -11  -2    3.20    1.20
  -3 -11  -2    3.90    0.80
  -3 -11  -2    2.40    1.40
   3  11   2    4.90    0.60
   3  11   2    3.70    0.60
  -4 -11  -2    0.30    0.50
  -4 -11  -2    0.40    0.90
   4  11   2    0.60    0.50
   4  11   2    0.50    0.40
   4  11   2    0.80    0.40
  -5 -11  -2   31.70    2.30
  -5 -11  -2   29.10    2.90
   5  11   2   34.40    1.80
   5  11   2   34.60    1.80
   5  11   2   33.10    2.10
  -6 -11  -2   24.00    1.90
  -6 -11  -2   22.00    2.50
   6  11   2   22.60    1.40
  -7 -11  -2    1.10    0.60
  -7 -11  -2    1.50    0.70
  -7 -11  -2    1.10    1.10
   7  11   2    0.30    0.50
  -8 -11  -2    4.10    1.00
  -8 -11  -2    4.60    1.00
  -8 -11  -2    2.80    1.20
   8  11   2    4.90    0.80
  -9 -11  -2    7.20    1.50
  -9 -11  -2    5.50    1.70
  -9 -11  -2    4.80    0.90
   9  11   2    3.50    0.70
 -10 -11  -2    0.50    0.70
  10  11   2    0.50    0.60
   8 -12  -2    0.80    1.20
  -8  12   2    1.50    0.60
  -8  12   2    1.40    0.50
   7 -12  -2   -0.10    1.10
  -7  12   2    0.00    0.40
  -7  12   2    0.40    0.40
   6 -12  -2   19.60    2.70
   6 -12  -2   13.10    2.90
  -6  12   2   18.30    1.20
  -6  12   2   17.90    1.30
   5 -12  -2    1.30    1.40
   5 -12  -2    0.80    1.10
  -5  12   2    1.20    0.40
  -5  12   2    0.50    0.40
   4 -12  -2    9.00    2.10
   4 -12  -2    5.90    1.50
  -4  12   2    7.60    0.80
  -4  12   2    8.30    0.80
   3 -12  -2   37.10    3.50
   3 -12  -2   40.20    3.40
  -3  12   2   39.10    2.00
  -3  12   2   41.00    2.10
   2 -12  -2   16.20    2.50
   2 -12  -2   15.80    2.60
  -2  12   2   17.10    1.10
  -2  12   2   15.80    1.10
   1 -12  -2   24.90    2.90
   1 -12  -2   23.20    2.80
  -1  12   2   25.50    1.40
  -1  12   2   26.40    1.50
   0 -12  -2   25.60    2.90
   0 -12  -2   28.00    2.90
   0  12   2   27.60    1.50
   0  12   2   27.70    1.60
  -1 -12  -2    8.50    2.80
  -1 -12  -2    7.50    1.70
   1  12   2    8.10    0.80
   1  12   2    8.10    0.80
  -2 -12  -2    6.70    1.60
  -2 -12  -2    7.10    1.70
   2  12   2    6.10    0.70
  -3 -12  -2    3.50    1.30
   3  12   2    2.00    0.60
  -4 -12  -2   12.10    2.10
   4  12   2   10.90    1.00
   4  12   2   12.30    1.00
  -5 -12  -2    0.50    0.60
  -5 -12  -2   -1.00    1.00
   5  12   2    1.40    0.50
  -6 -12  -2   15.80    1.60
  -6 -12  -2   15.50    2.30
   6  12   2   18.60    1.20
  -7 -12  -2    2.60    0.70
  -7 -12  -2    2.50    1.30
   7  12   2    5.50    0.80
  -8 -12  -2    1.30    0.60
  -8 -12  -2    2.30    1.50
   8  12   2   -0.10    0.50
   6 -13  -2    0.30    1.20
   6 -13  -2   -1.30    1.60
  -6  13   2    0.40    0.50
  -6  13   2   -0.20    0.40
   5 -13  -2   -1.00    1.40
   5 -13  -2    1.50    1.60
  -5  13   2    0.70    0.50
  -5  13   2    1.40    0.50
   4 -13  -2    9.00    2.00
   4 -13  -2   14.80    2.60
  -4  13   2   11.70    0.90
  -4  13   2   13.60    1.10
   3 -13  -2    2.20    1.30
   3 -13  -2    6.00    2.80
  -3  13   2    2.10    0.50
  -3  13   2    2.00    0.50
   2 -13  -2   33.10    3.30
   2 -13  -2   31.80    3.30
  -2  13   2   41.50    2.00
  -2  13   2   37.40    2.00
   1 -13  -2   10.30    2.00
   1 -13  -2   11.40    2.20
  -1  13   2   12.50    1.00
  -1  13   2   13.30    1.10
   0 -13  -2   14.00    2.30
   0  13   2   14.90    1.10
   0  13   2   15.40    1.10
  -1 -13  -2    3.70    1.70
  -1 -13  -2    2.50    1.30
   1  13   2    2.30    0.60
   1  13   2    2.30    0.50
  -2 -13  -2    1.00    1.00
   2  13   2    0.90    0.50
   2  13   2    0.50    0.50
  -3 -13  -2    4.30    1.40
   3  13   2    5.60    0.70
  -4 -13  -2    0.90    1.10
   4  13   2   -0.90    0.70
  -5 -13  -2   10.80    2.10
  -5 -13  -2    9.00    1.50
   5  13   2    7.50    0.90
  -6 -13  -2    0.80    1.30
   6  13   2    0.30    0.40
  -7 -13  -2   19.00    2.80
   7  13   2   20.40    1.40
   4 -14  -2   12.40    2.30
  -4  14   2   17.30    1.30
  -4  14   2   17.00    1.20
   3 -14  -2    0.90    1.30
   3 -14  -2    0.40    1.40
  -3  14   2    0.80    0.50
  -3  14   2    1.20    0.50
   2 -14  -2    6.90    2.00
   2 -14  -2    6.30    1.90
  -2  14   2   10.00    0.90
   1 -14  -2    0.70    1.40
   1 -14  -2    2.20    1.70
  -1  14   2    2.70    0.50
   0 -14  -2    2.50    1.10
   0  14   2    2.00    0.60
   0  14   2    0.90    0.50
  -1 -14  -2    1.30    1.20
   1  14   2    3.00    0.50
  -2 -14  -2    2.20    1.30
   2  14   2    2.80    0.60
  -3 -14  -2    2.20    1.30
   3  14   2    3.70    0.60
  -4 -14  -2    1.50    1.40
   4  14   2    1.40    0.50
  -5 -14  -2   -1.00    1.20
   5  14   2    1.70    0.70
   4  13  -3   -0.10    0.50
  -4 -13   3    0.90    1.10
   3  13  -3   12.50    1.00
  -3 -13   3   10.80    2.00
   2  13  -3    2.00    0.50
  -2 -13   3    1.00    1.20
   1  13  -3    3.80    0.60
  -1 -13   3    1.40    1.30
   0  13  -3    1.00    0.50
   0 -13   3    1.30    1.10
  -1  13  -3    2.30    0.60
   1 -13   3    4.80    2.00
   1 -13   3    1.90    1.40
  -2  13  -3    1.50    0.50
   2 -13   3   -0.90    1.20
   2 -13   3   -0.60    1.50
  -3  13  -3   64.89    3.00
   3 -13   3   62.39    4.80
   3 -13   3   55.29    4.60
  -4  13  -3    3.80    0.60
   4 -13   3    2.80    1.70
   4 -13   3    2.30    1.90
   6  12  -3    1.30    0.50
   6  12  -3    3.20    0.80
  -6 -12   3    2.50    1.30
   5  12  -3    0.60    0.60
   5  12  -3    0.90    0.40
  -5 -12   3    0.50    1.30
   4  12  -3    6.30    0.80
   4  12  -3    3.80    0.80
  -4 -12   3    5.50    1.40
   3  12  -3    1.10    0.60
   3  12  -3    0.80    0.40
  -3 -12   3    0.40    1.00
   2  12  -3    9.30    0.80
   2  12  -3   10.40    1.10
  -2 -12   3    9.30    1.80
   1  12  -3    1.10    0.50
   1  12  -3    0.60    0.40
  -1 -12   3    2.10    1.60
  -1 -12   3   -0.70    0.80
   0  12  -3    0.30    0.40
   0 -12   3    0.50    2.30
   0 -12   3    1.20    0.90
  -1  12  -3    5.30    0.70
   1 -12   3    7.60    1.90
   1 -12   3    5.80    1.60
  -2  12  -3    6.10    0.70
   2 -12   3    3.30    1.50
   2 -12   3    3.40    1.60
  -3  12  -3   37.80    2.00
   3 -12   3   37.50    3.50
   3 -12   3   39.90    3.60
  -4  12  -3    3.50    0.80
  -4  12  -3    4.30    0.70
   4 -12   3    2.70    1.50
  -5  12  -3    0.60    0.40
  -5  12  -3    0.10    0.50
   5 -12   3   -0.60    1.20
  -6  12  -3    1.90    0.60
  -6  12  -3    1.80    0.70
   6 -12   3    1.70    1.40
   8  11  -3    0.50    0.60
   8  11  -3    1.10    0.50
  -8 -11   3    1.30    0.80
  -8 -11   3   -0.50    1.10
   7  11  -3    0.50    0.50
   7  11  -3    1.20    0.60
  -7 -11   3    0.60    1.10
  -7 -11   3    2.40    0.80
   6  11  -3    0.70    0.50
   6  11  -3    0.60    0.50
  -6 -11   3    1.30    0.70
  -6 -11   3    3.00    1.20
   5  11  -3   23.10    1.70
   5  11  -3   23.30    1.40
  -5 -11   3   22.70    2.00
  -5 -11   3   26.00    2.80
   4  11  -3    2.20    0.50
   4  11  -3    1.80    0.60
  -4 -11   3    3.10    1.20
  -4 -11   3    1.10    0.80
   3  11  -3    1.10    0.50
   3  11  -3    1.60    0.50
  -3 -11   3    0.30    0.80
   2  11  -3    2.90    0.50
   2  11  -3    2.90    0.60
  -2 -11   3    1.20    1.00
  -2 -11   3    3.80    1.50
   1  11  -3   10.60    0.80
   1  11  -3    9.50    1.00
  -1 -11   3    8.50    1.70
  -1 -11   3    5.50    1.80
   0  11  -3    0.30    0.40
   0  11  -3    0.90    0.40
   0 -11   3    2.10    1.40
   0 -11   3    0.50    0.90
  -1  11  -3    2.10    0.50
  -1  11  -3    3.10    0.70
   1 -11   3    2.10    1.30
   1 -11   3    3.10    1.30
  -2  11  -3   10.70    1.00
  -2  11  -3   10.10    0.80
  -2  11  -3   10.10    1.00
   2 -11   3    8.60    2.60
   2 -11   3    8.10    2.10
  -3  11  -3    5.00    0.80
   3 -11   3    5.40    1.60
   3 -11   3    4.70    1.50
  -4  11  -3    9.10    1.00
  -4  11  -3   10.70    1.30
  -4  11  -3   13.10    1.00
   4 -11   3   12.30    2.10
   4 -11   3   11.20    2.10
  -5  11  -3   76.29    3.50
  -5  11  -3   75.79    3.50
   5 -11   3   71.29    4.90
   5 -11   3   61.19    4.90
  -6  11  -3   -0.10    0.40
  -6  11  -3   -0.40    0.40
  -7  11  -3    0.50    0.40
  -7  11  -3    0.00    0.40
   7 -11   3    1.90    1.40
  -8  11  -3   40.50    2.30
  -8  11  -3   45.10    2.30
   8 -11   3   40.20    3.70
   9  10  -3   -0.30    0.50
   9  10  -3    0.50    0.60
  -9 -10   3   -0.40    1.10
  -9 -10   3    0.90    0.60
   8  10  -3    0.90    0.50
   8  10  -3    0.70    0.50
  -8 -10   3    0.00    1.00
  -8 -10   3    0.10    0.50
   7  10  -3    3.20    0.70
   7  10  -3    1.30    0.50
  -7 -10   3    1.60    0.70
  -7 -10   3    2.10    1.20
   6  10  -3    0.70    0.50
   6  10  -3    1.40    0.50
  -6 -10   3    0.50    0.60
  -6 -10   3    0.80    0.90
   5  10  -3    3.20    0.70
   5  10  -3    2.90    0.60
  -5 -10   3    2.40    1.10
  -5 -10   3    3.50    0.90
   4  10  -3   28.00    1.80
   4  10  -3   27.70    1.60
  -4 -10   3   30.80    2.70
  -4 -10   3   28.50    2.10
   3  10  -3   -0.20    0.30
   3  10  -3    0.10    0.30
  -3 -10   3   -0.20    0.40
  -3 -10   3    0.20    0.80
  -3 -10   3    1.80    1.30
   2  10  -3   -0.30    0.30
   2  10  -3    0.20    0.30
  -2 -10   3    0.60    0.90
  -2 -10   3    1.30    1.30
  -2 -10   3    0.70    0.50
   1  10  -3   10.80    0.80
   1  10  -3   11.80    1.00
  -1 -10   3   10.20    1.90
  -1 -10   3   11.10    1.80
   0  10  -3    6.70    0.70
   0  10  -3    6.80    0.80
   0 -10   3    6.90    1.70
   0 -10   3    6.30    1.40
  -1  10  -3   10.70    0.90
  -1  10  -3   12.00    0.90
  -1  10  -3   13.40    1.10
   1 -10   3   14.50    2.20
   1 -10   3   10.10    1.70
  -2  10  -3    1.10    0.40
  -2  10  -3    0.90    0.40
  -2  10  -3    1.10    0.40
   2 -10   3    0.80    1.00
   2 -10   3   -0.20    0.80
  -3  10  -3    4.10    0.60
  -3  10  -3    6.60    0.70
  -3  10  -3    4.80    0.70
   3 -10   3    5.50    1.30
   3 -10   3    4.00    1.20
  -4  10  -3   15.30    1.20
  -4  10  -3   16.90    1.20
  -4  10  -3   15.80    1.10
   4 -10   3   18.50    2.40
   4 -10   3   15.00    2.20
  -5  10  -3   53.59    2.60
  -5  10  -3   51.99    2.60
  -5  10  -3   53.79    3.00
   5 -10   3   51.69    3.90
  -6  10  -3   11.90    1.00
  -6  10  -3   10.40    1.10
  -6  10  -3   10.50    1.00
   6 -10   3   12.90    2.10
  -7  10  -3   25.30    1.60
  -7  10  -3   24.90    1.70
  -7  10  -3   25.70    1.50
   7 -10   3   25.20    2.90
  -8  10  -3   12.80    1.00
  -8  10  -3   12.10    1.10
   8 -10   3   14.00    2.40
  -9  10  -3   10.50    1.00
  -9  10  -3   12.60    1.20
   9 -10   3   10.10    2.00
  10   9  -3    7.20    1.00
 -10  -9   3    3.10    1.50
 -10  -9   3    7.70    1.20
   9   9  -3   -0.50    0.40
   9   9  -3    1.00    0.60
  -9  -9   3   -0.50    1.00
  -9  -9   3   -1.10    0.50
   8   9  -3   15.00    1.20
   8   9  -3   14.70    1.30
  -8  -9   3   16.10    1.60
  -8  -9   3   17.60    2.20
   7   9  -3   11.10    1.10
   7   9  -3    9.40    0.90
  -7  -9   3   10.10    1.30
  -7  -9   3    9.50    1.80
   6   9  -3    4.20    0.60
   6   9  -3    4.30    0.80
  -6  -9   3    5.20    1.00
  -6  -9   3    2.80    1.10
   5   9  -3    5.40    0.70
  -5  -9   3    5.60    1.00
  -5  -9   3    6.60    1.50
   4   9  -3   10.20    0.80
   4   9  -3   10.80    1.00
  -4  -9   3   10.30    1.70
  -4  -9   3    9.10    1.20
   3   9  -3   44.60    2.30
   3   9  -3   46.70    2.20
  -3  -9   3   44.70    2.70
  -3  -9   3   38.70    3.30
  -3  -9   3   44.60    3.20
   2   9  -3   40.90    2.00
   2   9  -3   41.10    2.10
   2   9  -3   38.30    1.90
  -2  -9   3   37.40    2.90
  -2  -9   3   39.10    2.40
  -2  -9   3   40.60    3.00
   1   9  -3    6.90    0.60
   1   9  -3    7.30    0.70
   1   9  -3    8.10    0.80
  -1  -9   3    5.00    1.40
  -1  -9   3    6.50    1.40
  -1  -9   3    6.30    0.90
   0   9  -3   53.09    2.50
   0   9  -3   55.19    2.60
   0   9  -3   52.09    2.50
   0  -9   3   56.09    3.60
   0  -9   3   56.09    3.60
   0  -9   3   52.09    2.80
  -1   9  -3   73.49    3.40
  -1   9  -3   75.69    3.40
  -1   9  -3   73.89    3.40
   1  -9   3   80.89    4.50
   1  -9   3   71.29    4.40
  -2   9  -3   13.50    0.90
  -2   9  -3   13.10    1.00
  -2   9  -3   14.10    1.00
   2  -9   3   12.70    2.10
   2  -9   3   15.60    1.90
  -3   9  -3   16.70    1.10
  -3   9  -3   16.80    1.10
   3  -9   3   16.50    2.00
   3  -9   3   11.70    2.00
  -4   9  -3    0.70    0.40
  -4   9  -3    1.10    0.40
  -4   9  -3    0.10    0.30
   4  -9   3    0.30    1.10
   4  -9   3    0.20    0.90
  -5   9  -3    4.70    0.70
  -5   9  -3    4.30    0.70
  -5   9  -3    4.00    0.60
   5  -9   3    4.00    1.50
   5  -9   3    3.80    1.40
  -6   9  -3    1.40    0.50
  -6   9  -3    1.10    0.40
   6  -9   3    2.60    1.40
  -7   9  -3  120.79    5.10
  -7   9  -3  115.59    5.20
  -7   9  -3  108.49    5.30
   7  -9   3  121.89    6.50
  -8   9  -3   -0.10    0.40
  -8   9  -3    0.10    0.50
  -8   9  -3    0.40    0.40
   8  -9   3   -1.10    1.00
  -9   9  -3   12.30    1.00
  -9   9  -3   12.00    1.30
   9  -9   3   10.80    2.00
 -10   9  -3   26.30    1.80
 -10   9  -3   27.30    1.70
  10  -9   3   30.20    3.30
  11   8  -3   17.20    1.40
 -11  -8   3   18.70    1.80
 -11  -8   3   16.90    1.70
  10   8  -3    0.10    0.50
  10   8  -3    0.30    0.50
 -10  -8   3    0.60    1.30
 -10  -8   3   -0.10    0.50
   9   8  -3    3.40    0.70
   9   8  -3    5.50    0.80
  -9  -8   3    3.40    1.30
  -9  -8   3    6.10    1.10
   8   8  -3   14.80    1.30
   8   8  -3   16.00    1.20
  -8  -8   3   13.50    1.90
  -8  -8   3   15.80    1.60
   7   8  -3    8.30    1.00
   7   8  -3    7.20    0.80
  -7  -8   3    9.40    1.20
  -7  -8   3    5.10    1.30
   6   8  -3    3.90    0.60
   6   8  -3    4.40    0.70
  -6  -8   3    3.40    1.20
  -6  -8   3    3.50    0.80
   5   8  -3    6.20    0.80
   5   8  -3    5.80    0.60
  -5  -8   3    4.60    0.90
  -5  -8   3    5.20    1.30
   4   8  -3    6.10    0.60
   4   8  -3    6.00    0.70
  -4  -8   3    6.30    1.20
  -4  -8   3    5.30    0.90
  -4  -8   3    4.70    1.10
   3   8  -3   39.30    1.90
   3   8  -3   39.50    2.00
  -3  -8   3   35.20    2.20
  -3  -8   3   38.70    2.70
  -3  -8   3   36.50    2.70
   2   8  -3  109.29    4.80
   2   8  -3  107.19    4.60
  -2  -8   3  107.69    5.50
  -2  -8   3  106.19    5.60
  -2  -8   3  109.49    5.10
   1   8  -3  111.39    4.50
   1   8  -3  109.39    4.60
   1   8  -3  106.69    4.70
  -1  -8   3  106.29    5.60
  -1  -8   3  103.89    5.40
  -1  -8   3  103.59    4.90
  -1  -8   3  103.89    4.70
   0   8  -3   25.20    1.30
   0   8  -3   26.90    1.30
   0   8  -3   25.50    1.40
   0  -8   3   24.60    2.30
   0  -8   3   25.40    2.20
   0  -8   3   25.00    1.60
  -1   8  -3   -0.10    0.30
  -1   8  -3    0.10    0.30
  -1   8  -3    0.00    0.20
   1  -8   3    0.80    0.80
   1  -8   3    0.60    0.30
   1  -8   3    0.20    0.70
  -2   8  -3    0.60    0.30
  -2   8  -3    0.30    0.30
  -2   8  -3    0.30    0.30
   2  -8   3    1.00    0.40
   2  -8   3    2.00    0.90
   2  -8   3    0.20    0.80
  -3   8  -3   24.10    1.40
  -3   8  -3   27.30    1.50
  -3   8  -3   26.50    1.50
   3  -8   3   24.90    2.30
   3  -8   3   26.00    2.40
  -4   8  -3    9.00    1.10
  -4   8  -3    8.40    0.90
  -4   8  -3    9.10    0.80
   4  -8   3   10.20    1.70
   4  -8   3   10.80    1.90
  -5   8  -3   14.10    1.10
  -5   8  -3   13.60    1.00
   5  -8   3   12.10    2.00
   5  -8   3   13.00    1.90
  -6   8  -3   73.79    3.60
  -6   8  -3   73.29    3.40
   6  -8   3   76.59    4.60
   6  -8   3   74.39    4.80
  -7   8  -3   87.69    3.90
  -7   8  -3   84.19    4.10
   7  -8   3   89.59    5.30
   7  -8   3   83.29    5.10
  -8   8  -3   37.40    2.00
  -8   8  -3   36.10    2.20
   8  -8   3   36.10    3.40
   8  -8   3   41.00    3.30
  -9   8  -3   43.20    2.50
  -9   8  -3   45.30    2.30
   9  -8   3   43.50    3.70
   9  -8   3   42.20    3.60
 -10   8  -3   15.60    1.20
 -10   8  -3   17.60    1.90
  10  -8   3   14.00    2.40
  10  -8   3   18.20    2.90
 -11   8  -3   43.30    2.20
 -11   8  -3   41.20    2.60
  11  -8   3   32.30    3.80
  11  -8   3   44.50    4.00
  11   7  -3    0.90    0.60
 -11  -7   3    1.30    0.70
 -11  -7   3    2.00    0.80
  10   7  -3    0.70    0.50
  10   7  -3   -0.70    0.40
 -10  -7   3   -0.20    0.90
 -10  -7   3    0.20    0.50
   9   7  -3    4.10    0.70
   9   7  -3    3.80    0.70
  -9  -7   3    3.20    0.80
  -9  -7   3    2.20    1.10
   8   7  -3   13.30    1.00
   8   7  -3   12.50    1.10
  -8  -7   3   10.40    1.30
  -8  -7   3    8.70    1.70
   7   7  -3   18.10    1.30
   7   7  -3   20.50    1.20
  -7  -7   3   17.00    2.00
  -7  -7   3   18.10    1.60
   6   7  -3   32.50    1.80
   6   7  -3   31.50    1.70
  -6  -7   3   32.40    2.60
  -6  -7   3   28.10    2.10
   5   7  -3   15.20    1.10
   5   7  -3   15.40    1.00
  -5  -7   3   17.10    1.60
  -5  -7   3   14.10    1.80
  -5  -7   3   15.50    1.40
   4   7  -3    3.20    0.50
   4   7  -3    3.50    0.60
  -4  -7   3    1.60    0.80
  -4  -7   3    2.60    0.90
  -4  -7   3    4.20    0.80
   3   7  -3    8.10    0.70
   3   7  -3    6.70    0.70
   3   7  -3    8.80    0.80
  -3  -7   3    6.60    1.10
  -3  -7   3    8.00    1.40
  -3  -7   3    7.30    0.90
   2   7  -3  190.78    8.40
   2   7  -3  200.98    8.10
   2   7  -3  209.98    8.30
   2   7  -3  204.18    8.40
   2   7  -3  182.08    8.50
  -2  -7   3  207.68    8.70
  -2  -7   3  205.18    9.20
  -2  -7   3  208.48    8.90
  -2  -7   3  187.58    8.40
   1   7  -3    0.10    0.40
   1   7  -3    0.20    0.30
   1   7  -3    0.60    0.60
   1   7  -3    0.30    0.30
   1   7  -3    0.80    0.20
  -1  -7   3    0.10    0.70
  -1  -7   3    0.20    0.30
  -1  -7   3    0.50    0.30
  -1  -7   3    0.60    0.70
   0   7  -3  234.78   10.00
   0   7  -3  241.98    9.90
   0   7  -3  225.28   10.20
   0   7  -3  250.37    9.80
   0  -7   3  237.48   10.60
   0  -7   3  241.28   10.20
   0  -7   3  235.98    9.90
   0  -7   3  256.07   10.90
  -1   7  -3   36.00    1.80
  -1   7  -3   36.80    1.70
  -1   7  -3   32.30    2.10
  -1   7  -3   32.70    1.70
   1  -7   3   33.90    1.80
   1  -7   3   37.50    2.60
   1  -7   3   34.50    1.70
   1  -7   3   35.00    2.60
  -2   7  -3  101.19    5.20
  -2   7  -3  109.79    4.90
  -2   7  -3  101.59    5.20
   2  -7   3  124.79    5.80
   2  -7   3  121.59    5.70
   2  -7   3  117.79    4.70
   2  -7   3  111.19    4.80
  -3   7  -3  140.49    5.60
  -3   7  -3  108.99    5.60
   3  -7   3  134.79    6.50
   3  -7   3  139.79    6.60
  -4   7  -3   12.90    1.00
  -4   7  -3   15.30    1.00
   4  -7   3   15.60    1.90
   4  -7   3   13.20    1.70
  -5   7  -3    0.30    0.30
  -5   7  -3   -0.10    0.40
   5  -7   3   -1.60    0.90
   5  -7   3    0.60    0.80
   5  -7   3    0.40    0.70
  -6   7  -3   87.09    4.10
  -6   7  -3   85.39    3.90
   6  -7   3   82.39    4.90
   6  -7   3   88.79    5.00
   6  -7   3   85.79    5.00
  -7   7  -3   45.60    2.20
  -7   7  -3   43.40    2.40
   7  -7   3   42.70    3.40
   7  -7   3   40.00    3.20
   7  -7   3   40.20    3.20
  -8   7  -3   37.30    1.90
  -8   7  -3   36.40    2.10
   8  -7   3   35.80    3.10
   8  -7   3   32.10    3.20
  -9   7  -3   72.79    3.80
  -9   7  -3   77.39    3.50
   9  -7   3   73.59    4.90
   9  -7   3   76.69    4.90
 -10   7  -3   21.70    1.60
 -10   7  -3   19.20    1.30
  10  -7   3   18.50    2.70
  10  -7   3   16.40    2.60
 -11   7  -3   -0.20    0.50
 -11   7  -3    0.20    0.40
  11  -7   3    1.20    1.50
  11  -7   3    0.40    1.50
 -12   7  -3   19.60    1.70
 -12   7  -3   18.60    1.40
  12  -7   3   19.90    3.30
  12  -7   3   13.60    2.60
  12   6  -3    0.50    0.60
 -12  -6   3    0.80    0.70
 -12  -6   3    0.90    0.60
  11   6  -3   19.70    1.50
 -11  -6   3   24.50    1.80
 -11  -6   3   14.90    1.60
  10   6  -3   10.20    1.00
  10   6  -3    9.80    1.10
 -10  -6   3    9.80    1.90
 -10  -6   3   12.00    1.40
   9   6  -3   13.50    1.10
   9   6  -3   14.20    1.20
  -9  -6   3   15.50    1.50
  -9  -6   3   14.70    1.90
   8   6  -3    4.40    0.70
   8   6  -3    3.50    0.70
  -8  -6   3    4.40    0.90
  -8  -6   3    3.00    1.00
   7   6  -3   29.70    1.70
   7   6  -3   31.50    1.80
  -7  -6   3   31.80    2.50
  -7  -6   3   29.80    2.10
   6   6  -3   58.19    2.90
   6   6  -3   59.49    2.80
  -6  -6   3   64.89    3.70
   5   6  -3    2.20    0.50
   5   6  -3    2.70    0.40
  -5  -6   3    2.70    0.60
  -5  -6   3    1.90    0.80
   4   6  -3  107.09    5.10
   4   6  -3  124.49    5.30
   4   6  -3  122.19    5.10
  -4  -6   3  127.19    6.00
  -4  -6   3  120.49    5.40
  -4  -6   3  118.89    5.60
   3   6  -3   31.90    1.60
   3   6  -3   28.40    1.60
   3   6  -3   32.10    1.70
  -3  -6   3   35.90    2.40
  -3  -6   3   31.60    2.10
  -3  -6   3   33.30    1.90
   2   6  -3   21.90    1.20
   2   6  -3   21.60    1.20
   2   6  -3   21.30    1.00
   2   6  -3   19.10    1.10
   2   6  -3   20.30    1.40
  -2  -6   3   20.80    1.20
  -2  -6   3   20.00    1.40
  -2  -6   3   20.20    1.80
   1   6  -3  127.89    5.50
   1   6  -3  126.89    5.30
   1   6  -3  126.49    5.40
   1   6  -3  131.39    5.70
   1   6  -3  127.29    5.20
  -1  -6   3  120.59    5.50
  -1  -6   3  133.69    5.70
  -1  -6   3  121.29    6.10
  -1  -6   3  128.79    5.50
  -1  -6   3  130.79    5.90
   0   6  -3   23.30    1.10
   0   6  -3   20.80    1.10
   0   6  -3   20.50    1.40
   0   6  -3   21.10    1.20
   0   6  -3   20.70    1.50
   0  -6   3   23.90    1.40
   0  -6   3   21.60    1.20
   0  -6   3   20.30    1.20
   0  -6   3   20.60    1.70
   0  -6   3   18.60    1.90
  -1   6  -3    1.40    0.60
  -1   6  -3    0.90    0.40
  -1   6  -3    1.60    0.30
  -1   6  -3    2.30    0.40
  -1   6  -3    1.80    0.40
  -1   6  -3    1.60    0.50
   1  -6   3    2.20    0.40
   1  -6   3    1.50    0.30
   1  -6   3    1.90    0.40
   1  -6   3    1.40    0.70
   1  -6   3    2.10    0.90
  -2   6  -3   15.80    1.00
  -2   6  -3   14.10    1.30
  -2   6  -3   14.70    1.30
   2  -6   3   15.40    1.70
   2  -6   3   15.40    1.10
   2  -6   3   15.10    0.80
   2  -6   3   14.90    0.90
   2  -6   3   16.50    1.60
  -3   6  -3    0.60    0.30
  -3   6  -3    1.20    0.40
  -3   6  -3    0.70    0.50
  -3   6  -3    1.20    0.50
   3  -6   3    0.50    0.80
   3  -6   3    1.50    0.80
   3  -6   3    1.10    0.90
  -4   6  -3   17.70    1.50
  -4   6  -3   20.40    1.30
  -4   6  -3   21.60    1.20
   4  -6   3   21.60    2.20
   4  -6   3   21.20    1.90
   4  -6   3   20.60    2.10
  -5   6  -3  104.99    5.00
  -5   6  -3   95.09    5.20
  -5   6  -3  117.79    4.90
   5  -6   3  116.19    5.80
   5  -6   3  122.69    5.80
   5  -6   3  119.69    5.80
  -6   6  -3   55.49    2.70
  -6   6  -3   59.29    2.90
   6  -6   3   57.19    3.60
   6  -6   3   61.99    3.90
   6  -6   3   53.79    3.40
  -7   6  -3    2.10    0.50
  -7   6  -3    3.10    0.60
   7  -6   3    2.10    1.20
   7  -6   3    3.70    1.30
   7  -6   3    1.00    0.80
  -8   6  -3   24.90    1.50
  -8   6  -3   25.10    1.90
   8  -6   3   24.40    2.50
   8  -6   3   25.10    2.80
  -9   6  -3   10.30    1.10
  -9   6  -3    8.80    0.90
   9  -6   3    9.80    1.80
   9  -6   3    8.20    1.90
 -10   6  -3    0.20    0.40
 -10   6  -3    0.40    0.50
  10  -6   3    0.60    1.30
  10  -6   3    0.30    1.30
 -11   6  -3    2.70    0.60
 -11   6  -3    2.70    0.80
  11  -6   3    0.80    1.50
  11  -6   3    2.40    1.40
 -12   6  -3    1.30    0.70
 -12   6  -3    0.00    0.40
  12  -6   3    3.00    1.70
  12  -6   3    1.20    1.60
  12   5  -3   11.10    1.20
 -12  -5   3   11.60    1.30
 -12  -5   3    8.30    1.30
  11   5  -3   12.30    1.20
 -11  -5   3   10.50    1.40
 -11  -5   3   16.30    1.50
  10   5  -3   -0.40    0.30
  10   5  -3   -0.10    0.50
 -10  -5   3   -0.30    0.40
 -10  -5   3    0.40    0.90
   9   5  -3    0.30    0.40
   9   5  -3   -0.30    0.30
  -9  -5   3    0.00    0.70
  -9  -5   3    0.40    0.40
   8   5  -3   13.20    1.00
   8   5  -3   13.50    1.10
  -8  -5   3   12.10    1.60
  -8  -5   3   13.90    1.40
   7   5  -3   45.80    2.30
   7   5  -3   43.90    2.40
   7   5  -3   46.30    2.60
  -7  -5   3   47.70    2.70
  -7  -5   3   46.70    3.00
   6   5  -3    5.10    0.70
   6   5  -3    4.40    0.60
  -6  -5   3    5.30    0.90
  -6  -5   3    5.00    0.70
  -6  -5   3    6.40    1.20
   5   5  -3  537.05   20.90
   5   5  -3  476.85   20.80
  -5  -5   3  504.85   21.40
  -5  -5   3  548.45   21.80
  -5  -5   3  516.75   21.00
   4   5  -3   34.50    1.70
   4   5  -3   32.10    1.60
   4   5  -3   33.90    1.80
  -4  -5   3   34.10    1.90
  -4  -5   3   36.20    2.40
  -4  -5   3   35.20    2.10
   3   5  -3   38.60    1.90
   3   5  -3   37.10    1.70
   3   5  -3   35.30    1.70
  -3  -5   3   37.00    2.40
  -3  -5   3   35.50    1.80
  -3  -5   3   34.40    1.70
  -3  -5   3   37.30    2.10
  -3  -5   3   36.70    1.80
  -3  -5   3   38.00    2.00
   2   5  -3   21.10    1.50
   2   5  -3   21.40    1.10
   2   5  -3   21.10    1.20
   2   5  -3   21.20    1.20
  -2  -5   3   19.90    1.10
  -2  -5   3   20.60    1.50
  -2  -5   3   20.80    1.20
  -2  -5   3   20.10    1.20
  -2  -5   3   21.60    1.40
  -2  -5   3   22.00    1.70
   1   5  -3    0.40    0.20
   1   5  -3    0.00    0.20
   1   5  -3    0.40    0.30
   1   5  -3    0.40    0.40
   1   5  -3    0.20    0.30
  -1  -5   3    0.10    0.20
  -1  -5   3    0.60    0.50
  -1  -5   3   -0.40    0.50
  -1  -5   3    0.20    0.20
  -1  -5   3    0.20    0.30
  -1  -5   3    0.00    0.20
   0   5  -3   88.79    4.60
   0   5  -3   96.09    4.30
   0   5  -3   99.39    4.00
   0   5  -3   99.19    4.30
   0   5  -3   95.39    4.10
   0   5  -3   94.79    4.10
   0  -5   3   93.69    4.10
   0  -5   3  100.79    4.30
   0  -5   3   97.49    4.70
   0  -5   3   97.19    4.10
   0  -5   3   95.29    4.20
   0  -5   3   98.39    4.50
  -1   5  -3  130.29    5.70
  -1   5  -3  127.79    5.50
  -1   5  -3  119.89    5.90
  -1   5  -3  133.99    5.50
   1  -5   3  133.09    6.10
   1  -5   3  139.89    6.00
   1  -5   3  135.39    5.60
   1  -5   3  128.99    5.60
   1  -5   3  132.49    5.50
   1  -5   3  125.99    5.50
  -2   5  -3  189.78    8.50
  -2   5  -3  205.68    8.20
  -2   5  -3  192.28    8.60
   2  -5   3  186.18    8.10
   2  -5   3  202.48    8.10
   2  -5   3  187.48    8.30
   2  -5   3  196.78    8.10
   2  -5   3  214.98    8.80
   2  -5   3  217.98    8.80
   2  -5   3  181.68    8.60
  -3   5  -3   74.39    3.50
  -3   5  -3   72.39    3.30
  -3   5  -3   74.89    3.40
  -3   5  -3   68.59    3.60
   3  -5   3   73.49    3.10
   3  -5   3   84.29    4.00
   3  -5   3   71.49    3.40
   3  -5   3   80.69    4.10
   3  -5   3   70.99    3.30
   3  -5   3   79.79    4.00
   3  -5   3   77.39    3.20
  -4   5  -3  179.08    8.30
  -4   5  -3  199.28    8.10
  -4   5  -3  214.78    8.40
  -4   5  -3  195.88    8.00
   4  -5   3  159.38    9.20
   4  -5   3  209.48    8.90
   4  -5   3  202.78    8.70
   4  -5   3  175.38    8.10
  -5   5  -3   23.60    1.30
  -5   5  -3   22.80    1.40
   5  -5   3   22.00    2.20
   5  -5   3   20.70    1.80
   5  -5   3   20.10    2.10
  -6   5  -3    1.10    0.40
  -6   5  -3    1.30    0.40
  -6   5  -3    1.10    0.50
   6  -5   3   -0.40    0.90
   6  -5   3    2.00    1.90
   6  -5   3    0.40    0.70
  -7   5  -3    1.50    0.50
  -7   5  -3    1.60    0.40
   7  -5   3   -0.60    0.90
   7  -5   3    0.20    0.60
   7  -5   3    0.50    0.80
  -8   5  -3   33.10    1.80
  -8   5  -3   32.40    2.00
   8  -5   3   32.20    2.80
   8  -5   3   28.60    2.90
  -9   5  -3   53.39    2.60
  -9   5  -3   52.49    2.90
   9  -5   3   57.69    4.00
   9  -5   3   51.29    3.80
 -10   5  -3   85.99    3.80
 -10   5  -3   81.59    4.00
  10  -5   3   75.39    5.00
  10  -5   3   73.79    4.90
 -11   5  -3   12.10    1.30
 -11   5  -3    9.50    0.90
  11  -5   3    5.20    1.70
  11  -5   3    8.80    1.80
 -12   5  -3   14.00    1.40
 -12   5  -3   13.10    1.10
  12  -5   3    9.70    2.30
 -13   5  -3    8.60    1.30
 -13   5  -3    7.50    1.00
  13  -5   3    5.10    2.10
  13   4  -3    8.30    1.20
 -13  -4   3   10.20    1.50
 -13  -4   3   10.80    1.50
  12   4  -3    1.70    0.70
 -12  -4   3    2.80    0.80
 -12  -4   3    1.10    0.70
  11   4  -3   12.00    1.10
 -11  -4   3   10.80    1.40
 -11  -4   3   12.50    1.40
  10   4  -3    2.20    0.60
 -10  -4   3    2.40    1.00
 -10  -4   3    1.90    0.70
   9   4  -3   31.10    1.80
   9   4  -3   32.10    1.90
  -9  -4   3   30.90    2.20
  -9  -4   3   29.30    2.50
   8   4  -3  117.79    5.10
   8   4  -3  109.99    5.60
   8   4  -3  118.29    5.20
  -8  -4   3  114.09    5.50
  -8  -4   3  114.39    5.80
   7   4  -3    3.50    0.90
   7   4  -3    3.90    0.70
   7   4  -3    3.90    0.60
  -7  -4   3    3.30    0.90
  -7  -4   3    4.20    0.70
   6   4  -3   36.70    2.00
   6   4  -3   36.30    1.90
   6   4  -3   37.70    1.80
  -6  -4   3   31.90    1.90
  -6  -4   3   35.50    1.70
  -6  -4   3   31.60    1.60
  -6  -4   3   34.50    2.40
  -6  -4   3   37.00    2.20
   5   4  -3   20.90    1.20
   5   4  -3   20.10    1.10
   5   4  -3   21.40    1.30
  -5  -4   3   20.60    1.20
  -5  -4   3   22.10    1.80
  -5  -4   3   20.00    1.50
   4   4  -3    5.30    0.60
   4   4  -3    6.30    0.60
   4   4  -3    5.80    0.80
   4   4  -3    5.70    0.50
  -4  -4   3    6.20    0.80
  -4  -4   3    5.80    0.50
  -4  -4   3    6.30    0.60
  -4  -4   3    6.70    0.70
  -4  -4   3    5.70    1.00
  -4  -4   3    4.90    0.40
   3   4  -3   55.39    2.50
   3   4  -3   54.79    2.50
   3   4  -3   52.89    3.00
   3   4  -3   57.39    2.60
  -3  -4   3   51.69    2.40
  -3  -4   3   59.39    3.10
  -3  -4   3   57.39    2.60
  -3  -4   3   56.99    2.60
  -3  -4   3   58.79    2.60
  -3  -4   3   54.99    2.80
   2   4  -3   30.60    1.50
   2   4  -3   33.10    1.60
   2   4  -3   31.60    1.50
   2   4  -3   30.80    1.90
  -2  -4   3   30.10    1.50
  -2  -4   3   32.90    2.00
  -2  -4   3   33.50    1.70
  -2  -4   3   31.90    1.70
  -2  -4   3   34.30    1.60
   1   4  -3  215.68    9.80
   1   4  -3  239.78    9.40
   1   4  -3  219.68    9.30
   1   4  -3  234.58    9.50
  -1  -4   3  224.48    9.90
  -1  -4   3  230.08    9.50
  -1  -4   3  239.08    9.50
  -1  -4   3  245.88    9.70
  -1  -4   3  225.98    9.60
  -1  -4   3  223.38    9.40
   0   4  -3   34.00    1.70
   0   4  -3   34.60    1.50
   0   4  -3   33.70    1.60
   0   4  -3   33.30    1.50
   0   4  -3   36.80    1.70
   0   4  -3   32.80    1.90
   0  -4   3   34.90    1.60
   0  -4   3   32.60    2.00
   0  -4   3   34.50    1.70
   0  -4   3   32.60    1.60
   0  -4   3   33.70    1.90
  -1   4  -3  486.75   19.70
  -1   4  -3  485.55   19.60
  -1   4  -3  482.65   19.90
  -1   4  -3  483.65   19.70
  -1   4  -3  466.75   19.50
  -1   4  -3  487.35   19.50
   1  -4   3  492.55   19.90
   1  -4   3  489.05   20.00
   1  -4   3  511.55   20.00
   1  -4   3  489.95   19.50
   1  -4   3  464.15   19.60
   1  -4   3  469.05   19.50
  -2   4  -3  444.46   17.90
  -2   4  -3  439.56   17.80
  -2   4  -3  454.75   17.80
  -2   4  -3  417.96   18.00
  -2   4  -3  432.66   17.60
   2  -4   3  439.46   18.10
   2  -4   3  423.16   17.70
   2  -4   3  465.95   18.30
   2  -4   3  426.66   17.60
   2  -4   3  415.56   17.80
   2  -4   3  450.45   18.10
  -3   4  -3    1.20    0.30
  -3   4  -3    1.50    0.40
  -3   4  -3    0.80    0.30
  -3   4  -3    0.90    0.40
  -3   4  -3    1.20    0.20
  -3   4  -3    1.20    0.40
   3  -4   3    1.20    0.30
   3  -4   3    1.20    0.60
   3  -4   3    1.50    0.30
   3  -4   3    0.80    0.70
   3  -4   3    1.90    0.60
   3  -4   3    1.10    0.20
  -4   4  -3    3.80    0.30
  -4   4  -3    4.20    0.60
  -4   4  -3    3.10    0.50
  -4   4  -3    3.40    0.60
  -4   4  -3    3.30    0.60
  -4   4  -3    4.80    0.70
   4  -4   3    4.20    0.40
   4  -4   3    3.60    1.00
   4  -4   3    3.70    0.50
   4  -4   3    3.30    0.40
   4  -4   3    4.60    1.00
   4  -4   3    3.80    0.80
  -5   4  -3    1.00    0.20
  -5   4  -3    0.60    0.30
  -5   4  -3    1.10    0.40
  -5   4  -3    0.90    0.40
   5  -4   3    1.30    0.90
   5  -4   3    1.00    0.20
   5  -4   3    0.70    0.80
   5  -4   3    0.50    0.50
  -6   4  -3   67.79    3.60
  -6   4  -3   86.69    3.80
  -6   4  -3   81.79    3.60
  -6   4  -3   80.39    3.40
   6  -4   3   78.09    3.50
   6  -4   3   80.89    4.40
   6  -4   3   82.89    4.80
   6  -4   3   83.19    4.00
  -7   4  -3   21.30    1.20
  -7   4  -3   22.80    1.50
  -7   4  -3   19.70    1.10
   7  -4   3   20.30    2.10
   7  -4   3   21.20    2.10
   7  -4   3   20.40    1.40
  -8   4  -3    1.50    0.40
  -8   4  -3    1.60    0.50
  -8   4  -3    1.10    0.40
   8  -4   3    2.10    1.10
   8  -4   3    3.20    1.20
  -9   4  -3   84.59    3.80
  -9   4  -3   83.89    4.10
   9  -4   3   81.29    4.80
   9  -4   3   84.79    5.00
 -10   4  -3    4.30    0.70
 -10   4  -3    5.40    0.90
  10  -4   3    1.40    1.30
  10  -4   3    2.10    1.30
 -11   4  -3    1.70    0.60
 -11   4  -3    3.10    0.60
  11  -4   3    2.60    1.50
  11  -4   3   -1.40    1.20
 -12   4  -3    1.20    0.50
 -12   4  -3    0.60    0.60
  12  -4   3   -1.00    1.50
  12  -4   3    1.10    1.50
 -13   4  -3   19.10    1.70
 -13   4  -3   19.10    1.40
  13  -4   3   16.50    2.70
  13   3  -3    2.10    0.70
 -13  -3   3    3.50    1.00
 -13  -3   3    3.20    0.90
  12   3  -3    6.90    1.00
 -12  -3   3    4.20    1.00
 -12  -3   3    5.90    1.00
  11   3  -3   32.30    2.00
 -11  -3   3   35.70    2.20
 -11  -3   3   33.00    2.40
  10   3  -3   13.30    1.10
 -10  -3   3   14.90    1.40
 -10  -3   3   13.80    1.40
   9   3  -3   16.50    1.30
   9   3  -3   16.90    1.20
  -9  -3   3   20.00    1.60
  -9  -3   3   17.80    1.80
   8   3  -3   -0.10    0.30
   8   3  -3    0.10    0.40
   8   3  -3    0.20    0.80
  -8  -3   3    0.00    0.40
  -8  -3   3    0.20    0.50
   7   3  -3   37.30    1.90
   7   3  -3   38.00    2.30
   7   3  -3   35.70    1.80
  -7  -3   3   31.50    2.30
  -7  -3   3   34.20    2.10
  -7  -3   3   34.60    1.60
  -7  -3   3   31.40    1.60
   6   3  -3    6.60    0.70
   6   3  -3    7.30    0.70
   6   3  -3    7.30    1.00
  -6  -3   3    6.10    0.50
  -6  -3   3    7.20    1.20
  -6  -3   3    6.40    0.90
  -6  -3   3    8.60    1.10
  -6  -3   3    8.00    0.60
   5   3  -3   17.50    1.00
   5   3  -3   17.50    1.10
   5   3  -3   18.30    1.20
   5   3  -3   14.90    1.30
  -5  -3   3   15.50    1.20
  -5  -3   3   16.10    0.90
  -5  -3   3   18.30    1.50
  -5  -3   3   16.60    1.00
  -5  -3   3   18.20    0.80
  -5  -3   3   18.40    1.30
   4   3  -3    3.60    0.40
   4   3  -3    3.50    0.70
   4   3  -3    3.40    0.40
   4   3  -3    4.50    0.50
  -4  -3   3    3.40    0.70
  -4  -3   3    3.20    0.40
  -4  -3   3    3.80    0.60
  -4  -3   3    3.40    0.40
  -4  -3   3    4.20    0.60
  -4  -3   3    3.60    0.40
   3   3  -3   79.19    3.40
   3   3  -3   79.89    3.90
   3   3  -3   80.69    3.40
   3   3  -3   82.49    3.50
  -3  -3   3   77.99    3.70
  -3  -3   3   78.39    3.50
  -3  -3   3   81.99    3.90
  -3  -3   3   79.99    3.40
  -3  -3   3   78.69    3.50
  -3  -3   3   79.49    3.40
   2   3  -3  603.04   24.80
  -2  -3   3  621.14   24.80
  -2  -3   3  625.04   25.30
   1   3  -3    2.40    0.50
   1   3  -3    3.00    0.30
   1   3  -3    2.20    0.30
   1   3  -3    2.60    0.40
   1   3  -3    2.40    0.30
  -1  -3   3    1.80    0.50
  -1  -3   3    1.90    0.30
  -1  -3   3    2.70    0.30
  -1  -3   3    2.70    0.50
  -1  -3   3    2.20    0.30
   0   3  -3  137.69    5.80
   0   3  -3  143.19    5.80
   0   3  -3  140.69    5.70
   0   3  -3  142.69    5.90
   0   3  -3  141.79    5.80
   0   3  -3  136.39    6.10
   0  -3   3  140.49    5.80
   0  -3   3  143.79    5.90
   0  -3   3  139.49    5.70
   0  -3   3  134.69    6.10
   0  -3   3  134.39    5.80
   0  -3   3  144.09    6.00
  -1   3  -3    0.60    0.20
  -1   3  -3    0.40    0.20
  -1   3  -3    0.30    0.30
  -1   3  -3    0.20    0.20
  -1   3  -3    0.40    0.20
  -1   3  -3    0.20    0.30
   1  -3   3    0.20    0.40
   1  -3   3    0.30    0.20
   1  -3   3    1.10    0.50
   1  -3   3    0.40    0.40
   1  -3   3    0.30    0.20
   1  -3   3    0.20    0.10
  -2   3  -3  657.23   27.10
  -2   3  -3  666.13   27.40
  -2   3  -3  695.43   27.20
   2  -3   3  684.73   27.40
   2  -3   3  667.23   27.10
   2  -3   3  637.64   27.20
   2  -3   3  661.73   27.10
   2  -3   3  698.33   27.40
   2  -3   3  711.73   27.50
  -3   3  -3  995.40   39.50
  -3   3  -3  975.70   39.30
  -3   3  -3  985.50   39.50
  -3   3  -3  968.40   39.60
  -3   3  -3  929.41   39.40
  -3   3  -3  983.20   39.60
   3  -3   3 1033.00   39.70
   3  -3   3  997.40   39.90
   3  -3   3 1010.00   39.80
   3  -3   3  949.21   39.40
  -4   3  -3   24.80    1.20
  -4   3  -3   24.60    1.30
  -4   3  -3   23.70    1.40
  -4   3  -3   26.70    1.70
  -4   3  -3   23.30    1.20
  -4   3  -3   23.10    1.40
  -4   3  -3   24.20    1.50
   4  -3   3   27.50    1.90
   4  -3   3   21.70    1.30
   4  -3   3   24.50    1.20
   4  -3   3   23.70    1.80
   4  -3   3   26.30    1.60
  -5   3  -3  166.08    6.80
  -5   3  -3  156.48    6.50
  -5   3  -3  162.08    6.70
  -5   3  -3  154.28    6.60
  -5   3  -3  156.88    6.80
  -5   3  -3  151.28    6.60
  -5   3  -3  154.28    6.70
   5  -3   3  163.08    7.20
   5  -3   3  166.28    7.30
   5  -3   3  144.39    6.80
   5  -3   3  154.08    6.60
   5  -3   3  164.98    6.80
  -6   3  -3  331.67   13.70
  -6   3  -3  337.27   13.90
  -6   3  -3  332.37   13.70
   6  -3   3  344.57   14.50
   6  -3   3  352.46   14.50
   6  -3   3  318.77   13.80
  -7   3  -3   96.79    4.30
  -7   3  -3   98.39    4.30
  -7   3  -3   97.69    4.50
   7  -3   3   93.59    5.00
   7  -3   3   93.69    4.30
   7  -3   3   96.69    5.00
  -8   3  -3  183.08    8.60
  -8   3  -3  205.68    8.60
  -8   3  -3  213.38    8.80
   8  -3   3  207.48    9.40
   8  -3   3  207.98    9.50
  -9   3  -3    0.50    0.40
  -9   3  -3    1.00    0.50
  -9   3  -3    0.60    0.40
   9  -3   3   -0.20    0.90
   9  -3   3   -1.40    0.90
 -10   3  -3   12.60    1.00
 -10   3  -3   12.60    1.30
  10  -3   3   11.20    1.90
  10  -3   3   12.80    2.10
 -11   3  -3   75.29    3.50
 -11   3  -3   71.89    3.70
  11  -3   3   69.89    4.60
 -12   3  -3   16.10    1.20
 -12   3  -3   14.90    1.50
  12  -3   3   14.40    2.40
 -13   3  -3    0.20    0.50
 -13   3  -3   -0.20    0.60
  13  -3   3    0.60    1.60
  13   2  -3   -0.10    0.60
 -13  -2   3    0.30    0.60
 -13  -2   3    0.50    0.60
  12   2  -3   48.50    2.70
 -12  -2   3   43.90    3.00
 -12  -2   3   51.69    2.90
  11   2  -3    0.80    1.60
  11   2  -3    1.70    0.60
 -11  -2   3    3.10    0.80
 -11  -2   3    1.10    0.60
  10   2  -3    4.50    0.80
 -10  -2   3    4.00    1.00
 -10  -2   3    4.60    0.80
 -10  -2   3    3.90    0.80
   9   2  -3   60.69    3.90
   9   2  -3   59.89    3.10
  -9  -2   3   65.19    3.50
  -9  -2   3   69.49    3.80
   8   2  -3    0.40    0.40
   8   2  -3    0.20    0.40
   8   2  -3    1.80    0.90
  -8  -2   3    0.10    0.40
  -8  -2   3    0.30    0.50
  -8  -2   3    0.10    0.30
   7   2  -3   70.39    3.20
   7   2  -3   68.29    3.00
   7   2  -3   71.99    3.60
  -7  -2   3   65.39    2.90
  -7  -2   3   60.09    2.90
  -7  -2   3   66.49    3.80
  -7  -2   3   66.79    3.50
  -7  -2   3   53.49    3.20
   6   2  -3  334.87   13.10
   6   2  -3  308.87   13.10
   6   2  -3  335.27   13.40
  -6  -2   3  302.37   12.90
  -6  -2   3  327.87   13.40
  -6  -2   3  300.57   12.90
  -6  -2   3  309.27   13.70
  -6  -2   3  313.47   12.90
  -6  -2   3  342.57   13.60
  -6  -2   3  308.57   13.30
   5   2  -3  125.29    5.10
   5   2  -3  117.49    5.50
   5   2  -3  122.29    5.20
  -5  -2   3  127.29    5.50
  -5  -2   3  120.09    5.00
  -5  -2   3  116.49    4.90
  -5  -2   3  116.69    5.10
  -5  -2   3  111.59    5.00
  -5  -2   3  120.09    5.20
  -5  -2   3  126.89    5.60
  -5  -2   3  119.09    5.40
   4   2  -3    0.90    0.30
   4   2  -3    0.60    0.30
   4   2  -3    0.90    0.50
   4   2  -3    1.00    0.30
  -4  -2   3    0.30    0.40
  -4  -2   3    0.70    0.20
  -4  -2   3    0.80    0.30
  -4  -2   3    1.00    0.30
  -4  -2   3    0.90    0.20
  -4  -2   3    0.90    0.30
  -4  -2   3    0.90    0.20
   3   2  -3  320.77   13.00
   3   2  -3  317.47   13.00
   3   2  -3  312.87   13.40
   3   2  -3  314.57   13.10
  -3  -2   3  333.77   13.50
  -3  -2   3  307.97   13.10
  -3  -2   3  322.77   13.10
  -3  -2   3  325.47   13.00
  -3  -2   3  335.27   13.00
   2   2  -3   64.39    2.80
   2   2  -3   63.09    2.80
   2   2  -3   62.29    3.10
   2   2  -3   64.19    2.80
   2   2  -3   65.49    2.70
  -2  -2   3   66.69    2.70
  -2  -2   3   64.89    3.20
  -2  -2   3   64.19    2.80
  -2  -2   3   65.19    2.80
  -2  -2   3   64.39    2.80
   1   2  -3  172.28    7.00
   1   2  -3  166.38    6.90
   1   2  -3  166.78    6.80
   1   2  -3  174.38    7.30
   1   2  -3  172.18    6.90
  -1  -2   3  174.88    7.00
  -1  -2   3  165.58    7.00
  -1  -2   3  156.18    7.20
  -1  -2   3  168.08    6.90
  -1  -2   3  173.78    7.00
   0  -2   3  636.64   24.50
   0  -2   3  584.94   24.70
   0  -2   3  601.04   24.40
  -1   2  -3  130.99    5.40
  -1   2  -3  130.49    5.30
  -1   2  -3  128.39    5.50
  -1   2  -3  129.19    5.30
  -1   2  -3  126.29    5.30
  -1   2  -3  125.29    5.40
   1  -2   3  123.89    5.40
   1  -2   3  129.39    5.50
   1  -2   3  128.79    5.30
   1  -2   3  127.79    5.30
   1  -2   3  134.19    5.40
   1  -2   3  128.49    5.50
  -2   2  -3   26.90    1.30
  -2   2  -3   27.10    1.30
  -2   2  -3   24.20    1.30
  -2   2  -3   24.80    1.20
  -2   2  -3   24.30    1.20
  -2   2  -3   24.70    1.30
   2  -2   3   26.50    1.40
   2  -2   3   24.30    1.20
   2  -2   3   26.70    1.50
   2  -2   3   25.40    1.40
   2  -2   3   25.70    1.20
   2  -2   3   24.10    1.30
  -3   2  -3  377.76   15.20
  -3   2  -3  382.26   15.30
  -3   2  -3  367.56   15.20
  -3   2  -3  388.16   15.20
  -3   2  -3  377.86   15.10
  -3   2  -3  369.86   15.10
  -3   2  -3  373.56   15.20
   3  -2   3  365.36   15.40
   3  -2   3  395.96   15.20
   3  -2   3  372.36   15.10
   3  -2   3  364.36   15.40
   3  -2   3  347.77   15.20
  -4   2  -3  107.49    4.70
  -4   2  -3  114.39    4.90
  -4   2  -3  108.09    4.70
  -4   2  -3  113.29    4.80
  -4   2  -3  115.99    4.70
  -4   2  -3  107.69    4.70
  -4   2  -3  102.79    4.70
   4  -2   3  118.19    4.80
   4  -2   3  112.19    5.00
   4  -2   3  114.49    4.70
   4  -2   3  111.29    5.10
   4  -2   3  102.69    4.80
  -5   2  -3    3.30    0.50
  -5   2  -3    2.70    0.40
  -5   2  -3    3.10    0.60
  -5   2  -3    3.60    0.50
  -5   2  -3    3.60    0.50
  -5   2  -3    4.80    0.60
   5  -2   3    3.60    0.50
   5  -2   3    3.60    0.50
   5  -2   3    3.50    0.80
   5  -2   3    3.60    0.80
  -6   2  -3    7.40    0.70
  -6   2  -3    6.20    0.80
  -6   2  -3    6.10    0.80
  -6   2  -3    5.90    0.60
   6  -2   3    5.20    1.00
   6  -2   3    8.40    1.30
   6  -2   3    6.20    0.70
  -7   2  -3   58.49    2.80
  -7   2  -3   52.19    2.80
  -7   2  -3   54.59    2.60
  -7   2  -3   58.99    2.80
   7  -2   3   56.49    3.20
   7  -2   3   58.59    3.40
   7  -2   3   50.49    2.70
  -8   2  -3   81.59    3.60
  -8   2  -3   78.39    3.80
  -8   2  -3   82.69    3.90
   8  -2   3   72.09    3.80
   8  -2   3   84.79    4.50
   8  -2   3   81.79    4.30
  -9   2  -3   20.70    1.50
  -9   2  -3   20.90    1.30
  -9   2  -3   20.80    1.50
   9  -2   3   19.50    2.20
   9  -2   3   20.50    2.30
 -10   2  -3   21.20    1.30
 -10   2  -3   22.00    1.60
 -10   2  -3   19.00    1.60
  10  -2   3   20.90    2.30
  10  -2   3   22.10    2.40
 -11   2  -3   42.60    2.60
 -11   2  -3   48.00    2.30
  11  -2   3   41.30    3.40
 -12   2  -3    0.10    0.40
 -12   2  -3   -0.60    0.50
  12  -2   3   -0.10    1.20
 -13   2  -3   -0.80    0.40
 -13   2  -3    0.20    0.60
  13  -2   3    0.60    1.50
 -14   2  -3    0.20    0.50
 -14   2  -3   -0.60    0.60
  13   1  -3    6.10    1.10
 -13  -1   3    4.90    1.00
 -13  -1   3    4.30    1.00
  12   1  -3   -0.90    0.50
  12   1  -3    1.20    1.70
 -12  -1   3    0.60    0.60
 -12  -1   3   -0.10    0.50
  11   1  -3    2.80    0.70
 -11  -1   3    1.50    0.70
 -11  -1   3    2.80    0.70
  10   1  -3   58.59    4.20
  10   1  -3   64.99    3.20
 -10  -1   3   66.29    3.40
 -10  -1   3   59.19    3.50
 -10  -1   3   63.09    3.70
   9   1  -3   61.69    3.10
   9   1  -3   65.39    4.00
  -9  -1   3   58.59    2.90
  -9  -1   3   67.29    3.30
  -9  -1   3   63.29    3.40
  -9  -1   3   64.69    3.60
   8   1  -3    1.40    0.90
   8   1  -3    1.50    0.50
  -8  -1   3    1.30    0.60
  -8  -1   3    1.90    0.50
  -8  -1   3    1.10    0.60
  -8  -1   3    2.10    0.40
   7   1  -3   20.50    1.30
   7   1  -3   21.90    2.00
   7   1  -3   20.20    1.30
  -7  -1   3   21.30    1.50
  -7  -1   3   19.90    1.60
  -7  -1   3   18.80    1.80
  -7  -1   3   20.30    1.70
  -7  -1   3   20.40    1.20
  -7  -1   3   19.80    1.20
   6   1  -3   22.70    1.90
   6   1  -3   23.50    1.40
   6   1  -3   22.30    1.30
  -6  -1   3   22.90    1.20
  -6  -1   3   22.30    1.70
  -6  -1   3   23.20    1.80
  -6  -1   3   23.90    1.20
  -6  -1   3   21.90    1.20
  -6  -1   3   21.60    1.50
  -6  -1   3   21.20    1.60
   5   1  -3  101.39    4.40
   5   1  -3   97.09    4.50
   5   1  -3  112.69    4.80
  -5  -1   3  103.59    5.00
  -5  -1   3  101.29    4.30
  -5  -1   3  100.69    4.70
  -5  -1   3  109.09    4.70
  -5  -1   3  101.09    4.50
  -5  -1   3  103.59    4.40
  -5  -1   3  104.49    4.90
  -5  -1   3  103.39    4.40
   4   1  -3  264.97   10.60
   4   1  -3  242.08   10.60
   4   1  -3  271.07   10.80
  -4  -1   3  262.37   10.50
  -4  -1   3  258.57   10.80
  -4  -1   3  262.37   10.70
  -4  -1   3  256.17   10.50
  -4  -1   3  275.37   11.00
  -4  -1   3  260.47   11.10
  -4  -1   3  235.68   10.80
  -4  -1   3  257.87   10.50
  -4  -1   3  262.77   10.60
   3   1  -3   56.99    2.60
   3   1  -3   56.39    2.90
   3   1  -3   60.69    2.70
   3   1  -3   58.19    2.50
   3   1  -3   60.19    2.60
   3   1  -3   55.99    2.60
  -3  -1   3   57.99    2.60
  -3  -1   3   59.69    2.50
  -3  -1   3   58.29    2.50
  -3  -1   3   56.49    2.60
  -3  -1   3   60.99    2.50
  -3  -1   3   60.19    2.90
   2   1  -3  235.38    9.60
   2   1  -3  235.38    9.40
   2   1  -3  229.88    9.80
   2   1  -3  230.88    9.50
   2   1  -3  227.58    9.50
  -2  -1   3  239.18    9.50
  -2  -1   3  237.18    9.90
  -2  -1   3  237.48    9.40
  -2  -1   3  232.08    9.60
   1   1  -3  866.11   38.20
   1   1  -3 1063.59   68.99
  -1  -1   3 1065.19   60.59
  -1  -1   3  928.01   38.30
  -1  -1   3  944.81   66.39
   0  -1   3  520.45   21.10
  -1   1  -3   77.39    3.20
  -1   1  -3   81.19    3.30
  -1   1  -3   74.89    3.40
  -1   1  -3   77.19    3.30
  -1   1  -3   79.09    3.30
  -1   1  -3   77.49    3.20
   1  -1   3   79.29    3.30
   1  -1   3   75.99    3.20
   1  -1   3   73.49    3.30
   1  -1   3   78.59    3.20
   1  -1   3   72.49    3.30
  -2   1  -3  152.58    6.20
  -2   1  -3  145.59    6.30
  -2   1  -3  156.38    6.10
  -2   1  -3  143.19    6.10
  -2   1  -3  144.39    6.20
  -2   1  -3  146.39    6.20
  -2   1  -3  151.88    6.10
   2  -1   3  150.08    6.20
   2  -1   3  150.18    6.10
   2  -1   3  150.98    6.20
   2  -1   3  146.49    6.20
   2  -1   3  140.79    6.20
  -3   1  -3    0.60    0.30
  -3   1  -3    1.40    0.30
  -3   1  -3    1.00    0.30
  -3   1  -3    1.20    0.30
  -3   1  -3    0.60    0.30
  -3   1  -3    0.60    0.20
   3  -1   3    0.80    0.20
   3  -1   3    1.40    0.40
   3  -1   3    1.30    0.30
   3  -1   3    0.90    0.20
   3  -1   3    1.00    0.40
  -4   1  -3   30.10    1.50
  -4   1  -3   31.10    1.50
  -4   1  -3   26.20    1.40
  -4   1  -3   30.10    1.50
  -4   1  -3   30.00    1.40
  -4   1  -3   29.00    1.60
   4  -1   3   30.90    1.60
   4  -1   3   28.00    1.70
   4  -1   3   28.80    1.50
   4  -1   3   25.60    1.50
  -5   1  -3 1612.54   66.19
  -5   1  -3 1606.84   66.19
   5  -1   3 1716.03   66.59
   5  -1   3 1681.43   66.49
  -6   1  -3   24.80    1.40
  -6   1  -3   22.70    1.40
  -6   1  -3   22.80    1.30
  -6   1  -3   21.60    1.30
  -6   1  -3   24.10    1.50
   6  -1   3   23.50    1.70
   6  -1   3   21.30    1.40
   6  -1   3   20.90    1.40
   6  -1   3   22.20    1.70
  -7   1  -3  235.78    9.30
  -7   1  -3  222.48    9.30
  -7   1  -3  202.58    9.10
   7  -1   3  204.18    9.20
   7  -1   3  222.58    9.60
   7  -1   3  211.38    9.40
  -8   1  -3  130.89    6.20
  -8   1  -3  146.19    6.40
  -8   1  -3  151.08    6.40
   8  -1   3  140.29    7.20
   8  -1   3  140.29    6.80
   8  -1   3  142.09    6.60
  -9   1  -3    7.70    0.90
  -9   1  -3    9.70    1.00
   9  -1   3    5.80    1.30
   9  -1   3    5.70    1.30
 -10   1  -3   96.99    4.40
 -10   1  -3  101.49    4.80
 -10   1  -3  101.19    4.90
  10  -1   3   96.29    5.40
 -11   1  -3    0.50    0.50
 -11   1  -3    0.70    0.40
 -11   1  -3    1.20    0.80
  11  -1   3    0.30    1.20
 -12   1  -3    3.40    0.60
 -12   1  -3    2.80    0.80
  12  -1   3    2.20    1.40
 -13   1  -3   62.99    3.50
 -13   1  -3   70.49    3.30
  13  -1   3   65.29    4.50
 -14   1  -3   16.70    1.60
 -14   1  -3   18.30    1.30
  14  -1   3   12.90    2.50
 -13   0   3   20.70    2.00
 -13   0   3   26.90    2.00
  12   0  -3    0.10    1.40
  12   0  -3    0.10    0.50
 -12   0   3    0.00    0.50
 -12   0   3   -0.20    0.50
  11   0  -3    0.30    1.30
  11   0  -3    0.60    0.60
 -11   0   3   -0.30    0.40
 -11   0   3    0.70    0.60
  10   0  -3  173.18    8.90
  10   0  -3  186.48    7.90
 -10   0   3  176.28    8.40
 -10   0   3  184.78    8.10
 -10   0   3  182.08    8.30
   9   0  -3  101.49    5.50
   9   0  -3   96.59    4.50
  -9   0   3   98.99    4.70
  -9   0   3  100.99    4.90
  -9   0   3   91.89    4.50
  -9   0   3   98.59    5.00
   8   0  -3    0.50    0.40
   8   0  -3    0.70    1.00
  -8   0   3    0.80    0.40
  -8   0   3    0.70    0.60
  -8   0   3    1.10    0.40
  -8   0   3    1.30    0.50
  -8   0   3    0.00    0.80
   7   0  -3   42.50    2.10
   7   0  -3   44.00    2.90
  -7   0   3   36.90    2.50
  -7   0   3   44.30    2.70
  -7   0   3   41.10    2.70
  -7   0   3   37.90    2.10
  -7   0   3   43.10    2.40
  -7   0   3   42.00    2.10
   6   0  -3    1.50    0.40
   6   0  -3    0.90    0.80
   6   0  -3    1.00    0.40
  -6   0   3    0.90    0.30
  -6   0   3    1.20    0.30
  -6   0   3    0.20    0.40
  -6   0   3    1.20    0.60
  -6   0   3    0.80    0.30
  -6   0   3    1.30    0.40
  -6   0   3    0.80    0.50
  -6   0   3    1.00    0.40
  -6   0   3    0.70    0.60
   5   0  -3   58.59    3.10
   5   0  -3   50.69    2.60
   5   0  -3   54.49    2.50
  -5   0   3   53.89    2.40
  -5   0   3   55.09    2.80
  -5   0   3   54.19    2.80
  -5   0   3   55.09    2.70
  -5   0   3   55.99    3.10
  -5   0   3   59.49    2.50
  -5   0   3   51.69    2.50
  -5   0   3   54.79    2.50
  -5   0   3   57.49    2.90
   4   0  -3  294.87   12.10
   4   0  -3  270.67   11.70
   4   0  -3  284.47   11.80
   4   0  -3  283.47   11.70
  -4   0   3  287.77   12.10
  -4   0   3  283.37   11.80
  -4   0   3  287.07   11.70
  -4   0   3  286.17   12.10
  -4   0   3  289.27   11.70
  -4   0   3  282.97   11.80
  -4   0   3  300.27   12.30
  -4   0   3  304.77   11.80
   3   0  -3   19.70    1.00
   3   0  -3   18.70    1.00
   3   0  -3   19.40    1.00
   3   0  -3   20.80    1.30
  -3   0   3   19.50    1.00
  -3   0   3   19.40    1.40
  -3   0   3   21.30    1.00
  -3   0   3   18.90    0.90
  -3   0   3   21.20    1.30
  -3   0   3   21.50    1.30
  -3   0   3   19.10    1.00
  -3   0   3   19.40    1.10
   2   0  -3    8.40    0.60
   2   0  -3    8.50    0.60
   2   0  -3    7.80    0.50
   2   0  -3    8.20    0.50
  -2   0   3    9.00    0.90
  -2   0   3    8.10    0.80
  -2   0   3    8.60    0.60
  -2   0   3    8.90    0.50
  -2   0   3    7.90    0.40
  -2   0   3    8.10    0.80
  -2   0   3    9.00    0.60
   1   0  -3   23.90    1.10
   1   0  -3   23.40    1.20
   1   0  -3   24.10    1.00
   1   0  -3   25.20    1.20
  -1   0   3   24.20    1.50
  -1   0   3   24.10    1.20
  -1   0   3   23.80    1.10
  -1   0   3   25.00    1.00
  -1   0   3   23.80    1.20
  -1   0   3   24.20    1.40
  -1   0   3   24.30    1.00
   0   0  -3    2.50    0.20
   0   0  -3    2.90    0.40
   0   0  -3    2.50    0.20
   0   0  -3    2.50    0.40
   0   0  -3    2.40    0.30
   0   0   3    3.10    0.50
   0   0   3    2.10    0.20
   0   0   3    2.50    0.30
   0   0   3    2.50    0.30
   0   0   3    2.30    0.40
  -1   0  -3 1405.96   58.49
  -1   0  -3 1465.95   94.19
  -1   0  -3 1507.05   81.29
   1   0   3 1500.85   81.79
   1   0   3 1417.76   93.49
  -2   0  -3 6082.39  292.77
  -2   0  -3 6171.58  311.47
   2   0   3 7000.40  317.67
   2   0   3 7236.28  297.07
  -3   0  -3  333.27   13.10
  -3   0  -3  324.37   13.00
  -3   0  -3  308.77   13.00
  -3   0  -3  334.07   13.00
  -3   0  -3  309.17   13.10
   3   0   3  321.97   13.10
   3   0   3  332.77   13.00
   3   0   3  318.57   13.10
   3   0   3  297.27   13.10
   3   0   3  332.87   13.10
  -4   0  -3  576.74   22.90
  -4   0  -3  556.44   23.00
  -4   0  -3  571.24   22.90
  -4   0  -3  574.84   22.90
   4   0   3  558.94   23.00
   4   0   3  568.04   23.00
   4   0   3  577.54   23.00
   4   0   3  546.85   23.00
   4   0   3  583.64   22.90
  -5   0  -3  209.78    8.50
  -5   0  -3  204.58    8.50
  -5   0  -3  200.78    8.70
  -5   0  -3  225.28    8.70
  -5   0  -3  201.88    8.50
   5   0   3  193.48    8.60
   5   0   3  199.68    8.70
   5   0   3  208.98    8.70
   5   0   3  210.98    8.70
  -6   0  -3   32.00    1.70
  -6   0  -3   32.20    1.80
  -6   0  -3   37.10    1.90
  -6   0  -3   30.90    1.60
  -6   0  -3   33.80    1.70
   6   0   3   30.90    1.80
   6   0   3   35.20    2.10
   6   0   3   31.40    1.80
   6   0   3   34.20    2.00
   6   0   3   34.40    1.80
  -7   0  -3    6.90    0.80
  -7   0  -3    8.30    0.90
  -7   0  -3    5.70    0.70
   7   0   3    8.10    1.10
   7   0   3    8.00    1.30
   7   0   3    6.50    0.80
   7   0   3    7.40    0.80
  -8   0  -3   45.90    2.50
  -8   0  -3   50.69    2.70
  -8   0  -3   51.29    2.70
   8   0   3   54.29    3.00
   8   0   3   52.49    2.60
   8   0   3   50.59    3.10
  -9   0  -3   61.39    3.10
  -9   0  -3   55.89    3.10
   9   0   3   60.39    3.00
   9   0   3   59.69    3.40
   9   0   3   53.69    3.50
 -10   0  -3   19.30    1.50
 -10   0  -3   18.50    1.50
  10   0   3   16.40    2.00
  10   0   3   17.50    1.40
 -11   0  -3    0.00    0.50
 -11   0  -3    0.10    0.40
  11   0   3    0.40    0.50
  11   0   3    1.20    1.00
 -12   0  -3   26.20    1.90
 -12   0  -3   22.30    2.00
  12   0   3   26.20    2.70
 -13   0  -3    4.40    0.70
 -13   0  -3    4.70    0.90
  13   0   3    2.80    1.50
 -14   0  -3    0.10    0.70
 -14   0  -3    0.00    0.50
  14   0   3   -0.20    1.60
  13  -1  -3    0.90    2.10
 -13   1   3   -0.40    0.60
 -13   1   3    0.90    0.60
  12  -1  -3   -1.00    1.50
 -12   1   3   -0.20    0.40
 -12   1   3    0.50    0.60
 -12   1   3    0.20    0.60
  11  -1  -3   16.40    2.50
 -11   1   3   21.10    1.70
 -11   1   3   19.50    1.80
  10  -1  -3   18.10    1.40
  10  -1  -3   17.20    2.50
 -10   1   3   23.10    1.60
 -10   1   3   20.50    1.70
 -10   1   3   20.60    1.90
 -10   1   3   15.60    1.40
   9  -1  -3   29.40    1.80
   9  -1  -3   32.30    2.90
  -9   1   3   31.20    2.00
  -9   1   3   32.80    2.20
  -9   1   3   32.80    2.10
  -9   1   3   29.60    1.90
   8  -1  -3  323.07   13.80
   8  -1  -3  302.37   12.80
  -8   1   3  310.97   13.30
  -8   1   3  275.47   13.60
  -8   1   3  315.27   13.20
  -8   1   3  329.47   13.10
   7  -1  -3    5.10    0.70
   7  -1  -3    4.20    0.90
   7  -1  -3    3.70    1.20
  -7   1   3    4.00    0.60
  -7   1   3    5.10    1.10
  -7   1   3    5.80    0.90
  -7   1   3    2.10    0.90
  -7   1   3    5.40    0.70
  -7   1   3    5.10    0.80
  -7   1   3    5.10    0.90
   6  -1  -3   10.00    1.50
   6  -1  -3    9.80    0.80
   6  -1  -3    9.20    1.10
  -6   1   3    8.50    0.70
  -6   1   3    9.30    1.00
  -6   1   3    9.40    1.20
  -6   1   3    9.20    0.70
  -6   1   3    9.00    0.70
  -6   1   3    9.40    1.30
  -6   1   3    9.70    1.00
  -6   1   3    8.50    0.90
   5  -1  -3  542.35   22.60
   5  -1  -3  541.45   22.60
   5  -1  -3  571.74   23.10
   5  -1  -3  590.04   23.00
  -5   1   3  575.64   23.00
  -5   1   3  545.95   22.50
  -5   1   3  550.64   23.00
  -5   1   3  580.94   23.20
  -5   1   3  552.14   22.70
  -5   1   3  538.65   22.60
  -5   1   3  549.25   22.70
  -5   1   3  556.64   22.50
   4  -1  -3  189.28    8.10
   4  -1  -3  176.38    7.60
   4  -1  -3  183.58    7.60
   4  -1  -3  178.58    7.60
   4  -1  -3  184.68    8.00
   4  -1  -3  194.88    7.90
  -4   1   3  179.58    7.60
  -4   1   3  181.08    8.00
  -4   1   3  185.48    7.60
  -4   1   3  189.38    8.20
  -4   1   3  175.68    7.80
  -4   1   3  182.08    7.50
   3  -1  -3   52.49    2.80
   3  -1  -3   49.50    2.30
   3  -1  -3   54.19    2.30
   3  -1  -3   53.29    2.30
  -3   1   3   51.49    2.60
  -3   1   3   53.69    2.70
  -3   1   3   52.99    2.30
  -3   1   3   52.59    2.80
  -3   1   3   49.60    2.30
  -3   1   3   52.99    2.30
   2  -1  -3  142.99    6.10
   2  -1  -3  148.79    6.10
   2  -1  -3  149.39    6.50
   2  -1  -3  152.18    6.00
  -2   1   3  148.99    6.10
  -2   1   3  144.59    6.30
  -2   1   3  152.28    6.60
  -2   1   3  147.69    6.00
  -2   1   3  145.39    6.40
  -2   1   3  149.79    6.10
  -2   1   3  147.19    6.00
  -2   1   3  147.79    6.00
   1  -1  -3  319.47   13.10
   1  -1  -3  343.57   13.50
  -1   1   3  326.27   13.00
  -1   1   3  325.97   13.50
  -1   1   3  308.97   13.00
  -1   1   3  325.77   13.10
   0  -1  -3  582.94   23.70
  -1  -1  -3 2359.26  120.39
   1   1   3 2454.55  121.89
   1   1   3 2323.17  132.89
  -2  -1  -3    1.70    0.30
  -2  -1  -3    1.50    0.30
  -2  -1  -3    1.20    0.20
  -2  -1  -3    1.70    0.30
  -2  -1  -3    1.50    0.40
  -2  -1  -3    1.60    0.20
   2   1   3    1.30    0.30
   2   1   3    2.10    0.40
   2   1   3    1.60    0.30
   2   1   3    1.40    0.30
   2   1   3    1.60    0.30
  -3  -1  -3    9.70    0.60
  -3  -1  -3    9.40    0.50
  -3  -1  -3    9.70    0.70
  -3  -1  -3    8.10    0.50
  -3  -1  -3    8.30    0.60
  -3  -1  -3    8.90    0.70
   3   1   3    9.10    0.60
   3   1   3    9.20    0.70
   3   1   3    8.10    0.70
   3   1   3    8.10    0.60
   3   1   3    8.50    0.60
   3   1   3    8.50    0.60
  -4  -1  -3  233.38    9.10
  -4  -1  -3  215.88    8.90
  -4  -1  -3  212.88    9.10
  -4  -1  -3  223.68    8.90
  -4  -1  -3  217.98    8.90
   4   1   3  205.68    9.00
   4   1   3  217.38    9.00
   4   1   3  218.78    9.10
   4   1   3  223.58    8.90
   4   1   3  210.78    9.10
  -5  -1  -3  160.28    6.60
  -5  -1  -3  154.38    6.60
  -5  -1  -3  181.18    6.90
  -5  -1  -3  152.98    6.80
   5   1   3  149.09    6.70
   5   1   3  160.48    6.80
   5   1   3  159.08    6.70
   5   1   3  151.98    6.70
  -6  -1  -3  120.99    5.10
  -6  -1  -3  107.79    4.90
  -6  -1  -3  111.29    4.70
  -6  -1  -3  107.99    4.70
  -6  -1  -3  109.39    4.70
  -6  -1  -3  113.79    5.00
   6   1   3  108.09    5.00
   6   1   3  119.79    4.90
   6   1   3  109.09    5.00
   6   1   3  109.99    5.00
  -7  -1  -3  564.14   23.40
  -7  -1  -3  569.04   23.70
  -7  -1  -3  611.14   23.80
   7   1   3  596.74   23.80
   7   1   3  575.04   23.70
   7   1   3  597.34   23.60
   7   1   3  546.95   23.80
  -8  -1  -3  123.29    5.50
  -8  -1  -3  110.19    5.20
  -8  -1  -3  123.39    5.60
   8   1   3  129.89    5.40
   8   1   3  119.59    5.60
   8   1   3  123.49    5.70
  -9  -1  -3   11.00    1.20
  -9  -1  -3   10.20    1.10
   9   1   3   11.20    1.00
   9   1   3    8.80    1.40
   9   1   3    9.60    1.50
 -10  -1  -3   37.00    2.50
 -10  -1  -3   44.50    2.50
  10   1   3   42.90    2.80
  10   1   3   41.70    2.30
 -11  -1  -3    5.40    0.90
 -11  -1  -3    2.90    0.80
  11   1   3    4.80    0.80
  11   1   3    3.10    1.30
 -12  -1  -3    3.80    0.90
 -12  -1  -3    9.50    1.20
  12   1   3    6.50    1.60
  12   1   3    6.60    1.00
 -13  -1  -3    8.30    1.20
 -13  -1  -3    7.10    1.20
  13   1   3    6.20    2.60
  13   1   3    6.60    1.10
 -14  -1  -3    1.50    0.70
  14   1   3    1.80    1.70
  13  -2  -3    0.60    1.90
  12  -2  -3    6.90    2.00
 -12   2   3   14.00    1.40
 -12   2   3   13.60    1.10
  11  -2  -3   46.30    3.90
 -11   2   3   62.59    4.10
 -11   2   3   42.50    3.10
 -11   2   3   50.09    2.50
  10  -2  -3    1.20    1.20
  10  -2  -3    0.30    0.70
 -10   2   3    0.10    0.40
 -10   2   3    0.30    0.70
 -10   2   3    0.00    0.30
 -10   2   3    0.10    0.40
   9  -2  -3    6.50    1.60
   9  -2  -3    6.20    1.20
  -9   2   3    7.40    1.00
  -9   2   3    6.40    0.70
  -9   2   3    6.40    0.90
  -9   2   3    8.20    1.20
   8  -2  -3  383.66   16.10
   8  -2  -3  368.46   15.80
  -8   2   3  321.87   15.90
  -8   2   3  384.66   15.50
  -8   2   3  374.26   15.60
  -8   2   3  373.36   15.40
   7  -2  -3   95.69    4.80
   7  -2  -3   91.59    4.50
  -7   2   3   87.99    4.10
  -7   2   3   77.99    4.40
  -7   2   3   79.69    4.60
  -7   2   3   89.79    4.40
  -7   2   3   82.99    3.90
  -7   2   3   89.19    4.20
   6  -2  -3  123.69    5.80
   6  -2  -3  125.59    5.60
  -6   2   3  110.69    4.90
  -6   2   3  104.39    5.00
  -6   2   3  116.79    5.70
  -6   2   3  119.49    5.10
  -6   2   3  106.19    5.50
  -6   2   3  119.69    5.20
  -6   2   3  111.99    5.20
  -6   2   3  114.69    5.00
   5  -2  -3   35.70    2.20
   5  -2  -3   34.90    2.20
   5  -2  -3   31.50    2.30
  -5   2   3   33.40    1.80
  -5   2   3   33.00    1.60
  -5   2   3   33.10    1.70
  -5   2   3   32.80    1.60
  -5   2   3   34.50    1.80
  -5   2   3   33.60    2.20
  -5   2   3   34.50    2.20
  -5   2   3   32.40    2.00
   4  -2  -3   80.89    4.10
   4  -2  -3   82.29    4.00
   4  -2  -3   85.19    4.10
   4  -2  -3   80.59    3.50
  -4   2   3   81.09    3.50
  -4   2   3   80.29    3.50
  -4   2   3   82.99    4.10
  -4   2   3   79.29    3.90
  -4   2   3   78.19    3.40
  -4   2   3   77.19    3.50
  -4   2   3   81.19    4.00
   3  -2  -3  217.68    9.10
   3  -2  -3  211.08    8.70
   3  -2  -3  211.78    8.70
  -3   2   3  215.58    8.70
  -3   2   3  212.58    8.70
  -3   2   3  207.78    8.70
  -3   2   3  209.48    9.20
  -3   2   3  210.08    9.10
  -3   2   3  212.98    8.70
  -3   2   3  221.18    9.30
  -3   2   3  208.58    8.60
   2  -2  -3   89.89    4.10
   2  -2  -3   85.39    3.70
   2  -2  -3   93.99    4.30
   2  -2  -3   89.19    3.70
  -2   2   3   84.19    3.70
  -2   2   3   84.69    4.10
  -2   2   3   96.69    4.30
  -2   2   3   86.19    3.70
  -2   2   3   88.49    3.60
  -2   2   3   86.99    3.60
  -2   2   3   89.49    4.10
  -2   2   3   87.39    3.70
   1  -2  -3  493.45   20.70
   1  -2  -3  537.05   21.30
   1  -2  -3  496.75   20.80
   1  -2  -3  502.35   20.70
   1  -2  -3  508.65   20.80
   1  -2  -3  543.95   21.10
  -1   2   3  556.24   21.30
  -1   2   3  482.25   20.70
  -1   2   3  516.15   20.80
  -1   2   3  533.55   21.10
  -1   2   3  524.65   20.70
  -1   2   3  519.55   20.80
   0  -2  -3   14.70    0.70
   0  -2  -3   15.50    0.90
   0  -2  -3   18.30    1.40
   0  -2  -3   15.90    0.80
   0   2   3   15.80    0.70
   0   2   3   16.50    1.10
   0   2   3   15.20    0.70
   0   2   3   16.50    0.90
   0   2   3   15.40    0.80
   0   2   3   16.30    1.20
   0   2   3   15.20    0.90
  -1  -2  -3    0.00    0.10
  -1  -2  -3    0.10    0.10
  -1  -2  -3    0.30    0.50
  -1  -2  -3   -0.10    0.20
  -1  -2  -3   -0.10    0.20
  -1  -2  -3    0.10    0.10
   1   2   3    0.10    0.10
   1   2   3    0.10    0.20
   1   2   3    0.00    0.40
   1   2   3    0.10    0.10
   1   2   3    0.10    0.20
   1   2   3    0.00    0.10
  -2  -2  -3   30.90    1.40
  -2  -2  -3   32.40    1.50
  -2  -2  -3   32.80    1.40
  -2  -2  -3   32.50    1.80
  -2  -2  -3   29.90    1.40
   2   2   3   32.80    1.60
   2   2   3   31.00    1.50
   2   2   3   33.30    1.70
   2   2   3   31.50    1.40
   2   2   3   31.80    1.40
   2   2   3   32.00    1.40
  -3  -2  -3   31.90    1.70
  -3  -2  -3   35.70    1.80
  -3  -2  -3   29.00    1.40
  -3  -2  -3   31.10    1.40
  -3  -2  -3   30.00    1.40
   3   2   3   33.10    1.70
   3   2   3   32.20    1.60
   3   2   3   32.10    1.50
   3   2   3   29.20    1.50
   3   2   3   33.80    1.40
   3   2   3   29.30    1.50
  -4  -2  -3   21.80    1.10
  -4  -2  -3   22.60    1.30
  -4  -2  -3   20.00    1.30
  -4  -2  -3   22.60    1.10
  -4  -2  -3   22.20    1.10
  -4  -2  -3   23.30    1.40
   4   2   3   23.50    1.30
   4   2   3   20.50    1.10
   4   2   3   22.60    1.20
   4   2   3   23.40    1.10
  -5  -2  -3    2.30    0.40
  -5  -2  -3    2.60    0.50
  -5  -2  -3    1.60    0.40
  -5  -2  -3    2.70    0.60
  -5  -2  -3    2.40    0.30
  -5  -2  -3    1.40    0.40
  -5  -2  -3    2.80    0.40
   5   2   3    3.50    0.70
   5   2   3    1.90    0.40
   5   2   3    1.70    0.40
   5   2   3    1.30    0.40
   5   2   3    4.10    0.60
  -6  -2  -3   60.49    2.90
  -6  -2  -3   60.19    2.70
  -6  -2  -3   61.29    2.70
  -6  -2  -3   60.99    2.70
  -6  -2  -3   59.59    3.00
  -6  -2  -3   58.09    2.90
  -6  -2  -3   67.29    3.10
   6   2   3   61.59    2.80
   6   2   3   58.89    2.90
   6   2   3   59.79    3.10
   6   2   3   69.09    2.90
   6   2   3   63.59    2.90
  -7  -2  -3   13.20    1.10
  -7  -2  -3   13.20    1.20
  -7  -2  -3   12.90    0.80
  -7  -2  -3   12.30    1.10
   7   2   3   13.10    0.90
   7   2   3   15.90    1.30
   7   2   3   14.30    1.00
   7   2   3   13.80    1.20
  -8  -2  -3   25.00    1.70
  -8  -2  -3   20.60    1.20
  -8  -2  -3   22.70    1.60
   8   2   3   24.40    1.40
   8   2   3   24.90    1.70
   8   2   3   19.30    1.70
  -9  -2  -3   45.20    2.50
  -9  -2  -3   37.90    2.40
   9   2   3   43.30    2.20
   9   2   3   41.00    2.50
 -10  -2  -3   22.00    1.60
 -10  -2  -3   20.00    1.60
  10   2   3   18.80    1.40
  10   2   3   20.90    2.00
 -11  -2  -3   33.80    2.20
 -11  -2  -3   31.00    2.20
  11   2   3   33.70    2.60
  11   2   3   32.70    2.00
 -12  -2  -3   31.70    2.30
 -12  -2  -3   36.60    2.30
  12   2   3   31.50    2.10
 -13  -2  -3    3.40    0.80
 -13  -2  -3    3.80    1.00
  13   2   3    3.80    0.80
  13   2   3    1.70    1.40
 -14  -2  -3    0.80    0.70
 -14  -2  -3   -0.10    0.80
  14   2   3    0.60    0.70
  14   2   3   -1.10    1.70
 -13   3   3    1.00    0.70
 -13   3   3    0.60    0.60
  12  -3  -3   -0.80    1.40
 -12   3   3   -0.30    0.40
 -12   3   3    0.00    0.50
  11  -3  -3    7.40    1.90
 -11   3   3   14.20    1.90
 -11   3   3   10.60    1.20
 -11   3   3   11.30    1.00
  10  -3  -3   18.20    2.40
  10  -3  -3   17.30    1.90
 -10   3   3   15.20    1.50
 -10   3   3   16.40    1.40
 -10   3   3   16.90    1.20
   9  -3  -3   51.99    3.50
   9  -3  -3   60.09    3.90
  -9   3   3   54.09    2.70
  -9   3   3   55.09    3.10
  -9   3   3   58.99    3.90
   8  -3  -3   11.80    2.10
   8  -3  -3   16.90    2.00
  -8   3   3   16.80    1.30
  -8   3   3   14.90    1.00
  -8   3   3   14.20    1.50
  -8   3   3   16.60    1.30
   7  -3  -3  144.39    6.80
   7  -3  -3  138.39    6.60
   7  -3  -3  136.29    6.50
  -7   3   3  124.29    5.80
  -7   3   3  134.89    6.00
  -7   3   3  131.79    6.70
  -7   3   3  137.69    5.80
  -7   3   3  137.09    6.00
   6  -3  -3  496.15   19.50
   6  -3  -3  472.35   19.40
   6  -3  -3  470.35   19.50
  -6   3   3  454.55   19.50
  -6   3   3  443.96   18.70
  -6   3   3  456.65   18.60
  -6   3   3  465.35   18.90
  -6   3   3  429.56   18.60
  -6   3   3  437.46   18.70
  -6   3   3  469.55   18.90
   5  -3  -3   23.90    2.10
   5  -3  -3   26.20    2.00
   5  -3  -3   31.20    2.10
  -5   3   3   27.00    1.50
  -5   3   3   25.40    1.30
  -5   3   3   25.40    1.30
  -5   3   3   24.30    1.90
  -5   3   3   23.10    1.80
  -5   3   3   25.80    1.40
  -5   3   3   24.80    1.30
   4  -3  -3   23.20    1.20
   4  -3  -3   22.00    1.80
   4  -3  -3   22.20    1.80
  -4   3   3   24.70    1.70
  -4   3   3   22.20    1.20
  -4   3   3   23.60    1.20
  -4   3   3   26.00    1.80
  -4   3   3   23.00    1.20
  -4   3   3   23.30    1.70
  -4   3   3   21.80    1.20
  -4   3   3   22.90    1.30
   3  -3  -3 1066.49   42.60
   3  -3  -3 1015.20   42.40
  -3   3   3 1125.19   42.60
  -3   3   3 1020.50   42.40
  -3   3   3  993.40   41.90
  -3   3   3 1050.19   42.70
  -3   3   3 1042.50   41.90
   2  -3  -3  104.99    5.00
   2  -3  -3  106.19    4.40
   2  -3  -3  107.09    4.90
   2  -3  -3   99.99    4.40
  -2   3   3  116.79    5.10
  -2   3   3  104.59    4.40
  -2   3   3  105.69    4.90
  -2   3   3  103.39    4.90
  -2   3   3  107.09    4.40
  -2   3   3  107.89    4.40
  -2   3   3  105.69    4.30
  -2   3   3  104.19    4.50
   1  -3  -3  571.64   23.20
   1  -3  -3  573.44   23.10
   1  -3  -3  598.24   23.80
   1  -3  -3  575.84   23.60
   1  -3  -3  559.84   23.20
  -1   3   3  610.94   23.80
  -1   3   3  550.64   23.10
  -1   3   3  565.24   23.20
  -1   3   3  589.14   23.60
  -1   3   3  574.14   23.10
   0  -3  -3   16.50    0.80
   0  -3  -3   19.30    1.50
   0  -3  -3   19.10    1.30
   0  -3  -3   17.60    0.90
   0  -3  -3   17.80    1.00
   0   3   3   18.00    1.30
   0   3   3   17.50    0.90
   0   3   3   17.00    1.00
   0   3   3   17.80    1.30
   0   3   3   18.90    0.80
  -1  -3  -3  126.29    5.10
  -1  -3  -3  133.99    5.70
  -1  -3  -3  120.69    5.10
  -1  -3  -3  123.69    5.30
  -1  -3  -3  124.19    5.10
  -1  -3  -3  124.89    5.10
   1   3   3  126.09    5.10
   1   3   3  126.79    5.20
   1   3   3  120.09    5.40
   1   3   3  124.79    5.30
   1   3   3  117.49    5.10
   1   3   3  130.69    5.60
  -2  -3  -3  154.18    6.40
  -2  -3  -3  167.28    6.90
  -2  -3  -3  154.58    6.40
  -2  -3  -3  151.98    6.60
  -2  -3  -3  150.18    6.40
  -2  -3  -3  153.08    6.30
   2   3   3  164.68    6.80
   2   3   3  156.08    6.30
   2   3   3  157.88    6.60
   2   3   3  155.38    6.40
   2   3   3  150.38    6.40
   2   3   3  153.38    6.60
  -3  -3  -3  124.79    5.10
  -3  -3  -3  131.99    5.60
  -3  -3  -3  120.79    5.00
  -3  -3  -3  121.39    5.20
  -3  -3  -3  125.29    5.10
  -3  -3  -3  119.79    5.30
   3   3   3  120.19    5.00
   3   3   3  116.49    5.10
   3   3   3  117.29    5.10
   3   3   3  123.49    5.40
   3   3   3  124.79    5.30
  -4  -3  -3   20.50    1.30
  -4  -3  -3   24.10    1.60
  -4  -3  -3   20.80    1.10
  -4  -3  -3   21.30    1.10
  -4  -3  -3   22.60    1.40
  -4  -3  -3   23.20    1.20
   4   3   3   22.00    1.10
   4   3   3   23.50    1.20
   4   3   3   20.10    1.10
   4   3   3   21.20    1.30
   4   3   3   22.20    1.40
  -5  -3  -3   24.00    1.30
  -5  -3  -3   25.50    1.50
  -5  -3  -3   24.90    1.60
  -5  -3  -3   24.30    1.20
  -5  -3  -3   23.20    1.20
  -5  -3  -3   24.90    1.10
  -5  -3  -3   24.80    1.40
   5   3   3   24.80    1.30
   5   3   3   23.70    1.50
   5   3   3   23.20    1.40
   5   3   3   23.20    1.20
   5   3   3   23.50    1.40
  -6  -3  -3    7.10    0.90
  -6  -3  -3    5.60    0.50
  -6  -3  -3    5.10    0.50
  -6  -3  -3    6.10    0.70
  -6  -3  -3    6.10    0.40
  -6  -3  -3    5.50    0.70
  -6  -3  -3    5.60    0.90
   6   3   3    6.10    0.70
   6   3   3    6.70    0.80
   6   3   3    6.60    0.70
   6   3   3    6.60    0.70
  -7  -3  -3   51.59    2.90
  -7  -3  -3   53.89    2.80
  -7  -3  -3   56.69    2.90
   7   3   3   54.89    2.60
   7   3   3   50.69    2.70
   7   3   3   52.79    2.60
   7   3   3   51.49    2.50
  -8  -3  -3  171.38    7.70
  -8  -3  -3  159.78    7.60
  -8  -3  -3  184.98    8.20
   8   3   3  179.88    7.40
   8   3   3  175.68    7.50
   8   3   3  160.88    7.40
  -9  -3  -3   72.89    3.70
  -9  -3  -3   69.79    3.80
   9   3   3   75.89    3.50
   9   3   3   78.19    3.80
 -10  -3  -3   81.29    4.10
 -10  -3  -3   80.59    4.20
  10   3   3   81.39    4.20
  10   3   3   82.29    3.90
 -11  -3  -3   33.70    2.10
 -11  -3  -3   28.80    2.10
  11   3   3   25.50    1.70
  11   3   3   27.10    2.70
 -12  -3  -3   -0.10    0.50
 -12  -3  -3   -0.70    0.50
  12   3   3    0.50    1.10
  12   3   3   -0.20    0.50
 -13  -3  -3    6.60    1.10
 -13  -3  -3    7.50    1.20
  13   3   3    1.80    1.50
  13   3   3    6.30    1.00
 -14  -3  -3    3.00    0.80
 -14  -3  -3    3.80    1.00
  14   3   3   -0.80    1.70
  14   3   3    1.50    0.80
 -13   4   3   13.20    1.60
 -13   4   3   15.30    1.20
 -12   4   3   46.00    2.40
 -12   4   3   44.10    2.80
  11  -4  -3    3.60    1.60
 -11   4   3    5.80    0.70
 -11   4   3    3.30    0.80
  10  -4  -3   28.00    2.60
  10  -4  -3   25.80    2.80
 -10   4   3   27.70    1.60
 -10   4   3   26.70    1.90
   9  -4  -3   78.19    4.70
   9  -4  -3   74.19    4.40
  -9   4   3   71.89    3.80
  -9   4   3   73.59    4.10
  -9   4   3   74.09    3.70
  -9   4   3   75.19    3.40
   8  -4  -3  122.89    6.20
   8  -4  -3  120.09    6.10
   8  -4  -3  119.79    6.30
  -8   4   3  118.99    5.50
  -8   4   3  117.49    5.50
  -8   4   3  121.99    5.20
   7  -4  -3    2.10    0.90
   7  -4  -3   -0.70    0.60
   7  -4  -3   -0.20    0.90
  -7   4   3    0.00    0.30
  -7   4   3    0.70    0.70
  -7   4   3    0.20    0.20
  -7   4   3    0.30    0.40
  -7   4   3    0.50    0.30
   6  -4  -3  238.78   10.30
   6  -4  -3  247.58   10.40
  -6   4   3  223.48    9.40
  -6   4   3  216.58   10.20
  -6   4   3  230.98    9.40
  -6   4   3  218.28    9.80
  -6   4   3  219.18    9.50
  -6   4   3  230.48    9.60
   5  -4  -3  343.37   13.70
   5  -4  -3  316.57   13.50
  -5   4   3  308.97   13.50
  -5   4   3  314.07   12.90
  -5   4   3  297.17   12.80
  -5   4   3  317.27   12.80
  -5   4   3  308.37   12.80
  -5   4   3  317.27   12.80
  -5   4   3  290.27   13.40
  -5   4   3  314.97   13.90
   4  -4  -3  180.18    7.70
   4  -4  -3  173.38    6.80
   4  -4  -3  151.48    7.40
  -4   4   3  159.98    6.80
  -4   4   3  159.38    6.80
  -4   4   3  165.48    7.50
  -4   4   3  159.18    6.90
  -4   4   3  164.48    6.80
  -4   4   3  155.88    7.40
  -4   4   3  156.38    6.80
  -4   4   3  172.58    6.90
   3  -4  -3   45.00    2.70
   3  -4  -3   49.70    2.90
   3  -4  -3   45.70    2.00
   3  -4  -3   42.70    2.00
  -3   4   3   43.80    2.00
  -3   4   3   48.00    2.10
  -3   4   3   44.30    2.10
  -3   4   3   41.50    2.60
  -3   4   3   46.50    2.70
  -3   4   3   43.60    2.00
  -3   4   3   41.40    2.60
  -3   4   3   46.60    2.00
   2  -4  -3   54.99    3.10
   2  -4  -3   48.80    2.30
   2  -4  -3   53.89    2.90
   2  -4  -3   53.89    2.30
  -2   4   3   52.99    2.20
  -2   4   3   57.59    3.00
  -2   4   3   51.59    2.30
  -2   4   3   51.09    2.30
  -2   4   3   54.79    2.30
  -2   4   3   51.79    2.20
  -2   4   3   50.29    2.90
  -2   4   3   52.29    2.90
   1  -4  -3  177.68    7.20
   1  -4  -3  187.38    8.00
   1  -4  -3  165.18    7.30
   1  -4  -3  174.28    7.30
   1  -4  -3  183.28    7.80
  -1   4   3  171.58    7.30
  -1   4   3  175.08    7.30
  -1   4   3  178.28    7.20
  -1   4   3  176.78    7.80
  -1   4   3  186.08    7.90
   0  -4  -3 1235.48   51.19
   0   4   3 1301.67   51.19
  -1  -4  -3   43.90    2.50
  -1  -4  -3   42.50    2.20
  -1  -4  -3   45.50    2.10
  -1  -4  -3   43.10    1.80
  -1  -4  -3   42.00    1.80
  -1  -4  -3   41.60    1.90
  -1  -4  -3   40.30    1.80
   1   4   3   42.10    2.30
   1   4   3   42.20    1.80
   1   4   3   42.70    2.40
   1   4   3   41.30    2.00
   1   4   3   41.10    1.90
  -2  -4  -3    9.20    0.80
  -2  -4  -3    9.70    0.60
  -2  -4  -3    9.90    0.60
  -2  -4  -3    9.90    1.20
  -2  -4  -3    9.10    0.60
  -2  -4  -3    9.70    0.60
   2   4   3    9.10    0.70
   2   4   3    9.40    0.60
   2   4   3    9.70    0.60
   2   4   3    9.60    0.60
   2   4   3    8.70    1.00
   2   4   3    9.60    1.00
  -3  -4  -3    2.40    0.30
  -3  -4  -3    2.20    0.50
  -3  -4  -3    2.70    0.40
  -3  -4  -3    2.60    0.40
  -3  -4  -3    3.40    0.80
  -3  -4  -3    2.00    0.30
   3   4   3    3.60    0.40
   3   4   3    2.70    0.40
   3   4   3    3.30    0.60
   3   4   3    2.50    0.40
   3   4   3    2.70    0.50
   3   4   3    2.60    0.60
  -4  -4  -3    1.80    0.30
  -4  -4  -3    2.10    0.50
  -4  -4  -3    2.00    0.40
  -4  -4  -3    2.10    0.40
  -4  -4  -3    1.90    0.30
  -4  -4  -3    1.70    0.60
   4   4   3    1.40    0.40
   4   4   3    1.50    0.40
   4   4   3    2.40    0.40
   4   4   3    2.00    0.30
   4   4   3    1.30    0.30
   4   4   3    2.60    0.60
  -5  -4  -3  180.08    7.50
  -5  -4  -3  157.88    6.80
  -5  -4  -3  160.78    6.90
  -5  -4  -3  164.28    7.20
  -5  -4  -3  167.08    7.10
  -5  -4  -3  159.38    6.80
   5   4   3  163.28    6.80
   5   4   3  168.68    6.90
   5   4   3  162.58    6.80
   5   4   3  164.28    7.20
   5   4   3  157.38    7.10
   5   4   3  163.08    6.70
  -6  -4  -3    2.50    0.60
  -6  -4  -3    1.90    0.70
  -6  -4  -3    2.50    0.40
  -6  -4  -3    1.90    0.50
  -6  -4  -3    2.40    0.40
   6   4   3    1.50    0.50
   6   4   3    1.90    0.50
   6   4   3    2.00    0.50
  -7  -4  -3    0.50    0.60
  -7  -4  -3    0.10    0.40
  -7  -4  -3    0.50    0.40
   7   4   3    0.30    0.50
   7   4   3    0.00    0.40
  -8  -4  -3    5.70    0.90
  -8  -4  -3    4.30    1.00
  -8  -4  -3    7.40    1.30
   8   4   3    5.90    0.80
   8   4   3    6.00    0.90
  -9  -4  -3    1.30    0.60
  -9  -4  -3    0.90    0.70
  -9  -4  -3    0.90    0.50
   9   4   3   -0.50    0.60
   9   4   3    0.80    0.50
 -10  -4  -3   14.80    1.30
 -10  -4  -3   15.10    1.40
  10   4   3   14.10    1.20
  10   4   3   15.60    2.50
 -11  -4  -3   31.60    2.30
 -11  -4  -3   36.80    2.30
  11   4   3   36.80    2.60
  11   4   3   31.40    2.00
 -12  -4  -3    6.50    1.10
 -12  -4  -3    6.20    1.10
  12   4   3    6.20    0.90
  12   4   3    7.40    1.50
 -13  -4  -3    3.40    0.90
 -13  -4  -3    2.10    0.80
  13   4   3    2.90    0.70
  13   4   3    2.40    1.50
 -13   5   3   36.00    2.00
 -13   5   3   33.90    2.20
  12  -5  -3    5.80    1.70
 -12   5   3    8.40    1.10
 -12   5   3    9.30    1.00
 -12   5   3    8.90    1.30
  11  -5  -3    1.80    1.10
 -11   5   3    3.60    0.60
 -11   5   3    1.90    0.70
  10  -5  -3    8.20    1.70
 -10   5   3   12.30    1.30
 -10   5   3   13.40    1.00
   9  -5  -3   17.70    2.10
   9  -5  -3   18.40    2.60
  -9   5   3   20.00    1.20
  -9   5   3   18.40    1.50
   8  -5  -3    0.50    0.80
   8  -5  -3    0.80    1.00
  -8   5   3    1.10    0.50
  -8   5   3    0.50    0.40
  -8   5   3    1.20    0.40
   7  -5  -3   15.60    1.80
   7  -5  -3   16.60    1.90
  -7   5   3   13.20    0.90
  -7   5   3   14.50    1.10
  -7   5   3   14.40    1.10
   6  -5  -3    4.40    1.10
   6  -5  -3    6.10    1.20
  -6   5   3    5.30    1.10
  -6   5   3    5.40    0.70
  -6   5   3    6.50    0.70
  -6   5   3    4.90    0.70
  -6   5   3    6.00    0.60
  -6   5   3    5.40    0.70
  -6   5   3    5.00    0.50
   5  -5  -3  112.69    5.80
   5  -5  -3  125.09    5.90
  -5   5   3  111.39    5.00
  -5   5   3  103.79    5.60
  -5   5   3  116.29    4.90
  -5   5   3  117.39    5.00
  -5   5   3  115.69    4.90
  -5   5   3  110.59    4.90
   4  -5  -3  475.35   18.80
   4  -5  -3  465.95   19.70
   4  -5  -3  508.35   19.90
  -4   5   3  451.25   18.80
  -4   5   3  454.75   18.90
  -4   5   3  463.85   18.90
  -4   5   3  451.15   19.80
  -4   5   3  454.25   19.70
  -4   5   3  464.05   18.80
  -4   5   3  472.35   18.90
   3  -5  -3    8.30    1.30
   3  -5  -3    6.60    0.50
   3  -5  -3    6.20    0.50
   3  -5  -3    7.30    1.30
  -3   5   3    7.00    0.50
  -3   5   3    6.60    1.10
  -3   5   3    7.30    0.60
  -3   5   3    6.20    0.50
  -3   5   3    6.80    0.50
  -3   5   3    6.50    0.50
  -3   5   3    8.50    1.30
  -3   5   3    8.10    1.20
   2  -5  -3  112.79    5.50
   2  -5  -3  110.09    4.60
   2  -5  -3  110.49    4.60
   2  -5  -3  110.59    5.30
  -2   5   3  112.39    5.30
  -2   5   3  109.69    4.50
  -2   5   3  109.09    4.70
  -2   5   3  111.79    4.60
  -2   5   3  112.19    4.50
  -2   5   3   99.69    5.20
  -2   5   3  103.39    5.20
  -2   5   3  112.99    4.70
   1  -5  -3  162.88    7.60
   1  -5  -3  163.78    7.30
   1  -5  -3  160.68    6.70
   1  -5  -3  173.58    6.80
   1  -5  -3  159.78    6.80
  -1   5   3  172.48    7.50
  -1   5   3  157.58    6.70
  -1   5   3  167.98    6.80
  -1   5   3  164.98    6.70
  -1   5   3  148.09    7.30
   0  -5  -3  558.44   22.00
   0  -5  -3  573.44   22.90
   0  -5  -3  556.94   22.50
   0  -5  -3  520.35   22.00
   0  -5  -3  553.34   21.80
   0  -5  -3  573.74   22.10
   0   5   3  549.65   22.00
   0   5   3  554.74   22.60
   0   5   3  519.95   22.50
   0   5   3  501.35   22.00
   0   5   3  550.54   22.20
  -1  -5  -3   39.50    1.80
  -1  -5  -3   43.50    2.00
  -1  -5  -3   39.60    1.70
  -1  -5  -3   42.60    2.30
  -1  -5  -3   35.50    2.50
  -1  -5  -3   40.60    1.80
   1   5   3   41.60    2.40
   1   5   3   39.90    2.00
   1   5   3   40.50    2.30
   1   5   3   43.00    1.80
   1   5   3   39.10    1.80
  -2  -5  -3  135.99    5.70
  -2  -5  -3  132.99    5.70
  -2  -5  -3  135.19    5.70
  -2  -5  -3  135.99    6.00
  -2  -5  -3  148.69    6.80
  -2  -5  -3  142.49    6.10
   2   5   3  138.99    6.00
   2   5   3  138.19    5.70
   2   5   3  134.69    6.10
   2   5   3  140.29    6.30
  -3  -5  -3  224.08    9.10
  -3  -5  -3  218.28    9.10
  -3  -5  -3  227.28    9.30
  -3  -5  -3  215.78    9.10
  -3  -5  -3  235.38    9.90
  -3  -5  -3  222.48    9.50
   3   5   3  223.38    9.10
   3   5   3  214.78    9.40
   3   5   3  217.68    9.50
   3   5   3  228.28    9.20
   3   5   3  227.58    9.10
   3   5   3  227.58    9.70
  -4  -5  -3  315.97   13.00
  -4  -5  -3  337.87   13.50
  -4  -5  -3  301.37   12.70
  -4  -5  -3  313.67   12.60
  -4  -5  -3  310.87   12.60
  -4  -5  -3  319.77   12.80
   4   5   3  310.27   12.60
   4   5   3  305.57   13.10
   4   5   3  287.17   12.70
   4   5   3  290.57   13.00
   4   5   3  332.57   12.70
   4   5   3  301.17   12.50
  -5  -5  -3   56.39    2.60
  -5  -5  -3   53.19    3.10
  -5  -5  -3   48.20    2.70
  -5  -5  -3   50.39    2.30
   5   5   3   51.09    2.40
   5   5   3   55.39    2.40
   5   5   3   50.89    2.80
  -6  -5  -3  109.69    5.30
  -6  -5  -3  118.49    5.80
  -6  -5  -3  122.19    5.30
   6   5   3  114.99    5.00
   6   5   3  111.49    5.40
  -7  -5  -3    0.30    0.40
  -7  -5  -3    0.30    0.40
  -7  -5  -3    0.40    0.70
   7   5   3    0.10    0.40
   7   5   3    0.50    0.40
   7   5   3   -0.10    0.50
  -8  -5  -3    9.90    1.50
  -8  -5  -3    8.80    1.10
  -8  -5  -3    9.70    1.10
   8   5   3    9.30    1.00
   8   5   3   10.80    0.90
  -9  -5  -3   28.10    2.10
  -9  -5  -3   26.10    2.40
  -9  -5  -3   33.20    2.00
   9   5   3   30.20    1.70
 -10  -5  -3    0.70    0.60
 -10  -5  -3    0.60    0.60
  10   5   3    2.00    0.80
  10   5   3    0.30    0.40
 -11  -5  -3   40.00    2.50
 -11  -5  -3   39.90    2.60
  11   5   3   38.30    2.20
  11   5   3   42.20    2.70
 -12  -5  -3   16.20    1.50
 -12  -5  -3   15.30    1.60
  12   5   3   13.90    2.30
  12   5   3   15.50    1.30
 -13  -5  -3    0.80    0.70
 -13  -5  -3    1.20    0.70
  13   5   3    0.90    0.60
 -12   6   3    6.90    1.00
 -12   6   3    4.90    1.10
  11  -6  -3   55.19    4.10
 -11   6   3   60.49    2.90
 -11   6   3   60.49    3.00
 -11   6   3   58.49    3.30
  10  -6  -3   11.20    2.10
 -10   6   3   10.90    1.00
 -10   6   3   10.20    1.20
 -10   6   3   10.30    1.00
   9  -6  -3   -0.50    0.90
   9  -6  -3    0.30    0.90
  -9   6   3    0.30    0.40
  -9   6   3   -0.20    0.40
  -9   6   3    0.70    0.40
   8  -6  -3   52.39    3.50
   8  -6  -3   48.00    3.40
  -8   6   3   47.50    2.40
  -8   6   3   49.20    2.70
  -8   6   3   51.09    2.50
   7  -6  -3  183.88    8.80
   7  -6  -3  183.78    8.90
  -7   6   3  176.38    7.90
  -7   6   3  188.78    7.80
  -7   6   3  194.88    7.90
  -7   6   3  176.78    7.80
   6  -6  -3   35.60    2.70
  -6   6   3   30.30    1.80
  -6   6   3   34.40    1.70
  -6   6   3   36.20    1.80
  -6   6   3   33.20    1.80
  -6   6   3   34.70    1.80
   5  -6  -3   53.89    3.40
   5  -6  -3   54.79    3.40
  -5   6   3   50.39    2.40
  -5   6   3   46.90    2.30
  -5   6   3   49.60    2.40
  -5   6   3   47.00    2.40
  -5   6   3   51.99    2.40
  -5   6   3   54.39    2.40
   4  -6  -3  198.58    8.00
   4  -6  -3  191.28    8.90
   4  -6  -3  212.48    9.30
  -4   6   3  195.28    8.10
  -4   6   3  187.78    8.10
  -4   6   3  189.68    8.90
  -4   6   3  197.48    8.10
  -4   6   3  191.98    8.00
  -4   6   3  187.58    8.00
   3  -6  -3  352.86   14.90
   3  -6  -3  375.36   15.20
   3  -6  -3  331.97   14.10
   3  -6  -3  352.36   14.00
  -3   6   3  346.37   14.00
  -3   6   3  341.67   14.10
  -3   6   3  330.57   14.80
  -3   6   3  344.37   14.00
  -3   6   3  339.27   14.10
  -3   6   3  344.57   14.10
   2  -6  -3  182.98    7.50
   2  -6  -3  183.48    8.50
   2  -6  -3  190.38    7.50
   2  -6  -3  153.18    8.10
   2  -6  -3  190.68    7.40
  -2   6   3  183.08    7.30
  -2   6   3  192.48    7.50
  -2   6   3  176.38    7.50
  -2   6   3  183.88    8.30
  -2   6   3  180.88    8.20
  -2   6   3  181.68    7.50
  -2   6   3  173.48    8.40
   1  -6  -3   19.20    1.90
   1  -6  -3   18.20    1.00
   1  -6  -3   18.50    1.80
   1  -6  -3   19.40    0.90
   1  -6  -3   20.10    1.10
  -1   6   3   19.40    1.00
  -1   6   3   17.60    1.60
  -1   6   3   20.10    1.10
  -1   6   3   19.30    0.80
  -1   6   3   18.60    1.00
  -1   6   3   19.60    1.70
   0  -6  -3   53.79    2.20
   0  -6  -3   50.19    2.40
   0  -6  -3   55.39    3.20
   0  -6  -3   51.19    3.00
   0  -6  -3   56.19    2.50
   0  -6  -3   52.99    2.30
   0   6   3   52.69    2.30
   0   6   3   54.49    2.20
   0   6   3   49.70    2.90
   0   6   3   50.79    2.90
   0   6   3   47.00    2.30
   0   6   3   50.09    2.50
  -1  -6  -3  244.68   10.30
  -1  -6  -3  244.88   10.00
  -1  -6  -3  229.08    9.60
  -1  -6  -3  243.78   10.70
  -1  -6  -3  237.88    9.80
  -1  -6  -3  229.88    9.70
   1   6   3  243.88    9.70
   1   6   3  242.68    9.70
   1   6   3  228.68    9.70
   1   6   3  244.38   10.40
   1   6   3  237.78   10.00
   1   6   3  231.68   10.20
  -2  -6  -3   11.00    0.90
  -2  -6  -3    9.50    1.40
  -2  -6  -3   10.20    0.60
  -2  -6  -3   10.70    0.70
  -2  -6  -3    9.90    0.60
  -2  -6  -3   11.10    1.20
   2   6   3   10.30    0.70
   2   6   3   11.10    0.70
   2   6   3   10.90    0.70
   2   6   3    9.10    0.90
   2   6   3   10.10    1.10
   2   6   3   11.00    1.20
  -3  -6  -3   22.80    1.20
  -3  -6  -3   25.50    1.60
  -3  -6  -3   24.00    1.20
  -3  -6  -3   24.70    1.20
  -3  -6  -3   23.90    2.00
   3   6   3   23.20    1.80
   3   6   3   24.90    1.50
   3   6   3   25.20    1.30
   3   6   3   25.00    1.20
   3   6   3   23.60    1.60
   3   6   3   26.20    1.30
  -4  -6  -3    2.40    0.40
  -4  -6  -3    1.90    0.50
  -4  -6  -3    3.20    1.00
  -4  -6  -3    2.30    0.40
   4   6   3    3.20    0.60
   4   6   3    2.60    0.40
   4   6   3    2.10    0.60
   4   6   3    2.60    0.40
   4   6   3    3.50    0.50
  -5  -6  -3   87.09    3.90
  -5  -6  -3   86.69    4.60
  -5  -6  -3   84.09    4.10
  -5  -6  -3   82.39    3.60
  -5  -6  -3   81.39    3.70
   5   6   3   77.09    4.20
   5   6   3   86.39    3.70
   5   6   3   84.49    3.70
  -6  -6  -3    1.40    0.50
  -6  -6  -3    0.70    0.50
  -6  -6  -3    1.00    0.90
   6   6   3    1.10    0.40
   6   6   3    1.40    0.40
   6   6   3    1.50    0.70
  -7  -6  -3   94.59    4.90
  -7  -6  -3  107.89    4.80
  -7  -6  -3  100.49    5.40
   7   6   3  102.99    4.50
  -8  -6  -3   80.49    3.90
  -8  -6  -3   74.89    4.50
  -8  -6  -3   71.09    4.00
   8   6   3   82.59    3.70
   8   6   3   79.79    3.60
  -9  -6  -3    7.00    1.10
  -9  -6  -3    3.40    1.20
  -9  -6  -3    5.60    0.90
   9   6   3    4.90    0.90
   9   6   3    5.70    0.80
 -10  -6  -3    7.10    1.10
 -10  -6  -3    7.70    1.10
  10   6   3    5.50    1.10
  10   6   3    6.30    0.90
 -11  -6  -3    1.20    0.60
 -11  -6  -3    1.60    0.70
  11   6   3    0.40    0.50
  11   6   3    3.40    1.10
 -12  -6  -3    3.80    0.90
 -12  -6  -3    3.10    0.80
  12   6   3    1.60    0.60
  12   6   3    1.60    1.30
 -13  -6  -3   -0.70    0.60
 -13  -6  -3   -0.80    0.60
  13   6   3   -0.10    0.60
 -12   7   3    6.90    0.90
 -12   7   3    8.40    1.10
  11  -7  -3   31.90    3.10
 -11   7   3   31.50    1.90
 -11   7   3   30.90    1.80
  10  -7  -3    9.10    1.90
 -10   7   3    8.60    1.00
 -10   7   3   10.10    0.90
   9  -7  -3    1.80    1.10
  -9   7   3    2.90    0.60
  -9   7   3    1.40    0.50
  -9   7   3    1.00    0.60
   8  -7  -3   20.30    2.30
   8  -7  -3   20.20    2.30
  -8   7   3   19.80    1.30
  -8   7   3   22.10    1.40
  -8   7   3   20.00    1.50
   7  -7  -3   59.89    3.80
   7  -7  -3   56.59    3.90
  -7   7   3   56.39    2.80
  -7   7   3   55.89    3.20
  -7   7   3   55.49    2.70
   6  -7  -3   24.90    2.40
   6  -7  -3   22.30    2.30
  -6   7   3   22.30    1.30
  -6   7   3   21.10    1.40
  -6   7   3   22.60    1.40
   5  -7  -3   36.30    2.80
   5  -7  -3   35.70    2.70
  -5   7   3   34.30    1.80
  -5   7   3   33.80    1.80
  -5   7   3   35.40    1.80
   4  -7  -3  151.28    6.00
   4  -7  -3  155.68    7.40
   4  -7  -3  146.59    7.20
  -4   7   3  132.49    6.10
  -4   7   3  140.49    6.10
  -4   7   3  145.49    6.10
  -4   7   3  150.68    6.20
  -4   7   3  152.08    6.30
   3  -7  -3  740.13   30.90
   3  -7  -3  736.43   29.60
   3  -7  -3  756.42   30.70
  -3   7   3  717.13   29.80
  -3   7   3  780.62   29.70
  -3   7   3  698.33   29.60
   2  -7  -3   11.60    1.60
   2  -7  -3   12.20    0.80
   2  -7  -3   12.10    0.70
   2  -7  -3    9.60    1.90
  -2   7   3   13.10    0.80
  -2   7   3   11.50    0.80
  -2   7   3   12.00    0.60
  -2   7   3   11.50    0.80
   1  -7  -3    3.70    1.10
   1  -7  -3    3.30    0.30
   1  -7  -3    3.10    0.50
   1  -7  -3    3.70    1.00
   1  -7  -3    3.40    0.40
  -1   7   3    1.20    0.70
  -1   7   3    3.00    0.40
  -1   7   3    3.10    0.50
  -1   7   3    2.00    0.40
  -1   7   3    2.90    0.30
   0  -7  -3    0.60    0.20
   0  -7  -3    0.20    0.30
   0  -7  -3    0.60    0.30
   0  -7  -3    0.80    0.90
   0  -7  -3    0.80    0.30
   0  -7  -3    1.00    0.60
   0   7   3    0.20    0.30
   0   7   3    0.80    0.60
   0   7   3    0.20    0.20
   0   7   3    0.60    0.20
   0   7   3    0.10    0.20
  -1  -7  -3   40.30    2.00
  -1  -7  -3   42.40    2.70
  -1  -7  -3   44.30    1.90
  -1  -7  -3   42.90    2.00
  -1  -7  -3   44.10    2.20
  -1  -7  -3   44.90    3.00
   1   7   3   40.40    2.50
   1   7   3   39.50    2.20
   1   7   3   43.10    2.00
   1   7   3   44.10    2.00
   1   7   3   42.90    1.90
  -2  -7  -3   35.80    1.70
  -2  -7  -3   38.30    2.70
  -2  -7  -3   35.50    1.80
  -2  -7  -3   38.50    2.10
   2   7   3   36.70    1.80
   2   7   3   36.30    2.10
   2   7   3   37.90    1.80
   2   7   3   37.40    2.30
   2   7   3   39.50    1.80
  -3  -7  -3   47.70    2.70
  -3  -7  -3   50.79    2.30
  -3  -7  -3   53.99    2.70
  -3  -7  -3   49.80    2.30
  -3  -7  -3   51.79    3.30
   3   7   3   51.59    2.30
   3   7   3   52.99    2.30
   3   7   3   52.29    2.40
   3   7   3   45.90    2.60
  -4  -7  -3   45.50    3.10
  -4  -7  -3   46.50    2.50
  -4  -7  -3   41.00    2.10
   4   7   3   44.70    2.10
   4   7   3   40.70    2.00
   4   7   3   45.00    2.00
  -5  -7  -3  151.68    7.60
  -5  -7  -3  167.58    7.10
  -5  -7  -3  163.38    7.10
  -5  -7  -3  144.89    6.60
   5   7   3  163.78    6.60
   5   7   3  158.68    6.50
   5   7   3  136.59    6.40
   5   7   3  160.98    6.40
  -6  -7  -3   82.09    4.10
  -6  -7  -3   72.09    5.10
  -6  -7  -3   79.59    4.20
   6   7   3   87.69    3.70
   6   7   3   90.79    3.80
  -7  -7  -3   63.89    3.20
  -7  -7  -3   56.49    3.30
  -7  -7  -3   59.39    3.90
   7   7   3   61.49    2.90
  -8  -7  -3   32.50    2.00
  -8  -7  -3   25.20    2.50
  -8  -7  -3   27.90    2.00
   8   7   3   29.30    1.70
   8   7   3   22.70    1.60
  -9  -7  -3   -0.20    0.40
  -9  -7  -3   -0.70    0.80
  -9  -7  -3    0.50    0.50
   9   7   3    0.90    0.60
   9   7   3    0.20    0.40
 -10  -7  -3    6.40    1.10
 -10  -7  -3    5.70    1.10
  10   7   3    6.40    0.90
  10   7   3    3.60    1.00
 -11  -7  -3   22.50    1.80
 -11  -7  -3   17.00    1.70
  11   7   3   18.20    1.40
  11   7   3   19.30    2.00
 -12  -7  -3   10.80    1.40
 -12  -7  -3    7.20    1.70
  12   7   3    7.40    1.00
  11  -8  -3    1.50    1.30
 -11   8   3    0.30    0.50
 -11   8   3    0.30    0.50
  10  -8  -3    8.80    1.80
 -10   8   3   12.50    1.20
 -10   8   3   14.20    1.10
   9  -8  -3   45.80    3.50
  -9   8   3   45.30    2.40
  -9   8   3   46.00    2.30
   8  -8  -3    1.80    1.10
   8  -8  -3    2.30    1.20
  -8   8   3    2.20    0.50
  -8   8   3    2.20    0.50
   7  -8  -3    4.70    1.40
   7  -8  -3    4.30    1.30
  -7   8   3    4.20    0.60
  -7   8   3    4.00    0.70
  -7   8   3    3.90    0.80
   6  -8  -3  110.09    5.90
   6  -8  -3  109.29    6.10
  -6   8   3  113.69    4.80
  -6   8   3  104.49    4.80
  -6   8   3  111.09    4.90
   5  -8  -3    5.20    1.40
   5  -8  -3    3.60    1.10
  -5   8   3    4.30    0.60
  -5   8   3    4.00    0.60
  -5   8   3    4.70    0.60
   4  -8  -3   38.40    2.90
   4  -8  -3   39.70    3.10
  -4   8   3   36.80    1.90
  -4   8   3   35.40    1.80
  -4   8   3   37.60    1.90
   3  -8  -3    1.00    0.90
   3  -8  -3    0.70    0.80
   3  -8  -3    0.40    0.30
  -3   8   3    1.00    0.40
  -3   8   3    0.40    0.30
  -3   8   3    0.50    0.30
  -3   8   3    0.30    0.30
   2  -8  -3  418.26   17.60
   2  -8  -3  402.56   16.60
   2  -8  -3  422.46   17.90
   2  -8  -3  390.66   16.50
  -2   8   3  412.36   16.60
  -2   8   3  381.26   16.60
  -2   8   3  401.36   16.40
  -2   8   3  436.56   16.60
   1  -8  -3  286.57   11.90
   1  -8  -3  258.87   10.70
   1  -8  -3  260.07   10.90
   1  -8  -3  245.48   11.90
  -1   8   3  282.27   10.80
  -1   8   3  268.97   10.90
  -1   8   3  263.17   10.70
  -1   8   3  246.38   11.00
   0  -8  -3  359.76   15.00
   0  -8  -3  370.66   15.70
   0   8   3  337.87   15.00
   0   8   3  363.36   14.80
   0   8   3  370.56   14.70
   0   8   3  376.76   14.80
  -1  -8  -3    2.40    0.90
  -1  -8  -3    3.90    1.20
  -1  -8  -3    3.80    0.60
   1   8   3    2.90    0.80
   1   8   3    4.20    0.50
   1   8   3    3.70    0.50
   1   8   3    3.20    0.60
   1   8   3    4.70    0.50
  -2  -8  -3   25.10    2.00
  -2  -8  -3   23.00    2.20
  -2  -8  -3   26.90    1.60
  -2  -8  -3   22.50    1.30
   2   8   3   19.00    1.70
   2   8   3   24.10    1.30
   2   8   3   23.30    1.20
   2   8   3   22.80    1.50
   2   8   3   23.30    1.30
  -3  -8  -3  160.98    7.30
  -3  -8  -3  163.88    7.90
  -3  -8  -3  166.48    7.20
  -3  -8  -3  150.68    6.70
   3   8   3  162.98    6.70
   3   8   3  158.08    6.80
   3   8   3  160.68    6.70
  -4  -8  -3   38.60    2.30
  -4  -8  -3   38.10    1.90
  -4  -8  -3   39.00    2.90
   4   8   3   41.40    2.10
   4   8   3   42.10    1.90
   4   8   3   40.20    1.90
   4   8   3   38.40    2.00
  -5  -8  -3    2.60    0.70
  -5  -8  -3    1.90    0.90
   5   8   3    2.90    0.50
   5   8   3    3.50    0.50
  -6  -8  -3    1.20    0.50
  -6  -8  -3    1.20    0.60
  -6  -8  -3    0.70    0.90
   6   8   3    1.50    0.40
   6   8   3    1.30    0.50
  -7  -8  -3   15.20    1.30
  -7  -8  -3   12.90    1.90
  -7  -8  -3   14.50    1.40
   7   8   3   13.60    1.10
   7   8   3   13.90    1.10
  -8  -8  -3    8.60    1.80
  -8  -8  -3    8.60    1.10
  -8  -8  -3    6.90    1.10
   8   8   3    8.60    1.00
  -9  -8  -3    1.60    0.70
  -9  -8  -3    0.60    1.00
  -9  -8  -3    0.80    0.60
   9   8   3    1.80    1.00
   9   8   3    1.60    0.60
 -10  -8  -3   37.70    2.40
 -10  -8  -3   29.90    2.30
  10   8   3   30.20    1.90
 -11  -8  -3    4.40    1.00
 -11  -8  -3    3.60    0.90
  11   8   3    3.00    0.70
 -12  -8  -3   -1.10    0.70
 -12  -8  -3    0.30    0.60
  12   8   3   -0.50    0.50
  11  -9  -3    7.90    2.00
 -11   9   3    3.80    0.80
 -11   9   3    3.10    0.70
  10  -9  -3   10.70    1.90
 -10   9   3   13.60    1.10
 -10   9   3   11.50    1.00
   9  -9  -3   13.60    2.30
  -9   9   3   19.70    1.30
  -9   9   3   17.90    1.20
   8  -9  -3    6.30    1.60
  -8   9   3    6.70    0.80
  -8   9   3    6.40    0.80
   7  -9  -3    0.50    1.10
   7  -9  -3    0.00    0.90
  -7   9   3   -0.10    0.40
  -7   9   3    0.50    0.40
   6  -9  -3    8.80    1.70
   6  -9  -3    6.10    1.50
  -6   9   3    6.40    0.70
  -6   9   3    6.60    0.80
   5  -9  -3   -0.10    0.80
  -5   9   3    1.00    0.40
  -5   9   3    1.20    0.40
   4  -9  -3   12.40    1.90
   4  -9  -3   12.20    1.90
  -4   9   3   14.50    1.00
   3  -9  -3   16.30    2.10
   3  -9  -3   17.10    2.10
  -3   9   3   17.70    1.00
  -3   9   3   21.70    1.20
  -3   9   3   20.10    1.20
   2  -9  -3   99.39    5.20
   2  -9  -3   92.49    4.00
   2  -9  -3   86.49    5.20
  -2   9   3   94.39    4.00
  -2   9   3   89.49    3.90
  -2   9   3   93.49    4.10
   1  -9  -3  805.12   32.70
   1  -9  -3  749.53   32.90
   1  -9  -3  746.33   31.70
  -1   9   3  785.72   31.40
  -1   9   3  798.52   31.60
  -1   9   3  816.72   31.60
   0  -9  -3    4.30    1.30
   0  -9  -3    1.40    0.40
   0  -9  -3    1.60    1.00
   0   9   3    2.40    0.40
   0   9   3    2.80    0.50
   0   9   3    2.50    0.40
  -1  -9  -3   44.80    3.00
  -1  -9  -3   39.90    2.20
  -1  -9  -3   34.50    3.00
   1   9   3   33.20    2.20
   1   9   3   42.60    1.90
   1   9   3   41.90    1.90
  -2  -9  -3   15.10    1.90
  -2  -9  -3   18.20    1.40
  -2  -9  -3   16.40    2.00
   2   9   3   16.20    1.10
   2   9   3   16.80    1.00
   2   9   3   16.30    1.00
  -3  -9  -3   61.29    4.00
  -3  -9  -3   58.59    3.50
  -3  -9  -3   60.19    3.30
   3   9   3   60.89    2.90
   3   9   3   65.09    2.80
   3   9   3   62.69    2.80
  -4  -9  -3   31.10    2.70
  -4  -9  -3   30.80    2.00
   4   9   3   33.90    1.80
   4   9   3   34.00    1.70
   4   9   3   34.30    1.70
  -5  -9  -3   37.10    2.90
  -5  -9  -3   35.60    2.30
   5   9   3   37.10    1.80
   5   9   3   34.20    1.80
  -6  -9  -3    5.30    0.90
  -6  -9  -3    6.30    1.50
  -6  -9  -3    6.40    1.10
   6   9   3    4.50    0.70
   6   9   3    4.90    0.70
  -7  -9  -3   10.30    1.80
  -7  -9  -3    8.20    1.00
  -7  -9  -3    7.70    1.10
   7   9   3    7.00    0.90
   7   9   3    8.00    0.80
  -8  -9  -3    6.90    1.10
  -8  -9  -3    6.40    1.50
  -8  -9  -3    6.20    1.10
   8   9   3    5.20    0.90
   8   9   3    4.90    0.80
  -9  -9  -3    5.20    1.60
  -9  -9  -3    9.10    1.20
  -9  -9  -3    7.30    1.20
   9   9   3   10.50    1.20
 -10  -9  -3   10.50    1.40
 -10  -9  -3    9.40    1.30
  10   9   3    5.90    1.40
 -11  -9  -3    1.20    0.60
 -11  -9  -3    0.70    0.70
  11   9   3   -0.10    0.50
  10 -10  -3    3.90    1.50
 -10  10   3    2.80    0.60
 -10  10   3    1.50    0.80
   9 -10  -3    2.30    1.20
  -9  10   3    2.80    0.60
  -9  10   3    3.00    0.60
   8 -10  -3   29.20    2.90
  -8  10   3   32.60    1.80
  -8  10   3   33.80    1.90
   7 -10  -3   36.80    3.00
   7 -10  -3   29.50    3.50
  -7  10   3   33.90    1.90
  -7  10   3   36.70    1.90
   6 -10  -3    7.70    1.80
   6 -10  -3    8.20    1.60
  -6  10   3   11.10    1.00
  -6  10   3   11.80    0.90
   5 -10  -3   22.50    2.50
   5 -10  -3   20.50    2.40
  -5  10   3   21.10    1.30
  -5  10   3   20.30    1.30
   4 -10  -3   22.00    2.60
   4 -10  -3   24.70    2.60
  -4  10   3   26.90    1.50
  -4  10   3   25.90    1.40
   3 -10  -3    5.60    1.40
   3 -10  -3    6.60    1.60
  -3  10   3    6.10    0.60
  -3  10   3    5.70    0.70
   2 -10  -3    8.70    1.60
   2 -10  -3    5.90    1.40
  -2  10   3   10.50    0.80
  -2  10   3    9.80    0.80
   1 -10  -3    5.40    1.50
   1 -10  -3    3.10    1.20
  -1  10   3    6.50    0.60
  -1  10   3    5.40    0.60
   0 -10  -3   48.20    3.60
   0 -10  -3   50.99    3.50
   0 -10  -3   50.09    2.70
   0  10   3   53.19    2.40
   0  10   3   54.59    2.40
  -1 -10  -3  226.38   10.30
  -1 -10  -3  218.88    9.60
  -1 -10  -3  206.78   10.50
   1  10   3  210.88    9.20
   1  10   3  233.48    9.20
   1  10   3  233.08    9.20
  -2 -10  -3    4.20    1.20
  -2 -10  -3    7.30    0.90
  -2 -10  -3    5.50    1.40
   2  10   3    6.20    0.70
   2  10   3    6.20    0.70
  -3 -10  -3    5.90    2.00
  -3 -10  -3    5.90    1.40
  -3 -10  -3    5.60    0.90
   3  10   3    7.20    0.80
   3  10   3    5.30    0.60
   3  10   3    6.10    0.70
  -4 -10  -3    0.30    0.40
  -4 -10  -3   -0.30    0.90
   4  10   3    0.50    0.30
   4  10   3    0.60    0.40
   4  10   3    0.10    0.40
  -5 -10  -3   13.40    2.00
  -5 -10  -3   11.80    1.20
   5  10   3   12.00    0.90
   5  10   3   10.90    0.90
  -6 -10  -3    2.50    1.20
  -6 -10  -3    1.90    0.60
  -6 -10  -3    2.30    0.70
   6  10   3    2.70    0.50
   6  10   3    2.20    0.50
  -7 -10  -3    2.10    1.20
  -7 -10  -3    1.80    0.70
  -7 -10  -3    1.00    0.70
   7  10   3    1.90    0.50
  -8 -10  -3    0.50    1.10
  -8 -10  -3    0.20    0.50
  -8 -10  -3    0.80    0.70
   8  10   3    0.20    0.40
  -9 -10  -3    6.70    1.90
  -9 -10  -3    8.70    1.30
   9  10   3    9.60    1.00
 -10 -10  -3   10.40    1.40
  10  10   3   11.70    1.10
 -11 -10  -3    0.60    0.70
  11  10   3    1.60    0.70
   9 -11  -3   10.00    2.10
  -9  11   3   10.40    1.00
  -9  11   3    8.30    1.00
   8 -11  -3    0.60    1.20
  -8  11   3    1.70    0.50
  -8  11   3    0.60    0.50
   7 -11  -3    6.50    1.90
   7 -11  -3    7.40    1.70
  -7  11   3    7.70    0.90
  -7  11   3    9.70    0.90
   6 -11  -3    3.40    1.30
   6 -11  -3    3.20    1.50
  -6  11   3    5.10    0.70
  -6  11   3    3.20    0.60
   5 -11  -3    1.60    1.10
   5 -11  -3    1.50    1.20
  -5  11   3    3.70    0.60
  -5  11   3    3.90    0.70
   4 -11  -3    1.40    1.00
   4 -11  -3    0.70    1.10
  -4  11   3    0.60    0.40
   3 -11  -3    1.70    1.30
   3 -11  -3    2.60    1.30
  -3  11   3    3.40    0.50
  -3  11   3    2.90    0.50
   2 -11  -3   12.20    2.10
   2 -11  -3   10.00    1.90
  -2  11   3   13.90    1.00
  -2  11   3   13.00    0.90
   1 -11  -3   13.70    2.20
   1 -11  -3   16.10    2.30
  -1  11   3   16.60    1.10
  -1  11   3   17.00    1.10
   0 -11  -3   44.60    3.40
   0 -11  -3   38.20    3.40
   0  11   3   44.40    2.10
   0  11   3   46.30    2.20
  -1 -11  -3  128.99    6.80
   1  11   3  130.69    5.60
   1  11   3  129.29    5.50
  -2 -11  -3    0.40    1.00
  -2 -11  -3    1.90    1.10
  -2 -11  -3    0.80    0.50
   2  11   3    1.10    0.40
   2  11   3    0.10    0.40
  -3 -11  -3   10.70    1.80
  -3 -11  -3   11.20    2.10
  -3 -11  -3   14.70    1.40
   3  11   3   13.20    1.00
   3  11   3   13.00    0.90
  -4 -11  -3   -0.30    0.40
  -4 -11  -3   -1.00    0.80
   4  11   3    0.30    0.30
   4  11   3   -0.10    0.40
  -5 -11  -3   25.20    1.90
  -5 -11  -3   20.50    2.50
   5  11   3   22.00    1.40
   5  11   3   24.90    1.40
  -6 -11  -3   14.10    1.50
  -6 -11  -3   16.30    2.20
  -6 -11  -3   17.00    1.70
   6  11   3   15.00    1.10
  -7 -11  -3    4.50    1.10
  -7 -11  -3    4.40    0.90
  -7 -11  -3    5.60    1.50
   7  11   3    8.10    1.30
   7  11   3    7.60    0.80
  -8 -11  -3   12.50    2.40
  -8 -11  -3   15.40    1.50
   8  11   3   14.50    1.20
  -9 -11  -3    0.00    1.40
  -9 -11  -3    2.10    0.70
   9  11   3    1.30    0.60
 -10 -11  -3   -0.70    0.50
  10  11   3   -0.20    0.50
   8 -12  -3    1.50    1.40
  -8  12   3    1.10    0.50
  -8  12   3    2.10    0.60
   7 -12  -3    1.10    2.10
   7 -12  -3    3.00    1.20
  -7  12   3    3.00    0.60
  -7  12   3    2.20    0.60
   6 -12  -3    7.90    2.00
  -6  12   3    9.60    0.90
  -6  12   3   10.50    1.00
   5 -12  -3   15.70    2.40
   5 -12  -3   18.00    2.60
  -5  12   3   20.50    1.20
  -5  12   3   18.60    1.30
   4 -12  -3    9.90    2.20
   4 -12  -3   14.80    2.50
  -4  12   3   11.70    0.90
  -4  12   3   13.10    1.00
   3 -12  -3   58.89    4.50
   3 -12  -3   58.19    4.10
  -3  12   3   59.99    2.80
  -3  12   3   62.19    2.90
   2 -12  -3    7.00    1.80
   2 -12  -3    3.60    1.40
  -2  12   3    6.10    0.70
  -2  12   3    5.90    0.70
   1 -12  -3    0.60    1.00
   1 -12  -3   -0.10    1.00
  -1  12   3   -0.40    0.30
  -1  12   3    0.00    0.40
   0 -12  -3    1.10    1.30
   0 -12  -3    0.20    0.90
   0  12   3    0.50    0.40
   0  12   3    0.70    0.40
  -1 -12  -3   38.30    3.40
  -1 -12  -3   43.50    3.60
   1  12   3   43.60    2.10
   1  12   3   42.10    2.10
  -2 -12  -3    0.10    1.20
  -2 -12  -3    0.90    1.00
   2  12   3    1.40    0.50
   2  12   3    2.00    0.50
  -3 -12  -3   11.90    2.60
   3  12   3   17.30    1.10
   3  12   3   16.50    1.10
  -4 -12  -3   11.70    2.20
   4  12   3   15.00    1.00
  -5 -12  -3    8.90    1.80
  -5 -12  -3    8.50    1.20
   5  12   3    9.50    0.90
  -6 -12  -3    0.00    0.50
  -6 -12  -3   -1.30    0.90
   6  12   3   -0.50    0.40
  -7 -12  -3    3.50    0.90
  -7 -12  -3    1.50    1.30
   7  12   3    5.70    0.80
  -8 -12  -3    0.10    0.60
  -8 -12  -3    0.30    1.30
   8  12   3    1.00    0.50
  -9 -12  -3    0.60    1.70
   6 -13  -3    8.90    2.30
   6 -13  -3   11.30    1.90
  -6  13   3   14.80    1.10
  -6  13   3   14.70    1.20
   5 -13  -3    2.30    1.60
   5 -13  -3    1.90    1.50
  -5  13   3    2.20    0.60
  -5  13   3    3.30    0.60
   4 -13  -3    2.90    1.40
   4 -13  -3    2.60    1.40
   3 -13  -3    6.60    1.60
   3 -13  -3    5.40    1.60
  -3  13   3    7.00    0.80
  -3  13   3    7.20    0.80
   2 -13  -3   25.30    3.00
   2 -13  -3   21.00    2.90
  -2  13   3   26.70    1.50
  -2  13   3   24.10    1.50
   1 -13  -3    0.60    1.10
   1 -13  -3    3.40    1.60
  -1  13   3    1.30    0.50
  -1  13   3    1.60    0.50
   0 -13  -3    4.10    1.70
   0 -13  -3    3.50    1.40
   0  13   3    4.70    0.70
   0  13   3    2.70    0.60
  -1 -13  -3   11.50    2.40
  -1 -13  -3   10.00    1.90
   1  13   3   11.10    0.90
   1  13   3    9.90    0.90
  -2 -13  -3    8.20    1.80
   2  13   3    8.90    0.80
  -3 -13  -3   49.10    3.90
  -4 -13  -3   19.50    2.60
   4  13   3   25.10    1.40
  -5 -13  -3   -0.10    0.70
  -5 -13  -3    0.30    1.20
   5  13   3    0.50    0.40
  -6 -13  -3    2.10    1.80
   6  13   3    2.90    0.60
  -7 -13  -3    0.00    1.40
   7  13   3    2.40    0.60
   4 -14  -3    1.70    1.60
   4 -14  -3    4.80    1.90
  -4  14   3    3.60    0.70
  -4  14   3    5.30    0.70
   3 -14  -3    0.70    1.40
   3 -14  -3    1.00    1.40
  -3  14   3    0.40    0.50
  -3  14   3    0.10    0.40
   2 -14  -3   17.90    2.70
   2 -14  -3   17.80    2.70
  -2  14   3   15.90    1.20
  -2  14   3   16.40    1.20
   1 -14  -3   55.89    4.60
   1 -14  -3   58.79    5.00
  -1  14   3   62.39    2.90
   0 -14  -3    7.10    2.10
   0 -14  -3   13.90    2.70
   0  14   3   10.10    0.90
  -1 -14  -3    0.20    1.20
   1  14   3    1.30    0.50
   1  14   3    0.20    0.50
  -2 -14  -3    2.80    1.40
   2  14   3   -0.10    0.40
  -3 -14  -3    0.70    1.20
   3  14   3    2.30    0.50
  -4 -14  -3    3.10    1.40
  -5 -14  -3    1.60    1.40
   5  14   3    0.20    0.50
   3  13  -4    7.70    0.90
  -3 -13   4    7.60    1.70
   2  13  -4    0.60    0.50
  -2 -13   4    0.50    1.10
   1  13  -4    9.30    0.90
  -1 -13   4    6.60    1.70
   0  13  -4    1.60    0.50
   0 -13   4   -0.10    1.20
  -1  13  -4   18.80    1.20
   1 -13   4   11.00    2.40
   1 -13   4   17.10    2.40
  -2  13  -4    8.20    0.90
   2 -13   4    7.80    1.90
   2 -13   4    3.60    2.10
  -3  13  -4   28.60    1.60
   3 -13   4   24.90    3.50
   6  12  -4    6.90    0.90
  -6 -12   4    6.10    1.70
   5  12  -4    1.90    0.50
   5  12  -4    1.80    0.70
  -5 -12   4    3.00    1.30
   4  12  -4    7.80    1.10
   4  12  -4    7.50    0.90
  -4 -12   4    7.10    1.60
   3  12  -4    0.40    0.50
   3  12  -4   -0.60    0.40
  -3 -12   4    0.60    1.00
   2  12  -4   31.60    1.70
   2  12  -4   29.20    1.90
  -2 -12   4   29.80    3.00
   1  12  -4    0.60    0.50
   1  12  -4   -0.30    0.40
  -1 -12   4    1.20    1.10
   0  12  -4    4.20    0.60
   0  12  -4    2.50    0.60
   0 -12   4    3.80    1.70
   0 -12   4    3.10    1.20
  -1  12  -4    7.70    0.80
   1 -12   4    5.50    1.80
  -2  12  -4    0.10    0.40
   2 -12   4    0.50    1.30
   2 -12   4    0.00    1.00
  -3  12  -4   26.40    1.50
   3 -12   4   24.70    3.00
   3 -12   4   21.10    3.00
  -4  12  -4    0.30    0.40
   4 -12   4    1.30    1.50
  -5  12  -4   25.10    1.50
   5 -12   4   26.60    3.20
  -6  12  -4   11.30    1.00
   6 -12   4   10.40    2.30
   7  11  -4    3.00    0.70
   7  11  -4    6.00    0.80
  -7 -11   4    4.40    1.50
  -7 -11   4    3.50    0.80
   6  11  -4    2.30    0.50
   6  11  -4    2.70    0.60
  -6 -11   4    3.80    1.40
  -6 -11   4    1.10    0.70
   5  11  -4    0.40    0.50
   5  11  -4    0.60    0.40
  -5 -11   4    0.60    0.60
  -5 -11   4    1.20    1.00
   4  11  -4    3.60    0.60
   4  11  -4    3.40    0.70
  -4 -11   4    2.20    1.10
   3  11  -4   28.30    1.60
   3  11  -4   29.90    1.80
  -3 -11   4   27.00    2.60
   2  11  -4    0.10    0.30
[truncated: 754,159 more chars]
