# Supplementary material for: Low-Temperature Dynamics at Nano- and Macroscales: Organic Crystal That Exhibits Low-Temperature Molecular Motion and the Thermosalient Effect
Source: Chem Mater. 2025 May 1;37(9):3373–83. doi: 10.1021/acs.chemmater.5c00171 (PMC12079796; doi:10.1021/acs.chemmater.5c00171)
Supplement: Supplementary file 12 — cm5c00171_si_012.cif [file cm5c00171_si_012.cif]

data_mo_dpjb200_0m
_audit_creation_date               2024-11-29
_audit_creation_method
;
Olex2 1.3
(compiled 2020.11.12 svn.r5f609507 for OlexSys, GUI svn.r6408)
;
_shelx_SHELXL_version_number       '2019/1'
loop_
  _audit_author_name
  _audit_author_email
  _audit_author_address
 'Karothu, D.' dpk3@nyu.edu
;
New York University Abu Dhabi
Center for Smart Engineering Materials
Saadiyat Island
Abu Dhabi
129188
UAE
;

_audit_contact_author_address      ?
_audit_contact_author_email        ?
_audit_contact_author_name         ''
_audit_contact_author_phone        ?
_publ_contact_author_id_orcid      ?
_publ_section_references
;
Dolomanov, O.V., Bourhis, L.J., Gildea, R.J, Howard, J.A.K. & Puschmann, H.
 (2009), J. Appl. Cryst. 42, 339-341.

Sheldrick, G.M. (2008). Acta Cryst. A64, 112-122.

Sheldrick, G.M. (2015). Acta Cryst. A71, 3-8.
;
_chemical_name_common              ?
_chemical_name_systematic          ?
_chemical_formula_moiety           'C28 H20 N2 O S'
_chemical_formula_sum              'C28 H20 N2 O S'
_chemical_formula_weight           432.52
_chemical_melting_point            ?
loop_
  _atom_type_symbol
  _atom_type_description
  _atom_type_scat_dispersion_real
  _atom_type_scat_dispersion_imag
  _atom_type_scat_source
 'C' 'C' 0.0033 0.0016 'International Tables Vol C Tables 4.2.6.8 and 6.1.1.4'
 'H' 'H' 0.0000 0.0000 'International Tables Vol C Tables 4.2.6.8 and 6.1.1.4'
 'N' 'N' 0.0061 0.0033 'International Tables Vol C Tables 4.2.6.8 and 6.1.1.4'
 'O' 'O' 0.0106 0.0060 'International Tables Vol C Tables 4.2.6.8 and 6.1.1.4'
 'S' 'S' 0.1246 0.1234 'International Tables Vol C Tables 4.2.6.8 and 6.1.1.4'

_shelx_space_group_comment
;
The symmetry employed for this shelxl refinement is uniquely defined
by the following loop, which should always be used as a source of
symmetry information in preference to the above space-group names.
They are only intended as comments.
;
_space_group_crystal_system        'triclinic'
_space_group_IT_number             2
_space_group_name_H-M_alt          'P -1'
_space_group_name_Hall             '-P 1'
loop_
  _space_group_symop_operation_xyz
 'x, y, z'
 '-x, -y, -z'

_cell_length_a                     9.3165(13)
_cell_length_b                     9.7354(12)
_cell_length_c                     11.7977(15)
_cell_angle_alpha                  76.334(4)
_cell_angle_beta                   85.051(4)
_cell_angle_gamma                  87.674(4)
_cell_volume                       1035.7(2)
_cell_formula_units_Z              2
_cell_measurement_reflns_used      8719
_cell_measurement_temperature      200
_cell_measurement_theta_max        28.49
_cell_measurement_theta_min        2.72
_shelx_estimated_absorpt_T_max     0.965
_shelx_estimated_absorpt_T_min     0.948
_exptl_absorpt_coefficient_mu      0.181
_exptl_absorpt_correction_T_max    0.7457
_exptl_absorpt_correction_T_min    0.5902
_exptl_absorpt_correction_type     multi-scan
_exptl_absorpt_process_details
;
SADABS-2016/2 (Bruker,2016/2) was used for absorption correction.
wR2(int) was 0.1133 before and 0.0832 after correction.
The Ratio of minimum to maximum transmission is 0.7915.
The \l/2 correction factor is Not present.
;
_exptl_absorpt_special_details     ?
_exptl_crystal_colour              colourless
_exptl_crystal_colour_primary      colourless
_exptl_crystal_density_diffrn      1.387
_exptl_crystal_density_meas        ?
_exptl_crystal_density_method      ?
_exptl_crystal_description         block
_exptl_crystal_F_000               452
_exptl_crystal_size_max            0.3
_exptl_crystal_size_mid            0.25
_exptl_crystal_size_min            0.2
_exptl_transmission_factor_max     ?
_exptl_transmission_factor_min     ?
_diffrn_reflns_av_R_equivalents    0.0545
_diffrn_reflns_av_unetI/netI       0.0463
_diffrn_reflns_Laue_measured_fraction_full  0.986
_diffrn_reflns_Laue_measured_fraction_max  0.986
_diffrn_reflns_limit_h_max         11
_diffrn_reflns_limit_h_min         -11
_diffrn_reflns_limit_k_max         11
_diffrn_reflns_limit_k_min         -11
_diffrn_reflns_limit_l_max         14
_diffrn_reflns_limit_l_min         -13
_diffrn_reflns_number              13903
_diffrn_reflns_point_group_measured_fraction_full  0.986
_diffrn_reflns_point_group_measured_fraction_max  0.986
_diffrn_reflns_theta_full          24.999
_diffrn_reflns_theta_max           24.999
_diffrn_reflns_theta_min           1.782
_diffrn_ambient_temperature        200
_diffrn_detector_area_resol_mean   ?
_diffrn_measured_fraction_theta_full  0.986
_diffrn_measured_fraction_theta_max  0.986
_diffrn_measurement_device_type    'Bruker APEX-II CCD'
_diffrn_measurement_method         '\f and \w scans'
_diffrn_radiation_type             MoK\a
_diffrn_radiation_wavelength       0.71073
_diffrn_source                     ?
_diffrn_source_current             30.0
_diffrn_source_power               1.5
_diffrn_source_voltage             50.0
_diffrn_standards_number           0
_reflns_Friedel_coverage           0.000
_reflns_Friedel_fraction_full      .
_reflns_Friedel_fraction_max       .
_reflns_number_gt                  2922
_reflns_number_total               3588
_reflns_special_details
;
 Reflections were merged by SHELXL according to the crystal
 class for the calculation of statistics and refinement.
 
 _reflns_Friedel_fraction is defined as the number of unique
 Friedel pairs measured divided by the number that would be
 possible theoretically, ignoring centric projections and
 systematic absences.
;
_reflns_threshold_expression       'I > 2\s(I)'
_computing_cell_refinement         'SAINT V8.40B (?, 2016)'
_computing_data_collection         ?
_computing_data_reduction          'SAINT V8.40B (?, 2016)'
_computing_molecular_graphics      'Olex2 1.3 (Dolomanov et al., 2009)'
_computing_publication_material    'Olex2 1.3 (Dolomanov et al., 2009)'
_computing_structure_refinement    'XL  (Sheldrick, 2008)'
_computing_structure_solution      'SHELXT 2018/2 (Sheldrick, 2018)'
_refine_diff_density_max           0.264
_refine_diff_density_min           -0.290
_refine_diff_density_rms           0.052
_refine_ls_extinction_coef         .
_refine_ls_extinction_method       none
_refine_ls_goodness_of_fit_ref     1.035
_refine_ls_hydrogen_treatment      constr
_refine_ls_matrix_type             full
_refine_ls_number_parameters       290
_refine_ls_number_reflns           3588
_refine_ls_number_restraints       0
_refine_ls_R_factor_all            0.0649
_refine_ls_R_factor_gt             0.0484
_refine_ls_restrained_S_all        1.035
_refine_ls_shift/su_max            0.000
_refine_ls_shift/su_mean           0.000
_refine_ls_structure_factor_coef   Fsqd
_refine_ls_weighting_details      
 'w=1/[\s^2^(Fo^2^)+(0.0419P)^2^+0.9493P] where P=(Fo^2^+2Fc^2^)/3'
_refine_ls_weighting_scheme        calc
_refine_ls_wR_factor_gt            0.1104
_refine_ls_wR_factor_ref           0.1184
_refine_special_details            ?
_olex2_refinement_description
;
1. Fixed Uiso
 At 1.2 times of:
  All C(H) groups
 At 1.5 times of:
  All C(H,H,H) groups
2.a Aromatic/amide H refined with riding coordinates:
 C19(H19), C2(H2), C14(H14), C21(H21), C11(H11), C15(H15), C23(H23), C26(H26),
 C10(H10), C5(H5), C18(H18), C8(H8), C24(H24), C25(H25), C4(H4), C3(H3), C9(H9)
2.b Idealised Me refined as rotating group:
 C28(H28A,H28B,H28C)
;
_atom_sites_solution_hydrogens     geom
_atom_sites_solution_primary       dual
_atom_sites_solution_secondary     ?
loop_
  _atom_site_label
  _atom_site_type_symbol
  _atom_site_fract_x
  _atom_site_fract_y
  _atom_site_fract_z
  _atom_site_U_iso_or_equiv
  _atom_site_adp_type
  _atom_site_occupancy
  _atom_site_site_symmetry_order
  _atom_site_calc_flag
  _atom_site_refinement_flags_posn
  _atom_site_refinement_flags_adp
  _atom_site_refinement_flags_occupancy
  _atom_site_disorder_assembly
  _atom_site_disorder_group
 S1 S 0.82540(6) 0.39625(6) 0.57523(5) 0.02829(18) Uani 1 1 d . . . . .
 O1 O 1.05196(18) 0.20210(18) 0.57192(14) 0.0344(4) Uani 1 1 d . . . . .
 N1 N 0.3894(2) 0.8193(2) 0.84647(16) 0.0292(5) Uani 1 1 d . . . . .
 N2 N 0.7878(2) 0.4810(2) 0.35723(16) 0.0314(5) Uani 1 1 d . . . . .
 C22 C 0.8621(2) 0.3888(2) 0.42937(18) 0.0244(5) Uani 1 1 d . . . . .
 C16 C 0.9620(2) 0.2876(2) 0.38868(19) 0.0255(5) Uani 1 1 d . . . . .
 C27 C 1.0560(2) 0.1949(2) 0.4575(2) 0.0278(5) Uani 1 1 d . . . . .
 C19 C 0.5614(3) 0.6363(3) 0.8103(2) 0.0329(6) Uani 1 1 d . . . . .
 H19 H 0.575143 0.609556 0.891477 0.039 Uiso 1 1 calc R U . . .
 C17 C 0.6199(2) 0.6034(2) 0.61503(19) 0.0253(5) Uani 1 1 d . . . . .
 C13 C 0.4665(3) 0.7451(2) 0.7691(2) 0.0281(5) Uani 1 1 d . . . . .
 C2 C 0.5000(3) 1.0570(3) 0.7750(2) 0.0316(5) Uani 1 1 d . . . . .
 H2 H 0.561811 1.031925 0.714358 0.038 Uiso 1 1 calc R U . . .
 C20 C 0.7017(2) 0.5320(2) 0.53349(19) 0.0256(5) Uani 1 1 d . . . . .
 C12 C 0.2850(2) 0.7629(2) 0.93552(19) 0.0273(5) Uani 1 1 d . . . . .
 C14 C 0.4470(3) 0.7832(3) 0.6504(2) 0.0325(6) Uani 1 1 d . . . . .
 H14 H 0.381303 0.857671 0.621098 0.039 Uiso 1 1 calc R U . . .
 C21 C 0.6992(3) 0.5599(2) 0.4148(2) 0.0312(5) Uani 1 1 d . . . . .
 H21 H 0.637714 0.631682 0.374272 0.037 Uiso 1 1 calc R U . . .
 C1 C 0.4057(3) 0.9607(2) 0.84549(19) 0.0282(5) Uani 1 1 d . . . . .
 C7 C 0.2323(3) 0.8702(3) 0.99047(19) 0.0298(5) Uani 1 1 d . . . . .
 C6 C 0.3109(3) 0.9959(2) 0.93398(19) 0.0284(5) Uani 1 1 d . . . . .
 C11 C 0.2333(3) 0.6268(3) 0.9688(2) 0.0334(6) Uani 1 1 d . . . . .
 H11 H 0.271137 0.554941 0.931777 0.040 Uiso 1 1 calc R U . . .
 C15 C 0.5227(3) 0.7133(3) 0.5750(2) 0.0312(5) Uani 1 1 d . . . . .
 H15 H 0.508487 0.740407 0.493899 0.037 Uiso 1 1 calc R U . . .
 C23 C 0.9618(3) 0.2848(3) 0.2710(2) 0.0312(5) Uani 1 1 d . . . . .
 H23 H 0.899024 0.347724 0.222871 0.037 Uiso 1 1 calc R U . . .
 C26 C 1.1453(3) 0.1027(3) 0.4091(2) 0.0350(6) Uani 1 1 d . . . . .
 H26 H 1.209052 0.039793 0.456130 0.042 Uiso 1 1 calc R U . . .
 C10 C 0.1242(3) 0.5993(3) 1.0583(2) 0.0385(6) Uani 1 1 d . . . . .
 H10 H 0.085824 0.507084 1.082438 0.046 Uiso 1 1 calc R U . . .
 C5 C 0.3135(3) 1.1321(3) 0.9519(2) 0.0370(6) Uani 1 1 d . . . . .
 H5 H 0.250455 1.158394 1.011267 0.044 Uiso 1 1 calc R U . . .
 C18 C 0.6366(3) 0.5657(3) 0.7346(2) 0.0329(6) Uani 1 1 d . . . . .
 H18 H 0.700841 0.490201 0.764622 0.039 Uiso 1 1 calc R U . . .
 C8 C 0.1224(3) 0.8388(3) 1.0803(2) 0.0381(6) Uani 1 1 d . . . . .
 H8 H 0.084295 0.909867 1.118105 0.046 Uiso 1 1 calc R U . . .
 C24 C 1.0501(3) 0.1934(3) 0.2228(2) 0.0370(6) Uani 1 1 d . . . . .
 H24 H 1.048016 0.193101 0.142516 0.044 Uiso 1 1 calc R U . . .
 C25 C 1.1415(3) 0.1024(3) 0.2919(2) 0.0399(6) Uani 1 1 d . . . . .
 H25 H 1.202448 0.038814 0.259128 0.048 Uiso 1 1 calc R U . . .
 C4 C 0.4079(3) 1.2284(3) 0.8832(2) 0.0407(6) Uani 1 1 d . . . . .
 H4 H 0.409588 1.321367 0.895252 0.049 Uiso 1 1 calc R U . . .
 C3 C 0.5013(3) 1.1905(3) 0.7956(2) 0.0364(6) Uani 1 1 d . . . . .
 H3 H 0.566684 1.257894 0.749731 0.044 Uiso 1 1 calc R U . . .
 C28 C 1.1542(3) 0.1175(3) 0.6437(2) 0.0399(6) Uani 1 1 d . . . . .
 H28A H 1.251789 0.137523 0.606754 0.060 Uiso 1 1 calc R U . . .
 H28B H 1.134532 0.017224 0.652830 0.060 Uiso 1 1 calc R U . . .
 H28C H 1.146332 0.139950 0.720795 0.060 Uiso 1 1 calc R U . . .
 C9 C 0.0699(3) 0.7040(3) 1.1135(2) 0.0420(7) Uani 1 1 d . . . . .
 H9 H -0.004466 0.682170 1.174878 0.050 Uiso 1 1 calc R U . . .

loop_
  _atom_site_aniso_label
  _atom_site_aniso_U_11
  _atom_site_aniso_U_22
  _atom_site_aniso_U_33
  _atom_site_aniso_U_23
  _atom_site_aniso_U_13
  _atom_site_aniso_U_12
 S1 0.0344(3) 0.0307(3) 0.0195(3) -0.0056(2) -0.0043(2) 0.0056(2)
 O1 0.0392(10) 0.0372(10) 0.0268(9) -0.0066(7) -0.0099(7) 0.0087(8)
 N1 0.0353(11) 0.0274(10) 0.0250(10) -0.0071(8) -0.0017(8) 0.0036(9)
 N2 0.0437(12) 0.0285(11) 0.0222(10) -0.0055(8) -0.0073(9) 0.0053(9)
 C22 0.0302(12) 0.0251(12) 0.0180(11) -0.0033(9) -0.0044(9) -0.0052(9)
 C16 0.0273(12) 0.0246(12) 0.0244(12) -0.0054(9) -0.0006(9) -0.0046(9)
 C27 0.0292(13) 0.0290(12) 0.0260(12) -0.0075(10) -0.0017(10) -0.0053(10)
 C19 0.0464(15) 0.0327(13) 0.0203(12) -0.0069(10) -0.0099(11) 0.0091(11)
 C17 0.0274(12) 0.0218(11) 0.0273(12) -0.0064(9) -0.0030(9) -0.0033(9)
 C13 0.0325(13) 0.0271(12) 0.0256(12) -0.0086(10) -0.0014(10) 0.0004(10)
 C2 0.0306(13) 0.0362(14) 0.0275(13) -0.0062(10) -0.0051(10) 0.0037(11)
 C20 0.0295(12) 0.0228(11) 0.0252(12) -0.0047(9) -0.0074(9) -0.0026(9)
 C12 0.0299(13) 0.0323(13) 0.0199(11) -0.0045(9) -0.0075(9) 0.0001(10)
 C14 0.0360(14) 0.0287(13) 0.0323(13) -0.0064(10) -0.0055(11) 0.0074(11)
 C21 0.0405(14) 0.0278(13) 0.0255(12) -0.0059(10) -0.0093(10) 0.0074(10)
 C1 0.0319(13) 0.0295(13) 0.0249(12) -0.0072(10) -0.0109(10) 0.0049(10)
 C7 0.0334(13) 0.0364(14) 0.0214(11) -0.0082(10) -0.0086(10) 0.0022(11)
 C6 0.0346(13) 0.0324(13) 0.0194(11) -0.0073(10) -0.0076(10) 0.0038(10)
 C11 0.0409(15) 0.0328(14) 0.0270(13) -0.0045(10) -0.0127(11) 0.0001(11)
 C15 0.0380(14) 0.0333(13) 0.0216(12) -0.0041(10) -0.0073(10) 0.0040(11)
 C23 0.0330(13) 0.0339(13) 0.0262(12) -0.0054(10) -0.0049(10) -0.0005(10)
 C26 0.0322(14) 0.0348(14) 0.0392(14) -0.0097(11) -0.0078(11) 0.0025(11)
 C10 0.0438(15) 0.0410(15) 0.0277(13) 0.0024(11) -0.0117(11) -0.0095(12)
 C5 0.0482(16) 0.0367(14) 0.0289(13) -0.0142(11) -0.0046(11) 0.0070(12)
 C18 0.0424(15) 0.0289(13) 0.0284(13) -0.0082(10) -0.0094(11) 0.0094(11)
 C8 0.0400(15) 0.0491(16) 0.0270(13) -0.0130(12) -0.0025(11) -0.0002(12)
 C24 0.0377(15) 0.0500(16) 0.0264(13) -0.0165(12) 0.0008(11) 0.0008(12)
 C25 0.0341(14) 0.0452(16) 0.0453(16) -0.0217(13) -0.0011(12) 0.0044(12)
 C4 0.0558(17) 0.0310(14) 0.0374(15) -0.0109(11) -0.0084(13) 0.0016(12)
 C3 0.0412(15) 0.0338(14) 0.0324(13) -0.0021(11) -0.0088(11) -0.0007(11)
 C28 0.0410(15) 0.0440(16) 0.0328(14) -0.0032(12) -0.0131(12) 0.0079(12)
 C9 0.0400(15) 0.0595(18) 0.0242(13) -0.0038(12) -0.0027(11) -0.0070(13)

_geom_special_details
;
 All esds (except the esd in the dihedral angle between two l.s. planes)
 are estimated using the full covariance matrix.  The cell esds are taken
 into account individually in the estimation of esds in distances, angles
 and torsion angles; correlations between esds in cell parameters are only
 used when they are defined by crystal symmetry.  An approximate (isotropic)
 treatment of cell esds is used for estimating esds involving l.s. planes.
;
loop_
  _geom_bond_atom_site_label_1
  _geom_bond_atom_site_label_2
  _geom_bond_distance
  _geom_bond_site_symmetry_2
  _geom_bond_publ_flag
 S1 C22 1.743(2) . ?
 S1 C20 1.728(2) . ?
 O1 C27 1.366(3) . ?
 O1 C28 1.431(3) . ?
 N1 C13 1.424(3) . ?
 N1 C12 1.395(3) . ?
 N1 C1 1.388(3) . ?
 N2 C22 1.304(3) . ?
 N2 C21 1.353(3) . ?
 C22 C16 1.462(3) . ?
 C16 C27 1.397(3) . ?
 C16 C23 1.395(3) . ?
 C27 C26 1.387(3) . ?
 C19 H19 0.9500 . ?
 C19 C13 1.376(3) . ?
 C19 C18 1.379(3) . ?
 C17 C20 1.461(3) . ?
 C17 C15 1.394(3) . ?
 C17 C18 1.392(3) . ?
 C13 C14 1.388(3) . ?
 C2 H2 0.9500 . ?
 C2 C1 1.384(3) . ?
 C2 C3 1.379(3) . ?
 C20 C21 1.364(3) . ?
 C12 C7 1.406(3) . ?
 C12 C11 1.384(3) . ?
 C14 H14 0.9500 . ?
 C14 C15 1.374(3) . ?
 C21 H21 0.9500 . ?
 C1 C6 1.404(3) . ?
 C7 C6 1.443(3) . ?
 C7 C8 1.396(3) . ?
 C6 C5 1.393(3) . ?
 C11 H11 0.9500 . ?
 C11 C10 1.387(4) . ?
 C15 H15 0.9500 . ?
 C23 H23 0.9500 . ?
 C23 C24 1.375(3) . ?
 C26 H26 0.9500 . ?
 C26 C25 1.386(3) . ?
 C10 H10 0.9500 . ?
 C10 C9 1.391(4) . ?
 C5 H5 0.9500 . ?
 C5 C4 1.376(4) . ?
 C18 H18 0.9500 . ?
 C8 H8 0.9500 . ?
 C8 C9 1.375(4) . ?
 C24 H24 0.9500 . ?
 C24 C25 1.375(4) . ?
 C25 H25 0.9500 . ?
 C4 H4 0.9500 . ?
 C4 C3 1.400(4) . ?
 C3 H3 0.9500 . ?
 C28 H28A 0.9800 . ?
 C28 H28B 0.9800 . ?
 C28 H28C 0.9800 . ?
 C9 H9 0.9500 . ?

loop_
  _geom_angle_atom_site_label_1
  _geom_angle_atom_site_label_2
  _geom_angle_atom_site_label_3
  _geom_angle
  _geom_angle_site_symmetry_1
  _geom_angle_site_symmetry_3
  _geom_angle_publ_flag
 C20 S1 C22 89.87(11) . . ?
 C27 O1 C28 117.88(19) . . ?
 C12 N1 C13 125.99(19) . . ?
 C1 N1 C13 125.5(2) . . ?
 C1 N1 C12 108.55(18) . . ?
 C22 N2 C21 111.29(19) . . ?
 N2 C22 S1 113.43(17) . . ?
 N2 C22 C16 121.71(19) . . ?
 C16 C22 S1 124.83(17) . . ?
 C27 C16 C22 125.5(2) . . ?
 C23 C16 C22 116.3(2) . . ?
 C23 C16 C27 118.1(2) . . ?
 O1 C27 C16 115.7(2) . . ?
 O1 C27 C26 124.0(2) . . ?
 C26 C27 C16 120.3(2) . . ?
 C13 C19 H19 119.7 . . ?
 C13 C19 C18 120.5(2) . . ?
 C18 C19 H19 119.7 . . ?
 C15 C17 C20 120.8(2) . . ?
 C18 C17 C20 121.7(2) . . ?
 C18 C17 C15 117.6(2) . . ?
 C19 C13 N1 120.9(2) . . ?
 C19 C13 C14 119.3(2) . . ?
 C14 C13 N1 119.8(2) . . ?
 C1 C2 H2 121.1 . . ?
 C3 C2 H2 121.1 . . ?
 C3 C2 C1 117.8(2) . . ?
 C17 C20 S1 123.85(17) . . ?
 C21 C20 S1 108.10(17) . . ?
 C21 C20 C17 128.0(2) . . ?
 N1 C12 C7 108.8(2) . . ?
 C11 C12 N1 129.0(2) . . ?
 C11 C12 C7 122.2(2) . . ?
 C13 C14 H14 119.9 . . ?
 C15 C14 C13 120.1(2) . . ?
 C15 C14 H14 119.9 . . ?
 N2 C21 C20 117.3(2) . . ?
 N2 C21 H21 121.4 . . ?
 C20 C21 H21 121.4 . . ?
 N1 C1 C6 108.9(2) . . ?
 C2 C1 N1 128.8(2) . . ?
 C2 C1 C6 122.3(2) . . ?
 C12 C7 C6 106.8(2) . . ?
 C8 C7 C12 118.8(2) . . ?
 C8 C7 C6 134.4(2) . . ?
 C1 C6 C7 107.0(2) . . ?
 C5 C6 C1 118.6(2) . . ?
 C5 C6 C7 134.3(2) . . ?
 C12 C11 H11 121.3 . . ?
 C12 C11 C10 117.5(2) . . ?
 C10 C11 H11 121.3 . . ?
 C17 C15 H15 119.3 . . ?
 C14 C15 C17 121.4(2) . . ?
 C14 C15 H15 119.3 . . ?
 C16 C23 H23 119.2 . . ?
 C24 C23 C16 121.7(2) . . ?
 C24 C23 H23 119.2 . . ?
 C27 C26 H26 120.0 . . ?
 C27 C26 C25 119.9(2) . . ?
 C25 C26 H26 120.0 . . ?
 C11 C10 H10 119.4 . . ?
 C11 C10 C9 121.3(2) . . ?
 C9 C10 H10 119.4 . . ?
 C6 C5 H5 120.2 . . ?
 C4 C5 C6 119.7(2) . . ?
 C4 C5 H5 120.2 . . ?
 C19 C18 C17 121.1(2) . . ?
 C19 C18 H18 119.4 . . ?
 C17 C18 H18 119.4 . . ?
 C7 C8 H8 120.3 . . ?
 C9 C8 C7 119.4(2) . . ?
 C9 C8 H8 120.3 . . ?
 C23 C24 H24 120.3 . . ?
 C25 C24 C23 119.4(2) . . ?
 C25 C24 H24 120.3 . . ?
 C26 C25 H25 119.7 . . ?
 C24 C25 C26 120.5(2) . . ?
 C24 C25 H25 119.7 . . ?
 C5 C4 H4 119.7 . . ?
 C5 C4 C3 120.6(2) . . ?
 C3 C4 H4 119.7 . . ?
 C2 C3 C4 121.1(2) . . ?
 C2 C3 H3 119.5 . . ?
 C4 C3 H3 119.5 . . ?
 O1 C28 H28A 109.5 . . ?
 O1 C28 H28B 109.5 . . ?
 O1 C28 H28C 109.5 . . ?
 H28A C28 H28B 109.5 . . ?
 H28A C28 H28C 109.5 . . ?
 H28B C28 H28C 109.5 . . ?
 C10 C9 H9 119.6 . . ?
 C8 C9 C10 120.9(2) . . ?
 C8 C9 H9 119.6 . . ?

loop_
  _geom_torsion_atom_site_label_1
  _geom_torsion_atom_site_label_2
  _geom_torsion_atom_site_label_3
  _geom_torsion_atom_site_label_4
  _geom_torsion
  _geom_torsion_site_symmetry_1
  _geom_torsion_site_symmetry_2
  _geom_torsion_site_symmetry_3
  _geom_torsion_site_symmetry_4
  _geom_torsion_publ_flag
 S1 C22 C16 C27 -8.8(3) . . . . ?
 S1 C22 C16 C23 171.15(17) . . . . ?
 S1 C20 C21 N2 0.1(3) . . . . ?
 O1 C27 C26 C25 179.7(2) . . . . ?
 N1 C13 C14 C15 179.1(2) . . . . ?
 N1 C12 C7 C6 -1.5(2) . . . . ?
 N1 C12 C7 C8 177.8(2) . . . . ?
 N1 C12 C11 C10 -177.5(2) . . . . ?
 N1 C1 C6 C7 -0.7(2) . . . . ?
 N1 C1 C6 C5 177.4(2) . . . . ?
 N2 C22 C16 C27 173.3(2) . . . . ?
 N2 C22 C16 C23 -6.7(3) . . . . ?
 C22 S1 C20 C17 -178.7(2) . . . . ?
 C22 S1 C20 C21 -0.17(18) . . . . ?
 C22 N2 C21 C20 0.1(3) . . . . ?
 C22 C16 C27 O1 -0.1(3) . . . . ?
 C22 C16 C27 C26 179.6(2) . . . . ?
 C22 C16 C23 C24 -179.5(2) . . . . ?
 C16 C27 C26 C25 0.0(4) . . . . ?
 C16 C23 C24 C25 -0.2(4) . . . . ?
 C27 C16 C23 C24 0.5(3) . . . . ?
 C27 C26 C25 C24 0.3(4) . . . . ?
 C19 C13 C14 C15 -0.5(4) . . . . ?
 C17 C20 C21 N2 178.5(2) . . . . ?
 C13 N1 C12 C7 -178.8(2) . . . . ?
 C13 N1 C12 C11 0.0(4) . . . . ?
 C13 N1 C1 C2 -2.4(4) . . . . ?
 C13 N1 C1 C6 179.6(2) . . . . ?
 C13 C19 C18 C17 0.7(4) . . . . ?
 C13 C14 C15 C17 0.1(4) . . . . ?
 C2 C1 C6 C7 -178.8(2) . . . . ?
 C2 C1 C6 C5 -0.7(3) . . . . ?
 C20 S1 C22 N2 0.27(19) . . . . ?
 C20 S1 C22 C16 -177.7(2) . . . . ?
 C20 C17 C15 C14 -178.7(2) . . . . ?
 C20 C17 C18 C19 178.3(2) . . . . ?
 C12 N1 C13 C19 -65.7(3) . . . . ?
 C12 N1 C13 C14 114.7(3) . . . . ?
 C12 N1 C1 C2 177.7(2) . . . . ?
 C12 N1 C1 C6 -0.3(2) . . . . ?
 C12 C7 C6 C1 1.3(2) . . . . ?
 C12 C7 C6 C5 -176.3(3) . . . . ?
 C12 C7 C8 C9 0.7(4) . . . . ?
 C12 C11 C10 C9 -0.7(4) . . . . ?
 C21 N2 C22 S1 -0.3(3) . . . . ?
 C21 N2 C22 C16 177.8(2) . . . . ?
 C1 N1 C13 C19 114.4(3) . . . . ?
 C1 N1 C13 C14 -65.1(3) . . . . ?
 C1 N1 C12 C7 1.1(2) . . . . ?
 C1 N1 C12 C11 179.9(2) . . . . ?
 C1 C2 C3 C4 -1.5(4) . . . . ?
 C1 C6 C5 C4 0.0(4) . . . . ?
 C7 C12 C11 C10 1.1(3) . . . . ?
 C7 C6 C5 C4 177.4(3) . . . . ?
 C7 C8 C9 C10 -0.4(4) . . . . ?
 C6 C7 C8 C9 179.7(2) . . . . ?
 C6 C5 C4 C3 -0.1(4) . . . . ?
 C11 C12 C7 C6 179.6(2) . . . . ?
 C11 C12 C7 C8 -1.1(3) . . . . ?
 C11 C10 C9 C8 0.4(4) . . . . ?
 C15 C17 C20 S1 179.36(18) . . . . ?
 C15 C17 C20 C21 1.2(4) . . . . ?
 C15 C17 C18 C19 -1.0(4) . . . . ?
 C23 C16 C27 O1 179.9(2) . . . . ?
 C23 C16 C27 C26 -0.4(3) . . . . ?
 C23 C24 C25 C26 -0.2(4) . . . . ?
 C5 C4 C3 C2 0.9(4) . . . . ?
 C18 C19 C13 N1 -179.4(2) . . . . ?
 C18 C19 C13 C14 0.1(4) . . . . ?
 C18 C17 C20 S1 0.0(3) . . . . ?
 C18 C17 C20 C21 -178.2(2) . . . . ?
 C18 C17 C15 C14 0.7(4) . . . . ?
 C8 C7 C6 C1 -177.8(3) . . . . ?
 C8 C7 C6 C5 4.6(5) . . . . ?
 C3 C2 C1 N1 -176.3(2) . . . . ?
 C3 C2 C1 C6 1.4(3) . . . . ?
 C28 O1 C27 C16 -175.1(2) . . . . ?
 C28 O1 C27 C26 5.2(3) . . . . ?

loop_
  _diffrn_refln_index_h
  _diffrn_refln_index_k
  _diffrn_refln_index_l
  _diffrn_refln_intensity_net
  _diffrn_refln_intensity_u
 -1 0 0 13.3 1.9
 -1 0 0 13.7 2
 1 0 0 17.3 2.1
 1 0 0 17.5 2
 1 0 0 13.6 1.9
 -2 0 0 575.94 33.3
 -2 0 0 541.95 33
 2 0 0 594.04 33.3
 2 0 0 553.64 33.1
 -3 0 0 1532.65 88.89
 -3 0 0 1622.14 88.99
 -3 0 0 1391.16 88.89
 3 0 0 1569.94 88.89
 3 0 0 1539.45 88.89
 3 0 0 1676.73 90.39
 3 0 0 1579.54 88.89
 -4 0 0 122.09 12.1
 -4 0 0 122.09 10.9
 -4 0 0 124.09 10.6
 4 0 0 130.69 11.2
 -5 0 0 12.2 5.5
 -5 0 0 12.7 6.5
 -5 0 0 16.9 7.1
 5 0 0 33.3 7
 5 0 0 23 6.6
 5 0 0 23.2 7.1
 5 0 0 31.1 9.6
 -6 0 0 195.48 17.6
 -6 0 0 223.38 18.4
 6 0 0 232.88 18.9
 6 0 0 207.48 27.4
 6 0 0 244.48 16.7
 -7 0 0 46.7 11.2
 -7 0 0 35.4 8.8
 -7 0 0 36.3 9.8
 7 0 0 24.5 11
 7 0 0 26.1 12.9
 -8 0 0 113.89 15.5
 8 0 0 100.09 16.3
 -9 0 0 674.93 46.4
 -9 0 0 727.93 47.7
 9 0 0 759.02 47.2
 -10 0 0 57.49 13.7
 -10 0 0 73.59 14.8
 10 0 0 46.7 14.1
 10 0 0 33.9 19
 -11 0 0 322.97 29.8
 -11 0 0 317.87 29
 11 0 0 305.37 28.6
 11 0 0 296.77 43.5
 -12 0 0 38.8 18.1
 -12 0 0 69.69 17.8
 -12 1 0 19.2 13.9
 11 -1 0 304.67 43.7
 -11 1 0 325.77 29.8
 -11 1 0 350.46 29.3
 10 -1 0 0.9 12.3
 10 -1 0 5.8 17.1
 -10 1 0 -5.6 10.1
 -10 1 0 7.1 12.7
 9 -1 0 -15.8 15.7
 9 -1 0 6.2 18
 -9 1 0 -9.8 9.5
 -9 1 0 -1.4 10.9
 8 -1 0 83.49 18.1
 8 -1 0 123.89 17.3
 -8 1 0 100.19 15.3
 -8 1 0 127.59 15.8
 -8 1 0 120.69 14.8
 7 -1 0 35 12.9
 -7 1 0 22.8 9.2
 -7 1 0 15 8.7
 6 -1 0 0.8 7.2
 6 -1 0 14.4 13.5
 -6 1 0 7.7 7.4
 -6 1 0 12.7 6.5
 5 -1 0 468.65 33.6
 5 -1 0 491.95 30
 5 -1 0 479.35 29.8
 5 -1 0 497.45 30.1
 -5 1 0 444.86 29.5
 -5 1 0 498.95 30.5
 -5 1 0 450.65 30.2
 4 -1 0 655.03 42.4
 4 -1 0 711.33 43.2
 4 -1 0 707.23 40.3
 -4 1 0 660.13 40.3
 -4 1 0 652.83 40.4
 -4 1 0 722.63 44.8
 -4 1 0 619.14 39.8
 3 -1 0 211.38 14.3
 3 -1 0 218.98 14
 3 -1 0 226.58 17.2
 -3 1 0 178.98 14.2
 -3 1 0 210.58 14.5
 -3 1 0 205.38 19.3
 2 -1 0 206.58 13.6
 2 -1 0 193.68 13.5
 2 -1 0 214.78 13.4
 -2 1 0 216.78 13.9
 -2 1 0 178.68 13.2
 -2 1 0 190.68 13.5
 1 -1 0 1576.04 82.59
 1 -1 0 1330.17 82.29
 -1 1 0 1335.17 82.29
 -1 1 0 1583.54 82.49
 0 -1 0 258.27 14.1
 0 -1 0 230.38 14.2
 0 1 0 239.68 14.2
 -1 -1 0 332.87 18.9
 -1 -1 0 304.27 18.7
 1 1 0 305.87 18.7
 1 1 0 341.07 19
 1 1 0 292.57 18.5
 -3 -1 0 349.17 21.8
 -3 -1 0 376.26 22.7
 -3 -1 0 318.27 21
 3 1 0 346.67 20.9
 3 1 0 313.27 21.5
 3 1 0 327.77 21.3
 3 1 0 374.36 23.3
 -4 -1 0 438.26 28.8
 -4 -1 0 496.35 29.2
 4 1 0 448.16 29
 4 1 0 519.75 32.1
 4 1 0 476.65 29.4
 -5 -1 0 121.79 12.4
 -5 -1 0 169.08 14.9
 5 1 0 169.18 18.7
 5 1 0 181.78 19
 5 1 0 117.79 14.4
 -6 -1 0 84.89 10.6
 -6 -1 0 88.59 11.9
 6 1 0 74.09 12
 6 1 0 87.09 9.4
 6 1 0 81.59 10.9
 -7 -1 0 5.1 6.4
 -7 -1 0 -6.8 7.5
 -7 -1 0 -4.7 8.8
 7 1 0 6.2 12.1
 7 1 0 1.7 8.5
 -8 -1 0 36.2 12.8
 -8 -1 0 42 13.1
 8 1 0 16.6 15.7
 -9 -1 0 3.6 10.7
 9 1 0 16.5 11.1
 9 1 0 10 16.5
 -10 -1 0 4.2 11.1
 -10 -1 0 1 13.3
 10 1 0 15 13.2
 10 1 0 -6.8 16.9
 -11 -1 0 79.39 15.5
 11 1 0 58.29 21.5
 -12 -1 0 94.89 19.4
 12 -2 0 -11.1 46.1
 11 -2 0 67.19 20.8
 -11 2 0 75.09 15.1
 -11 2 0 86.79 24.6
 10 -2 0 98.99 21.3
 10 -2 0 171.98 19.5
 10 -2 0 146.39 18.3
 -10 2 0 110.89 19.6
 -10 2 0 131.09 20.5
 9 -2 0 167.58 17.8
 9 -2 0 113.79 21.5
 9 -2 0 158.58 17.4
 -9 2 0 122.99 18.8
 -9 2 0 105.09 15.4
 -9 2 0 171.98 22
 8 -2 0 601.84 37.8
 -8 2 0 564.04 38.5
 -8 2 0 554.54 38.8
 7 -2 0 1517.25 88.19
 -7 2 0 1494.05 92.09
 6 -2 0 445.16 43.3
 6 -2 0 527.85 32.6
 -6 2 0 507.75 32.3
 -6 2 0 544.15 33.8
 -6 2 0 526.45 33.1
 5 -2 0 171.38 13.8
 5 -2 0 164.68 13.4
 -5 2 0 147.59 14.2
 -5 2 0 178.68 14.6
 -5 2 0 157.08 13.3
 4 -2 0 723.23 42.3
 4 -2 0 679.73 42.5
 4 -2 0 728.03 42.4
 -4 2 0 734.03 42.5
 -4 2 0 691.23 42.6
 3 -2 0 229.68 14.8
 3 -2 0 199.78 15
 3 -2 0 232.68 17.9
 -3 2 0 232.38 15.3
 -3 2 0 215.28 14.8
 2 -2 0 770.02 43
 2 -2 0 682.53 42
 2 -2 0 763.32 42.5
 -2 2 0 648.04 42
 -2 2 0 766.32 42.7
 1 -2 0 1350.66 80.29
 1 -2 0 1372.66 80.29
 1 -2 0 1576.54 80.79
 -1 2 0 1337.47 80.29
 -1 2 0 1392.26 80.59
 -1 2 0 1389.86 80.19
 -1 2 0 1477.25 82.29
 0 -2 0 1996.5 120.79
 0 -2 0 2196.18 120.59
 0 2 0 2106.29 120.59
 0 2 0 2236.78 120.59
 -1 -2 0 4961.6 279.87
 -1 -2 0 5122.39 279.97
 1 2 0 4867.41 279.87
 1 2 0 4930.81 279.97
 -3 -2 0 140.59 11.1
 -3 -2 0 159.88 12.5
 -3 -2 0 138.69 10.7
 3 2 0 144.09 12.9
 3 2 0 151.48 12.3
 -4 -2 0 818.82 54.29
 -4 -2 0 856.01 50.09
 -4 -2 0 899.81 49.6
 4 2 0 822.82 49.8
 4 2 0 819.22 49.7
 4 2 0 826.22 51.49
 -5 -2 0 318.27 22.4
 -5 -2 0 357.36 24.1
 5 2 0 353.66 23.2
 5 2 0 327.67 26.5
 -6 -2 0 244.28 20.2
 -6 -2 0 275.27 20.1
 -6 -2 0 295.37 22.7
 6 2 0 275.47 21.7
 6 2 0 313.97 19.6
 6 2 0 314.27 33.4
 6 2 0 289.67 21.3
 -7 -2 0 346.17 25.8
 -7 -2 0 312.77 23.9
 7 2 0 322.57 24.7
 -8 -2 0 127.89 17.7
 -8 -2 0 178.28 20.8
 8 2 0 153.08 18.5
 -9 -2 0 11.8 13.4
 -9 -2 0 -1.2 11
 9 2 0 -3.1 15.3
 9 2 0 12.8 11.4
 -10 -2 0 214.88 22.7
 -10 -2 0 156.68 21.5
 10 2 0 237.58 24.3
 -11 -2 0 171.48 23.2
 -11 -2 0 202.88 23.6
 11 2 0 197.18 25.8
 11 -3 0 63.49 22.7
 10 -3 0 6.3 10.9
 10 -3 0 20.6 18
 10 -3 0 0 19.3
 9 -3 0 116.79 17.2
 9 -3 0 116.59 16.1
 9 -3 0 74.59 19.1
 -9 3 0 113.59 16.6
 8 -3 0 5.2 9
 8 -3 0 6.2 9.1
 8 -3 0 8.9 14.9
 -8 3 0 -6.5 10.2
 7 -3 0 27 13.7
 7 -3 0 39.7 10.1
 7 -3 0 54.49 10
 -7 3 0 56.89 12
 -7 3 0 55.49 9.9
 6 -3 0 201.08 19.4
 6 -3 0 185.78 16.4
 -6 3 0 183.08 15.9
 -6 3 0 220.58 18.7
 -6 3 0 212.38 17.6
 5 -3 0 71.39 9.4
 5 -3 0 71.69 11.3
 5 -3 0 65.09 11.6
 -5 3 0 81.89 9.9
 4 -3 0 729.83 46.3
 4 -3 0 768.22 46.9
 4 -3 0 771.82 45.7
 4 -3 0 777.32 48.4
 -4 3 0 745.93 47.3
 -4 3 0 856.81 49.5
 3 -3 0 22.4 5.3
 3 -3 0 20.3 6.7
 3 -3 0 12.5 5.9
 3 -3 0 18.2 6.4
 3 -3 0 14.8 5.6
 -3 3 0 18.9 5.3
 -3 3 0 19.1 5.5
 -3 3 0 16.5 6.7
 2 -3 0 1356.86 72.99
 2 -3 0 1244.98 72.39
 2 -3 0 1242.88 72.69
 -2 3 0 1240.28 72.29
 -2 3 0 1301.47 72.89
 -2 3 0 1318.07 72.49
 -2 3 0 1137.99 72.39
 1 -3 0 32.5 5.4
 1 -3 0 27.7 5.2
 1 -3 0 28.7 4.7
 -1 3 0 28.7 5
 -1 3 0 23.6 4.2
 -1 3 0 26.8 5.1
 0 -3 0 1656.03 91.79
 0 -3 0 1624.24 91.39
 0 3 0 1544.95 91.39
 -1 -3 0 360.56 22.8
 -1 -3 0 385.16 22.9
 1 3 0 373.06 22.8
 1 3 0 389.56 22.7
 1 3 0 348.57 21.9
 -2 -3 0 4695.53 264.77
 -2 -3 0 4754.62 264.57
 2 3 0 4611.84 264.57
 -3 -3 0 512.35 31.6
 -3 -3 0 549.05 31.9
 3 3 0 466.35 30.9
 3 3 0 488.35 31.2
 3 3 0 515.85 32.4
 -4 -3 0 718.53 47.5
 -4 -3 0 890.61 52.09
 -4 -3 0 708.63 47.5
 -4 -3 0 857.11 48.6
 4 3 0 846.12 48.3
 4 3 0 825.82 48
 4 3 0 802.22 50.09
 -5 -3 0 45.3 7.9
 -5 -3 0 65.69 18.7
 5 3 0 33.7 6.7
 5 3 0 41.6 10.1
 -6 -3 0 592.84 38.5
 6 3 0 585.34 38
 6 3 0 605.44 37.8
 6 3 0 575.74 51.19
 -7 -3 0 -1.7 11
 -7 -3 0 -17.1 8
 7 3 0 19.3 13.9
 7 3 0 -11.4 9.1
 -8 -3 0 22.3 13.2
 -8 -3 0 8.6 10.8
 8 3 0 8.2 11.2
 8 3 0 26 16.4
 -9 -3 0 15.5 13.1
 -9 -3 0 24.7 11.4
 9 3 0 11 17.2
 9 3 0 28 12
 -10 -3 0 7.5 27.6
 -10 -3 0 16.7 11.2
 10 3 0 7.3 18.7
 10 3 0 6.7 13.2
 -11 -3 0 -5.1 15.3
 11 3 0 31.4 14.6
 11 -4 0 -2.8 13.4
 11 -4 0 -4 18.9
 10 -4 0 13.1 16.8
 9 -4 0 34.5 10.2
 9 -4 0 23.2 16.2
 9 -4 0 33.3 12.2
 -9 4 0 34.6 11.6
 8 -4 0 283.17 24.5
 8 -4 0 322.97 22.8
 8 -4 0 310.67 33.6
 7 -4 0 247.38 21.2
 7 -4 0 272.07 19.8
 7 -4 0 192.08 27.9
 -7 4 0 246.88 19.5
 6 -4 0 1649.63 95.19
 6 -4 0 1608.94 93.79
 6 -4 0 1493.75 106.09
 -6 4 0 1699.93 94.29
 5 -4 0 2237.18 126.19
 5 -4 0 1970.2 128.19
 5 -4 0 2262.37 130.39
 -5 4 0 2267.67 126.69
 -5 4 0 2281.87 126.69
 4 -4 0 221.48 18.2
 4 -4 0 253.17 17.5
 4 -4 0 259.57 20.9
 -4 4 0 252.47 19.1
 -4 4 0 248.38 17.8
 -4 4 0 238.88 17.6
 3 -4 0 575.04 36.2
 3 -4 0 612.64 35.5
 3 -4 0 615.94 37
 -3 4 0 576.34 35.5
 -3 4 0 605.04 36.9
 -3 4 0 540.95 35.6
 2 -4 0 4133.19 229.48
 2 -4 0 4205.68 228.78
 2 -4 0 3855.71 228.68
 -2 4 0 4175.78 228.98
 -2 4 0 3712.93 228.68
 -2 4 0 3906.21 229.18
 -2 4 0 4330.67 228.58
 1 -4 0 1108.59 58.89
 1 -4 0 1026.1 57.99
 1 -4 0 990.6 57.09
 -1 4 0 972.6 58.19
 -1 4 0 964 57.89
 -1 4 0 960.5 56.99
 0 -4 0 362.76 22.3
 0 4 0 359.96 22
 0 4 0 330.97 22.1
 -1 -4 0 1391.26 74.29
 1 4 0 1262.47 73.79
 1 4 0 1193.88 73.69
 -2 -4 0 616.44 37.3
 -2 -4 0 633.14 37.9
 2 4 0 665.73 37.7
 2 4 0 594.14 40.8
 2 4 0 621.74 37.7
 -3 -4 0 4112.39 236.88
 3 4 0 4157.18 237.08
 3 4 0 4159.78 237.08
 3 4 0 4310.27 237.48
 -4 -4 0 9951.6 554.44
 -4 -4 0 9999 553.44
 4 4 0 9633.04 553.24
 4 4 0 9666.73 553.24
 -5 -4 0 282.97 21.9
 5 4 0 291.27 21.1
 5 4 0 252.57 24.8
 5 4 0 281.27 20.9
 -6 -4 0 99.49 14.7
 -6 -4 0 94.59 13.6
 6 4 0 95.99 14
 6 4 0 123.89 14.4
 -7 -4 0 -10.1 8.7
 -7 -4 0 -0.9 11.8
 7 4 0 13.5 13.6
 7 4 0 18.4 11
 -8 -4 0 52.49 12
 -8 -4 0 73.39 15.3
 8 4 0 49.99 14
 8 4 0 59.39 17.8
 -9 -4 0 20.2 13.3
 -9 -4 0 30.6 11.3
 9 4 0 25.6 17.7
 9 4 0 -2 17.6
 -10 -4 0 68.79 16.1
 10 4 0 91.99 16
 10 4 0 43.8 20.2
 -11 -4 0 -6.7 16
 11 4 0 7.9 14.3
 11 4 0 -25.1 19.9
 11 -5 0 35.7 20.7
 11 -5 0 65.09 16.5
 -11 5 0 50.09 16.8
 10 -5 0 11.4 13.2
 10 -5 0 1.5 17.1
 -10 5 0 -3.4 12.6
 9 -5 0 81.09 20.6
 9 -5 0 92.29 24.3
 8 -5 0 130.79 19.4
 8 -5 0 103.39 19
 -8 5 0 139.59 19
 7 -5 0 148.09 25.8
 7 -5 0 87.09 15.8
 7 -5 0 121.49 19.8
 -7 5 0 116.69 17.6
 -7 5 0 96.29 14.5
 6 -5 0 34.5 15.4
 6 -5 0 25.8 11
 -6 5 0 18.9 8.2
 -6 5 0 32.4 9.7
 5 -5 0 -1.9 9.1
 5 -5 0 14.6 9.5
 -5 5 0 5.6 7.9
 -5 5 0 9.6 13.2
 4 -5 0 273.57 21.5
 4 -5 0 283.87 21.5
 -4 5 0 256.97 20.1
 -4 5 0 231.48 23.1
 -4 5 0 228.58 18.6
 3 -5 0 130.99 13.3
 3 -5 0 136.89 14
 -3 5 0 126.89 12.8
 -3 5 0 126.39 12.9
 -3 5 0 134.99 12.3
 2 -5 0 55.99 9.2
 2 -5 0 68.19 9.6
 -2 5 0 69.49 8.6
 -2 5 0 62.59 7.4
 1 -5 0 30.9 3.6
 1 -5 0 40 12.2
 -1 5 0 46.1 7.5
 -1 5 0 38 6.2
 0 -5 0 2640.74 147.09
 0 5 0 2368.46 146.79
 0 5 0 2739.43 147.59
 -1 -5 0 406.36 26.4
 -1 -5 0 390.06 26.9
 1 5 0 444.26 26.5
 1 5 0 425.86 26.3
 1 5 0 398.86 26.4
 -2 -5 0 -2.9 3.7
 -2 -5 0 -7.8 6.3
 -2 -5 0 -2.4 6.9
 2 5 0 -4.4 11.9
 2 5 0 -5.9 4.2
 2 5 0 -3.6 5.5
 2 5 0 -0.4 5.7
 -3 -5 0 71.69 10
 -3 -5 0 63.09 10
 -3 -5 0 81.09 10.8
 3 5 0 91.29 12.4
 3 5 0 79.49 13.1
 3 5 0 76.89 10.3
 3 5 0 71.29 9.9
 -4 -5 0 595.94 37.2
 4 5 0 550.04 36.7
 4 5 0 581.04 38.1
 4 5 0 607.34 36.8
 -5 -5 0 631.64 43.3
 5 5 0 704.23 45.8
 5 5 0 729.33 43.5
 -6 -5 0 -0.4 7.6
 -6 -5 0 3.7 11.8
 6 5 0 12.6 10.1
 6 5 0 5.9 21.1
 6 5 0 11.4 12.1
 -7 -5 0 111.59 17.5
 -7 -5 0 147.49 18.8
 7 5 0 149.19 26.9
 7 5 0 167.48 25.6
 -8 -5 0 -2.7 13.5
 -8 -5 0 11.7 9.6
 8 5 0 20 15
 8 5 0 18.3 11.7
 -9 -5 0 153.08 21.5
 -9 -5 0 152.38 19
 9 5 0 138.09 21.8
 -10 -5 0 24 11.4
 -10 -5 0 3.1 14.7
 10 5 0 5.8 18
 10 5 0 13.7 13.5
 11 5 0 32.7 16.4
 10 -6 0 68.69 21.6
 -10 6 0 80.19 16.5
 9 -6 0 83.49 31.3
 9 -6 0 131.39 19
 -9 6 0 128.19 20.5
 8 -6 0 47.4 15.3
 8 -6 0 74.59 12.5
 -8 6 0 53.49 12.9
 7 -6 0 158.88 21.4
 7 -6 0 160.48 26.2
 7 -6 0 203.78 17.5
 -7 6 0 220.68 19.1
 -7 6 0 196.38 20.3
 6 -6 0 220.68 42.6
 6 -6 0 208.28 21.3
 6 -6 0 203.98 17.7
 -6 6 0 208.78 20
 -6 6 0 201.68 18.8
 5 -6 0 1086.29 68.29
 5 -6 0 1066.49 69.19
 5 -6 0 1134.09 66.59
 -5 6 0 1227.48 67.79
 4 -6 0 1220.08 71.39
 4 -6 0 1258.67 71.79
 4 -6 0 1214.08 69.59
 -4 6 0 1179.48 70.29
 -4 6 0 1073.89 70.19
 3 -6 0 1606.14 88.69
 3 -6 0 1541.05 87.19
 3 -6 0 1527.55 86.89
 -3 6 0 1477.75 87.49
 -3 6 0 1336.77 86.49
 -3 6 0 1534.45 87.39
 2 -6 0 73.99 11.1
 2 -6 0 72.59 11.9
 2 -6 0 90.89 9
 -2 6 0 85.39 11.4
 -2 6 0 103.79 11.2
 -2 6 0 83.79 7.5
 1 -6 0 684.23 38.8
 1 -6 0 616.14 40.8
 -1 6 0 643.74 39.1
 -1 6 0 596.14 38.5
 0 -6 0 395.56 29.3
 0 6 0 339.77 23.3
 0 6 0 337.67 23.7
 -1 -6 0 895.91 56.49
 1 6 0 1048.3 56.49
 1 6 0 901.11 55.99
 -2 -6 0 -1.9 7.1
 -2 -6 0 10.5 7.7
 2 6 0 -1.9 9.3
 2 6 0 2.5 3.4
 2 6 0 4.1 6.8
 -3 -6 0 13 8.6
 -3 -6 0 16.9 5.3
 -3 -6 0 16.2 7.9
 3 6 0 19.4 8.6
 3 6 0 20.1 6.5
 3 6 0 28.3 8.7
 -4 -6 0 124.69 16.8
 -4 -6 0 124.59 16.6
 4 6 0 169.58 16.7
 4 6 0 173.98 21.4
 4 6 0 162.18 17.5
 5 6 0 1367.86 84.19
 5 6 0 1438.46 83.79
 -6 -6 0 2178.48 124.29
 6 6 0 2074.39 124.19
 6 6 0 2145.59 132.59
 -7 -6 0 103.69 15.5
 7 6 0 82.89 16.4
 7 6 0 112.99 16.5
 -8 -6 0 10.4 10.9
 -8 -6 0 8.5 12.4
 8 6 0 2.5 11.8
 8 6 0 3.9 14.5
 -9 -6 0 31.5 11
 -9 -6 0 16.9 13.1
 9 6 0 19.2 14.2
 9 6 0 18.5 34.4
 -10 -6 0 43.5 12.3
 10 6 0 24.8 15.9
 10 6 0 13.4 18
 11 6 0 69.49 18.9
 10 -7 0 -4.4 17.3
 10 -7 0 27.3 16
 -10 7 0 12.3 13.3
 9 -7 0 1.3 14.9
 9 -7 0 -20.8 35.5
 -9 7 0 -1.6 12.8
 8 -7 0 0.7 13.5
 8 -7 0 -7.2 13
 -8 7 0 -1.3 11.5
 7 -7 0 444.76 29.8
 7 -7 0 411.76 36.1
 7 -7 0 388.56 34.5
 -7 7 0 446.56 31
 -7 7 0 463.15 33.9
 6 -7 0 66.59 19.9
 6 -7 0 49.3 14.1
 6 -7 0 86.19 13.4
 -6 7 0 75.29 12.5
 -6 7 0 82.59 13
 5 -7 0 -13 10.8
 5 -7 0 -4.8 7.3
 5 -7 0 -3.9 9.3
 -5 7 0 -8.2 9.2
 4 -7 0 16.8 10.4
 4 -7 0 -9.8 7.1
 4 -7 0 -3.3 7.9
 -4 7 0 -1.5 8.3
 -4 7 0 11.8 8.5
 3 -7 0 26.1 10.6
 3 -7 0 20.7 8.3
 -3 7 0 19.4 9.5
 -3 7 0 25 8.5
 2 -7 0 105.89 12.9
 2 -7 0 89.39 6.9
 2 -7 0 79.89 13
 -2 7 0 87.59 12.6
 -2 7 0 106.29 12.6
 1 -7 0 385.96 27.1
 1 -7 0 353.26 24.7
 -1 7 0 370.46 25.2
 -1 7 0 352.16 26
 0 -7 0 21 9.6
 0 -7 0 9.2 7.5
 0 7 0 7.8 7.6
 0 7 0 7.9 8.2
 -1 -7 0 27.5 10.9
 -1 -7 0 32.9 9.8
 1 7 0 24 9.3
 1 7 0 18.9 8.3
 -2 -7 0 819.82 51.89
 -2 -7 0 810.82 52.19
 2 7 0 910.01 53.09
 -3 -7 0 491.95 35.5
 -3 -7 0 474.05 35.9
 -3 -7 0 577.14 33.1
 3 7 0 560.84 35.9
 3 7 0 622.14 36.6
 -4 -7 0 70.89 12.7
 -4 -7 0 92.89 14
 4 7 0 89.69 13.3
 4 7 0 110.89 16.8
 4 7 0 82.29 14.3
 -5 -7 0 142.69 18.5
 -5 -7 0 160.28 18.1
 5 7 0 155.48 19.4
 5 7 0 133.79 20.2
 -6 -7 0 180.98 22.5
 -6 -7 0 171.48 20.4
 6 7 0 257.07 23.4
 6 7 0 246.58 23.6
 6 7 0 231.88 34.6
 -7 -7 0 266.87 22.2
 -7 -7 0 213.88 25.1
 7 7 0 199.78 27.6
 7 7 0 298.07 26
 -8 -7 0 6.7 16.7
 8 7 0 -4.5 13.8
 8 7 0 13.4 13.9
 9 7 0 -4.2 27
 9 7 0 0 14.9
 10 7 0 27.8 18.5
 10 7 0 -3.6 17.1
 9 -8 0 50.79 22.7
 9 -8 0 79.79 18.9
 -9 8 0 70.19 15.7
 8 -8 0 486.95 41.9
 8 -8 0 563.84 46
 -8 8 0 647.64 41.5
 7 -8 0 35.6 15.6
 7 -8 0 36.7 13.9
 -7 8 0 22.6 12.7
 6 -8 0 15.7 14.3
 6 -8 0 19.2 13.3
 -6 8 0 10 10.7
 5 -8 0 159.68 23.2
 5 -8 0 207.18 17.6
 5 -8 0 191.98 21.5
 -5 8 0 183.68 19.8
 4 -8 0 5.8 7.5
 4 -8 0 -4.2 11.6
 4 -8 0 6.5 8.4
 -4 8 0 7.9 9.5
 -4 8 0 -1.5 10
 3 -8 0 1262.57 75.09
 3 -8 0 1347.77 76.59
 3 -8 0 1186.78 74.99
 -3 8 0 1379.86 77.59
 -3 8 0 1361.26 78.29
 2 -8 0 2568.04 149.69
 -2 8 0 2631.74 150.48
 -2 8 0 2648.64 150.78
 1 -8 0 462.25 32.2
 1 -8 0 503.15 35
 -1 8 0 508.65 34.1
 -1 8 0 522.75 33.6
 0 -8 0 80.69 14.6
 0 -8 0 87.69 11.8
 0 8 0 117.89 13.6
 0 8 0 113.39 13
 -1 -8 0 435.26 34
 -1 -8 0 481.95 32.2
 1 8 0 509.35 33.4
 1 8 0 562.74 40
 -2 -8 0 -6.5 8.6
 -2 -8 0 23.7 12.2
 2 8 0 8.8 9.1
 2 8 0 19.8 10
 -3 -8 0 7.2 12.6
 -3 -8 0 15.7 11.1
 3 8 0 12.5 4.1
 3 8 0 4.1 10.7
 3 8 0 21.9 10.2
 -4 -8 0 6.8 10
 -4 -8 0 25.5 5.6
 -4 -8 0 40.7 12.3
 4 8 0 9.3 13.9
 4 8 0 20.4 6.9
 4 8 0 23.6 12
 -5 -8 0 1.5 10.8
 -5 -8 0 3.2 9.3
 -5 -8 0 -10 10.6
 5 8 0 -3.6 8.3
 5 8 0 -14.4 10.3
 -6 -8 0 35.9 12
 -6 -8 0 15.4 11.9
 6 8 0 22.9 12.5
 6 8 0 24.3 12.7
 6 8 0 16.4 18.3
 7 8 0 411.46 35.9
 7 8 0 454.45 34.8
 -8 -8 0 277.37 25.3
 8 8 0 274.47 30.5
 9 8 0 131.29 21.5
 8 -9 0 -24.4 15
 8 -9 0 6.5 15.3
 -8 9 0 7.8 14.2
 7 -9 0 153.38 23.2
 7 -9 0 193.08 26.3
 -7 9 0 200.28 24.3
 6 -9 0 173.48 24
 6 -9 0 106.49 19.7
 -6 9 0 151.48 20.7
 5 -9 0 479.45 32.6
 -5 9 0 455.25 33.8
 4 -9 0 13.9 13.2
 4 -9 0 21.4 9.7
 -4 9 0 33.1 11.4
 -3 9 0 365.96 28.6
 -3 9 0 361.86 27.6
 2 -9 0 169.88 22.1
 -2 9 0 161.78 20.5
 -2 9 0 137.69 18.5
 1 -9 0 118.19 15.9
 1 -9 0 151.18 21.5
 -1 9 0 140.79 18.4
 -1 9 0 134.59 18.8
 0 -9 0 203.68 22.4
 0 -9 0 182.98 18.8
 0 9 0 266.17 24.6
 0 9 0 227.98 21.5
 -1 -9 0 24.5 12.8
 -1 -9 0 14.6 9
 1 9 0 7.8 11.3
 1 9 0 14.1 10.8
 -2 -9 0 40.2 13.6
 -2 -9 0 21 9.7
 2 9 0 46.7 12
 2 9 0 43.3 12.5
 -3 -9 0 179.38 21.6
 -3 -9 0 170.58 20
 3 9 0 246.48 22.6
 3 9 0 237.78 21.3
 -4 -9 0 -17.2 17.4
 -4 -9 0 12.9 12.6
 4 9 0 -7.8 10.7
 -5 -9 0 9.7 11.5
 -5 -9 0 4.4 10
 5 9 0 1.6 11.8
 -6 -9 0 8 11.7
 6 9 0 19.7 14.9
 6 9 0 30.1 9.7
 -7 -9 0 42 15.9
 7 9 0 32.8 12.1
 7 9 0 29.8 14.8
 -8 -9 0 200.08 22
 8 9 0 161.38 27
 -7 10 0 -14.6 12.6
 6 -10 0 276.57 30.4
 -6 10 0 348.57 28.5
 5 -10 0 -21.8 14.2
 -5 10 0 6.1 11.1
 4 -10 0 65.69 17.3
 -4 10 0 76.89 13.4
 3 -10 0 74.99 18.1
 -3 10 0 50.29 12.6
 -3 10 0 52.69 15.2
 2 -10 0 112.69 18.6
 -2 10 0 104.79 17.2
 -2 10 0 125.89 17.8
 1 -10 0 843.82 54.89
 1 -10 0 870.61 53.49
 -1 10 0 773.32 58.69
 0 -10 0 498.45 37.5
 0 10 0 474.25 43.6
 -1 -10 0 96.49 14.1
 1 10 0 154.38 20.1
 1 10 0 168.68 26.5
 -2 -10 0 24.3 22.2
 -2 -10 0 7.6 12
 2 10 0 20.8 11.7
 2 10 0 3.1 17
 -3 -10 0 159.38 26.1
 -4 -10 0 25.1 14.4
 4 10 0 34.3 13.6
 -5 -10 0 168.78 23.6
 5 10 0 162.28 21.2
 -6 -10 0 36.2 12.9
 6 10 0 4.1 13.5
 -7 -10 0 35.6 13.8
 7 10 0 -10.8 15
 -5 11 0 13.7 13.2
 4 -11 0 102.09 20.9
 3 -11 0 120.89 21.4
 -3 11 0 153.38 21.2
 2 -11 0 -4.4 16.1
 -2 11 0 28 11.2
 1 -11 0 32.8 17.7
 -1 11 0 41.7 11.9
 0 -11 0 29 16.6
 0 11 0 24.4 12
 -1 -11 0 76.59 17.9
 1 11 0 97.49 15.6
 -2 -11 0 102.69 19.3
 -3 -11 0 -4.3 13.7
 3 11 0 -3.3 12.2
 -4 -11 0 0.2 14
 4 11 0 9.2 13.4
 -5 -11 0 72.49 16.9
 5 11 0 113.49 18.5
 6 11 0 56.29 17.2
 3 -12 0 -25.3 18
 -3 12 0 -2.2 13.5
 2 -12 0 84.89 36.4
 -2 12 0 115.19 16.5
 1 -12 0 84.09 21.3
 -1 12 0 111.29 16.4
 0 -12 0 188.78 30.2
 0 12 0 209.48 23.9
 -1 -12 0 247.78 32.2
 1 12 0 292.97 27.1
 -2 -12 0 288.97 30.4
 -3 -12 0 -4.9 16.1
 3 12 0 10.2 13.1
 -4 -12 0 7.4 15.2
 4 12 0 14.1 13.1
 3 12 -1 29.4 14.3
 -3 -12 1 -9.8 21.6
 2 12 -1 264.57 27.7
 -2 -12 1 205.68 31.1
 -1 -12 1 113.79 26.2
 0 12 -1 213.08 25.1
 0 -12 1 135.99 36.8
 -1 12 -1 75.19 15.9
 -2 12 -1 3 12.6
 2 -12 1 -19.8 21.2
 -3 12 -1 22.1 21.1
 5 11 -1 190.08 27.6
 -5 -11 1 278.17 29.4
 4 11 -1 11.1 13.1
 -4 -11 1 7.7 14.2
 3 11 -1 6 13.2
 -3 -11 1 -3 14.2
 2 11 -1 42.8 13.9
 -2 -11 1 48.9 16.9
 1 11 -1 20.3 12.1
 -1 -11 1 8.8 15.5
 0 11 -1 22 13
 0 -11 1 10.7 15.3
 -1 11 -1 16.1 12.8
 1 -11 1 12.7 15.2
 -2 11 -1 39.6 12.8
 2 -11 1 20.1 18.3
 -3 11 -1 164.18 22.4
 -4 11 -1 -0.5 12.2
 4 -11 1 1.6 18.1
 -5 11 -1 3.5 13
 5 -11 1 -39.2 24.1
 7 10 -1 -0.7 14.6
 -7 -10 1 46.5 13.8
 6 10 -1 13.6 13.2
 -6 -10 1 15.9 12.7
 5 10 -1 264.87 27.2
 -5 -10 1 269.37 28.8
 4 10 -1 16.4 12.9
 -4 -10 1 14.5 13.9
 -3 -10 1 32.3 14.6
 2 10 -1 82.99 22.7
 -2 -10 1 86.99 17.4
 1 10 -1 19.9 13.3
 1 10 -1 9.7 16
 -1 -10 1 3.8 14.8
 -1 -10 1 7.7 13.8
 0 10 -1 683.03 56.79
 0 10 -1 711.13 45.4
 0 -10 1 623.74 46.4
 -1 10 -1 412.46 32.5
 1 -10 1 367.76 32.4
 -2 10 -1 176.28 20.6
 2 -10 1 144.89 23
 -3 10 -1 180.38 21.2
 3 -10 1 152.88 25.2
 -4 10 -1 107.99 16
 4 -10 1 83.89 18.1
 5 -10 1 19.8 16.4
 -6 10 -1 -10.9 12.3
 6 -10 1 -0.3 16.4
 -7 10 -1 19.5 13.9
 7 -10 1 29.3 23
 8 9 -1 19.3 14.6
 8 9 -1 38.6 16.2
 7 9 -1 12 23.4
 7 9 -1 -5.1 12
 6 9 -1 169.38 23
 6 9 -1 107.09 18.9
 -6 -9 1 165.78 22.7
 5 9 -1 2.2 12.4
 5 9 -1 19 7.1
 -5 -9 1 11.2 12.7
 4 9 -1 55.09 13.5
 -4 -9 1 46.4 14
 3 9 -1 523.05 37
 -3 -9 1 495.35 38
 2 9 -1 27.8 11.9
 2 9 -1 31 13.6
 -2 -9 1 37.4 14
 -2 -9 1 -3.8 19.1
 1 9 -1 40 12.8
 1 9 -1 27.9 11.6
 -1 -9 1 38.9 14.3
 -1 -9 1 42 11.6
 0 9 -1 199.08 21.3
 0 9 -1 204.98 20.9
 0 -9 1 168.18 21.8
 0 -9 1 191.28 19.4
 -1 9 -1 47.6 13.4
 -1 9 -1 47.1 11.5
 1 -9 1 51.99 14.8
 1 -9 1 33.4 10.6
 -2 9 -1 66.79 13.6
 -2 9 -1 38.3 11.6
 2 -9 1 60.29 23.5
 2 -9 1 44.7 10.8
 -3 9 -1 12.9 10.6
 -3 9 -1 41.3 12.3
 3 -9 1 29.2 10.3
 3 -9 1 20.9 15.1
 -4 9 -1 128.29 19.2
 -4 9 -1 104.59 22.9
 4 -9 1 106.29 18.7
 4 -9 1 126.89 19.2
 -6 9 -1 13 12.7
 -7 9 -1 -7.3 12.5
 7 -9 1 2.7 16.8
 -8 9 -1 93.09 16.9
 8 -9 1 77.19 21.8
 9 8 -1 30 26.4
 9 8 -1 -16.4 16.7
 8 8 -1 74.99 16.8
 7 8 -1 346.47 32.6
 -7 -8 1 297.17 34.1
 -7 -8 1 356.96 29.5
 6 8 -1 95.89 16.2
 -6 -8 1 89.49 17
 -6 -8 1 95.89 15.2
 5 8 -1 -0.2 11.6
 5 8 -1 -6.8 8.5
 5 8 -1 9.2 12.2
 -5 -8 1 -3 10.1
 -5 -8 1 -14.9 10.8
 4 8 -1 34.4 12
 -4 -8 1 17.5 11.5
 -4 -8 1 13.8 11.4
 2 8 -1 140.79 17.6
 2 8 -1 118.39 14.7
 -2 -8 1 79.09 13.3
 -2 -8 1 100.29 15.8
 1 8 -1 326.57 25.4
 1 8 -1 355.76 25.9
 -1 -8 1 303.87 26.5
 -1 -8 1 296.57 25.6
 0 8 -1 28.6 11
 0 8 -1 -0.2 9.6
 0 -8 1 5.3 11.5
 0 -8 1 -23.2 18.6
 -1 8 -1 22.9 11.1
 -1 8 -1 10.1 9.6
 1 -8 1 1.7 12.1
 1 -8 1 10.3 9.2
 -2 8 -1 577.04 40.5
 -2 8 -1 675.13 41.8
 2 -8 1 652.93 42.3
 2 -8 1 604.94 40
 -3 8 -1 569.04 37.1
 -3 8 -1 568.94 38.5
 3 -8 1 547.25 36.4
 3 -8 1 544.15 32.8
 3 -8 1 556.64 38.7
 -4 8 -1 640.04 42.7
 -4 8 -1 629.24 42.8
 4 -8 1 611.24 41.4
 4 -8 1 653.23 44.8
 4 -8 1 713.83 40.8
 -5 8 -1 174.38 19.6
 -5 8 -1 194.08 17.8
 -5 8 -1 202.58 21
 5 -8 1 215.08 34.5
 5 -8 1 176.48 18.1
 -6 8 -1 172.78 22
 6 -8 1 163.18 22
 -7 8 -1 99.39 17
 7 -8 1 96.49 18.9
 7 -8 1 91.49 16.4
 -8 8 -1 -9.8 13.1
 8 -8 1 20.8 15.8
 8 -8 1 -5 14.5
 -9 8 -1 -0.4 12.9
 9 -8 1 -24.7 15.1
 9 -8 1 31.8 27.1
 10 7 -1 77.09 19.6
 9 7 -1 47.9 15.7
 9 7 -1 31.4 19.3
 8 7 -1 60.89 15.4
 8 7 -1 23.5 15.4
 -8 -7 1 37.9 16.5
 7 7 -1 3.1 13.2
 7 7 -1 2.6 11.3
 -7 -7 1 6.7 13.6
 -7 -7 1 8.7 10.3
 6 7 -1 38.7 12.1
 6 7 -1 9.1 13.5
 -6 -7 1 19.3 10.6
 -6 -7 1 0.9 14.1
 5 7 -1 -6.7 10.5
 5 7 -1 -9.7 11.4
 5 7 -1 6.7 11.3
 -5 -7 1 12.3 11
 4 7 -1 324.17 25.9
 4 7 -1 385.46 27.7
 3 7 -1 241.88 23.9
 3 7 -1 292.67 23.9
 -3 -7 1 286.17 18.4
 2 7 -1 258.57 20.4
 2 7 -1 253.67 20.8
 -2 -7 1 214.88 21
 -2 -7 1 207.48 20.3
 1 7 -1 1004.6 62.29
 1 7 -1 1129.79 62.69
 -1 -7 1 982.8 62.09
 0 7 -1 25.4 10
 0 7 -1 23.5 8.7
 0 -7 1 29.8 10.4
 0 -7 1 9.7 8.7
 -1 7 -1 3.2 9
 -1 7 -1 15.8 8.3
 1 -7 1 25 10
 1 -7 1 -2.8 9.8
 -2 7 -1 194.68 19.7
 -2 7 -1 166.08 17.3
 2 -7 1 194.98 19.7
 -3 7 -1 9.5 4.3
 -3 7 -1 11.1 8.5
 -3 7 -1 5.8 10.1
 3 -7 1 4.7 10.9
 3 -7 1 15.1 9
 -4 7 -1 -2.9 9
 -4 7 -1 9.4 9.1
 4 -7 1 3.5 8.1
 4 -7 1 15 11.3
 -5 7 -1 467.75 33.4
 -5 7 -1 463.25 33.7
 5 -7 1 474.35 32.2
 5 -7 1 531.95 35
 5 -7 1 476.25 34.9
 -6 7 -1 79.59 13.7
 -6 7 -1 101.99 13.6
 6 -7 1 82.89 15.2
 6 -7 1 102.59 13.9
 -7 7 -1 55.69 13.3
 7 -7 1 70.39 15.4
 7 -7 1 78.79 18
 7 -7 1 95.99 13.5
 -8 7 -1 244.48 24.3
 8 -7 1 247.58 32
 8 -7 1 191.48 25
 -9 7 -1 95.19 16.9
 9 -7 1 84.19 17.7
 -10 7 -1 54.99 15.8
 10 -7 1 28 19.3
 10 -7 1 64.79 17.4
 10 6 -1 35.9 16.4
 10 6 -1 15.5 18.5
 9 6 -1 24.5 13.8
 -9 -6 1 4.4 13.8
 -9 -6 1 26.7 12.2
 8 6 -1 28.3 15.5
 8 6 -1 63.89 15.4
 -8 -6 1 28.5 14.4
 -8 -6 1 51.09 12.2
 7 6 -1 25 14.6
 7 6 -1 40.3 14.6
 -7 -6 1 34.1 14.7
 -7 -6 1 55.69 12.8
 6 6 -1 39.5 15
 -6 -6 1 19 10.5
 -6 -6 1 31.9 12.6
 5 6 -1 1052.19 69.39
 5 6 -1 1319.77 75.49
 5 6 -1 1134.89 70.69
 -5 -6 1 1037.2 68.19
 4 6 -1 16.2 9.3
 4 6 -1 17.2 9.9
 -4 -6 1 1 9.1
 -4 -6 1 16.6 10.5
 -4 -6 1 19.6 7.8
 3 6 -1 35.3 7.5
 3 6 -1 37.5 9.7
 3 6 -1 50.39 9.8
 -3 -6 1 42.2 10.5
 -3 -6 1 61.29 12.1
 2 6 -1 420.26 28.5
 -2 -6 1 439.56 29
 1 6 -1 845.82 52.39
 1 6 -1 875.71 52.39
 -1 -6 1 851.21 52.39
 -1 -6 1 928.31 58.89
 0 6 -1 316.67 22.9
 0 6 -1 325.57 23.6
 0 -6 1 345.97 23.4
 -1 6 -1 253.27 19.7
 -1 6 -1 274.47 26.9
 1 -6 1 300.27 22.7
 1 -6 1 268.97 20.1
 -2 6 -1 -2.4 3.2
 -2 6 -1 -1.9 6.2
 -2 6 -1 5.2 11.3
 2 -6 1 -6.7 7.9
 2 -6 1 3.3 3.6
 2 -6 1 -15.1 7
 -3 6 -1 40.9 9
 -3 6 -1 37.1 9.5
 -3 6 -1 29.2 6.2
 3 -6 1 53.89 9.2
 3 -6 1 42.4 10.7
 -4 6 -1 2813.22 166.88
 -4 6 -1 2946.51 166.98
 4 -6 1 2902.81 166.58
 4 -6 1 3041.8 167.18
 4 -6 1 2854.21 167.58
 -5 6 -1 607.64 40.7
 -5 6 -1 654.83 40.8
 5 -6 1 649.64 40
 5 -6 1 621.84 41.4
 -6 6 -1 73.09 12.5
 -6 6 -1 72.59 11.9
 6 -6 1 88.59 20.4
 6 -6 1 65.89 11.5
 6 -6 1 50.79 12.6
 -7 6 -1 425.16 29.5
 7 -6 1 342.27 29.7
 7 -6 1 426.26 34.6
 7 -6 1 322.57 29.4
 -8 6 -1 6.4 11.2
 8 -6 1 10.6 13.5
 8 -6 1 22.4 24
 8 -6 1 -3.9 15.9
 -9 6 -1 5.4 13
 9 -6 1 7.3 20
 9 -6 1 -12.8 12.9
 -10 6 -1 69.89 16.5
 10 -6 1 66.09 16.6
 10 5 -1 -14.5 18.7
 10 5 -1 17.3 14
 -10 -5 1 33.1 12.2
 -10 -5 1 12 20.5
 9 5 -1 28.4 13.7
 -9 -5 1 27.3 11.4
 -9 -5 1 4.6 15.3
 8 5 -1 325.07 26.9
 8 5 -1 253.37 33.5
 -8 -5 1 279.17 24.3
 -8 -5 1 228.38 26.9
 -7 -5 1 597.94 45.6
 -7 -5 1 772.12 45.4
 6 5 -1 23.8 16.2
 6 5 -1 10.6 9.8
 6 5 -1 11.9 15
 -6 -5 1 8 11.6
 5 5 -1 123.49 15
 5 5 -1 100.89 14.8
 -5 -5 1 106.19 19.6
 4 5 -1 406.76 26
 4 5 -1 357.06 27.5
 -4 -5 1 387.76 26.6
 -4 -5 1 346.27 26.2
 -4 -5 1 361.56 26.3
 3 5 -1 37.7 7.6
 3 5 -1 33.3 9.5
 3 5 -1 31.8 8.5
 -3 -5 1 32.3 8.2
 -3 -5 1 45.9 9.1
 -3 -5 1 22.8 9.3
 2 5 -1 84.79 10.9
 2 5 -1 85.99 10
 2 5 -1 67.39 10.2
 -2 -5 1 60.09 10.7
 -2 -5 1 70.19 11.4
 -2 -5 1 87.59 8
 1 5 -1 31.7 3.9
 1 5 -1 42.7 8.2
 1 5 -1 30.1 7.9
 -1 -5 1 37.7 8.9
 0 5 -1 151.28 20.2
 0 5 -1 139.29 13.2
 0 -5 1 166.68 14.6
 0 -5 1 152.28 13.8
 -1 5 -1 804.52 45.8
 -1 5 -1 768.42 50.89
 1 -5 1 747.53 46.2
 1 -5 1 746.53 43.5
 -2 5 -1 9.7 5.8
 -2 5 -1 8.4 4
 2 -5 1 5.1 7.4
 2 -5 1 6.2 6.4
 2 -5 1 6.7 4.5
 -3 5 -1 165.38 15.6
 -3 5 -1 158.78 15.1
 -3 5 -1 172.78 14.9
 3 -5 1 182.58 16.1
 3 -5 1 170.08 14.9
 3 -5 1 197.58 15.8
 -4 5 -1 50.89 8.6
 -4 5 -1 52.59 9.2
 4 -5 1 62.79 11.1
 4 -5 1 58.69 9
 -5 5 -1 31.9 9.4
 -5 5 -1 19 8.3
 5 -5 1 19.3 8.5
 5 -5 1 33.5 10.3
 5 -5 1 29.2 9.9
 -6 5 -1 3 8.9
 -6 5 -1 4.4 8.3
 6 -5 1 7.3 8.5
 6 -5 1 6 17.6
 6 -5 1 9.4 10.3
 -7 5 -1 156.78 19
 7 -5 1 195.18 17.6
 7 -5 1 188.48 26.3
 7 -5 1 145.99 19.4
 -8 5 -1 29.3 11.7
 8 -5 1 28.7 9.8
 8 -5 1 8.8 12.5
 8 -5 1 32.9 15.3
 9 -5 1 180.98 31.6
 9 -5 1 275.07 38.6
 -10 5 -1 54.69 14.9
 10 -5 1 58.49 20.4
 -11 5 -1 28.5 14.9
 11 -5 1 35.9 20.6
 11 -5 1 55.99 15.9
 11 4 -1 56.09 16.3
 11 4 -1 9 21.2
 -11 -4 1 41.1 17.2
 10 4 -1 14.2 13.1
 -10 -4 1 35.9 13
 -10 -4 1 -15.2 13.6
 9 4 -1 415.16 32.6
 -9 -4 1 361.46 30.1
 -9 -4 1 316.27 31.7
 8 4 -1 244.38 22
 8 4 -1 157.68 30.7
 -8 -4 1 206.18 21.9
 -8 -4 1 193.78 24.3
 7 4 -1 315.67 24
 7 4 -1 270.67 30.1
 -7 -4 1 243.18 23.2
 -7 -4 1 285.77 26.2
 6 4 -1 416.56 28.7
 6 4 -1 354.06 32.9
 6 4 -1 400.36 38.6
 -6 -4 1 376.36 29.6
 -6 -4 1 434.56 29.3
 5 4 -1 127.29 20.2
 5 4 -1 111.59 14
 5 4 -1 129.19 19.3
 -5 -4 1 131.49 15
 -5 -4 1 98.89 13.3
 4 4 -1 1669.73 96.49
 4 4 -1 1548.15 95.29
 -4 -4 1 1591.34 96.29
 -4 -4 1 1787.12 95.89
 3 4 -1 2445.66 132.49
 3 4 -1 2368.86 132.19
 3 4 -1 2218.58 131.99
 -3 -4 1 2428.96 132.39
 -3 -4 1 2085.09 131.79
 2 4 -1 11.5 6
 2 4 -1 3.1 7.2
 2 4 -1 -0.4 5.7
 -2 -4 1 1.2 5
 -2 -4 1 -2 3.8
 -2 -4 1 -2.5 6.3
 -2 -4 1 8.7 6.8
 1 4 -1 245.08 16.7
 1 4 -1 238.08 17.1
 1 4 -1 235.88 16.2
 -1 -4 1 250.17 17.5
 -1 -4 1 227.18 18.3
 -1 -4 1 197.38 16.9
 0 4 -1 8.6 5.3
 0 -4 1 11.8 6.4
 0 -4 1 17.4 6.6
 0 -4 1 7.1 6.8
 -1 4 -1 2879.01 153.98
 -1 4 -1 2708.23 152.88
 -1 4 -1 2435.86 153.68
 1 -4 1 2957 153.38
 1 -4 1 2448.56 151.78
 1 -4 1 2730.33 152.78
 1 -4 1 2675.03 152.88
 -2 4 -1 390.36 29.2
 -2 4 -1 387.26 23.8
 -2 4 -1 355.36 24
 2 -4 1 367.46 24.5
 2 -4 1 361.76 24.2
 2 -4 1 410.86 25.1
 2 -4 1 369.36 23.8
 -3 4 -1 -0.5 6.5
 -3 4 -1 -1.5 8
 -3 4 -1 2.6 5.9
 -3 4 -1 -6.1 5.3
 3 -4 1 2.8 6.2
 3 -4 1 -7.4 5.5
 3 -4 1 -0.2 6.2
 -4 4 -1 77.89 12.9
 -4 4 -1 80.79 11
 -4 4 -1 87.69 11
 4 -4 1 91.39 12.1
 4 -4 1 102.99 14.3
 4 -4 1 78.29 11.3
 -5 4 -1 499.45 32.2
 -5 4 -1 481.25 32
 5 -4 1 497.65 35.1
 5 -4 1 501.05 31.9
 5 -4 1 506.15 32.4
 -6 4 -1 771.12 48.9
 -6 4 -1 819.72 49.99
 6 -4 1 781.82 49.5
 6 -4 1 817.52 48.8
 7 -4 1 816.12 59.09
 7 -4 1 980.5 54.69
 7 -4 1 863.71 54.89
 -8 4 -1 5.4 11
 8 -4 1 -4.2 8.7
 8 -4 1 -15.4 9.8
 8 -4 1 18.9 14.1
 -9 4 -1 300.67 26.3
 9 -4 1 243.18 24.7
 9 -4 1 313.37 24.1
 9 -4 1 258.27 35.8
 -10 4 -1 14.8 14.5
 10 -4 1 14.7 18.1
 -11 4 -1 24.4 14.9
 11 -4 1 49.8 21.9
 11 -4 1 77.19 15.1
 -12 -3 1 0.9 17.3
 11 3 -1 37.3 15.9
 -11 -3 1 59.99 16.5
 -11 -3 1 17.8 17
 10 3 -1 31.1 19.9
 -10 -3 1 12.7 14.2
 9 3 -1 21.4 17.6
 9 3 -1 43.4 12.9
 -9 -3 1 51.79 12.9
 -9 -3 1 27.3 14.2
 8 3 -1 71.79 17.6
 8 3 -1 61.79 12.8
 -8 -3 1 71.89 14.3
 -8 -3 1 52.19 13.3
 7 3 -1 525.55 33.1
 7 3 -1 422.86 39
 -7 -3 1 475.55 34.3
 6 3 -1 618.04 42.8
 6 3 -1 624.24 38.4
 -6 -3 1 541.05 38
 -6 -3 1 624.14 39.3
 5 3 -1 35.4 9.9
 5 3 -1 52.09 9.1
 -5 -3 1 35.7 9.5
 -5 -3 1 50.49 8.2
 -5 -3 1 28.5 8.1
 4 3 -1 1716.03 99.79
 4 3 -1 1615.44 98.39
 -4 -3 1 1862.31 98.79
 -4 -3 1 1690.93 101.29
 -4 -3 1 1655.33 99.49
 3 3 -1 801.52 50.39
 3 3 -1 910.81 51.49
 3 3 -1 791.72 50.19
 -3 -3 1 922.61 50.89
 -3 -3 1 847.22 50.59
 -3 -3 1 842.92 50.79
 2 3 -1 2310.97 141.29
 2 3 -1 2394.16 141.39
 -2 -3 1 2518.55 141.49
 -2 -3 1 2797.62 141.39
 -2 -3 1 2415.46 141.69
 1 3 -1 593.14 31.3
 1 3 -1 534.65 32.6
 1 3 -1 524.15 32.1
 -1 -3 1 489.05 33.2
 -1 -3 1 524.95 32.3
 0 3 -1 1 1.8
 0 3 -1 3.4 4
 0 3 -1 4.3 1.7
 0 3 -1 7 5.9
 0 -3 1 -2.1 4.9
 0 -3 1 9.2 5.4
 -1 3 -1 482.95 28.6
 -1 3 -1 442.66 29.3
 1 -3 1 498.65 27.6
 1 -3 1 440.76 28.3
 -2 3 -1 475.05 30.7
 -2 3 -1 498.95 30.9
 -2 3 -1 488.45 30.6
 2 -3 1 516.05 30.9
 2 -3 1 510.05 30.8
 2 -3 1 563.14 31.2
 -3 3 -1 1008 59.19
 -3 3 -1 1003.7 61.09
 -3 3 -1 963.5 58.99
 -3 3 -1 898.51 61.19
 3 -3 1 1045.1 59.39
 3 -3 1 1036 59.39
 3 -3 1 1012.6 60.39
 3 -3 1 1112.19 60.49
 3 -3 1 1036.5 59.19
 -4 3 -1 6.7 6
 -4 3 -1 15.3 8.8
 -4 3 -1 13.9 6.4
 4 -3 1 22.5 7.7
 4 -3 1 7.3 6.3
 4 -3 1 7.2 6.4
 4 -3 1 5 5.7
 -5 3 -1 -3.5 6.6
 -5 3 -1 -1.2 5.7
 5 -3 1 -2 6.4
 5 -3 1 8.8 8.2
 5 -3 1 3.9 6
 -6 3 -1 389.76 27.8
 6 -3 1 484.95 28.6
 6 -3 1 420.06 28.7
 6 -3 1 402.76 36.5
 7 -3 1 316.77 24.8
 7 -3 1 359.26 24.5
 7 -3 1 302.57 32.2
 -8 3 -1 35.9 9.5
 8 -3 1 21.7 10.3
 8 -3 1 31.5 10.3
 8 -3 1 20.5 15.1
 9 -3 1 30.5 11.5
 9 -3 1 25.6 14.9
 9 -3 1 16.5 11.1
 10 -3 1 74.09 20.2
 10 -3 1 58.49 13.8
 11 -3 1 46 21.7
 12 2 -1 58.89 27.6
 -12 -2 1 41 19
 11 2 -1 22.9 20.2
 11 2 -1 46 15.1
 10 2 -1 237.88 24.2
 -10 -2 1 262.37 25.7
 -10 -2 1 190.18 26.6
 9 2 -1 121.29 18.9
 -9 -2 1 131.29 19.2
 -9 -2 1 116.39 17.1
 8 2 -1 20 15.2
 -8 -2 1 45 12
 7 2 -1 251.87 28.2
 7 2 -1 272.97 21.4
 -7 -2 1 217.58 21.1
 -7 -2 1 259.47 22.5
 6 2 -1 29.3 8.7
 -6 -2 1 31.2 7.2
 -6 -2 1 20.3 8.9
 -6 -2 1 16.7 7.4
 5 2 -1 17.7 9.5
 5 2 -1 5.5 7.8
 5 2 -1 2.9 6.7
 -5 -2 1 20.4 7.9
 -4 -2 1 1448.66 84.19
 3 2 -1 2716.03 147.89
 3 2 -1 2423.46 146.89
 -3 -2 1 2346.37 146.79
 -3 -2 1 2783.52 147.59
 -3 -2 1 2756.82 147.19
 -3 -2 1 2490.45 146.99
 2 2 -1 6135.99 340.17
 -2 -2 1 5933.61 340.07
 -1 -2 1 6918.71 389.56
 0 2 -1 1480.85 81.59
 0 2 -1 1285.07 80.99
 0 2 -1 1532.85 81.89
 0 -2 1 1337.17 80.99
 0 -2 1 1443.36 81.69
 0 -2 1 1516.75 81.59
 -1 2 -1 14.2 4.3
 -1 2 -1 19.8 5.1
 -1 2 -1 24.8 4.5
 1 -2 1 20.5 5.2
 1 -2 1 22.7 8
 1 -2 1 20.4 4.4
 1 -2 1 14.6 3.9
 -2 2 -1 275.77 19.1
 -2 2 -1 280.67 18.3
 2 -2 1 328.77 19.4
 2 -2 1 287.87 18.3
 2 -2 1 294.67 18.5
 -3 2 -1 1233.88 72.79
 -3 2 -1 1274.87 70.79
 -3 2 -1 1217.38 70.79
 3 -2 1 1166.68 70.69
 3 -2 1 1234.98 71.89
 3 -2 1 1245.98 70.79
 -4 2 -1 1518.95 80.69
 -4 2 -1 1279.47 77.19
 4 -2 1 1233.18 78.89
 4 -2 1 1301.07 77.19
 4 -2 1 1332.57 77.19
 4 -2 1 1352.06 79.89
 -5 2 -1 248.88 17.7
 5 -2 1 220.38 17.7
 5 -2 1 276.77 18.2
 5 -2 1 223.38 21.8
 5 -2 1 282.67 18.4
 -6 2 -1 155.28 14.9
 6 -2 1 139.69 14.1
 6 -2 1 143.39 13.8
 6 -2 1 131.29 25.8
 -7 2 -1 349.77 25
 -7 2 -1 306.27 24.6
 7 -2 1 293.27 23.6
 7 -2 1 364.66 24.6
 -8 2 -1 1022.7 61.59
 -8 2 -1 1069.59 62.49
 8 -2 1 953.6 61.19
 9 -2 1 216.58 20.4
 10 -2 1 2.9 16.4
 10 -2 1 8.9 12.7
 10 -2 1 13.3 10.3
 11 -2 1 40.9 12.7
 11 -2 1 31.2 19.3
 12 -2 1 30 13.1
 -12 -1 1 534.05 41
 11 1 -1 14 21
 11 1 -1 32.2 18.9
 -11 -1 1 44.6 14.1
 -11 -1 1 23.1 14.7
 10 1 -1 51.29 20.6
 10 1 -1 66.29 15
 -10 -1 1 81.29 16.6
 -10 -1 1 66.39 15
 9 1 -1 41.2 12.1
 9 1 -1 19.6 16.2
 -9 -1 1 47 14.5
 -9 -1 1 35.2 12.3
 -8 -1 1 382.66 28.4
 -8 -1 1 317.67 27.5
 7 1 -1 26.1 13.5
 7 1 -1 49.2 10.1
 -7 -1 1 27.7 10.6
 -7 -1 1 38.4 8.5
 -7 -1 1 30.5 10.4
 6 1 -1 -1.3 13.2
 6 1 -1 19.6 23.4
 -6 -1 1 9.5 7.9
 -6 -1 1 -3.6 6.6
 5 1 -1 1564.64 87.99
 5 1 -1 1498.45 87.99
 5 1 -1 1394.36 89.99
 -5 -1 1 1410.36 89.09
 -5 -1 1 1664.63 88.39
 -5 -1 1 1587.04 88.49
 4 1 -1 1580.04 93.29
 4 1 -1 1585.24 94.89
 -4 -1 1 1557.04 93.19
 -4 -1 1 1624.94 93.69
 -4 -1 1 1630.94 93.59
 -4 -1 1 1777.42 94.89
 3 1 -1 392.06 25
 3 1 -1 413.66 25.2
 -3 -1 1 460.35 26.5
 -3 -1 1 365.36 25.1
 -3 -1 1 398.26 24.9
 -3 -1 1 433.36 26.8
 2 1 -1 2618.84 154.98
 2 1 -1 2960.7 155.18
 2 1 -1 2556.14 154.88
 -2 -1 1 2542.65 154.98
 -2 -1 1 2939.21 155.48
 -2 -1 1 2612.64 154.88
 -2 -1 1 2954.9 155.28
 1 1 -1 751.02 40.6
 1 1 -1 658.13 40.3
 1 1 -1 704.73 40.7
 -1 -1 1 670.93 40.5
 -1 -1 1 711.83 40.6
 -3 1 -1 3020.5 156.88
 -3 1 -1 2730.53 157.58
 -3 1 -1 2998.8 158.58
 -3 1 -1 2473.15 155.98
 3 -1 1 2771.62 156.08
 3 -1 1 2799.82 157.08
 3 -1 1 2406.06 155.98
 3 -1 1 2838.22 156.18
 -4 1 -1 1155.28 69.79
 -4 1 -1 1245.68 70.19
 -4 1 -1 1160.58 69.89
 4 -1 1 1168.08 71.99
 4 -1 1 1315.77 70.29
 -5 1 -1 125.89 12.5
 -5 1 -1 128.69 11.7
 -5 1 -1 145.59 13.4
 5 -1 1 123.79 14.3
 5 -1 1 151.48 13.4
 5 -1 1 139.29 19.6
 5 -1 1 143.39 13.6
 -6 1 -1 140.39 14.6
 -6 1 -1 122.69 14.1
 6 -1 1 128.59 20.4
 6 -1 1 145.69 12
 6 -1 1 150.78 15.5
 -7 1 -1 430.36 29.4
 -7 1 -1 467.35 30.1
 -7 1 -1 430.06 29.3
 7 -1 1 378.46 33.2
 -8 1 -1 -11.4 9.7
 -8 1 -1 2.4 9.2
 8 -1 1 2.6 13.6
 8 -1 1 1 9.4
 -9 1 -1 296.87 25.4
 -9 1 -1 262.57 26
 9 -1 1 323.17 25.5
 -10 1 -1 2.1 10.9
 -10 1 -1 8.8 10.7
 10 -1 1 17.9 11.7
 10 -1 1 0.8 16
 -11 1 -1 16.6 13.1
 11 -1 1 7.3 13.1
 11 -1 1 18.7 18.2
 12 -1 1 40.7 13.3
 -11 0 1 226.48 26.3
 -11 0 1 189.28 26.2
 10 0 -1 44.9 13.3
 10 0 -1 8.8 17.6
 -10 0 1 31.5 13.3
 9 0 -1 396.96 33.5
 -9 0 1 463.05 33.2
 -9 0 1 411.66 32.4
 8 0 -1 128.39 20.8
 -8 0 1 140.39 15.2
 -8 0 1 136.49 17.5
 -8 0 1 102.89 18.2
 7 0 -1 7.5 8
 7 0 -1 10.5 12.1
 -7 0 1 8.7 9.1
 6 0 -1 1503.35 87.99
 -6 0 1 1580.64 88.49
 -6 0 1 1462.45 88.69
 5 0 -1 1528.95 86.49
 5 0 -1 1394.86 89.19
 5 0 -1 1557.04 86.49
 5 0 -1 1502.35 86.69
 -5 0 1 1618.94 86.89
 -5 0 1 1378.46 86.29
 4 0 -1 25.3 8.5
 4 0 -1 17.9 5.5
 -4 0 1 16.7 5.2
 -4 0 1 16.8 5.8
 -4 0 1 21.9 6.3
 3 0 -1 1862.51 116.89
 3 0 -1 2192.58 117.29
 3 0 -1 2144.19 117.49
 3 0 -1 2206.48 118.39
 -3 0 1 1925.21 117.19
 -3 0 1 2035 117.49
 2 0 -1 522.05 30.2
 2 0 -1 522.05 30
 2 0 -1 495.15 29.7
 -2 0 1 492.15 30
 -2 0 1 497.05 29.7
 0 0 -1 1426.66 80.39
 1 0 1 1897.41 107.09
 -2 0 -1 3167.68 186.88
 2 0 1 3377.96 186.98
 2 0 1 3392.86 187.08
 -3 0 -1 713.53 43.6
 -3 0 -1 700.13 43.4
 -3 0 -1 779.82 44
 3 0 1 750.72 43.4
 3 0 1 749.03 43.9
 3 0 1 775.22 43.9
 3 0 1 787.82 45.3
 -4 0 -1 53.99 11.5
 -4 0 -1 50.39 6.6
 4 0 1 54.19 8.2
 4 0 1 49.7 7.2
 4 0 1 36.1 8.9
 4 0 1 42.9 5.6
 -5 0 -1 66.29 9.6
 5 0 1 88.19 16.1
 -6 0 -1 1175.68 67.39
 -6 0 -1 1177.08 69.39
 -6 0 -1 1097.19 66.89
 6 0 1 1155.38 67.39
 6 0 1 1198.78 66.69
 6 0 1 1140.99 67.39
 6 0 1 1028.3 71.69
 -7 0 -1 -9.9 6.8
 -7 0 -1 4.7 8.7
 -7 0 -1 1.7 6.5
 7 0 1 -4.6 11.4
 7 0 1 -1.6 8.1
 -8 0 -1 465.75 32
 -8 0 -1 408.06 30.7
 8 0 1 447.86 31.7
 -9 0 -1 290.27 25.6
 9 0 1 374.66 27.6
 -10 0 -1 380.26 31.6
 -10 0 -1 413.16 33
 10 0 1 457.35 33.1
 -11 0 -1 16.4 13.3
 -11 0 -1 5.5 11.9
 11 0 1 20.1 13.3
 11 0 1 17.2 19.1
 -12 0 -1 5.9 14.5
 -12 0 -1 16.5 12.7
 12 -1 -1 175.78 40.5
 -12 1 1 223.28 28.3
 -12 1 1 296.77 28.6
 11 -1 -1 1.5 18.2
 -11 1 1 20.7 12.5
 10 -1 -1 929.81 60.29
 -10 1 1 919.51 61.19
 -10 1 1 1027.5 61.99
 9 -1 -1 136.59 17.7
 -9 1 1 140.39 20.2
 -9 1 1 149.29 19.7
 -9 1 1 140.29 18.4
 8 -1 -1 85.99 18.6
 8 -1 -1 82.69 12.9
 -8 1 1 93.09 15
 -8 1 1 81.69 14
 7 -1 -1 165.58 15.5
 7 -1 -1 132.59 24.2
 -7 1 1 162.88 17.5
 -7 1 1 108.29 20
 6 -1 -1 552.24 35.1
 -6 1 1 564.24 35
 -6 1 1 571.84 35.7
 -6 1 1 561.84 36.2
 5 -1 -1 279.47 19
 5 -1 -1 276.47 19.3
 -5 1 1 254.17 18.6
 -5 1 1 280.17 19.6
 4 -1 -1 480.05 33.7
 4 -1 -1 556.14 32.3
 4 -1 -1 566.64 35.8
 -4 1 1 582.24 34.5
 -4 1 1 536.25 32.5
 -4 1 1 479.75 33
 3 -1 -1 1504.75 84.59
 -3 1 1 1497.35 84.69
 -3 1 1 1449.95 84.59
 2 -1 -1 2294.87 133.69
 -2 1 1 2372.56 133.89
 -2 1 1 2598.54 134.59
 -2 1 1 2297.17 133.79
 -2 1 1 2274.77 134.49
 0 -1 -1 676.83 40.2
 0 -1 -1 720.53 40.4
 0 1 1 686.53 40.2
 0 1 1 729.83 40.6
 -1 -1 -1 1827.22 104.59
 -1 -1 -1 2011 105.49
 -1 -1 -1 1733.63 104.79
 1 1 1 1996.7 105.39
 1 1 1 1727.53 104.79
 -3 -1 -1 742.13 43.3
 -3 -1 -1 737.63 42.6
 -3 -1 -1 729.13 43
 -3 -1 -1 753.42 44.7
 3 1 1 719.33 42.5
 3 1 1 757.62 44.8
 3 1 1 748.93 43.3
 3 1 1 728.13 43.3
 -4 -1 -1 338.87 21.8
 -4 -1 -1 296.77 20.6
 -4 -1 -1 350.46 26
 4 1 1 330.37 21.4
 4 1 1 340.97 25.1
 4 1 1 322.57 21.3
 4 1 1 299.97 19.8
 -5 -1 -1 10.3 7.7
 -5 -1 -1 2 5.1
 5 1 1 6.7 6.4
 5 1 1 17.5 10
 -6 -1 -1 779.92 51.09
 -6 -1 -1 829.72 51.39
 6 1 1 928.01 52.19
 6 1 1 885.11 56.79
 6 1 1 894.81 52.09
 -7 -1 -1 283.47 22.1
 -7 -1 -1 214.88 19.2
 7 1 1 263.77 20.5
 7 1 1 225.28 28.4
 7 1 1 230.18 17
 -8 -1 -1 117.19 18.4
 -8 -1 -1 88.49 12.7
 8 1 1 62.79 17.2
 8 1 1 124.09 17.9
 -9 -1 -1 59.99 14.4
 -9 -1 -1 63.09 20.1
 9 1 1 65.19 13.8
 -10 -1 -1 97.69 15.9
 10 1 1 111.39 22.2
 -11 -1 -1 38.1 12.8
 -11 -1 -1 40.1 13
 11 1 1 6.1 18.2
 11 1 1 34.1 14.5
 -12 -1 -1 47.1 14.5
 -12 -1 -1 26.5 14.5
 12 -2 -1 -34.6 29.3
 12 -2 -1 26.9 12
 -12 2 1 9.6 11.8
 -12 2 1 1.4 13.2
 11 -2 -1 28.4 12.2
 11 -2 -1 -16.8 17.2
 -11 2 1 12.5 13.4
 -11 2 1 9.3 11.8
 10 -2 -1 62.89 19.8
 10 -2 -1 51.29 12.3
 -10 2 1 38.7 11.5
 -10 2 1 44.8 13.8
 9 -2 -1 173.98 17.9
 -9 2 1 150.48 20.3
 -9 2 1 141.69 17.4
 -9 2 1 168.18 21.2
 8 -2 -1 21.8 9.1
 8 -2 -1 7.8 14.4
 -8 2 1 1.8 10.4
 -8 2 1 14 10.8
 7 -2 -1 512.95 33.2
 -7 2 1 484.05 33.2
 -7 2 1 508.25 35.2
 -7 2 1 544.35 34.6
 6 -2 -1 72.59 10.4
 -6 2 1 72.89 11.6
 -6 2 1 63.59 10.4
 -6 2 1 87.19 12.7
 5 -2 -1 6.4 5.3
 5 -2 -1 15.9 8.7
 -5 2 1 -0.4 5.3
 -5 2 1 -9.9 6.5
 -5 2 1 -1.1 5.9
 4 -2 -1 3152.08 177.18
 4 -2 -1 3123.19 176.08
 4 -2 -1 3202.48 178.08
 4 -2 -1 3159.98 176.08
 -4 2 1 3259.77 177.38
 -4 2 1 3147.49 177.28
 -4 2 1 3030.1 176.18
 -4 2 1 2789.62 176.08
 3 -2 -1 113.09 8.9
 -3 2 1 110.99 9.6
 -3 2 1 119.09 11
 -3 2 1 105.79 9.1
 2 -2 -1 143.39 9.7
 2 -2 -1 166.68 13.2
 -2 2 1 130.59 9.9
 -2 2 1 152.68 11.6
 -2 2 1 140.99 11.7
 -2 2 1 138.09 10.1
 1 -2 -1 2161.68 112.89
 1 -2 -1 1785.72 112.09
 1 -2 -1 2020.3 111.79
 -1 2 1 1870.61 112.89
 -1 2 1 1999.8 111.99
 -1 2 1 2092.19 112.39
 -1 2 1 1961.3 111.99
 0 -2 -1 12 3.2
 0 -2 -1 13.7 4.1
 0 2 1 14.2 2.5
 0 2 1 8.8 2.8
 -1 -2 -1 11.5 3.6
 -1 -2 -1 9.8 4.7
 1 2 1 7.9 3.4
 -3 -2 -1 11.7 3.4
 -3 -2 -1 12.6 6
 -3 -2 -1 12.6 4.9
 3 2 1 7.1 5.1
 3 2 1 9.9 3.3
 3 2 1 22.6 6.8
 3 2 1 11.5 4.6
 -4 -2 -1 -3.4 4.7
 -4 -2 -1 -5.7 7.1
 -4 -2 -1 8.5 6.5
 4 2 1 8 6.6
 4 2 1 -0.9 3.6
 4 2 1 -8.6 5.4
 4 2 1 9.5 8.7
 -5 -2 -1 891.51 52.59
 -5 -2 -1 927.71 52.39
 5 2 1 809.22 55.19
 5 2 1 936.71 53.19
 -6 -2 -1 57.29 10.3
 -6 -2 -1 76.49 11
 6 2 1 84.19 12.5
 6 2 1 77.79 15.2
 -7 -2 -1 158.08 18.9
 7 2 1 137.39 16.7
 7 2 1 158.58 12.8
 -8 -2 -1 282.37 26.1
 -8 -2 -1 267.47 23
 8 2 1 316.77 24.9
 -9 -2 -1 -1.2 11.3
 9 2 1 2 10.7
 9 2 1 -12 15.7
 -10 -2 -1 50.69 20.6
 -10 -2 -1 78.99 14.1
 10 2 1 60.29 15.3
 -11 -2 -1 369.16 30.5
 11 2 1 430.56 48.7
 11 -3 -1 31 12.1
 11 -3 -1 -18.6 19.2
 -11 3 1 9.6 10.5
 -11 3 1 20 14.1
 10 -3 -1 321.47 41.6
 -10 3 1 409.86 30.9
 -10 3 1 388.36 33.5
 9 -3 -1 230.48 21.2
 9 -3 -1 253.87 35.3
 9 -3 -1 220.08 19.7
 -9 3 1 249.88 22.4
 -9 3 1 214.38 23.6
 8 -3 -1 620.14 39.7
 8 -3 -1 596.54 50.29
 8 -3 -1 571.34 41.2
 -8 3 1 668.03 41.3
 -8 3 1 670.83 42.8
 7 -3 -1 329.47 26.5
 7 -3 -1 371.16 25.3
 -7 3 1 391.06 27.1
 -7 3 1 393.66 28.7
 -7 3 1 381.36 25.9
 6 -3 -1 85.19 11.2
 -6 3 1 98.99 11.6
 5 -3 -1 366.06 28.6
 5 -3 -1 388.16 25.1
 5 -3 -1 360.96 23.4
 -5 3 1 384.26 24.4
 -5 3 1 342.97 23.7
 -5 3 1 359.06 25.4
 4 -3 -1 57.19 8.7
 4 -3 -1 61.39 7.9
 4 -3 -1 67.09 11
 -4 3 1 57.79 8.7
 -4 3 1 64.99 9.2
 -4 3 1 57.89 8.7
 -4 3 1 65.09 9.4
 3 -3 -1 -3.8 6
 3 -3 -1 15.9 6.5
 3 -3 -1 2.1 5.3
 -3 3 1 4 4.6
 -3 3 1 7.3 4.7
 -3 3 1 10.4 6.8
 2 -3 -1 472.25 28.8
 2 -3 -1 473.85 27.7
 2 -3 -1 454.35 29.4
 -2 3 1 457.85 27.8
 -2 3 1 487.35 28.4
 1 -3 -1 552.14 34.7
 1 -3 -1 618.84 37.1
 1 -3 -1 605.34 34.9
 1 -3 -1 684.83 36.1
 -1 3 1 604.04 35
 -1 3 1 577.94 35.1
 -1 3 1 607.44 35.2
 0 -3 -1 520.45 30
 0 3 1 533.25 30.6
 0 3 1 506.75 30.1
 0 3 1 505.85 30
 0 3 1 520.75 30
 -1 -3 -1 273.07 16.9
 -1 -3 -1 253.67 17.2
 1 3 1 255.67 16.8
 1 3 1 256.87 16.8
 1 3 1 306.37 17
 1 3 1 280.57 16.8
 -2 -3 -1 172.98 12.1
 -2 -3 -1 163.18 13.3
 2 3 1 166.98 12
 2 3 1 170.58 13.1
 2 3 1 154.18 12.1
 -3 -3 -1 143.89 12
 -3 -3 -1 174.28 15.3
 -3 -3 -1 176.38 13.7
 3 3 1 158.48 12.7
 3 3 1 166.48 11.9
 3 3 1 179.78 15.6
 -4 -3 -1 4057.69 244.98
 -4 -3 -1 4123.59 246.88
 -4 -3 -1 3824.02 244.68
 -4 -3 -1 4855.61 245.58
 4 3 1 4403.26 246.58
 4 3 1 4539.55 245.38
 4 3 1 4528.75 245.38
 -5 -3 -1 414.66 29.1
 -5 -3 -1 407.06 27.2
 5 3 1 457.35 28.5
 5 3 1 441.26 31.9
 5 3 1 443.66 29
 -6 -3 -1 -6.4 16.9
 -6 -3 -1 -4.4 5.4
 6 3 1 13.7 15.2
 6 3 1 -9 7.2
 6 3 1 0.7 4.7
 -7 -3 -1 371.96 24.6
 -7 -3 -1 341.57 27.2
 7 3 1 316.47 33.5
 7 3 1 320.17 24
 7 3 1 326.07 26.4
 7 3 1 365.06 26.7
 -8 -3 -1 329.77 26.7
 -8 -3 -1 287.57 23.3
 8 3 1 267.17 34.1
 -9 -3 -1 67.29 14.2
 -9 -3 -1 67.39 15.7
 9 3 1 42 17.3
 -10 -3 -1 284.87 24.6
 -10 -3 -1 234.28 28
 10 3 1 321.47 27.7
 -11 -3 -1 47 16.6
 11 3 1 14.6 21.5
 11 3 1 55.39 15.7
 -12 -3 -1 253.37 25.2
 11 -4 -1 100.59 23.1
 10 -4 -1 28.5 12.8
 10 -4 -1 3.2 16.4
 9 -4 -1 226.88 38.8
 9 -4 -1 301.57 28.5
 9 -4 -1 251.77 24.3
 8 -4 -1 19.7 14.7
 8 -4 -1 6.9 10.2
 -8 4 1 -4.9 7.3
 7 -4 -1 98.49 16.6
 7 -4 -1 78.09 15.9
 -7 4 1 109.89 13.4
 6 -4 -1 219.88 36.9
 6 -4 -1 248.98 21.5
 5 -4 -1 261.47 24.8
 5 -4 -1 232.78 28.1
 5 -4 -1 277.57 19.7
 -5 4 1 297.57 19.4
 4 -4 -1 417.76 28.7
 4 -4 -1 416.56 26.8
 4 -4 -1 376.46 24.9
 -4 4 1 408.66 26.8
 -4 4 1 387.46 25.3
 3 -4 -1 137.59 10.9
 -3 4 1 131.39 10.9
 -3 4 1 132.59 11.5
 2 -4 -1 239.38 17.4
 2 -4 -1 213.18 15
 2 -4 -1 235.18 15.2
 -2 4 1 217.58 15.6
 -2 4 1 252.87 15.3
 -2 4 1 218.58 15.7
 1 -4 -1 1494.35 80.09
 1 -4 -1 1377.96 79.99
 1 -4 -1 1374.46 80.19
 1 -4 -1 1505.75 81.29
 -1 4 1 1343.27 80.29
 -1 4 1 1339.97 80.09
 0 -4 -1 4.7 3.5
 0 -4 -1 3.5 5
 0 -4 -1 0.7 1.7
 0 -4 -1 1 3.7
 0 -4 -1 -2.6 2.2
 0 4 1 1.5 3.3
 0 4 1 1.8 4.2
 -1 -4 -1 117.39 11.1
 -1 -4 -1 126.69 10.7
 1 4 1 141.89 10.6
 1 4 1 110.69 9.1
 1 4 1 129.99 9.9
 -2 -4 -1 21.5 5.8
 -2 -4 -1 15 5.3
 -2 -4 -1 13.7 5
 2 4 1 9.1 5.3
 2 4 1 10.6 5.1
 2 4 1 9.9 5
 -3 -4 -1 300.27 20.3
 -3 -4 -1 275.17 18.7
 3 4 1 300.07 21.6
 3 4 1 296.67 19.8
 3 4 1 265.27 21.9
 -4 -4 -1 7465.65 451.05
 -4 -4 -1 8349.37 449.86
 4 4 1 8055.39 449.66
 4 4 1 8014 449.76
 -5 -4 -1 48.9 7.7
 -5 -4 -1 51.89 9.6
 5 4 1 63.59 9.8
 5 4 1 65.29 10.2
 5 4 1 66.09 11.7
 5 4 1 52.59 8.8
 -6 -4 -1 74.29 12.1
 -6 -4 -1 54.29 8.8
 6 4 1 43.8 25.2
 6 4 1 52.19 10.5
 6 4 1 40.7 7.4
 -7 -4 -1 187.28 17.6
 -7 -4 -1 168.78 21.6
 7 4 1 213.18 20.5
 7 4 1 186.58 27.2
 7 4 1 186.18 20.4
 -8 -4 -1 -12.2 10.7
 -8 -4 -1 0.1 8.8
 8 4 1 -3.3 15.6
 8 4 1 11.2 15.1
 -9 -4 -1 275.27 30.1
 -9 -4 -1 348.57 26.6
 9 4 1 363.16 29.2
 -10 -4 -1 1.4 12.8
 10 4 1 4.2 18.7
 10 4 1 28.8 13.1
 -11 -4 -1 62.79 18.2
 11 4 1 67.29 16.6
 11 -5 -1 87.69 22.6
 10 -5 -1 94.29 16
 9 -5 -1 240.08 24.4
 9 -5 -1 195.78 35
 8 -5 -1 79.99 15.5
 8 -5 -1 96.19 13.3
 -8 5 1 84.89 12.2
 7 -5 -1 35.4 13
 7 -5 -1 40 14.8
 7 -5 -1 58.19 9.2
 -7 5 1 39.8 9.3
 6 -5 -1 461.45 34.1
 6 -5 -1 471.15 40.7
 6 -5 -1 503.25 31.1
 -6 5 1 501.35 32.5
 5 -5 -1 80.89 10.4
 5 -5 -1 67.39 12.3
 5 -5 -1 65.99 12.2
 -5 5 1 89.29 12.5
 -5 5 1 76.29 11.9
 4 -5 -1 171.38 18.6
 4 -5 -1 181.48 13.4
 -4 5 1 174.78 14.2
 -4 5 1 149.88 14.8
 3 -5 -1 20.5 6.9
 3 -5 -1 28.6 7.9
 3 -5 -1 35.2 6.1
 -3 5 1 34.4 6.9
 -3 5 1 28 6.2
 2 -5 -1 1217.28 68.39
 2 -5 -1 1201.98 69.89
 -2 5 1 1167.98 68.69
 -2 5 1 1207.28 68.99
 -2 5 1 1155.88 68.29
 1 -5 -1 898.71 50.49
 1 -5 -1 819.52 50.09
 -1 5 1 847.92 50.79
 -1 5 1 914.31 52.39
 -1 5 1 884.71 51.09
 0 -5 -1 304.57 18.8
 0 -5 -1 331.87 19.5
 0 5 1 293.17 19.9
 0 5 1 286.97 20.2
 0 5 1 290.87 19.5
 1 5 1 483.95 27.9
 1 5 1 419.36 26.4
 -2 -5 -1 884.61 48.6
 -2 -5 -1 812.92 49.2
 2 5 1 781.42 48.4
 2 5 1 802.52 48.9
 2 5 1 861.51 49
 -3 -5 -1 -3 6.1
 -3 -5 -1 -8.5 5.5
 -3 -5 -1 -2.6 6.2
 3 5 1 3.3 6.1
 3 5 1 -6.7 5.9
 3 5 1 9.7 7.8
 -4 -5 -1 428.16 29.7
 -4 -5 -1 489.95 29.8
 -4 -5 -1 396.76 31.3
 4 5 1 473.35 29.8
 4 5 1 467.65 29.7
 4 5 1 480.15 31.2
 -5 -5 -1 296.17 23.4
 -5 -5 -1 262.87 21.2
 5 5 1 337.37 26.8
 5 5 1 338.17 23.2
 5 5 1 304.27 23.2
 -6 -5 -1 1495.45 90.39
 6 5 1 1617.64 101.39
 -7 -5 -1 66.49 15
 7 5 1 65.09 15.5
 7 5 1 61.19 14.4
 7 5 1 76.39 14.4
 -8 -5 -1 264.17 29.1
 -8 -5 -1 344.07 25.9
 8 5 1 325.37 35
 8 5 1 353.06 28
 -9 -5 -1 4 13.1
 9 5 1 17 13.4
 9 5 1 9.9 16.8
 -10 -5 -1 25.3 14.7
 10 5 1 28 14.3
 10 5 1 9 18.7
 11 5 1 55.19 16.6
 10 -6 -1 -21 16.1
 10 -6 -1 -0.9 14.2
 -10 6 1 -0.9 13.4
 9 -6 -1 90.49 15.9
 -9 6 1 77.09 15.7
 8 -6 -1 6.1 13.2
 8 -6 -1 10.6 13.3
 8 -6 -1 16.7 14.2
 -8 6 1 15.2 8.9
 7 -6 -1 59.79 14
 7 -6 -1 47.6 9.3
 -7 6 1 45.6 11.6
 -7 6 1 51.49 10.3
 6 -6 -1 -2.1 6.8
 6 -6 -1 4.6 10.4
 6 -6 -1 -14.3 12.4
 -6 6 1 -9.2 7.8
 -6 6 1 -3.7 8.7
 5 -6 -1 39.9 8
 5 -6 -1 21.6 11
 5 -6 -1 30 11
 -5 6 1 41 9
 -5 6 1 49.1 10
 4 -6 -1 361.46 21.9
 4 -6 -1 283.07 25.8
 -4 6 1 331.37 22.7
 -4 6 1 308.97 22.8
 -4 6 1 329.77 22.6
 3 -6 -1 632.34 41.3
 3 -6 -1 703.73 39.8
 3 -6 -1 674.53 42.3
 -3 6 1 671.83 40.9
 -3 6 1 644.54 40.2
 2 -6 -1 26.9 5.6
 2 -6 -1 34.8 5.8
 2 -6 -1 41.8 6.4
 2 -6 -1 32.2 15.9
 -2 6 1 30.1 7.2
 -2 6 1 48.1 8.2
 1 -6 -1 14.8 2.8
 1 -6 -1 22.5 5.7
 1 -6 -1 21.7 8
 -1 6 1 20.3 5.5
 -1 6 1 21.8 6.9
 0 -6 -1 1097.49 59.19
 0 6 1 974 59.49
 0 6 1 984.1 59.49
 -1 -6 -1 128.09 13.4
 -1 -6 -1 105.39 11.2
 1 6 1 113.79 11.7
 1 6 1 108.19 11.7
 -2 -6 -1 102.29 9.9
 -2 -6 -1 104.09 12.3
 2 6 1 109.89 12.6
 2 6 1 97.49 9.6
 2 6 1 123.09 12.2
 -3 -6 -1 336.57 23.8
 -3 -6 -1 389.86 25.6
 -3 -6 -1 324.77 25.2
 3 6 1 380.66 25.4
 3 6 1 368.96 24
 -4 -6 -1 182.38 17
 -4 -6 -1 151.48 18.5
 -4 -6 -1 148.29 16
 4 6 1 142.69 16.3
 4 6 1 166.28 17
 4 6 1 206.08 22.1
 -5 -6 -1 18.9 8.5
 -5 -6 -1 -0.2 8.7
 5 6 1 6.9 10.6
 5 6 1 11.9 9.3
 5 6 1 9.2 9.6
 -6 -6 -1 3339.57 181.18
 6 6 1 2940.11 180.18
 -7 -6 -1 225.28 19.8
 -7 -6 -1 176.88 23.6
 7 6 1 254.47 29.6
 7 6 1 231.88 23.9
 7 6 1 259.97 23.9
 -8 -6 -1 -15.7 25.5
 8 6 1 12.4 14.6
 8 6 1 6 12.2
 -9 -6 -1 26.3 14.3
 9 6 1 30.2 21.7
 9 6 1 44.4 14.8
 10 6 1 12.9 15.1
 11 6 1 29 23.9
 11 6 1 -35.7 19.4
 10 -7 -1 -20.3 17.5
 10 -7 -1 1.8 14.1
 -10 7 1 8.5 14.2
 9 -7 -1 244.48 40.5
 9 -7 -1 291.27 29.2
 8 -7 -1 122.99 21.8
 -8 7 1 142.49 19.4
 7 -7 -1 373.16 35.6
 7 -7 -1 413.16 32.6
 6 -7 -1 -5.9 12.9
 6 -7 -1 -1.3 12.2
 -6 7 1 8.7 10
 -6 7 1 1.5 8.5
 5 -7 -1 423.56 31.4
 5 -7 -1 395.26 32.4
 5 -7 -1 441.66 31.1
 -5 7 1 448.06 29.5
 4 -7 -1 3.6 8.1
 4 -7 -1 -6.3 11.1
 4 -7 -1 9.4 7.4
 -4 7 1 3 8.1
 -4 7 1 1 7.7
 -4 7 1 13.5 7.9
 3 -7 -1 81.89 13.6
 3 -7 -1 101.29 11.9
 -3 7 1 95.69 10.7
 -3 7 1 107.59 12.6
 -3 7 1 96.19 12.4
 2 -7 -1 9 9.8
 2 -7 -1 -2.9 5.8
 2 -7 -1 -3.7 4
 -2 7 1 -0.3 6.4
 -2 7 1 1.5 8.2
 1 -7 -1 24.3 9.4
 1 -7 -1 26.1 6.6
 -1 7 1 33.2 8.9
 -1 7 1 16.1 6.6
 0 -7 -1 7.5 8
 0 -7 -1 1.4 5.9
 0 7 1 5.9 7.3
 0 7 1 2.6 6.6
 -1 -7 -1 163.38 14.2
 1 7 1 138.19 14.7
 1 7 1 164.28 15.1
 -2 -7 -1 217.38 18.3
 2 7 1 242.48 19.3
 2 7 1 247.68 19.3
 -3 -7 -1 31.6 13.5
 -3 -7 -1 17.3 8.8
 -3 -7 -1 10.9 5.5
 3 7 1 29.6 14.6
 3 7 1 21.9 9.3
 3 7 1 18.5 7.4
 -4 -7 -1 159.08 19
 -4 -7 -1 213.38 19.4
 4 7 1 184.98 18.3
 4 7 1 182.28 19
 4 7 1 207.78 19.4
 -5 -7 -1 397.16 32.4
 5 7 1 509.15 33.8
 5 7 1 498.85 33.2
 -6 -7 -1 7.8 9.2
 -6 -7 -1 3.9 9.8
 6 7 1 17 11.2
 -7 -7 -1 336.57 26
 7 7 1 288.37 30.1
 7 7 1 316.27 28.2
 7 7 1 364.66 28.9
 -8 -7 -1 397.46 28.3
 8 7 1 325.07 30.9
 8 7 1 327.77 35
 9 7 1 -4.3 29.6
 9 7 1 -10.4 14.5
 9 -8 -1 -21.2 15.4
 9 -8 -1 4.7 14.4
 -9 8 1 -6.3 13.4
 8 -8 -1 31.8 14.8
 8 -8 -1 35.9 15
 -8 8 1 65.39 13.7
 7 -8 -1 241.88 29.3
 7 -8 -1 241.08 25.5
 -7 8 1 276.77 24.5
 6 -8 -1 -2.4 12.1
 6 -8 -1 -23.5 25.2
 -6 8 1 -4.7 10.7
 -6 8 1 0.2 8.8
 5 -8 -1 533.95 40.2
 5 -8 -1 471.95 36.9
 -5 8 1 538.15 35.2
 -5 8 1 559.44 35.3
 4 -8 -1 175.78 19.8
 -4 8 1 198.48 19.1
 -4 8 1 241.38 20
 3 -8 -1 -6.3 12.5
 3 -8 -1 13.6 6
 3 -8 -1 16.4 7.5
 -3 8 1 14 8.4
 -3 8 1 11.6 9.5
 2 -8 -1 27.4 12.5
 -2 8 1 14.3 8.1
 -2 8 1 18.9 9.5
 1 -8 -1 98.89 16.6
 1 -8 -1 129.79 15.7
 -1 8 1 134.39 15.3
 -1 8 1 169.08 16.6
 0 -8 -1 124.19 17.9
 0 -8 -1 101.89 12.6
 0 8 1 99.69 15
 0 8 1 132.99 15.7
 -1 -8 -1 6.4 10.8
 -1 -8 -1 1 6.9
 1 8 1 15.7 9.1
 1 8 1 28.4 9.5
 -2 -8 -1 723.33 46.5
 -2 -8 -1 632.24 44.1
 2 8 1 717.63 44.9
 2 8 1 819.42 45.7
 -3 -8 -1 76.59 9.2
 -3 -8 -1 85.19 14.2
 -3 -8 -1 70.69 11.5
 3 8 1 95.19 12.8
 3 8 1 79.89 10.4
 -4 -8 -1 105.99 16.9
 -4 -8 -1 89.39 13.2
 -4 -8 -1 107.09 16.2
 4 8 1 137.59 17.7
 4 8 1 128.49 18
 -5 -8 -1 8.9 11
 -5 -8 -1 23.6 13
 5 8 1 13.1 9
 5 8 1 36.5 13
 5 8 1 29 11.2
 -6 -8 -1 27.2 11.6
 -6 -8 -1 31 11
 6 8 1 28 19.3
 6 8 1 42.4 13.5
 -7 -8 -1 95.39 17.4
 -7 -8 -1 143.79 17.7
 7 8 1 117.39 22.9
 7 8 1 148.09 22.3
 -8 -8 -1 637.34 42.5
 8 8 1 629.84 47.4
 9 8 1 198.48 27.2
 8 -9 -1 -9.7 14
 8 -9 -1 -9.2 14.2
 -8 9 1 -5.4 12.1
 7 -9 -1 31.5 16.7
 7 -9 -1 36.6 13.4
 -7 9 1 43.7 12.8
 6 -9 -1 472.95 39.8
 -6 9 1 455.85 34.8
 5 -9 -1 95.69 17.2
 5 -9 -1 79.29 12.4
 4 -9 -1 17.9 13.1
 4 -9 -1 14.9 7.3
 -4 9 1 15.6 10
 3 -9 -1 420.96 34.1
 -3 9 1 427.06 30.2
 -3 9 1 361.96 28.4
 2 -9 -1 69.29 15.3
 -2 9 1 41 11.7
 -2 9 1 58.19 11
 1 -9 -1 13.9 8.1
 1 -9 -1 15.2 12.8
 -1 9 1 3.5 9.8
 -1 9 1 18.6 9.7
 0 -9 -1 22.5 12.3
 0 -9 -1 4.3 10.8
 0 9 1 24.9 9.5
 0 9 1 38.2 10.8
 1 9 1 216.18 20.4
 1 9 1 225.68 21
 -2 -9 -1 23.5 9
 -2 -9 -1 30 12.4
 2 9 1 32.4 10.6
 2 9 1 22.4 10.6
 -3 -9 -1 58.59 14.1
 3 9 1 48.3 12.2
 3 9 1 69.79 14.7
 -4 -9 -1 178.98 20.2
 -4 -9 -1 201.48 15.2
 4 9 1 221.88 21
 -5 -9 -1 30.1 8
 -5 -9 -1 41 10.5
 5 9 1 48.8 18.4
 -6 -9 -1 12.4 10.9
 6 9 1 18.4 24.5
 -7 -9 -1 52.19 12.9
 7 9 1 44.1 12.8
 7 9 1 31.6 14.4
 8 9 1 50.99 15
 8 9 1 17.2 16.3
 -9 -9 -1 380.56 29.3
 9 9 1 290.77 42.3
 -7 10 1 -17.3 10.8
 6 -10 -1 120.79 20.6
 -6 10 1 167.78 22.3
 5 -10 -1 32.4 15.8
 -5 10 1 57.19 13
 4 -10 -1 8.4 13.8
 -4 10 1 4.8 9.8
 3 -10 -1 396.46 34.1
 -3 10 1 399.16 30.5
 -3 10 1 411.66 30.1
 2 -10 -1 28.4 14
 -2 10 1 26.9 10.3
 1 -10 -1 12.5 13.9
 -1 10 1 14.1 10.4
 0 10 1 268.27 23.5
 -1 -10 -1 66.59 15.8
 1 10 1 75.19 13
 1 10 1 46.3 18.3
 -2 -10 -1 22.3 14.1
 -2 -10 -1 23.1 10.4
 2 10 1 24.2 12.8
 -3 -10 -1 74.29 15.2
 3 10 1 101.39 22.5
 3 10 1 73.29 14.7
 -4 -10 -1 32.2 14.1
 4 10 1 22.6 12.2
 -7 -10 -1 40.4 12.5
 6 -11 -1 -10.5 16.2
 -6 11 1 -4.4 17.8
 5 -11 -1 38.2 18.9
 -5 11 1 43.7 12.9
 4 -11 -1 166.28 26.3
 -4 11 1 269.77 24.2
 3 -11 -1 55.79 18.5
 -3 11 1 98.29 14.9
 2 -11 -1 -2.5 14.4
 -2 11 1 19.3 11.2
 1 -11 -1 2.4 15
 -1 11 1 8.8 10.9
 0 -11 -1 41.4 16.2
 0 11 1 43 11.1
 -1 -11 -1 28 15
 1 11 1 52.09 12.9
 -2 -11 -1 46.3 15.9
 2 11 1 36.2 12.3
 -3 -11 -1 30.8 15.5
 3 11 1 61.89 14.6
 -4 -11 -1 15.8 14.2
 4 11 1 25.3 12.7
 -5 -11 -1 58.19 15.7
 5 11 1 66.89 15.1
 -6 -11 -1 198.18 25.5
 6 11 1 141.69 21
 4 -12 -1 101.19 22.3
 -3 12 1 13.5 12.3
 2 -12 -1 -17.7 18
 -2 12 1 8.6 11.9
 1 -12 -1 15 18
 -1 12 1 66.99 14.3
 0 -12 -1 25.6 16.3
 0 12 1 32.3 12.9
 -1 -12 -1 73.49 20.1
 1 12 1 75.59 14.5
 -2 -12 -1 0.3 15.1
 2 12 1 31.1 12.4
 -3 -12 -1 11.3 16
 3 12 1 33.2 13.9
 -4 -12 -1 11.5 15.1
 4 12 1 29.7 14.4
 -1 -12 2 93.69 25
 0 12 -2 15.4 14.4
 0 -12 2 -10.5 17.8
 -1 12 -2 -3.3 12.3
 1 -12 2 -34 17.1
 5 11 -2 17.5 12.8
 -5 -11 2 19.6 15.1
 4 11 -2 117.19 19
 -4 -11 2 91.69 18.8
 3 11 -2 9.4 13.7
 -3 -11 2 -12.6 14.9
 2 11 -2 -1.4 13
 -2 -11 2 -4.8 14.2
 1 11 -2 35.2 13.6
 -1 -11 2 27.5 16.2
 0 11 -2 144.99 23
 0 -11 2 122.39 21.2
 -1 11 -2 27.8 13
 1 -11 2 9.4 16.2
 -2 11 -2 46.1 14.4
 2 -11 2 16.3 16.1
 -3 11 -2 -11.6 11.4
 3 -11 2 -4.9 17.2
 -4 11 -2 61.79 15.7
 -5 11 -2 6.5 13.5
 5 -11 2 -0.8 18.9
 6 10 -2 44.2 14.7
 5 10 -2 43.5 13.9
 -5 -10 2 62.69 15.9
 4 10 -2 77.69 16.8
 -4 -10 2 87.99 17.5
 -3 -10 2 28.4 14.9
 2 10 -2 -13.6 17.3
 -2 -10 2 -5.1 13.9
 1 10 -2 5.3 15.7
 -1 -10 2 -2.5 13.1
 0 -10 2 169.28 23.7
 -1 10 -2 155.48 22.8
 1 -10 2 124.39 20.2
 -2 10 -2 47.8 13.1
 2 -10 2 24 15.5
 -3 10 -2 99.99 15.7
 3 -10 2 94.49 20.1
 4 -10 2 53.49 17.6
 -5 10 -2 249.28 25.3
 5 -10 2 164.38 28.7
 -6 10 -2 30.5 13.7
 6 -10 2 11.2 17.2
 8 9 -2 -15.2 13.8
 8 9 -2 7.4 15.2
 7 9 -2 12.4 12.6
 7 9 -2 -32.1 25.1
 -7 -9 2 30 12.1
 6 9 -2 28.6 13.4
 -6 -9 2 47.9 14.5
 5 9 -2 25.9 13
 5 9 -2 17.7 7.8
 -5 -9 2 -6.5 17.2
 -5 -9 2 22.2 13.2
 3 9 -2 97.89 16.7
 3 9 -2 131.09 19.8
 2 9 -2 118.39 16.2
 -2 -9 2 96.09 14.6
 -2 -9 2 99.49 25.9
 1 9 -2 80.39 14
 -1 -9 2 68.59 17.3
 -1 -9 2 90.99 13.7
 0 9 -2 -3.1 10.5
 0 -9 2 4.1 14
 0 -9 2 17.6 10.3
 -1 9 -2 186.48 20.9
 -2 9 -2 253.17 38.3
 -2 9 -2 245.18 22.7
 2 -9 2 219.18 31.2
 2 -9 2 214.08 22.9
 -3 9 -2 117.89 18.9
 3 -9 2 147.19 17.4
 3 -9 2 101.79 18.3
 4 -9 2 745.83 44.6
 -5 9 -2 302.17 26.1
 5 -9 2 252.17 28.6
 -6 9 -2 274.47 26.6
 6 -9 2 204.38 27.6
 8 8 -2 20.3 15.7
 8 8 -2 -3.5 14.5
 -8 -8 2 38.5 13.2
 7 8 -2 43.3 14.7
 -7 -8 2 36.7 12.6
 -7 -8 2 20.5 16.2
 6 8 -2 53.19 14.9
 -6 -8 2 64.99 17.2
 5 8 -2 1.8 11.9
 5 8 -2 -5.3 9.3
 -5 -8 2 1.5 10.8
 -5 -8 2 -7.4 12
 4 8 -2 94.29 14.9
 4 8 -2 118.29 18.6
 -4 -8 2 116.89 17.6
 -4 -8 2 105.79 16.3
 3 8 -2 127.19 16.6
 -3 -8 2 119.99 17.1
 -3 -8 2 108.49 16.1
 2 8 -2 140.59 19.2
 -2 -8 2 109.49 15.5
 -2 -8 2 121.69 17.3
 1 8 -2 43.4 12.5
 -1 -8 2 60.09 14
 -1 -8 2 46.2 12.5
 0 8 -2 314.47 26.8
 0 8 -2 386.36 28.2
 0 -8 2 332.67 26.8
 -1 8 -2 171.78 17.5
 -1 8 -2 165.18 20.2
 1 -8 2 111.39 19
 1 -8 2 124.19 17.9
 -2 8 -2 953.8 56.99
 -2 8 -2 882.11 55.59
 2 -8 2 822.52 54.99
 2 -8 2 924.41 57.59
 -3 8 -2 321.97 26.2
 -3 8 -2 305.67 28.1
 3 -8 2 298.97 31.5
 3 -8 2 350.06 21.2
 3 -8 2 367.76 29.4
 -4 8 -2 50.39 16.5
 -4 8 -2 70.79 12.3
 4 -8 2 56.99 14.8
 -5 8 -2 553.84 37.9
 -5 8 -2 587.64 39.8
 5 -8 2 561.04 38.9
 5 -8 2 577.04 48.8
 -6 8 -2 60.59 22.9
 6 -8 2 70.19 16.9
 -7 8 -2 42.2 14.3
 7 -8 2 30.7 15.7
 7 -8 2 51.69 14
 -8 8 -2 -16.7 12.8
 8 -8 2 31.7 14.3
 -9 8 -2 24.7 16.5
 9 -8 2 -10.4 16
 9 7 -2 78.89 17.8
 8 7 -2 117.39 19.5
 -8 -7 2 81.79 18.1
 -8 -7 2 135.49 19.6
 7 7 -2 -17.1 13
 7 7 -2 2.5 12.7
 -7 -7 2 18.6 10.6
 -7 -7 2 -11.4 13.8
 6 7 -2 -3.7 13
 6 7 -2 15.5 12.4
 -6 -7 2 2 11.2
 -6 -7 2 6 11.6
 5 7 -2 -0.9 10.7
 5 7 -2 -2.9 10.6
 -5 -7 2 -15 15.6
 -5 -7 2 0.7 11.1
 4 7 -2 -4.5 8.8
 4 7 -2 4.1 11.1
 -4 -7 2 -13.3 11.1
 -4 -7 2 14 5.8
 -4 -7 2 -11.4 9.8
 3 7 -2 139.09 14.6
 -3 -7 2 120.39 16.8
 -3 -7 2 136.09 19.8
 2 7 -2 9.3 4
 2 7 -2 2.9 9.5
 -2 -7 2 33.4 11.2
 1 7 -2 1616.94 98.29
 1 7 -2 1756.52 98.09
 -1 -7 2 1636.74 97.69
 0 7 -2 33.6 11
 0 7 -2 44.3 10.3
 0 -7 2 45.4 12.1
 0 -7 2 26.7 10.4
 -1 7 -2 -10.3 9.9
 1 -7 2 -7.5 10
 -2 7 -2 233.98 21.9
 -2 7 -2 211.18 19.6
 2 -7 2 210.38 13.9
 2 -7 2 239.58 22
 2 -7 2 233.58 20.5
 -3 7 -2 -4.3 9.7
 -3 7 -2 3.9 9
 3 -7 2 3.6 8.2
 3 -7 2 11.9 10.7
 -4 7 -2 530.15 36.9
 -4 7 -2 487.25 36.5
 4 -7 2 527.35 36
 4 -7 2 610.14 36.3
 4 -7 2 563.24 38.2
 -5 7 -2 79.69 13.1
 5 -7 2 94.59 12.7
 5 -7 2 73.19 14.3
 -6 7 -2 60.39 13.1
 6 -7 2 76.89 12.4
 6 -7 2 67.89 14.9
 6 -7 2 83.29 19.1
 -7 7 -2 290.87 26.5
 7 -7 2 287.17 26.1
 7 -7 2 248.28 27.7
 7 -7 2 337.27 30.5
 -8 7 -2 67.89 14.8
 8 -7 2 75.69 17.3
 8 -7 2 85.89 17.9
 -9 7 -2 -14.9 12.9
 9 -7 2 -22.2 37.2
 9 6 -2 20.8 14.8
 -9 -6 2 33 15.2
 -9 -6 2 29.6 15.5
 8 6 -2 23.6 13.4
 8 6 -2 10.8 15.2
 -8 -6 2 -12 13.1
 7 6 -2 8.3 12.2
 7 6 -2 1.6 14.1
 -7 -6 2 10.7 14.6
 -7 -6 2 31.9 11.5
 6 6 -2 52.49 19.9
 6 6 -2 26.9 13.8
 -6 -6 2 43.8 12.5
 -6 -6 2 56.59 12.7
 5 6 -2 26.7 11.5
 5 6 -2 7.2 11.3
 -5 -6 2 24.4 11.6
 -5 -6 2 25.4 11.2
 4 6 -2 57.89 13.5
 4 6 -2 57.79 11.6
 4 6 -2 57.39 10.9
 -4 -6 2 68.59 12.1
 -4 -6 2 16.5 23.5
 -4 -6 2 49.3 12
 3 6 -2 13.2 7.4
 3 6 -2 -3.9 8.8
 -3 -6 2 2.3 9.6
 -3 -6 2 17 10
 -3 -6 2 16.7 4.6
 2 6 -2 449.46 28.5
 2 6 -2 485.35 30.8
 2 6 -2 427.66 27.8
 -2 -6 2 461.75 31
 1 6 -2 1146.19 69.69
 1 6 -2 1236.48 69.99
 -1 -6 2 1153.08 69.89
 0 6 -2 698.43 44.9
 0 6 -2 708.53 44.7
 0 -6 2 722.53 44.9
 0 -6 2 772.52 45.4
 -1 6 -2 417.66 28.2
 -1 6 -2 405.96 27.5
 1 -6 2 386.96 28
 1 -6 2 409.36 28
 -2 6 -2 80.29 12.3
 2 -6 2 92.59 13.9
 2 -6 2 97.09 11.9
 2 -6 2 92.69 10
 -3 6 -2 448.66 30.6
 -3 6 -2 463.75 31.5
 -3 6 -2 428.06 29.8
 3 -6 2 432.46 28.9
 3 -6 2 431.86 29.7
 3 -6 2 438.46 31
 -4 6 -2 523.75 34
 -4 6 -2 466.55 33.6
 4 -6 2 544.25 34.6
 4 -6 2 489.35 34.8
 4 -6 2 481.95 33.5
 -5 6 -2 110.49 14.1
 -5 6 -2 112.59 18.6
 5 -6 2 89.69 14.2
 5 -6 2 121.89 18.9
 5 -6 2 99.79 15
 -6 6 -2 33.6 11.7
 6 -6 2 26.2 9.7
 6 -6 2 21.5 11.6
 6 -6 2 22.3 25.9
 -7 6 -2 626.44 40.3
 7 -6 2 503.15 39.8
 7 -6 2 592.04 38.8
 7 -6 2 606.14 43.2
 -8 6 -2 214.78 24.4
 8 -6 2 240.18 31.2
 8 -6 2 191.08 21.8
 -9 6 -2 -3.9 13.3
 9 -6 2 -2.4 13.6
 9 -6 2 20.3 26.4
 -10 6 -2 -5.9 14.2
 10 -6 2 1.1 19.6
 -11 -5 2 191.28 26.2
 10 5 -2 35.6 15.7
 10 5 -2 -13.5 18.5
 -10 -5 2 18.9 17.5
 -10 -5 2 47.2 14
 9 5 -2 11.4 12.5
 9 5 -2 1.1 19.8
 -9 -5 2 24.3 12
 -9 -5 2 20.8 16
 8 5 -2 34.3 16.1
 8 5 -2 71.29 17.8
 -8 -5 2 69.69 15.9
 -8 -5 2 59.69 13
 7 5 -2 15 14.2
 7 5 -2 26.9 12.5
 -7 -5 2 30 13.2
 -7 -5 2 19.6 10.8
 6 5 -2 149.69 25.1
 6 5 -2 210.08 19.9
 -6 -5 2 158.58 18.8
 -6 -5 2 162.38 21.4
 5 5 -2 292.67 22.3
 5 5 -2 252.37 23.1
 5 5 -2 214.08 26.8
 -5 -5 2 260.07 22.2
 -5 -5 2 259.47 23.1
 4 5 -2 38.4 9.9
 4 5 -2 35.8 9.5
 -4 -5 2 33.5 9.5
 -4 -5 2 32.4 6.9
 -4 -5 2 35.9 10.3
 3 5 -2 -11 7.3
 -3 -5 2 0.4 8.3
 -3 -5 2 6.3 4.6
 -3 -5 2 -2.7 8.7
 2 5 -2 349.57 25
 2 5 -2 356.96 25
 2 5 -2 361.86 23.3
 -2 -5 2 341.77 25.7
 -2 -5 2 406.86 26.2
 -1 -5 2 7.2 7.3
 0 5 -2 125.39 14.7
 0 5 -2 144.89 9.5
 0 5 -2 127.19 14
 0 -5 2 164.78 14.3
 -1 5 -2 5300.57 295.17
 -1 5 -2 4952.3 294.97
 -1 5 -2 5098.39 293.77
 1 -5 2 5313.77 294.97
 1 -5 2 5646.83 295.57
 1 -5 2 4950.1 293.57
 -2 5 -2 237.88 17
 -2 5 -2 233.08 18.2
 -2 5 -2 238.28 19.6
 2 -5 2 227.48 18.9
 2 -5 2 260.67 17.5
 2 -5 2 262.37 18.8
 -3 5 -2 5 6.6
 -3 5 -2 -10 7
 3 -5 2 -8.8 6.8
 3 -5 2 1.8 6.2
 3 -5 2 5.8 13.7
 -4 5 -2 1262.17 73.79
 -4 5 -2 1130.39 73.49
 -4 5 -2 1232.58 73.79
 4 -5 2 1251.87 73.69
 4 -5 2 1276.67 74.19
 4 -5 2 1348.86 74.69
 -5 5 -2 13.8 11.9
 -5 5 -2 21.2 9.4
 5 -5 2 11.4 10.8
 5 -5 2 3.2 8.5
 5 -5 2 5.4 9
 -6 5 -2 779.62 49.9
 6 -5 2 796.12 50.09
 6 -5 2 804.12 49.7
 -7 5 -2 411.96 29.3
 7 -5 2 335.17 33.6
 7 -5 2 348.37 28.4
 7 -5 2 382.76 27.9
 -8 5 -2 -3 11.2
 -8 5 -2 8.1 8.8
 8 -5 2 15.3 14.7
 8 -5 2 -1.5 9.6
 8 -5 2 8.6 11.4
 -9 5 -2 205.28 23.5
 9 -5 2 154.08 24.4
 9 -5 2 173.08 34.3
 -10 5 -2 10.8 13.5
 10 -5 2 1.6 17.3
 10 -5 2 15.2 13.7
 -11 5 -2 -25.8 13.3
 11 -5 2 -3.8 14.3
 11 -5 2 10.9 20.6
 10 4 -2 3.6 15.2
 -10 -4 2 17.9 15.6
 9 4 -2 -34 29.8
 9 4 -2 1 11.7
 -9 -4 2 14.3 11.8
 -9 -4 2 -4.4 16
 8 4 -2 -2.1 14.9
 8 4 -2 30 11.7
 -8 -4 2 45 14.1
 -8 -4 2 23.5 11.5
 7 4 -2 344.57 26.3
 7 4 -2 302.37 33.4
 -7 -4 2 294.07 27.7
 6 4 -2 106.39 16
 -6 -4 2 89.49 15.8
 -6 -4 2 120.79 15.8
 5 4 -2 41.5 11
 5 4 -2 22 9.4
 5 4 -2 23.1 10.4
 -5 -4 2 6 12.9
 -5 -4 2 22.5 10.5
 4 4 -2 40.4 9.1
 4 4 -2 56.49 15.7
 4 4 -2 50.39 9.1
 -4 -4 2 25.3 7.9
 -4 -4 2 57.69 10.3
 -4 -4 2 37.2 8.5
 3 4 -2 28.1 7.2
 3 4 -2 19.1 7.4
 -3 -4 2 13.1 5.9
 -3 -4 2 18.9 7.5
 -3 -4 2 6 14.3
 2 4 -2 282.37 19.5
 2 4 -2 247.08 18.8
 2 4 -2 254.87 21.6
 2 4 -2 233.48 19
 -2 -4 2 252.27 18.2
 -2 -4 2 262.87 17.5
 -2 -4 2 248.88 19.9
 1 4 -2 915.11 52.59
 1 4 -2 814.12 52.29
 1 4 -2 812.72 51.29
 -1 -4 2 870.21 52.79
 -1 -4 2 997.2 53.29
 -1 -4 2 917.41 52.89
 0 4 -2 2274.87 134.09
 0 4 -2 2227.58 134.09
 0 4 -2 2260.77 132.99
 0 4 -2 2215.68 132.69
 0 -4 2 2552.84 134.59
 0 -4 2 2337.87 134.19
 0 -4 2 2577.84 134.69
 -1 4 -2 1697.73 98.79
 -1 4 -2 1727.43 97.69
 -1 4 -2 1806.82 98.79
 -1 4 -2 1616.24 98.49
 1 -4 2 1797.12 98.69
 1 -4 2 1603.04 97.69
 1 -4 2 1762.32 98.79
 -2 4 -2 81.99 10.4
 -2 4 -2 84.19 10.6
 -2 4 -2 72.49 9.6
 -2 4 -2 99.09 10.6
 2 -4 2 87.49 10.3
 2 -4 2 59.79 10.3
 2 -4 2 77.89 10.1
 2 -4 2 75.59 11.3
 -3 4 -2 853.91 52.19
 -3 4 -2 795.22 51.79
 3 -4 2 946.41 52.59
 3 -4 2 916.81 52.19
 3 -4 2 845.92 52.09
 -4 4 -2 283.17 20.4
 -4 4 -2 242.48 20.1
 -4 4 -2 253.97 21.1
 4 -4 2 311.77 22.8
 4 -4 2 304.07 20.6
 4 -4 2 265.87 20.2
 -5 4 -2 401.56 27.7
 -5 4 -2 360.26 28.6
 5 -4 2 407.06 28.9
 5 -4 2 447.76 30.4
 5 -4 2 378.76 27.2
 6 -4 2 1107.89 64.09
 6 -4 2 1019.9 63.89
 -7 4 -2 6.4 10
 7 -4 2 10.2 12.1
 7 -4 2 1.6 10.1
 7 -4 2 -3.5 8.5
 -8 4 -2 14.4 10.9
 -8 4 -2 23.1 9.1
 8 -4 2 16.9 13.7
 8 -4 2 13.1 10.1
 8 -4 2 25 10.7
 -9 4 -2 297.87 26.2
 9 -4 2 302.47 24
 9 -4 2 237.38 24.2
 9 -4 2 238.58 35.6
 -10 4 -2 47.2 14.9
 10 -4 2 62.09 16.5
 10 -4 2 65.69 19.2
 -11 4 -2 5.7 14.8
 11 -4 2 -16 19.7
 11 -4 2 -9.2 13.5
 11 3 -2 -15.1 19.2
 -11 -3 2 28.7 14.4
 -11 -3 2 -9.1 14.8
 10 3 -2 5.3 12.5
 10 3 -2 -4.1 17.8
 -10 -3 2 24.8 12.6
 -10 -3 2 -0.1 13.7
 9 3 -2 54.79 13.2
 -9 -3 2 48.6 13.5
 -9 -3 2 32.9 14.1
 8 3 -2 101.09 19.8
 8 3 -2 126.69 17.8
 -8 -3 2 108.49 16.7
 -8 -3 2 138.49 21.6
 7 3 -2 11.2 12.6
 7 3 -2 4.5 9.5
 -7 -3 2 -8.2 9.1
 -7 -3 2 -1.1 11.1
 6 3 -2 287.17 23.3
 6 3 -2 337.27 29.7
 -6 -3 2 296.67 25
 5 3 -2 451.65 34
 5 3 -2 453.35 30.4
 5 3 -2 518.05 31.1
 -5 -3 2 520.15 31.8
 -5 -3 2 437.16 30.9
 -5 -3 2 439.06 29.9
 4 3 -2 61.89 8.9
 4 3 -2 82.19 14.9
 -4 -3 2 45.4 8.2
 -4 -3 2 59.79 9.2
 -4 -3 2 65.69 9.3
 3 3 -2 26.7 6.6
 3 3 -2 20.5 6.4
 3 3 -2 18.9 6.9
 -3 -3 2 15.2 5.9
 -3 -3 2 35.7 10.7
 -3 -3 2 17.3 6.6
 2 3 -2 569.64 34.7
 2 3 -2 513.95 34.5
 2 3 -2 547.05 34.9
 2 3 -2 624.74 35.1
 -2 -3 2 606.74 35.4
 -2 -3 2 561.94 34.5
 1 3 -2 44.4 7.1
 1 3 -2 41.7 6.8
 1 3 -2 49.4 6.9
 -1 -3 2 47.1 7.2
 -1 -3 2 45.2 7.5
 0 3 -2 245.98 17.1
 0 3 -2 269.57 16.7
 0 3 -2 235.58 15.5
 0 3 -2 212.08 18.6
 0 -3 2 249.48 15.8
 0 -3 2 241.68 17.2
 -1 3 -2 953.8 54.99
 -1 3 -2 839.02 54.69
 -1 3 -2 990.9 54.59
 -1 3 -2 986.9 55.29
 1 -3 2 1027.9 55.29
 1 -3 2 934.41 55.19
 1 -3 2 874.51 54.49
 -2 3 -2 72.29 9
 -2 3 -2 84.39 10.2
 -2 3 -2 75.19 10.9
 -2 3 -2 68.09 10.1
 2 -3 2 83.09 9.8
 2 -3 2 75.19 10.2
 2 -3 2 69.59 13
 -3 3 -2 5202.68 290.37
 -3 3 -2 4776.82 290.27
 -3 3 -2 4962.7 290.37
 3 -3 2 5556.34 290.97
 3 -3 2 5073.99 290.37
 3 -3 2 5228.98 290.27
 -4 3 -2 316.17 22.4
 -4 3 -2 306.17 24.4
 -4 3 -2 333.67 22.6
 -4 3 -2 313.97 21.4
 4 -3 2 359.86 22.4
 4 -3 2 339.17 22.9
 4 -3 2 354.06 25.1
 4 -3 2 327.77 23.7
 4 -3 2 326.47 22.4
 -5 3 -2 546.25 38.4
 -5 3 -2 548.15 35.5
 5 -3 2 615.84 38.4
 5 -3 2 558.94 35.1
 5 -3 2 545.75 35.4
 -6 3 -2 65.39 10.9
 6 -3 2 78.59 12.3
 6 -3 2 81.19 12.3
 6 -3 2 49.5 21.2
 -7 3 -2 5.3 7.2
 7 -3 2 -5.6 8.8
 7 -3 2 -8.7 8.5
 7 -3 2 10.6 12.1
 -8 3 -2 187.58 20.5
 8 -3 2 163.58 18.3
 -9 3 -2 492.15 34.9
 9 -3 2 459.85 32.7
 9 -3 2 425.26 43.2
 -10 3 -2 -2.4 12.9
 10 -3 2 8.7 16.1
 10 -3 2 6 12.3
 10 -3 2 12.3 11.5
 -11 3 -2 76.09 16.9
 11 -3 2 74.49 21
 -12 -2 2 109.49 28.2
 11 2 -2 29.7 21.4
 -11 -2 2 25.3 16.3
 -11 -2 2 52.99 14.8
 10 2 -2 16 11.6
 10 2 -2 -13.1 16.2
 -10 -2 2 -1.8 12.8
 -10 -2 2 33.1 14.1
 9 2 -2 -4.1 10.2
 9 2 -2 1.8 26.6
 -9 -2 2 11 11.7
 -9 -2 2 5.7 12.3
 8 2 -2 10.5 15.2
 8 2 -2 20 11
 -8 -2 2 5 15.1
 -8 -2 2 16.3 12.2
 7 2 -2 215.38 27.9
 7 2 -2 271.87 21.6
 -7 -2 2 245.58 22.2
 -7 -2 2 283.17 23.9
 -7 -2 2 260.47 23
 6 2 -2 323.17 31.3
 6 2 -2 400.56 26.3
 -6 -2 2 368.86 25.6
 -6 -2 2 410.36 27.5
 -6 -2 2 386.56 27.1
 5 2 -2 31.3 9.5
 5 2 -2 25.5 7.5
 5 2 -2 32.6 10
 -5 -2 2 22.5 7.9
 -5 -2 2 19.6 7.7
 4 2 -2 83.59 14.9
 4 2 -2 50.09 8.5
 4 2 -2 70.39 9.4
 -4 -2 2 76.09 9.7
 -4 -2 2 75.69 10.5
 -4 -2 2 49.99 8.5
 -4 -2 2 67.59 10.8
 3 2 -2 5.4 5.4
 3 2 -2 7.9 6.2
 -3 -2 2 7 5
 -3 -2 2 2.6 5.5
 -3 -2 2 8.7 7.2
 -3 -2 2 -0.4 4.7
 2 2 -2 30.9 5.4
 2 2 -2 43.1 6.6
 2 2 -2 40 7.7
 -2 -2 2 25.2 5
 -2 -2 2 27.3 5.6
 -2 -2 2 40.1 6.9
 -2 -2 2 27.4 5.1
 1 2 -2 435.76 27.5
 1 2 -2 463.55 27.6
 1 2 -2 461.15 27.5
 1 2 -2 474.45 27.4
 -1 -2 2 447.36 27.8
 -1 -2 2 447.96 27.4
 0 2 -2 36.2 6.1
 0 2 -2 23.5 4
 0 2 -2 34.1 5
 0 2 -2 29.8 4.9
 0 -2 2 23.6 4.1
 0 -2 2 30.3 5
 0 -2 2 28.7 5.6
 -1 2 -2 1472.95 77.49
 -1 2 -2 1209.68 77.09
 -1 2 -2 1371.66 77.39
 -1 2 -2 1334.87 77.49
 1 -2 2 1374.56 77.49
 1 -2 2 1396.26 77.49
 1 -2 2 1305.37 77.49
 1 -2 2 1346.77 77.29
 -2 2 -2 1366.66 80.89
 -2 2 -2 1403.36 81.19
 -2 2 -2 1338.17 83.49
 -2 2 -2 1466.45 81.69
 2 -2 2 1419.56 81.09
 2 -2 2 1475.75 80.99
 2 -2 2 1432.16 81.29
 -3 2 -2 5465.05 323.47
 -3 2 -2 5638.74 323.57
 -3 2 -2 5532.15 323.17
 3 -2 2 5778.52 323.67
 3 -2 2 6235.48 324.37
 -4 2 -2 6.9 7.6
 -4 2 -2 1.2 5.8
 -4 2 -2 -2.4 5.9
 4 -2 2 8.6 11.9
 4 -2 2 1.8 7.4
 4 -2 2 -1 5.2
 4 -2 2 3.7 5.9
 -5 2 -2 -5.9 6.2
 5 -2 2 1.1 5.4
 5 -2 2 1.2 5.2
 5 -2 2 -0.1 6
 5 -2 2 13.4 9.2
 5 -2 2 11 8.2
 6 -2 2 2 6.6
 -7 2 -2 339.67 24.2
 7 -2 2 292.57 32
 7 -2 2 349.47 25.5
 7 -2 2 355.36 24.3
 8 -2 2 219.48 30.9
 8 -2 2 192.58 18.9
 9 -2 2 0.4 9.4
 9 -2 2 1.1 10.6
 9 -2 2 -16.8 13.7
 10 -2 2 17.6 10.7
 10 -2 2 1.3 17.5
 10 -2 2 5.5 11.3
 11 -2 2 235.58 40
 11 -2 2 241.38 24.3
 -12 2 -2 -12.2 24
 12 -2 2 35.5 14
 12 1 -2 62.79 24.5
 -12 -1 2 106.59 19.9
 11 1 -2 30.3 20
 -11 -1 2 18 14.6
 -11 -1 2 30.2 14.4
 10 1 -2 106.49 23.6
 10 1 -2 169.48 20.7
 -10 -1 2 128.09 20.2
 -10 -1 2 173.38 22.5
 9 1 -2 51.99 11.9
 9 1 -2 31 17.5
 -9 -1 2 41.2 14.4
 -9 -1 2 56.29 14
 8 1 -2 54.39 18.5
 -8 -1 2 63.39 14.7
 -8 -1 2 54.29 12.5
 7 1 -2 52.59 15.7
 7 1 -2 58.49 11.7
 -7 -1 2 83.59 13.1
 -7 -1 2 76.39 16.5
 -7 -1 2 61.99 12.5
 6 1 -2 11.6 7.7
 6 1 -2 28.9 11.7
 -6 -1 2 16.9 8.8
 -6 -1 2 17.9 8.1
 5 1 -2 38.8 9.9
 5 1 -2 33.5 9.6
 5 1 -2 38.3 7.6
 -5 -1 2 21.6 8
 -5 -1 2 27 6.1
 -5 -1 2 34.6 7.9
 4 1 -2 233.08 20.4
 4 1 -2 273.17 18
 -4 -1 2 220.08 18.1
 -4 -1 2 267.17 18.5
 -4 -1 2 275.37 17.7
 3 1 -2 220.38 15.6
 -3 -1 2 229.08 16.4
 -3 -1 2 223.18 15.5
 -3 -1 2 241.88 16.7
 -3 -1 2 243.48 17.4
 2 1 -2 8.1 4.4
 2 1 -2 1.8 3.5
 2 1 -2 2 4.8
 -2 -1 2 -1.1 3.9
 -2 -1 2 -2.9 4
 -2 -1 2 -2.3 5.6
 -2 -1 2 -6.7 3.9
 1 1 -2 11 4.7
 1 1 -2 22.1 4.4
 1 1 -2 16.8 4.8
 -1 -1 2 20.7 5.4
 -1 -1 2 6.1 8
 -1 -1 2 12.1 8.3
 0 -1 2 5160.48 291.77
 -1 1 -2 75.79 8.4
 -1 1 -2 82.39 8
 -1 1 -2 63.39 9.8
 1 -1 2 67.19 8.3
 1 -1 2 66.89 7.6
 1 -1 2 88.09 7.7
 -3 1 -2 6299.97 366.66
 3 -1 2 6897.91 366.96
 3 -1 2 6386.86 366.56
 3 -1 2 6433.96 366.76
 -4 1 -2 1105.19 67.59
 -4 1 -2 1110.09 69.29
 4 -1 2 1201.48 68.19
 4 -1 2 1069.49 67.29
 4 -1 2 1222.68 69.69
 4 -1 2 1293.17 67.29
 5 -1 2 2781.02 151.68
 5 -1 2 2577.94 151.58
 5 -1 2 2686.23 149.99
 5 -1 2 2508.05 152.28
 6 -1 2 333.27 22.2
 6 -1 2 345.87 23.9
 6 -1 2 324.17 22.3
 -7 1 -2 2.8 6.1
 7 -1 2 2 8.6
 7 -1 2 -9.2 6.3
 7 -1 2 -0.9 12.6
 8 -1 2 312.17 24.5
 8 -1 2 263.47 21.8
 9 -1 2 5.5 16.4
 9 -1 2 10.7 8.8
 9 -1 2 1.3 10.4
 10 -1 2 70.39 14.1
 10 -1 2 49.6 18.3
 11 -1 2 330.57 25.8
 11 -1 2 295.07 28.2
 11 -1 2 230.18 38.4
 12 -1 2 158.68 21
 12 0 -2 -5.2 20.9
 -12 0 2 6.3 15.5
 11 0 -2 18.7 19.1
 -11 0 2 34.9 15.8
 10 0 -2 375.06 29.9
 10 0 -2 274.27 42.5
 -10 0 2 343.97 31
 -10 0 2 360.06 30.4
 9 0 -2 56.49 12.4
 9 0 -2 63.69 18.5
 -9 0 2 62.39 14.1
 -9 0 2 78.99 15.9
 8 0 -2 551.54 35.3
 -8 0 2 534.35 35.8
 -8 0 2 502.65 36.2
 -8 0 2 491.05 37
 7 0 -2 149.29 24.6
 7 0 -2 188.18 16.4
 -7 0 2 183.68 18.6
 -7 0 2 160.88 19.2
 6 0 -2 28.3 10.7
 6 0 -2 13.7 6.8
 -6 0 2 11.5 5.8
 -6 0 2 2.3 7.8
 -6 0 2 15.9 7.7
 5 0 -2 305.27 20.3
 5 0 -2 273.77 24.6
 -5 0 2 302.77 20.2
 -5 0 2 327.17 21.3
 -5 0 2 281.77 21.8
 4 0 -2 960.6 58.79
 4 0 -2 1083.29 59.19
 -4 0 2 1032.7 58.89
 -4 0 2 1026.8 59.89
 -4 0 2 985.6 60.59
 -4 0 2 983.1 59.09
 3 0 -2 868.81 53.89
 -3 0 2 954 54.29
 -3 0 2 985.6 54.19
 2 0 -2 438.96 26.4
 -2 0 2 445.06 26.6
 -2 0 2 386.36 25
 1 0 -2 1001.1 60.99
 1 0 -2 1072.39 62.09
 -1 0 2 1031.4 61.09
 -1 0 2 1124.49 62.09
 -1 0 2 1201.58 61.89
 -1 0 2 1019.1 61.29
 0 0 -2 2291.87 116.59
 0 0 -2 2007.2 116.29
 0 0 2 1985.8 117.19
 0 0 2 1995.8 116.39
 0 0 2 2027.6 116.39
 -3 0 -2 80.29 7.5
 3 0 2 82.49 9
 3 0 2 89.19 8.6
 3 0 2 69.99 6.2
 3 0 2 73.49 6.2
 -4 0 -2 1002.7 57.99
 -4 0 -2 924.31 57.09
 4 0 2 1010.5 58.09
 4 0 2 1031.6 59.79
 4 0 2 1069.19 58.29
 4 0 2 912.41 56.99
 -5 0 -2 2300.97 128.39
 -5 0 -2 2215.88 127.69
 5 0 2 2446.76 128.79
 5 0 2 2152.78 127.59
 5 0 2 2094.39 129.99
 -6 0 -2 1.1 6.1
 -6 0 -2 9.7 5.4
 -6 0 -2 6.3 6.9
 6 0 2 3.6 7.8
 6 0 2 11.8 14.2
 6 0 2 12.7 8
 -7 0 -2 44.2 9.2
 -7 0 -2 37.7 9.4
 7 0 2 44.6 14
 7 0 2 41.9 10.4
 -8 0 -2 -6.9 9.4
 -8 0 -2 -11 8.7
 8 0 2 -3.6 10.5
 8 0 2 -8.4 12.9
 -9 0 -2 66.19 12.8
 9 0 2 68.99 18.8
 -10 0 -2 168.98 20.1
 -10 0 -2 183.78 23.6
 10 0 2 211.68 19
 10 0 2 217.28 23.7
 11 0 2 3.9 18.3
 11 0 2 12.3 13.1
 12 0 2 24.2 37.2
 12 -1 -2 -9.6 20.8
 -12 1 2 21.3 14.5
 11 -1 -2 7.1 18.8
 -11 1 2 57.89 15.5
 -11 1 2 36.7 17.9
 10 -1 -2 541.15 36.3
 -10 1 2 478.25 37.7
 -10 1 2 493.05 38.2
 9 -1 -2 366.56 49.5
 9 -1 -2 478.55 31.4
 -9 1 2 444.46 34
 -9 1 2 432.36 31
 -9 1 2 418.86 32.9
 8 -1 -2 10.4 9.3
 8 -1 -2 -4.7 13.5
 -8 1 2 -9.3 10.7
 -8 1 2 1 10.8
 7 -1 -2 53.79 14.4
 7 -1 -2 55.19 10.3
 -7 1 2 57.49 12.3
 -7 1 2 70.19 11.9
 6 -1 -2 13.6 10.2
 6 -1 -2 10.1 7.2
 -6 1 2 -1.3 6.8
 -6 1 2 19.5 6.8
 -6 1 2 7.9 8.5
 5 -1 -2 -2 5.6
 5 -1 -2 14.8 9
 -5 1 2 6.6 6.3
 -5 1 2 -3.1 6.2
 -5 1 2 -0.8 5.1
 3 -1 -2 2544.55 149.49
 -3 1 2 2670.73 149.69
 -3 1 2 2713.33 149.69
 2 -1 -2 770.62 41.2
 2 -1 -2 650.93 39.5
 -2 1 2 654.23 40.7
 -2 1 2 665.63 39.7
 -2 1 2 709.03 39.9
 1 -1 -2 3483.55 190.38
 1 -1 -2 3333.27 189.98
 1 -1 -2 3473.05 188.78
 -1 1 2 3084.09 188.88
 -1 1 2 3418.76 190.18
 0 1 2 -3.9 2.7
 -1 -1 -2 3236.48 167.88
 -1 -1 -2 2787.62 166.38
 1 1 2 2816.62 166.68
 1 1 2 3001.2 167.78
 -2 -1 -2 3785.42 226.98
 2 1 2 4054.99 227.08
 2 1 2 4240.68 227.18
 -3 -1 -2 190.28 12.8
 -3 -1 -2 196.18 14.3
 -3 -1 -2 239.38 17.3
 -3 -1 -2 188.08 14.7
 3 1 2 213.68 14.5
 3 1 2 235.58 15.5
 3 1 2 244.38 17.6
 -4 -1 -2 141.39 12.9
 -4 -1 -2 114.19 9.8
 -4 -1 -2 145.29 16.9
 4 1 2 125.69 11.8
 4 1 2 160.88 16.3
 4 1 2 134.39 9.3
 4 1 2 141.59 12.9
 -5 -1 -2 627.34 37.1
 -5 -1 -2 543.95 35.8
 5 1 2 576.04 39.1
 5 1 2 559.54 34.6
 5 1 2 609.94 36.5
 5 1 2 635.44 40.5
 -6 -1 -2 684.73 39.5
 -6 -1 -2 539.05 38.4
 -6 -1 -2 600.44 37.7
 6 1 2 680.53 39.4
 -7 -1 -2 908.31 54.19
 -7 -1 -2 837.02 52.49
 7 1 2 984.6 54.59
 7 1 2 836.32 52.19
 7 1 2 841.22 58.39
 -8 -1 -2 73.19 11.4
 -8 -1 -2 80.89 13.5
 8 1 2 83.39 11.6
 8 1 2 91.19 13.8
 -9 -1 -2 195.78 20.2
 -9 -1 -2 225.68 23
 -10 -1 -2 67.49 18.2
 -10 -1 -2 71.29 14.1
 10 1 2 59.59 19.3
 -11 -1 -2 52.09 12.8
 -11 -1 -2 34.4 12.8
 11 1 2 18.7 19.2
 11 1 2 59.19 18.9
 -12 -1 -2 132.69 20.7
 12 -2 -2 -1.8 20.9
 -12 2 2 44.7 15.1
 -11 2 2 50.19 16.7
 -11 2 2 43.5 14.2
 10 -2 -2 52.09 20
 -10 2 2 36.1 13.2
 -10 2 2 45.4 18
 9 -2 -2 0.9 8.1
 9 -2 -2 -19.4 18.2
 -9 2 2 4.6 11.5
 -9 2 2 1.3 11.1
 8 -2 -2 555.94 36.1
 8 -2 -2 515.75 46.7
 -8 2 2 537.25 37.3
 -8 2 2 600.94 39.6
 7 -2 -2 181.78 15.9
 7 -2 -2 161.08 28.7
 -7 2 2 170.08 19.9
 -7 2 2 177.28 16.3
 -7 2 2 171.48 18
 6 -2 -2 577.84 35.1
 -6 2 2 592.74 37.1
 -6 2 2 575.24 35.3
 -6 2 2 520.25 37.9
 5 -2 -2 536.15 39.4
 5 -2 -2 618.04 35.9
 -5 2 2 620.34 36.5
 -5 2 2 571.24 37.9
 -5 2 2 627.14 36.3
 4 -2 -2 425.06 27.9
 4 -2 -2 428.06 28.1
 -4 2 2 407.56 28.6
 -4 2 2 442.86 27
 -4 2 2 466.75 27.5
 -4 2 2 478.85 29.1
 -3 2 2 2061.79 117.69
 -3 2 2 2085.59 117.69
 -3 2 2 2075.09 118.99
 2 -2 -2 2221.28 120.49
 2 -2 -2 2039.5 120.39
 -2 2 2 2052.79 120.59
 -2 2 2 2222.68 121.69
 -2 2 2 2142.99 121.99
 1 -2 -2 241.68 16.1
 1 -2 -2 253.07 16.9
 1 -2 -2 265.97 16.5
 -1 2 2 248.78 14.3
 -1 2 2 222.28 20.6
 -1 2 2 227.68 16.6
 -1 2 2 261.97 14.4
 0 -2 -2 305.37 18.5
 0 -2 -2 278.27 19.2
 0 -2 -2 300.67 18.6
 0 2 2 312.97 18.8
 0 2 2 298.97 19.5
 -1 -2 -2 1780.02 103.09
 -1 -2 -2 2005.7 104.29
 -1 -2 -2 1637.24 102.79
 1 2 2 1757.92 102.99
 1 2 2 1843.32 104.29
 1 2 2 1873.51 103.49
 1 2 2 1886.41 103.29
 -2 -2 -2 6.8 3.7
 -2 -2 -2 9 5.6
 -2 -2 -2 22.4 3.6
 2 2 2 15.3 3.7
 2 2 2 16 2.8
 2 2 2 13.7 4.1
 -3 -2 -2 392.06 21.6
 -3 -2 -2 358.16 25.4
 -3 -2 -2 358.26 22.9
 3 2 2 350.26 22.6
 3 2 2 361.06 23
 3 2 2 359.26 21.5
 3 2 2 387.46 25.1
 -4 -2 -2 2137.49 113.79
 -4 -2 -2 1878.61 111.19
 -4 -2 -2 1986.3 113.99
 -4 -2 -2 2003.6 112.29
 4 2 2 1869.81 112.19
 4 2 2 2081.19 114.09
 4 2 2 1871.31 111.09
 4 2 2 1878.41 112.09
 -5 -2 -2 9.9 8
 -5 -2 -2 25.6 5.8
 5 2 2 24.3 10.7
 5 2 2 18.1 3.9
 5 2 2 24.6 6.8
 5 2 2 28.9 7.9
 -6 -2 -2 646.44 39.8
 6 2 2 683.63 41.3
 -7 -2 -2 559.54 37.7
 -7 -2 -2 552.14 35.4
 7 2 2 617.84 37.5
 7 2 2 586.04 37.6
 7 2 2 522.55 41.3
 -8 -2 -2 211.48 23
 -8 -2 -2 195.98 19.2
 8 2 2 184.48 30.9
 8 2 2 254.07 22.3
 8 2 2 244.48 16.5
 -9 -2 -2 71.59 14
 -9 -2 -2 58.79 12
 9 2 2 98.39 15.8
 -10 -2 -2 32.1 13.1
 10 2 2 22.6 18.2
 10 2 2 75.59 28.2
 -11 -2 -2 34.3 15.2
 -11 -2 -2 50.69 12.8
 11 2 2 60.19 16.9
 11 2 2 16.5 18.7
 12 2 2 64.09 19.4
 11 -3 -2 -29.5 19.3
 11 -3 -2 16.5 11.6
 -11 3 2 -1.4 10.5
 -11 3 2 -5.5 12.9
 10 -3 -2 8.1 17.1
 -10 3 2 16.2 12.7
 -10 3 2 7.7 13.7
 9 -3 -2 65.69 19.8
 9 -3 -2 47.6 30.7
 -9 3 2 35.9 11
 -9 3 2 36 13.3
 8 -3 -2 970.2 59.99
 8 -3 -2 876.91 64.19
 -8 3 2 948.41 56.39
 -8 3 2 931.51 56.69
 -8 3 2 856.71 57.99
 -7 3 2 518.15 33.2
 -7 3 2 465.45 35.3
 -7 3 2 493.05 32.2
 6 -3 -2 -4 7.6
 6 -3 -2 -1.6 10
 -6 3 2 3.5 7
 -6 3 2 4.5 6.1
 -6 3 2 -12.9 8
 5 -3 -2 87.39 9
 5 -3 -2 105.19 17.7
 -5 3 2 98.39 10.2
 -5 3 2 72.19 12.3
 -5 3 2 97.39 11.5
 4 -3 -2 571.74 34.5
 -4 3 2 581.44 35.1
 -4 3 2 609.44 36.6
 -4 3 2 595.64 37.2
 -4 3 2 563.04 34.9
 3 -3 -2 339.07 21.2
 3 -3 -2 354.76 21.4
 -3 3 2 373.16 24.3
 -3 3 2 343.47 21.9
 2 -3 -2 4400.76 224.18
 2 -3 -2 3921.01 222.38
 2 -3 -2 3979.7 222.38
 -2 3 2 3607.44 222.68
 -2 3 2 3740.33 222.68
 -2 3 2 4014 223.68
 -2 3 2 4009.8 224.28
 1 -3 -2 2725.43 153.38
 1 -3 -2 2906.31 153.18
 1 -3 -2 2856.51 152.78
 1 -3 -2 2710.33 153.18
 -1 3 2 2559.64 151.88
 -1 3 2 2421.86 151.78
 0 -3 -2 1182.38 63.79
 0 -3 -2 1191.88 64.19
 0 -3 -2 1001.7 63.59
 0 3 2 1160.18 63.59
 0 3 2 1107.79 63.79
 0 3 2 1009.3 62.59
 -1 -3 -2 3900.01 220.98
 -1 -3 -2 4382.56 222.08
 1 3 2 3719.23 221.18
 1 3 2 4251.67 222.18
 1 3 2 3611.34 221.08
 1 3 2 3704.23 221.48
 -2 -3 -2 665.43 39.2
 -2 -3 -2 660.73 39.7
 -2 -3 -2 730.83 38.3
 2 3 2 640.44 38.1
 2 3 2 623.04 38.4
 2 3 2 635.14 38.3
 -3 -3 -2 56.09 6.9
 -3 -3 -2 69.49 9.3
 -3 -3 -2 64.49 8
 -3 -3 -2 66.99 13.1
 3 3 2 76.79 6.8
 3 3 2 73.19 12.3
 3 3 2 76.29 9.3
 3 3 2 64.09 8.5
 -4 -3 -2 4603.54 259.87
 -4 -3 -2 4570.54 261.37
 4 3 2 5017.4 261.47
 4 3 2 4483.75 260.07
 4 3 2 4368.56 259.87
 4 3 2 4522.75 258.97
 -5 -3 -2 128.09 10.3
 -5 -3 -2 111.69 12.8
 5 3 2 121.69 9.8
 5 3 2 112.19 13.8
 5 3 2 107.59 13
 -6 -3 -2 204.08 18.5
 -6 -3 -2 186.28 15
 6 3 2 205.08 17.9
 -7 -3 -2 94.19 15.8
 -7 -3 -2 79.49 10.2
 7 3 2 61.69 12.3
 7 3 2 75.89 9.9
 7 3 2 66.39 12.6
 7 3 2 78.39 17.2
 -8 -3 -2 226.88 22.8
 -8 -3 -2 234.88 19.5
 8 3 2 213.48 23.2
 8 3 2 205.58 17.7
 8 3 2 251.47 29.7
 -9 -3 -2 192.28 18.9
 -9 -3 -2 139.19 22.6
 9 3 2 159.58 32.3
 9 3 2 222.98 22.4
 -10 -3 -2 -6.9 12.9
 10 3 2 -1.8 17.4
 10 3 2 11.5 13.7
 -11 -3 -2 5.2 13
 11 3 2 2.3 20.3
 11 3 2 33.8 14.8
 11 -4 -2 -21 17.9
 11 -4 -2 16.4 13.9
 10 -4 -2 23.2 19
 10 -4 -2 56.69 14.2
 -10 4 2 48.7 15.8
 -10 4 2 49.7 12.5
 9 -4 -2 41.5 9.7
 9 -4 -2 58.39 23.1
 -9 4 2 75.39 13.1
 -9 4 2 48 15.5
 -9 4 2 72.29 16.2
 8 -4 -2 81.79 12.1
 8 -4 -2 92.89 19.7
 -8 4 2 108.99 16.9
 -8 4 2 81.99 12.1
 7 -4 -2 149.49 13.5
 7 -4 -2 128.19 18.7
 7 -4 -2 125.49 16.9
 -7 4 2 155.98 16.7
 -7 4 2 159.28 21.5
 -7 4 2 105.19 17.7
 6 -4 -2 846.62 49.99
 6 -4 -2 803.12 55.99
 6 -4 -2 813.82 52.49
 -6 4 2 816.42 53.09
 -6 4 2 939.51 50.99
 5 -4 -2 654.93 46.1
 5 -4 -2 749.33 41.3
 5 -4 -2 699.83 43.6
 -5 4 2 670.03 41.8
 -5 4 2 697.53 46
 4 -4 -2 166.58 15.8
 4 -4 -2 204.38 18.9
 4 -4 -2 192.48 13.2
 -4 4 2 171.78 16.4
 -4 4 2 180.98 14.1
 -4 4 2 190.68 16
 -4 4 2 211.68 14.7
 3 -4 -2 1097.69 64.79
 3 -4 -2 1178.18 67.09
 -3 4 2 1161.18 67.49
 -3 4 2 1107.89 65.39
 2 -4 -2 2791.92 157.38
 2 -4 -2 2753.82 157.38
 2 -4 -2 2757.02 159.78
 2 -4 -2 3063.29 159.58
 -2 4 2 2755.52 158.08
 -2 4 2 2643.74 158.58
 1 -4 -2 1316.57 75.99
 1 -4 -2 1409.96 75.59
 -1 4 2 1297.67 74.89
 -1 4 2 1246.48 74.89
 0 -4 -2 131.89 10.6
 0 4 2 149.19 9.5
 0 4 2 123.09 10.6
 0 4 2 141.49 9.7
 -1 -4 -2 38.7 5.1
 -1 -4 -2 25.9 5.2
 -1 -4 -2 33.3 5.6
 1 4 2 27.9 4.4
 1 4 2 31.6 4.6
 -2 -4 -2 323.97 18.5
 -2 -4 -2 264.67 20.4
 2 4 2 302.07 18.4
 2 4 2 283.97 18.7
 2 4 2 269.07 18.7
 -3 -4 -2 1613.94 87.99
 -3 -4 -2 1543.35 86.89
 -3 -4 -2 1424.96 87.79
 -3 -4 -2 1554.74 86.59
 3 4 2 1498.25 86.69
 3 4 2 1387.16 86.59
 3 4 2 1664.93 87.99
 3 4 2 1407.16 86.29
 -4 -4 -2 810.92 46.4
 -4 -4 -2 799.12 47.2
 -4 -4 -2 714.73 49
 4 4 2 833.82 50.59
 4 4 2 814.42 49.3
 4 4 2 756.02 46.9
 -5 -4 -2 13.3 7.7
 -5 -4 -2 21.9 5.5
 5 4 2 8.3 7.5
 5 4 2 11.9 9.4
 5 4 2 23.1 8.1
 -6 -4 -2 450.65 33.3
 -6 -4 -2 519.45 31.4
 6 4 2 527.15 33.5
 -7 -4 -2 84.49 14.2
 -7 -4 -2 80.89 12.3
 7 4 2 97.39 16.9
 7 4 2 58.69 10.5
 -8 -4 -2 90.49 14.9
 -8 -4 -2 126.49 15.3
 8 4 2 156.48 20
 8 4 2 110.09 20
 -9 -4 -2 499.25 33.7
 9 4 2 538.15 36.8
 9 4 2 442.06 43.3
 -10 -4 -2 62.59 16.2
 10 4 2 90.69 15.8
 10 4 2 64.09 20.1
 -11 -4 -2 40.2 23.1
 11 4 2 36.6 15.7
 12 4 2 24.9 18.3
 11 -5 -2 11.1 12.9
 11 -5 -2 -30.8 17.8
 10 -5 -2 20.6 19.5
 10 -5 -2 36.6 14
 9 -5 -2 22.6 27.9
 9 -5 -2 32.4 13
 8 -5 -2 232.78 24.7
 8 -5 -2 286.87 20.5
 8 -5 -2 250.87 34.2
 -8 5 2 309.77 22
 7 -5 -2 9 13.2
 7 -5 -2 1.6 6
 7 -5 -2 -5.6 9.4
 -7 5 2 1.3 7.4
 6 -5 -2 645.54 43.4
 6 -5 -2 592.04 46.4
 6 -5 -2 696.73 39.9
 -6 5 2 691.03 41
 5 -5 -2 1608.84 89.19
 5 -5 -2 1448.66 92.89
 -5 5 2 1601.14 90.19
 4 -5 -2 91.69 15.6
 4 -5 -2 81.89 9
 4 -5 -2 67.39 11.2
 -4 5 2 86.99 10
 -4 5 2 88.99 11.7
 3 -5 -2 171.48 15.4
 3 -5 -2 176.68 11.4
 -3 5 2 141.09 12.1
 -3 5 2 149.59 12.5
 2 -5 -2 83.99 11.5
 2 -5 -2 96.29 11
 2 -5 -2 82.49 6.9
 2 -5 -2 71.99 10.9
 -2 5 2 64.69 9.1
 -2 5 2 76.89 8.1
 1 -5 -2 518.45 28.3
 1 -5 -2 425.46 29.9
 1 -5 -2 535.55 29.7
 -1 5 2 474.35 29.2
 -1 5 2 508.05 30.8
 -1 5 2 487.35 29.6
 0 -5 -2 1078.09 65.09
 0 -5 -2 1220.08 64.39
 0 -5 -2 1106.69 64.89
 0 5 2 1143.89 65.19
 0 5 2 1056.99 65.09
 0 5 2 1203.98 66.09
 -1 -5 -2 1846.62 113.09
 -1 -5 -2 2076.19 112.09
 -1 -5 -2 2146.79 112.69
 1 5 2 2028 112.59
 1 5 2 1872.91 112.49
 1 5 2 2081.39 114.19
 1 5 2 1798.52 112.59
 -2 -5 -2 304.37 19.9
 -2 -5 -2 313.77 18.9
 2 5 2 270.47 19.2
 2 5 2 288.37 19.4
 2 5 2 275.37 22.7
 -3 -5 -2 688.33 44.8
 -3 -5 -2 694.33 43.7
 3 5 2 789.42 44.8
 3 5 2 790.72 44
 3 5 2 703.33 43.7
 -4 -5 -2 3.9 6.8
 -4 -5 -2 -9.6 7.3
 -4 -5 -2 11.8 5.9
 4 5 2 14.4 11.9
 4 5 2 3.1 8.1
 4 5 2 5.6 6.7
 -5 -5 -2 -3.8 5.7
 -5 -5 -2 5.4 7.4
 5 5 2 1.9 9.2
 5 5 2 -2.7 5.5
 5 5 2 -6.1 9.3
 5 5 2 0.7 8.6
 -6 -5 -2 1296.37 78.19
 6 5 2 1339.07 85.39
 -7 -5 -2 1.3 7.3
 -7 -5 -2 -18.4 10.6
 7 5 2 6.6 13.5
 7 5 2 -15.5 10.2
 -8 -5 -2 5.9 11
 -8 -5 -2 15.1 8.7
 8 5 2 19.8 14.6
 8 5 2 18.4 12.5
 -9 -5 -2 244.38 26
 9 5 2 226.38 32.8
 -10 -5 -2 519.35 35.6
 10 5 2 510.65 39.3
 11 5 2 10.5 14.8
 11 5 2 -17.1 19.1
 10 -6 -2 51.29 16.2
 -10 6 2 44.2 14.1
 9 -6 -2 269.47 27.6
 -9 6 2 312.77 26.6
 8 -6 -2 85.09 15.5
 -8 6 2 108.79 15.4
 7 -6 -2 71.79 16.8
 7 -6 -2 80.79 14.7
 -7 6 2 91.79 12
 -7 6 2 98.89 13.5
 6 -6 -2 142.29 17.9
 -6 6 2 111.59 13.4
 -6 6 2 133.59 16
 5 -6 -2 324.07 29.1
 5 -6 -2 317.97 25.7
 -5 6 2 357.96 23.6
 4 -6 -2 222.88 22
 4 -6 -2 222.88 19.9
 -4 6 2 214.88 17.8
 -4 6 2 237.28 17.5
 -4 6 2 226.88 17.2
 3 -6 -2 326.17 24.2
 -3 6 2 330.87 21.5
 -3 6 2 317.17 21.8
 2 -6 -2 340.47 26.2
 2 -6 -2 384.66 25.2
 -2 6 2 438.86 28.7
 -2 6 2 397.06 25
 1 -6 -2 547.05 34.6
 1 -6 -2 605.64 34.5
 -1 6 2 596.44 35.2
 -1 6 2 575.34 34.7
 0 -6 -2 1323.67 70.79
 0 -6 -2 1189.38 68.59
 0 -6 -2 1205.48 68.39
 0 -6 -2 1152.28 68.29
 0 6 2 1198.48 69.29
 0 6 2 1128.49 69.09
 -1 -6 -2 509.95 28.5
 1 6 2 437.16 29.2
 1 6 2 441.16 28.5
 1 6 2 508.05 29.4
 -2 -6 -2 46.4 6.6
 -2 -6 -2 26.5 6.1
 2 6 2 43.9 7.1
 2 6 2 31.4 7.7
 2 6 2 39.3 7.2
 -3 -6 -2 26.8 7.7
 -3 -6 -2 21.7 7
 3 6 2 28.1 10.7
 3 6 2 21 7.3
 3 6 2 16.8 6.8
 3 6 2 21.1 6.7
 -4 -6 -2 180.38 23.8
 -4 -6 -2 174.08 18.5
 -4 -6 -2 175.38 16.3
 4 6 2 218.18 17.2
 4 6 2 216.18 19.6
 -5 -6 -2 168.58 18.5
 -5 -6 -2 193.88 17.4
 5 6 2 203.78 18.9
 5 6 2 203.28 19.2
 -6 -6 -2 349.96 25
 -6 -6 -2 307.57 27.1
 6 6 2 417.46 37.1
 6 6 2 312.87 28.6
 6 6 2 395.46 28
 -7 -6 -2 41.6 11.6
 7 6 2 49.8 14.9
 7 6 2 76.09 13.7
 -8 -6 -2 130.89 21.5
 8 6 2 134.99 31.2
 8 6 2 161.08 22.2
 8 6 2 178.08 27.4
 -9 -6 -2 68.49 16.9
 9 6 2 56.89 23.3
 10 6 2 16 18.1
 10 6 2 40.9 15.6
 10 -7 -2 -28.4 17.1
 10 -7 -2 29.1 17.2
 -10 7 2 2.2 13.5
 9 -7 -2 -3.5 13.5
 -9 7 2 -9.9 12.8
 8 -7 -2 19.1 15
 8 -7 -2 40.6 15.3
 -8 7 2 16.3 12
 7 -7 -2 32.3 13.1
 7 -7 -2 20.7 14
 -7 7 2 47.4 9.9
 -7 7 2 47.7 13.1
 6 -7 -2 346.47 29.2
 -6 7 2 397.06 26.4
 5 -7 -2 281.47 28.4
 -5 7 2 313.77 22.8
 -5 7 2 332.57 23.4
 4 -7 -2 568.34 38.5
 4 -7 -2 526.85 38.3
 -4 7 2 567.64 36.1
 -4 7 2 599.74 36.1
 -4 7 2 594.64 36
 3 -7 -2 1227.88 67.99
 3 -7 -2 998.6 65.99
 3 -7 -2 1044.8 66.49
 -3 7 2 1119.89 65.59
 -3 7 2 1168.58 65.29
 2 -7 -2 24.3 10
 2 -7 -2 34.5 6.6
 -2 7 2 38.5 8.5
 -2 7 2 44.8 7.6
 1 -7 -2 401.76 24.2
 1 -7 -2 396.06 24.3
 -1 7 2 426.66 26.4
 -1 7 2 380.36 25.7
 0 7 2 125.29 13
 0 7 2 125.69 12.4
 -1 -7 -2 702.93 47.7
 -1 -7 -2 656.83 40.5
 -1 -7 -2 642.64 38.9
 1 7 2 678.43 41.2
 1 7 2 726.53 41.2
 -2 -7 -2 953.4 59.29
 -2 -7 -2 1106.49 61.59
 -2 -7 -2 990.1 59.49
 2 7 2 987.4 60.29
 2 7 2 995.2 59.39
 2 7 2 1105.29 60.69
 -3 -7 -2 599.84 41.3
 -3 -7 -2 643.24 40.1
 -3 -7 -2 645.04 40.5
 3 7 2 667.43 40.5
 3 7 2 703.23 41.2
 3 7 2 685.33 41.1
 -4 -7 -2 266.87 23.8
 -4 -7 -2 268.17 22
 -4 -7 -2 288.67 21.5
 4 7 2 295.47 23.5
 -5 -7 -2 29.6 24.6
 5 7 2 29 10.9
 5 7 2 26.2 10.8
 -6 -7 -2 121.89 18.9
 -6 -7 -2 156.38 20.1
 6 7 2 152.58 26.5
 6 7 2 158.98 20.7
 -7 -7 -2 12.9 8.5
 -7 -7 -2 8.2 10.7
 7 7 2 17.7 13.2
 7 7 2 19.7 12.1
 -8 -7 -2 775.62 47.4
 8 7 2 789.22 50.19
 8 7 2 673.93 52.19
 10 7 2 18.6 15.8
 10 7 2 -6 17.4
 9 -8 -2 10.1 14.1
 -9 8 2 10.1 13
 8 -8 -2 63.29 15.5
 -8 8 2 50.49 12.9
 7 -8 -2 444.66 33.5
 7 -8 -2 337.47 34.8
 6 -8 -2 17.8 13
 6 -8 -2 -1 10.6
 5 -8 -2 29 14.4
 -5 8 2 45 9.8
 -5 8 2 45.7 9.9
 4 -8 -2 -0.9 8.4
 4 -8 -2 -14.1 11.1
 -4 8 2 -1.5 8.5
 -4 8 2 4.4 8.2
 3 -8 -2 450.65 34.9
 3 -8 -2 510.35 32.7
 -3 8 2 513.95 32.7
 -3 8 2 532.05 33.5
 2 -8 -2 137.49 18.4
 -2 8 2 182.38 17.3
 -2 8 2 156.68 15
 1 -8 -2 312.57 24.9
 -1 8 2 277.07 22.1
 -1 8 2 289.27 21.5
 0 -8 -2 112.29 16.7
 0 8 2 116.69 14.1
 0 8 2 104.29 13.4
 -1 -8 -2 543.35 34.5
 -1 -8 -2 477.35 32.3
 1 8 2 467.45 31.9
 1 8 2 494.55 32.3
 -2 -8 -2 202.88 18
 -2 -8 -2 209.78 20.4
 2 8 2 194.58 18.2
 2 8 2 226.18 18.8
 -3 -8 -2 22.4 10.9
 3 8 2 31 10.1
 3 8 2 35.9 9.6
 3 8 2 29 9.5
 -4 -8 -2 162.98 19
 4 8 2 168.88 17.3
 4 8 2 155.28 18.7
 -5 -8 -2 245.18 23.1
 5 8 2 313.77 24.3
 5 8 2 303.67 24.8
 5 8 2 255.87 24.5
 -6 -8 -2 2.2 9.9
 -6 -8 -2 7 9
 6 8 2 -12.7 11.1
 6 8 2 -3.8 16.4
 6 8 2 -9.7 15.1
 -7 -8 -2 12 9.3
 -7 -8 -2 14.5 13.3
 7 8 2 6.7 13
 7 8 2 10.2 12.8
 -8 -8 -2 397.36 28.3
 8 8 2 377.36 35.3
 8 8 2 300.57 39.4
 10 8 2 41.4 17
 10 8 2 17.2 16.5
 8 -9 -2 5.9 14.9
 8 -9 -2 39 21.5
 -8 9 2 16.8 12.5
 7 -9 -2 20.7 15.3
 -7 9 2 22.7 12
 6 -9 -2 11.1 13
 6 -9 -2 7.8 12.6
 -6 9 2 14.3 11.2
 5 -9 -2 144.99 21.6
 -5 9 2 217.98 20.2
 -5 9 2 189.38 18
 4 -9 -2 11.7 12.5
 4 -9 -2 -1.5 7.2
 -4 9 2 9.2 8.7
 3 -9 -2 241.98 24.8
 -3 9 2 238.18 21.4
 -3 9 2 234.38 20.1
 2 -9 -2 199.28 22.3
 -2 9 2 179.68 18.1
 -2 9 2 214.58 19.7
 1 -9 -2 14.6 12.7
 -1 9 2 24.2 9.5
 -1 9 2 16.3 8.5
 0 -9 -2 36.9 12.7
 0 9 2 50.79 10.8
 0 9 2 50.29 10.2
 -1 -9 -2 46.8 13.2
 1 9 2 62.09 11.2
 -2 -9 -2 -3.1 11.6
 -2 -9 -2 0.3 7.2
 2 9 2 2.3 9.2
 2 9 2 16.7 9
 -3 -9 -2 228.78 22.4
 -3 -9 -2 182.28 15.5
 3 9 2 190.18 20
 3 9 2 208.68 14.4
 3 9 2 202.18 19.6
 -4 -9 -2 558.54 38.8
 4 9 2 586.84 35.6
 4 9 2 605.14 43.4
 4 9 2 489.25 37.6
 -5 -9 -2 68.29 12.8
 -5 -9 -2 49.2 11.8
 5 9 2 47.4 12.9
 -6 -9 -2 5.8 10.2
 6 9 2 0.8 16.7
 6 9 2 48.1 17.5
 7 9 2 92.29 17.4
 7 9 2 132.89 21.4
 -8 -9 -2 152.78 19.8
 8 9 2 179.48 26.1
 9 9 2 18.4 15.4
 7 -10 -2 -12.7 16.6
 -7 10 2 25.3 15.6
 6 -10 -2 -8.1 15.4
 -6 10 2 -0.8 10.6
 5 -10 -2 440.36 35.7
 5 -10 -2 412.76 31.6
 -5 10 2 459.25 31.7
 4 -10 -2 11.4 13.7
 -4 10 2 27.1 10.8
 -4 10 2 14.8 10.1
 3 -10 -2 16.2 14.6
 -3 10 2 27.6 10.3
 -3 10 2 28 10.6
 2 -10 -2 106.49 18.1
 -2 10 2 113.99 15.1
 -2 10 2 94.69 13.5
 -1 10 2 261.17 22.2
 0 -10 -2 58.39 14.9
 0 10 2 69.49 12.5
 -1 -10 -2 8.7 13.3
 1 10 2 17.5 9.8
 -2 -10 -2 12.2 13.5
 2 10 2 27.7 11
 -3 -10 -2 148.39 21.5
 3 10 2 160.88 22
 3 10 2 172.68 19.3
 -4 -10 -2 183.88 22.8
 4 10 2 165.78 21
 -5 -10 -2 0 11.2
 5 10 2 16.9 11.3
 -8 -10 -2 113.69 18.1
 6 -11 -2 6.1 18.5
 -6 11 2 9.3 18.8
 5 -11 -2 19.2 17.7
 -5 11 2 37.2 12.2
 4 -11 -2 184.08 27.4
 -4 11 2 228.18 22.8
 3 -11 -2 123.59 20.9
 -3 11 2 140.49 19.5
 2 -11 -2 14 14.6
 -2 11 2 25 11.1
 1 -11 -2 4.6 13.8
 -1 11 2 40.3 12.3
 -1 11 2 14.6 10.3
 0 -11 -2 -6.9 13.1
 0 11 2 3.4 9.1
 0 11 2 16.6 10.9
 -1 -11 -2 40 15.5
 1 11 2 40.2 11.1
 1 11 2 35.9 14.1
 -2 -11 -2 166.38 22.4
 2 11 2 182.88 21.2
 -3 -11 -2 3.3 13.9
 3 11 2 26.2 11.7
 -4 -11 -2 -10.4 13.1
 4 11 2 8.6 12.1
 -5 -11 -2 139.39 22.4
 5 11 2 105.19 17
 -6 -11 -2 143.79 23.4
 6 11 2 95.69 17.3
 4 -12 -2 -12.4 18.1
 -4 12 2 21.1 13.7
 -3 12 2 189.28 24.4
 2 -12 -2 20.8 17.4
 1 -12 -2 63.89 19
 -1 12 2 92.39 14.4
 0 -12 -2 63.49 18.7
 0 12 2 88.29 14.8
 -1 -12 -2 23.6 16.2
 1 12 2 36.9 11.6
 -2 -12 -2 0 16.9
 2 12 2 37.1 13.7
 -3 -12 -2 4.8 14.9
 3 12 2 39.1 13.4
 -4 -12 -2 59.09 17.1
 4 12 2 48.5 14
 -5 -12 -2 14.5 14.6
 5 12 2 19.6 16.6
 4 11 -3 2.2 13.2
 3 11 -3 -9.3 14.4
 -3 -11 3 2.7 14.8
 2 11 -3 -3.1 14.2
 -2 -11 3 -6.9 15.8
 1 11 -3 40.9 15.2
 -1 -11 3 16.5 17.4
 0 11 -3 6.4 13.5
 0 -11 3 -11.6 16
 -1 11 -3 -2.6 11.7
 1 -11 3 0.4 17.1
 -2 11 -3 19.4 13.9
 2 -11 3 3.1 16.8
 -3 11 -3 29.3 13.5
 -4 11 -3 56.49 15.3
 4 -11 3 28 20.4
 6 10 -3 8.1 13.8
 -6 -10 3 48 17.1
 5 10 -3 15.6 13.6
 -5 -10 3 24.3 14.3
 4 10 -3 71.19 17
 -4 -10 3 94.49 19
 3 10 -3 5.8 27.8
 -3 -10 3 15.3 14.9
 -2 -10 3 -17 12.7
 -1 -10 3 19.8 15
 0 -10 3 9.2 14.9
 -1 10 -3 49.99 19
 1 -10 3 36.2 16.7
 -2 10 -3 -2.7 11.3
 2 -10 3 -19.8 14.7
 -3 10 -3 12 12.2
 3 -10 3 -2.5 16.8
 -4 10 -3 56.39 14.6
 4 -10 3 1.3 16.3
 5 -10 3 114.59 21.4
 -6 10 -3 58.99 15.1
 7 9 -3 5.8 13.2
 -7 -9 3 48.2 14.4
 6 9 -3 21.4 13.3
 -6 -9 3 37.9 14.4
 5 9 -3 9.8 12.4
 5 9 -3 3.3 9
 -5 -9 3 24.5 13.4
 4 9 -3 16.7 13
 -4 -9 3 47 14.7
 -4 -9 3 33.5 15.1
 3 9 -3 172.58 22.8
 -3 -9 3 146.69 18.6
 -3 -9 3 165.28 24.3
 2 9 -3 134.79 17.6
 -2 -9 3 127.79 19.4
 -2 -9 3 131.69 17.7
 1 9 -3 24.1 12.9
 1 9 -3 8.7 12.1
 -1 -9 3 21.2 12
 -1 -9 3 0.2 14.3
 0 9 -3 146.29 20.4
 0 9 -3 172.28 21.6
 0 -9 3 131.59 21.6
 0 -9 3 169.08 19.7
 -1 9 -3 235.48 22.8
 1 -9 3 228.28 22.2
 1 -9 3 191.98 24.2
 -2 9 -3 47.7 12.1
 2 -9 3 52.99 15.7
 2 -9 3 36.4 11.9
 -3 9 -3 66.59 14
 3 -9 3 55.79 13.8
 -4 9 -3 -7.8 17.9
 4 -9 3 -26.1 14.5
 -6 9 -3 16.3 12.9
 6 -9 3 16.8 16.9
 -7 9 -3 427.56 34.9
 7 -9 3 366.36 36.5
 8 8 -3 85.09 18.3
 7 8 -3 25.2 15.4
 7 8 -3 3.4 14.3
 6 8 -3 -14.5 12.1
 6 8 -3 24.1 13.9
 -6 -8 3 7.6 14.1
 -6 -8 3 25.7 13.9
 5 8 -3 6 11
 5 8 -3 -0.4 10.5
 -5 -8 3 20.8 14.4
 -5 -8 3 15.9 12.9
 4 8 -3 5.7 11.3
 4 8 -3 -9.1 8.1
 -4 -8 3 -13.3 16.6
 -4 -8 3 28.3 14.2
 3 8 -3 126.39 19.8
 -3 -8 3 96.39 16.2
 -3 -8 3 139.99 21.8
 2 8 -3 353.46 27.9
 2 8 -3 315.27 27.7
 -2 -8 3 326.17 27.5
 1 8 -3 366.46 32.4
 1 8 -3 349.87 27.9
 -1 -8 3 321.47 27.3
 -1 -8 3 314.97 28.2
 0 8 -3 105.69 14.5
 0 -8 3 87.49 17
 0 -8 3 77.09 14
 -1 8 -3 -11.5 9.8
 1 -8 3 -21.6 11.5
 1 -8 3 -2.8 10.4
 -2 8 -3 -4.7 9.6
 2 -8 3 -1.9 9.8
 2 -8 3 2.5 12.3
 -3 8 -3 99.09 15.1
 3 -8 3 129.29 13.4
 3 -8 3 99.89 14.9
 -5 8 -3 42.4 12.5
 -5 8 -3 29.5 14.1
 5 -8 3 40.6 14.4
 5 -8 3 47.5 10.7
 -6 8 -3 211.38 32.6
 6 -8 3 174.08 24.5
 -7 8 -3 351.26 34.2
 7 -8 3 478.85 35.7
 -8 8 -3 94.99 18
 8 -8 3 113.19 20.9
 8 7 -3 48.7 15.1
 8 7 -3 17.4 16.4
 -8 -7 3 21.8 16.3
 7 7 -3 67.09 15.2
 -7 -7 3 74.29 15.3
 6 7 -3 133.69 18
 -6 -7 3 105.19 18.1
 -6 -7 3 131.09 19
 5 7 -3 53.59 13.7
 -5 -7 3 42.2 14.5
 -5 -7 3 66.19 15.1
 -4 -7 3 3.6 12.1
 3 7 -3 21 11.6
 3 7 -3 10 7.9
 3 7 -3 13.1 11.7
 -3 -7 3 3.2 11.4
 2 7 -3 559.84 37.8
 2 7 -3 588.64 37.5
 2 7 -3 519.55 32.7
 -2 -7 3 559.04 37.6
 -2 -7 3 492.85 37.5
 1 7 -3 -2.4 9.9
 -1 -7 3 -12.4 10.2
 -1 -7 3 -6.3 10.6
 0 7 -3 731.33 44.6
 0 -7 3 663.83 45.1
 0 -7 3 669.63 44.6
 -1 7 -3 108.79 14.3
 1 -7 3 109.09 18.7
 1 -7 3 85.19 15.2
 -2 7 -3 319.37 25.8
 2 -7 3 329.07 21.4
 2 -7 3 338.37 26.1
 2 -7 3 317.67 26.2
 -3 7 -3 390.26 29.8
 3 -7 3 410.86 29.8
 3 -7 3 458.65 28.3
 3 -7 3 355.16 29.9
 -4 7 -3 31.7 11.2
 4 -7 3 33.2 10.7
 4 -7 3 42 12.7
 -5 7 -3 22.1 10.7
 5 -7 3 18.7 9.9
 5 -7 3 -15.1 11.9
 5 -7 3 8.3 10.1
 -6 7 -3 308.77 27.2
 -6 7 -3 284.47 26
 6 -7 3 276.97 24.8
 6 -7 3 353.96 38.6
 -7 7 -3 146.49 21.3
 7 -7 3 141.29 22.2
 -8 7 -3 74.49 17.5
 8 -7 3 94.09 17.1
 9 -7 3 161.58 25.9
 9 6 -3 55.69 15.8
 -9 -6 3 33 18.7
 8 6 -3 26.2 13.4
 8 6 -3 0.4 15.2
 -8 -6 3 24.6 13.9
 -8 -6 3 14.9 14.4
 7 6 -3 95.79 17.9
 7 6 -3 68.39 17.7
 -7 -6 3 82.79 17.7
 -7 -6 3 92.79 15.1
 6 6 -3 135.09 25.8
 -6 -6 3 132.29 20.9
 5 6 -3 14.7 11.6
 5 6 -3 -2.6 10.7
 -5 -6 3 -11.8 10.6
 -5 -6 3 -9 11.2
 4 6 -3 323.87 27.4
 4 6 -3 373.76 27.2
 4 6 -3 349.47 26.1
 -4 -6 3 323.67 28.1
 -4 -6 3 336.47 28
 -4 -6 3 364.36 24.4
 3 6 -3 91.39 13.2
 3 6 -3 95.19 13.4
 3 6 -3 109.09 15.1
 -3 -6 3 72.79 13.6
 -3 -6 3 61.89 13.9
 2 6 -3 94.39 11.1
 2 6 -3 90.89 13.4
 -2 -6 3 85.69 14
 -2 -6 3 93.89 23.3
 1 6 -3 399.76 27.2
 1 6 -3 380.56 23.3
 1 6 -3 331.37 23
 -1 -6 3 376.46 27.5
 -1 -6 3 401.56 27.7
 0 6 -3 70.39 9.1
 0 6 -3 63.79 7
 0 -6 3 74.29 12.5
 0 -6 3 71.59 12.1
 -1 6 -3 -2.6 4.1
 -1 6 -3 -1.7 7.7
 1 -6 3 9.1 9.5
 1 -6 3 -6.8 8.8
 -2 6 -3 50.79 10.1
 2 -6 3 56.69 11.3
 2 -6 3 56.39 11.7
 2 -6 3 38.8 10
 3 -6 3 -7.9 7.1
 3 -6 3 -5.9 8.6
 3 -6 3 -10.6 9.8
 -4 6 -3 65.59 11.6
 4 -6 3 55.59 12.2
 4 -6 3 56.29 11
 4 -6 3 43.2 12
 -5 6 -3 364.46 28.4
 5 -6 3 375.66 28
 5 -6 3 405.26 30.3
 5 -6 3 341.77 27.7
 -6 6 -3 181.18 20.7
 -6 6 -3 173.68 19.5
 6 -6 3 181.58 24.1
 6 -6 3 144.79 18.6
 6 -6 3 174.48 20.6
 -7 6 -3 17.6 11.8
 7 -6 3 -4 11.4
 7 -6 3 31.3 11.1
 7 -6 3 -0.3 12.9
 -8 6 -3 76.79 15.4
 8 -6 3 101.69 21.2
 8 -6 3 83.89 18
 -9 6 -3 8.3 17.7
 9 -6 3 14.4 13.9
 9 -6 3 59.89 38.3
 -10 6 -3 -11.2 14.1
 10 -6 3 -14.1 14.5
 10 -6 3 14.9 18.9
 10 5 -3 7.3 14
 10 5 -3 -25.9 18.7
 -10 -5 3 -0.7 15.1
 9 5 -3 -17.8 16.8
 -9 -5 3 -2.9 14.8
 -9 -5 3 12.2 11.9
 8 5 -3 33.6 13.4
 -8 -5 3 46.2 17.1
 -8 -5 3 56.99 12.9
 7 5 -3 145.49 19.6
 7 5 -3 122.69 20.4
 -7 -5 3 135.19 17.7
 -7 -5 3 145.79 19.7
 6 5 -3 33.9 12.1
 6 5 -3 25.9 13.5
 -6 -5 3 10.2 11.8
 -6 -5 3 14.5 10.4
 5 5 -3 1729.03 93.49
 5 5 -3 1515.25 94.69
 -5 -5 3 1533.85 93.79
 -5 -5 3 1545.95 93.69
 4 5 -3 98.99 14.8
 4 5 -3 96.19 16.3
 -4 -5 3 91.79 16.3
 -4 -5 3 107.79 13.8
 -4 -5 3 98.89 13.9
 3 5 -3 106.69 14.2
 3 5 -3 109.89 14.7
 3 5 -3 118.09 14.2
 -3 -5 3 78.79 14.2
 -3 -5 3 101.39 15.9
 2 5 -3 68.19 10.8
 2 5 -3 52.69 9.6
 -2 -5 3 84.59 13.2
 -2 -5 3 78.89 15.4
 1 5 -3 -5.3 8.9
 1 5 -3 7.1 4
 -1 -5 3 -10.4 8.1
 -1 -5 3 2.8 13
 0 5 -3 297.97 18.2
 0 5 -3 277.97 18.4
 0 5 -3 287.57 21.2
 0 -5 3 270.77 22.2
 -1 5 -3 466.05 31.4
 -1 5 -3 409.66 25.6
 -1 5 -3 388.66 27.2
 1 -5 3 401.96 27.9
 1 -5 3 393.36 25.9
 -2 5 -3 556.04 36.3
 -2 5 -3 610.24 42.7
 -2 5 -3 591.44 37.4
 2 -5 3 627.44 37.9
 2 -5 3 603.34 44.5
 -3 5 -3 211.68 18.3
 3 -5 3 237.18 19.8
 3 -5 3 203.38 19
 3 -5 3 234.18 19.1
 -4 5 -3 618.44 40.2
 4 -5 3 608.94 40.3
 4 -5 3 635.54 40.4
 4 -5 3 658.93 41.3
 -5 5 -3 87.89 17.2
 5 -5 3 76.49 12.1
 5 -5 3 83.09 13.2
 -6 5 -3 2.9 8.7
 -6 5 -3 -0.6 9.4
 6 -5 3 -2.8 9.5
 6 -5 3 -10.8 9.4
 6 -5 3 -13.7 11.9
 -7 5 -3 -0.1 10.5
 7 -5 3 1.8 10.6
 7 -5 3 0.7 13.5
 7 -5 3 8.4 10.1
 -8 5 -3 66.89 14.2
 8 -5 3 74.49 17.3
 8 -5 3 74.39 13.9
 8 -5 3 91.49 15.6
 -9 5 -3 150.38 22.5
 9 -5 3 103.39 16.9
 9 -5 3 84.19 31.3
 10 -5 3 183.58 36
 10 -5 3 168.58 24.6
 -11 -4 3 31 19.2
 10 4 -3 11.1 18.3
 10 4 -3 -3.8 13.3
 -10 -4 3 36.7 13.4
 -10 -4 3 11.2 16.3
 9 4 -3 108.69 16.9
 -9 -4 3 96.99 19.2
 -9 -4 3 124.99 22.1
 8 4 -3 379.56 29.3
 -8 -4 3 360.56 30
 7 4 -3 25 11.2
 -7 -4 3 26.8 13.4
 -7 -4 3 17.9 10.5
 6 4 -3 94.69 15.9
 6 4 -3 118.79 16.6
 -6 -4 3 118.59 18.9
 -6 -4 3 105.59 14.8
 5 4 -3 65.89 11.3
 -5 -4 3 65.39 13.4
 -5 -4 3 89.49 12.5
 4 4 -3 29.3 9
 4 4 -3 9.7 7.8
 4 4 -3 17.3 9.3
 -4 -4 3 16 9.4
 -4 -4 3 28.4 8.8
 -4 -4 3 17.6 6.6
 -4 -4 3 14 9.9
 3 4 -3 181.18 21.4
 3 4 -3 172.28 15.5
 -3 -4 3 154.18 14.3
 -3 -4 3 175.68 21.9
 -3 -4 3 166.78 17.1
 2 4 -3 99.59 11
 2 4 -3 80.09 11.7
 -2 -4 3 109.99 12.7
 -2 -4 3 94.39 12.2
 -2 -4 3 69.79 10.8
 1 4 -3 695.63 39.8
 1 4 -3 653.93 40.6
 1 4 -3 628.84 38.7
 -1 -4 3 671.23 39.5
 -1 -4 3 575.74 39.6
 0 4 -3 90.39 9.4
 0 4 -3 94.59 11.6
 0 4 -3 77.99 11.7
 0 -4 3 75.89 11.1
 0 -4 3 78.09 10.5
 0 -4 3 89.99 10.8
 -1 4 -3 1579.34 87.69
 -1 4 -3 1546.65 88.39
 -1 4 -3 1562.04 88.59
 1 -4 3 1442.16 88.39
 1 -4 3 1640.94 88.69
 1 -4 3 1474.75 88.29
 1 -4 3 1431.36 87.99
 -2 4 -3 1404.06 78.99
 -2 4 -3 1369.96 79.09
 -2 4 -3 1407.46 79.59
 2 -4 3 1373.96 79.39
 2 -4 3 1390.36 79.09
 2 -4 3 1327.17 78.99
 2 -4 3 1233.48 78.79
 -3 4 -3 4.1 6.7
 3 -4 3 8.1 6.7
 3 -4 3 4.1 7.5
 -4 4 -3 3.2 7.4
 -4 4 -3 15.2 7.2
 4 -4 3 16.2 7.6
 4 -4 3 6.3 8.2
 4 -4 3 14 8.2
 -5 4 -3 -5.4 7.8
 5 -4 3 5.7 8.1
 5 -4 3 -0.4 9.8
 5 -4 3 2.2 14.7
 -6 4 -3 238.18 20.8
 -6 4 -3 271.07 23.2
 6 -4 3 279.17 24
 6 -4 3 270.67 26.5
 6 -4 3 238.78 21.1
 -7 4 -3 45.4 11.6
 7 -4 3 25.9 14.8
 7 -4 3 51.49 11.3
 -8 4 -3 -5 11.1
 8 -4 3 0.1 10.6
 8 -4 3 2.6 14.5
 8 -4 3 14.3 18.3
 -9 4 -3 226.48 24.4
 9 -4 3 222.18 22.8
 9 -4 3 215.78 36.6
 9 -4 3 211.68 23.3
 -10 4 -3 0.7 12.7
 10 -4 3 1.1 12
 10 -4 3 8.8 18.4
 -11 4 -3 -9.5 14.4
 11 -4 3 5.2 20.6
 11 -4 3 -2.4 13.5
 11 3 -3 60.79 24.4
 -11 -3 3 101.09 21.7
 10 3 -3 38.4 13.4
 10 3 -3 32.1 18.5
 -10 -3 3 68.89 15.1
 -10 -3 3 38.7 16.9
 9 3 -3 28.1 18.8
 9 3 -3 54.29 13.6
 -9 -3 3 64.19 15.1
 -9 -3 3 47.6 14.9
 8 3 -3 -15.3 15
 8 3 -3 -5.3 10
 -8 -3 3 -10.4 13.6
 -8 -3 3 -4.3 10.4
 7 3 -3 95.19 17.7
 7 3 -3 125.39 16.2
 -7 -3 3 88.89 14.3
 -7 -3 3 117.09 16
 6 3 -3 34.3 10
 6 3 -3 33.9 13
 -6 -3 3 32.1 11.2
 -6 -3 3 19.3 9.8
 -6 -3 3 26.3 9.9
 5 3 -3 52.99 9.9
 5 3 -3 43 10.8
 -5 -3 3 67.19 10.7
 -5 -3 3 22.7 14.6
 -5 -3 3 53.29 9.2
 4 3 -3 8.1 6.5
 4 3 -3 5.7 7.9
 4 3 -3 14.9 8
 -4 -3 3 7.6 5.9
 -4 -3 3 10.1 7
 -4 -3 3 4 6.4
 -4 -3 3 15.4 8.1
 3 3 -3 209.38 23.6
 3 3 -3 224.78 17.1
 -3 -3 3 257.47 25.2
 -3 -3 3 231.68 18.9
 2 3 -3 1801.72 108.59
 -2 -3 3 1930.11 107.59
 1 3 -3 0.6 11
 1 3 -3 -3.2 4.4
 1 3 -3 7.3 7.6
 1 3 -3 3.2 4.5
 -1 -3 3 5 6.3
 0 3 -3 439.56 27
 0 3 -3 442.86 26.5
 0 3 -3 381.96 25.9
 0 3 -3 427.66 26.6
 0 -3 3 388.66 26.2
 0 -3 3 433.96 26.8
 0 -3 3 412.56 27.1
 -1 3 -3 -5.5 6.5
 -1 3 -3 0.4 5.3
 -1 3 -3 -3.8 5.2
 1 -3 3 -3.4 6.6
 1 -3 3 0.8 5.6
 -2 3 -3 2252.47 119.89
 -2 3 -3 2054.69 119.39
 -2 3 -3 2040.2 119.69
 -2 3 -3 2072.89 119.59
 2 -3 3 1985.7 119.79
 2 -3 3 2214.18 119.49
 2 -3 3 1995.5 119.69
 -3 3 -3 2739.03 176.18
 -3 3 -3 3252.77 178.18
 -3 3 -3 3158.08 176.88
 3 -3 3 3019.5 176.68
 3 -3 3 3215.48 176.48
 3 -3 3 3139.09 176.98
 3 -3 3 3215.38 177.38
 -4 3 -3 75.89 9.2
 -4 3 -3 77.69 11.1
 4 -3 3 87.49 11.4
 4 -3 3 79.79 10.4
 4 -3 3 87.99 14.4
 -5 3 -3 526.05 33.8
 5 -3 3 504.05 32.8
 5 -3 3 536.15 36.4
 -6 3 -3 1102.59 64.99
 -6 3 -3 953.1 64.09
 6 -3 3 1114.59 65.09
 6 -3 3 1147.59 69.59
 6 -3 3 1081.99 64.09
 -7 3 -3 335.37 25.2
 7 -3 3 282.07 24.7
 7 -3 3 311.07 24.4
 7 -3 3 275.27 30.5
 -8 3 -3 629.24 40.4
 8 -3 3 565.74 38.5
 8 -3 3 647.14 40.1
 8 -3 3 505.85 45.2
 -9 3 -3 -2.3 11.8
 9 -3 3 21.3 16.8
 9 -3 3 -5.3 10.7
 9 -3 3 1.8 9.8
 -10 3 -3 13.2 13.5
 10 -3 3 14.7 18.6
 10 -3 3 25.9 13.1
 10 -3 3 19.4 11.7
 11 -3 3 164.68 22.3
 11 -3 3 189.28 37.4
 11 2 -3 5.7 18.9
 10 2 -3 11.9 12.6
 10 2 -3 -14.2 17.4
 -10 -2 3 7.2 14.6
 -10 -2 3 18.7 20.9
 9 2 -3 229.98 21.8
 -9 -2 3 189.18 22.2
 -9 -2 3 204.08 24
 8 2 -3 1.9 9.8
 8 2 -3 -10.5 14.6
 -8 -2 3 -7.4 11.6
 -8 -2 3 -18.7 10.1
 7 2 -3 158.18 26.9
 7 2 -3 207.98 19.1
 -7 -2 3 204.78 20.4
 -7 -2 3 158.28 17.3
 -6 -2 3 796.42 54.19
 -6 -2 3 972.8 54.49
 5 2 -3 295.67 22.7
 5 2 -3 333.77 26.3
 -5 -2 3 352.46 23.6
 -5 -2 3 289.47 22.9
 4 2 -3 3.9 7.6
 4 2 -3 -1 7.2
 4 2 -3 -3 5.9
 -4 -2 3 -4.1 6.9
 -4 -2 3 3.7 6
 -4 -2 3 2.2 5.8
 3 2 -3 989.6 55.79
 3 2 -3 904.31 55.19
 -3 -2 3 898.41 55.09
 -3 -2 3 971.9 55.79
 2 2 -3 217.28 15.4
 2 2 -3 180.78 14.2
 -2 -2 3 173.68 14.9
 -2 -2 3 221.48 15.5
 -2 -2 3 178.98 15.4
 -2 -2 3 173.18 14
 1 2 -3 515.95 31.3
 1 2 -3 518.45 31.2
 1 2 -3 490.15 31.6
 1 2 -3 489.25 32.1
 1 2 -3 546.35 31.4
 -1 -2 3 532.25 31.2
 0 2 -3 1954.7 104.49
 0 2 -3 1823.12 104.49
 0 2 -3 1708.23 104.49
 0 -2 3 1825.52 104.89
 0 -2 3 1923.31 104.89
 0 -2 3 1584.04 104.29
 0 -2 3 1990 104.59
 -1 2 -3 395.36 25.9
 -1 2 -3 446.86 25.5
 -1 2 -3 397.66 25.7
 -1 2 -3 416.86 26
 1 -2 3 412.76 25.8
 1 -2 3 448.16 25.8
 1 -2 3 399.56 26.1
 -2 2 -3 78.99 11.3
 -2 2 -3 82.29 9.3
 -2 2 -3 83.99 8.3
 -2 2 -3 86.29 9.7
 2 -2 3 70.59 11.2
 2 -2 3 99.19 10.1
 2 -2 3 102.89 9.1
 2 -2 3 81.69 9.2
 -3 2 -3 1247.58 71.09
 -3 2 -3 1279.07 72.59
 -3 2 -3 1108.39 70.29
 3 -2 3 1234.98 72.19
 3 -2 3 1243.58 70.39
 -4 2 -3 371.36 23.6
 -4 2 -3 352.86 26.7
 -4 2 -3 381.26 25.1
 4 -2 3 382.96 25.7
 4 -2 3 362.16 23.7
 4 -2 3 399.06 27.6
 -5 2 -3 15.1 9.6
 -5 2 -3 6.7 6.8
 5 -2 3 11.9 6.1
 5 -2 3 13 5.7
 5 -2 3 7.6 9.3
 5 -2 3 18.1 8.2
 5 -2 3 17.6 7.6
 -6 2 -3 24.9 8.8
 -6 2 -3 20.9 6.7
 6 -2 3 11.2 11.7
 6 -2 3 16.3 6.4
 6 -2 3 11.5 8.5
 6 -2 3 27.7 7.4
 -7 2 -3 162.98 18.9
 7 -2 3 176.68 18.2
 7 -2 3 170.48 16
 7 -2 3 137.99 25.8
 -8 2 -3 237.78 23.1
 8 -2 3 201.88 31.1
 8 -2 3 241.08 22.1
 8 -2 3 249.58 27.4
 -9 2 -3 47.3 13.9
 9 -2 3 78.09 12.1
 9 -2 3 66.49 18.9
 9 -2 3 53.79 13.4
 -10 2 -3 52.09 14.1
 10 -2 3 52.69 13.8
 10 -2 3 71.19 12.5
 10 -2 3 27.2 18.2
 11 -2 3 95.39 24.2
 -12 2 -3 -34.7 17.8
 12 -2 3 -5.8 29.6
 12 -2 3 9.5 15.2
 11 1 -3 -17 19.2
 -11 -1 3 -30.3 32.5
 10 1 -3 230.28 25.2
 -10 -1 3 187.58 24.1
 9 1 -3 119.69 24.7
 -9 -1 3 142.89 21.7
 8 1 -3 5.7 9.2
 8 1 -3 -1 14.6
 -8 -1 3 -0.4 10.9
 -8 -1 3 10.8 7.8
 -8 -1 3 8 10.9
 7 1 -3 39.8 13.8
 7 1 -3 38.3 10.2
 -7 -1 3 71.29 13.1
 -7 -1 3 65.59 13.5
 -7 -1 3 86.49 19.5
 6 1 -3 54.19 12.9
 -6 -1 3 60.89 10.1
 -6 -1 3 58.09 13.2
 5 1 -3 274.27 24.1
 5 1 -3 310.47 20.6
 -5 -1 3 301.37 21.7
 -5 -1 3 303.97 20.5
 -5 -1 3 285.17 22.1
 4 1 -3 805.12 47.6
 4 1 -3 814.02 49.7
 4 1 -3 779.92 47.1
 -4 -1 3 813.62 47.8
 -4 -1 3 825.72 48.5
 -4 -1 3 741.83 47.1
 -4 -1 3 786.12 48.6
 3 1 -3 151.38 12.3
 3 1 -3 178.28 13.1
 -3 -1 3 160.88 12.7
 -3 -1 3 134.59 13.2
 -3 -1 3 166.28 13.6
 2 1 -3 770.02 43.2
 2 1 -3 693.93 41.9
 -2 -1 3 730.53 43
 -2 -1 3 661.23 42.5
 -2 -1 3 698.43 42.4
 -2 -1 3 752.62 44.1
 1 1 -3 2584.84 154.58
 1 1 -3 2860.01 155.38
 1 1 -3 2728.33 154.78
 1 1 -3 2721.43 155.58
 -1 -1 3 2620.54 155.58
 -1 -1 3 2571.84 155.28
 -1 -1 3 3038.6 155.28
 0 1 -3 1660.43 100.99
 0 1 -3 1678.43 100.29
 0 1 -3 1876.71 100.49
 0 1 -3 1727.43 100.39
 0 -1 3 1922.61 100.79
 0 -1 3 1650.33 101.29
 0 -1 3 1833.42 101.29
 -1 1 -3 250.87 17.6
 -1 1 -3 242.28 16.6
 -1 1 -3 276.67 16
 -1 1 -3 258.67 16.4
 1 -1 3 245.68 16.7
 1 -1 3 246.88 16.5
 -2 1 -3 474.45 30.3
 -2 1 -3 515.35 30.5
 -2 1 -3 519.15 29.8
 -2 1 -3 523.45 31.5
 2 -1 3 528.35 31.9
 2 -1 3 476.85 30.4
 -3 1 -3 8.4 3.7
 -3 1 -3 14.4 5.4
 3 -1 3 16 7.1
 3 -1 3 12.3 7.2
 3 -1 3 15.3 5.9
 -4 1 -3 98.09 15.3
 4 -1 3 85.59 9.1
 4 -1 3 103.49 9.3
 4 -1 3 117.89 16.8
 4 -1 3 108.99 11.4
 -5 1 -3 5279.87 300.97
 -5 1 -3 5348.06 303.87
 5 -1 3 5312.37 301.17
 5 -1 3 5257.57 302.57
 5 -1 3 5378.06 300.07
 -6 1 -3 82.29 13
 -6 1 -3 71.79 10.5
 6 -1 3 73.49 10.7
 6 -1 3 57.69 17.7
 6 -1 3 82.29 12.3
 6 -1 3 61.39 9.9
 7 -1 3 645.04 41.3
 7 -1 3 693.93 41.5
 7 -1 3 635.14 47.2
 7 -1 3 745.73 43.9
 8 -1 3 482.25 32.9
 8 -1 3 422.36 29.6
 9 -1 3 5 15.6
 9 -1 3 10.4 12.3
 10 -1 3 226.18 37.8
 10 -1 3 308.67 26.9
 10 -1 3 271.57 22.7
 -11 1 -3 -29.7 13.9
 11 -1 3 2.7 13.5
 11 -1 3 1.7 18.5
 11 -1 3 18.4 10.5
 12 -1 3 27.4 12.3
 11 0 -3 -13.5 18.9
 -11 0 3 6.6 14.6
 -11 0 3 30.8 14.2
 10 0 -3 349.47 45.1
 -10 0 3 420.96 32.8
 9 0 -3 320.37 24.7
 9 0 -3 210.88 42.5
 -9 0 3 288.37 25.7
 8 0 -3 2.4 9
 8 0 -3 11.2 13.6
 -8 0 3 2.3 10.8
 -8 0 3 12.8 10.6
 7 0 -3 114.39 14.1
 7 0 -3 127.79 18.5
 -7 0 3 121.89 16.3
 -7 0 3 130.59 16.9
 6 0 -3 -8.8 6.3
 6 0 -3 14.9 10.8
 -6 0 3 8.9 6.1
 -6 0 3 -3.3 6.9
 5 0 -3 167.08 13.9
 5 0 -3 141.99 19.7
 -5 0 3 145.49 15.1
 -5 0 3 187.38 13.7
 -5 0 3 166.88 15
 4 0 -3 845.02 53.09
 4 0 -3 850.01 50.79
 -4 0 3 900.81 52.99
 -4 0 3 871.31 51.29
 3 0 -3 71.29 12
 3 0 -3 47.1 7.1
 -3 0 3 56.59 8.9
 -3 0 3 53.19 9.4
 -3 0 3 61.79 7.4
 2 0 -3 23.7 5.7
 2 0 -3 23.4 4
 -2 0 3 27.4 4.4
 -2 0 3 28.6 5.2
 -2 0 3 22.7 5.4
 -2 0 3 23.5 5
 1 0 -3 80.39 6.7
 1 0 -3 83.99 7.7
 1 0 -3 69.79 8.9
 -1 0 3 70.69 7.3
 -1 0 3 74.49 7
 -1 0 3 73.89 12
 -1 0 3 84.39 7.8
 0 0 -3 15.5 3.5
 0 0 -3 10.8 3.5
 0 0 3 11.2 3.7
 0 0 3 14.9 4.9
 0 0 3 8.9 3.7
 -1 0 -3 4984.7 279.27
 1 0 3 4930.21 279.37
 -3 0 -3 1040.5 59.79
 3 0 3 1008.4 59.99
 3 0 3 1011.7 59.99
 3 0 3 949.6 58.79
 3 0 3 1083.49 58.69
 3 0 3 1102.19 61.59
 -4 0 -3 1797.02 104.09
 -4 0 -3 1771.92 106.29
 4 0 3 1894.91 105.89
 4 0 3 1670.63 102.99
 4 0 3 1897.51 102.89
 4 0 3 1914.61 104.49
 4 0 3 1760.02 104.19
 -5 0 -3 596.84 37.8
 5 0 3 676.63 39.2
 5 0 3 661.23 41.3
 5 0 3 549.45 36.9
 5 0 3 655.03 37
 6 0 3 110.79 14.6
 6 0 3 99.69 13.6
 6 0 3 137.39 24
 6 0 3 104.09 10.2
 7 0 3 42.8 12.7
 7 0 3 1.8 9.7
 7 0 3 21.9 6.8
 8 0 3 161.48 15.6
 8 0 3 165.88 20.4
 8 0 3 185.28 14.1
 9 0 3 164.98 21.8
 9 0 3 169.08 16.4
 10 0 3 21.3 18.2
 10 0 3 51.39 14.7
 11 0 3 2 15.8
 11 0 3 -13.8 17.5
 12 0 3 160.08 19.6
 -11 1 3 73.19 17.3
 -10 1 3 72.89 24.3
 -10 1 3 48.8 14.4
 9 -1 -3 49.1 30
 9 -1 -3 89.09 13
 -9 1 3 91.49 14.3
 -9 1 3 94.79 21.2
 -9 1 3 74.89 15
 8 -1 -3 839.92 50.59
 8 -1 -3 767.92 57.79
 -8 1 3 896.81 54.39
 -8 1 3 779.92 51.59
 7 -1 -3 1.6 12.8
 7 -1 -3 11.4 8.5
 -7 1 3 0.5 7
 -7 1 3 0.2 10
 -7 1 3 7.6 9.1
 6 -1 -3 26.7 7.3
 6 -1 -3 12.2 10.7
 -6 1 3 37.3 10.9
 -6 1 3 25.8 6.9
 -6 1 3 27.7 12.2
 5 -1 -3 1346.77 88.69
 5 -1 -3 1487.45 85.89
 -5 1 3 1573.94 87.29
 -5 1 3 1642.24 86.49
 -5 1 3 1409.46 87.59
 4 -1 -3 536.95 35
 4 -1 -3 523.85 31.7
 -4 1 3 533.85 32.5
 -4 1 3 562.24 34.2
 -4 1 3 496.05 31.9
 -3 1 3 159.08 12
 -3 1 3 149.09 13
 -3 1 3 150.08 11.1
 2 -1 -3 384.26 23.2
 -2 1 3 412.06 23.4
 -2 1 3 428.86 23.8
 -2 1 3 358.26 24.7
 1 -1 -3 926.01 58.09
 1 -1 -3 1020.1 59.99
 1 -1 -3 1082.89 59.39
 1 -1 -3 1067.69 58.19
 -1 1 3 1063.19 60.79
 -1 1 3 920.91 58.29
 -1 1 3 1126.49 58.69
 0 -1 -3 1752.42 92.49
 0 -1 -3 1510.55 91.59
 0 -1 -3 1481.35 91.59
 0 1 3 1667.03 92.09
 0 1 3 1629.14 91.89
 0 1 3 1742.93 92.59
 0 1 3 1614.34 94.29
 -2 -1 -3 7.3 3.4
 2 1 3 6.6 5.3
 2 1 3 8.3 3.7
 -3 -1 -3 29.3 5.2
 3 1 3 27.2 6.6
 3 1 3 33.2 2.5
 3 1 3 36.1 5.7
 3 1 3 31.2 7.9
 -4 -1 -3 665.73 46.7
 -4 -1 -3 740.63 42.8
 4 1 3 688.83 41
 4 1 3 645.94 40.7
 4 1 3 649.64 39.5
 4 1 3 673.53 38.8
 4 1 3 688.93 42.9
 -5 -1 -3 458.65 27.7
 -5 -1 -3 429.66 28.8
 5 1 3 477.15 27.3
 5 1 3 472.35 33.5
 5 1 3 472.55 30
 5 1 3 474.65 30.1
 -6 -1 -3 334.27 24.1
 6 1 3 360.26 25.2
 6 1 3 383.06 35.4
 6 1 3 339.77 21.4
 -7 -1 -3 1829.82 103.09
 -7 -1 -3 1794.72 104.59
 7 1 3 1944.31 105.19
 7 1 3 1679.03 107.19
 7 1 3 1716.23 104.59
 -8 -1 -3 345.67 24.2
 -8 -1 -3 350.86 27.8
 8 1 3 336.67 22
 8 1 3 320.77 33.9
 -9 -1 -3 23.8 9.9
 9 1 3 41.9 13.8
 10 1 3 156.68 17
 10 1 3 144.09 31.7
 11 1 3 10.5 14.1
 11 1 3 19.6 18.8
 -11 2 3 150.98 21.5
 -11 2 3 196.28 25.4
 -10 2 3 6.8 17.6
 -10 2 3 20.3 14.3
 9 -2 -3 -2.8 18
 9 -2 -3 24.7 21.4
 -9 2 3 16.8 11.6
 -9 2 3 13.1 12
 8 -2 -3 958.5 67.89
 -8 2 3 988.3 61.69
 -8 2 3 1076.39 61.59
 7 -2 -3 204.68 24.3
 7 -2 -3 188.48 27.3
 -7 2 3 246.78 20
 -7 2 3 231.78 23.1
 -7 2 3 251.47 19.1
 -6 2 3 342.67 26.9
 -6 2 3 367.46 25.4
 -6 2 3 344.47 24.4
 5 -2 -3 75.59 9.3
 -5 2 3 87.99 10.5
 -5 2 3 72.89 11.2
 -5 2 3 83.29 9.5
 4 -2 -3 265.27 21.4
 4 -2 -3 223.08 15.6
 -4 2 3 245.68 21.2
 -4 2 3 226.28 16.5
 -4 2 3 247.88 16.3
 -4 2 3 237.18 18.6
 3 -2 -3 575.54 34.1
 3 -2 -3 667.63 34.5
 -3 2 3 530.55 36.3
 -3 2 3 524.05 41
 -3 2 3 613.14 34.6
 -3 2 3 601.34 34.7
 2 -2 -3 282.67 18.1
 2 -2 -3 272.17 17.3
 2 -2 -3 244.08 14.8
 -2 2 3 244.48 15.7
 -2 2 3 245.58 15.5
 -2 2 3 264.27 17.8
 1 -2 -3 1517.75 87.79
 1 -2 -3 1611.74 88.29
 1 -2 -3 1653.83 88.79
 -1 2 3 1454.75 86.29
 -1 2 3 1579.64 88.09
 -1 2 3 1395.56 86.49
 0 -2 -3 34.8 5.6
 0 -2 -3 40.6 5.7
 0 2 3 42.6 5.7
 0 2 3 22.3 10.2
 -1 -2 -3 -2.3 2.5
 1 2 3 2.8 2
 1 2 3 2.4 2.7
 1 2 3 0.6 2
 -2 -2 -3 81.89 5.7
 -2 -2 -3 91.99 5.5
 -2 -2 -3 102.29 10.9
 2 2 3 76.69 7
 2 2 3 66.69 10.1
 2 2 3 84.09 7.9
 -3 -2 -3 104.69 13
 -3 -2 -3 81.19 5.4
 3 2 3 80.99 5.3
 3 2 3 88.79 8.5
 3 2 3 102.59 9.4
 3 2 3 88.59 13.2
 -4 -2 -3 50.29 5
 -4 -2 -3 55.29 8.1
 -4 -2 -3 49.5 7.7
 4 2 3 73.59 9
 4 2 3 55.09 10.2
 -5 -2 -3 4.3 3.5
 5 2 3 2.3 6.3
 5 2 3 0.5 7
 5 2 3 -1.5 8.7
 5 2 3 5.5 2.8
 -6 -2 -3 186.68 17.2
 6 2 3 187.18 12.5
 6 2 3 180.68 17.1
 -7 -2 -3 44.2 7.9
 -7 -2 -3 62.69 12.8
 7 2 3 40.6 14
 7 2 3 34.6 10.6
 7 2 3 54.49 11.3
 -8 -2 -3 67.69 10
 -8 -2 -3 41.5 10.9
 8 2 3 50.29 16.1
 -9 -2 -3 110.69 16.1
 -9 -2 -3 112.29 15.3
 9 2 3 69.09 19.4
 9 2 3 127.69 11.5
 -10 -2 -3 53.09 11.9
 10 2 3 68.39 15.9
 10 2 3 37.1 20
 12 2 3 103.69 20.4
 -11 3 3 40 15.8
 -11 3 3 30.6 13.4
 10 -3 -3 17 17.6
 -10 3 3 34.7 12.1
 -10 3 3 45.4 15.3
 9 -3 -3 123.49 14.4
 9 -3 -3 112.19 21.8
 -9 3 3 145.39 20.3
 -9 3 3 120.29 18.7
 -9 3 3 163.58 19.1
 8 -3 -3 45 8.9
 8 -3 -3 47.1 16.5
 -8 3 3 46.9 9.9
 -8 3 3 34.8 11.4
 7 -3 -3 346.87 35.5
 7 -3 -3 339.87 24
 -7 3 3 363.86 29.5
 -7 3 3 377.56 26.1
 6 -3 -3 1233.38 73.59
 -6 3 3 1309.27 74.59
 5 -3 -3 53.89 7.4
 5 -3 -3 69.79 11.8
 -5 3 3 61.39 17.3
 -5 3 3 75.89 8.8
 -5 3 3 74.49 13.1
 4 -3 -3 66.89 13
 4 -3 -3 54.79 6.5
 -4 3 3 56.19 10.7
 -4 3 3 79.59 8.8
 -4 3 3 59.09 7.6
 -4 3 3 65.29 10.4
 3 -3 -3 3398.86 175.58
 3 -3 -3 2920.01 172.78
 -3 3 3 2913.61 173.28
 -3 3 3 3041.1 173.38
 2 -3 -3 315.27 20.9
 2 -3 -3 279.27 20.4
 -2 3 3 267.27 17.1
 -2 3 3 292.77 19.9
 -2 3 3 279.57 17.2
 1 -3 -3 1784.52 99.49
 1 -3 -3 1667.13 99.49
 1 -3 -3 1764.52 99.99
 -1 3 3 1727.43 99.69
 0 -3 -3 40.9 8.1
 0 -3 -3 46.2 6.2
 0 -3 -3 45.5 6.6
 0 3 3 54.49 6.8
 -1 -3 -3 375.26 22.5
 -1 -3 -3 402.06 24.2
 -1 -3 -3 395.76 23
 1 3 3 347.57 26.3
 1 3 3 370.76 21.9
 1 3 3 364.56 21.9
 -2 -3 -3 512.95 27.2
 -2 -3 -3 508.35 30.1
 -2 -3 -3 433.26 27
 2 3 3 442.26 27
 2 3 3 424.46 27.3
 2 3 3 451.65 27.5
 2 3 3 482.25 29.7
 -3 -3 -3 370.26 20.9
 -3 -3 -3 326.57 25.3
 3 3 3 341.77 20.6
 3 3 3 362.36 25.2
 3 3 3 358.16 22.2
 3 3 3 335.77 22
 -4 -3 -3 58.69 10.8
 -4 -3 -3 62.69 8.2
 -4 -3 -3 62.79 6.2
 4 3 3 75.99 6.2
 4 3 3 87.09 9.6
 4 3 3 65.09 10.5
 4 3 3 68.59 9.6
 -5 -3 -3 56.99 9
 -5 -3 -3 58.29 6.7
 5 3 3 51.79 6.3
 5 3 3 62.19 8.9
 -6 -3 -3 19.4 8.2
 6 3 3 6.9 8.2
 6 3 3 29.3 4.9
 6 3 3 21.9 12.5
 6 3 3 12.8 9.9
 -7 -3 -3 134.19 12.8
 -7 -3 -3 119.49 14.9
 7 3 3 140.79 22.9
 7 3 3 151.08 16.4
 -8 -3 -3 518.35 32.6
 8 3 3 499.35 36.2
 8 3 3 501.55 42.7
 -9 -3 -3 163.38 20.9
 9 3 3 201.68 30.3
 9 3 3 135.29 13.4
 -10 -3 -3 226.68 26.4
 -10 -3 -3 299.07 22.8
 10 3 3 236.88 34.8
 10 3 3 329.87 29.1
 -11 -3 -3 56.99 13.7
 11 3 3 45.9 22.4
 11 3 3 94.79 18.6
 12 3 3 -25.1 44.3
 12 3 3 14.7 17.4
 11 -4 -3 28.8 12.7
 -11 4 3 30.6 15
 10 -4 -3 30.5 20
 10 -4 -3 62.79 14.3
 -10 4 3 46.6 15.3
 9 -4 -3 189.48 20.6
 9 -4 -3 176.78 31.2
 -9 4 3 165.48 23.2
 -9 4 3 152.88 25.1
 -9 4 3 218.88 21
 8 -4 -3 274.17 35.3
 8 -4 -3 323.97 22.7
 -8 4 3 286.97 24.7
 -8 4 3 366.26 25.8
 -8 4 3 347.17 29.1
 7 -4 -3 -2.9 12.8
 7 -4 -3 -2 5.4
 -7 4 3 -0.8 7.4
 -7 4 3 -10.1 11.1
 -7 4 3 0.2 8.8
 6 -4 -3 623.04 39
 -6 4 3 661.73 40.7
 -6 4 3 677.63 40.3
 5 -4 -3 809.42 57.79
 5 -4 -3 872.51 52.89
 -5 4 3 911.41 53.79
 -5 4 3 945.61 54.09
 -5 4 3 1035.2 57.39
 4 -4 -3 443.36 26.5
 4 -4 -3 472.25 31.3
 -4 4 3 423.06 27.4
 -4 4 3 488.65 27.9
 -4 4 3 416.46 30.2
 3 -4 -3 115.19 12.8
 3 -4 -3 143.29 14.5
 -3 4 3 123.99 10.2
 -3 4 3 111.49 13.2
 -3 4 3 138.19 14.8
 -3 4 3 117.29 9.7
 2 -4 -3 165.18 15.3
 2 -4 -3 148.39 13.5
 2 -4 -3 167.68 14.4
 -2 4 3 162.98 10.9
 -2 4 3 151.58 10.7
 -2 4 3 123.49 13.6
 1 -4 -3 551.04 32.6
 1 -4 -3 501.65 32.8
 1 -4 -3 522.65 32.3
 1 -4 -3 507.95 33.9
 -1 4 3 543.95 30.4
 0 -4 -3 3970.3 213.98
 0 -4 -3 3874.31 214.08
 0 4 3 3474.45 212.18
 -1 -4 -3 107.19 11.6
 -1 -4 -3 118.79 11
 -1 -4 -3 121.19 9.8
 1 4 3 104.19 11.8
 1 4 3 120.19 9.3
 1 4 3 114.19 8.5
 1 4 3 107.29 8.6
 -2 -4 -3 27.7 4.1
 -2 -4 -3 23.4 3.6
 -2 -4 -3 36.6 5.3
 2 4 3 32.1 5.3
 2 4 3 28 5
 2 4 3 23.4 4.5
 -3 -4 -3 10.1 4.8
 -3 -4 -3 -2 8.2
 3 4 3 12.3 5
 3 4 3 7.3 3.7
 3 4 3 9.7 5.3
 -4 -4 -3 12.3 5.8
 4 4 3 3.2 3.6
 4 4 3 4.4 6
 4 4 3 13.3 7
 -5 -4 -3 505.65 30.2
 -5 -4 -3 461.25 31.8
 5 4 3 555.14 35.5
 5 4 3 527.35 32.7
 5 4 3 542.05 32.4
 5 4 3 441.36 29.8
 -6 -4 -3 10 5
 -6 -4 -3 2.8 8.3
 6 4 3 -9 11.4
 6 4 3 9.1 11.9
 6 4 3 1.3 9.1
 -7 -4 -3 8.9 6
 7 4 3 7.3 12.3
 -8 -4 -3 18.7 7.6
 -8 -4 -3 1.5 9.8
 8 4 3 -9.8 12.4
 8 4 3 9.3 12
 8 4 3 5.3 6.8
 8 4 3 1.9 15.6
 -9 -4 -3 14.7 8.6
 9 4 3 16.5 13.1
 9 4 3 15.5 17.6
 10 4 3 67.59 16.3
 -11 -4 -3 262.27 27.7
 11 4 3 190.88 28.9
 11 -5 -3 -34.4 19.2
 11 -5 -3 33.9 15.8
 10 -5 -3 -0.8 19.1
 10 -5 -3 46.7 15.4
 9 -5 -3 50.49 13.3
 9 -5 -3 31 17.2
 -9 5 3 41.3 15.5
 -9 5 3 49.4 11.4
 8 -5 -3 8.7 7
 8 -5 -3 0.6 13.5
 -8 5 3 16.9 8.9
 -8 5 3 5.5 16.1
 -8 5 3 16.2 10.5
 7 -5 -3 37.8 11.8
 7 -5 -3 38.6 8.8
 7 -5 -3 33 14.1
 -7 5 3 25.8 8.3
 -7 5 3 33 13.3
 -7 5 3 23.2 8.7
 6 -5 -3 -1.4 9.6
 6 -5 -3 -4.5 11
 -6 5 3 14.2 6.6
 -6 5 3 5.8 7.3
 -6 5 3 1.4 11
 5 -5 -3 340.07 23.8
 5 -5 -3 337.47 29.1
 -5 5 3 330.87 22.8
 -5 5 3 350.26 23.7
 -5 5 3 360.26 27.7
 4 -5 -3 1306.07 80.69
 4 -5 -3 1451.35 77.69
 4 -5 -3 1373.66 81.49
 -4 5 3 1366.06 81.59
 -4 5 3 1327.47 78.79
 3 -5 -3 24.2 8.5
 3 -5 -3 18.3 6.8
 -3 5 3 16.7 5
 -3 5 3 22.9 5.4
 2 -5 -3 350.66 23.5
 2 -5 -3 306.97 23.2
 2 -5 -3 351.26 22.9
 1 -5 -3 517.45 30.6
 1 -5 -3 491.75 31.1
 1 -5 -3 528.05 33.8
 -1 5 3 468.95 29.8
 -1 5 3 475.85 28.9
 0 -5 -3 1566.44 90.99
 0 -5 -3 1532.85 91.19
 0 -5 -3 1608.64 91.99
 0 5 3 1651.83 91.09
 0 5 3 1549.64 89.79
 -1 -5 -3 118.59 10.8
 -1 -5 -3 112.59 11.8
 1 5 3 95.29 11.4
 1 5 3 103.69 14.3
 1 5 3 113.29 9.2
 1 5 3 103.39 9.2
 -2 -5 -3 413.96 26.6
 -2 -5 -3 407.66 23.3
 2 5 3 389.86 24.3
 2 5 3 365.46 26
 2 5 3 380.06 24.2
 -3 -5 -3 701.63 39.3
 -3 -5 -3 631.84 38.6
 3 5 3 636.54 39.2
 3 5 3 671.93 41.1
 3 5 3 627.34 39.2
 -4 -5 -3 848.42 56.99
 -4 -5 -3 1031.7 54.79
 -4 -5 -3 858.71 54.79
 4 5 3 967.4 56.99
 4 5 3 915.31 55.09
 4 5 3 959.9 55.19
 -5 -5 -3 170.88 12.8
 -5 -5 -3 138.09 15.1
 5 5 3 145.99 19.6
 5 5 3 138.09 18.1
 5 5 3 152.88 17.4
 -6 -5 -3 347.57 23.1
 -6 -5 -3 295.87 25.6
 6 5 3 378.16 26.6
 6 5 3 358.06 26.3
 6 5 3 375.76 31.2
 -7 -5 -3 -14.3 9
 -7 -5 -3 6.9 6.6
 7 5 3 -1.3 13.1
 7 5 3 -7 10.5
 -8 -5 -3 17.7 9.8
 8 5 3 15.9 15.6
 8 5 3 12.4 14
 8 5 3 39.5 13.1
 -9 -5 -3 62.09 12.7
 9 5 3 47.9 23.5
 11 5 3 90.89 22.9
 10 -6 -3 21.9 13.4
 10 -6 -3 -11.8 18.7
 9 -6 -3 2.7 13.1
 8 -6 -3 85.39 19.2
 8 -6 -3 120.69 19.1
 -8 6 3 136.59 15.1
 7 -6 -3 381.46 32.1
 7 -6 -3 395.06 37.7
 -7 6 3 476.25 29.1
 6 -6 -3 82.79 16.1
 6 -6 -3 102.79 16
 -6 6 3 104.69 12.4
 5 -6 -3 94.79 15
 5 -6 -3 144.29 21.6
 -5 6 3 126.29 12.6
 4 -6 -3 564.94 38
 4 -6 -3 533.45 37.1
 -4 6 3 562.14 34.2
 3 -6 -3 974.8 63.19
 3 -6 -3 1076.49 62.99
 3 -6 -3 1092.59 63.79
 -3 6 3 1058.49 61.09
 2 -6 -3 581.64 37.7
 2 -6 -3 616.74 37.1
 1 -6 -3 62.99 9.8
 1 -6 -3 75.19 10.3
 1 -6 -3 77.19 9.4
 -1 6 3 77.09 10.5
 -1 6 3 52.09 7.3
 0 -6 -3 155.18 14.3
 0 -6 -3 172.78 13
 0 6 3 149.39 11.7
 0 6 3 132.99 14.8
 -1 -6 -3 739.23 41.6
 1 6 3 667.63 40.8
 1 6 3 679.43 40.8
 1 6 3 675.83 42.3
 -2 -6 -3 27.2 5
 -2 -6 -3 42.2 7.8
 -2 -6 -3 22.7 6.8
 2 6 3 36.9 6.7
 2 6 3 32.7 6.7
 2 6 3 30.6 7
 2 6 3 27.2 6
 -3 -6 -3 60.79 10.3
 -3 -6 -3 47.3 10.4
 -3 -6 -3 74.19 9.1
 3 6 3 74.69 8.7
 3 6 3 59.29 8.5
 3 6 3 75.89 10.7
 3 6 3 63.89 9.3
 -4 -6 -3 13.9 6.3
 -4 -6 -3 3.1 6.5
 4 6 3 2.4 5.4
 4 6 3 8.6 8.3
 4 6 3 0.4 8.2
 4 6 3 4.8 7
 -5 -6 -3 206.88 17.9
 -5 -6 -3 207.98 16.6
 5 6 3 183.08 22.9
 5 6 3 209.08 16
 -6 -6 -3 7.3 9.3
 -6 -6 -3 0.2 6.2
 6 6 3 10.9 10.9
 6 6 3 -16.1 11.9
 6 6 3 -5.4 6.2
 6 6 3 19 11.8
 -7 -6 -3 341.77 24.2
 7 6 3 362.36 28
 7 6 3 331.17 32.9
 -8 -6 -3 295.17 22.5
 8 6 3 279.67 27.1
 8 6 3 313.57 32.1
 -9 -6 -3 17.8 12.8
 9 6 3 39.5 14.9
 10 6 3 21.2 18.2
 11 6 3 1.3 16.3
 11 6 3 20.6 19.6
 -10 7 3 11.7 18.9
 9 -7 -3 -1.1 12.3
 9 -7 -3 -18.9 16.8
 -9 7 3 -8.3 11.7
 8 -7 -3 13.4 13.9
 8 -7 -3 4.6 14.6
 -8 7 3 38.3 12.2
 7 -7 -3 87.49 17.9
 7 -7 -3 109.09 18.6
 -7 7 3 137.19 14.5
 6 -7 -3 48.4 13.8
 6 -7 -3 65.49 13.9
 -6 7 3 66.19 10.3
 -6 7 3 92.99 14.4
 5 -7 -3 72.29 14.3
 5 -7 -3 60.89 13.5
 -5 7 3 98.69 12.5
 -5 7 3 87.29 11.3
 4 -7 -3 412.56 31.3
 -4 7 3 400.86 27.3
 -4 7 3 435.96 27.5
 3 -7 -3 2238.38 126.19
 3 -7 -3 2116.19 124.99
 3 -7 -3 2001.1 125.69
 -3 7 3 2245.28 126.89
 -3 7 3 2221.98 123.79
 2 -7 -3 33 6.8
 2 -7 -3 40.4 10.2
 -2 7 3 43.1 6.9
 1 -7 -3 11.8 8.7
 -1 7 3 13.3 12.5
 -1 7 3 11.2 5.5
 0 -7 -3 7.1 4.8
 0 -7 -3 12.8 15
 0 -7 -3 1.7 3.9
 0 7 3 -0.3 6.8
 0 7 3 4 5.6
 1 7 3 143.49 12.8
 1 7 3 134.59 12.8
 1 7 3 142.79 14.1
 -2 -7 -3 91.39 13.3
 -2 -7 -3 110.69 12.2
 2 7 3 110.49 12.5
 2 7 3 109.69 12.5
 2 7 3 120.59 13.5
 -3 -7 -3 117.89 14.8
 -3 -7 -3 123.59 13
 3 7 3 132.89 14.5
 3 7 3 152.08 15.7
 3 7 3 155.68 15
 -4 -7 -3 110.19 13.1
 -4 -7 -3 118.99 15.2
 4 7 3 105.39 17.4
 4 7 3 117.99 15.2
 4 7 3 137.59 15.2
 -5 -7 -3 378.06 28.9
 5 7 3 433.36 32.6
 5 7 3 495.35 35.7
 -6 -7 -3 289.67 21.5
 -6 -7 -3 218.28 22.2
 6 7 3 285.67 24.5
 6 7 3 277.37 24.7
 6 7 3 266.47 26.6
 -7 -7 -3 152.08 24.2
 7 7 3 212.28 22.7
 7 7 3 208.48 26.8
 8 7 3 122.99 19
 8 7 3 178.98 27.4
 9 7 3 -12.9 22.5
 9 7 3 20.7 20
 10 7 3 19.5 17.5
 10 7 3 23.1 15.5
 9 -8 -3 55.59 18.4
 8 -8 -3 -11.6 14.6
 8 -8 -3 -3 13.3
 -8 8 3 -10 11
 7 -8 -3 -17.5 13
 7 -8 -3 7 13.6
 -7 8 3 -6.8 9.3
 -7 8 3 1.7 10.3
 6 -8 -3 227.18 28.8
 6 -8 -3 225.28 24.4
 -6 8 3 288.27 21
 -6 8 3 297.77 21.9
 5 -8 -3 -8.8 10
 5 -8 -3 -11 18.7
 -5 8 3 4.4 8
 -5 8 3 0.3 8.8
 4 -8 -3 73.29 14.5
 4 -8 -3 71.39 11.8
 -4 8 3 90.89 12.3
 -4 8 3 83.69 12.2
 3 -8 -3 -1.9 10.2
 3 -8 -3 -9.3 7.6
 -3 8 3 -8.5 6.8
 -3 8 3 -24.5 11.9
 2 -8 -3 911.21 61.59
 2 -8 -3 968.7 59.69
 -2 8 3 1141.09 59.79
 1 -8 -3 778.22 41.5
 1 -8 -3 619.74 41.3
 1 -8 -3 749.82 45.1
 -1 8 3 614.54 47.1
 -1 8 3 695.83 42.2
 0 -8 -3 887.21 51.19
 -1 -8 -3 9.3 9.9
 1 8 3 14.7 8.2
 1 8 3 17.8 7.5
 -2 -8 -3 80.99 13.1
 2 8 3 81.49 10.8
 2 8 3 86.79 11.2
 -3 -8 -3 520.35 33.3
 -3 -8 -3 453.35 30.7
 3 8 3 506.85 32.4
 3 8 3 507.55 32.4
 3 8 3 418.56 31.5
 -4 -8 -3 126.39 16.9
 -4 -8 -3 106.49 14.5
 4 8 3 140.99 16.4
 4 8 3 117.19 16.1
 4 8 3 134.49 17.2
 -5 -8 -3 1.3 8.7
 -5 -8 -3 9.3 8.6
 5 8 3 25.6 10.6
 5 8 3 9 10.6
 5 8 3 14.1 17.2
 -6 -8 -3 7.7 8.5
 -6 -8 -3 5.1 9.3
 6 8 3 9.6 10.6
 6 8 3 16 12
 6 8 3 24 11.7
 -7 -8 -3 3.7 14.5
 -7 -8 -3 47 9.9
 7 8 3 36.6 14.6
 7 8 3 29.7 13.3
 -8 -8 -3 130.69 16.8
 8 8 3 140.39 26.2
 10 8 3 188.78 29.1
 10 8 3 231.48 32
 8 -9 -3 -1 15.2
 -8 9 3 13 13.2
 7 -9 -3 -17.7 12.2
 7 -9 -3 -7.8 12.6
 -7 9 3 -7.2 10.8
 6 -9 -3 6.7 14.6
 6 -9 -3 -11.3 11.1
 -6 9 3 6.1 9.6
 -6 9 3 18.2 8.9
 5 -9 -3 0 11.8
 5 -9 -3 -11.9 9.8
 -5 9 3 5 8.7
 -5 9 3 7.3 8.2
 4 -9 -3 15.1 9.1
 4 -9 -3 29.7 13.1
 -4 9 3 27.5 9.7
 -4 9 3 45 13.1
 3 -9 -3 48.2 14.4
 -3 9 3 54.99 9.8
 2 -9 -3 260.57 23.4
 2 -9 -3 331.67 26.4
 -2 9 3 285.47 21.5
 1 -9 -3 2649.24 143.59
 -1 9 3 2273.77 140.89
 0 -9 -3 15.3 11
 0 9 3 8.4 9.4
 0 9 3 9.4 7.9
 -1 -9 -3 123.49 16.3
 1 9 3 116.49 14.8
 1 9 3 136.29 15.4
 -2 -9 -3 34.6 12.7
 2 9 3 51.79 10.3
 2 9 3 64.89 10.8
 3 9 3 194.48 19.4
 3 9 3 197.78 19.4
 3 9 3 237.38 23.2
 -4 -9 -3 100.19 14.6
 4 9 3 94.49 14
 4 9 3 101.89 13.5
 -5 -9 -3 133.99 18.3
 -5 -9 -3 86.09 18
 5 9 3 105.09 22.9
 5 9 3 150.98 20.6
 -6 -9 -3 18.5 9.7
 6 9 3 8.3 21.1
 6 9 3 -1.1 11.1
 6 9 3 35.3 12.4
 -7 -9 -3 45 10.9
 -7 10 3 71.09 19.8
 6 -10 -3 1.8 11.7
 6 -10 -3 -11 15
 5 -10 -3 42.2 17
 -5 10 3 63.79 12.7
 4 -10 -3 62.69 17
 -4 10 3 63.79 11.6
 3 -10 -3 -3.7 13.1
 -3 10 3 26.9 9.4
 -3 10 3 11.6 18.3
 2 -10 -3 28.6 14.8
 -2 10 3 21.9 9.3
 -2 10 3 32.2 14.2
 1 -10 -3 39.7 20.8
 -1 10 3 15.8 11.3
 0 -10 -3 211.98 23.2
 0 10 3 199.68 21.2
 -1 -10 -3 719.43 47.5
 1 10 3 704.73 45.1
 -2 -10 -3 14.3 12.4
 2 10 3 12.4 13.7
 -3 -10 -3 7.8 12.6
 3 10 3 26.3 9.9
 3 10 3 15.6 10.5
 4 10 3 36.5 11.6
 -8 -10 -3 153.78 19.2
 6 -11 -3 -9.8 15.8
 -6 11 3 -5.1 11.8
 5 -11 -3 -10.2 17.7
 -5 11 3 9.8 10.2
 4 -11 -3 -14.6 15.4
 -4 11 3 -0.4 9.9
 3 -11 -3 -3.9 14.3
 -3 11 3 22.4 10.2
 2 -11 -3 42.3 17.2
 -2 11 3 52.39 11.3
 -2 11 3 36.7 16.1
 1 -11 -3 49.6 16.8
 -1 11 3 52.99 11.4
 0 -11 -3 155.18 23.7
 0 11 3 168.88 20.6
 0 11 3 159.18 18.2
 1 11 3 428.56 30.8
 1 11 3 410.26 30.2
 -2 -11 -3 -14.2 12.4
 2 11 3 1.3 9.7
 2 11 3 25.8 12.1
 -3 -11 -3 48.5 20
 3 11 3 41.8 11.6
 -4 -11 -3 -15.1 19.4
 4 11 3 -10.8 10.8
 -5 -11 -3 83.89 21
 5 11 3 85.99 15.3
 -6 -11 -3 73.59 14.6
 6 11 3 72.49 15.7
 4 -12 -3 22.4 19.7
 -4 12 3 36.7 12.5
 3 -12 -3 155.68 24.7
 2 -12 -3 -4.1 16.9
 -2 12 3 16.6 10.8
 1 -12 -3 -29.5 13.5
 -1 12 3 -18.3 9.4
 0 -12 -3 -5.1 15.5
 0 12 3 -4.3 9.9
 -1 -12 -3 127.39 21.7
 1 12 3 172.98 20.2
 -2 -12 -3 0.1 14.6
 2 12 3 7.7 10.5
 3 12 3 95.99 16
 -4 -12 -3 35.2 15.4
 -5 -12 -3 40.5 15.6
 0 13 3 11.6 11.6
 3 11 -4 118.39 19.7
 -3 -11 4 108.59 23.6
 2 11 -4 2 13.5
 1 11 -4 0.5 13.1
 0 11 -4 11.5 15
 -1 11 -4 1.3 13.2
 -2 11 -4 9.9 13.9
 2 -11 4 -17.2 20.9
 -3 11 -4 15.3 13.6
 3 -11 4 -19.7 19.2
 5 10 -4 13.9 12.9
 -5 -10 4 21.8 15.2
 4 10 -4 33.4 15.5
 -4 -10 4 59.39 17.2
 3 10 -4 26 25.6
 -3 -10 4 66.19 17.6
 -2 -10 4 11.6 15.2
 -1 -10 4 -32.2 14.7
 0 10 -4 38.9 29
 -1 10 -4 -10.8 13.1
 1 -10 4 -17.1 15.1
 -2 10 -4 -11.6 11.7
 2 -10 4 -30.9 14.6
 3 -10 4 54.89 20.4
 -4 10 -4 48.4 15
 4 -10 4 18.4 17.3
 -5 10 -4 115.79 18.6
 5 -10 4 70.09 23.5
 7 9 -4 13 32.4
 -7 -9 4 43.1 16.1
 6 9 -4 5 14.8
 6 9 -4 22.3 13.7
 -6 -9 4 54.59 15.9
 5 9 -4 85.09 13.9
 4 9 -4 204.58 25.3
 -4 -9 4 257.87 27.6
 -4 -9 4 173.08 28
 3 9 -4 40.2 14
 -3 -9 4 22.1 14.7
 -3 -9 4 45 15.1
 2 9 -4 -7.6 12.3
 -2 -9 4 -7.7 13.5
 -2 -9 4 16.6 12
 1 9 -4 138.39 18.7
 -1 -9 4 113.29 17.2
 -1 -9 4 112.89 19.1
 0 9 -4 1.7 11
 0 -9 4 21.4 11.9
 0 -9 4 2 13.5
 -1 9 -4 29.1 11.6
 1 -9 4 13.7 12.3
 1 -9 4 -12.2 13.3
 -2 9 -4 214.38 22.5
 2 -9 4 164.48 20.5
 2 -9 4 138.99 23.7
 -3 9 -4 51.19 13.6
 3 -9 4 35.9 17.7
 4 -9 4 -13 14.5
 -5 9 -4 18.7 12.7
 5 -9 4 -9.3 16.3
 -6 9 -4 353.06 30.4
 6 -9 4 235.68 31.9
 7 -9 4 285.87 32.3
 8 8 -4 323.27 34.1
 -8 -8 4 359.26 32.6
 7 8 -4 -8.5 13.5
 7 8 -4 -17.6 14.8
 -7 -8 4 13.1 12.1
 6 8 -4 5.8 12.8
 6 8 -4 -14 12.8
 -6 -8 4 25.1 14.2
 -6 -8 4 -0.3 14.6
 5 8 -4 164.58 21
 -5 -8 4 152.58 23.9
 -5 -8 4 114.39 18.9
 3 8 -4 22.8 13
 -3 -8 4 2.1 12.7
 -3 -8 4 -7 12.6
 2 8 -4 85.09 14.6
 -2 -8 4 70.79 16.8
 -2 -8 4 63.79 23.7
 1 8 -4 249.38 23.6
 -1 -8 4 197.18 23.5
 -1 -8 4 295.97 33
 0 8 -4 24.8 11.3
 0 -8 4 34.4 14.2
 0 -8 4 32.7 12.4
 -1 8 -4 461.75 35.2
 -1 8 -4 486.95 34
 1 -8 4 450.75 35.9
 1 -8 4 455.65 33.8
 -2 8 -4 165.98 20.5
 -2 8 -4 157.38 22.5
 2 -8 4 163.18 26
 2 -8 4 171.28 20.2
 -3 8 -4 5.9 11.2
 -3 8 -4 4.5 13.8
 3 -8 4 7.8 10.2
 -5 8 -4 8.8 11.2
 -6 8 -4 9 19.5
 6 -8 4 -2.9 15.5
 -8 8 -4 22.6 14.8
 8 -8 4 2.5 15.7
 9 7 -4 95.89 36.9
 8 7 -4 52.59 15.7
 8 7 -4 2.6 35.3
 -8 -7 4 41.5 21
 7 7 -4 -17.9 14.4
 7 7 -4 18.1 12.8
 -7 -7 4 -1.8 14.7
 -7 -7 4 13.2 12.3
 6 7 -4 68.89 14.5
 6 7 -4 40.3 15.1
 -6 -7 4 95.59 16.6
 -6 -7 4 63.59 16.2
 5 7 -4 18 12.3
 -5 -7 4 -1.4 12.2
 4 7 -4 -15.8 9.2
 4 7 -4 -11.9 10.1
 -4 -7 4 -20.2 11.9
 -4 -7 4 -2.4 11.6
 3 7 -4 29.8 13
 3 7 -4 24.4 9
 -3 -7 4 40 13.4
 -3 -7 4 18.5 13
 2 7 -4 152.68 15.3
 2 7 -4 173.08 20.3
 -2 -7 4 121.29 20.1
 -2 -7 4 133.29 18.4
 1 7 -4 455.85 37.1
 1 7 -4 448.06 29
 -1 -7 4 499.95 35.5
 -1 -7 4 502.35 35
 0 7 -4 51.39 7.2
 0 7 -4 35.3 5.8
 0 7 -4 59.19 13.5
 0 -7 4 79.79 22
 -1 7 -4 -7.7 10.5
 -1 7 -4 -10.4 10.2
 1 -7 4 -1.8 11.7
 -2 7 -4 8.4 10.1
 -2 7 -4 -11 5.9
 -2 7 -4 -7.8 11.2
 2 -7 4 10.2 12.5
 2 -7 4 -1.7 10.7
 -3 7 -4 91.09 14.4
 -3 7 -4 95.59 13.9
 3 -7 4 123.29 19.7
 3 -7 4 132.89 15.2
 3 -7 4 112.59 15
 -4 7 -4 -15.7 9.2
 -4 7 -4 0 11.1
 4 -7 4 -3.2 10.3
 4 -7 4 -12.1 11.6
 -5 7 -4 12.9 10.8
 5 -7 4 26 10.6
 5 -7 4 -2.6 12.7
 5 -7 4 22.7 11.5
 -6 7 -4 3.1 11.1
 6 -7 4 7.9 10.8
 -8 7 -4 94.79 18.9
 8 -7 4 122.69 19.6
 9 -7 4 223.48 28.2
 9 6 -4 161.28 23.6
 -9 -6 4 118.19 21.6
 8 6 -4 44.6 14.5
 8 6 -4 -5.7 19.4
 -8 -6 4 21.8 16.5
 7 6 -4 10.1 23.6
 -7 -6 4 10.6 13.7
 -7 -6 4 18.6 12.6
 6 6 -4 485.55 36.2
 -6 -6 4 420.76 36
 -6 -6 4 474.85 35.4
 5 6 -4 92.89 14.9
 5 6 -4 55.19 14.2
 -5 -6 4 77.59 15
 -5 -6 4 58.59 15.2
 4 6 -4 72.89 12.2
 4 6 -4 52.49 11.8
 -4 -6 4 70.39 14.6
 -4 -6 4 44.8 14.9
 3 6 -4 106.19 14.5
 3 6 -4 113.49 15.9
 -3 -6 4 111.79 17.1
 -3 -6 4 108.39 16.6
 2 6 -4 40.5 11
 2 6 -4 40.1 7.9
 2 6 -4 43.4 15.1
 -2 -6 4 45.7 13.3
 -2 -6 4 35.3 12.4
 1 6 -4 34 11
 1 6 -4 36.1 11.7
 1 6 -4 28.4 6.2
 -1 -6 4 42.3 12.4
 -1 -6 4 45.7 13.1
 0 6 -4 179.48 17.5
 0 6 -4 170.18 18.7
 0 6 -4 192.98 18.9
 0 6 -4 181.68 14.6
 0 -6 4 185.98 22.1
 0 -6 4 210.28 20.6
 -1 6 -4 6.7 11.7
 -1 6 -4 -11.1 8.5
 1 -6 4 -7.8 18.2
 1 -6 4 1.7 10.7
 -2 6 -4 133.09 14.8
 -2 6 -4 133.09 18.1
 2 -6 4 96.79 14.5
 2 -6 4 90.99 14.2
 2 -6 4 111.19 17.8
 3 -6 4 98.59 13.5
 3 -6 4 74.39 13.9
 3 -6 4 78.29 11.4
 -4 6 -4 124.99 17.2
 -4 6 -4 136.09 17.6
 4 -6 4 108.79 17.3
 4 -6 4 114.29 18.1
 -5 6 -4 3.3 11.9
 -5 6 -4 -3.9 9.7
 5 -6 4 -1.4 10.2
 5 -6 4 -5.1 10.3
 5 -6 4 1.2 10.8
 -6 6 -4 17.7 11.4
 6 -6 4 9.1 11.7
 6 -6 4 32.8 12.7
 6 -6 4 39.6 13.4
 -7 6 -4 26.9 13.4
 7 -6 4 27 12.9
 7 -6 4 55.39 13.4
 7 -6 4 34 14.1
 -8 6 -4 146.69 24.3
 8 -6 4 225.48 28.3
 9 -6 4 73.79 17.2
 -10 6 -4 44.6 16
 10 -6 4 65.19 17.4
 -10 -5 4 31.8 19
 -10 -5 4 51.59 15.8
 9 5 -4 8.7 18.6
 9 5 -4 76.09 16.1
 -9 -5 4 38.6 17.5
 8 5 -4 15.4 16.7
 8 5 -4 23.6 13.5
 -8 -5 4 33.7 12.3
 -8 -5 4 0.9 13.3
 7 5 -4 121.59 19.6
 7 5 -4 146.39 18.8
 -7 -5 4 112.49 18.4
 -7 -5 4 127.79 25.5
 6 5 -4 151.28 19.4
 -6 -5 4 135.99 19.5
 -6 -5 4 148.49 22.2
 5 5 -4 192.68 27.2
 5 5 -4 225.38 20.8
 -5 -5 4 170.68 20.2
 -5 -5 4 211.98 23.1
 4 5 -4 172.78 20.6
 4 5 -4 173.78 18.4
 -4 -5 4 180.88 20.8
 3 5 -4 319.17 24.8
 3 5 -4 330.57 24.2
 -3 -5 4 320.17 26.5
 2 5 -4 5.5 8.3
 2 5 -4 36.7 10
 2 5 -4 21.2 6.7
 -2 -5 4 10.7 10.8
 -2 -5 4 18.6 10.2
 1 5 -4 5.2 8.4
 1 5 -4 11 8.7
 1 5 -4 12.7 5.3
 -1 -5 4 6.4 8.6
 -1 -5 4 9.2 10.1
 0 5 -4 127.79 11.3
 0 5 -4 122.69 11.1
 0 5 -4 92.59 14.1
 0 -5 4 104.79 16.2
 0 -5 4 87.59 14
 -1 5 -4 1043.4 68.39
 -1 5 -4 1228.58 68.39
 1 -5 4 1108.59 70.39
 1 -5 4 1118.49 67.99
 1 -5 4 1281.97 69.59
 -2 5 -4 36.6 8.4
 2 -5 4 41.8 10.4
 2 -5 4 40.1 14.4
 -3 5 -4 202.18 17.9
 -3 5 -4 182.38 22.9
 -3 5 -4 263.97 26.1
 3 -5 4 221.58 19.8
 3 -5 4 201.48 18.3
 -4 5 -4 92.39 14.7
 -4 5 -4 112.19 15.1
 4 -5 4 86.09 13.4
 4 -5 4 93.89 15.5
 -5 5 -4 268.57 21.6
 5 -5 4 220.48 26.3
 5 -5 4 248.88 21.8
 5 -5 4 255.17 25.4
 -6 5 -4 201.38 21.9
 6 -5 4 234.08 22.4
 6 -5 4 217.98 20.8
 6 -5 4 207.38 26.5
 -7 5 -4 35.7 12.1
 7 -5 4 22.7 14.3
 7 -5 4 42.6 12.4
 7 -5 4 52.79 12.9
 -8 5 -4 -23.1 11.1
 8 -5 4 -1.3 11.9
 8 -5 4 12.7 14.5
 8 -5 4 -23.2 11.1
 -9 5 -4 19.8 14
 9 -5 4 45.8 20.4
 9 -5 4 6.7 13.4
 10 -5 4 56.29 15.9
 10 4 -4 58.79 22.5
 -10 -4 4 50.39 18.3
 9 4 -4 8.5 12
 9 4 -4 -12.8 17.3
 -9 -4 4 5.2 15.1
 8 4 -4 50.49 17.4
 8 4 -4 71.49 13.5
 -8 -4 4 49.1 15.6
 -8 -4 4 61.19 13.5
 7 4 -4 272.87 32.7
 7 4 -4 399.06 27.8
 -7 -4 4 344.97 36.2
 -7 -4 4 329.47 28.7
 6 4 -4 408.46 27.7
 6 4 -4 314.87 31.9
 -6 -4 4 344.47 28.6
 -6 -4 4 363.16 29.6
 5 4 -4 165.18 25.6
 5 4 -4 145.99 17.1
 -5 -4 4 133.59 19.6
 4 4 -4 1927.31 115.49
 4 4 -4 2023.8 116.49
 -4 -4 4 2028.1 116.09
 3 4 -4 68.39 16.7
 3 4 -4 47.7 9
 3 4 -4 40 8.7
 -3 -4 4 41.3 10
 -3 -4 4 57.09 9
 -3 -4 4 45.6 10.2
 2 4 -4 130.59 14.6
 2 4 -4 137.89 14.1
 2 4 -4 148.39 13.9
 -2 -4 4 139.29 13.7
 -2 -4 4 145.69 20.1
 -2 -4 4 127.19 16.3
 1 4 -4 543.75 35.5
 1 4 -4 589.34 34.7
 1 4 -4 491.45 39.2
 -1 -4 4 621.44 36.6
 -1 -4 4 546.25 36.1
 -1 -4 4 564.14 35.3
 0 4 -4 297.77 22
 0 4 -4 289.17 21.9
 0 4 -4 351.46 24.5
 0 -4 4 285.87 21.9
 0 -4 4 351.76 23.1
 0 -4 4 293.67 23.2
 0 -4 4 322.67 21.9
 -1 4 -4 11.6 6.5
 1 -4 4 9.5 6.8
 1 -4 4 8.5 6.1
 1 -4 4 6.3 7.3
 1 -4 4 12.9 8.1
 -2 4 -4 13.6 6.7
 2 -4 4 1.9 6.2
 2 -4 4 8.1 7.5
 2 -4 4 9.5 8.1
 2 -4 4 5.8 6.5
 -3 4 -4 18.3 7.2
 -3 4 -4 7.3 7.3
 3 -4 4 15.3 8.1
 3 -4 4 4.5 7.5
 3 -4 4 7 7.8
 -4 4 -4 18.2 7.8
 -4 4 -4 9.2 7.7
 4 -4 4 11.6 9.3
 4 -4 4 18 8.8
 4 -4 4 17.7 8.1
 -5 4 -4 24.5 8.6
 -5 4 -4 13.6 9
 5 -4 4 8.5 9.5
 5 -4 4 4.1 13.6
 -6 4 -4 35.5 11
 6 -4 4 24.2 9.8
 6 -4 4 17.1 13.2
 6 -4 4 27.6 10.9
 -7 4 -4 50.09 12.2
 7 -4 4 60.49 12.1
 7 -4 4 35.5 15.1
 7 -4 4 58.49 13
 -8 4 -4 62.39 13.7
 8 -4 4 66.69 17.6
 8 -4 4 49.6 12.3
 8 -4 4 77.69 13.9
 -9 4 -4 13.5 13.9
 9 -4 4 23.4 12.6
 9 -4 4 16.8 12.3
 -10 4 -4 15.2 14.4
 10 -4 4 31.5 14
 10 -4 4 35.3 19
 11 -4 4 52.99 22.7
 11 -4 4 73.99 17.5
 11 3 -4 -23.5 32.6
 -11 -3 4 18 18.7
 10 3 -4 47.2 21.3
 -10 -3 4 14.2 16
 -10 -3 4 73.39 16.9
 9 3 -4 4.7 17.1
 9 3 -4 6.8 11.3
 -9 -3 4 20.9 14.7
 -9 -3 4 -15.1 14.2
 8 3 -4 -5.5 10.3
 8 3 -4 -23.7 14.1
 -8 -3 4 9.7 11.9
 -8 -3 4 -8.9 11.3
 7 3 -4 228.38 29.5
 7 3 -4 222.18 20.5
 -7 -3 4 201.28 22.7
 -7 -3 4 177.78 23
 6 3 -4 183.98 17.7
 6 3 -4 173.08 24.3
 -6 -3 4 165.68 19.6
 -6 -3 4 128.99 18
 -6 -3 4 174.48 19.8
 5 3 -4 713.13 43.6
 -5 -3 4 684.53 43.3
 4 3 -4 507.45 36.1
 4 3 -4 537.35 36.6
 -4 -3 4 561.84 36.7
 -4 -3 4 531.55 35.6
 -4 -3 4 589.64 39.2
 3 3 -4 1216.28 73.19
 3 3 -4 1386.26 77.39
 3 3 -4 1172.18 73.89
 -3 -3 4 1165.28 73.09
 -3 -3 4 1229.98 73.49
 -3 -3 4 1310.27 73.59
 2 3 -4 -3.6 6.5
 2 3 -4 -5.5 5.4
 2 3 -4 0.7 8.4
 -2 -3 4 4.5 8.1
 1 3 -4 189.08 21.8
 1 3 -4 167.98 19.3
 1 3 -4 175.38 14.7
 -1 -3 4 169.28 16.5
 0 3 -4 9.7 5.4
 0 3 -4 -3.3 5.3
 0 3 -4 -2.4 10.5
 0 -3 4 4.3 6.7
 0 -3 4 -7.5 5.2
 0 -3 4 -7 6.9
 -1 3 -4 3.3 5.3
 -1 3 -4 4.8 5.7
 1 -3 4 -6.4 5.2
 1 -3 4 -2 7.1
 1 -3 4 0 6.2
 -2 3 -4 723.43 41.9
 -2 3 -4 711.73 42.3
 2 -3 4 742.93 42.9
 2 -3 4 632.24 42.9
 2 -3 4 693.93 41.9
 2 -3 4 679.23 45.1
 -3 3 -4 591.74 37
 -3 3 -4 649.24 39.2
 -3 3 -4 554.04 34.9
 -3 3 -4 515.95 35.5
 3 -3 4 569.64 36.1
 3 -3 4 566.74 37
 3 -3 4 562.04 35.8
 3 -3 4 595.14 35.3
 -4 3 -4 74.69 10.8
 -4 3 -4 98.09 11.4
 4 -3 4 73.69 11.8
 4 -3 4 92.39 11.3
 4 -3 4 91.29 11.1
 -5 3 -4 191.88 17.6
 -5 3 -4 174.08 16.9
 5 -3 4 177.18 17.7
 5 -3 4 168.58 21.2
 5 -3 4 201.48 15.8
 -6 3 -4 204.98 19.8
 6 -3 4 204.38 19.2
 6 -3 4 200.08 17
 6 -3 4 154.88 24.2
 -7 3 -4 -7.1 10.3
 7 -3 4 -3.5 13.1
 7 -3 4 1.7 9.9
 7 -3 4 7 13.4
 -8 3 -4 -0.9 12.7
 8 -3 4 4.3 9.7
 8 -3 4 -4.8 15
 8 -3 4 18.5 11.5
 -9 3 -4 37.7 13.6
 9 -3 4 21.6 11.3
 9 -3 4 26 12.9
 -10 3 -4 -22.8 12.1
 10 -3 4 -7.1 12.6
 10 -3 4 3.1 17.7
 10 -3 4 -4.5 11.3
 -11 3 -4 34.9 16.1
 11 -3 4 50.39 14.7
 11 -3 4 77.59 23.6
 11 2 -4 20.3 23.8
 -11 -2 4 53.59 18.4
 -10 -2 4 7.7 14.7
 -10 -2 4 28.6 14.4
 9 2 -4 65.89 23
 9 2 -4 70.19 18.9
 -9 -2 4 114.09 22.4
 8 2 -4 148.39 29.2
 -8 -2 4 161.28 21.8
 -8 -2 4 170.48 20.5
 7 2 -4 37.5 11.2
 7 2 -4 27.4 14
 -7 -2 4 13.4 11.5
 -7 -2 4 39.9 10
 6 2 -4 242.08 26.2
 6 2 -4 309.47 21.9
 -6 -2 4 247.08 22.3
 5 2 -4 332.77 37.3
 5 2 -4 370.06 25.2
 -5 -2 4 389.96 26.8
 4 2 -4 43.1 9.5
 4 2 -4 27.6 7.4
 -4 -2 4 39.5 9.4
 -4 -2 4 37.8 7.6
 -4 -2 4 24.5 8.1
 3 2 -4 -1.4 5.4
 3 2 -4 -3.5 6.7
 3 2 -4 3.6 6.9
 3 2 -4 4.3 7.4
 -3 -2 4 0.9 5.5
 -3 -2 4 -1 5
 -3 -2 4 -9.2 7.7
 -3 -2 4 -1.7 6.3
 2 2 -4 3206.28 176.58
 2 2 -4 3409.46 177.38
 2 2 -4 3017.9 182.08
 2 2 -4 3353.96 177.08
 -2 -2 4 2737.53 176.88
 -2 -2 4 2899.21 176.38
 -2 -2 4 3120.99 176.78
 1 2 -4 1111.19 64.19
 1 2 -4 1127.59 66.59
 1 2 -4 1037.3 63.79
 1 2 -4 1116.69 64.49
 -1 -2 4 1092.49 63.99
 -1 -2 4 1112.29 64.49
 0 2 -4 206.08 15.1
 0 -2 4 213.08 15.6
 0 -2 4 176.68 15.8
 0 -2 4 202.88 15.1
 -1 2 -4 680.53 40.6
 -1 2 -4 712.73 40.3
 1 -2 4 726.93 40.7
 1 -2 4 679.43 40.7
 1 -2 4 663.83 41
 1 -2 4 598.24 41.4
 -2 2 -4 1251.67 69.49
 -2 2 -4 1209.28 69.99
 2 -2 4 1162.68 71.09
 2 -2 4 1251.87 69.69
 2 -2 4 1180.88 70.19
 2 -2 4 1161.28 69.99
 -3 2 -4 208.28 14.8
 -3 2 -4 174.48 17.6
 -3 2 -4 223.48 18.9
 -3 2 -4 199.28 20.8
 3 -2 4 203.78 16.5
 3 -2 4 221.38 15
 3 -2 4 198.88 18.7
 -4 2 -4 184.28 15.7
 -4 2 -4 188.58 16.1
 -4 2 -4 184.08 16
 4 -2 4 195.48 14.4
 4 -2 4 223.68 18.7
 4 -2 4 203.78 16.7
 -5 2 -4 775.82 49.8
 -5 2 -4 831.12 50.29
 5 -2 4 862.01 52.79
 5 -2 4 849.72 50.49
 5 -2 4 845.92 48.9
 5 -2 4 778.12 49.3
 5 -2 4 835.32 50.79
 -6 2 -4 56.99 11
 6 -2 4 56.89 10.9
 6 -2 4 35.5 12.8
 6 -2 4 60.99 10.8
 6 -2 4 63.09 9.8
 -7 2 -4 -5.6 9.9
 7 -2 4 1.6 7.9
 7 -2 4 0.1 10.8
 7 -2 4 -12.9 12.4
 -8 2 -4 133.89 20
 8 -2 4 151.08 16
 8 -2 4 145.79 19.3
 -9 2 -4 17.3 13.8
 9 -2 4 3 9.1
 9 -2 4 11.7 22.3
 9 -2 4 5.7 11.5
 -10 2 -4 -20.1 12.5
 10 -2 4 -14 18.2
 10 -2 4 1.5 10
 10 -2 4 -0.9 12.4
 -11 2 -4 -12.9 14.5
 11 -2 4 -9.9 20.1
 11 -2 4 -10.9 11.1
 11 1 -4 7.9 19.7
 -11 -1 4 11.9 14.7
 10 1 -4 -23.1 16.9
 -10 -1 4 -1.8 13.1
 -10 -1 4 6.1 13
 9 1 -4 42.8 11.9
 9 1 -4 27.4 16.7
 -9 -1 4 54.89 15
 -9 -1 4 51.49 14.1
 8 1 -4 77.39 12.3
 8 1 -4 43.5 15.9
 -8 -1 4 69.09 14.1
 -8 -1 4 48.2 10.6
 -8 -1 4 60.99 14.4
 7 1 -4 213.18 19.5
 -7 -1 4 222.68 21.9
 -7 -1 4 248.18 23.9
 6 1 -4 344.07 33.1
 6 1 -4 415.26 26.9
 -6 -1 4 454.15 31.2
 -6 -1 4 369.36 29.3
 5 1 -4 180.58 14.8
 -5 -1 4 174.08 14.9
 -5 -1 4 171.88 16.8
 4 1 -4 31.3 6.7
 4 1 -4 33.3 9
 -4 -1 4 33.1 8.5
 -4 -1 4 33.9 7
 -4 -1 4 26.3 7.8
 3 1 -4 930.31 52.69
 3 1 -4 905.21 52.19
 -3 -1 4 905.21 53.69
 -3 -1 4 841.22 53.29
 -3 -1 4 900.41 52.89
 -3 -1 4 861.31 52.29
 2 1 -4 1188.58 67.39
 2 1 -4 1133.59 65.89
 2 1 -4 1154.38 67.19
 -2 -1 4 1118.29 66.39
 -2 -1 4 1108.59 69.19
 1 1 -4 397.46 23.9
 1 1 -4 356.46 23.4
 1 1 -4 360.86 24.6
 -1 -1 4 387.26 25.7
 -1 -1 4 392.56 24.2
 -1 -1 4 388.96 26.1
 0 1 -4 9.5 4.3
 0 1 -4 14.2 4.4
 0 -1 4 8.3 4.4
 0 -1 4 14.1 5.6
 0 -1 4 3.1 4.9
 -1 1 -4 13.9 4.5
 -1 1 -4 20.1 4.4
 1 -1 4 17.6 4.8
 1 -1 4 20.8 5.4
 1 -1 4 17.4 5
 -2 1 -4 361.06 21.3
 -2 1 -4 361.56 22.3
 2 -1 4 312.17 24.4
 2 -1 4 380.96 21.8
 2 -1 4 340.27 22.3
 2 -1 4 322.47 22.4
 -3 1 -4 7.2 5.8
 -3 1 -4 7.8 8.8
 -3 1 -4 6.1 7.6
 -3 1 -4 3.6 3.7
 3 -1 4 -6.4 7.5
 3 -1 4 10.3 6.2
 3 -1 4 13.1 5.6
 3 -1 4 10.5 4.5
 -4 1 -4 8986.6 540.55
 4 -1 4 9786.02 540.25
 4 -1 4 9998.9 541.15
 -5 1 -4 1.2 5
 -5 1 -4 2 6.6
 5 -1 4 4.7 7.3
 5 -1 4 0.6 4.9
 5 -1 4 9.1 10
 -6 1 -4 10.2 8.2
 6 -1 4 5.6 9.5
 6 -1 4 12.3 5.9
 6 -1 4 16.7 11.1
 6 -1 4 12.7 8.8
 -7 1 -4 234.78 21.9
 7 -1 4 256.27 18.3
 7 -1 4 267.97 22.7
 7 -1 4 244.18 18.2
 -8 1 -4 99.99 15.3
 8 -1 4 118.19 18.5
 8 -1 4 110.19 13.1
 -9 1 -4 76.89 15.6
 9 -1 4 117.79 14.4
 9 -1 4 110.19 16.3
 -10 1 -4 74.49 17.1
 10 -1 4 130.89 18.1
 10 -1 4 115.59 16.1
 -11 1 -4 -4.1 15.3
 11 -1 4 3.2 20
 -12 1 -4 -24.1 16.6
 12 -1 4 15.3 27.4
 12 -1 4 16.5 20.4
 11 0 -4 -10.2 18.9
 -11 0 4 -6.2 14.6
 -10 0 4 15 17.9
 9 0 -4 250.47 21.1
 9 0 -4 195.58 32.3
 -9 0 4 199.78 23.8
 -9 0 4 246.48 21.9
 8 0 -4 -4 7.6
 8 0 -4 13.6 13.3
 -8 0 4 2.3 10.8
 -8 0 4 -6.5 10.3
 7 0 -4 1544.95 87.09
 -7 0 4 1456.45 88.49
 -7 0 4 1556.04 87.99
 -7 0 4 1387.36 89.39
 6 0 -4 32.4 11.5
 6 0 -4 24.1 7.8
 -6 0 4 12.7 9.7
 -6 0 4 30.3 10.4
 -6 0 4 34.8 8.1
 5 0 -4 1105.89 63.59
 -5 0 4 1002.4 65.99
 -5 0 4 1155.28 64.39
 -5 0 4 1086.79 63.79
 4 0 -4 3142.19 168.48
 4 0 -4 2823.02 165.98
 -4 0 4 2972.8 166.48
 -4 0 4 2764.12 166.88
 3 0 -4 1626.44 102.39
 3 0 -4 1828.92 102.69
 3 0 -4 1926.91 104.79
 -3 0 4 1759.42 102.69
 -3 0 4 1745.53 102.89
 -3 0 4 1717.53 104.09
 -3 0 4 1982.5 104.29
 2 0 -4 79.99 7.6
 2 0 -4 77.39 11.8
 -2 0 4 91.19 12.3
 -2 0 4 74.19 8.1
 -2 0 4 74.29 9.5
 1 0 -4 2681.13 160.78
 1 0 -4 3086.99 161.68
 1 0 -4 2850.31 162.28
 -1 0 4 3025.7 161.88
 -1 0 4 2721.93 161.08
 -1 0 4 2874.91 162.98
 -1 0 4 2690.93 160.98
 0 0 -4 1255.87 76.19
 0 0 -4 1477.75 76.79
 0 0 4 1324.17 76.49
 0 0 4 1437.96 76.99
 0 0 4 1274.87 76.49
 0 0 4 1262.07 78.09
 -1 0 -4 1788.42 103.19
 -1 0 -4 1935.61 103.09
 1 0 4 1840.92 103.39
 1 0 4 1734.13 104.79
 1 0 4 1900.81 103.19
 1 0 4 1691.23 103.29
 -2 0 -4 211.48 13.3
 -2 0 -4 210.88 14.4
 2 0 4 221.68 13.5
 2 0 4 203.88 14.4
 2 0 4 205.28 14.6
 -3 0 -4 1741.23 93.39
 -3 0 -4 1553.94 91.19
 -3 0 -4 1514.05 90.09
 3 0 4 1645.64 90.19
 3 0 4 1576.74 93.09
 3 0 4 1512.55 91.39
 -4 0 -4 590.24 38.9
 -4 0 -4 684.63 39.7
 4 0 4 718.23 40.1
 4 0 4 649.24 42.5
 4 0 4 588.54 37.9
 4 0 4 708.33 37.7
 4 0 4 633.04 39.9
 -5 0 -4 358.66 23.6
 5 0 4 320.47 20.8
 5 0 4 344.07 27.8
 5 0 4 338.07 23.9
 -6 0 -4 30.2 8.9
 6 0 4 40.8 12
 6 0 4 38.6 5.9
 6 0 4 36.4 9.6
 6 0 4 36.3 6.4
 6 0 4 40.7 14.3
 -7 0 -4 329.37 25.7
 7 0 4 270.57 29.7
 7 0 4 346.67 21.4
 7 0 4 340.57 26.3
 -8 0 -4 85.19 14.8
 8 0 4 132.49 11.5
 8 0 4 111.39 12
 8 0 4 78.79 18.8
 8 0 4 110.69 15.7
 -9 0 -4 -2.8 12.3
 9 0 4 -4.1 12.2
 9 0 4 4.3 17.2
 10 0 4 193.38 17.5
 10 0 4 171.08 32
 -11 0 -4 6.7 15.2
 11 0 4 5.5 18.7
 11 0 4 68.59 16.3
 -12 0 -4 -34.8 27.4
 11 -1 -4 38 22.1
 -11 1 4 75.59 16.5
 10 -1 -4 44.4 18.5
 -10 1 4 62.49 15.4
 9 -1 -4 16.9 15.7
 9 -1 -4 22.7 10.8
 -9 1 4 37.3 14.4
 -9 1 4 14.2 11
 8 -1 -4 123.79 16.1
 -8 1 4 120.89 15.7
 -8 1 4 140.79 17.2
 -8 1 4 157.68 20.7
 7 -1 -4 -5.1 12.3
 7 -1 -4 -12.4 7.3
 -7 1 4 -5 6.9
 -7 1 4 -21 10.9
 -7 1 4 -1.3 9.5
 6 -1 -4 187.68 23.9
 6 -1 -4 150.98 16.9
 -6 1 4 218.18 17.2
 -6 1 4 205.78 17.4
 -6 1 4 175.98 19.3
 5 -1 -4 2.8 9.3
 5 -1 -4 16.8 17.8
 -5 1 4 2.1 6.4
 -5 1 4 -7.1 8.1
 -5 1 4 5.9 5.1
 4 -1 -4 544.25 37.6
 4 -1 -4 597.64 35.1
 -4 1 4 515.15 36.5
 -4 1 4 604.34 35.2
 -4 1 4 617.34 34.8
 3 -1 -4 5.9 3.8
 -3 1 4 -4.6 6.6
 -3 1 4 4.3 4
 -3 1 4 3.7 4.8
 2 -1 -4 1360.96 79.19
 2 -1 -4 1502.95 81.69
 2 -1 -4 1518.55 82.29
 -2 1 4 1371.26 79.69
 -2 1 4 1291.07 80.79
 -2 1 4 1341.97 79.49
 1 -1 -4 65.99 9.9
 1 -1 -4 90.29 6.2
 1 -1 -4 80.39 5.8
 1 -1 -4 85.09 7.7
 -1 1 4 82.39 8.6
 -1 1 4 80.39 6.7
 -1 1 4 74.99 10.9
 -1 1 4 84.09 7.3
 0 -1 -4 543.35 34.2
 0 -1 -4 564.74 34.2
 0 -1 -4 633.64 35.1
 0 1 4 673.33 35.8
 0 1 4 608.74 37.2
 0 1 4 591.24 34.6
 0 1 4 586.44 34.6
 -1 -1 -4 89.59 6.7
 -1 -1 -4 77.99 6.4
 1 1 4 96.09 7
 1 1 4 75.69 6.6
 1 1 4 87.09 7.1
 1 1 4 64.69 10.6
 -2 -1 -4 69.79 6.9
 -2 -1 -4 68.49 5.1
 2 1 4 73.19 7.8
 2 1 4 62.09 10.8
 2 1 4 56.69 4.9
 2 1 4 75.49 6.9
 -3 -1 -4 1034 59.39
 -3 -1 -4 1014.1 59.69
 3 1 4 1021.2 61.69
 3 1 4 1029.4 59.69
 -4 -1 -4 97.29 9.4
 -4 -1 -4 111.99 10.9
 4 1 4 98.99 11.6
 4 1 4 91.59 14.7
 4 1 4 91.79 12.2
 4 1 4 97.89 6.2
 -5 -1 -4 96.69 12.4
 5 1 4 120.99 7.5
 5 1 4 108.09 18.3
 5 1 4 94.09 13.3
 5 1 4 102.79 13
 5 1 4 98.79 7.7
 6 1 4 703.73 38.7
 6 1 4 603.94 38.3
 6 1 4 670.23 42
 6 1 4 677.53 44.7
 7 1 4 215.68 27.1
 7 1 4 291.87 24.2
 7 1 4 290.27 17.9
 7 1 4 271.87 17.1
 7 1 4 245.78 22.6
 8 1 4 1.3 15.3
 8 1 4 17.5 12.5
 8 1 4 24.6 6.5
 9 1 4 268.37 18.6
 9 1 4 250.07 31
 9 1 4 292.67 19.4
 9 1 4 209.58 34.4
 10 1 4 183.48 24.5
 10 1 4 138.59 15
 11 1 4 25.5 15.7
 11 1 4 37.9 12.4
 12 1 4 136.49 22
 11 -2 -4 71.79 22.8
 -11 2 4 106.89 17.7
 -11 2 4 125.39 21
 10 -2 -4 -7.6 15.8
 -10 2 4 9.7 12.1
 -10 2 4 33.6 14.4
 9 -2 -4 38.7 9.6
 9 -2 -4 32.5 16.5
 -9 2 4 55.99 13.3
 -9 2 4 76.79 22.8
 8 -2 -4 66.49 10.2
 8 -2 -4 90.19 17.5
 -8 2 4 76.29 16.1
 -8 2 4 57.49 10.3
 -8 2 4 69.49 12.7
 7 -2 -4 75.39 10.1
 7 -2 -4 72.79 16.2
 -7 2 4 83.89 12
 -7 2 4 71.69 12.2
 -7 2 4 68.79 14.6
 6 -2 -4 -8.3 5.7
 6 -2 -4 12.4 10.6
 -6 2 4 -4.1 7.6
 -6 2 4 -7.2 5.8
 -6 2 4 -5.7 9.2
 5 -2 -4 1004 58.39
 -5 2 4 994.6 58.89
 -5 2 4 1020.3 63.19
 4 -2 -4 211.68 18.9
 4 -2 -4 199.18 13.6
 -4 2 4 213.28 14.9
 -4 2 4 192.88 17.3
 -4 2 4 204.38 14.4
 3 -2 -4 2226.68 117.69
 -3 2 4 2065.79 117.99
 -3 2 4 2036.1 119.69
 -3 2 4 1983.4 117.99
 2 -2 -4 4595.04 285.87
 2 -2 -4 5609.14 286.27
 -2 2 4 5001.6 283.97
 -2 2 4 4971.8 284.07
 1 -2 -4 -2.5 4.9
 1 -2 -4 0.8 4.7
 1 -2 -4 3.3 4.3
 -1 2 4 3.2 2.4
 -1 2 4 6.7 4.8
 -1 2 4 5.7 1.9
 -1 2 4 -0.6 5.9
 0 -2 -4 948.81 53.59
 0 -2 -4 887.01 51.89
 0 2 4 870.71 50.79
 0 2 4 886.21 50.79
 0 2 4 900.81 53.79
 -1 -2 -4 369.56 23.6
 -1 -2 -4 357.56 21
 1 2 4 333.07 20.7
 1 2 4 363.16 20.8
 1 2 4 352.26 24
 1 2 4 347.77 21.2
 -2 -2 -4 154.38 9.3
 -2 -2 -4 157.18 10.4
 -2 -2 -4 148.99 9.3
 2 2 4 145.39 15.2
 2 2 4 152.88 10.7
 -3 -2 -4 98.39 13.6
 -3 -2 -4 81.59 8.5
 3 2 4 85.19 9.6
 3 2 4 67.99 8.8
 3 2 4 71.49 10.2
 -4 -2 -4 740.13 43.6
 4 2 4 740.43 43.8
 4 2 4 736.13 46.3
 4 2 4 713.63 44.8
 5 2 4 -1 7.4
 5 2 4 -14.8 8.4
 5 2 4 0.6 6.2
 6 2 4 222.68 19
 6 2 4 210.08 22.8
 6 2 4 196.38 20.7
 6 2 4 226.78 13.7
 7 2 4 186.68 27.2
 7 2 4 230.68 21.1
 7 2 4 200.98 13.5
 8 2 4 112.09 19.7
 8 2 4 115.49 19.7
 8 2 4 169.18 12.1
 9 2 4 154.68 31.2
 9 2 4 239.38 25.3
 9 2 4 214.18 15.9
 10 2 4 -5.6 16.6
 10 2 4 16.2 13.8
 11 2 4 -14.7 18.1
 11 2 4 22.1 15.5
 12 2 4 31.7 37.3
 12 2 4 51.39 18.7
 11 -3 -4 -9.6 20.1
 -11 3 4 22.8 15.3
 -11 3 4 -3.2 12.2
 10 -3 -4 9.4 17.8
 -10 3 4 20.7 14.3
 -10 3 4 7.1 12.1
 -9 3 4 87.69 19.6
 -9 3 4 112.99 17.3
 8 -3 -4 79.59 11.6
 8 -3 -4 74.89 17.4
 -8 3 4 100.09 14.4
 -8 3 4 86.99 12.8
 7 -3 -4 316.57 22.5
 -7 3 4 312.87 24.6
 -7 3 4 365.56 29.4
 -7 3 4 355.96 24.4
 6 -3 -4 298.47 30.4
 6 -3 -4 283.77 19.5
 -6 3 4 247.18 24.4
 -6 3 4 322.37 22.1
 -6 3 4 328.27 21.5
 5 -3 -4 28.6 13.7
 5 -3 -4 53.49 6.2
 -5 3 4 48.8 7.7
 -5 3 4 58.49 7.6
 -5 3 4 55.79 11.5
 4 -3 -4 153.78 10.6
 4 -3 -4 161.08 17.8
 -4 3 4 153.28 15.6
 -4 3 4 178.88 12.6
 -4 3 4 168.08 12.2
 3 -3 -4 0.8 6.4
 3 -3 -4 -4.3 6
 -3 3 4 2.8 3.8
 -3 3 4 -4.8 6
 -3 3 4 1.5 5.1
 -3 3 4 -1.6 3.2
 2 -3 -4 7.7 6.5
 2 -3 -4 3.1 5.9
 2 -3 -4 -5.2 7
 -2 3 4 8.7 6
 -2 3 4 15.4 3.4
 1 -3 -4 185.28 13.7
 1 -3 -4 179.58 14.8
 1 -3 -4 157.38 14.9
 -1 3 4 170.38 15.9
 -1 3 4 186.58 14.2
 0 -3 -4 59.09 7.4
 0 -3 -4 52.19 9.6
 0 3 4 61.79 7.8
 0 3 4 53.19 7.5
 -1 -3 -4 6.9 4.9
 -1 -3 -4 10.3 3.9
 -1 -3 -4 11.6 3.8
 1 3 4 12.4 2.5
 -2 -3 -4 137.59 10.1
 -2 -3 -4 146.09 14.2
 -2 -3 -4 156.48 9.4
 2 3 4 159.38 11
 2 3 4 120.19 15.2
 2 3 4 140.59 10.4
 -3 -3 -4 -3 7.8
 -3 -3 -4 1.4 4
 -3 -3 -4 3.1 2.2
 3 3 4 13.3 5.4
 3 3 4 2.3 4.5
 -4 -3 -4 124.59 7.9
 4 3 4 139.59 12.1
 4 3 4 135.09 12.8
 4 3 4 120.79 15.9
 -5 -3 -4 24.3 3.3
 5 3 4 33 7.5
 5 3 4 32.3 11.1
 5 3 4 39.1 8.5
 -6 -3 -4 73.59 10.2
 -6 -3 -4 70.09 7.1
 6 3 4 68.79 13.4
 6 3 4 89.79 11.1
 6 3 4 65.69 6.8
 6 3 4 90.49 14.1
 -7 -3 -4 153.38 19.2
 -7 -3 -4 215.48 14.4
 7 3 4 223.68 24.9
 7 3 4 169.78 12.9
 7 3 4 210.18 20.2
 -8 -3 -4 80.19 13.3
 8 3 4 64.09 18.4
 8 3 4 91.29 15.1
 8 3 4 81.79 10.1
 -9 -3 -4 284.97 21.6
 9 3 4 309.67 45.1
 9 3 4 335.87 28.8
 10 3 4 8.6 13.4
 10 3 4 9.4 17.8
 11 3 4 60.89 17.7
 12 3 4 44.7 18.9
 12 3 4 27.9 21.5
 11 -4 -4 -41.6 28.1
 -11 4 4 5.8 10.5
 -11 4 4 27.4 16.2
 -10 4 4 13.8 15
 -10 4 4 23.7 11.8
 9 -4 -4 328.17 38.6
 -9 4 4 361.16 28.6
 -9 4 4 410.86 33.6
 8 -4 -4 23.1 14.3
 8 -4 -4 12.9 7.5
 -8 4 4 16.2 13.5
 -8 4 4 19.2 8.7
 -8 4 4 18.4 9.8
 7 -4 -4 89.89 14.3
 7 -4 -4 103.09 18.6
 -7 4 4 106.09 13.1
 -7 4 4 93.39 15.9
 -7 4 4 100.49 14.5
 6 -4 -4 1393.86 79.99
 -6 4 4 1338.97 79.59
 -6 4 4 1396.06 82.99
 -6 4 4 1319.07 79.39
 5 -4 -4 -3.9 9.3
 5 -4 -4 0.9 4.1
 -5 4 4 -10.5 9.2
 -5 4 4 4.9 6.1
 -5 4 4 1 5
 4 -4 -4 312.67 25
 -4 4 4 324.57 20.4
 3 -4 -4 416.56 26.9
 3 -4 -4 355.36 27.6
 -3 4 4 360.06 23.1
 -3 4 4 394.56 27
 -3 4 4 383.86 25.6
 2 -4 -4 147.19 14.8
 2 -4 -4 137.59 14.1
 -2 4 4 132.79 9.2
 -2 4 4 140.09 14.3
 -2 4 4 135.39 9.3
 1 -4 -4 900.41 53.59
 1 -4 -4 911.21 53.09
 1 -4 -4 837.52 52.89
 -1 4 4 904.91 53.19
 0 -4 -4 384.76 23.1
 0 -4 -4 355.86 23.5
 0 -4 -4 363.16 24.8
 0 4 4 334.27 25.1
 -1 -4 -4 49.6 7.2
 -1 -4 -4 33.9 7.2
 -1 -4 -4 45.2 6.5
 1 4 4 36 4.9
 1 4 4 27.5 7.5
 -2 -4 -4 49.8 8.6
 -2 -4 -4 48.5 6.5
 -2 -4 -4 36 9.8
 2 4 4 32.2 8.2
 2 4 4 44.4 7
 2 4 4 54.19 5.5
 -3 -4 -4 283.67 22.3
 -3 -4 -4 271.97 16.9
 3 4 4 236.58 21.7
 3 4 4 278.87 17.9
 3 4 4 280.07 18.4
 3 4 4 265.97 16.6
 -4 -4 -4 266.67 17.6
 4 4 4 278.87 17.4
 4 4 4 291.87 20.3
 4 4 4 320.07 23.9
 4 4 4 297.67 19.9
 -5 -4 -4 39.2 7.9
 -5 -4 -4 39.6 5.7
 5 4 4 39 8.5
 5 4 4 37.5 11.3
 5 4 4 58.39 12.5
 5 4 4 43.1 5.4
 -6 -4 -4 13.4 7
 6 4 4 45.3 10.7
 6 4 4 19 9.3
 6 4 4 19.5 11.6
 6 4 4 28.9 4.6
 7 4 4 -3.5 12.9
 -8 -4 -4 113.09 14.8
 -8 -4 -4 122.99 12
 8 4 4 133.09 16.9
 8 4 4 94.49 17.9
 -9 -4 -4 15 9.8
 9 4 4 29.5 13.1
 -10 -4 -4 23.7 12.5
 10 4 4 22.3 14.9
 10 4 4 17 16.9
 11 4 4 335.47 44.4
 11 4 4 470.85 37.7
 10 -5 -4 32 13.4
 -10 5 4 28.4 11.6
 -10 5 4 28.7 15
 9 -5 -4 76.39 16
 -9 5 4 80.79 13.2
 -9 5 4 78.49 17.3
 8 -5 -4 8.4 15.2
 8 -5 -4 18.4 11.9
 -8 5 4 28.6 13.6
 -8 5 4 29.6 15.8
 7 -5 -4 831.52 63.59
 7 -5 -4 838.02 59.49
 -7 5 4 1005.7 61.49
 -7 5 4 1008.6 57.49
 -7 5 4 1020.7 57.09
 6 -5 -4 -5.8 9.8
 6 -5 -4 -0.6 11
 -6 5 4 -1.6 5.6
 -6 5 4 -5.2 10.9
 -6 5 4 -1 7.2
 5 -5 -4 4.5 10.4
 -5 5 4 5.8 10.4
 -5 5 4 20.5 6.4
 -5 5 4 13.9 7.1
 4 -5 -4 543.75 38.8
 -4 5 4 600.34 35.1
 -4 5 4 595.84 35.8
 3 -5 -4 148.59 17.3
 -3 5 4 166.58 23.5
 -3 5 4 151.28 14.3
 -3 5 4 179.78 12
 2 -5 -4 14.4 6.8
 2 -5 -4 12.3 7.5
 2 -5 -4 15 5.9
 -2 5 4 16 4
 -2 5 4 14.2 3.7
 1 -5 -4 1039.6 58.49
 1 -5 -4 1025.4 57.69
 -1 5 4 862.81 55.29
 0 -5 -4 1048.2 57.09
 0 -5 -4 1045.7 57.79
 0 -5 -4 943.11 57.59
 0 5 4 883.41 54.89
 0 5 4 958.9 54.99
 0 5 4 930.31 57.69
 -1 -5 -4 411.86 25.1
 -1 -5 -4 384.66 26.3
 1 5 4 381.96 27.2
 1 5 4 398.56 23.7
 1 5 4 403.06 23.8
 -2 -5 -4 92.69 10.8
 -2 -5 -4 66.09 13.1
 2 5 4 72.19 10.2
 2 5 4 78.19 8.9
 2 5 4 86.79 8.7
 -3 -5 -4 88.79 9.1
 -3 -5 -4 71.19 10.8
 3 5 4 70.49 9.6
 3 5 4 82.99 10.3
 3 5 4 77.29 9.7
 3 5 4 71.09 10.6
 -4 -5 -4 126.09 10.6
 -4 -5 -4 106.19 10.6
 4 5 4 103.99 16.9
 4 5 4 114.99 9.4
 4 5 4 104.89 16.3
 4 5 4 102.39 13.4
 -5 -5 -4 15.7 4.7
 -5 -5 -4 6.6 6.2
 5 5 4 7 4.4
 5 5 4 15.3 9.3
 5 5 4 -5.7 10.2
 -6 -5 -4 6.4 7.7
 -6 -5 -4 11.1 5
 6 5 4 -15.4 11.8
 6 5 4 1.4 9.1
 6 5 4 8 10.3
 6 5 4 5.8 6.4
 -7 -5 -4 -8.6 7.7
 7 5 4 -18.9 11.8
 7 5 4 7.9 13.3
 7 5 4 -0.4 11.1
 -8 -5 -4 7 9.6
 -8 -5 -4 20.3 6.5
 8 5 4 15 15.4
 8 5 4 14.7 12.1
 -9 -5 -4 97.09 12.1
 9 5 4 65.49 15
 -10 -5 -4 362.86 23.6
 10 5 4 272.87 37.3
 10 5 4 297.97 31
 11 5 4 75.59 21.5
 11 5 4 58.39 19.9
 9 -6 -4 -15 15.3
 9 -6 -4 9.4 12.6
 8 -6 -4 111.99 19.1
 -8 6 4 149.09 15.1
 -7 6 4 196.38 16.8
 -7 6 4 196.98 23.7
 6 -6 -4 214.08 27.3
 -6 6 4 207.88 18.3
 -6 6 4 195.28 16.5
 5 -6 -4 12.7 10.1
 5 -6 -4 5.4 10.7
 -5 6 4 27.3 7.1
 4 -6 -4 1541.05 86.39
 4 -6 -4 1379.06 85.99
 -4 6 4 1402.16 83.09
 3 -6 -4 375.76 29.3
 3 -6 -4 347.37 24.9
 3 -6 -4 335.07 25.2
 -3 6 4 288.17 21.1
 2 -6 -4 247.48 20
 2 -6 -4 285.97 23.2
 2 -6 -4 247.28 20.5
 -2 6 4 273.37 19.1
 1 -6 -4 156.38 13.4
 1 -6 -4 155.08 13.8
 -1 6 4 125.29 9.8
 -1 6 4 121.89 10.5
 0 -6 -4 244.78 16.8
 0 -6 -4 237.38 17.6
 0 6 4 219.18 18.6
 0 6 4 224.08 14.7
 0 6 4 208.68 14.8
 -1 -6 -4 52.39 8.1
 -1 -6 -4 58.29 10.7
 1 6 4 46.6 6
 1 6 4 47 7.3
 1 6 4 58.79 7.8
 1 6 4 38.3 8
 -2 -6 -4 276.37 21.3
 -2 -6 -4 265.27 18.5
 2 6 4 255.07 17.4
 2 6 4 232.58 17.2
 2 6 4 247.38 20.6
 -3 -6 -4 175.88 14.1
 3 6 4 159.58 13.7
 3 6 4 155.68 14.1
 3 6 4 144.29 13.4
 3 6 4 162.48 17.5
 -4 -6 -4 65.49 10.6
 -4 -6 -4 64.39 9.6
 4 6 4 47.7 11
 4 6 4 65.39 9.3
 4 6 4 76.49 9.7
 -5 -6 -4 195.58 16.9
 -5 -6 -4 212.28 16.1
 5 6 4 215.78 18.8
 5 6 4 208.78 18.6
 5 6 4 206.88 22.4
 -6 -6 -4 255.87 22.4
 -6 -6 -4 332.77 20.7
 6 6 4 344.37 24.9
 6 6 4 251.07 24.1
 6 6 4 294.77 29.3
 -7 -6 -4 10.5 16.2
 7 6 4 -16.9 11.9
 7 6 4 27.2 11.9
 7 6 4 8.5 13.9
 -8 -6 -4 70.89 12.5
 8 6 4 85.29 17.7
 8 6 4 54.19 9.4
 8 6 4 86.19 15.5
 9 6 4 21.9 13.6
 9 6 4 16.3 18.8
 10 6 4 26.5 15.6
 10 6 4 32.7 18.1
 11 6 4 24.4 17.2
 11 6 4 21.8 18.6
 9 -7 -4 5.2 13.6
 9 -7 -4 -17.5 16.6
 8 -7 -4 74.29 21.2
 8 -7 -4 98.39 17.3
 7 -7 -4 47.6 15.7
 7 -7 -4 50.89 13.9
 -7 7 4 76.59 11.9
 6 -7 -4 -10.6 11.6
 -6 7 4 -2.7 6.4
 5 -7 -4 956.5 62.69
 5 -7 -4 1057.99 64.49
 4 -7 -4 250.77 24.1
 4 -7 -4 261.57 24.5
 -4 7 4 301.87 20.1
 -4 7 4 273.27 19.3
 3 -7 -4 112.79 16.4
 3 -7 -4 129.19 16.8
 -3 7 4 153.58 13
 -3 7 4 127.49 11.9
 2 -7 -4 942.01 56.09
 -2 7 4 897.11 54.19
 -2 7 4 957.3 54.69
 1 -7 -4 398.66 25.8
 1 -7 -4 376.66 24.9
 1 -7 -4 345.67 26.3
 -1 7 4 349.37 23.5
 0 -7 -4 197.68 15
 0 -7 -4 179.78 23
 0 7 4 188.98 14.1
 0 7 4 169.08 13.7
 -1 -7 -4 566.84 35.2
 1 7 4 564.04 36
 1 7 4 583.54 34
 1 7 4 522.25 33.8
 -2 -7 -4 43.1 8.7
 2 7 4 33.7 7.1
 2 7 4 28.7 8.7
 2 7 4 47.5 8.2
 -3 -7 -4 104.09 13.1
 -3 -7 -4 88.99 16.6
 3 7 4 130.59 13.4
 3 7 4 128.89 17.3
 3 7 4 136.09 13.4
 -4 -7 -4 -5.2 7.3
 -4 -7 -4 -4.2 9.1
 4 7 4 5.1 7.8
 4 7 4 -14.9 9.6
 4 7 4 -6.9 8.4
 -5 -7 -4 92.19 12.9
 -5 -7 -4 99.79 13.1
 5 7 4 121.69 16.2
 5 7 4 98.69 15.3
 5 7 4 84.09 15.4
 -6 -7 -4 118.49 15.6
 -6 -7 -4 121.69 14
 6 7 4 156.68 18.8
 6 7 4 161.98 22.3
 6 7 4 123.89 22.7
 -7 -7 -4 261.67 19.7
 7 7 4 232.68 24.5
 7 7 4 254.57 25.3
 7 7 4 261.07 27.7
 -8 -7 -4 199.28 16.7
 8 7 4 131.99 21.1
 8 7 4 174.68 27.1
 10 7 4 9.7 15.1
 10 7 4 19.8 17.3
 9 -8 -4 78.99 19.5
 8 -8 -4 70.49 16.5
 -8 8 4 67.59 14.3
 7 -8 -4 -1.4 12.2
 -7 8 4 6.9 7.3
 -7 8 4 -9.8 9.4
 6 -8 -4 198.68 23.2
 -6 8 4 262.07 20.7
 5 -8 -4 137.19 22.7
 -5 8 4 136.59 14.2
 4 -8 -4 -0.7 10.9
 4 -8 -4 2.1 9.1
 -4 8 4 -2.6 7.2
 3 -8 -4 253.07 24.6
 3 -8 -4 298.67 24.1
 -3 8 4 300.67 20.8
 -3 8 4 334.77 21.8
 2 -8 -4 365.56 27.3
 2 -8 -4 417.16 30.3
 -2 8 4 395.56 25.9
 -2 8 4 424.36 26.7
 1 -8 -4 864.91 49.2
 1 -8 -4 734.53 48.5
 -1 8 4 827.02 48.3
 -1 8 4 824.22 48.5
 0 -8 -4 -3 5.4
 0 -8 -4 8 9.7
 0 8 4 3.9 7.2
 0 8 4 0.9 6.4
 -1 -8 -4 121.19 16.1
 -1 -8 -4 143.89 15.3
 1 8 4 171.58 14.5
 1 8 4 145.89 13.7
 -2 -8 -4 50.69 11.4
 2 8 4 64.39 10.8
 2 8 4 55.29 9
 2 8 4 44.6 10.2
 -3 -8 -4 3.4 21.9
 3 8 4 47.2 11
 3 8 4 56.89 9.9
 3 8 4 45.3 9.2
 -4 -8 -4 10.6 10.1
 4 8 4 35.5 10
 4 8 4 34.2 9.8
 4 8 4 21 10.2
 -5 -8 -4 47.1 10.6
 -5 -8 -4 28.3 13.3
 5 8 4 64.59 13.1
 5 8 4 58.79 12.2
 5 8 4 78.79 12.6
 -6 -8 -4 309.17 25.1
 6 8 4 317.37 27.3
 6 8 4 359.56 30.1
 6 8 4 365.96 31.1
 -7 -8 -4 50.89 11.1
 7 8 4 70.59 22.2
 7 8 4 45 14.7
 7 8 4 34.9 19.3
 8 8 4 78.69 16.3
 9 8 4 48.9 16.4
 9 8 4 53.99 17.3
 10 8 4 -8.1 16
 10 8 4 49.99 17
 8 -9 -4 -42.8 34.7
 7 -9 -4 60.99 16.3
 -7 9 4 42.7 11.9
 6 -9 -4 131.79 21.9
 -6 9 4 117.39 15.7
 -6 9 4 114.29 15.8
 5 -9 -4 -7.5 13.3
 5 -9 -4 -13.6 12.8
 -5 9 4 6.5 7.2
 -5 9 4 -0.7 8
 4 -9 -4 251.07 25.1
 -4 9 4 238.28 19.6
 -4 9 4 246.28 19.8
 3 -9 -4 144.79 20.3
 -3 9 4 139.29 15.2
 -3 9 4 118.19 14.3
 1 -9 -4 36.7 12.9
 -1 9 4 29.9 8.7
 -1 9 4 17.3 8
 0 -9 -4 131.79 18.4
 0 -9 -4 171.78 15
 0 9 4 185.58 16.7
 0 9 4 183.88 16.3
 -1 -9 -4 12.1 10.7
 1 9 4 8.8 8
 1 9 4 -3.5 7.2
 -2 -9 -4 18.9 10.7
 2 9 4 23.4 10.4
 2 9 4 20.1 7.7
 2 9 4 22.6 8.9
 -3 -9 -4 112.89 17.5
 3 9 4 113.49 15.9
 3 9 4 152.98 16.2
 3 9 4 116.49 16
 4 9 4 23.4 10.4
 4 9 4 3.6 9.3
 -5 -9 -4 124.09 17.9
 5 9 4 135.99 25.4
 5 9 4 138.49 18.7
 -6 -9 -4 8.2 8.7
 6 9 4 -21.2 11.4
 -7 -9 -4 88.39 14.7
 8 9 4 20 14.1
 8 9 4 36.3 14.5
 7 -10 -4 63.89 21
 6 -10 -4 63.39 16.6
 -6 10 4 63.39 12.6
 5 -10 -4 41.5 15.5
 -5 10 4 40.7 10
 -5 10 4 51.19 11.2
 4 -10 -4 102.69 17.8
 -4 10 4 89.69 13.9
 -4 10 4 110.79 15.6
 3 -10 -4 19.8 13.1
 -3 10 4 21.6 9.5
 -3 10 4 14.3 8.2
 2 -10 -4 120.09 21.1
 -2 10 4 110.99 15.3
 -2 10 4 135.59 17
 1 -10 -4 39.2 13.8
 -1 10 4 48.6 10.5
 -1 10 4 36.8 10.6
 0 -10 -4 323.07 28.2
 0 10 4 390.66 26.3
 -1 -10 -4 579.54 37.4
 1 10 4 476.85 34.3
 1 10 4 493.15 41.3
 -2 -10 -4 6.7 11.7
 2 10 4 20.1 10.7
 2 10 4 8.1 9.3
 -3 -10 -4 -7.9 10.6
 3 10 4 0.9 8.9
 3 10 4 10.4 9.4
 -6 -10 -4 18.5 10.4
 6 10 4 13.2 12.5
 -7 -10 -4 123.59 17.6
 6 -11 -4 -7.1 17
 -6 11 4 18.5 11.2
 5 -11 -4 -9.4 14.8
 -5 11 4 7 10.3
 4 -11 -4 30.1 16.5
 -4 11 4 56.99 11.3
 3 -11 -4 -5.1 15.4
 -3 11 4 27.6 9.9
 -3 11 4 20.1 9.8
 2 -11 -4 55.89 15.8
 -2 11 4 61.39 11.4
 -2 11 4 51.59 11.9
 1 -11 -4 6.1 13.6
 -1 11 4 10.7 8.8
 -1 11 4 15.1 9.9
 0 -11 -4 44.6 14.6
 0 11 4 40.5 11.2
 0 11 4 44.8 10.8
 -1 -11 -4 137.99 22.9
 1 11 4 123.29 16.3
 1 11 4 137.19 17.3
 2 11 4 7.2 10.6
 2 11 4 1.1 9.2
 -3 -11 -4 85.69 17.1
 3 11 4 67.09 20.3
 3 11 4 102.69 14.3
 -4 -11 -4 -10.2 12.6
 4 11 4 17.5 11.3
 -5 -11 -4 23.1 12.8
 5 11 4 13.4 11.6
 -6 -11 -4 45.2 12.6
 6 11 4 5 12.5
 4 -12 -4 -15.5 18.3
 -4 12 4 -10.6 9.9
 3 -12 -4 -14.4 18.4
 -3 12 4 -9.9 15.8
 2 -12 -4 -3 15.2
 -2 12 4 -8.7 9.5
 1 -12 -4 -12.9 14.5
 -1 12 4 -16.8 9.1
 0 -12 -4 20.2 15.5
 0 12 4 37.2 11.2
 -1 -12 -4 -3.3 14.6
 1 12 4 22.2 9.7
 -2 -12 -4 189.98 26.2
 2 12 4 187.88 20.9
 -3 -12 -4 211.88 27.9
 3 12 4 270.17 24.7
 -4 -12 -4 -14.1 13.4
 4 12 4 23.9 12.2
 -5 -12 -4 24.1 13.6
 0 13 4 21.4 10.4
 1 13 4 0.8 10.9
 0 11 -5 -3.4 13.4
 0 -11 5 -8.6 16.8
 4 10 -5 215.18 27.6
 3 10 -5 16.7 23.6
 -3 -10 5 27.3 18.5
 2 10 -5 -5.2 27.7
 -2 -10 5 20.9 16.3
 1 10 -5 59.19 30.4
 0 10 -5 73.99 24.7
 0 -10 5 61.89 19.5
 -1 10 -5 9.2 14.2
 1 -10 5 -1.3 16.1
 -2 10 -5 66.09 14.8
 2 -10 5 12.9 16.5
 -3 10 -5 105.39 18
 -4 10 -5 24.6 15
 4 -10 5 -57.49 28.2
 6 9 -5 20.8 14.4
 -6 -9 5 42 24.2
 5 9 -5 -4.3 12.5
 -5 -9 5 12.1 14.6
 4 9 -5 41.5 14.2
 -4 -9 5 57.79 15.8
 3 9 -5 52.99 14.8
 -3 -9 5 63.19 17.1
 -3 -9 5 61.59 17.8
 2 9 -5 44 14.5
 -2 -9 5 50.99 15.7
 -2 -9 5 26.5 13.7
 1 9 -5 -4.6 11.6
 -1 -9 5 6.1 14
 -1 -9 5 -4.1 13
 0 9 -5 49.99 14.1
 0 -9 5 34 15.5
 0 -9 5 24 22.6
 -1 9 -5 67.89 14.6
 1 -9 5 42.5 16
 1 -9 5 95.39 23.4
 -2 9 -5 2.6 12.2
 2 -9 5 -12.8 13.7
 2 -9 5 32.1 20.5
 -3 9 -5 6.5 12.1
 3 -9 5 -21.1 15.6
 4 -9 5 -27.8 14.7
 5 -9 5 102.29 20
 -6 9 -5 35.5 14.8
 7 8 -5 22.3 15.8
 -7 -8 5 46.5 13.9
 6 8 -5 26.7 14.5
 -6 -8 5 12.8 15.6
 -6 -8 5 15.8 14.3
 5 8 -5 13.9 13
 5 8 -5 -22 11.6
 -5 -8 5 -19.8 14.5
 -5 -8 5 21.2 14.1
 4 8 -5 41.1 12.8
 4 8 -5 -3.1 10.4
 -4 -8 5 36.5 14.2
 -4 -8 5 13.6 13.7
 3 8 -5 151.08 21.7
 -3 -8 5 109.79 18.8
 -3 -8 5 151.28 23.9
 2 8 -5 460.85 33.8
 -2 -8 5 421.06 35.2
 -2 -8 5 414.76 34.2
 1 8 -5 19 12
 -1 -8 5 14.1 12.5
 -1 -8 5 2 12.2
 0 8 -5 53.59 13
 0 -8 5 42.6 13.5
 0 -8 5 25.8 15
 -1 8 -5 -3.5 4.3
 -1 8 -5 21.3 10.9
 1 -8 5 3.8 15.1
 1 -8 5 21.8 13.7
 2 -8 5 400.76 34.1
 -3 8 -5 12.6 11.7
 3 -8 5 0.9 14.4
 -4 8 -5 254.07 25.6
 4 -8 5 246.08 24.6
 4 -8 5 200.08 26.6
 -5 8 -5 242.18 24.9
 5 -8 5 159.88 25.4
 -6 8 -5 102.39 24.2
 -7 8 -5 287.47 28
 7 -8 5 202.08 29.5
 8 7 -5 50.99 16
 8 7 -5 40.3 19.5
 -8 -7 5 40.2 19.9
 7 7 -5 59.19 15.9
 -7 -7 5 83.69 18.6
 -7 -7 5 55.49 15
 6 7 -5 28.6 13
 -6 -7 5 49 13.9
 -6 -7 5 15.3 15.6
 5 7 -5 -5.1 11.2
 -5 -7 5 1.7 13.2
 -5 -7 5 2.8 13.1
 4 7 -5 8.2 12.3
 -4 -7 5 0.1 12.8
 -4 -7 5 -1.1 15.1
 3 7 -5 -1.7 18.5
 3 7 -5 -14.4 8.3
 -3 -7 5 12.2 12
 -3 -7 5 -5.5 12.9
 2 7 -5 205.88 19.5
 2 7 -5 294.17 30.7
 -2 -7 5 245.58 25
 1 7 -5 35.6 16.1
 -1 -7 5 45.7 13.1
 0 7 -5 45.4 7
 0 7 -5 69.39 13.5
 0 -7 5 51.79 13.9
 0 -7 5 52.39 14.5
 -1 7 -5 323.97 21.3
 -1 7 -5 297.07 26.2
 1 -7 5 307.07 27
 1 -7 5 326.27 27.4
 -2 7 -5 19.7 11.4
 2 -7 5 34.8 13.3
 2 -7 5 9.7 12.4
 2 -7 5 36 8.7
 -3 7 -5 7.2 10.5
 3 -7 5 -6.5 11.7
 3 -7 5 1.5 10.2
 -4 7 -5 19.8 11
 4 -7 5 13.2 13.9
 4 -7 5 24.2 12.2
 -5 7 -5 17.8 11.2
 5 -7 5 5.2 15.7
 5 -7 5 40 15.9
 -6 7 -5 61.79 14
 -7 7 -5 182.88 24.1
 7 -7 5 123.09 19
 -8 7 -5 76.09 22.8
 8 -7 5 43.7 16.5
 8 6 -5 -16.1 17.7
 8 6 -5 13.6 26.4
 -8 -6 5 16.2 17.1
 -8 -6 5 37.5 13.9
 7 6 -5 20.1 13.3
 7 6 -5 -2.4 15.2
 -7 -6 5 26.4 14.3
 -7 -6 5 38.9 13
 6 6 -5 259.77 25
 -6 -6 5 241.48 33.5
 -6 -6 5 234.98 25.3
 5 6 -5 -14.4 10.9
 5 6 -5 20.4 12
 -5 -6 5 6.4 12.4
 -5 -6 5 -8.3 12.9
 4 6 -5 47.9 11.8
 -4 -6 5 62.79 15.4
 -4 -6 5 43.2 13.5
 3 6 -5 213.98 20.9
 3 6 -5 225.58 20.9
 -3 -6 5 179.68 21.8
 -3 -6 5 188.78 23.5
 2 6 -5 -2.7 10.6
 2 6 -5 -6.2 6.9
 -2 -6 5 -11.7 10.5
 -2 -6 5 0.4 12.3
 1 6 -5 44.7 7.8
 -1 -6 5 50.89 13.7
 -1 -6 5 44.2 14.8
 0 6 -5 793.22 51.89
 0 6 -5 861.21 49.6
 0 -6 5 821.52 52.69
 -1 6 -5 -9.6 9.1
 1 -6 5 -5.6 10.2
 1 -6 5 -11.3 11.2
 1 -6 5 -12.4 7.6
 -2 6 -5 87.09 13.7
 2 -6 5 77.79 11.6
 2 -6 5 79.19 14.4
 2 -6 5 88.59 14.1
 -3 6 -5 357.36 39.2
 -3 6 -5 362.16 28.9
 3 -6 5 427.56 30.8
 3 -6 5 435.16 30.6
 -4 6 -5 172.78 19.9
 4 -6 5 196.18 21.8
 4 -6 5 224.88 22.8
 4 -6 5 185.28 21.4
 -5 6 -5 28 11.1
 5 -6 5 18.6 12.1
 5 -6 5 30.9 12.6
 5 -6 5 50.89 14.9
 -6 6 -5 191.78 22.5
 6 -6 5 154.78 21.8
 6 -6 5 215.88 25.3
 -7 6 -5 0.9 12.8
 7 -6 5 20.1 13.9
 7 -6 5 7.8 12.3
 7 -6 5 -20.3 11.8
 -8 6 -5 -1.3 13.2
 8 -6 5 -4.2 14.1
 9 -6 5 129.09 22.5
 10 5 -5 -15.3 20.4
 -10 -5 5 -8.6 19.1
 9 5 -5 89.99 24
 -9 -5 5 138.49 21.8
 8 5 -5 -13.1 17.2
 8 5 -5 7.3 12.5
 -8 -5 5 31.7 13.6
 -8 -5 5 -11.1 15.1
 7 5 -5 21.9 12.1
 -7 -5 5 18.2 12.4
 -7 -5 5 18.9 13.2
 6 5 -5 125.59 24.3
 6 5 -5 163.88 19.4
 -6 -5 5 78.79 29.6
 -6 -5 5 111.19 18.3
 5 5 -5 26 10.9
 5 5 -5 15.3 11.3
 -5 -5 5 6.4 10.2
 -5 -5 5 -0.5 11.8
 4 5 -5 340.57 26.5
 4 5 -5 339.07 29.1
 -4 -5 5 324.97 27.8
 -4 -5 5 362.96 29.6
 3 5 -5 836.32 50.99
 3 5 -5 850.41 51.19
 -3 -5 5 779.52 51.79
 -3 -5 5 792.42 51.89
 2 5 -5 3.3 7.4
 2 5 -5 0.5 9.1
 -2 -5 5 11.6 11.9
 1 5 -5 -4.4 5.7
 1 5 -5 -3.4 8.9
 -1 -5 5 -6.7 10.7
 -1 -5 5 -17.2 9.3
 0 5 -5 605.44 38.6
 0 5 -5 586.24 37
 0 -5 5 614.94 39.6
 0 -5 5 581.44 39.6
 -1 5 -5 9.8 8.1
 -1 5 -5 13.5 11.5
 1 -5 5 9.7 10.5
 1 -5 5 12.3 10.4
 1 -5 5 -0.5 7.2
 -2 5 -5 7.3 8.4
 -2 5 -5 9.5 10.8
 -2 5 -5 -1.6 7.3
 2 -5 5 8.6 9.9
 2 -5 5 6.1 8.2
 2 -5 5 -2.1 9.5
 -3 5 -5 524.05 36.8
 -3 5 -5 545.75 37.4
 3 -5 5 549.45 37.8
 3 -5 5 590.64 37.9
 3 -5 5 567.04 37.1
 -4 5 -5 39.5 10.8
 4 -5 5 25.4 12.8
 4 -5 5 28.7 10.9
 4 -5 5 33.9 11.2
 -5 5 -5 12.1 10.7
 5 -5 5 -28.5 19.7
 5 -5 5 0 10.1
 5 -5 5 7.9 11
 -6 5 -5 11.2 10.7
 6 -5 5 28.4 12.2
 6 -5 5 19.9 12.5
 6 -5 5 15.1 10.7
 -7 5 -5 -15.9 11.3
 7 -5 5 -4.4 12.9
 7 -5 5 -7 10.9
 7 -5 5 -7.1 11.7
 -8 5 -5 107.39 17.4
 8 -5 5 113.59 16.5
 -9 5 -5 67.39 16.6
 -10 5 -5 12.3 16
 10 4 -5 51.99 22.2
 -10 -4 5 87.79 20.1
 9 4 -5 34.3 18.3
 9 4 -5 31.2 19.1
 -9 -4 5 54.59 18.6
 8 4 -5 15 10.9
 8 4 -5 -14.2 25.6
 -8 -4 5 -8.6 12.9
 -8 -4 5 2.7 10.3
 7 4 -5 198.98 21.3
 -7 -4 5 201.68 23.4
 -7 -4 5 163.68 23
 6 4 -5 46.1 11.3
 6 4 -5 29.3 13.5
 -6 -4 5 51.79 14.7
 -6 -4 5 31.9 11.8
 5 4 -5 76.29 13.9
 5 4 -5 98.89 15.6
 -5 -4 5 76.39 14.1
 -5 -4 5 87.89 14.1
 4 4 -5 134.39 19.5
 4 4 -5 155.38 16.1
 -4 -4 5 99.89 16.3
 -4 -4 5 131.99 19.5
 3 4 -5 95.19 13.8
 3 4 -5 97.99 16.2
 -3 -4 5 87.59 13.4
 -3 -4 5 100.89 12.3
 2 4 -5 0.8 6.3
 2 4 -5 -4.5 7.7
 -2 -4 5 1.1 7.3
 -2 -4 5 -8.9 7.8
 -2 -4 5 8.2 10.4
 1 4 -5 4 5.8
 1 4 -5 8.2 7.7
 -1 -4 5 1 8.2
 -1 -4 5 5.8 9.4
 -1 -4 5 10.6 7.3
 0 4 -5 138.49 15.2
 0 4 -5 152.58 15.6
 0 -4 5 167.38 17.4
 0 -4 5 178.28 15.4
 0 -4 5 148.49 16.4
 -1 4 -5 278.37 21
 -1 4 -5 262.97 20
 1 -4 5 238.68 21
 1 -4 5 259.77 20.1
 1 -4 5 248.78 21.4
 1 -4 5 272.67 21.8
 -2 4 -5 1412.56 83.79
 -2 4 -5 1414.96 83.79
 -2 4 -5 1403.36 83.99
 2 -4 5 1433.36 84.59
 2 -4 5 1390.56 87.79
 2 -4 5 1461.45 84.29
 2 -4 5 1481.45 84.09
 -3 4 -5 36.1 10.7
 -3 4 -5 25.2 8.5
 -3 4 -5 30.9 9
 3 -4 5 20.1 9.5
 3 -4 5 41.8 11.2
 3 -4 5 35.5 10.4
 -4 4 -5 101.19 15
 4 -4 5 106.99 16
 4 -4 5 148.19 21
 4 -4 5 105.19 14.8
 -5 4 -5 852.21 52.19
 5 -4 5 822.82 52.49
 5 -4 5 763.32 50.69
 5 -4 5 900.71 64.79
 -6 4 -5 -9.5 9.6
 6 -4 5 -8.5 10.5
 6 -4 5 -21.3 11.8
 6 -4 5 -15.1 8.7
 -7 4 -5 103.89 17.9
 7 -4 5 99.89 15.4
 7 -4 5 101.89 18.2
 7 -4 5 98.09 15.3
 -8 4 -5 66.79 14.8
 8 -4 5 73.49 13.3
 8 -4 5 81.09 15.2
 8 -4 5 65.49 17.9
 -9 4 -5 11 13.6
 9 -4 5 -6 11.1
 9 -4 5 9 13.5
 9 -4 5 28.8 17.4
 10 -4 5 152.78 21.5
 -10 -3 5 154.68 34.1
 9 3 -5 -6.4 16.3
 9 3 -5 23.2 12.3
 -9 -3 5 5.9 14.2
 8 3 -5 125.39 16.3
 -8 -3 5 127.99 20
 7 3 -5 310.47 25.4
 -7 -3 5 260.17 26.2
 6 3 -5 0.5 11.6
 6 3 -5 4.8 14.3
 -6 -3 5 -5.4 9.6
 -6 -3 5 7.4 12.4
 -6 -3 5 0 9.4
 5 3 -5 -4.9 9.9
 5 3 -5 12.2 11.8
 -5 -3 5 -6.2 7.3
 -5 -3 5 -12 9.7
 -5 -3 5 -4.2 9.8
 4 3 -5 498.65 31.7
 4 3 -5 440.26 32.9
 -4 -3 5 457.25 31.9
 -4 -3 5 434.76 31.6
 -4 -3 5 426.96 33.3
 3 3 -5 315.67 23.6
 3 3 -5 249.08 22
 -3 -3 5 307.87 23.2
 -3 -3 5 310.57 23.1
 2 3 -5 456.95 29.1
 2 3 -5 397.76 29.4
 2 3 -5 426.16 28.7
 -2 -3 5 440.76 29.7
 -2 -3 5 435.66 29.2
 1 3 -5 32.7 8.6
 1 3 -5 20.1 6.1
 1 3 -5 20.9 6.6
 1 3 -5 18.6 7.9
 -1 -3 5 25.7 8
 -1 -3 5 26.1 9.4
 0 3 -5 455.05 30.1
 0 3 -5 436.36 32
 0 -3 5 431.66 31.1
 0 -3 5 476.05 30.7
 0 -3 5 500.65 30.4
 -1 3 -5 15.6 8.2
 -1 3 -5 21.4 8.5
 -1 3 -5 32 10.1
 1 -3 5 27.2 7.8
 1 -3 5 11.9 7.1
 1 -3 5 16 7.8
 -2 3 -5 891.31 54.29
 -2 3 -5 933.21 54.89
 -2 3 -5 883.21 54.19
 2 -3 5 897.61 53.99
 2 -3 5 907.61 54.79
 2 -3 5 922.41 55.79
 -3 3 -5 172.58 16.8
 -3 3 -5 204.08 16.7
 -3 3 -5 231.38 19.3
 3 -3 5 211.58 16.3
 3 -3 5 204.78 16.9
 3 -3 5 192.28 19.2
 3 -3 5 174.38 17.2
 -4 3 -5 145.79 15.1
 4 -3 5 103.39 18.2
 4 -3 5 162.38 13.8
 4 -3 5 107.99 17.1
 4 -3 5 131.39 15.9
 -5 3 -5 128.49 16
 5 -3 5 110.69 13.8
 5 -3 5 108.89 15.6
 -6 3 -5 94.39 13.4
 6 -3 5 92.69 14.4
 6 -3 5 77.89 16.2
 6 -3 5 102.99 13.5
 -7 3 -5 2.8 11
 7 -3 5 -5.4 11.1
 7 -3 5 9.7 12.8
 8 -3 5 36.6 16.1
 8 -3 5 33.1 10.6
 8 -3 5 36.8 13
 -9 3 -5 108.79 17.2
 9 -3 5 119.99 16.5
 9 -3 5 79.59 20.3
 9 -3 5 151.08 21.5
 -10 3 -5 -7.4 14.6
 10 -3 5 24.8 19.4
 10 -3 5 -6 14
 -11 3 -5 19.1 16.9
 11 -3 5 3.1 13.5
 -11 -2 5 100.19 20.9
 10 2 -5 -25.4 17.8
 -10 -2 5 32.8 14.5
 9 2 -5 78.09 14.8
 -9 -2 5 39.4 15.7
 8 2 -5 131.19 25.6
 8 2 -5 173.18 19.5
 -8 -2 5 183.88 21.4
 -8 -2 5 196.98 23.8
 7 2 -5 -6.4 12.7
 7 2 -5 6.6 8.5
 -7 -2 5 -5.7 11.3
 -7 -2 5 -12.6 10.6
 -7 -2 5 3.8 8.9
 6 2 -5 36.9 9.5
 6 2 -5 20.6 11.7
 -6 -2 5 45.9 12.1
 -6 -2 5 14.8 10.4
 5 2 -5 697.53 41
 5 2 -5 582.64 43.3
 -5 -2 5 610.54 42.3
 -5 -2 5 722.33 42.8
 4 2 -5 112.89 17.4
 4 2 -5 121.39 13.2
 -4 -2 5 109.19 13.3
 -4 -2 5 134.99 15.4
 -4 -2 5 120.19 15.8
 3 2 -5 1144.39 63.89
 3 2 -5 1001.1 61.99
 -3 -2 5 962.6 61.99
 -3 -2 5 1164.58 63.69
 -3 -2 5 1003.5 62.69
 2 2 -5 2198.18 123.19
 2 2 -5 2064.29 121.99
 -2 -2 5 2018.8 122.09
 -2 -2 5 2093.49 122.49
 -2 -2 5 2281.87 123.19
 1 2 -5 1225.78 76.79
 1 2 -5 1319.27 76.59
 1 2 -5 1311.37 75.69
 1 2 -5 1318.07 75.99
 -1 -2 5 1322.07 76.29
 -1 -2 5 1338.87 77.69
 -1 -2 5 1294.17 75.89
 0 2 -5 51.29 9
 0 2 -5 47.2 8.3
 0 2 -5 50.19 7.7
 0 -2 5 52.39 8.1
 0 -2 5 41.8 8.3
 0 -2 5 38.3 8.5
 0 -2 5 46 7.9
 -1 2 -5 517.45 30.6
 -1 2 -5 482.95 31.4
 -1 2 -5 489.85 31.1
 -1 2 -5 487.75 37.4
 1 -2 5 500.65 31.4
 1 -2 5 553.24 31.4
 1 -2 5 452.75 32.9
 1 -2 5 493.85 31.9
 -2 2 -5 139.29 14.8
 -2 2 -5 145.39 12.9
 -2 2 -5 124.09 13.4
 2 -2 5 149.09 13.1
 2 -2 5 158.38 13.4
 2 -2 5 136.99 14.2
 -3 2 -5 438.16 31.3
 -3 2 -5 547.35 34.3
 -3 2 -5 541.95 33.9
 -3 2 -5 529.95 34.1
 3 -2 5 448.76 33
 3 -2 5 467.65 31.9
 3 -2 5 509.85 30.8
 -4 2 -5 488.15 31.1
 -4 2 -5 478.35 30.3
 4 -2 5 475.35 29.6
 4 -2 5 493.45 33.8
 4 -2 5 436.56 31.2
 -5 2 -5 4.6 7.7
 -5 2 -5 12.8 5.1
 5 -2 5 10.3 8.6
 5 -2 5 -7.2 16.4
 5 -2 5 10.3 6.4
 5 -2 5 14.2 6.7
 5 -2 5 4.5 10.3
 -6 2 -5 22.3 10.1
 6 -2 5 15.8 6.6
 6 -2 5 8.9 9.7
 6 -2 5 21.6 7.3
 -7 2 -5 551.54 36
 7 -2 5 499.75 32
 7 -2 5 446.86 38.6
 7 -2 5 508.35 35.8
 -8 2 -5 10.7 12.1
 8 -2 5 10 8.5
 8 -2 5 -5.4 16.2
 8 -2 5 30.4 12.6
 -9 2 -5 5.9 14.9
 9 -2 5 49.4 14.4
 9 -2 5 14.1 24.4
 9 -2 5 34.8 11.2
 -10 2 -5 -9 13.7
 10 -2 5 0.9 14.9
 10 -2 5 -13 9.5
 10 -2 5 11.7 17.6
 -11 2 -5 -17.1 15.1
 11 -2 5 -20.3 10.9
 11 -2 5 -3.1 19.1
 11 -2 5 -15.4 24.4
 -11 -1 5 108.79 20
 -10 -1 5 -5.7 15.1
 -10 -1 5 28.4 15.1
 9 1 -5 43.7 10.9
 9 1 -5 30.3 17
 -9 -1 5 67.49 16.5
 -9 -1 5 37 13.8
 8 1 -5 191.48 19.3
 8 1 -5 166.88 32.7
 -8 -1 5 214.38 25.2
 -8 -1 5 223.18 20.4
 -7 -1 5 475.85 35.3
 -7 -1 5 527.85 36.7
 6 1 -5 39.8 9.3
 6 1 -5 27.5 12.6
 -6 -1 5 34 11.4
 -6 -1 5 31.9 9.1
 -6 -1 5 37.6 11
 5 1 -5 382.46 31.7
 5 1 -5 433.86 28.3
 -5 -1 5 446.16 28.6
 -5 -1 5 468.15 31.4
 4 1 -5 3.7 8.5
 4 1 -5 1 5.6
 -4 -1 5 -9.5 6.9
 -4 -1 5 -3.1 5.9
 -4 -1 5 3.2 12
 3 1 -5 336.97 23.4
 3 1 -5 410.06 26.3
 -3 -1 5 358.16 24.8
 -3 -1 5 355.56 23.8
 2 1 -5 121.89 14.8
 2 1 -5 98.89 10.7
 2 1 -5 146.99 13.3
 -2 -1 5 122.89 13.3
 -2 -1 5 129.39 13.1
 1 1 -5 22.9 6.4
 1 1 -5 30.1 5.6
 1 1 -5 18.2 7.1
 -1 -1 5 38.5 6.8
 -1 -1 5 30.8 10.8
 -1 -1 5 25.3 8.1
 0 1 -5 340.87 21.5
 0 1 -5 324.47 23.6
 0 1 -5 337.87 22
 0 -1 5 322.97 22.3
 0 -1 5 309.77 23.9
 0 -1 5 345.37 22.1
 -1 1 -5 448.06 25.1
 -1 1 -5 384.76 25.5
 -1 1 -5 397.76 25.3
 1 -1 5 394.06 25.9
 1 -1 5 407.46 25.6
 1 -1 5 425.26 25.4
 1 -1 5 341.47 27.9
 -2 1 -5 397.26 25.7
 -2 1 -5 425.16 24.9
 -2 1 -5 385.26 25.9
 -2 1 -5 406.96 28.1
 2 -1 5 400.66 26
 2 -1 5 437.46 25.3
 2 -1 5 383.16 26.2
 -3 1 -5 6.3 4.5
 -3 1 -5 -0.7 8.1
 -3 1 -5 14.4 6.4
 -3 1 -5 15.2 6
 3 -1 5 -3.1 5
 3 -1 5 12.7 6.9
 3 -1 5 8.9 5.7
 -4 1 -5 4216.88 245.38
 -4 1 -5 4365.16 246.58
 4 -1 5 4400.26 248.48
 4 -1 5 4394.66 246.88
 4 -1 5 4346.67 245.38
 -5 1 -5 409.06 31
 5 -1 5 387.06 27.1
 5 -1 5 374.26 24.1
 -6 1 -5 240.98 21.8
 6 -1 5 243.18 22.6
 6 -1 5 268.87 22.1
 6 -1 5 232.68 26.9
 6 -1 5 250.17 17.3
 -7 1 -5 6.5 10.6
 7 -1 5 -13.8 14.3
 7 -1 5 12.4 11.1
 7 -1 5 7.8 6.7
 -8 1 -5 52.19 12.8
 8 -1 5 40.7 8.5
 8 -1 5 43.6 12.6
 -9 1 -5 20.6 12.3
 9 -1 5 43.7 9.4
 9 -1 5 57.69 16.1
 10 -1 5 91.49 21.5
 10 -1 5 62.59 16.4
 -11 1 -5 -14 14
 11 -1 5 7.1 14.7
 11 -1 5 16.5 21.4
 -11 0 5 23.1 14.6
 -11 0 5 -12.3 13.5
 10 0 -5 34.6 19.7
 -10 0 5 68.59 15.5
 9 0 -5 91.59 14.4
 9 0 -5 89.49 19.7
 -9 0 5 133.29 18.7
 -9 0 5 130.29 21.1
 8 0 -5 33.2 14.4
 8 0 -5 25.8 9.6
 -8 0 5 6.1 10.8
 -8 0 5 49.99 14.2
 7 0 -5 41 9.5
 7 0 -5 53.69 15.3
 -7 0 5 42.6 11.1
 -7 0 5 25.9 12.8
 -7 0 5 37.6 9.3
 6 0 -5 641.84 41.2
 -6 0 5 654.43 41.8
 -6 0 5 702.33 45.1
 -6 0 5 688.33 42.5
 5 0 -5 27.3 10.5
 5 0 -5 32.3 6.9
 -5 0 5 24.9 9.9
 -5 0 5 19.5 7.1
 -5 0 5 9.7 12.7
 4 0 -5 319.97 21.5
 4 0 -5 326.17 25.2
 -4 0 5 323.77 23
 -4 0 5 364.36 24.7
 -4 0 5 319.17 22.2
 3 0 -5 4.9 5.8
 3 0 -5 -8.5 7.4
 -3 0 5 1.5 4.9
 -3 0 5 -2.2 5.9
 -3 0 5 7.5 6.7
 2 0 -5 364.56 25.2
 2 0 -5 351.06 24.3
 2 0 -5 347.47 26
 -2 0 5 356.16 23.3
 -2 0 5 355.46 22.4
 1 0 -5 411.46 28.4
 1 0 -5 378.96 27.8
 1 0 -5 435.86 26.4
 -1 0 5 429.96 26.3
 -1 0 5 439.16 25.8
 -1 0 5 420.66 26.5
 -1 0 5 412.06 29.7
 0 0 -5 4130.09 242.58
 0 0 -5 4581.04 243.28
 0 0 5 4067.89 242.98
 0 0 5 4423.66 243.28
 0 0 5 4260.97 245.08
 0 0 5 4335.87 242.98
 -1 0 -5 2261.47 130.99
 -1 0 -5 2183.88 126.79
 -1 0 -5 2434.86 126.89
 1 0 5 2061.59 126.99
 1 0 5 2311.97 126.89
 1 0 5 2142.19 128.99
 1 0 5 2223.58 127.09
 -2 0 -5 62.49 9.7
 -2 0 -5 52.09 7.8
 -2 0 -5 68.59 7.5
 -2 0 -5 58.19 7
 2 0 5 59.39 7.7
 2 0 5 54.89 8.4
 -3 0 -5 4481.85 257.57
 -3 0 -5 4676.73 256.57
 -3 0 -5 4863.31 259.97
 3 0 5 4228.18 257.47
 3 0 5 4394.96 259.47
 3 0 5 4894.11 256.67
 3 0 5 4322.57 257.77
 -4 0 -5 5126.79 305.07
 -4 0 -5 5431.66 306.47
 4 0 5 5506.55 306.87
 4 0 5 5360.26 308.37
 4 0 5 5659.13 305.07
 -5 0 -5 1263.87 71.59
 5 0 5 1295.27 69.69
 5 0 5 1168.18 71.69
 5 0 5 1246.98 75.49
 5 0 5 1097.59 69.39
 -6 0 -5 37 12.6
 6 0 5 45.2 6.8
 6 0 5 44.9 6.3
 6 0 5 20.5 12.4
 6 0 5 32.8 10.1
 -7 0 -5 86.79 13.7
 7 0 5 90.39 14.1
 7 0 5 76.09 20
 7 0 5 96.79 9.8
 -8 0 -5 69.59 13.8
 8 0 5 72.89 16.1
 8 0 5 69.69 9.8
 9 0 5 77.59 9.8
 9 0 5 89.99 15.9
 -10 0 -5 -15.7 13.4
 10 0 5 -2.1 13.3
 10 0 5 -2.3 17.1
 10 0 5 0.8 7.8
 -11 0 -5 -37.4 20.9
 11 0 5 -20.6 14
 11 0 5 -13.1 19.4
 11 0 5 -17.6 8.9
 12 0 5 0.7 21.8
 -11 1 5 27.6 14.9
 -11 1 5 16.3 15.7
 -10 1 5 91.59 18.7
 -10 1 5 76.49 16.5
 -9 1 5 73.19 15.4
 -9 1 5 85.09 17.3
 8 -1 -5 58.29 10.8
 8 -1 -5 57.79 17.1
 -8 1 5 33.2 11.4
 -8 1 5 55.29 14.7
 -8 1 5 52.59 10.4
 7 -1 -5 423.56 38.9
 -7 1 5 483.95 30.7
 -7 1 5 433.96 31.3
 6 -1 -5 70.99 9.2
 6 -1 -5 56.29 14.1
 -6 1 5 52.79 9.9
 -6 1 5 52.39 12.8
 5 -1 -5 356.66 24.3
 5 -1 -5 340.47 30.3
 -5 1 5 417.96 25.5
 -5 1 5 441.36 29.2
 -5 1 5 374.96 26.1
 4 -1 -5 137.39 11
 4 -1 -5 140.89 17.9
 -4 1 5 136.79 12.9
 -4 1 5 140.39 11.9
 3 -1 -5 2310.87 127.79
 3 -1 -5 2054.69 124.79
 -3 1 5 2170.08 125.49
 -3 1 5 2392.36 127.49
 -3 1 5 2095.29 125.29
 2 -1 -5 215.08 19.2
 2 -1 -5 216.88 13.9
 2 -1 -5 236.28 16.5
 2 -1 -5 243.88 14.6
 -2 1 5 188.98 16.5
 -2 1 5 214.38 15.6
 -2 1 5 227.68 14.8
 1 -1 -5 1767.12 100.49
 1 -1 -5 1741.63 101.79
 1 -1 -5 1824.22 102.89
 1 -1 -5 1669.93 100.29
 -1 1 5 1862.81 103.89
 -1 1 5 1694.63 100.69
 -1 1 5 1858.61 102.09
 -1 1 5 1779.82 100.89
 0 -1 -5 571.44 35
 0 -1 -5 633.64 36.2
 0 1 5 616.64 35.7
 0 1 5 601.34 38.8
 0 1 5 611.14 35.7
 0 1 5 621.14 36.3
 -1 -1 -5 19.4 4.4
 -1 -1 -5 26 4
 -1 -1 -5 21.6 4.1
 1 1 5 22 4.7
 1 1 5 17.5 7.3
 1 1 5 22.6 4.6
 1 1 5 25.3 4.5
 2 1 5 318.97 21.3
 2 1 5 330.97 19.8
 2 1 5 341.77 21
 -3 -1 -5 1539.85 86.29
 -3 -1 -5 1556.74 87.49
 3 1 5 1542.55 90.29
 3 1 5 1553.84 87.89
 3 1 5 1432.86 86.09
 -4 -1 -5 476.75 28.3
 4 1 5 428.06 28.7
 4 1 5 451.95 29.1
 4 1 5 419.16 32
 5 1 5 225.68 12.7
 5 1 5 207.98 12.7
 5 1 5 208.08 27.2
 -6 -1 -5 -1.6 8
 6 1 5 -6.9 11.3
 6 1 5 -3.3 9
 -7 -1 -5 40 12.6
 7 1 5 54.29 7.6
 7 1 5 54.99 13.3
 7 1 5 52.39 14.8
 -8 -1 -5 -14.2 10.4
 8 1 5 9.8 3.5
 8 1 5 -15.7 11.8
 8 1 5 3.4 5.8
 -9 -1 -5 2.5 12.4
 9 1 5 12.1 6.1
 9 1 5 31.1 13.8
 -10 -1 -5 -9.7 13.4
 10 1 5 10.2 6.7
 10 1 5 10.5 13.4
 10 1 5 10.5 16.8
 11 1 5 -15.2 14.1
 11 1 5 -1.2 19
 12 1 5 16.3 16.8
 12 1 5 48.8 23.4
 -11 2 5 51.59 17.3
 10 -2 -5 -20.8 16.9
 -10 2 5 -0.5 12.6
 -10 2 5 17.8 13.3
 9 -2 -5 15.2 15.7
 -9 2 5 -8.7 13.4
 -9 2 5 -8.3 13.5
 8 -2 -5 312.67 22.2
 8 -2 -5 293.87 35.1
 -8 2 5 302.77 28.4
 -8 2 5 268.07 24.6
 -8 2 5 320.17 24
 7 -2 -5 141.29 13.5
 7 -2 -5 123.79 19.7
 -7 2 5 162.48 16.3
 -7 2 5 110.19 17.7
 -7 2 5 157.68 16.4
 6 -2 -5 40.2 7.3
 6 -2 -5 33.1 12.6
 -6 2 5 37.6 8.2
 -6 2 5 30 9
 5 -2 -5 249.68 17.4
 5 -2 -5 233.18 25
 -5 2 5 276.07 19.4
 -5 2 5 311.47 23.7
 -5 2 5 258.47 18.5
 4 -2 -5 164.48 11.9
 4 -2 -5 167.88 17.9
 -4 2 5 205.48 14.1
 -4 2 5 173.38 13.1
 -4 2 5 178.28 17.5
 3 -2 -5 25 3.4
 3 -2 -5 18.1 7.6
 -3 2 5 9.4 6.9
 -3 2 5 24.6 5.2
 -3 2 5 25.2 4.6
 2 -2 -5 2430.36 147.39
 2 -2 -5 2733.33 146.99
 2 -2 -5 2678.93 145.99
 -2 2 5 2390.86 144.19
 -2 2 5 2616.84 146.39
 -2 2 5 2465.85 144.39
 1 -2 -5 23.5 5.5
 1 -2 -5 27.4 7
 1 -2 -5 27.1 7.6
 -1 2 5 22 8.7
 -1 2 5 39.5 6.8
 -1 2 5 33.3 4.9
 0 -2 -5 2.2 5.8
 0 -2 -5 -1.5 3.9
 0 2 5 1.8 2.8
 0 2 5 3.6 2.9
 0 2 5 2.2 4.4
 0 2 5 -6.1 6.7
 -1 -2 -5 4684.23 260.07
 -1 -2 -5 4792.02 262.97
 1 2 5 4477.45 260.17
 1 2 5 4622.04 262.47
 1 2 5 4465.35 259.77
 1 2 5 4625.84 259.77
 -2 -2 -5 3349.56 184.48
 -2 -2 -5 3493.45 187.58
 -2 -2 -5 3420.56 184.78
 2 2 5 3062.39 184.58
 2 2 5 3370.96 187.78
 2 2 5 3098.89 184.98
 2 2 5 3126.49 185.08
 -3 -2 -5 1681.53 100.09
 -3 -2 -5 1961.3 103.49
 3 2 5 1715.13 102.69
 3 2 5 1660.13 100.29
 -4 -2 -5 2.5 5.2
 4 2 5 -7.9 8
 4 2 5 -3.2 5.6
 4 2 5 3.4 6.5
 -5 -2 -5 91.89 11.6
 5 2 5 96.69 12.9
 5 2 5 90.69 12.9
 5 2 5 75.09 22.6
 -6 -2 -5 476.45 31.4
 6 2 5 485.75 31.9
 6 2 5 476.25 32.3
 6 2 5 442.76 36.3
 -7 -2 -5 184.08 19.7
 7 2 5 176.18 19.9
 7 2 5 157.18 26.6
 -8 -2 -5 -6.9 11.6
 8 2 5 -0.4 3.7
 8 2 5 -7.4 11.8
 8 2 5 -13.2 11.7
 8 2 5 1.2 5.3
 8 2 5 -20.2 15.5
 -9 -2 -5 3.6 12.9
 9 2 5 22.9 13.3
 9 2 5 11.6 4.6
 -10 -2 -5 126.89 20.2
 10 2 5 179.28 14.6
 11 2 5 11 15.8
 11 2 5 4.6 19.5
 12 2 5 21.5 18.5
 12 2 5 14.8 20.9
 -11 3 5 62.69 16.4
 -11 3 5 61.29 17.1
 -10 3 5 116.59 20.1
 -10 3 5 103.69 17
 9 -3 -5 90.79 20.7
 -9 3 5 91.09 14.9
 -9 3 5 110.29 19.6
 8 -3 -5 32.3 17.1
 8 -3 -5 38.7 10.8
 -8 3 5 56.09 15.7
 -8 3 5 26.4 10.6
 7 -3 -5 9.4 13.1
 -7 3 5 3.8 12.2
 -7 3 5 14.3 8.9
 -7 3 5 8.4 8.2
 6 -3 -5 2.1 10.8
 -6 3 5 0 6.3
 -6 3 5 -3.6 11.4
 5 -3 -5 11.7 9.3
 -5 3 5 12.1 9.4
 -5 3 5 15.7 6.7
 -5 3 5 7.2 5.5
 4 -3 -5 9 2.8
 4 -3 -5 8.4 8.3
 -4 3 5 12.3 4.8
 3 -3 -5 451.95 29.4
 -3 3 5 420.16 25.7
 -3 3 5 427.76 28.8
 -3 3 5 407.66 26.2
 2 -3 -5 545.65 34.4
 2 -3 -5 498.95 34.8
 2 -3 -5 582.74 33.6
 -2 3 5 499.05 30.6
 -2 3 5 538.05 33.9
 -2 3 5 502.95 30.4
 1 -3 -5 3397.66 205.08
 1 -3 -5 3624.44 205.28
 1 -3 -5 3695.23 206.08
 -1 3 5 3660.63 204.98
 -1 3 5 3645.54 206.18
 -1 3 5 3831.32 202.58
 -1 3 5 3357.56 202.48
 0 -3 -5 1209.88 71.19
 0 -3 -5 1175.98 68.79
 0 3 5 1190.78 71.09
 0 3 5 1175.78 68.99
 -1 -3 -5 852.51 49.2
 -1 -3 -5 774.22 46.4
 1 3 5 798.82 49.7
 1 3 5 770.02 45.5
 -2 -3 -5 1494.75 85.99
 -2 -3 -5 1499.35 85.89
 2 3 5 1614.14 89.69
 2 3 5 1454.95 86.19
 -3 -3 -5 650.23 36.6
 -3 -3 -5 673.13 35.3
 -3 -3 -5 559.14 35.3
 3 3 5 634.24 37.3
 3 3 5 606.74 37
 3 3 5 611.54 40.9
 -4 -3 -5 64.79 9.1
 4 3 5 61.09 11.3
 4 3 5 69.19 9.8
 4 3 5 75.79 10.7
 -5 -3 -5 25.6 7
 5 3 5 19.3 7.4
 5 3 5 25.8 12.7
 6 3 5 379.06 31.4
 6 3 5 398.26 27.7
 6 3 5 392.46 28
 7 3 5 222.38 21.5
 7 3 5 185.38 25.3
 8 3 5 11.7 11.8
 8 3 5 21.9 13.4
 8 3 5 5 15
 9 3 5 54.39 15
 9 3 5 47.1 29.6
 9 3 5 25.3 6.5
 10 3 5 42.9 15.5
 10 3 5 34.9 19.9
 11 3 5 -1.1 19.7
 11 3 5 -8.3 15.6
 -11 4 5 32.4 21.3
 10 -4 -5 -15.1 17.1
 -10 4 5 14 11.1
 -10 4 5 11.2 14.1
 9 -4 -5 -9.9 15.3
 -9 4 5 15.6 11.2
 -9 4 5 -1.4 12.3
 -8 4 5 13.4 8
 7 -4 -5 145.39 29.2
 -7 4 5 167.48 17.3
 -7 4 5 169.18 15.8
 -7 4 5 192.68 23.6
 6 -4 -5 1.4 10.6
 -6 4 5 -16.8 10
 -6 4 5 1.6 6.2
 -6 4 5 4.5 7.2
 5 -4 -5 97.29 14.1
 -5 4 5 65.19 10.4
 -5 4 5 84.89 10.8
 -5 4 5 58.19 12.9
 4 -4 -5 37.4 10.6
 -4 4 5 35.5 10.1
 -4 4 5 53.29 7.9
 3 -4 -5 287.17 22
 -3 4 5 252.87 21.1
 -3 4 5 266.97 17.1
 -3 4 5 278.17 17
 2 -4 -5 0.6 6.2
 2 -4 -5 2.7 6.3
 -2 4 5 9.3 2.7
 -2 4 5 4 2.9
 -2 4 5 -8.1 6.1
 1 -4 -5 11.2 6.5
 1 -4 -5 10.2 6.1
 1 -4 -5 11.3 6.1
 -1 4 5 3.9 6.4
 -1 4 5 -9.5 7.2
 0 -4 -5 4587.64 253.27
 0 -4 -5 4564.94 254.97
 0 4 5 4404.46 254.87
 0 4 5 4343.67 253.57
 -1 -4 -5 115.09 10.1
 -1 -4 -5 112.29 12.9
 -1 -4 -5 104.29 9.5
 1 4 5 88.99 11.8
 1 4 5 98.89 7.3
 -2 -4 -5 3147.98 165.68
 -2 -4 -5 2750.82 164.08
 -2 -4 -5 3112.69 166.48
 2 4 5 2708.33 163.98
 2 4 5 3060.49 166.98
 2 4 5 2618.64 163.68
 -3 -4 -5 615.14 36.4
 -3 -4 -5 607.64 44.9
 -3 -4 -5 612.94 36.1
 3 4 5 675.93 41.1
 3 4 5 628.44 37.2
 3 4 5 602.44 37
 -4 -4 -5 1029.7 61.69
 -4 -4 -5 1073.89 60.39
 4 4 5 1026.4 62.39
 4 4 5 1140.99 65.39
 4 4 5 1057.39 62.39
 5 4 5 917.31 53.79
 5 4 5 878.81 53.89
 6 4 5 127.69 16.4
 6 4 5 117.39 16.3
 6 4 5 118.79 16.7
 7 4 5 -22.7 9.6
 7 4 5 -18.4 10.7
 8 4 5 313.87 26.5
 8 4 5 275.47 32.7
 9 4 5 52.09 14.6
 9 4 5 50.99 19.4
 10 4 5 10.5 17.2
 10 4 5 -2.5 14.7
 11 4 5 45.4 21
 10 -5 -5 96.89 17.1
 -10 5 5 81.09 14.9
 -10 5 5 72.49 19
 9 -5 -5 113.59 21.5
 9 -5 -5 144.09 20.4
 -9 5 5 161.68 24.5
 -9 5 5 151.98 18.7
 -8 5 5 0.6 8.6
 -8 5 5 -1 7.3
 -8 5 5 -11.6 11.8
 7 -5 -5 -16.2 12.5
 -7 5 5 -13.4 12
 -7 5 5 0.9 8
 -7 5 5 -1 6.7
 6 -5 -5 122.09 24.5
 -6 5 5 128.19 22
 -6 5 5 169.68 14.3
 -6 5 5 146.49 15.5
 5 -5 -5 95.39 14.8
 -5 5 5 127.39 17.4
 -5 5 5 111.79 12.2
 4 -5 -5 10.9 13.5
 -4 5 5 28.5 6.2
 -4 5 5 27.8 5.5
 -4 5 5 20.7 10.2
 3 -5 -5 297.67 25.4
 -3 5 5 362.36 26.5
 -3 5 5 341.07 20.9
 -3 5 5 361.66 21.8
 2 -5 -5 156.28 17.6
 2 -5 -5 160.48 15.2
 -2 5 5 132.79 9.7
 -2 5 5 149.09 9.8
 1 -5 -5 853.71 47.7
 1 -5 -5 671.13 45.5
 1 -5 -5 823.12 46.6
 -1 5 5 683.63 46.2
 0 -5 -5 203.68 16
 0 -5 -5 220.88 17.1
 0 -5 -5 187.08 15.1
 0 5 5 179.48 18.2
 -1 -5 -5 326.27 20.3
 -1 -5 -5 337.97 22.4
 -1 -5 -5 323.97 25.9
 1 5 5 290.97 18.3
 1 5 5 272.97 23.4
 1 5 5 286.57 18.4
 -2 -5 -5 12.6 5.7
 -2 -5 -5 6.8 6.8
 -2 -5 -5 8.1 4.8
 2 5 5 10.2 4.2
 2 5 5 5 5.6
 -3 -5 -5 705.93 42.9
 -3 -5 -5 770.32 42.4
 3 5 5 684.13 42.9
 3 5 5 727.43 46.3
 -4 -5 -5 -0.6 5.5
 -4 -5 -5 5.1 5.1
 -4 -5 -5 -2.2 5.1
 4 5 5 1.5 6.1
 4 5 5 -9.1 6.5
 4 5 5 -11.7 9.1
 -5 -5 -5 193.78 12.7
 5 5 5 180.18 18
 5 5 5 195.98 12.4
 5 5 5 149.39 22.6
 5 5 5 208.08 17.4
 -6 -5 -5 112.99 9.1
 6 5 5 122.79 8.6
 6 5 5 112.19 16.3
 6 5 5 126.59 17.8
 -7 -5 -5 107.09 8.8
 7 5 5 121.59 16.8
 7 5 5 94.99 18.1
 7 5 5 109.59 9.1
 7 5 5 96.29 14.4
 8 5 5 30.1 12.7
 8 5 5 16.3 15.2
 8 5 5 23.4 6.7
 9 5 5 19.7 16.4
 9 5 5 19.4 13.6
 10 5 5 18.9 17.6
 11 5 5 -18.1 15.1
 11 5 5 27.5 18.7
 -10 6 5 7.9 15.1
 9 -6 -5 -17.9 15.4
 9 -6 -5 -1.4 12.7
 -9 6 5 3.8 9.6
 -9 6 5 9.3 15.8
 8 -6 -5 -9.7 10.9
 -8 6 5 7.2 8.3
 -8 6 5 -3.5 8.4
 -8 6 5 -18.3 12.7
 7 -6 -5 129.69 20.1
 7 -6 -5 112.09 17.1
 -7 6 5 142.99 16.1
 -7 6 5 135.69 22.1
 -7 6 5 143.79 14.4
 6 -6 -5 -13.1 10.3
 6 -6 -5 -5.9 10.5
 -6 6 5 -0.8 7.1
 -6 6 5 -13.7 12.2
 -6 6 5 -2.2 7
 5 -6 -5 753.42 53.09
 -5 6 5 761.72 52.69
 -5 6 5 839.22 48.2
 -5 6 5 863.21 48.6
 4 -6 -5 149.69 19.8
 -4 6 5 185.48 14.2
 -4 6 5 189.98 21.4
 -4 6 5 166.78 13.4
 3 -6 -5 -1.2 7.3
 3 -6 -5 -13.9 8.9
 -3 6 5 3.9 4.7
 -3 6 5 4.4 4.4
 2 -6 -5 23.1 8.7
 2 -6 -5 26.5 7.8
 2 -6 -5 48.2 10.4
 -2 6 5 42.7 5.3
 1 -6 -5 437.06 29.4
 1 -6 -5 432.56 29.1
 1 -6 -5 489.95 30.4
 -1 6 5 415.86 25.7
 0 -6 -5 206.78 16.3
 0 6 5 198.58 12.7
 0 6 5 196.48 12.7
 0 6 5 186.08 19
 -1 -6 -5 115.89 13.3
 -1 -6 -5 109.29 11.3
 1 6 5 80.59 15.8
 1 6 5 82.09 8.4
 1 6 5 92.89 10.7
 -2 -6 -5 1717.13 104.19
 -2 -6 -5 1989.2 103.79
 -2 -6 -5 1857.21 105.29
 2 6 5 1874.31 103.09
 2 6 5 1633.94 102.69
 2 6 5 1755.32 105.49
 -3 -6 -5 48 7.5
 3 6 5 49.4 7.8
 3 6 5 39.1 10.9
 3 6 5 53.09 7.4
 -4 -6 -5 306.07 19.5
 4 6 5 271.07 25.3
 4 6 5 267.67 20.5
 4 6 5 269.47 21
 -5 -6 -5 177.08 14
 5 6 5 192.68 18.3
 5 6 5 196.28 18.1
 -6 -6 -5 127.19 10.4
 6 6 5 87.49 14.9
 6 6 5 99.39 16.8
 6 6 5 125.09 17
 7 6 5 73.19 16.2
 7 6 5 88.69 14.5
 8 6 5 39.6 13.6
 8 6 5 35.3 15.1
 9 6 5 155.58 29.8
 10 6 5 7.9 15.1
 10 6 5 15.5 17.2
 11 6 5 48.2 17
 11 6 5 54.99 19.8
 9 -7 -5 70.99 15.7
 8 -7 -5 77.69 18.5
 7 -7 -5 67.99 15.4
 -7 7 5 54.69 10.9
 6 -7 -5 27.6 12.7
 6 -7 -5 33.2 12.6
 5 -7 -5 -6.5 9.8
 5 -7 -5 4.7 10.6
 -5 7 5 12 6.4
 4 -7 -5 91.59 14.6
 4 -7 -5 71.39 22.8
 3 -7 -5 -1.8 7.7
 3 -7 -5 2.5 9.6
 -3 7 5 -6.6 5.2
 -3 7 5 -6.8 5.1
 2 -7 -5 488.25 34.1
 2 -7 -5 542.55 35.2
 -2 7 5 531.15 31
 -2 7 5 486.45 30.4
 1 -7 -5 37.5 8
 1 -7 -5 46.1 10.2
 -1 7 5 51.39 7
 0 -7 -5 5.9 11.9
 0 7 5 14.5 4.8
 0 7 5 3.9 4.9
 -1 -7 -5 519.95 31.7
 -1 -7 -5 450.15 31.8
 1 7 5 462.65 29.3
 1 7 5 480.95 29.4
 1 7 5 514.15 33.9
 -2 -7 -5 865.61 52.59
 2 7 5 789.92 49.99
 2 7 5 845.32 50.19
 2 7 5 912.51 53.89
 -3 -7 -5 11.8 7.6
 3 7 5 9 5.8
 3 7 5 -2.5 10.4
 3 7 5 10.1 6.6
 3 7 5 18.4 8.1
 -4 -7 -5 280.27 20.6
 4 7 5 287.27 21.4
 4 7 5 271.17 21.2
 4 7 5 275.47 27
 4 7 5 289.27 19.1
 -5 -7 -5 159.68 14.6
 5 7 5 167.08 17.2
 5 7 5 139.69 19.5
 5 7 5 144.29 16.7
 5 7 5 155.88 12.5
 -6 -7 -5 62.19 10.3
 6 7 5 49.7 12.4
 6 7 5 38.9 12.1
 6 7 5 42.6 14.6
 7 7 5 30.4 14.1
 7 7 5 13.2 11.7
 7 7 5 19.2 11.6
 -8 -7 -5 224.08 16.5
 8 7 5 186.88 27.9
 9 7 5 32.7 16.1
 9 7 5 37.1 15.5
 10 7 5 34.7 16.5
 10 7 5 50.69 18
 9 -8 -5 49 16.5
 -9 8 5 47.7 15.1
 8 -8 -5 -16 14.6
 8 -8 -5 18 14
 -8 8 5 -15.4 11.4
 7 -8 -5 9.6 13.7
 7 -8 -5 -7 12.9
 -7 8 5 -2.3 7.2
 -7 8 5 0.8 9.8
 6 -8 -5 -18.7 11.7
 6 -8 -5 7.2 12.6
 -6 8 5 -7.8 8.2
 -6 8 5 0.8 6.5
 5 -8 -5 93.29 15.3
 5 -8 -5 100.39 17.9
 -5 8 5 148.69 17.7
 -5 8 5 122.79 13.1
 4 -8 -5 338.57 41.5
 -4 8 5 430.26 26.6
 -4 8 5 401.66 26.2
 3 -8 -5 132.19 17.8
 3 -8 -5 145.89 18.4
 -3 8 5 142.99 13.1
 -3 8 5 135.29 12.6
 2 -8 -5 99.99 18
 2 -8 -5 125.59 16.3
 -2 8 5 144.59 12.2
 -2 8 5 128.39 13
 1 -8 -5 34.7 11
 1 -8 -5 34.6 8.1
 -1 8 5 48.4 7.2
 -1 8 5 58.59 8.2
 0 -8 -5 297.67 23.1
 0 -8 -5 368.06 25.3
 0 -8 -5 344.97 25.1
 0 8 5 301.17 21.1
 0 8 5 302.47 21.2
 1 8 5 297.57 20.6
 1 8 5 311.67 20.5
 1 8 5 291.97 24.1
 2 8 5 638.84 40.3
 2 8 5 658.33 40.4
 2 8 5 689.03 43.7
 -3 -8 -5 63.09 11.6
 3 8 5 79.59 10.5
 3 8 5 75.89 13.5
 3 8 5 86.59 12.6
 4 8 5 337.87 28.1
 4 8 5 307.57 23.8
 4 8 5 307.27 23.6
 5 8 5 299.17 24.3
 5 8 5 303.27 24.1
 -6 -8 -5 10.7 7.3
 6 8 5 8.6 10.9
 6 8 5 29.1 13.5
 6 8 5 9.9 13.8
 -7 -8 -5 243.18 18.8
 7 8 5 260.47 29.2
 7 8 5 225.08 24.6
 8 8 5 43.6 15.9
 9 8 5 10.3 14.6
 10 8 5 15.6 16
 8 -9 -5 -0.7 14.2
 -8 9 5 21.4 13.5
 7 -9 -5 9.7 14.8
 7 -9 -5 8.2 13.9
 -7 9 5 26.8 10.9
 6 -9 -5 166.28 22.1
 -6 9 5 181.28 18.1
 -6 9 5 180.58 16.9
 5 -9 -5 70.99 15.6
 -5 9 5 80.79 11.3
 -5 9 5 74.79 10.6
 4 -9 -5 7.7 11.8
 4 -9 -5 -7.5 10.1
 -4 9 5 12 7.4
 -4 9 5 -0.6 7.7
 3 -9 -5 243.88 23.9
 3 -9 -5 289.67 25.9
 -3 9 5 290.27 24.1
 -3 9 5 331.07 21.3
 1 -9 -5 -11.2 11
 1 -9 -5 -9 5.9
 0 -9 -5 518.55 32
 0 -9 -5 427.46 33.9
 0 9 5 487.25 31.1
 0 9 5 511.65 31.4
 -1 -9 -5 345.37 29.1
 -1 -9 -5 433.66 27.1
 1 9 5 398.56 26.8
 1 9 5 434.96 27.2
 -2 -9 -5 61.69 12.2
 2 9 5 59.29 9.9
 2 9 5 42.4 9.4
 -3 -9 -5 11.4 10.7
 3 9 5 31.7 13.2
 3 9 5 29.6 9
 4 9 5 37.3 13
 4 9 5 43.4 10.2
 5 9 5 17.9 10.7
 -6 -9 -5 33.3 11.6
 6 9 5 51.29 14
 6 9 5 46.8 13
 7 9 5 -5.4 12
 8 9 5 17.1 14.8
 8 9 5 47.5 16.7
 7 -10 -5 200.08 27.9
 -7 10 5 237.28 23.2
 6 -10 -5 0 13.8
 6 -10 -5 -20.5 12.1
 -6 10 5 -7.4 9.5
 5 -10 -5 12.1 14.5
 -5 10 5 4.6 8.9
 -5 10 5 13.2 8.4
 4 -10 -5 32.1 14.6
 -4 10 5 12.8 8.2
 -4 10 5 26.8 9.1
 3 -10 -5 134.29 21.1
 -3 10 5 119.19 14.4
 -3 10 5 92.69 14
 2 -10 -5 210.98 22
 -2 10 5 175.18 18.4
 -2 10 5 211.78 18.1
 1 -10 -5 194.98 22.8
 -1 10 5 261.27 20.2
 -1 10 5 251.57 19.4
 0 -10 -5 83.39 13.6
 0 -10 -5 102.39 16.4
 0 10 5 105.89 14.1
 0 10 5 88.79 14.4
 -1 -10 -5 6.8 11.8
 -1 -10 -5 10 6.2
 1 10 5 14.8 9.1
 1 10 5 6.5 8.3
 -2 -10 -5 98.99 11.6
 -2 -10 -5 101.69 15.2
 2 10 5 105.79 15.5
 2 10 5 113.89 13.4
 -7 -10 -5 179.68 18.4
 5 -11 -5 48.4 27
 -5 11 5 52.09 18.7
 4 -11 -5 140.99 25.5
 -4 11 5 181.88 18.5
 3 -11 -5 10.9 14.6
 -3 11 5 23.7 9.3
 -3 11 5 36.4 10.2
 2 -11 -5 18 15.3
 -2 11 5 10 8.8
 -2 11 5 23.2 10.4
 1 -11 -5 317.47 29.1
 -1 11 5 275.97 23.5
 -1 11 5 350.86 24.9
 0 -11 -5 6.1 13.2
 0 11 5 12.2 9.8
 0 11 5 8 8.8
 1 11 5 -2.2 9.4
 1 11 5 -2.5 7.9
 -2 -11 -5 240.48 26.9
 2 11 5 267.27 22.2
 2 11 5 264.57 22.3
 -3 -11 -5 23.9 13.8
 3 11 5 36.2 10.9
 3 11 5 55.19 13
 4 11 5 124.89 16
 -6 -11 -5 48.9 12
 6 11 5 21.6 13.7
 4 -12 -5 -2.9 16.6
 -4 12 5 38.2 10.8
 3 -12 -5 22.3 16.8
 2 -12 -5 75.89 19.2
 -2 12 5 87.19 12.8
 1 -12 -5 -12.2 15.1
 -1 12 5 8.7 9.3
 0 -12 -5 232.88 27.9
 0 12 5 252.07 21.3
 -1 -12 -5 111.29 19.1
 1 12 5 125.69 16.9
 -2 -12 -5 64.79 16.7
 -3 -12 -5 90.79 17.7
 -4 -12 -5 -19.7 13
 4 12 5 0.6 12.9
 -5 -12 -5 -2.6 12.1
 5 12 5 19.4 18.2
 3 10 -6 60.49 18.8
 -3 -10 6 56.29 17.3
 2 10 -6 49.6 25.6
 -2 -10 6 11.9 17.2
 1 10 -6 75.39 25.5
 0 10 -6 131.99 22.3
 0 -10 6 117.99 32.8
 -1 10 -6 303.77 30.7
 1 -10 6 260.57 41.8
 -2 10 -6 88.09 16.8
 -3 10 -6 11.4 13.4
 5 9 -6 50.09 17.4
 4 9 -6 18.8 14.2
 -4 -9 6 24.2 14.7
 3 9 -6 780.22 50.09
 -3 -9 6 639.14 49.6
 2 9 -6 313.47 29.2
 -2 -9 6 241.38 36.3
 -2 -9 6 267.97 30.7
 1 9 -6 1.1 12.2
 -1 -9 6 25.6 14.8
 -1 -9 6 19.6 15.1
 0 9 -6 142.39 19.6
 0 -9 6 107.59 19.6
 0 -9 6 146.29 30.6
 -1 9 -6 34 14.2
 1 -9 6 18.2 15.4
 -2 9 -6 34.7 13.7
 2 -9 6 29 16.4
 -3 9 -6 269.47 26.9
 3 -9 6 183.18 29.3
 4 -9 6 100.09 21.9
 -5 9 -6 -2.7 14.2
 6 8 -6 15.7 15
 -6 -8 6 15.6 14.3
 5 8 -6 0.1 13.5
 -5 -8 6 25.5 14.4
 -5 -8 6 12.5 28.1
 4 8 -6 212.08 24.4
 -4 -8 6 235.38 27.7
 -3 -8 6 84.99 18.5
 -2 -8 6 286.87 28.8
 -2 -8 6 290.17 28
 1 8 -6 121.19 17.4
 -1 -8 6 159.88 22.8
 -1 -8 6 105.79 18.6
 0 8 -6 8.7 11.6
 0 -8 6 18.2 14.2
 0 -8 6 -2.4 13.5
 -1 8 -6 479.55 36.5
 -1 8 -6 511.15 31.1
 1 -8 6 499.05 39.6
 1 -8 6 506.15 38.2
 -2 8 -6 362.26 23.6
 -2 8 -6 374.76 30.5
 2 -8 6 395.96 31.3
 2 -8 6 306.37 32.1
 -4 8 -6 8.7 12.9
 4 -8 6 8.8 12.1
 -5 8 -6 53.99 15.4
 5 -8 6 28.9 17.6
 8 7 -6 -18.2 18.2
 7 7 -6 35.4 14.8
 -7 -7 6 55.19 15.7
 -7 -7 6 25 17.3
 6 7 -6 4 12.4
 -6 -7 6 14.5 12.3
 -6 -7 6 -11 16.2
 5 7 -6 60.69 15.1
 -5 -7 6 49.8 15.2
 4 7 -6 254.97 31.9
 4 7 -6 155.48 24.4
 -4 -7 6 231.48 24.5
 -4 -7 6 193.98 26
 3 7 -6 13.9 22.9
 -3 -7 6 6.8 12.8
 -3 -7 6 -6.9 14.5
 2 7 -6 41.1 24
 2 7 -6 20 8.6
 -2 -7 6 32.2 15.1
 -2 -7 6 39.9 15.7
 1 7 -6 990.6 60.59
 1 7 -6 1162.78 72.29
 1 7 -6 953.8 61.49
 -1 -7 6 958.5 73.09
 -1 -7 6 1055.09 64.69
 0 7 -6 801.02 52.89
 0 7 -6 671.33 43.6
 0 -7 6 701.83 48.6
 0 -7 6 714.43 48.4
 -1 7 -6 50.19 8.1
 1 -7 6 56.59 15.5
 1 -7 6 86.39 16.4
 -2 7 -6 159.48 21.1
 2 -7 6 170.18 22.8
 2 -7 6 173.88 23.1
 -3 7 -6 1.5 11.2
 4 -7 6 102.99 16.4
 -6 7 -6 28.4 13
 6 -7 6 42 14.5
 -8 7 -6 -22.2 18.2
 8 6 -6 -13.3 16.9
 -8 -6 6 -2.7 17.1
 -8 -6 6 30.4 14.1
 7 6 -6 63.99 15
 -7 -6 6 76.09 17.3
 6 6 -6 197.38 22.8
 -6 -6 6 159.58 21.8
 -6 -6 6 166.38 22.7
 5 6 -6 441.86 33.9
 -5 -6 6 440.56 38.2
 -5 -6 6 476.05 36.2
 4 6 -6 1.1 10.4
 -4 -6 6 -17.6 13.4
 3 6 -6 44.1 11.8
 3 6 -6 42.6 10.9
 -3 -6 6 73.79 16.1
 -3 -6 6 44.1 14.1
 2 6 -6 509.65 33.4
 2 6 -6 472.55 31.7
 -2 -6 6 430.66 34.4
 -2 -6 6 393.16 33.5
 1 6 -6 516.55 30.9
 1 6 -6 402.46 30.8
 1 6 -6 442.76 33.1
 -1 -6 6 433.36 34.6
 -1 -6 6 476.65 35.1
 0 6 -6 1186.48 67.59
 0 6 -6 1210.68 69.79
 0 6 -6 1073.79 67.39
 0 -6 6 1036.7 69.59
 0 -6 6 1182.88 70.49
 -1 6 -6 33.7 11.1
 -1 6 -6 12.1 7.3
 1 -6 6 25.8 12.6
 1 -6 6 4.4 12.7
 1 -6 6 22.3 9.9
 -2 6 -6 55.89 12.4
 -2 6 -6 52.49 10.8
 2 -6 6 68.79 14.2
 2 -6 6 89.19 15.4
 -3 6 -6 476.25 36.1
 3 -6 6 444.26 33.5
 3 -6 6 470.15 33.7
 3 -6 6 396.76 33.6
 -4 6 -6 113.09 18.4
 4 -6 6 147.69 20.3
 4 -6 6 148.29 18.4
 -5 6 -6 1 10.3
 5 -6 6 -5.4 11.8
 5 -6 6 -7.7 11.3
 -6 6 -6 3.9 10.8
 6 -6 6 -3.6 12.1
 6 -6 6 13 13.8
 -7 6 -6 127.19 18.9
 7 -6 6 118.39 18.9
 -8 6 -6 124.19 20
 -9 6 -6 61.89 24.4
 9 -6 6 75.39 17.7
 9 5 -6 -32.1 18
 -9 -5 6 -12 15.7
 8 5 -6 64.59 22.2
 8 5 -6 18.3 17.9
 -8 -5 6 -7.6 15.4
 7 5 -6 28.8 12.6
 -7 -5 6 31.1 14.9
 -7 -5 6 25.8 12.9
 6 5 -6 84.59 16.3
 -6 -5 6 88.89 16.6
 5 5 -6 146.09 18.2
 5 5 -6 98.79 15.7
 -5 -5 6 111.59 17.9
 -5 -5 6 108.89 17.9
 4 5 -6 -8.2 9.9
 4 5 -6 10.8 9.5
 -4 -5 6 13.5 13.8
 -4 -5 6 5.8 12
 3 5 -6 765.22 49.5
 3 5 -6 759.32 49.1
 -3 -5 6 803.32 51.19
 -3 -5 6 762.72 50.79
 2 5 -6 613.44 38.9
 2 5 -6 578.94 39.1
 -2 -5 6 604.84 40.9
 -2 -5 6 547.45 39.8
 1 5 -6 -8.3 9.5
 -1 -5 6 -4.7 12.3
 -1 -5 6 -7.9 10.3
 0 5 -6 329.97 23.6
 0 5 -6 285.97 25.1
 0 -5 6 329.27 26.4
 0 -5 6 321.97 27.4
 -1 5 -6 913.21 54.99
 -1 5 -6 885.71 55.79
 1 -5 6 912.31 56.69
 1 -5 6 887.21 56.59
 1 -5 6 905.81 55.99
 -2 5 -6 415.26 29.8
 2 -5 6 404.06 30.1
 2 -5 6 373.16 30.9
 2 -5 6 414.16 31.2
 -3 5 -6 149.29 18.8
 3 -5 6 137.79 21
 3 -5 6 158.48 19.4
 3 -5 6 198.08 21.8
 -4 5 -6 126.69 15.9
 4 -5 6 124.99 17.9
 4 -5 6 123.99 17
 4 -5 6 128.99 21.8
 -5 5 -6 -10.7 9.5
 5 -5 6 10.8 11.6
 5 -5 6 2.4 12
 5 -5 6 -2.5 10.6
 -6 5 -6 86.99 14.7
 6 -5 6 60.59 13.2
 6 -5 6 99.59 16.1
 -7 5 -6 44.5 13.5
 7 -5 6 -3 11.3
 7 -5 6 20.6 12.8
 -8 5 -6 -6.6 13.2
 8 -5 6 17.2 16.5
 8 -5 6 -12.2 13.2
 10 -5 6 64.49 19.9
 10 4 -6 -32.4 20.1
 -10 -4 6 -22 16.7
 9 4 -6 6.4 17.4
 -9 -4 6 -0.7 15.9
 8 4 -6 13.4 10.9
 8 4 -6 -19 14.7
 -8 -4 6 11.7 12.9
 -8 -4 6 0.1 14
 7 4 -6 7.8 10.7
 7 4 -6 -0.3 14
 -7 -4 6 9 11.4
 -7 -4 6 5.5 12.7
 6 4 -6 9.6 10.2
 6 4 -6 15.6 12.3
 -6 -4 6 14.2 12.2
 -6 -4 6 7.5 12.5
 5 4 -6 259.67 27.6
 -5 -4 6 249.38 26.2
 4 4 -6 1601.14 95.49
 4 4 -6 1624.34 94.19
 -4 -4 6 1668.93 95.69
 -4 -4 6 1488.75 95.19
 3 4 -6 724.83 45.4
 3 4 -6 649.14 43.6
 -3 -4 6 705.23 45.7
 -3 -4 6 714.03 45.7
 -3 -4 6 648.44 45
 2 4 -6 86.59 15.4
 2 4 -6 109.29 14.7
 -2 -4 6 99.89 14.5
 -2 -4 6 116.59 18.5
 -2 -4 6 116.69 14.7
 1 4 -6 139.19 17.3
 1 4 -6 185.18 17.3
 1 4 -6 203.08 20.5
 -1 -4 6 170.08 20.1
 -1 -4 6 174.88 17.1
 0 4 -6 34 9.4
 0 -4 6 12.5 9.1
 0 -4 6 25 9
 0 -4 6 8.1 10.5
 0 -4 6 29.7 9.6
 -1 4 -6 256.17 20.5
 1 -4 6 246.18 21.7
 1 -4 6 229.38 20
 1 -4 6 255.57 20
 1 -4 6 207.68 22
 -2 4 -6 930.11 55.79
 2 -4 6 905.51 55.69
 2 -4 6 898.71 57.09
 2 -4 6 906.21 56.49
 -3 4 -6 1.3 7.8
 3 -4 6 -10.7 9.9
 3 -4 6 6.1 9.3
 3 -4 6 2.1 10.7
 -4 4 -6 -2 8.1
 4 -4 6 -12.1 9.7
 4 -4 6 -10.9 10.9
 4 -4 6 -9.2 9.3
 -5 4 -6 448.76 32
 5 -4 6 426.56 35.1
 5 -4 6 413.26 30.1
 5 -4 6 477.55 33.2
 -6 4 -6 240.08 22.4
 6 -4 6 183.88 22.3
 6 -4 6 186.38 18.8
 6 -4 6 166.98 27.3
 7 -4 6 28.1 11.2
 7 -4 6 37.1 13.2
 7 -4 6 46.3 15.9
 -8 4 -6 6.3 13.1
 8 -4 6 58.59 18.4
 8 -4 6 31.7 11.9
 8 -4 6 16.2 13.5
 -9 4 -6 -4.8 12.6
 9 -4 6 -0.3 14.2
 9 -4 6 31.1 17.8
 -10 4 -6 -15.4 14.8
 10 -4 6 25.2 18.2
 9 3 -6 -6.1 16.5
 -9 -3 6 12.5 14.1
 8 3 -6 10.1 11.2
 8 3 -6 4.9 15.7
 -8 -3 6 6.7 12.9
 7 3 -6 120.89 19.5
 -7 -3 6 150.28 20.5
 6 3 -6 125.49 24.6
 6 3 -6 144.29 18.5
 -6 -3 6 135.29 20.7
 -6 -3 6 128.09 17.4
 5 3 -6 228.78 25.4
 5 3 -6 213.88 20.9
 -5 -3 6 234.48 23.8
 -5 -3 6 220.58 19.8
 4 3 -6 224.38 23.1
 4 3 -6 211.18 19
 -4 -3 6 241.38 26.6
 -4 -3 6 200.28 21.4
 -4 -3 6 244.58 26.3
 3 3 -6 -0.2 7
 3 3 -6 11.5 8.8
 -3 -3 6 5 8.8
 -3 -3 6 10.3 10
 2 3 -6 791.22 48.8
 2 3 -6 737.53 47.4
 -2 -3 6 809.52 49
 1 3 -6 98.49 14.8
 1 3 -6 116.49 13
 -1 -3 6 126.39 16
 -1 -3 6 114.49 15.6
 0 3 -6 1260.77 74.19
 0 3 -6 1235.58 73.89
 0 -3 6 1274.57 74.09
 0 -3 6 1205.68 74.99
 0 -3 6 1268.67 74.19
 -1 3 -6 12.5 12
 1 -3 6 -2.8 8.2
 1 -3 6 12.1 7.9
 -2 3 -6 985.6 57.69
 2 -3 6 975.9 59.49
 2 -3 6 942.81 57.29
 2 -3 6 923.81 58.09
 -3 3 -6 530.05 35.2
 3 -3 6 569.74 38.2
 3 -3 6 504.05 35.8
 3 -3 6 546.15 35.4
 3 -3 6 565.84 34.8
 -4 3 -6 226.38 19
 4 -3 6 212.28 18
 4 -3 6 210.88 20.5
 4 -3 6 171.18 22.7
 -5 3 -6 -8.5 8.7
 5 -3 6 -21.3 11.2
 5 -3 6 -16 10
 -6 3 -6 67.49 13.1
 6 -3 6 62.19 11
 -7 3 -6 25.7 11.2
 7 -3 6 27.5 12.4
 7 -3 6 45.7 11.3
 -8 3 -6 -4 11.5
 8 -3 6 26.1 12.8
 8 -3 6 15.2 9.8
 8 -3 6 25.9 15.4
 -9 3 -6 -22.2 11.8
 9 -3 6 6.6 17.7
 9 -3 6 -1.2 13.4
 -10 3 -6 41.7 16.5
 10 -3 6 77.39 20.4
 10 -3 6 38.6 22.7
 10 -3 6 40.9 12.8
 -11 3 -6 -26.3 19
 11 -3 6 40.4 21.3
 -10 -2 6 67.89 17.9
 9 2 -6 29.1 17.2
 -9 -2 6 29.1 19.5
 8 2 -6 34.3 11.9
 8 2 -6 22.8 16.2
 -8 -2 6 56.69 15.2
 7 2 -6 74.69 17.3
 7 2 -6 125.29 15.6
 -7 -2 6 129.19 18.2
 -7 -2 6 81.39 14.8
 -7 -2 6 114.99 16.5
 6 2 -6 106.39 17.2
 6 2 -6 113.19 14.1
 -6 -2 6 79.99 15
 -6 -2 6 132.39 17
 5 2 -6 -0.2 7.3
 5 2 -6 5.6 10.7
 -5 -2 6 -15.4 9.5
 -5 -2 6 4.3 10.1
 4 2 -6 14.2 7.5
 4 2 -6 20.9 10
 -4 -2 6 11.3 8.8
 -4 -2 6 24.5 12.2
 -4 -2 6 10.4 8.3
 3 2 -6 908.61 58.09
 3 2 -6 1058.69 60.69
 -3 -2 6 987.5 59.39
 -3 -2 6 1070.69 60.29
 -3 -2 6 881.11 58.19
 2 2 -6 1706.43 104.99
 2 2 -6 1928.31 106.79
 -2 -2 6 1962 107.29
 -2 -2 6 1800.32 105.79
 -2 -2 6 1727.13 105.29
 1 2 -6 1257.07 74.99
 1 2 -6 1233.88 73.69
 -1 -2 6 1322.97 74.89
 -1 -2 6 1286.37 74.19
 -1 -2 6 1235.08 76.29
 -1 -2 6 1256.47 74.49
 0 2 -6 369.66 24.6
 0 2 -6 336.37 23.4
 0 -2 6 337.27 23.8
 0 -2 6 334.87 24.3
 0 -2 6 332.17 26.7
 0 -2 6 360.96 24.1
 -1 2 -6 76.39 10.9
 -1 2 -6 75.39 9.8
 1 -2 6 87.49 10.9
 1 -2 6 64.49 10.6
 1 -2 6 66.09 10.7
 1 -2 6 75.89 10.7
 -2 2 -6 49.5 8.7
 -2 2 -6 63.99 8.7
 2 -2 6 45.5 9
 2 -2 6 57.69 8.4
 2 -2 6 57.29 10.9
 2 -2 6 66.19 9.7
 -3 2 -6 39.5 6.7
 -3 2 -6 35.6 8.2
 3 -2 6 32.6 10.6
 3 -2 6 39.4 9.4
 3 -2 6 45.6 7.9
 -4 2 -6 688.83 45.3
 -4 2 -6 685.23 42
 4 -2 6 709.73 44.3
 4 -2 6 696.33 42.4
 4 -2 6 728.53 47.2
 -5 2 -6 128.19 15.8
 -5 2 -6 108.39 11.5
 5 -2 6 118.79 12.5
 5 -2 6 116.59 16.9
 5 -2 6 87.59 15.7
 -6 2 -6 270.97 23.7
 6 -2 6 229.68 28.5
 6 -2 6 291.07 19.9
 6 -2 6 297.07 24.5
 6 -2 6 233.58 21.7
 -7 2 -6 76.59 13.6
 7 -2 6 118.19 16.1
 7 -2 6 101.19 13
 -8 2 -6 50.79 12.9
 8 -2 6 72.79 17.7
 8 -2 6 71.49 14.4
 8 -2 6 72.79 12.7
 -9 2 -6 0.2 12.4
 9 -2 6 -6.7 16.7
 9 -2 6 -2.9 13.8
 -10 2 -6 -8 14
 10 -2 6 11.1 18.4
 10 -2 6 6.7 13.5
 -11 2 -6 9.8 19.6
 11 -2 6 41.4 20.7
 11 -2 6 14.8 23.7
 10 1 -6 1.5 19.2
 -10 -1 6 36.5 14.6
 9 1 -6 69.39 19.2
 8 1 -6 171.48 27.8
 -8 -1 6 210.68 20.7
 -8 -1 6 150.68 21.6
 -8 -1 6 167.88 26.3
 7 1 -6 13.6 14.2
 7 1 -6 25.7 8.9
 -7 -1 6 20.7 11.7
 -7 -1 6 6.3 10.3
 6 1 -6 118.99 14.2
 6 1 -6 114.29 18.2
 -6 -1 6 109.29 16.5
 -6 -1 6 139.49 16.8
 -6 -1 6 140.99 18.2
 5 1 -6 1754.32 102.59
 -5 -1 6 1720.73 103.59
 -5 -1 6 1919.11 105.59
 -5 -1 6 1702.73 102.89
 4 1 -6 62.69 8.6
 4 1 -6 62.59 11.5
 -4 -1 6 71.89 11.2
 -4 -1 6 65.59 11.6
 -4 -1 6 49.99 18.2
 3 1 -6 116.69 15.9
 3 1 -6 91.49 10.9
 -3 -1 6 102.09 13.9
 -3 -1 6 104.49 11.9
 2 1 -6 1280.17 76.99
 2 1 -6 1174.78 74.69
 -2 -1 6 1385.36 77.89
 -2 -1 6 1241.48 75.59
 -2 -1 6 1394.06 76.59
 1 1 -6 -0.9 6.2
 1 1 -6 -2.8 5
 -1 -1 6 5.7 6.3
 -1 -1 6 2.9 7.1
 -1 -1 6 -7.1 7.6
 0 1 -6 1756.32 101.99
 0 1 -6 1859.81 102.49
 0 1 -6 1689.03 103.79
 0 -1 6 1749.12 102.49
 0 -1 6 1767.52 105.89
 0 -1 6 1712.63 104.59
 0 -1 6 1916.81 102.79
 -1 1 -6 19 5.7
 -1 1 -6 7.9 5.8
 -1 1 -6 6.1 5.3
 1 -1 6 5.2 6.5
 1 -1 6 9.2 6
 1 -1 6 0.8 5.1
 -2 1 -6 584.84 32.9
 -2 1 -6 563.54 33.7
 2 -1 6 559.04 34
 2 -1 6 552.34 33.2
 2 -1 6 505.75 34.1
 2 -1 6 490.25 36.6
 -3 1 -6 -6.1 4.4
 -3 1 -6 0.1 5.7
 3 -1 6 -1 6
 3 -1 6 -7.6 5.1
 3 -1 6 -12.2 6.6
 3 -1 6 -15.7 8.7
 -4 1 -6 198.48 14.1
 -4 1 -6 199.48 16.9
 4 -1 6 205.48 15
 4 -1 6 182.28 21.6
 4 -1 6 210.88 17.9
 -5 1 -6 65.79 8.4
 -5 1 -6 51.59 10
 5 -1 6 73.49 9.7
 5 -1 6 47.6 12.6
 5 -1 6 95.29 14.2
 -6 1 -6 1246.48 74.99
 6 -1 6 1347.47 75.89
 6 -1 6 1196.98 77.69
 6 -1 6 1281.97 75.49
 6 -1 6 1192.18 72.19
 -7 1 -6 143.49 19.2
 7 -1 6 105.89 19.7
 7 -1 6 159.08 19.7
 7 -1 6 137.49 12.9
 -8 1 -6 -10.6 11.5
 8 -1 6 -14.4 15.4
 8 -1 6 -22.5 13.4
 8 -1 6 -4.9 6.7
 -9 1 -6 17.7 13.3
 9 -1 6 2.2 13.1
 9 -1 6 21.2 16
 -10 1 -6 8 14.7
 10 -1 6 33 15.2
 10 -1 6 14.3 17.9
 10 -1 6 -1.5 8.3
 -11 1 -6 97.89 28.4
 11 -1 6 71.99 17.6
 11 -1 6 52.49 21.1
 11 0 -6 -27.3 18.8
 -11 0 6 0.4 15
 -10 0 6 44.4 15.5
 -10 0 6 69.59 17.6
 9 0 -6 219.48 32.7
 -9 0 6 233.48 27.1
 8 0 -6 155.58 17.3
 8 0 -6 111.79 20.7
 -8 0 6 138.89 18.1
 7 0 -6 385.26 34.7
 7 0 -6 406.96 29
 -7 0 6 309.57 28
 -7 0 6 387.96 27.6
 6 0 -6 262.17 29.5
 -6 0 6 334.17 25.1
 -6 0 6 359.26 24.3
 5 0 -6 234.38 17
 5 0 -6 190.68 22.1
 -5 0 6 181.18 18.6
 -5 0 6 168.78 19.3
 -5 0 6 213.88 23.9
 4 0 -6 7.4 5.6
 4 0 -6 1.3 8.4
 -4 0 6 -6.2 7.3
 -4 0 6 1.3 14.3
 -4 0 6 1.2 6
 3 0 -6 1307.57 72.59
 3 0 -6 1111.59 69.89
 -3 0 6 1212.08 71.59
 -3 0 6 1166.18 69.79
 -3 0 6 1209.98 70.29
 2 0 -6 289.87 20.1
 -2 0 6 319.47 21.5
 -2 0 6 323.77 20.7
 -2 0 6 298.27 21.7
 1 0 -6 5617.24 321.57
 1 0 -6 5804.52 320.57
 -1 0 6 5500.85 319.87
 -1 0 6 5719.03 322.77
 -1 0 6 5449.15 319.97
 -1 0 6 5904.21 320.87
 0 0 -6 5389.86 316.47
 0 0 6 5680.03 314.57
 0 0 6 5674.43 317.17
 0 0 6 5471.25 314.57
 0 0 6 5630.94 314.97
 -1 0 -6 20.2 6.7
 -1 0 -6 23.4 5.3
 -1 0 -6 13.2 5.1
 1 0 6 18.1 5.1
 1 0 6 20.4 6.4
 1 0 6 16.2 5.8
 -2 0 -6 44.6 6.8
 -2 0 -6 39.2 5.7
 2 0 6 41.7 6.9
 2 0 6 46.8 7.6
 -3 0 -6 649.34 37.5
 -3 0 -6 658.13 36.2
 3 0 6 619.14 38
 3 0 6 557.54 37
 3 0 6 590.24 40.8
 3 0 6 610.24 37.5
 -4 0 -6 357.36 24.5
 -4 0 -6 345.87 22
 4 0 6 373.96 25.3
 4 0 6 334.37 28.9
 4 0 6 417.66 25.2
 -5 0 -6 928.41 56.09
 5 0 6 867.51 53.79
 5 0 6 911.61 59.89
 5 0 6 940.61 59.79
 5 0 6 1022 56.99
 -6 0 -6 1501.45 85.99
 6 0 6 1550.24 86.59
 6 0 6 1413.96 89.29
 6 0 6 1360.76 83.09
 -7 0 -6 217.68 28.2
 7 0 6 199.98 26.1
 7 0 6 215.08 25.2
 7 0 6 190.58 15.3
 7 0 6 225.28 14.6
 -8 0 -6 -11.5 11.2
 8 0 6 -10.9 11.8
 8 0 6 -13.5 15
 8 0 6 -7.7 5.3
 9 0 6 195.48 31.3
 9 0 6 173.88 14.1
 -10 0 -6 -3 13.2
 10 0 6 5.1 17.6
 10 0 6 -0.2 13.1
 11 0 6 1.6 15.7
 11 0 6 38.9 21
 11 -1 -6 -14.4 18.2
 -11 1 6 33.9 27.2
 -11 1 6 7.4 13.2
 10 -1 -6 -13.6 16.2
 -10 1 6 9.3 11.9
 -10 1 6 14 15.4
 9 -1 -6 143.49 22.7
 -9 1 6 197.08 24.4
 -9 1 6 141.09 20.4
 8 -1 -6 106.69 20.6
 8 -1 -6 150.08 15.6
 -8 1 6 125.49 18.4
 -8 1 6 165.08 17.3
 7 -1 -6 176.68 26.1
 7 -1 -6 185.58 15.8
 -7 1 6 187.48 17.5
 -7 1 6 143.79 21.7
 -7 1 6 163.88 18.6
 6 -1 -6 308.17 30.8
 6 -1 -6 367.56 23.6
 -6 1 6 332.87 25.5
 -6 1 6 369.06 30
 -6 1 6 386.16 25.9
 5 -1 -6 -3.2 9.9
 5 -1 -6 -2.4 5.2
 -5 1 6 -6.4 7.5
 -5 1 6 -10.3 8.5
 -5 1 6 -5.8 6.1
 4 -1 -6 871.61 50.69
 4 -1 -6 822.22 54.59
 -4 1 6 784.22 52.49
 -4 1 6 923.91 51.69
 -4 1 6 952.2 54.29
 3 -1 -6 770.62 48.6
 3 -1 -6 730.13 44.3
 -3 1 6 781.52 45.6
 -3 1 6 778.32 45.3
 2 -1 -6 258.27 22.5
 2 -1 -6 272.27 16.8
 -2 1 6 278.17 17.9
 -2 1 6 265.97 20.2
 -2 1 6 285.47 18.9
 1 -1 -6 22.9 7.6
 1 -1 -6 32.9 6.4
 1 -1 -6 35.6 4.3
 -1 1 6 39.9 5.7
 -1 1 6 42.6 6.5
 -1 1 6 29.1 8.9
 -1 1 6 38.7 7.3
 0 -1 -6 163.28 11.7
 0 -1 -6 175.08 11.8
 0 -1 -6 191.38 13.3
 0 1 6 192.78 13.1
 0 1 6 164.38 18.1
 0 1 6 165.28 13.6
 0 1 6 181.48 13.3
 -1 -1 -6 73.39 7.7
 -1 -1 -6 73.59 7.3
 -1 -1 -6 68.09 7.3
 1 1 6 62.29 7.7
 1 1 6 78.29 8.7
 1 1 6 61.59 8.1
 1 1 6 60.29 10.6
 -2 -1 -6 1987.2 105.19
 -2 -1 -6 1898.51 105.59
 2 1 6 1799.52 105.79
 2 1 6 1864.11 105.39
 2 1 6 1804.02 108.89
 2 1 6 1745.23 105.89
 -3 -1 -6 15.8 5
 -3 -1 -6 9.1 3.1
 3 1 6 8.2 5.3
 3 1 6 8.5 6
 -4 -1 -6 334.17 21.3
 4 1 6 296.17 18.2
 4 1 6 295.77 25.4
 4 1 6 336.87 22.4
 -5 -1 -6 37.9 8.3
 5 1 6 34.6 12.3
 5 1 6 57.69 9.9
 5 1 6 62.09 11
 -6 -1 -6 524.95 33.1
 6 1 6 446.96 37.7
 -7 -1 -6 15 10.1
 7 1 6 37.9 15.6
 7 1 6 25.7 11.8
 7 1 6 31.3 14.3
 -8 -1 -6 -17.7 19.2
 8 1 6 1.3 3.3
 8 1 6 -3.5 14.2
 8 1 6 6.3 12.4
 -9 -1 -6 21.2 12.7
 9 1 6 8.4 13.1
 -10 -1 -6 44.4 15.8
 10 1 6 49.5 19.1
 10 1 6 55.49 16.2
 11 1 6 2.9 18.5
 11 1 6 -26 13.3
 -11 2 6 8.9 13.6
 -10 2 6 10.3 12.2
 -10 2 6 10.2 14.1
 9 -2 -6 -7.4 14
 -9 2 6 -8 13.4
 -9 2 6 0.7 11
 8 -2 -6 218.08 24.2
 8 -2 -6 200.18 32.7
 -8 2 6 246.88 20.6
 -8 2 6 197.58 21.5
 7 -2 -6 265.77 20
 7 -2 -6 279.87 30.3
 -7 2 6 319.07 27.6
 -7 2 6 276.17 22.5
 6 -2 -6 227.98 26.2
 6 -2 -6 263.57 17.5
 -6 2 6 246.28 20.2
 5 -2 -6 128.69 21.8
 5 -2 -6 166.98 13.1
 -5 2 6 160.88 14.8
 -5 2 6 162.98 13.9
 -5 2 6 149.19 19.6
 4 -2 -6 849.72 52.09
 4 -2 -6 803.62 55.39
 -4 2 6 933.91 52.19
 -4 2 6 959.9 52.59
 3 -2 -6 205.68 19.4
 3 -2 -6 192.38 12.7
 -3 2 6 181.48 13.5
 -3 2 6 190.08 17.7
 -3 2 6 195.88 14.4
 -2 2 6 1.7 3.8
 -2 2 6 -1.4 5.8
 -2 2 6 -2.3 4.7
 1 -2 -6 1369.56 79.69
 1 -2 -6 1412.96 81.39
 -1 2 6 1406.26 82.49
 -1 2 6 1340.27 80.09
 -1 2 6 1324.87 78.29
 -1 2 6 1393.16 78.49
 0 -2 -6 2411.16 134.49
 0 -2 -6 2296.37 136.89
 0 2 6 2287.87 134.69
 0 2 6 2437.66 137.29
 0 2 6 2420.76 133.69
 0 2 6 2306.47 133.59
 -1 -2 -6 3246.78 176.88
 -1 -2 -6 2860.71 175.78
 1 2 6 3238.18 180.08
 1 2 6 3118.89 177.08
 1 2 6 3247.48 176.78
 1 2 6 3039.8 176.68
 -2 -2 -6 2029.3 110.29
 -2 -2 -6 2090.09 110.29
 2 2 6 1910.31 114.09
 2 2 6 1892.91 110.69
 2 2 6 1891.71 110.79
 2 2 6 1850.31 110.39
 -3 -2 -6 20.7 3.2
 -3 -2 -6 23.2 4.7
 3 2 6 22.7 6.3
 3 2 6 17.8 2.3
 4 2 6 28.3 7.6
 4 2 6 37.1 7.6
 4 2 6 20.3 10.7
 -5 -2 -6 7.2 6.8
 5 2 6 3 11.2
 5 2 6 0.5 8.2
 5 2 6 -17.3 10.5
 -6 -2 -6 36.4 9.1
 6 2 6 56.59 11.5
 6 2 6 27.1 13.9
 -7 -2 -6 -11.4 9.3
 7 2 6 -8.7 11
 7 2 6 -10.5 12.8
 -8 -2 -6 125.39 15.8
 8 2 6 97.29 19
 8 2 6 165.58 21.4
 8 2 6 125.99 20.2
 -9 -2 -6 204.88 25.7
 9 2 6 251.97 32.4
 -10 -2 -6 -22.8 13.5
 10 2 6 -4.2 14.2
 10 2 6 3.9 16.8
 11 2 6 68.69 17.7
 11 2 6 47.6 21
 10 -3 -6 -3.5 18.1
 -10 3 6 17.4 11.6
 -10 3 6 35 16.1
 9 -3 -6 -8.6 14.3
 -9 3 6 11.7 14.6
 -9 3 6 1.3 9.7
 8 -3 -6 7.5 14.7
 -8 3 6 2.6 13.2
 -8 3 6 21.4 8.9
 -8 3 6 3.7 14.8
 7 -3 -6 456.25 41.4
 -7 3 6 474.85 34.9
 -7 3 6 599.04 35.1
 -7 3 6 594.14 39.6
 -6 3 6 229.78 25.2
 -6 3 6 243.08 19.7
 -6 3 6 271.47 19.3
 -5 3 6 1332.57 74.89
 -5 3 6 1240.98 74.89
 4 -3 -6 1098.29 71.39
 -4 3 6 1133.99 70.69
 -4 3 6 1237.88 67.49
 -4 3 6 1181.78 67.49
 3 -3 -6 438.96 31.1
 -3 3 6 472.15 28
 -3 3 6 471.05 31
 -3 3 6 402.16 27.2
 2 -3 -6 1624.54 91.79
 -2 3 6 1526.45 88.39
 -2 3 6 1434.26 88.19
 -2 3 6 1647.64 91.39
 1 -3 -6 378.96 27.5
 1 -3 -6 382.36 25
 -1 3 6 397.26 25.9
 -1 3 6 378.06 29.3
 -1 3 6 421.76 23
 -1 3 6 365.66 22.7
 0 -3 -6 84.89 9.4
 0 -3 -6 101.99 16.6
 0 3 6 83.59 11.8
 0 3 6 88.09 6.7
 0 3 6 73.69 9.8
 0 3 6 99.29 6.9
 -1 -3 -6 25.9 9.4
 -1 -3 -6 15 4.4
 1 3 6 18.8 4
 1 3 6 9.9 4.7
 1 3 6 0.8 8.1
 -2 -3 -6 19.2 3.8
 2 3 6 16.8 4.2
 2 3 6 24.9 4.4
 2 3 6 25.8 4.8
 -3 -3 -6 126.89 9.9
 -3 -3 -6 135.59 8.2
 -3 -3 -6 135.69 8.7
 3 3 6 123.29 18.6
 3 3 6 132.29 11.5
 3 3 6 132.29 12.5
 -4 -3 -6 153.78 12.3
 4 3 6 137.69 13.9
 4 3 6 167.48 19
 4 3 6 137.09 14.5
 -5 -3 -6 48.4 8.3
 5 3 6 65.79 9.5
 5 3 6 59.79 10.1
 5 3 6 48.4 12.3
 -6 -3 -6 5.2 8.3
 6 3 6 6.9 9.2
 6 3 6 -7 11.6
 6 3 6 15.4 10.1
 -7 -3 -6 0.3 9.7
 7 3 6 3.5 10.9
 7 3 6 -9 14
 7 3 6 1.5 13
 -8 -3 -6 -0.2 10.9
 8 3 6 11.4 21
 8 3 6 19.2 15.9
 8 3 6 25.4 12.4
 9 3 6 24.9 14
 9 3 6 27.3 15.9
 10 3 6 -0.7 14.7
 10 3 6 13.2 16.8
 11 3 6 1 17.8
 10 -4 -6 0.2 18.5
 -10 4 6 17.7 14.9
 -10 4 6 13.4 12.3
 9 -4 -6 5.6 17.4
 -9 4 6 19.4 14.2
 -9 4 6 10.2 10.9
 8 -4 -6 -21.6 13.4
 -8 4 6 1.4 8.3
 -8 4 6 -4.4 12
 -8 4 6 -2.4 8.6
 7 -4 -6 53.59 15.6
 -7 4 6 62.99 16.4
 -7 4 6 44.5 10.4
 -7 4 6 59.19 9.5
 6 -4 -6 988 71.09
 -6 4 6 1205.78 66.49
 -6 4 6 1169.48 66.59
 5 -4 -6 602.64 46.7
 -5 4 6 751.52 41.5
 4 -4 -6 20 9.5
 -4 4 6 24.4 5.8
 -4 4 6 22.3 5.4
 -4 4 6 21.7 9.8
 3 -4 -6 717.33 47.4
 -3 4 6 827.72 50.39
 -3 4 6 641.84 43.2
 -3 4 6 739.03 42.2
 2 -4 -6 604.24 36.4
 -2 4 6 543.95 31.9
 -2 4 6 509.45 35.5
 -2 4 6 558.14 32.1
 1 -4 -6 223.18 18.4
 -1 4 6 198.48 16.7
 -1 4 6 194.08 20.6
 0 -4 -6 12.7 5.2
 0 4 6 10 6
 -1 -4 -6 171.48 12.4
 -1 -4 -6 163.58 12.4
 1 4 6 155.88 10.1
 1 4 6 147.69 10.1
 1 4 6 158.08 12.9
 1 4 6 131.29 17.1
 -2 -4 -6 43.5 6.6
 -2 -4 -6 34.1 6
 2 4 6 37 5
 2 4 6 30.3 10.3
 -3 -4 -6 1655.43 100.39
 -3 -4 -6 1885.11 100.39
 3 4 6 1877.31 105.19
 3 4 6 1681.03 101.49
 3 4 6 1768.32 101.39
 -4 -4 -6 1822.12 105.39
 4 4 6 1895.11 106.29
 4 4 6 1829.22 106.09
 -5 -4 -6 155.88 13.9
 5 4 6 137.49 20.4
 5 4 6 156.98 15.1
 5 4 6 152.58 15.9
 -6 -4 -6 121.09 14.6
 6 4 6 115.89 16
 6 4 6 114.59 20.5
 6 4 6 117.59 16.9
 -7 -4 -6 44.1 16.4
 7 4 6 32.2 12.1
 7 4 6 36.9 15.5
 -8 -4 -6 -20.6 10.6
 8 4 6 -15.2 14.4
 8 4 6 0.7 11.7
 9 4 6 17.7 13.8
 9 4 6 35.6 17.3
 10 4 6 23.3 17.9
 10 4 6 17.5 20.4
 11 4 6 96.09 22
 11 4 6 113.79 21
 -10 5 6 23.9 22.2
 -10 5 6 3.5 10.7
 9 -5 -6 93.69 21.5
 -9 5 6 131.89 17.9
 8 -5 -6 132.29 20.6
 -8 5 6 125.39 17.1
 -8 5 6 162.08 22.9
 7 -5 -6 75.49 17.3
 -7 5 6 83.39 17
 -7 5 6 86.79 12.3
 6 -5 -6 76.59 15.2
 -6 5 6 68.79 15.4
 -6 5 6 68.09 10
 5 -5 -6 13.4 11.1
 -5 5 6 -0.2 11
 -5 5 6 3.1 6.6
 -5 5 6 14.5 6.4
 -4 5 6 423.86 26.5
 -4 5 6 438.46 26.9
 -4 5 6 430.16 32
 3 -5 -6 187.58 23.3
 -3 5 6 216.28 20.3
 -3 5 6 188.98 13.2
 -3 5 6 187.88 12.8
 2 -5 -6 893.91 54.09
 -2 5 6 850.21 49.7
 -2 5 6 924.51 55.39
 -2 5 6 829.82 49.6
 1 -5 -6 320.07 23.6
 1 -5 -6 325.77 22.5
 -1 5 6 296.07 23
 0 -5 -6 731.63 44.4
 0 -5 -6 737.03 43.7
 0 5 6 695.03 46.5
 -1 -5 -6 1239.08 74.59
 -1 -5 -6 1367.66 74.29
 1 5 6 1237.28 72.59
 1 5 6 1230.68 72.59
 1 5 6 1328.87 77.29
 -2 -5 -6 647.54 37.8
 -2 -5 -6 637.84 38.2
 2 5 6 608.44 42.7
 2 5 6 643.84 37.9
 2 5 6 624.14 37.3
 -3 -5 -6 14.5 4.9
 -3 -5 -6 11 5.6
 3 5 6 -4.2 9.4
 3 5 6 8.7 6.2
 3 5 6 6.8 5.3
 -4 -5 -6 8.1 3.5
 -4 -5 -6 -6.3 6.7
 4 5 6 10.6 6.9
 4 5 6 12.1 6.5
 4 5 6 4 16.7
 -5 -5 -6 106.49 11.9
 5 5 6 92.19 15.9
 5 5 6 112.49 13.8
 5 5 6 114.19 15
 -6 -5 -6 236.38 20.9
 6 5 6 283.67 27.3
 6 5 6 305.57 22.9
 6 5 6 285.17 23.2
 -7 -5 -6 -2.8 9.4
 7 5 6 -10.9 13.6
 7 5 6 -12.1 11.1
 7 5 6 2.3 10.6
 8 5 6 50.99 13.8
 8 5 6 55.59 16.9
 9 5 6 1.9 14.4
 9 5 6 4.5 16.1
 10 5 6 -17.8 14.3
 10 5 6 2.2 16.5
 11 5 6 94.09 20
 11 5 6 84.29 21.8
 9 -6 -6 30.3 14.6
 9 -6 -6 6 17.5
 -9 6 6 32.4 17.2
 -9 6 6 17 10.1
 8 -6 -6 23.8 12.1
 8 -6 -6 -6.8 14
 -8 6 6 10.3 14.7
 -8 6 6 26.9 9.9
 7 -6 -6 0.3 11.7
 7 -6 -6 -14.9 12.9
 -7 6 6 -13.8 13.4
 -7 6 6 -4.2 7.9
 6 -6 -6 26.3 12.4
 6 -6 -6 57.29 24.7
 -6 6 6 12.7 16
 -6 6 6 35.4 7.9
 -6 6 6 45.4 9.6
 5 -6 -6 36.3 13
 5 -6 -6 33.5 12
 -5 6 6 35.6 6.8
 -5 6 6 35.4 15.1
 -5 6 6 40.8 8.3
 4 -6 -6 291.97 27.5
 -4 6 6 331.57 20.5
 3 -6 -6 1200.78 72.09
 3 -6 -6 1106.49 77.89
 -3 6 6 1196.48 68.29
 -3 6 6 1143.69 68.09
 -3 6 6 1298.57 73.59
 2 -6 -6 202.38 19.4
 2 -6 -6 145.89 16.6
 -2 6 6 178.98 11.8
 -2 6 6 164.68 18.2
 -2 6 6 197.78 12
 1 -6 -6 125.29 16.6
 1 -6 -6 141.79 15.8
 0 -6 -6 354.16 23.7
 0 6 6 344.97 26.9
 0 6 6 328.77 19.9
 -1 -6 -6 188.38 18.3
 -1 -6 -6 183.98 15
 1 6 6 173.18 13.3
 1 6 6 162.18 19.8
 1 6 6 170.18 12
 -2 -6 -6 57.19 9.6
 -2 -6 -6 66.49 11
 2 6 6 48.7 6.3
 2 6 6 46.2 6.6
 2 6 6 45.8 11.4
 -3 -6 -6 25.3 6.2
 -3 -6 -6 25.7 7.4
 3 6 6 16.2 8.6
 3 6 6 16.3 6.2
 3 6 6 3.2 11
 -4 -6 -6 454.15 28.5
 -4 -6 -6 450.65 28
 4 6 6 447.76 29.3
 4 6 6 453.75 29.6
 -5 -6 -6 475.55 30.9
 5 6 6 512.25 39
 5 6 6 510.85 33.9
 5 6 6 541.55 33.6
 -6 -6 -6 383.16 25.6
 -6 -6 -6 408.16 30.1
 -6 -6 -6 425.36 25.2
 6 6 6 469.55 30.4
 6 6 6 421.86 36.1
 6 6 6 479.95 31.4
 7 6 6 359.86 27.5
 7 6 6 278.27 28.4
 7 6 6 347.97 32.4
 8 6 6 41 17.9
 8 6 6 77.09 18.4
 8 6 6 110.49 19.3
 9 6 6 200.38 30.6
 9 6 6 221.68 26.3
 10 6 6 73.39 17.3
 10 6 6 92.79 20.4
 8 -7 -6 -9.9 15.5
 8 -7 -6 26.2 13.7
 -8 7 6 7.5 8.7
 7 -7 -6 360.06 39
 7 -7 -6 401.76 33.1
 -7 7 6 409.26 27.4
 -7 7 6 411.36 28.3
 6 -7 -6 83.69 15.8
 6 -7 -6 85.19 16.3
 -6 7 6 76.09 10.6
 -6 7 6 54.59 9.2
 5 -7 -6 86.99 15.8
 5 -7 -6 80.19 14.9
 -5 7 6 100.69 10.5
 4 -7 -6 234.88 22.9
 4 -7 -6 187.88 23.5
 -4 7 6 243.28 16.3
 3 -7 -6 207.18 21.6
 -3 7 6 221.58 15.2
 2 -7 -6 -10.4 8.9
 2 -7 -6 10 8.1
 -2 7 6 2 4.5
 -2 7 6 2.7 4.1
 1 -7 -6 1381.66 73.99
 1 -7 -6 1228.88 73.69
 -1 7 6 1177.48 70.19
 -1 7 6 1153.78 70.09
 0 -7 -6 -11 16.4
 0 -7 -6 -1.2 6.5
 0 7 6 6.3 10
 0 7 6 5.1 4.1
 0 7 6 14.5 4.5
 1 7 6 177.28 12.6
 1 7 6 182.98 12.7
 1 7 6 126.59 21.2
 -2 -7 -6 -3 7.2
 2 7 6 -10 10.2
 2 7 6 7.2 5.6
 2 7 6 0.5 5.2
 -3 -7 -6 265.47 19.5
 -3 -7 -6 263.27 21.9
 3 7 6 264.87 27.1
 3 7 6 260.67 18.9
 3 7 6 263.97 19.2
 -4 -7 -6 11.2 7.8
 -4 -7 -6 2.8 6.8
 4 7 6 -24.3 23.7
 4 7 6 19.9 8.6
 4 7 6 0.3 7.6
 -5 -7 -6 15.5 10.9
 -5 -7 -6 -6.3 5.5
 5 7 6 3.5 9.5
 5 7 6 -13.6 8.2
 6 7 6 1.5 9.5
 6 7 6 4.9 13
 6 7 6 1.3 9.7
 -7 -7 -6 136.49 12.4
 8 7 6 280.57 27.3
 9 7 6 235.58 28.3
 9 7 6 325.07 35.2
 10 7 6 21.9 15.5
 8 -8 -6 2.1 16.3
 8 -8 -6 43.3 16.2
 7 -8 -6 -16.2 11.6
 7 -8 -6 -23.9 15.9
 -7 8 6 10.6 7.5
 6 -8 -6 47.4 14.1
 -6 8 6 47.4 8.3
 5 -8 -6 44.4 13.5
 -5 8 6 46 8.1
 4 -8 -6 12.3 10
 4 -8 -6 32 14.2
 -4 8 6 19.1 7.2
 -4 8 6 21.6 6.8
 3 -8 -6 281.07 24.8
 -3 8 6 248.58 18.1
 -3 8 6 273.07 18.3
 2 -8 -6 829.32 55.69
 -2 8 6 934.31 52.79
 -2 8 6 935.61 52.49
 1 -8 -6 0.2 7.2
 1 -8 -6 -3.8 9
 -1 8 6 -7.5 5.6
 -1 8 6 -4.5 4.9
 0 -8 -6 1.9 6.3
 0 -8 -6 4.2 9
 0 8 6 -3.4 5.7
 0 8 6 -4.1 5.1
 -1 -8 -6 18.4 10.1
 1 8 6 27 6.9
 1 8 6 33.3 6.6
 1 8 6 18.1 10.9
 -2 -8 -6 290.97 27.9
 2 8 6 270.17 19.8
 2 8 6 255.07 19.8
 2 8 6 318.27 27.6
 -3 -8 -6 145.19 16.9
 3 8 6 164.88 23
 3 8 6 165.68 15.4
 3 8 6 164.78 15.6
 -4 -8 -6 200.48 18.8
 4 8 6 205.68 31.6
 4 8 6 214.28 18.1
 5 8 6 59.39 15
 5 8 6 48.3 10.7
 5 8 6 35.6 10.2
 -6 -8 -6 199.18 16.4
 6 8 6 217.08 23.2
 -7 -8 -6 218.98 16.1
 7 8 6 199.68 23
 8 8 6 76.39 30.1
 8 8 6 42 14.9
 9 8 6 37.6 15.8
 9 8 6 55.09 17.7
 7 -9 -6 51.29 16.4
 -7 9 6 44.8 11.2
 6 -9 -6 77.79 17
 -6 9 6 78.69 12.2
 -6 9 6 88.99 12.8
 5 -9 -6 127.09 19.4
 -5 9 6 120.29 14.5
 -5 9 6 121.79 13.2
 4 -9 -6 -8.3 9
 4 -9 -6 -0.9 11.7
 -4 9 6 -5.9 6.6
 -4 9 6 -7.7 6.3
 -3 9 6 59.19 8.8
 2 -9 -6 -13.5 7.3
 2 -9 -6 7.2 10.8
 -2 9 6 -4.4 5.8
 -2 9 6 -0.6 6.7
 1 -9 -6 90.19 15.1
 1 -9 -6 111.19 17.4
 -1 9 6 85.19 11.4
 -1 9 6 92.89 12.2
 0 -9 -6 32.8 7.7
 0 -9 -6 24.3 12.1
 0 9 6 34 8.1
 0 9 6 25.7 7.1
 -1 -9 -6 494.85 33
 -1 -9 -6 496.75 31.3
 1 9 6 435.46 29.7
 1 9 6 452.25 30
 -2 -9 -6 22.6 10.2
 2 9 6 23.9 8.2
 2 9 6 24.5 8.5
 -3 -9 -6 187.58 20.2
 3 9 6 233.08 19.1
 3 9 6 237.28 19.1
 4 9 6 53.09 14.1
 4 9 6 37.4 11.1
 -5 -9 -6 52.49 12
 5 9 6 45.2 11.1
 -6 -9 -6 143.99 15.6
 6 9 6 135.89 20
 -7 -9 -6 101.69 12.2
 8 9 6 4.1 13.5
 6 -10 -6 -17.5 12.8
 6 -10 -6 19.4 16.8
 -6 10 6 -1 9.7
 5 -10 -6 17.8 13.8
 -5 10 6 26.1 8.5
 -5 10 6 20.4 8.9
 4 -10 -6 103.69 18
 -4 10 6 100.09 13.1
 -4 10 6 124.09 14.5
 3 -10 -6 -8.2 11.7
 -3 10 6 -1.2 7.2
 -3 10 6 3.3 7.1
 2 -10 -6 89.29 16.2
 -2 10 6 84.99 10.3
 -2 10 6 87.29 11.4
 1 -10 -6 187.28 22.6
 -1 10 6 170.08 15.7
 -1 10 6 179.88 16.7
 0 -10 -6 160.48 17.1
 0 10 6 201.58 15.9
 0 10 6 183.58 16.7
 -1 -10 -6 -2.2 10.8
 -1 -10 -6 9.4 5.9
 -1 -10 -6 0.5 8.9
 1 10 6 -6 7.2
 1 10 6 -0.8 8.1
 -2 -10 -6 18.1 11.5
 2 10 6 8 8.2
 2 10 6 -0.7 8.6
 -3 -10 -6 112.99 15.6
 3 10 6 100.69 14.9
 3 10 6 117.89 15.8
 -7 -10 -6 156.48 23.7
 4 -11 -6 9.2 16.4
 -4 11 6 34.2 9.4
 -4 11 6 11.7 8.8
 3 -11 -6 107.29 19.4
 -3 11 6 130.99 15.6
 -3 11 6 145.49 17.1
 2 -11 -6 6.9 13.6
 -2 11 6 11.8 8.2
 -2 11 6 9.2 9.4
 1 -11 -6 5.3 13.7
 -1 11 6 -0.9 7.9
 -1 11 6 15.9 9.1
 0 -11 -6 3.4 12.2
 0 11 6 -3.8 7.3
 0 11 6 15.4 9.6
 -1 -11 -6 17.4 6.4
 1 11 6 31.7 8.7
 1 11 6 36.4 10.2
 -2 -11 -6 42.2 13.5
 2 11 6 50.49 11.3
 2 11 6 41 10.6
 -3 -11 -6 -19.5 11.9
 3 11 6 4.6 10
 3 11 6 1.2 9.4
 3 -12 -6 -10.8 16.9
 2 -12 -6 -4.8 16
 -2 12 6 -11.7 8.5
 1 -12 -6 2.2 15
 -1 12 6 29 9
 -1 12 6 16.8 12.5
 0 -12 -6 2.2 14.1
 0 12 6 14.8 8.7
 0 12 6 32.8 11
 -1 -12 -6 84.29 17.6
 1 12 6 61.79 19.7
 -2 -12 -6 37.5 16.4
 2 12 6 61.79 11.6
 -3 -12 -6 12 13.9
 3 12 6 27.4 11.1
 -4 -12 -6 8.7 14
 4 9 -7 4.6 13.5
 -4 -9 7 34.8 17
 3 9 -7 49.8 16.9
 2 9 -7 48.7 15.4
 -2 -9 7 39.9 17
 1 9 -7 26.5 14.3
 -1 -9 7 13.6 15.5
 0 9 -7 -11.9 13
 0 -9 7 23.1 16.1
 -1 9 -7 36.8 16.1
 1 -9 7 7.6 14.8
 -2 9 -7 36.2 14.6
 2 -9 7 22.3 16.6
 -3 9 -7 14.3 13.9
 3 -9 7 -4.1 16
 -4 9 -7 29.1 19.1
 4 -9 7 -34.4 16.9
 6 8 -7 -17.8 15.1
 5 8 -7 6.6 12.6
 -5 -8 7 4.1 17.4
 -5 -8 7 14.3 14.5
 -4 -8 7 97.99 21.3
 3 8 -7 189.28 23.8
 -3 -8 7 154.88 25.8
 -3 -8 7 209.08 36.9
 2 8 -7 16.7 12.4
 -2 -8 7 29.2 14.4
 -2 -8 7 29.2 16.4
 1 8 -7 236.88 25.2
 -1 -8 7 210.48 27.1
 -1 -8 7 227.58 27.1
 0 8 -7 170.28 22.7
 0 -8 7 138.89 25.4
 0 -8 7 218.98 25.8
 -1 8 -7 10.3 13.1
 1 -8 7 24 14.7
 1 -8 7 -5.5 13.6
 2 -8 7 39.9 14.8
 -3 8 -7 859.11 57.09
 3 -8 7 916.01 57.49
 3 -8 7 802.82 57.69
 -4 8 -7 271.67 27.4
 4 -8 7 183.48 25.8
 6 -8 7 602.74 42.7
 -7 -7 7 106.09 29.6
 -7 -7 7 88.49 23
 6 7 -7 1 25.8
 -6 -7 7 2.3 15.4
 -6 -7 7 15.4 13
 5 7 -7 47.5 26.4
 -5 -7 7 39.3 14.7
 -5 -7 7 22.8 16.8
 4 7 -7 168.98 23.7
 -4 -7 7 125.79 21.9
 -4 -7 7 186.58 24.7
 3 7 -7 -14.5 9.8
 3 7 -7 16 13.1
 -3 -7 7 -5.4 11.8
 2 7 -7 20.1 13.9
 -2 -7 7 35.3 15
 -2 -7 7 31 13.4
 1 7 -7 513.85 34
 -1 -7 7 492.95 38.6
 0 7 -7 289.97 22.9
 0 7 -7 326.87 33.5
 0 -7 7 347.47 30.3
 0 -7 7 283.07 29
 -1 7 -7 27.5 7.3
 -1 7 -7 28.9 12.7
 1 -7 7 21 14.4
 1 -7 7 2.1 13.1
 -2 7 -7 231.98 23.8
 2 -7 7 244.68 26.6
 2 -7 7 200.98 25.8
 3 -7 7 19.7 14.4
 -5 7 -7 262.47 27.3
 5 -7 7 282.77 27.8
 5 -7 7 223.48 27.1
 -8 -6 7 50.99 19.5
 7 6 -7 -9.4 15.8
 -7 -6 7 7.9 14.3
 -7 -6 7 -2.7 15.4
 6 6 -7 6.2 14.5
 6 6 -7 41.3 13.5
 -6 -6 7 19.9 16.5
 -6 -6 7 42.1 14.2
 5 6 -7 66.09 14
 -5 -6 7 47 17.4
 -5 -6 7 69.99 15.7
 4 6 -7 36.5 11.4
 -4 -6 7 24.4 16.2
 -4 -6 7 46 14.6
 3 6 -7 75.29 14.6
 -3 -6 7 38.4 20.5
 -3 -6 7 52.99 14.5
 2 6 -7 302.27 24.9
 2 6 -7 220.78 26.6
 -2 -6 7 264.77 34.9
 -2 -6 7 283.67 27.7
 1 6 -7 9.9 8
 1 6 -7 16.6 11
 -1 -6 7 32.4 14.4
 -1 -6 7 -4.2 12.5
 0 6 -7 15.8 7.7
 0 6 -7 23.6 10.8
 0 -6 7 -4.3 11.3
 0 -6 7 43.9 14.4
 -1 6 -7 429.76 33.3
 -1 6 -7 439.76 30.8
 1 -6 7 446.16 35.4
 1 -6 7 502.25 35.2
 -2 6 -7 237.58 23.8
 2 -6 7 237.88 23.4
 2 -6 7 221.88 25.3
 2 -6 7 280.17 25.3
 -3 6 -7 26.4 11.8
 3 -6 7 25.1 12.7
 3 -6 7 39.9 14.2
 -4 6 -7 511.65 38.7
 4 -6 7 444.86 35.9
 4 -6 7 438.56 34.5
 -5 6 -7 356.06 29.2
 5 -6 7 342.57 31.1
 5 -6 7 312.57 28.9
 -6 6 -7 281.97 26.5
 6 -6 7 219.38 28.9
 -8 -5 7 100.59 20.6
 7 5 -7 7.5 14.8
 7 5 -7 -6.6 14.9
 -7 -5 7 4.9 14.1
 -7 -5 7 3.6 12.6
 6 5 -7 35.9 12.9
 6 5 -7 10.3 13.6
 -6 -5 7 21.1 14
 -6 -5 7 33 14.2
 5 5 -7 51.79 14.1
 5 5 -7 63.59 12.8
 -5 -5 7 41.2 13.7
 -5 -5 7 51.89 15.2
 4 5 -7 -5.3 10.5
 4 5 -7 15.3 10.7
 -4 -5 7 1.8 13.1
 3 5 -7 16.7 10.1
 -3 -5 7 15 11.7
 -3 -5 7 25.1 15.2
 2 5 -7 30.2 10.9
 -2 -5 7 35.7 15.1
 -2 -5 7 18.9 12.1
 1 5 -7 166.98 18.9
 1 5 -7 142.69 18.6
 -1 -5 7 179.48 22
 -1 -5 7 164.38 20.9
 0 5 -7 60.79 10.6
 0 5 -7 65.29 12.6
 0 -5 7 56.09 14.6
 0 -5 7 72.99 13.6
 -1 5 -7 756.62 49.6
 1 -5 7 792.92 51.09
 1 -5 7 772.12 50.99
 1 -5 7 791.22 50.29
 -2 5 -7 873.81 57.49
 2 -5 7 889.51 57.59
 2 -5 7 954.3 59.39
 2 -5 7 966.7 58.89
 -3 5 -7 131.79 16.2
 3 -5 7 99.29 15.4
 3 -5 7 139.09 17.7
 3 -5 7 98.09 17.3
 -4 5 -7 230.78 23.3
 4 -5 7 208.38 22.7
 4 -5 7 279.17 27.5
 4 -5 7 261.97 25.7
 -5 5 -7 205.28 22.3
 5 -5 7 230.68 24.7
 5 -5 7 171.68 20.7
 -6 5 -7 171.98 24
 6 -5 7 173.98 23.5
 6 -5 7 118.29 18.5
 -7 5 -7 158.58 23
 7 -5 7 149.29 24.2
 -8 5 -7 156.38 24.6
 8 -5 7 174.58 24.7
 -9 5 -7 97.19 18.5
 -9 -4 7 22.9 18.5
 8 4 -7 67.09 20.1
 -8 -4 7 75.99 17.3
 7 4 -7 55.99 18.5
 7 4 -7 73.09 14.3
 -7 -4 7 75.09 16.1
 6 4 -7 39.5 11.6
 6 4 -7 16.1 13.8
 -6 -4 7 28 14
 -6 -4 7 49.4 13.6
 5 4 -7 10.6 11.5
 5 4 -7 -2.8 11.1
 -5 -4 7 10.4 12.1
 -5 -4 7 1.9 13.1
 4 4 -7 -3.5 10.9
 4 4 -7 15.5 9.9
 -4 -4 7 -1.7 13.3
 -4 -4 7 5.6 10.4
 3 4 -7 151.98 20.6
 3 4 -7 177.78 18.9
 -3 -4 7 127.09 19
 -3 -4 7 164.48 21
 2 4 -7 310.47 23.8
 2 4 -7 318.17 36.7
 -2 -4 7 247.18 24.9
 -2 -4 7 282.17 24.7
 -2 -4 7 340.67 27
 1 4 -7 -6.7 8.5
 1 4 -7 -8.2 7.9
 -1 -4 7 -6.1 9.2
 -1 -4 7 -4.7 12.6
 -1 -4 7 2.8 8.7
 0 4 -7 718.73 44.7
 0 4 -7 646.74 44.4
 0 -4 7 673.73 45.5
 0 -4 7 734.23 46.1
 0 -4 7 679.53 46.6
 0 -4 7 736.33 45.4
 -1 4 -7 715.33 46.7
 1 -4 7 741.53 47.1
 1 -4 7 763.32 48.2
 1 -4 7 728.93 49.2
 -2 4 -7 971.9 57.89
 2 -4 7 930.01 57.49
 2 -4 7 947.71 60.19
 2 -4 7 888.31 58.49
 -3 4 -7 83.19 13.6
 3 -4 7 111.59 16.5
 3 -4 7 120.49 16.8
 3 -4 7 87.79 16.5
 -4 4 -7 537.25 37.7
 4 -4 7 577.74 41
 4 -4 7 534.25 36.9
 4 -4 7 562.24 39.1
 -5 4 -7 216.98 22
 5 -4 7 214.28 21.1
 5 -4 7 226.88 27.1
 5 -4 7 249.78 24.1
 -6 4 -7 270.97 25.2
 6 -4 7 264.17 26.6
 6 -4 7 239.98 21.9
 6 -4 7 309.37 31.3
 -7 4 -7 42 13
 7 -4 7 61.29 15.3
 7 -4 7 28.2 11.1
 7 -4 7 70.29 17.2
 -8 4 -7 158.98 22.6
 8 -4 7 108.89 17.7
 9 -4 7 32 15.9
 9 -4 7 48 18.3
 9 3 -7 -19.9 17.2
 -9 -3 7 11.5 15.3
 -9 -3 7 44.1 15.1
 8 3 -7 -2.8 16
 -8 -3 7 4.9 12.8
 7 3 -7 180.08 20.1
 -7 -3 7 143.99 23.1
 -7 -3 7 228.98 24.5
 6 3 -7 22.1 13.2
 6 3 -7 38.7 10.2
 -6 -3 7 62.99 22
 -6 -3 7 16.4 13.1
 5 3 -7 5.4 9.2
 5 3 -7 -0.4 11.1
 -5 -3 7 -0.9 8.2
 -5 -3 7 -16.1 12.2
 -5 -3 7 -4.2 10.5
 4 3 -7 15.9 9
 4 3 -7 22.6 11.2
 -4 -3 7 13.8 10.4
 -4 -3 7 2.8 11.4
 -4 -3 7 27.8 15.5
 3 3 -7 330.77 27.4
 3 3 -7 286.37 23.1
 -3 -3 7 306.67 28
 2 3 -7 10.7 19.3
 2 3 -7 10.6 8.1
 -2 -3 7 30 11.6
 -2 -3 7 1.6 9.4
 1 3 -7 414.76 30.4
 1 3 -7 422.06 28.9
 -1 -3 7 436.26 30.7
 -1 -3 7 428.96 30.9
 0 3 -7 176.68 17.1
 0 -3 7 182.38 17.1
 0 -3 7 159.88 20.8
 0 -3 7 187.48 19.5
 -1 3 -7 107.29 14.6
 1 -3 7 119.09 17.8
 1 -3 7 101.59 19.6
 1 -3 7 114.49 18.2
 1 -3 7 112.39 14.1
 -2 3 -7 29.4 16.2
 2 -3 7 18.9 13.4
 2 -3 7 9.9 10.2
 2 -3 7 33.9 11.3
 2 -3 7 12.3 9.1
 -3 3 -7 1309.97 76.29
 3 -3 7 1211.88 80.09
 3 -3 7 1342.67 75.69
 3 -3 7 1210.88 76.09
 3 -3 7 1300.87 76.89
 -4 3 -7 2195.18 134.49
 4 -3 7 2392.96 137.59
 4 -3 7 2368.36 134.09
 4 -3 7 2339.17 135.39
 -5 3 -7 10.4 9.6
 5 -3 7 -5.9 10.6
 5 -3 7 -2.5 12.4
 5 -3 7 -7.4 10.6
 -6 3 -7 211.68 21.6
 6 -3 7 193.78 23.8
 6 -3 7 196.28 23.1
 6 -3 7 190.78 27.5
 -7 3 -7 205.78 22.4
 7 -3 7 156.78 17.3
 7 -3 7 163.68 26.9
 -8 3 -7 90.09 15.4
 8 -3 7 79.49 12.1
 -9 3 -7 -12.9 14.9
 9 -3 7 -2.5 13.4
 9 -3 7 -16.6 9.7
 -10 3 -7 22.6 14.9
 10 -3 7 11.1 11.6
 -10 -2 7 59.39 23
 -9 -2 7 71.99 17.7
 8 2 -7 1.9 15.8
 -8 -2 7 10.1 13.5
 -8 -2 7 15.9 13.6
 7 2 -7 70.89 12.3
 -7 -2 7 61.69 13.6
 -7 -2 7 47.4 15.1
 -7 -2 7 85.79 16.8
 6 2 -7 76.09 12.1
 6 2 -7 50.69 14.9
 -6 -2 7 85.29 15.4
 -6 -2 7 62.49 15.1
 -6 -2 7 60.19 14.7
 5 2 -7 105.49 14.2
 5 2 -7 90.79 15.4
 -5 -2 7 105.79 16.2
 -5 -2 7 107.99 15.3
 4 2 -7 48.2 9.6
 4 2 -7 48.3 12.5
 -4 -2 7 39.4 12.2
 -4 -2 7 30.8 11.6
 3 2 -7 336.17 24.7
 3 2 -7 385.76 29.3
 -3 -2 7 370.26 25.9
 -3 -2 7 377.06 27.9
 -3 -2 7 335.17 28
 2 2 -7 261.77 19.2
 2 2 -7 276.07 34.4
 -2 -2 7 214.78 20.2
 -2 -2 7 266.37 20.1
 -2 -2 7 249.88 21.9
 1 2 -7 345.07 24.2
 1 2 -7 350.76 26.7
 -1 -2 7 357.16 29.2
 -1 -2 7 352.96 25
 -1 -2 7 376.86 26.4
 0 2 -7 -0.8 6.4
 0 -2 7 -3.2 8.7
 0 -2 7 -11.5 7.7
 0 -2 7 -6.8 6.6
 0 -2 7 -10.5 6.8
 -1 2 -7 -3.4 6.4
 1 -2 7 -4.4 6.6
 1 -2 7 0 6.2
 1 -2 7 -11.5 8.1
 1 -2 7 -2 8.5
 -2 2 -7 1106.79 64.89
 2 -2 7 1070.09 65.49
 2 -2 7 1079.79 67.79
 2 -2 7 1104.89 64.59
 -3 2 -7 389.96 25.9
 3 -2 7 350.86 26.7
 3 -2 7 327.67 31.9
 3 -2 7 378.86 24.8
 -4 2 -7 1171.18 70.89
 4 -2 7 1148.19 67.69
 4 -2 7 1140.19 72.39
 4 -2 7 1163.48 69.79
 4 -2 7 1129.19 72.19
 -5 2 -7 3 8.8
 -5 2 -7 19.7 7.6
 5 -2 7 27.2 13.2
 5 -2 7 -1.2 11
 5 -2 7 18.4 7.8
 -6 2 -7 57.39 12.4
 6 -2 7 59.19 15.9
 6 -2 7 44.5 13.8
 6 -2 7 62.59 9.7
 -7 2 -7 516.45 36.8
 7 -2 7 506.45 40.5
 7 -2 7 536.05 37.5
 7 -2 7 485.25 32.3
 -8 2 -7 419.56 33.2
 8 -2 7 392.56 27.8
 8 -2 7 367.16 52.89
 8 -2 7 485.85 34.5
 -9 2 -7 -19.3 12.3
 9 -2 7 26.9 13.6
 10 -2 7 26.7 15.1
 10 -2 7 51.49 19.9
 9 1 -7 10.4 16.2
 -9 -1 7 16.1 14
 8 1 -7 19.3 15.2
 -8 -1 7 11 15.8
 7 1 -7 1.3 25.5
 7 1 -7 19.9 10.8
 -7 -1 7 15.4 12.4
 6 1 -7 7.4 13.2
 6 1 -7 1.5 7.4
 -6 -1 7 24.4 11.5
 -6 -1 7 6.8 11.3
 -6 -1 7 25.4 9.9
 5 1 -7 7.7 8.1
 5 1 -7 -5.1 10.5
 -5 -1 7 6.1 10.6
 -5 -1 7 4.3 8.4
 -5 -1 7 -5 9.5
 4 1 -7 257.57 26.4
 4 1 -7 263.37 20
 -4 -1 7 268.87 21.1
 -4 -1 7 297.77 23.4
 3 1 -7 8.1 9.2
 3 1 -7 0.8 6.1
 -3 -1 7 3 6.9
 -3 -1 7 3 9.2
 -3 -1 7 -1.2 8.6
 2 1 -7 28.3 6.6
 -2 -1 7 26.8 9.6
 -2 -1 7 31.4 9.4
 1 1 -7 10.3 7
 1 1 -7 23.3 6.4
 -1 -1 7 20.8 10.1
 -1 -1 7 25.4 7.3
 -1 -1 7 19.5 8.4
 -1 -1 7 14.3 9.1
 0 1 -7 44.2 7.2
 0 -1 7 31.2 7.7
 0 -1 7 27.9 9.7
 0 -1 7 27.1 8.1
 0 -1 7 25.7 8.7
 -1 1 -7 -3.5 5.2
 -1 1 -7 -1.9 5.6
 1 -1 7 -3.5 6.2
 1 -1 7 2.5 7
 1 -1 7 -8.3 5.3
 -2 1 -7 125.69 11.3
 -2 1 -7 137.79 12.8
 2 -1 7 131.59 14.3
 2 -1 7 101.79 19
 2 -1 7 128.89 12.4
 2 -1 7 122.79 13.5
 -3 1 -7 193.28 15.6
 3 -1 7 186.18 14.6
 3 -1 7 145.59 22.5
 3 -1 7 182.88 17.2
 3 -1 7 182.28 16.1
 -4 1 -7 286.67 21.1
 4 -1 7 263.77 27.1
 4 -1 7 272.27 19.1
 4 -1 7 259.67 22.1
 -5 1 -7 978.7 64.59
 -5 1 -7 1156.48 67.19
 5 -1 7 1201.68 68.09
 5 -1 7 1139.99 64.99
 5 -1 7 1108.39 70.49
 6 -1 7 5745.73 336.97
 6 -1 7 6053.19 332.57
 6 -1 7 5836.42 335.07
 6 -1 7 5922.21 337.47
 -7 1 -7 3.7 10.6
 7 -1 7 10.9 6.7
 7 -1 7 2.3 15.5
 7 -1 7 8.3 11.5
 -8 1 -7 -11.9 10.8
 8 -1 7 5.2 19.3
 8 -1 7 22.1 13.3
 -9 1 -7 60.09 15.1
 9 -1 7 104.39 16.7
 9 -1 7 81.29 9.9
 9 -1 7 76.79 20
 -10 1 -7 23.3 14.8
 10 -1 7 50.19 18.9
 10 -1 7 54.59 15.9
 11 -1 7 26.5 17.2
 11 -1 7 11.4 26.6
 10 0 -7 -2.5 18.1
 -10 0 7 4.1 12.7
 -10 0 7 31.3 15.5
 9 0 -7 95.79 21.1
 -9 0 7 135.59 18.8
 8 0 -7 -9.9 13.9
 -8 0 7 -10 25.1
 -8 0 7 10.8 13.1
 7 0 -7 111.99 28.2
 7 0 -7 126.29 14.9
 -7 0 7 147.49 17.2
 -7 0 7 118.49 18.4
 6 0 -7 1.7 11.8
 6 0 -7 11 7.3
 -6 0 7 12.1 10.1
 -6 0 7 -11.7 10.1
 -6 0 7 1.1 8.3
 5 0 -7 1400.06 80.09
 -5 0 7 1449.06 81.69
 -5 0 7 1278.67 83.29
 4 0 -7 125.09 18.6
 4 0 -7 139.69 12.3
 -4 0 7 121.99 16.5
 -4 0 7 134.49 16.1
 -4 0 7 127.19 13.9
 3 0 -7 -4.3 7.9
 3 0 -7 1.6 4.9
 -3 0 7 -12.9 7.2
 -3 0 7 0.4 6.3
 -3 0 7 -7.1 8
 2 0 -7 19.2 5.2
 2 0 -7 11.3 11.2
 -2 0 7 22.9 6.7
 -2 0 7 29 8.6
 -2 0 7 14.4 7.7
 1 0 -7 85.79 8.8
 1 0 -7 72.99 11.1
 -1 0 7 95.79 12.1
 -1 0 7 85.39 13.5
 -1 0 7 93.29 10.8
 -1 0 7 72.39 11.3
 0 0 -7 297.77 20.1
 0 0 -7 314.07 19.4
 0 0 7 303.37 20.3
 0 0 7 273.97 20.6
 0 0 7 256.87 24.4
 0 0 7 301.77 20.4
 -1 0 -7 1969.3 106.29
 1 0 7 1856.41 105.99
 1 0 7 1722.03 108.79
 1 0 7 1866.81 105.79
 1 0 7 1790.82 105.99
 -2 0 -7 92.29 10.4
 -2 0 -7 83.29 9.4
 2 0 7 74.09 12.6
 2 0 7 76.59 9.2
 2 0 7 95.59 10.6
 2 0 7 92.09 11.7
 -3 0 -7 67.19 7.9
 -3 0 -7 45.9 7.4
 3 0 7 39.7 12.6
 3 0 7 50.89 7.6
 -4 0 -7 673.23 41.6
 -4 0 -7 694.33 39.7
 4 0 7 699.23 40
 4 0 7 706.73 42.8
 4 0 7 643.24 41.7
 4 0 7 636.94 46.4
 -5 0 -7 281.87 20.9
 5 0 7 254.87 17.3
 5 0 7 235.88 28.1
 -6 0 -7 113.59 16.9
 6 0 7 128.49 19.4
 6 0 7 114.49 18.6
 6 0 7 136.09 10.4
 -7 0 -7 142.09 20.1
 7 0 7 156.68 22.9
 7 0 7 127.89 25
 7 0 7 171.98 22.2
 7 0 7 198.48 12.3
 -8 0 -7 85.49 14.7
 8 0 7 83.29 19.9
 8 0 7 109.59 16.1
 9 0 7 184.48 24.7
 9 0 7 169.48 30.8
 -10 0 -7 59.29 17.7
 10 0 7 98.09 18
 10 0 7 90.19 20.6
 11 0 7 26 22.2
 11 0 7 13 15.8
 -10 1 7 53.09 16.5
 -10 1 7 50.49 15
 9 -1 -7 171.88 34.5
 -9 1 7 166.58 21.9
 8 -1 -7 -15.7 13
 -8 1 7 -7.9 11.8
 -8 1 7 17.3 9.6
 -8 1 7 1.9 12.2
 7 -1 -7 86.59 11.7
 7 -1 -7 52.39 22
 -7 1 7 65.89 13.3
 -7 1 7 58.79 13.9
 6 -1 -7 207.68 15.2
 6 -1 -7 180.88 27.4
 -6 1 7 156.98 21.8
 -6 1 7 200.08 18.8
 5 -1 -7 280.57 20.4
 -5 1 7 300.77 23.5
 -5 1 7 338.57 27.6
 -5 1 7 324.07 22.7
 4 -1 -7 34.9 6
 4 -1 -7 27.3 11.3
 -4 1 7 43.4 8.2
 -4 1 7 25.7 9.8
 -4 1 7 36.7 8.7
 3 -1 -7 400.16 26.6
 3 -1 -7 447.36 32.8
 -3 1 7 434.96 28
 -3 1 7 493.45 31.5
 -3 1 7 461.25 29
 2 -1 -7 95.09 20
 2 -1 -7 125.09 9.4
 -2 1 7 117.79 13.3
 -2 1 7 151.88 14.2
 -2 1 7 132.09 11.5
 1 -1 -7 79.59 7.3
 -1 1 7 93.89 9.5
 -1 1 7 77.89 12.2
 -1 1 7 85.69 11.2
 -1 1 7 88.79 10.6
 0 -1 -7 625.74 38.5
 0 -1 -7 703.33 39.9
 0 1 7 661.63 40.2
 0 1 7 651.03 39.7
 0 1 7 681.73 39.7
 0 1 7 655.93 43.8
 -1 -1 -7 302.07 19
 -1 -1 -7 322.87 19.8
 1 1 7 289.77 20.1
 1 1 7 266.87 26.1
 1 1 7 324.87 20.3
 1 1 7 289.97 19.9
 -2 -1 -7 343.57 20.9
 -2 -1 -7 326.87 20.6
 2 1 7 309.47 20.5
 2 1 7 315.87 21.6
 2 1 7 348.77 21.6
 2 1 7 301.07 26.4
 -3 -1 -7 16.9 6
 -3 -1 -7 18.3 4
 3 1 7 13.8 3.9
 3 1 7 12.3 5.8
 3 1 7 24.5 7
 -4 -1 -7 22.8 3.3
 -4 -1 -7 21.3 6.4
 4 1 7 18.6 3.1
 4 1 7 15.3 10
 4 1 7 3.2 10.2
 -5 -1 -7 3 6.6
 5 1 7 11.5 10.7
 5 1 7 3.9 8.8
 5 1 7 -2.2 11.8
 -6 -1 -7 56.49 10.9
 6 1 7 67.69 20.8
 6 1 7 59.29 12.4
 6 1 7 66.89 16.3
 -7 -1 -7 -13.8 9.3
 7 1 7 -20.7 12.7
 7 1 7 -13.5 10.8
 -8 -1 -7 794.32 50.79
 8 1 7 715.43 56.19
 8 1 7 840.52 52.09
 -9 -1 -7 2.3 24.5
 9 1 7 -16 14.3
 9 1 7 -4.4 13.3
 10 1 7 -18.2 13.1
 10 1 7 -3.5 16.9
 11 1 7 25 16.6
 11 1 7 38.9 22.4
 -10 2 7 119.59 21.2
 -10 2 7 74.19 16.4
 9 -2 -7 -13.2 15.6
 -9 2 7 -4.6 10
 -9 2 7 3.6 13.5
 8 -2 -7 -7.2 12.9
 -8 2 7 5.2 10.7
 -8 2 7 4 13.9
 7 -2 -7 536.85 53.09
 7 -2 -7 481.75 35.5
 -7 2 7 498.65 33.9
 6 -2 -7 50.79 7.3
 6 -2 -7 44 14.5
 -6 2 7 59.09 9.4
 -6 2 7 46.5 14.3
 -6 2 7 54.89 10.2
 5 -2 -7 450.55 37.5
 5 -2 -7 442.96 28.9
 -5 2 7 502.15 35.3
 -5 2 7 537.95 31.9
 4 -2 -7 61.19 13
 4 -2 -7 57.39 6.6
 -4 2 7 71.59 12.3
 -4 2 7 70.09 9.1
 -4 2 7 65.59 10
 3 -2 -7 349.27 28.5
 -3 2 7 376.66 23.2
 -3 2 7 346.77 26.2
 -3 2 7 356.26 23.6
 -2 2 7 316.57 20.7
 -2 2 7 358.16 22.5
 -2 2 7 313.77 23.4
 1 -2 -7 -5.2 6.4
 -1 2 7 6.3 4.3
 -1 2 7 -1.8 5.7
 -1 2 7 -11.7 7.9
 -1 2 7 -0.6 4.7
 0 -2 -7 10.2 4.6
 0 2 7 14.3 5.9
 0 2 7 14.9 4.8
 0 2 7 16 4.6
 -1 -2 -7 696.23 39.9
 1 2 7 667.33 40.4
 1 2 7 669.13 39.9
 1 2 7 633.54 44.9
 1 2 7 702.23 40
 -2 -2 -7 3263.07 175.68
 -2 -2 -7 3031.6 175.48
 2 2 7 3038.9 176.18
 2 2 7 3186.18 179.98
 2 2 7 3009.6 176.28
 -3 -2 -7 108.09 10
 -3 -2 -7 118.79 8.4
 3 2 7 111.89 8.4
 3 2 7 122.69 19
 3 2 7 121.99 11.3
 3 2 7 125.99 12.2
 -4 -2 -7 162.38 13.2
 4 2 7 172.88 16.5
 4 2 7 121.39 21.5
 5 2 7 31.7 12.2
 5 2 7 12.7 12.6
 5 2 7 32.5 9.3
 -6 -2 -7 456.15 31.4
 6 2 7 496.85 33.5
 6 2 7 436.16 37.9
 6 2 7 476.35 32.9
 -7 -2 -7 62.29 11.9
 7 2 7 79.49 13.5
 7 2 7 43.2 15.5
 -8 -2 -7 308.87 27.5
 8 2 7 296.47 36.3
 8 2 7 355.56 29.2
 8 2 7 315.07 28.7
 -9 -2 -7 58.09 14.8
 9 2 7 77.79 15.8
 9 2 7 70.79 17.7
 10 2 7 18.6 15.1
 10 2 7 22.1 17.4
 11 2 7 92.99 25.3
 11 2 7 99.29 28.4
 -10 3 7 201.68 27.9
 -10 3 7 150.98 20.3
 9 -3 -7 14.7 16.6
 -9 3 7 41.1 16.5
 -9 3 7 33 12.4
 8 -3 -7 -7.3 14.1
 -8 3 7 10.1 9.2
 -8 3 7 19.1 8.1
 -8 3 7 14.1 14.2
 7 -3 -7 94.89 24.5
 -7 3 7 151.38 31.1
 -7 3 7 127.09 15.1
 -7 3 7 124.59 15.8
 6 -3 -7 16 12.3
 -6 3 7 8.4 7.7
 -6 3 7 10.1 13.5
 -6 3 7 21.6 8
 5 -3 -7 -12.5 10.7
 -5 3 7 -5.2 6
 -5 3 7 -22.8 10.7
 -5 3 7 0.1 6.9
 4 -3 -7 5.8 9.9
 -4 3 7 5.7 6.8
 -4 3 7 7.8 9.5
 -4 3 7 14.8 10.1
 3 -3 -7 97.99 16.3
 -3 3 7 92.29 15.3
 -3 3 7 109.69 9.8
 -3 3 7 100.59 10.8
 -2 3 7 62.79 9.6
 -2 3 7 40.7 9.2
 -2 3 7 41.6 6.6
 1 -3 -7 492.65 33.9
 -1 3 7 471.75 35.8
 -1 3 7 480.85 28.9
 -1 3 7 503.85 31.9
 -1 3 7 501.55 29.2
 0 -3 -7 70.09 8.3
 0 3 7 66.99 7.1
 0 3 7 65.39 12.1
 0 3 7 68.29 7
 0 3 7 63.09 9.5
 -1 -3 -7 899.61 52.09
 1 3 7 869.61 56.69
 1 3 7 861.41 51.49
 1 3 7 946.31 51.69
 1 3 7 879.81 52.59
 -2 -3 -7 1.5 3.3
 2 3 7 4.9 4.1
 2 3 7 6.2 4.9
 2 3 7 -14.7 9
 -3 -3 -7 366.86 22
 -3 -3 -7 363.46 21.4
 -3 -3 -7 381.86 22.2
 3 3 7 317.37 38.9
 -4 -3 -7 1816.82 103.79
 4 3 7 1852.41 108.69
 4 3 7 1798.02 104.69
 4 3 7 1795.72 104.79
 -5 -3 -7 169.18 14.7
 5 3 7 129.79 22
 5 3 7 177.68 17.6
 5 3 7 180.78 17.7
 -6 -3 -7 -11.3 7.5
 6 3 7 0.4 9.8
 6 3 7 19.6 10.3
 -7 -3 -7 84.09 13.9
 7 3 7 156.38 20.3
 7 3 7 136.89 19.8
 7 3 7 118.19 19.1
 -8 -3 -7 22.1 10.7
 8 3 7 28.8 20.5
 9 3 7 209.28 25.7
 9 3 7 154.78 30.3
 10 3 7 156.68 28.9
 11 3 7 23.3 16.3
 11 3 7 17.3 20.2
 -10 4 7 42.5 14.1
 9 -4 -7 9.1 16.8
 -9 4 7 35.3 14.8
 -9 4 7 25.3 10.6
 8 -4 -7 9.9 15.1
 -8 4 7 33.4 9.6
 -8 4 7 11.5 13.9
 -8 4 7 22.5 10
 -7 4 7 69.09 16.9
 -7 4 7 90.09 13.4
 -7 4 7 74.29 14.5
 6 -4 -7 4.9 12.2
 -6 4 7 21.3 7.8
 -6 4 7 15.6 7.9
 -6 4 7 25.1 13.2
 5 -4 -7 289.17 28.4
 -5 4 7 280.07 20.2
 -5 4 7 274.17 20
 -5 4 7 272.37 25.5
 4 -4 -7 135.19 17.5
 -4 4 7 138.29 11.8
 -4 4 7 127.39 12.4
 3 -4 -7 307.97 27.7
 -3 4 7 330.47 26.1
 -3 4 7 361.46 21.8
 -3 4 7 356.96 21.3
 -2 4 7 809.42 49.9
 -2 4 7 947.41 54.59
 1 -4 -7 381.46 27
 -1 4 7 387.06 21.2
 -1 4 7 339.67 29.5
 -1 4 7 335.27 20.9
 -1 4 7 336.37 25
 0 4 7 525.75 33.1
 0 4 7 511.05 30
 0 4 7 524.35 37.4
 0 4 7 518.55 30
 -1 -4 -7 83.69 10.3
 1 4 7 59.79 11.5
 1 4 7 68.49 6.7
 1 4 7 67.59 6.5
 1 4 7 61.59 9.5
 -2 -4 -7 493.25 29
 -2 -4 -7 482.45 28.9
 2 4 7 461.45 35.7
 -3 -4 -7 1487.85 86.59
 -3 -4 -7 1592.04 86.59
 3 4 7 1484.75 87.59
 3 4 7 1534.45 87.69
 4 4 7 148.09 13.3
 4 4 7 123.09 22.2
 4 4 7 135.69 14.5
 -5 -4 -7 46.4 7.5
 5 4 7 59.89 15.2
 6 4 7 452.05 29.8
 6 4 7 386.06 35.8
 6 4 7 404.26 30.7
 7 4 7 -12.7 10.4
 7 4 7 -19.6 11
 7 4 7 -12.3 12.8
 -8 -4 -7 -2.9 12.6
 8 4 7 40 13.9
 9 4 7 28 15.7
 9 4 7 34.8 15.4
 10 4 7 13.8 18.2
 10 4 7 28.5 16.5
 11 4 7 38.6 17.1
 9 -5 -7 23.3 18.4
 -9 5 7 36.3 16.4
 -9 5 7 30.4 11
 8 -5 -7 83.59 19.9
 -8 5 7 97.39 18.6
 -8 5 7 81.79 13
 -7 5 7 5.2 10.1
 -7 5 7 -3.8 13.7
 -7 5 7 -7.7 7.5
 6 -5 -7 2.2 11.2
 -6 5 7 -5.6 11.8
 -6 5 7 11 7.1
 -6 5 7 11.8 6.7
 5 -5 -7 934.31 67.39
 -5 5 7 1048.5 62.69
 -5 5 7 1113.39 62.59
 -5 5 7 1182.78 68.59
 4 -5 -7 105.59 20.2
 -4 5 7 80.29 14.4
 -4 5 7 80.89 9.7
 -4 5 7 84.89 10
 3 -5 -7 347.37 31.2
 -3 5 7 411.46 24.5
 -3 5 7 414.06 30.2
 -3 5 7 419.06 24.4
 2 -5 -7 160.38 22.3
 -2 5 7 123.59 15.7
 -2 5 7 160.68 10.5
 1 -5 -7 1115.29 68.09
 -1 5 7 1107.49 67.19
 -1 5 7 1127.09 69.59
 0 -5 -7 141.29 13.4
 0 5 7 138.69 14.2
 0 5 7 111.39 19.7
 -1 -5 -7 3.8 5.8
 1 5 7 -9.2 9.7
 1 5 7 2.4 5.7
 -2 -5 -7 85.79 9.2
 2 5 7 67.29 13.4
 2 5 7 80.69 9.1
 2 5 7 72.79 8.2
 -3 -5 -7 157.08 11.5
 -3 -5 -7 161.68 15.5
 3 5 7 137.59 12.6
 3 5 7 133.79 14.9
 -4 -5 -7 39.1 4.9
 4 5 7 52.69 8.9
 4 5 7 23.9 13.5
 4 5 7 52.39 8.3
 5 5 7 663.73 40.6
 5 5 7 686.23 46.8
 5 5 7 593.84 40.7
 6 5 7 201.08 27.4
 6 5 7 207.88 19.3
 6 5 7 185.58 20.5
 -7 -5 -7 114.39 17
 7 5 7 135.79 20.4
 7 5 7 158.28 19.1
 7 5 7 147.99 26.5
 -8 -5 -7 -12.9 9.8
 8 5 7 4.2 25
 8 5 7 -20 14
 8 5 7 -4.3 11.8
 9 5 7 3.6 13
 9 5 7 37.6 17.1
 10 5 7 32.4 16.5
 10 5 7 37.4 18.4
 11 5 7 215.18 30.6
 -9 6 7 5.5 10.1
 -9 6 7 23.3 19.9
 -8 6 7 31.8 10.3
 -8 6 7 22 15.1
 -7 6 7 39 16.6
 -7 6 7 48.1 10.6
 -7 6 7 46.4 9.2
 -6 6 7 94.09 12.4
 -6 6 7 101.19 18.2
 -6 6 7 126.59 14.2
 5 -6 -7 -6.5 9.8
 -5 6 7 -3.5 5.5
 -5 6 7 -24.4 11.3
 -5 6 7 -4.1 6.2
 -4 6 7 581.84 41.8
 -4 6 7 595.54 34.7
 -4 6 7 557.74 35
 3 -6 -7 47.2 11.6
 3 -6 -7 56.39 12
 -3 6 7 70.99 8.1
 -3 6 7 69.99 7
 -3 6 7 54.19 13.2
 2 -6 -7 -6.7 9
 2 -6 -7 -11.9 8.6
 -2 6 7 4 3.1
 -2 6 7 -3.8 10.2
 -2 6 7 3.2 3.3
 1 -6 -7 669.43 40.8
 1 -6 -7 526.75 40
 -1 6 7 614.44 43.8
 0 -6 -7 1542.25 90.59
 0 6 7 1565.24 93.69
 -1 -6 -7 5.2 6.5
 1 6 7 -12.9 10.1
 1 6 7 1.9 4
 1 6 7 -4.3 3.5
 -2 -6 -7 69.39 10.2
 2 6 7 57.59 6.9
 2 6 7 70.49 9.1
 2 6 7 47.9 13.7
 -3 -6 -7 284.57 19.4
 -3 -6 -7 281.97 18.4
 3 6 7 271.67 19.2
 3 6 7 213.28 30.4
 3 6 7 254.87 18.7
 -4 -6 -7 193.08 13.1
 4 6 7 149.09 24.6
 4 6 7 137.09 17
 4 6 7 160.38 15.5
 -5 -6 -7 570.44 33.7
 5 6 7 594.84 37.9
 5 6 7 591.74 44.1
 5 6 7 593.84 37.4
 -6 -6 -7 227.78 24.4
 6 6 7 271.97 23.4
 6 6 7 279.07 22.5
 6 6 7 280.17 30.3
 -7 -6 -7 -14.9 12.6
 7 6 7 0.2 15.4
 7 6 7 5.5 10.7
 7 6 7 0.9 14
 8 6 7 140.19 20.3
 8 6 7 105.99 22.2
 9 6 7 7.7 13.1
 9 6 7 31.1 16.8
 10 6 7 61.19 17.1
 9 -7 -7 22.7 13.8
 -9 7 7 16.2 10.4
 8 -7 -7 10.2 14
 -8 7 7 3.2 16.3
 -8 7 7 -4.9 8.6
 7 -7 -7 43.1 13.8
 -7 7 7 34.1 8.5
 -7 7 7 21.3 8.3
 -7 7 7 31.8 15.3
 6 -7 -7 65.69 15.6
 6 -7 -7 62.89 14.6
 -6 7 7 78.39 10.8
 -6 7 7 76.59 17.2
 -6 7 7 73.09 11.4
 5 -7 -7 -11.9 10.4
 5 -7 -7 2.8 17.4
 -5 7 7 7.3 5.4
 4 -7 -7 62.49 13.9
 4 -7 -7 52.49 12.8
 -4 7 7 70.69 15.7
 -4 7 7 79.19 8.5
 -4 7 7 67.59 9.8
 3 -7 -7 849.02 52.79
 -3 7 7 802.12 47.7
 -3 7 7 803.52 47.4
 2 -7 -7 628.14 42.1
 2 -7 -7 556.74 40.2
 -2 7 7 661.63 36
 1 -7 -7 13.9 8.9
 1 -7 -7 3.4 9
 -1 7 7 -2.8 3.8
 -1 7 7 6 2.9
 0 -7 -7 3.3 8.8
 0 -7 -7 9.7 7.1
 0 7 7 0.1 11
 -1 -7 -7 333.67 22.8
 1 7 7 295.47 18.7
 1 7 7 295.37 28.7
 1 7 7 264.37 18.6
 -2 -7 -7 710.53 42.8
 2 7 7 687.63 41.3
 2 7 7 697.23 41.4
 -3 -7 -7 7.8 6.6
 -3 -7 -7 18.8 7.7
 3 7 7 2.6 6.5
 3 7 7 -5 14.5
 3 7 7 10.8 7.2
 -4 -7 -7 806.42 46.6
 4 7 7 843.62 54.79
 4 7 7 727.33 50.09
 4 7 7 748.23 47.3
 -5 -7 -7 142.59 13.1
 -5 -7 -7 185.58 14.2
 5 7 7 189.08 26.8
 5 7 7 164.58 18.5
 5 7 7 158.98 17.1
 -6 -7 -7 83.69 7.5
 6 7 7 66.79 12.9
 6 7 7 55.89 13.1
 7 7 7 398.26 33.5
 7 7 7 475.35 32.9
 7 7 7 468.15 38.8
 8 7 7 36.1 15.6
 8 7 7 27.7 13.5
 9 7 7 21.3 16.2
 9 7 7 12.8 13.8
 8 -8 -7 81.29 20.1
 7 -8 -7 82.59 16.4
 7 -8 -7 48.8 17.3
 6 -8 -7 33.7 13.3
 -6 8 7 17.8 6.9
 5 -8 -7 54.79 14.6
 5 -8 -7 24.5 12.4
 -5 8 7 46.2 7.2
 4 -8 -7 53.19 12.1
 -4 8 7 76.09 9.2
 3 -8 -7 -7.7 8.9
 3 -8 -7 0.6 10.4
 -3 8 7 0.4 5.2
 -3 8 7 2.8 5
 2 -8 -7 56.89 14.1
 2 -8 -7 43.6 11.1
 -2 8 7 60.09 7.5
 -2 8 7 65.89 10.4
 1 -8 -7 437.16 30.8
 1 -8 -7 363.06 33.2
 -1 8 7 453.05 25.7
 -1 8 7 423.16 27.3
 0 -8 -7 13.7 8.1
 0 -8 -7 17 9.7
 0 8 7 10.8 5
 0 8 7 12.7 5.4
 -1 -8 -7 1082.79 60.99
 1 8 7 940.11 57.79
 1 8 7 912.11 57.79
 1 8 7 1079.29 64.09
 -2 -8 -7 305.97 25.8
 2 8 7 318.27 21.1
 2 8 7 371.56 37.6
 2 8 7 292.07 21.3
 -3 -8 -7 292.87 22.3
 3 8 7 282.27 20.8
 3 8 7 323.57 31
 3 8 7 270.67 20.8
 4 8 7 2 7.7
 4 8 7 3.7 8.3
 4 8 7 0.4 14.7
 -5 -8 -7 -9.8 6.3
 5 8 7 18.2 15
 5 8 7 3.7 9.4
 -6 -8 -7 138.99 12.2
 6 8 7 157.18 18.4
 6 8 7 165.58 18.3
 7 8 7 79.49 14.4
 8 8 7 258.17 28.1
 8 8 7 361.56 34.1
 7 -9 -7 89.39 20
 6 -9 -7 8.5 13.5
 -6 9 7 10.2 7.3
 -6 9 7 2.4 8.4
 5 -9 -7 147.09 21.7
 -5 9 7 185.88 15
 -5 9 7 192.78 16.4
 4 -9 -7 32 13.3
 -4 9 7 29.9 7.4
 -4 9 7 35.6 8.8
 3 -9 -7 8.4 13.4
 3 -9 -7 -9.5 8.4
 -3 9 7 -0.1 6
 2 -9 -7 17.2 9.7
 2 -9 -7 24.3 12.7
 -2 9 7 25.7 6.3
 -2 9 7 22.6 11
 1 -9 -7 56.99 12.4
 1 -9 -7 68.89 14.1
 -1 9 7 62.29 7.8
 0 -9 -7 305.27 24.4
 0 -9 -7 316.77 25
 0 9 7 274.07 19.4
 0 9 7 279.17 20.9
 -1 -9 -7 13.6 9.9
 -1 -9 -7 16.2 6.6
 1 9 7 20.1 11.6
 1 9 7 7.8 6.7
 1 9 7 6.3 6.1
 -2 -9 -7 89.09 15.2
 2 9 7 94.69 10.7
 2 9 7 83.49 11.9
 -3 -9 -7 47.8 11.3
 3 9 7 55.99 9.9
 -4 -9 -7 54.19 13.3
 4 9 7 36.7 10.3
 4 9 7 59.79 10.7
 -6 -9 -7 105.29 12.5
 6 9 7 57.29 17.4
 6 9 7 64.19 13.7
 6 -10 -7 107.69 19.5
 5 -10 -7 13.3 13.7
 -5 10 7 5.7 7.8
 -5 10 7 18.2 12.4
 4 -10 -7 23.1 13.7
 -4 10 7 8.2 7.2
 -4 10 7 19 7
 3 -10 -7 66.59 15.9
 -3 10 7 92.39 10.9
 -3 10 7 79.39 11.9
 2 -10 -7 31.2 13.6
 -2 10 7 38.7 8
 -2 10 7 21.8 7.5
 1 -10 -7 67.39 18
 1 -10 -7 45.7 9.9
 -1 10 7 71.39 9.9
 -1 10 7 60.59 8.7
 0 -10 -7 260.57 22.2
 0 -10 -7 227.98 23.5
 0 10 7 247.98 18
 0 10 7 237.88 21.9
 -1 -10 -7 46.8 12.9
 1 10 7 53.39 8.7
 1 10 7 57.49 9.6
 -2 -10 -7 33.1 11.4
 2 10 7 25.2 8.9
 2 10 7 30.7 8.6
 -3 -10 -7 298.47 25
 3 10 7 319.87 23.7
 3 10 7 288.57 22.9
 -4 -10 -7 99.09 14.8
 4 10 7 127.09 16.2
 4 10 7 128.39 17.3
 5 -11 -7 29 19.2
 -5 11 7 40.1 10.7
 4 -11 -7 7.7 15
 -4 11 7 11.8 8.3
 -4 11 7 17.5 8.3
 3 -11 -7 38.3 16.3
 -3 11 7 38.2 8.7
 -3 11 7 32 8.2
 2 -11 -7 -11.2 13
 -2 11 7 7.5 7.9
 -2 11 7 5.9 7.5
 1 -11 -7 30.9 14.7
 -1 11 7 41.4 9.1
 -1 11 7 31.5 8.1
 0 -11 -7 -5.5 11.8
 0 -11 -7 2.5 7
 0 11 7 -0.6 12.1
 0 11 7 1.4 6.7
 1 11 7 48.3 9.3
 1 11 7 77.99 12.4
 2 11 7 91.79 14.2
 2 11 7 103.79 15.7
 6 11 7 747.93 50.49
 -3 12 7 59.99 12.1
 2 -12 -7 13.8 16.8
 -2 12 7 47.2 10.3
 -2 12 7 74.59 18.3
 1 -12 -7 14.3 15.5
 -1 12 7 47.4 10.6
 -1 12 7 45.3 9.4
 0 -12 -7 1 14.1
 0 12 7 20.9 8.1
 0 12 7 27.9 10.3
 -1 -12 -7 42.4 15.8
 1 12 7 49.3 10
 1 12 7 86.49 21.4
 -2 -12 -7 8.2 14.5
 2 12 7 30.9 9.8
 3 12 7 -16.6 14.2
 -4 -12 -7 -4.1 19.6
 2 9 -8 47.1 17.3
 -2 -9 8 44.4 15.7
 1 9 -8 87.59 18
 -1 -9 8 108.99 21.3
 0 9 -8 17.4 13.9
 -1 9 -8 4.6 15
 -2 9 -8 -0.6 15.5
 -4 -8 8 148.39 25.4
 -4 -8 8 160.98 33.9
 3 8 -8 196.88 24.9
 -3 -8 8 143.29 24.1
 -3 -8 8 226.78 29.9
 2 8 -8 54.69 14.8
 -2 -8 8 65.89 18
 -2 -8 8 43.7 15.1
 1 8 -8 33.1 14
 -1 -8 8 17.5 16.5
 -1 -8 8 42.1 15.9
 0 8 -8 24.6 14.3
 0 -8 8 84.69 34.4
 0 -8 8 7.1 14.7
 -1 8 -8 8.2 7.1
 -1 8 -8 1.6 12.7
 1 -8 8 12.4 16
 1 -8 8 -14.1 13.4
 -2 8 -8 226.78 27.5
 -2 8 -8 326.77 24.5
 2 -8 8 296.77 31.9
 -3 8 -8 29.4 13.3
 3 -8 8 4.6 15.4
 -5 8 -8 59.69 16.2
 5 -8 8 44 18.2
 -6 -7 8 19.5 13.2
 -6 -7 8 13.6 18.8
 -5 -7 8 9.3 13
 -5 -7 8 22.6 17.9
 4 7 -8 23.5 12.1
 -4 -7 8 43.5 17
 -4 -7 8 42.8 15.3
 3 7 -8 11.1 12.2
 -3 -7 8 31.2 16.9
 -3 -7 8 18.7 14.1
 2 7 -8 315.97 28.2
 2 7 -8 394.06 33.1
 -2 -7 8 400.46 33.9
 -2 -7 8 356.76 32.4
 1 7 -8 152.88 23.7
 -1 -7 8 133.29 21.8
 -1 -7 8 145.79 24.1
 0 -7 8 13.4 20.9
 0 -7 8 21.1 13.9
 -1 7 -8 268.87 30
 -1 7 -8 253.97 30.5
 1 -7 8 252.47 28.8
 -5 7 -8 332.07 32.2
 5 -7 8 376.16 34.5
 7 -7 8 911.51 70.39
 -7 -6 8 27.7 19.5
 -7 -6 8 -7.9 23.2
 -6 -6 8 6.1 12.5
 -6 -6 8 -22.2 15.6
 5 6 -8 36 13.7
 5 6 -8 -11.2 12.5
 -5 -6 8 30 13.3
 -5 -6 8 4.6 14.9
 4 6 -8 82.29 15.6
 -4 -6 8 60.39 18
 3 6 -8 131.09 19.2
 3 6 -8 90.09 15.3
 -3 -6 8 138.69 20.6
 2 6 -8 765.12 49.2
 2 6 -8 721.03 48.8
 -2 -6 8 735.93 51.29
 -2 -6 8 759.32 50.89
 1 6 -8 994.8 63.99
 1 6 -8 1017.9 63.49
 -1 -6 8 1033.1 65.49
 -1 -6 8 1052.29 66.89
 0 6 -8 17.3 9.7
 0 -6 8 26 21.1
 0 -6 8 3.3 19.9
 -1 6 -8 305.57 26.2
 -1 6 -8 316.37 27.5
 1 -6 8 328.97 39.3
 1 -6 8 341.37 44.7
 1 -6 8 324.07 34.2
 -2 6 -8 115.99 16.4
 2 -6 8 107.69 18.9
 2 -6 8 120.29 18.9
 -3 6 -8 -21.4 11.1
 3 -6 8 -16.5 12.7
 3 -6 8 -7.2 14.1
 -4 6 -8 27.8 26.1
 4 -6 8 29.9 15.5
 4 -6 8 -1.3 16.5
 -5 6 -8 88.89 15.3
 5 -6 8 115.29 23.2
 6 -6 8 46.5 22.6
 -7 6 -8 86.89 17.5
 7 -6 8 52.69 16.9
 -8 -5 8 70.59 21.5
 -8 -5 8 59.09 17.4
 7 5 -8 0.1 16.2
 -7 -5 8 6.5 16.4
 6 5 -8 -30.2 23.7
 -6 -5 8 10.7 13.1
 -6 -5 8 24.6 16.4
 5 5 -8 -10.4 11.3
 -5 -5 8 -7.8 10.4
 -5 -5 8 -18 14.5
 4 5 -8 21.7 10.8
 -4 -5 8 27.3 16.2
 -4 -5 8 13 11.9
 3 5 -8 145.59 22.1
 3 5 -8 158.08 19.8
 -3 -5 8 180.58 22.4
 -3 -5 8 197.88 24.9
 2 5 -8 391.66 30.3
 2 5 -8 375.96 28.9
 -2 -5 8 384.26 31.4
 -2 -5 8 331.17 31.2
 1 5 -8 536.35 38
 1 5 -8 615.64 38.8
 -1 -5 8 515.85 38.7
 -1 -5 8 532.45 40.7
 0 5 -8 1170.48 70.49
 0 5 -8 1224.18 71.09
 0 -5 8 1100.59 70.79
 0 -5 8 1102.09 78.09
 -1 5 -8 397.36 28.9
 1 -5 8 336.97 28.1
 1 -5 8 352.36 42.9
 -2 5 -8 106.39 15.6
 2 -5 8 133.29 23
 2 -5 8 96.09 16.6
 -3 5 -8 172.38 21.7
 3 -5 8 231.48 29.2
 3 -5 8 189.48 20.6
 -4 5 -8 -2.9 10.5
 4 -5 8 5.3 11.4
 4 -5 8 24.2 13.4
 4 -5 8 2 16.3
 -5 5 -8 70.09 14.7
 5 -5 8 48.1 13.3
 5 -5 8 75.49 31
 -6 5 -8 9.4 21.7
 6 -5 8 53.59 19
 -7 5 -8 302.67 28.4
 7 -5 8 356.86 31.5
 7 -5 8 245.78 26.1
 -8 5 -8 115.09 17.9
 8 -5 8 78.49 16.8
 -8 -4 8 475.85 41.4
 -8 -4 8 535.75 41.1
 7 4 -8 -18.4 14.5
 -7 -4 8 31 13
 -7 -4 8 5.2 13.9
 6 4 -8 -17.6 24.1
 6 4 -8 23.5 11
 -6 -4 8 -10.1 14
 -6 -4 8 24.5 13.3
 5 4 -8 33.8 13.8
 5 4 -8 47.4 12.4
 -5 -4 8 46 14.1
 -5 -4 8 37.1 14.9
 4 4 -8 42.7 13.5
 -4 -4 8 34.5 13.6
 3 4 -8 254.17 23.5
 3 4 -8 233.38 25.6
 -3 -4 8 246.98 25.6
 -3 -4 8 209.18 23.2
 2 4 -8 -0.9 9.8
 2 4 -8 8 12
 -2 -4 8 25.6 13.1
 -2 -4 8 -9.4 10
 1 4 -8 746.53 50.19
 1 4 -8 678.63 47.1
 -1 -4 8 754.22 49
 -1 -4 8 724.63 47.9
 0 4 -8 1592.54 90.99
 0 4 -8 1494.45 89.89
 0 -4 8 1562.24 90.79
 0 -4 8 1397.76 92.79
 -1 4 -8 213.18 20.1
 1 -4 8 185.18 20.4
 1 -4 8 185.78 28.3
 1 -4 8 180.68 31.9
 -2 4 -8 264.07 22.8
 2 -4 8 225.38 21.4
 2 -4 8 246.58 28.4
 2 -4 8 225.18 27.2
 -3 4 -8 504.75 35.1
 3 -4 8 457.15 49.4
 3 -4 8 511.95 39.3
 3 -4 8 476.95 34.2
 -4 4 -8 89.79 14.8
 4 -4 8 126.59 23.2
 4 -4 8 93.09 16.8
 -5 4 -8 -15.9 9.2
 5 -4 8 20.5 14.5
 5 -4 8 -14.6 9.8
 5 -4 8 -5.1 13.8
 -6 4 -8 158.28 20
 6 -4 8 131.19 18.8
 6 -4 8 200.88 23.4
 -7 4 -8 217.98 23.5
 7 -4 8 150.78 19.6
 -8 4 -8 32.8 16
 8 -4 8 44.9 17
 9 -4 8 213.18 30.7
 9 -4 8 301.77 35.2
 9 3 -8 22.5 19.9
 -9 -3 8 54.49 16.3
 -8 -3 8 83.59 17.9
 7 3 -8 94.39 18.7
 -7 -3 8 126.19 20
 6 3 -8 262.17 22.7
 6 3 -8 189.78 35.9
 -6 -3 8 287.77 27.4
 -6 -3 8 239.08 26.2
 5 3 -8 7.4 9.2
 5 3 -8 -5.7 12
 -5 -3 8 -14.1 12
 -5 -3 8 17.5 9.9
 4 3 -8 165.08 17.4
 4 3 -8 138.59 22.8
 -4 -3 8 136.99 19.5
 -4 -3 8 169.98 22.1
 -4 -3 8 176.98 19
 3 3 -8 43.7 10.2
 3 3 -8 29.9 11.8
 -3 -3 8 26.9 11.6
 -3 -3 8 48.4 14
 2 3 -8 -6.6 7.2
 2 3 -8 -4.8 9.5
 -2 -3 8 -15.2 11.4
 -2 -3 8 -11.7 9.5
 1 3 -8 8.1 8.4
 1 3 -8 3 8.3
 -1 -3 8 2.5 10.1
 -1 -3 8 26.7 12.5
 0 3 -8 6.3 9.2
 0 -3 8 1 12.9
 0 -3 8 2.8 9.1
 0 -3 8 -4.8 13.1
 0 -3 8 -2.4 10.9
 -1 3 -8 108.19 15.6
 1 -3 8 137.79 27.2
 1 -3 8 120.69 16.3
 -2 3 -8 2136.89 119.59
 2 -3 8 1968.8 121.19
 2 -3 8 2031.7 127.39
 2 -3 8 1981.9 118.19
 2 -3 8 2051.59 118.89
 -3 3 -8 479.65 35.9
 3 -3 8 473.05 37.3
 3 -3 8 424.76 33.1
 3 -3 8 473.15 31.7
 -4 3 -8 407.56 30.2
 4 -3 8 412.66 28.8
 4 -3 8 442.46 36.2
 4 -3 8 378.06 34.3
 -5 3 -8 210.98 22.5
 5 -3 8 242.28 29.6
 5 -3 8 264.17 20.5
 5 -3 8 235.48 24.6
 -6 3 -8 8 10.3
 6 -3 8 17.7 14.7
 6 -3 8 -15.2 12.3
 -7 3 -8 -3.9 10.1
 7 -3 8 -12.5 12.7
 7 -3 8 -18 8.8
 7 -3 8 12.5 15.3
 -8 3 -8 182.78 24
 8 -3 8 159.38 24.9
 8 -3 8 119.79 17.2
 -9 3 -8 48.3 16.2
 9 -3 8 72.29 17
 9 -3 8 32.7 11.6
 10 -3 8 309.27 37.6
 10 -3 8 227.68 32.6
 -9 -2 8 2.6 15
 -9 -2 8 38 15.4
 8 2 -8 164.88 33.5
 -8 -2 8 195.38 24.5
 7 2 -8 36.3 14.8
 -7 -2 8 51.39 15
 -7 -2 8 39.7 14.9
 6 2 -8 1004 58.89
 -6 -2 8 907.81 60.79
 5 2 -8 237.98 19.5
 5 2 -8 190.38 25.1
 -5 -2 8 191.38 23.3
 -5 -2 8 236.28 24.6
 4 2 -8 8.5 11.8
 4 2 -8 5.3 8.7
 -4 -2 8 -1 11.3
 -4 -2 8 -8.9 11.6
 3 2 -8 273.37 22.1
 3 2 -8 337.17 27.2
 -3 -2 8 295.67 25.6
 -3 -2 8 268.57 25.4
 -3 -2 8 297.27 23.8
 2 2 -8 430.46 30.8
 2 2 -8 364.06 26.4
 -2 -2 8 409.16 29.3
 -2 -2 8 366.86 28
 -2 -2 8 374.36 29.6
 1 2 -8 396.56 29.1
 1 2 -8 361.66 25.4
 -1 -2 8 366.16 32.6
 -1 -2 8 385.66 28.4
 -1 -2 8 357.16 26.8
 -1 -2 8 337.57 26.4
 0 2 -8 141.59 14.4
 0 -2 8 123.29 21.5
 0 -2 8 120.49 15.8
 0 -2 8 154.98 17.8
 0 -2 8 132.09 16.1
 -1 2 -8 1166.88 68.69
 1 -2 8 1096.29 74.19
 1 -2 8 1127.89 69.89
 1 -2 8 1231.38 77.19
 -2 2 -8 1918.21 115.89
 2 -2 8 2042 115.99
 2 -2 8 2040.7 119.59
 -3 2 -8 1053.19 63.79
 3 -2 8 1062.59 63.09
 3 -2 8 1048 68.19
 -4 2 -8 41.8 10.3
 4 -2 8 23.6 14.3
 4 -2 8 41.8 12
 4 -2 8 18.5 10.6
 4 -2 8 33.5 9.2
 5 -2 8 252.27 31
 5 -2 8 306.97 21.5
 5 -2 8 261.07 25.3
 -6 2 -8 270.87 24.7
 6 -2 8 299.77 27
 6 -2 8 257.67 21.4
 6 -2 8 326.87 32.8
 -7 2 -8 10.5 11.1
 7 -2 8 -3.7 8
 7 -2 8 3.3 12.6
 7 -2 8 2.5 14.6
 -8 2 -8 -2.4 11.1
 8 -2 8 28.7 13.2
 8 -2 8 13.8 16.6
 -9 2 -8 326.97 31.5
 9 -2 8 385.56 39.3
 9 -2 8 353.66 33
 10 -2 8 101.09 19.9
 -9 -1 8 5 13.3
 -8 -1 8 89.09 17
 7 1 -8 147.59 28.4
 -7 -1 8 163.78 22.2
 -7 -1 8 155.18 22.6
 6 1 -8 35.5 9
 6 1 -8 46 14.5
 -6 -1 8 29.8 12.5
 -6 -1 8 27.5 10.6
 -6 -1 8 59.09 21.4
 5 1 -8 1026.5 59.79
 -5 -1 8 953.4 60.99
 -5 -1 8 952.1 62.39
 -5 -1 8 998.9 60.39
 4 1 -8 212.78 17.4
 4 1 -8 190.08 24.3
 -4 -1 8 151.28 18.5
 -4 -1 8 208.58 21.5
 -4 -1 8 180.78 20.6
 3 1 -8 484.15 34.3
 3 1 -8 481.35 32.2
 -3 -1 8 458.65 33.2
 -3 -1 8 444.16 31.1
 -3 -1 8 417.36 32.1
 2 1 -8 -5.7 8.6
 2 1 -8 11 10.2
 -2 -1 8 -5.2 8
 -2 -1 8 -1.6 8.9
 -2 -1 8 -7 9.5
 1 1 -8 91.79 17
 1 1 -8 107.79 13.8
 -1 -1 8 105.49 13.9
 -1 -1 8 104.69 16.4
 -1 -1 8 138.39 16.4
 -1 -1 8 105.59 13.2
 0 1 -8 296.67 19.9
 0 -1 8 251.47 25
 0 -1 8 252.57 20.7
 0 -1 8 309.77 21.4
 0 -1 8 242.18 35.5
 -1 1 -8 253.77 19.2
 1 -1 8 284.97 20.6
 1 -1 8 252.47 19.6
 1 -1 8 245.18 30.5
 -2 1 -8 5.3 6.6
 2 -1 8 3.1 7.3
 2 -1 8 -1.9 6.1
 2 -1 8 -9.6 10.1
 -3 1 -8 1094.79 63.69
 -3 1 -8 1065.39 62.39
 3 -1 8 984.5 66.09
 3 -1 8 1104.79 62.79
 3 -1 8 1101.79 67.99
 3 -1 8 1022.7 63.89
 -4 1 -8 1180.08 68.79
 -4 1 -8 1188.08 70.49
 4 -1 8 1160.38 75.49
 4 -1 8 1198.68 69.09
 4 -1 8 1174.58 71.39
 -5 1 -8 477.25 31.8
 5 -1 8 497.75 33.7
 5 -1 8 434.36 29.1
 5 -1 8 411.46 36.8
 -6 1 -8 275.77 24.1
 6 -1 8 337.27 29.6
 6 -1 8 262.97 32.8
 6 -1 8 292.37 26.9
 6 -1 8 292.57 20.4
 -7 1 -8 16 13
 7 -1 8 23.7 6.8
 7 -1 8 27.7 13
 7 -1 8 23 14.8
 -8 1 -8 544.75 39.5
 8 -1 8 609.94 40.7
 8 -1 8 520.65 33.6
 8 -1 8 528.15 45
 -9 1 -8 53.19 14.1
 9 -1 8 76.69 10.7
 9 -1 8 88.79 16.9
 10 -1 8 40.5 16
 -10 0 8 75.89 26.8
 -10 0 8 80.19 17.5
 9 0 -8 33.1 17.9
 -9 0 8 38.2 14.8
 -9 0 8 56.99 16
 -8 0 8 2.9 11.9
 -8 0 8 9.8 13.1
 7 0 -8 51.29 10.1
 7 0 -8 70.69 16.8
 -7 0 8 99.79 21
 -7 0 8 90.59 17.4
 -7 0 8 63.69 12.9
 6 0 -8 563.54 47.4
 6 0 -8 676.23 40
 -6 0 8 597.44 42.3
 -6 0 8 705.13 41.9
 5 0 -8 25.4 13.6
 5 0 -8 23 7.6
 -5 0 8 40 10.9
 -5 0 8 21.4 11.3
 -5 0 8 35.9 12.1
 4 0 -8 894.61 61.79
 4 0 -8 930.61 56.99
 -4 0 8 952.6 58.19
 -4 0 8 1013 59.29
 -4 0 8 1054.69 61.49
 3 0 -8 83.39 14.1
 3 0 -8 89.89 10.2
 -3 0 8 101.29 13.1
 -3 0 8 92.09 13.5
 -3 0 8 85.79 13
 2 0 -8 352.46 26.6
 2 0 -8 321.07 21.4
 -2 0 8 330.67 24.6
 -2 0 8 332.07 23.4
 -2 0 8 317.97 24.3
 1 0 -8 208.68 15.1
 1 0 -8 218.68 21.3
 -1 0 8 223.28 17.4
 -1 0 8 209.98 17.9
 -1 0 8 180.48 24.4
 -1 0 8 209.08 17.8
 0 0 -8 512.65 32.5
 0 0 8 591.14 43.7
 0 0 8 495.85 35.5
 0 0 8 543.95 34
 0 0 8 537.15 33.6
 -1 0 -8 75.69 10.1
 -1 0 -8 69.69 10.6
 1 0 8 74.59 10.2
 1 0 8 79.79 23.9
 1 0 8 84.69 11.3
 -2 0 -8 7.3 5.4
 2 0 8 8.7 5.6
 2 0 8 10.6 7.1
 2 0 8 -3.2 9.6
 2 0 8 12.6 8.5
 -3 0 -8 516.45 31.6
 -3 0 -8 466.35 30.3
 3 0 8 476.35 38.3
 3 0 8 512.65 30.5
 3 0 8 497.25 32.9
 3 0 8 494.95 32.2
 -4 0 -8 2179.88 120.59
 -4 0 -8 2117.59 122.09
 4 0 8 2127.49 126.39
 4 0 8 2114.99 120.69
 4 0 8 2024.9 122.39
 4 0 8 2136.39 122.99
 -5 0 -8 2084.69 119.99
 -5 0 -8 2083.39 122.19
 5 0 8 2171.38 126.99
 5 0 8 2009.7 120.09
 5 0 8 2217.28 123.39
 -6 0 -8 47.4 9.8
 6 0 8 62.09 13.1
 6 0 8 29.6 16.4
 7 0 8 755.52 47
 7 0 8 644.94 47.4
 7 0 8 639.24 51.09
 7 0 8 689.33 39.8
 -8 0 -8 263.77 30.6
 8 0 8 337.77 34.7
 8 0 8 290.87 18.3
 -9 0 -8 -25.5 11.7
 9 0 8 3.7 16.5
 9 0 8 -0.1 13.1
 10 0 8 51.09 16.5
 10 0 8 52.59 18.6
 11 0 8 46.3 21.1
 10 -1 -8 -19.8 15.6
 -10 1 8 2.8 13.5
 -10 1 8 27.1 22.7
 -9 1 8 4.3 11.3
 -9 1 8 9.6 14
 8 -1 -8 45.6 16.1
 -8 1 8 81.69 14.2
 7 -1 -8 0 13.5
 7 -1 -8 3.5 7.2
 -7 1 8 -2 11.9
 6 -1 -8 146.09 27.2
 6 -1 -8 198.48 17
 -6 1 8 149.59 18.6
 -6 1 8 194.18 18.1
 -6 1 8 194.18 24.6
 5 -1 -8 340.07 33.8
 5 -1 -8 392.86 27
 -5 1 8 392.86 27
 -5 1 8 382.26 30.9
 -5 1 8 411.06 28.1
 4 -1 -8 24.7 11.2
 4 -1 -8 3.7 10.7
 -4 1 8 5.7 9.8
 -4 1 8 17.4 9.8
 -4 1 8 15.4 7.4
 3 -1 -8 1448.76 89.79
 3 -1 -8 1345.97 86.79
 -3 1 8 1545.85 86.99
 -3 1 8 1670.53 89.49
 -3 1 8 1447.26 86.39
 2 -1 -8 -11 7.9
 2 -1 -8 -3.6 5.2
 -2 1 8 -4.6 5.9
 -2 1 8 -6.2 7.6
 1 -1 -8 146.29 10.5
 1 -1 -8 145.29 17.2
 -1 1 8 145.59 14
 -1 1 8 143.49 13.1
 -1 1 8 140.99 14.6
 -1 1 8 123.99 20.9
 0 -1 -8 28.1 4.7
 0 1 8 36.2 6.9
 0 1 8 24.3 7.1
 0 1 8 13.4 7.7
 0 1 8 5.9 12.3
 -1 -1 -8 44.6 7.1
 -1 -1 -8 44.1 6.9
 1 1 8 64.49 13.5
 1 1 8 51.19 7.5
 1 1 8 35.5 13.8
 1 1 8 52.99 7.5
 -2 -1 -8 162.78 12.7
 -2 -1 -8 144.29 12.5
 2 1 8 165.48 12.5
 2 1 8 135.79 20
 2 1 8 151.18 14.4
 2 1 8 168.88 14
 -3 -1 -8 1.4 4.4
 -3 -1 -8 19.9 5.8
 3 1 8 10.1 6.6
 3 1 8 -7.9 10.2
 3 1 8 13.8 7.3
 3 1 8 8.1 4.2
 -4 -1 -8 47.2 10.5
 -4 -1 -8 55.69 6.6
 4 1 8 50.59 6.5
 4 1 8 76.79 10.9
 4 1 8 42.8 15.4
 4 1 8 51.89 13.9
 -5 -1 -8 933.91 57.29
 5 1 8 991.7 58.89
 5 1 8 929.01 62.49
 -6 -1 -8 992.2 62.39
 6 1 8 971.7 67.19
 6 1 8 1014.5 67.49
 6 1 8 1148.59 64.39
 -7 -1 -8 443.06 32.2
 7 1 8 456.55 34.2
 -8 -1 -8 1052.79 66.89
 8 1 8 1184.88 68.79
 8 1 8 1016.4 72.29
 -9 -1 -8 -15 11.9
 9 1 8 17.3 16.4
 9 1 8 1.1 13.4
 10 1 8 11 15.5
 10 1 8 26.9 17
 11 1 8 83.19 23.4
 11 1 8 52.59 17
 -10 2 8 11.7 14.8
 -10 2 8 21.3 18.7
 9 -2 -8 28.8 18.3
 -9 2 8 54.39 17.5
 -9 2 8 32.7 12.4
 8 -2 -8 -9.4 13.2
 -8 2 8 -1.8 13
 -8 2 8 -4.5 9.1
 7 -2 -8 206.18 31.1
 -7 2 8 220.38 25.5
 -7 2 8 196.48 21.2
 6 -2 -8 -3 12.4
 -6 2 8 -8.2 8.4
 -6 2 8 -13.3 11.8
 -6 2 8 0.9 7.8
 5 -2 -8 86.39 15.8
 -5 2 8 121.99 13.5
 -5 2 8 92.69 14.9
 -5 2 8 121.99 18
 4 -2 -8 1017.2 72.59
 -4 2 8 1177.48 68.59
 -4 2 8 1151.38 68.09
 -4 2 8 1303.07 72.39
 3 -2 -8 977.6 66.19
 -3 2 8 1053.39 62.39
 -3 2 8 1073.09 62.79
 -3 2 8 1160.48 65.99
 2 -2 -8 495.05 36.2
 -2 2 8 497.05 31.1
 -2 2 8 522.25 31.8
 1 -2 -8 282.97 23.9
 -1 2 8 271.37 27.2
 -1 2 8 273.37 21.3
 -1 2 8 293.67 19.3
 -1 2 8 304.07 19.9
 0 -2 -8 538.85 33.5
 0 2 8 561.14 34
 0 2 8 552.34 43.5
 0 2 8 522.15 34
 0 2 8 534.45 33
 -1 -2 -8 324.27 21.3
 -1 -2 -8 344.67 19.4
 1 2 8 304.07 21.5
 1 2 8 325.57 21.2
 1 2 8 306.47 21.9
 1 2 8 315.37 30
 -2 -2 -8 3.8 4.1
 -2 -2 -8 -2.3 4
 2 2 8 5.6 5.2
 2 2 8 -1.2 4.4
 2 2 8 9.8 6
 -3 -2 -8 343.37 20.9
 -3 -2 -8 358.26 22
 3 2 8 325.27 22.7
 3 2 8 331.17 29.7
 3 2 8 360.16 23.7
 3 2 8 332.17 21.9
 4 2 8 7 7.9
 4 2 8 -1.6 11.6
 -5 -2 -8 473.95 30.7
 5 2 8 512.95 38.7
 5 2 8 497.15 32.6
 5 2 8 418.16 36.8
 6 2 8 1044.5 63.29
 6 2 8 1034.1 63.19
 6 2 8 1002.6 67.09
 -7 -2 -8 446.96 31.8
 7 2 8 384.36 39.6
 7 2 8 516.85 34.4
 -8 -2 -8 21.3 10.9
 8 2 8 17.2 12.9
 8 2 8 35.9 15.6
 8 2 8 33.1 16.4
 9 2 8 15.5 16.4
 9 2 8 9.5 13.5
 10 2 8 99.59 26.5
 10 2 8 83.59 19.4
 11 2 8 -13.9 15.3
 11 2 8 29.5 20.1
 10 -3 -8 -0.9 17.5
 9 -3 -8 -1 16.9
 -9 3 8 16.2 10.9
 -9 3 8 14.9 14.9
 8 -3 -8 -9.7 13.4
 -8 3 8 0 13.1
 -8 3 8 18.9 10.9
 7 -3 -8 119.09 19.9
 -7 3 8 140.99 15.3
 -7 3 8 120.49 15.1
 6 -3 -8 77.39 16.8
 -6 3 8 89.99 13.6
 -6 3 8 73.69 16
 5 -3 -8 223.18 28.2
 -5 3 8 242.58 19.4
 -5 3 8 215.48 24.2
 -5 3 8 267.87 18.8
 4 -3 -8 79.89 14.8
 -4 3 8 106.09 12.5
 -4 3 8 120.39 16.3
 -4 3 8 117.89 13.3
 3 -3 -8 1700.23 104.89
 -3 3 8 1718.73 100.69
 -3 3 8 1870.91 104.49
 -3 3 8 1747.83 100.89
 2 -3 -8 479.25 35
 -2 3 8 485.45 29.9
 -2 3 8 514.95 37.8
 -2 3 8 503.15 30.5
 1 -3 -8 1497.25 91.79
 -1 3 8 1525.55 93.69
 -1 3 8 1560.44 87.89
 -1 3 8 1560.84 90.19
 -1 3 8 1529.15 87.69
 0 -3 -8 159.78 14.8
 0 3 8 157.88 11.7
 0 3 8 131.59 20.1
 0 3 8 134.99 14.1
 0 3 8 139.39 12.3
 -1 -3 -8 5.2 6.1
 1 3 8 0.9 4.6
 1 3 8 3.1 5.4
 1 3 8 -1 4.8
 1 3 8 -3 10.2
 -2 -3 -8 186.68 12.8
 2 3 8 151.88 23.1
 2 3 8 176.78 13.5
 2 3 8 182.38 13.9
 2 3 8 180.98 13.6
 -3 -3 -8 3.4 3.8
 -3 -3 -8 0.9 3.3
 3 3 8 -0.6 6.2
 3 3 8 4.6 3.6
 3 3 8 -5.3 11.6
 -4 -3 -8 -0.5 4.7
 4 3 8 2.6 8.5
 4 3 8 -0.9 7.4
 -5 -3 -8 -0.1 5.5
 5 3 8 5.3 8.8
 5 3 8 10.9 9.2
 -6 -3 -8 0 7.2
 6 3 8 0.4 10.2
 6 3 8 -2.2 14.6
 6 3 8 13 12.6
 7 3 8 488.15 35.9
 7 3 8 453.35 41.2
 7 3 8 528.35 35.7
 -8 -3 -8 356.06 35.3
 8 3 8 272.67 34.2
 8 3 8 332.57 29.5
 9 3 8 220.48 32.1
 10 3 8 483.95 45.4
 10 3 8 534.85 41.7
 11 3 8 27.6 17.2
 11 3 8 -10.3 15.4
 9 -4 -8 5.8 16
 -9 4 8 17 11.1
 -9 4 8 11.7 15.7
 8 -4 -8 83.49 19.7
 -8 4 8 82.39 13.2
 -8 4 8 116.19 19.8
 7 -4 -8 2.2 12.4
 -7 4 8 19.7 7.7
 -7 4 8 16.2 9
 -7 4 8 4.6 13.6
 6 -4 -8 -2.1 11.1
 -6 4 8 -13.4 15.8
 -6 4 8 -2 12.8
 -6 4 8 -2.2 8.1
 -5 4 8 913.81 55.69
 -5 4 8 956.7 55.49
 4 -4 -8 174.48 24.9
 -4 4 8 228.18 15.7
 -4 4 8 214.18 16.3
 -4 4 8 188.38 21.6
 3 -4 -8 1128.49 75.79
 -3 4 8 1162.48 74.69
 -3 4 8 1291.17 70.69
 -3 4 8 1313.97 70.99
 2 -4 -8 490.45 36.9
 -2 4 8 515.95 34.8
 -2 4 8 523.75 30.8
 -2 4 8 509.45 30.4
 1 -4 -8 540.25 38.1
 -1 4 8 549.25 32.9
 -1 4 8 564.24 41.8
 -1 4 8 566.44 36.9
 -1 4 8 590.64 33.2
 0 4 8 140.09 22.5
 0 4 8 177.88 11.7
 0 4 8 151.08 11.6
 0 4 8 170.88 15.8
 -1 -4 -8 132.99 10.7
 1 4 8 98.59 9.6
 1 4 8 130.79 17.1
 1 4 8 108.69 12.4
 1 4 8 110.09 9.6
 -2 -4 -8 464.35 28.4
 2 4 8 473.45 35.9
 2 4 8 495.05 29.3
 2 4 8 467.05 28.8
 2 4 8 441.16 28.4
 -3 -4 -8 13.6 3.5
 -3 -4 -8 10.1 3.7
 3 4 8 12.2 6.4
 4 4 8 778.42 47.4
 4 4 8 768.12 52.89
 4 4 8 789.62 47.5
 5 4 8 73.89 11.3
 5 4 8 61.09 16.3
 5 4 8 75.19 11.7
 6 4 8 47.8 11.3
 6 4 8 59.29 11.2
 7 4 8 143.99 28
 7 4 8 168.88 20.8
 7 4 8 178.58 22.1
 8 4 8 935.21 64.79
 8 4 8 974.8 62.29
 9 4 8 211.58 31.9
 9 4 8 204.58 26.4
 10 4 8 86.69 18.7
 10 4 8 84.39 20.7
 11 4 8 19.2 16.7
 -9 5 8 13.4 15.3
 -9 5 8 -1.4 20
 8 -5 -8 80.09 19.1
 -8 5 8 154.98 24.3
 -8 5 8 123.39 15.8
 7 -5 -8 24.7 15.3
 -7 5 8 28.4 9
 -7 5 8 31.4 15.3
 -7 5 8 47.2 8.9
 6 -5 -8 56.29 16.4
 -6 5 8 74.99 11.4
 -6 5 8 66.59 10.3
 -6 5 8 49 15.1
 5 -5 -8 19.9 12.6
 -5 5 8 12.2 6.5
 -5 5 8 12.3 6.9
 -5 5 8 15.9 12.8
 4 -5 -8 -1 10.9
 -4 5 8 6.5 12.1
 -4 5 8 8.8 5.6
 -4 5 8 2.4 6.1
 3 -5 -8 -3.6 10
 -3 5 8 8.8 4.5
 -3 5 8 7.2 5.2
 -3 5 8 -11.4 9.4
 2 -5 -8 659.23 47.7
 -2 5 8 709.23 41.3
 -2 5 8 732.53 41.6
 -2 5 8 767.92 47.2
 1 -5 -8 641.64 42.3
 -1 5 8 644.34 48
 -1 5 8 583.14 45
 -1 5 8 640.04 36
 -1 5 8 611.14 35.8
 0 5 8 758.42 51.69
 0 5 8 771.22 47.1
 0 5 8 751.82 43.3
 0 5 8 747.03 43.3
 -1 -5 -8 1008.3 56.79
 1 5 8 936.61 54.99
 1 5 8 967.4 57.49
 1 5 8 972.4 62.59
 1 5 8 913.71 54.89
 -2 -5 -8 221.78 17.2
 -2 -5 -8 197.58 14.3
 2 5 8 148.19 23
 2 5 8 166.48 13.5
 -3 -5 -8 312.87 19.9
 -3 -5 -8 343.17 22.3
 3 5 8 298.07 21.1
 3 5 8 294.07 31.3
 3 5 8 327.87 22
 4 5 8 3.2 6.6
 4 5 8 2.6 7.9
 4 5 8 -9.1 12.4
 5 5 8 6.3 8.2
 5 5 8 3.4 8.5
 5 5 8 -12.8 13.1
 6 5 8 120.29 15
 6 5 8 111.39 19.2
 6 5 8 106.79 15.9
 -7 -5 -8 -17.6 15.8
 7 5 8 11.4 15.2
 7 5 8 14.6 16.5
 7 5 8 5 10.6
 8 5 8 91.49 16
 8 5 8 140.09 28
 9 5 8 492.75 43.3
 9 5 8 539.35 40.1
 10 5 8 48.5 17.1
 10 5 8 77.09 20
 9 -6 -8 55.49 22.9
 -9 6 8 101.39 21.5
 -9 6 8 96.99 15.5
 -8 6 8 61.39 16.9
 -8 6 8 72.19 12.1
 7 -6 -8 19.6 15.1
 -7 6 8 46.2 10.1
 -7 6 8 33.2 16.6
 -7 6 8 31.5 8.2
 -6 6 8 85.69 12.7
 -6 6 8 91.09 17.6
 -6 6 8 103.69 12.4
 5 -6 -8 80.69 16
 -5 6 8 101.99 11.2
 -5 6 8 80.79 23
 -5 6 8 124.99 16.2
 4 -6 -8 -2.1 10.3
 -4 6 8 3.8 5
 -4 6 8 5 5.5
 -4 6 8 -0.2 12.1
 -3 6 8 1318.17 74.69
 -3 6 8 1297.57 74.79
 2 -6 -8 -12.5 8.8
 -2 6 8 3.6 3.5
 -2 6 8 -3.6 11
 -2 6 8 -3 3
 1 -6 -8 2101.09 118.69
 1 -6 -8 1937.41 119.89
 -1 6 8 2079.19 119.69
 0 -6 -8 110.39 14.1
 0 6 8 102.59 16.3
 -1 -6 -8 1376.96 78.69
 1 6 8 1407.46 83.79
 1 6 8 1259.97 76.49
 -2 -6 -8 56.79 8.3
 2 6 8 53.39 7.5
 2 6 8 43.1 14.8
 2 6 8 38.3 6.3
 -3 -6 -8 2.3 5.5
 3 6 8 6.8 6.8
 3 6 8 -17.8 13.5
 3 6 8 4.3 6.1
 -4 -6 -8 61.09 8.7
 4 6 8 66.49 11.2
 4 6 8 65.29 17
 4 6 8 55.69 9.1
 5 6 8 34.1 15.8
 5 6 8 48.3 10.8
 5 6 8 38.1 9.2
 6 6 8 46.9 10.9
 6 6 8 55.19 16
 6 6 8 57.79 12.2
 7 6 8 4.2 10.7
 7 6 8 8.5 16.8
 7 6 8 2.2 11
 8 6 8 53.79 13.6
 9 6 8 29.4 14
 9 6 8 50.69 18.3
 10 6 8 544.65 45.2
 10 6 8 394.16 38.7
 -8 7 8 108.09 20.5
 7 -7 -8 48.6 14.7
 7 -7 -8 33.1 16.4
 -7 7 8 44.9 9.3
 -7 7 8 40.3 16.2
 -7 7 8 30.9 9.8
 6 -7 -8 141.09 20
 -6 7 8 142.39 14.4
 -6 7 8 152.38 15.4
 5 -7 -8 46.1 13.2
 -5 7 8 28.7 7.1
 -5 7 8 36.3 7.7
 -5 7 8 23.9 14
 4 -7 -8 85.69 15.2
 4 -7 -8 95.99 15.4
 -4 7 8 121.59 11
 -4 7 8 96.49 10.1
 -4 7 8 91.49 17.7
 3 -7 -8 100.69 17.5
 3 -7 -8 76.99 13.7
 -3 7 8 104.99 17.5
 -3 7 8 104.39 9.5
 2 -7 -8 82.59 14.3
 2 -7 -8 76.89 13.7
 -2 7 8 87.39 7.8
 -2 7 8 86.79 6.8
 1 -7 -8 8.3 9.1
 1 -7 -8 22.1 10.1
 0 -7 -8 11.6 9.2
 0 -7 -8 7 8.3
 0 7 8 -0.9 12.5
 0 7 8 9.9 3.4
 -1 -7 -8 2191.28 120.49
 1 7 8 2140.39 124.29
 1 7 8 2055.89 117.89
 1 7 8 1943.01 117.79
 -2 -7 -8 140.29 14.7
 2 7 8 139.19 19.6
 2 7 8 122.79 11.8
 2 7 8 134.09 12.7
 -3 -7 -8 240.38 18.7
 3 7 8 228.08 18.7
 3 7 8 274.77 29.7
 3 7 8 255.37 18.5
 4 7 8 5.3 8.3
 4 7 8 0.5 7.4
 4 7 8 26.3 15.9
 -5 -7 -8 45.6 7.4
 5 7 8 24.3 11.8
 5 7 8 56.79 16.6
 5 7 8 34 9.8
 6 7 8 80.59 13.3
 6 7 8 115.19 18.2
 6 7 8 134.59 25.6
 7 7 8 20.1 10.9
 7 7 8 0.4 13.3
 8 7 8 160.88 22.8
 8 7 8 197.48 30.3
 7 -8 -8 33.1 14.3
 7 -8 -8 -10.8 13.9
 6 -8 -8 20.4 14.8
 6 -8 -8 35.6 13.5
 -6 8 8 31.9 7.9
 5 -8 -8 15.4 12.4
 -5 8 8 5.1 7.5
 4 -8 -8 110.49 19.3
 4 -8 -8 88.99 15.6
 -4 8 8 134.09 12.3
 3 -8 -8 -10.8 10.4
 3 -8 -8 -0.5 8.9
 -3 8 8 4.4 4.1
 2 -8 -8 158.08 21
 2 -8 -8 180.98 19.8
 -2 8 8 158.08 11.3
 -2 8 8 165.98 11.5
 1 -8 -8 669.13 40.3
 1 -8 -8 587.74 40.7
 -1 8 8 566.84 34.3
 -1 8 8 566.74 34.3
 0 -8 -8 301.27 24.4
 0 -8 -8 309.47 23.9
 0 8 8 261.47 17.1
 0 8 8 255.77 17.2
 -1 -8 -8 319.47 23.4
 1 8 8 322.67 31.4
 1 8 8 268.47 20.5
 1 8 8 308.37 19.3
 -2 -8 -8 465.85 33.7
 2 8 8 518.35 38.1
 2 8 8 444.16 28.8
 2 8 8 439.96 28.7
 -3 -8 -8 739.53 46.6
 3 8 8 767.92 46.3
 3 8 8 789.82 46.4
 -4 -8 -8 68.99 12.5
 4 8 8 108.19 14.6
 -5 -8 -8 222.38 16.6
 5 8 8 183.08 22.5
 5 8 8 265.37 20.5
 7 8 8 238.18 38.1
 7 8 8 162.48 21.7
 7 -9 -8 20.4 15.5
 7 -9 -8 -4.6 15.4
 6 -9 -8 110.59 19.1
 -6 9 8 107.49 16.2
 5 -9 -8 33.4 13.7
 -5 9 8 25.2 6.6
 -5 9 8 32.6 8.4
 4 -9 -8 18.7 13.1
 -4 9 8 16.5 5.5
 -4 9 8 20.3 6.8
 3 -9 -8 3 9.4
 3 -9 -8 -2 11.5
 -3 9 8 5.8 5.3
 -3 9 8 -1.7 4.9
 2 -9 -8 -3.1 10.2
 2 -9 -8 -1.7 9
 -2 9 8 2.2 4.5
 1 -9 -8 145.69 18.9
 1 -9 -8 136.59 18.8
 -1 9 8 109.19 10.3
 -1 9 8 115.99 10.5
 0 -9 -8 73.79 13.8
 0 9 8 80.19 9.7
 0 9 8 81.69 8.8
 -1 -9 -8 15.7 10.7
 1 9 8 23.2 13.4
 1 9 8 14.7 5.9
 1 9 8 32.7 11.2
 -2 -9 -8 36.6 11
 2 9 8 41.8 7.8
 2 9 8 70.59 16.2
 -3 -9 -8 1021.5 61.49
 3 9 8 969.9 60.09
 3 9 8 1051.79 60.39
 -4 -9 -8 325.57 24.4
 4 9 8 323.27 24.9
 4 9 8 320.37 24.6
 6 -10 -8 99.69 19
 5 -10 -8 91.79 18.1
 -5 10 8 98.89 13.3
 -5 10 8 94.19 11.5
 4 -10 -8 44.9 15.7
 -4 10 8 38 7.9
 -4 10 8 33.1 7
 3 -10 -8 202.98 23.7
 -3 10 8 167.48 14.3
 -3 10 8 190.98 15.4
 2 -10 -8 12 12.5
 2 -10 -8 0.5 9.6
 -2 10 8 24.3 6.2
 -2 10 8 13.3 6.4
 -1 10 8 36.2 6.9
 -1 10 8 25.3 6.4
 0 -10 -8 79.89 14.8
 0 10 8 84.59 11.3
 0 10 8 57.89 8
 -1 -10 -8 313.37 25.8
 1 10 8 274.07 20.6
 -2 -10 -8 56.99 12.7
 2 10 8 62.69 11.1
 -3 -10 -8 194.48 21.5
 3 10 8 214.38 18.5
 3 10 8 249.08 19.8
 -4 -10 -8 178.58 19.8
 4 10 8 168.58 19
 4 10 8 193.08 19.6
 7 10 8 505.45 41.1
 4 -11 -8 117.49 21.1
 -4 11 8 120.89 20.7
 -4 11 8 108.49 12.6
 3 -11 -8 0.5 14.2
 -3 11 8 20.2 7.7
 -3 11 8 2.8 6.4
 2 -11 -8 -7.3 9.1
 2 -11 -8 2.9 14
 1 -11 -8 42.1 15.6
 1 -11 -8 30.8 9.7
 -1 11 8 33.6 7.7
 -1 11 8 50.49 8.6
 0 -11 -8 28.6 11
 0 -11 -8 -5.6 13
 0 11 8 11.9 7.9
 -1 -11 -8 195.28 33.5
 1 11 8 220.88 17.8
 1 11 8 175.38 16.5
 2 11 8 60.99 10
 2 11 8 93.59 16.1
 -5 -11 -8 143.59 22
 5 11 8 183.58 24
 6 11 8 162.28 22.3
 2 -12 -8 6.2 15.3
 -2 12 8 19.3 8.2
 1 -12 -8 6.6 15.1
 -1 12 8 23.8 10.8
 -1 12 8 39.2 9.4
 0 -12 -8 60.79 16.6
 0 12 8 61.89 10
 -1 -12 -8 0.9 13.8
 1 12 8 5.9 8.1
 -2 -12 -8 126.69 19.2
 -3 -12 -8 24.4 20.1
 3 12 8 57.39 13.9
 -2 -8 9 79.29 24.3
 -2 -8 9 114.09 23.2
 1 8 -9 14.6 17.7
 -1 -8 9 17.6 16.4
 -1 -8 9 32.8 19.8
 0 8 -9 5.2 13.8
 0 -8 9 25.6 18
 0 -8 9 1.4 14.3
 -1 8 -9 88.09 17.4
 1 -8 9 96.79 24.5
 1 -8 9 66.69 17.5
 -2 8 -9 19.9 14.7
 2 -8 9 -3.9 15
 -3 8 -9 93.59 18.4
 3 -8 9 55.39 16.8
 -5 -7 9 8.1 18.9
 -5 -7 9 30.5 13.6
 -4 -7 9 -1.4 17
 -3 -7 9 47.6 14.8
 -3 -7 9 60.49 19.2
 2 7 -9 77.09 15.3
 2 7 -9 64.59 13.4
 -2 -7 9 97.19 18.8
 -2 -7 9 105.29 17.8
 1 7 -9 88.29 16.2
 1 7 -9 102.39 17.6
 -1 -7 9 104.39 19.2
 -1 -7 9 80.29 17.3
 0 7 -9 1.8 12.7
 0 7 -9 25.9 8.9
 0 -7 9 15.8 13.7
 0 -7 9 34.5 16.4
 -1 7 -9 25.8 25.4
 1 -7 9 2.9 12.8
 1 -7 9 22.3 16.8
 -2 7 -9 130.29 16.3
 -3 7 -9 71.79 16.1
 3 -7 9 96.19 20.3
 6 -7 9 611.14 48.6
 -6 -6 9 17 13.4
 -6 -6 9 -20.7 23.7
 -5 -6 9 15.1 17.4
 -5 -6 9 21.6 13.3
 -4 -6 9 87.99 19
 -4 -6 9 117.89 20.8
 3 6 -9 18 11.5
 -3 -6 9 28.3 13.8
 -3 -6 9 24.8 15.9
 2 6 -9 141.99 22
 2 6 -9 173.98 21.4
 -2 -6 9 138.29 21.6
 -2 -6 9 156.28 22.1
 1 6 -9 59.69 13.5
 -1 -6 9 35.7 13.6
 -1 -6 9 74.69 16.5
 0 6 -9 81.79 14.6
 0 -6 9 87.69 16.2
 -1 6 -9 152.68 22.2
 -1 6 -9 188.38 19.4
 1 -6 9 135.69 22.3
 1 -6 9 182.98 26.5
 -2 6 -9 43.9 12.7
 2 -6 9 37.9 13.6
 2 -6 9 12.5 15.3
 -3 6 -9 34.1 13.3
 3 -6 9 14.1 12.2
 3 -6 9 25.3 14.9
 -4 6 -9 60.49 17.5
 4 -6 9 74.69 16.8
 4 -6 9 37.6 13.7
 -5 6 -9 77.49 15
 5 -6 9 92.49 20.2
 5 -6 9 66.99 16
 6 -6 9 61.19 17.9
 -7 -5 9 42.8 16.9
 -7 -5 9 37.8 18.3
 6 5 -9 3.8 15.6
 -6 -5 9 23.4 26.1
 -6 -5 9 35.4 14.3
 5 5 -9 -28.6 26.9
 -5 -5 9 19.2 15.7
 -5 -5 9 20.5 12.8
 4 5 -9 59.49 15.2
 -4 -5 9 87.89 16.7
 -4 -5 9 91.99 18.6
 3 5 -9 15.1 11.2
 3 5 -9 9.5 11.2
 -3 -5 9 9.8 12
 -3 -5 9 -2.8 14.2
 2 5 -9 85.19 14
 2 5 -9 59.99 12.7
 -2 -5 9 59.79 14.6
 -2 -5 9 75.99 16.7
 1 5 -9 24 9.7
 1 5 -9 20.9 10.5
 -1 -5 9 6.4 13.2
 -1 -5 9 49.5 15.2
 0 5 -9 128.29 19.3
 0 5 -9 169.18 19.9
 0 -5 9 109.79 19.7
 0 -5 9 160.08 24.3
 -1 5 -9 255.97 25.4
 1 -5 9 286.27 26
 1 -5 9 312.87 29.6
 -2 5 -9 20.9 11.8
 2 -5 9 28.1 14.6
 2 -5 9 26.9 12.4
 -3 5 -9 9.2 11.7
 3 -5 9 4.9 10.9
 3 -5 9 22.7 14.6
 -4 5 -9 64.99 13.2
 4 -5 9 53.49 13
 -5 5 -9 8 12.5
 5 -5 9 3.1 14.6
 -6 5 -9 27.4 13.2
 6 -5 9 50.09 17.5
 6 -5 9 18.6 13.2
 7 -5 9 66.29 18.2
 8 4 -9 26.5 18.9
 -7 -4 9 54.59 14.9
 -7 -4 9 26.2 16.4
 6 4 -9 81.59 18.1
 -6 -4 9 107.69 35.1
 5 4 -9 16.2 14
 5 4 -9 -4.3 20.7
 -5 -4 9 35.1 13.7
 -5 -4 9 -6.1 15.8
 4 4 -9 -5 11.5
 4 4 -9 4.3 9.1
 -4 -4 9 -26.8 13.8
 -4 -4 9 -3.3 11.8
 3 4 -9 14.7 10.5
 3 4 -9 22.7 12.1
 -3 -4 9 14.1 14.3
 -3 -4 9 -1.6 14.2
 2 4 -9 637.34 42.1
 2 4 -9 530.05 39.5
 -2 -4 9 590.14 41.4
 -2 -4 9 552.64 41
 1 4 -9 86.89 15
 1 4 -9 55.99 11.9
 -1 -4 9 80.09 14.8
 -1 -4 9 83.69 15.9
 0 4 -9 690.43 53.99
 0 4 -9 754.72 49.3
 0 -4 9 789.02 52.79
 0 -4 9 767.02 50.59
 0 -4 9 750.12 49.4
 -1 4 -9 823.52 52.49
 1 -4 9 798.32 54.59
 1 -4 9 797.62 52.99
 1 -4 9 784.62 51.59
 -2 4 -9 40 11.4
 2 -4 9 52.79 12.7
 2 -4 9 50.29 14.5
 2 -4 9 66.19 14.9
 -3 4 -9 72.29 13.6
 3 -4 9 73.69 13.1
 3 -4 9 68.89 16.5
 3 -4 9 99.19 17.1
 -4 4 -9 79.09 13.1
 4 -4 9 66.09 12.4
 4 -4 9 57.69 15.5
 -5 4 -9 34 12.4
 5 -4 9 13.2 13.9
 5 -4 9 16.5 10.5
 -6 4 -9 51.79 13.5
 6 -4 9 49.7 15.3
 6 -4 9 39.5 12
 7 -4 9 15.2 15
 9 -4 9 606.24 51.39
 8 3 -9 -9.3 17.2
 -8 -3 9 23.1 16.4
 -7 -3 9 32.3 14.3
 -7 -3 9 26.9 16.2
 6 3 -9 149.59 22.2
 -6 -3 9 193.78 23.9
 5 3 -9 44.7 10.6
 5 3 -9 15 14.9
 -5 -3 9 31.5 13.2
 -5 -3 9 47.3 15.9
 4 3 -9 19 13
 4 3 -9 24.1 9.9
 -4 -3 9 26.2 11.5
 -4 -3 9 -5.7 13.3
 3 3 -9 54.69 12.8
 3 3 -9 41.9 9.6
 -3 -3 9 41.1 13.5
 -3 -3 9 56.99 13.3
 -3 -3 9 47.5 15
 2 3 -9 329.87 24.8
 2 3 -9 343.07 29
 -2 -3 9 298.37 26.5
 -2 -3 9 312.97 28.3
 1 3 -9 76.59 13.1
 1 3 -9 72.39 11.8
 -1 -3 9 83.89 13.6
 -1 -3 9 98.79 16.7
 0 3 -9 -9.6 8.4
 0 3 -9 1.2 8.3
 0 -3 9 5.8 12.5
 0 -3 9 -14 16.4
 0 -3 9 -0.2 12.4
 0 -3 9 -7.8 9.2
 -1 3 -9 568.84 39.1
 1 -3 9 638.64 41.4
 1 -3 9 626.44 44.5
 1 -3 9 553.84 40.8
 1 -3 9 563.44 39.3
 -2 3 -9 962.7 59.69
 2 -3 9 1006.7 64.29
 2 -3 9 1014.7 61.49
 2 -3 9 926.01 60.39
 2 -3 9 934.71 59.49
 -3 3 -9 76.69 13.6
 3 -3 9 104.09 16.4
 3 -3 9 83.19 14.9
 3 -3 9 107.09 18.2
 -4 3 -9 21.4 11.8
 4 -3 9 21.9 14.9
 4 -3 9 -0.3 12.7
 4 -3 9 23.2 9.9
 -5 3 -9 231.08 23.4
 5 -3 9 310.47 31.7
 5 -3 9 250.77 26.7
 5 -3 9 248.88 21.8
 6 -3 9 21.7 15.2
 6 -3 9 12 12.6
 -7 3 -9 7.3 11.8
 7 -3 9 -9.8 12.8
 8 -3 9 51.29 15.7
 9 -3 9 215.18 31.7
 9 -3 9 299.47 36.1
 9 2 -9 25.1 28.9
 -8 -2 9 26.8 14.1
 -8 -2 9 36.8 14.1
 7 2 -9 -5 13.9
 -7 -2 9 -8.7 12.2
 -7 -2 9 26.3 13.3
 6 2 -9 572.94 48.8
 -6 -2 9 673.43 45.9
 -6 -2 9 682.83 51.09
 5 2 -9 18 16.8
 5 2 -9 5.3 14
 -5 -2 9 21.2 13.3
 -5 -2 9 23.9 12.3
 4 2 -9 194.68 26.4
 4 2 -9 223.98 20.7
 -4 -2 9 235.48 24.2
 -4 -2 9 210.78 24.4
 3 2 -9 -2.8 11.1
 3 2 -9 -4.2 7.1
 -3 -2 9 -11.9 10.6
 -3 -2 9 -1.6 10.5
 2 2 -9 5.4 9.9
 2 2 -9 -6 6.9
 -2 -2 9 1.6 9.6
 -2 -2 9 -10 11.6
 -2 -2 9 -13.3 9.9
 1 2 -9 88.39 11.8
 1 2 -9 93.59 18.2
 -1 -2 9 102.99 14.5
 -1 -2 9 80.29 12.6
 -1 -2 9 66.29 16
 -1 -2 9 81.59 14.7
 0 2 -9 447.76 30
 0 -2 9 412.16 32.6
 0 -2 9 443.86 37.3
 0 -2 9 435.56 31.5
 0 -2 9 466.25 32.5
 -1 2 -9 -5.3 8.1
 1 -2 9 -20 10.4
 1 -2 9 -2.3 8.7
 1 -2 9 -8.3 12.1
 -2 2 -9 901.81 56.79
 2 -2 9 978.5 62.39
 2 -2 9 935.31 56.99
 2 -2 9 907.31 58.39
 -3 2 -9 363.56 27.1
 3 -2 9 370.06 32.3
 3 -2 9 323.47 31.6
 3 -2 9 370.56 29.6
 -4 2 -9 6.9 9
 4 -2 9 -1.7 14
 4 -2 9 -1.6 9.2
 4 -2 9 4.1 7.9
 4 -2 9 7.9 11.3
 -5 2 -9 109.39 16.6
 5 -2 9 164.88 27.2
 5 -2 9 125.79 16.9
 5 -2 9 112.59 14.8
 -6 2 -9 125.79 17.5
 6 -2 9 167.98 25.6
 6 -2 9 138.49 22.3
 6 -2 9 145.29 15.6
 -7 2 -9 3.9 10.4
 7 -2 9 -1.1 12.1
 7 -2 9 21.7 20.5
 7 -2 9 -1.6 7.8
 -8 2 -9 310.47 30.4
 8 -2 9 363.76 25.2
 8 -2 9 395.86 33.4
 -9 -1 9 70.59 24.2
 -9 -1 9 53.99 16.6
 8 1 -9 45.7 17.1
 -8 -1 9 77.69 16.8
 -8 -1 9 75.49 15.8
 7 1 -9 33.4 16
 -7 -1 9 58.39 15
 -7 -1 9 52.39 14.9
 6 1 -9 9.6 11.5
 6 1 -9 -10.9 13.2
 -6 -1 9 18.5 14.7
 -6 -1 9 5 12
 -6 -1 9 14.1 13.2
 5 1 -9 11.1 7.6
 5 1 -9 1.3 12.7
 -5 -1 9 18.6 9.6
 -5 -1 9 19.7 12.8
 -5 -1 9 20.3 17.4
 4 1 -9 231.58 29.2
 4 1 -9 279.47 20.9
 -4 -1 9 255.97 24.9
 -4 -1 9 298.97 24
 -4 -1 9 305.17 25.8
 3 1 -9 135.19 14.7
 3 1 -9 144.79 23.2
 -3 -1 9 155.68 18.1
 -3 -1 9 142.59 18.6
 -3 -1 9 153.58 20
 2 1 -9 540.35 37.8
 2 1 -9 508.55 32.9
 -2 -1 9 473.45 35.4
 -2 -1 9 505.75 35.6
 -2 -1 9 492.85 34.3
 1 1 -9 33.5 8.4
 1 1 -9 29.7 10.6
 -1 -1 9 34.1 10.2
 -1 -1 9 49.4 11.1
 -1 -1 9 48.5 13
 -1 -1 9 10.1 13.8
 0 1 -9 262.37 24.8
 0 -1 9 329.97 23.9
 0 -1 9 316.17 25.1
 0 -1 9 332.77 23.9
 0 -1 9 245.58 30.8
 -1 1 -9 3.5 7.8
 1 -1 9 14.1 10.1
 1 -1 9 11.4 11.5
 1 -1 9 9.9 8.6
 -2 1 -9 3.1 7
 2 -1 9 -1.6 8.3
 2 -1 9 -4.7 6.9
 2 -1 9 -8 9.6
 2 -1 9 -14 12.6
 -3 1 -9 358.86 25.9
 3 -1 9 385.86 25
 3 -1 9 345.57 28.1
 3 -1 9 337.37 26.5
 3 -1 9 340.87 32.5
 -4 1 -9 1541.55 94.39
 4 -1 9 1596.24 93.19
 4 -1 9 1620.24 99.39
 4 -1 9 1676.93 95.89
 -5 1 -9 139.69 12
 -5 1 -9 121.39 16.3
 5 -1 9 88.99 20.7
 5 -1 9 108.19 15.4
 5 -1 9 127.59 13.2
 -6 1 -9 58.59 11.3
 6 -1 9 90.29 19.2
 6 -1 9 92.09 11.1
 6 -1 9 78.99 15.1
 7 -1 9 1070.59 82.09
 7 -1 9 974.3 59.69
 7 -1 9 1040.2 65.39
 8 -1 9 557.74 41.4
 8 -1 9 601.64 47.1
 8 -1 9 492.85 32.6
 9 -1 9 17.4 15
 10 -1 9 68.39 20.4
 10 -1 9 -0.8 23.7
 9 0 -9 -7.2 26.7
 -9 0 9 98.59 33.7
 -9 0 9 34.4 14.7
 8 0 -9 27.9 16.8
 -8 0 9 35.9 13.5
 -8 0 9 50.19 15.4
 7 0 -9 151.48 27.6
 -7 0 9 159.08 20.8
 6 0 -9 21.5 16.4
 6 0 -9 4.4 12.4
 -6 0 9 -4.4 10.8
 -6 0 9 -1.4 18.8
 -6 0 9 17 8.7
 5 0 -9 20.4 13
 -5 0 9 28.2 11.2
 -5 0 9 27.4 15.8
 4 0 -9 2405.96 160.68
 4 0 -9 2597.54 156.08
 -4 0 9 2860.91 158.18
 -4 0 9 3027.9 160.68
 -4 0 9 2817.52 157.68
 3 0 -9 950.4 65.49
 3 0 -9 990.2 60.49
 -3 0 9 1095.89 62.89
 -3 0 9 1036.3 64.19
 -3 0 9 1090.29 62.49
 2 0 -9 -2.2 5.7
 2 0 -9 -12.2 9.2
 -2 0 9 -3.9 9.1
 -2 0 9 -10.7 9.7
 -2 0 9 0.5 8.5
 1 0 -9 283.87 25.4
 1 0 -9 281.37 19.4
 -1 0 9 292.57 22.4
 -1 0 9 287.77 23.6
 -1 0 9 287.47 22.4
 0 0 -9 26.1 6.6
 0 0 9 26.8 8.6
 0 0 9 22.1 9.3
 0 0 9 33 9.7
 -1 0 -9 875.11 52.99
 1 0 9 847.52 59.29
 1 0 9 908.61 54.19
 1 0 9 901.21 54.59
 1 0 9 940.51 54.49
 -2 0 -9 962.2 56.39
 2 0 9 934.51 56.39
 2 0 9 991 61.79
 2 0 9 916.81 62.39
 2 0 9 942.71 57.69
 -3 0 -9 437.66 28.5
 3 0 9 468.85 29
 3 0 9 503.55 32.3
 3 0 9 388.76 38.8
 3 0 9 458.05 31
 -4 0 -9 926.71 57.99
 4 0 9 946.91 56.49
 4 0 9 1023.1 59.79
 4 0 9 960.7 58.79
 4 0 9 964.6 65.29
 -5 0 -9 54.19 9.6
 5 0 9 93.09 13.8
 5 0 9 49.8 16.8
 5 0 9 64.29 8.5
 -6 0 -9 8.6 8.2
 6 0 9 24.7 6.3
 6 0 9 17.9 11.7
 6 0 9 16.4 15.6
 -7 0 -9 52.99 11
 7 0 9 48.1 18.4
 7 0 9 83.39 15.1
 -8 0 -9 67.89 13.1
 8 0 9 84.99 18.5
 8 0 9 83.59 15.8
 9 0 9 31.3 16.4
 9 0 9 7.4 14.3
 10 0 9 43.1 19
 10 0 9 13 17.8
 9 -1 -9 -22 27.2
 -9 1 9 27.5 19.3
 -9 1 9 4.2 11.7
 8 -1 -9 171.88 32.4
 -8 1 9 199.68 22
 7 -1 -9 31.9 15.8
 -7 1 9 40.3 11.3
 -7 1 9 43.5 14.4
 6 -1 -9 220.18 30.1
 -6 1 9 278.17 21.8
 5 -1 -9 87.49 17.6
 -5 1 9 111.59 17.2
 -5 1 9 97.09 14.7
 -5 1 9 97.19 14
 4 -1 -9 43.4 13.5
 4 -1 -9 71.39 11.7
 -4 1 9 81.59 12.5
 -4 1 9 61.99 10.3
 -4 1 9 50.89 13
 3 -1 -9 30.2 5.8
 3 -1 -9 33.4 12.8
 -3 1 9 38.4 8.8
 -3 1 9 24 11.1
 -3 1 9 56.49 10.9
 2 -1 -9 596.04 41
 2 -1 -9 508.05 33.8
 -2 1 9 571.44 36.5
 -2 1 9 599.34 38.2
 -2 1 9 548.15 35.5
 1 -1 -9 111.49 15.2
 -1 1 9 120.09 14.7
 -1 1 9 97.09 13.4
 -1 1 9 102.89 16.4
 -1 1 9 98.29 17.1
 0 1 9 687.33 42
 0 1 9 655.23 42.1
 0 1 9 711.53 41.7
 0 1 9 642.14 48.4
 -1 -1 -9 56.69 8.7
 1 1 9 76.59 9.9
 1 1 9 48.9 14.9
 1 1 9 87.99 10.3
 1 1 9 84.49 10.6
 -2 -1 -9 -4.8 5.1
 2 1 9 1 7.2
 2 1 9 0.4 7.5
 -3 -1 -9 2.7 5.7
 3 1 9 -1.3 8.1
 3 1 9 1.5 7
 -4 -1 -9 6.9 6.6
 4 1 9 -10.8 13.9
 4 1 9 5.5 8.8
 4 1 9 -7.8 12.5
 -5 -1 -9 1018.2 63.19
 5 1 9 1035.6 67.69
 5 1 9 880.61 56.99
 5 1 9 1095.89 62.09
 -6 -1 -9 761.62 49.99
 6 1 9 860.81 52.69
 6 1 9 801.82 58.39
 6 1 9 826.72 57.09
 -7 -1 -9 138.39 17.9
 7 1 9 188.48 22.7
 -8 -1 -9 57.19 12.4
 8 1 9 82.19 19.3
 8 1 9 69.49 15.2
 9 1 9 98.29 25.4
 9 1 9 155.88 30.6
 10 1 9 27 17
 10 1 9 12.4 15.6
 -9 2 9 60.79 15.1
 -9 2 9 95.79 31.4
 8 -2 -9 -18.2 12.8
 -8 2 9 -3.3 9.8
 -8 2 9 16.3 14
 7 -2 -9 48 16.1
 -7 2 9 72.19 16.7
 -7 2 9 57.79 12.3
 -7 2 9 59.29 11.4
 6 -2 -9 322.47 35.5
 -6 2 9 397.56 26.6
 5 -2 -9 18.5 13.3
 -5 2 9 22.3 13
 -5 2 9 19.5 9
 -5 2 9 29.8 8.1
 4 -2 -9 9.6 11.4
 -4 2 9 0.8 7.2
 -4 2 9 -7.2 10.6
 -4 2 9 -19.1 8
 3 -2 -9 19.5 12.6
 -3 2 9 26.2 8.9
 -3 2 9 31.2 8.2
 -3 2 9 33.1 11.9
 2 -2 -9 3369.06 194.28
 -2 2 9 3436.46 192.78
 -2 2 9 3308.67 190.48
 -2 2 9 3279.47 190.28
 1 -2 -9 632.04 45.3
 -1 2 9 679.33 40.6
 -1 2 9 684.13 48.6
 -1 2 9 660.23 40.9
 0 2 9 7.8 6.2
 0 2 9 1.7 6.9
 0 2 9 0.8 7.1
 -1 -2 -9 119.69 11.4
 1 2 9 118.79 12.9
 1 2 9 101.99 12.3
 1 2 9 116.89 17.9
 1 2 9 113.19 12.5
 -2 -2 -9 358.86 21.1
 2 2 9 293.37 31.5
 2 2 9 332.77 22.5
 2 2 9 321.57 22.8
 2 2 9 309.47 22
 -3 -2 -9 699.43 42.7
 -3 -2 -9 752.22 43.5
 3 2 9 717.53 43.1
 3 2 9 693.43 50.49
 3 2 9 744.13 44.5
 3 2 9 765.62 45.2
 -4 -2 -9 10.6 5.8
 -4 -2 -9 6 3.8
 4 2 9 -1.6 8.3
 4 2 9 -17.7 12.2
 4 2 9 1.9 3.3
 -5 -2 -9 210.48 17.3
 5 2 9 238.68 21.1
 5 2 9 169.58 29.9
 5 2 9 186.68 26.7
 -6 -2 -9 722.53 48.2
 6 2 9 740.63 56.59
 6 2 9 856.91 50.89
 6 2 9 817.92 50.79
 -7 -2 -9 22.8 12.1
 7 2 9 37.7 12.8
 -8 -2 -9 4.5 15.8
 8 2 9 12.2 13.3
 9 2 9 65.09 18.8
 9 2 9 29.5 15.6
 10 2 9 88.59 18.1
 -9 3 9 11.2 12.2
 8 -3 -9 3.9 14
 -8 3 9 2 14.4
 -8 3 9 13.5 9.7
 7 -3 -9 51.79 16.6
 -7 3 9 83.49 18.2
 -7 3 9 43.5 10.5
 6 -3 -9 101.49 18.5
 -6 3 9 136.79 23.2
 -6 3 9 128.79 14.6
 -6 3 9 125.49 15.4
 -5 3 9 274.47 22.7
 -5 3 9 317.97 29.5
 -5 3 9 351.26 30.2
 4 -3 -9 311.27 32.8
 -4 3 9 405.76 31.4
 -4 3 9 395.86 25.8
 -4 3 9 351.76 24.9
 3 -3 -9 136.99 22.8
 -3 3 9 153.28 13.5
 -3 3 9 146.99 14.8
 -3 3 9 120.89 19.3
 -2 3 9 181.68 14.6
 -2 3 9 162.78 19.8
 -2 3 9 179.28 15.6
 1 -3 -9 510.05 37.8
 -1 3 9 512.15 32.3
 -1 3 9 498.85 41.8
 -1 3 9 519.05 40.2
 -1 3 9 546.65 32.1
 0 3 9 492.25 39.6
 0 3 9 551.84 32.1
 0 3 9 526.55 32.1
 0 3 9 496.95 34.1
 -1 -3 -9 359.66 23
 1 3 9 371.96 23.3
 1 3 9 357.26 24.3
 1 3 9 335.97 31.2
 1 3 9 328.67 23.2
 -2 -3 -9 226.18 16.5
 2 3 9 235.28 17.5
 2 3 9 243.28 18.1
 2 3 9 234.88 26.5
 2 3 9 237.18 17.4
 -3 -3 -9 18.5 4.7
 3 3 9 -3.3 14
 3 3 9 23.5 7.1
 3 3 9 24.8 8.1
 -4 -3 -9 9.9 5.1
 4 3 9 2.5 8.4
 -5 -3 -9 25 7.8
 5 3 9 28.7 10.5
 5 3 9 4.6 14.1
 5 3 9 28.4 9.8
 -6 -3 -9 346.47 25.7
 6 3 9 415.16 29.4
 6 3 9 359.16 36.6
 7 3 9 471.65 36.2
 7 3 9 506.55 36.3
 7 3 9 498.45 46.3
 8 3 9 664.23 50.49
 9 3 9 34.5 16.7
 9 3 9 24.4 14.2
 10 3 9 295.67 37
 -9 4 9 22.6 19
 8 -4 -9 40.7 18
 -8 4 9 56.49 12
 -8 4 9 31 15.4
 7 -4 -9 24.9 13.9
 -7 4 9 41.4 15.2
 -7 4 9 32.2 9.7
 6 -4 -9 -17.7 11.3
 -6 4 9 1 7.7
 -6 4 9 11.4 7
 -6 4 9 -6.4 12.9
 5 -4 -9 408.46 36.9
 -5 4 9 476.25 30.1
 -5 4 9 504.15 31.6
 4 -4 -9 322.17 33.6
 -4 4 9 407.36 25.1
 -4 4 9 407.86 32.2
 -4 4 9 376.76 25.6
 3 -4 -9 331.27 30.9
 -3 4 9 396.76 24.2
 -3 4 9 374.26 24.7
 -3 4 9 388.56 30.3
 2 -4 -9 286.17 27.9
 -2 4 9 294.37 19.4
 -2 4 9 295.67 25.2
 -2 4 9 304.17 20.1
 1 -4 -9 141.09 22.2
 -1 4 9 182.48 13.8
 -1 4 9 201.08 23.4
 -1 4 9 202.38 14.3
 -1 4 9 162.98 27.4
 0 4 9 1954.8 114.79
 0 4 9 2033.6 112.39
 0 4 9 1946.01 119.09
 0 4 9 1955.8 112.39
 -1 -4 -9 1230.08 79.59
 1 4 9 1424.16 86.39
 1 4 9 1382.96 78.89
 1 4 9 1396.06 78.89
 1 4 9 1429.46 80.49
 2 4 9 81.89 9.9
 2 4 9 77.89 10.9
 2 4 9 63.79 16.8
 2 4 9 69.69 8.8
 3 4 9 5 6.9
 3 4 9 7.9 13
 4 4 9 20.2 8.7
 4 4 9 27.6 9.6
 5 4 9 36 10.4
 5 4 9 30.3 9.9
 6 4 9 51.99 12.2
 6 4 9 58.19 12.5
 6 4 9 28.7 16.7
 7 4 9 317.67 28.5
 7 4 9 256.47 36.7
 7 4 9 354.76 29.8
 8 4 9 68.49 14.8
 9 4 9 17.8 14.5
 9 4 9 36.5 18.7
 10 4 9 55.69 22.4
 10 4 9 26.7 16.2
 8 -5 -9 -3.3 15.2
 -8 5 9 22.7 15.4
 -8 5 9 5.6 9.3
 7 -5 -9 1 14.1
 -7 5 9 1 8.6
 -7 5 9 2.9 12.9
 -7 5 9 2.3 7.2
 6 -5 -9 6 13.2
 -6 5 9 1.6 7.7
 -6 5 9 -11.3 13
 -6 5 9 9.2 7.1
 5 -5 -9 118.29 19.4
 -5 5 9 108.69 12.2
 4 -5 -9 423.76 37.1
 -4 5 9 482.85 28.2
 -4 5 9 409.66 34.2
 -4 5 9 469.85 28.7
 3 -5 -9 68.79 14.9
 -3 5 9 86.29 9.6
 -3 5 9 79.19 10.6
 -3 5 9 104.09 17.4
 2 -5 -9 146.49 20.5
 -2 5 9 155.98 12.5
 -2 5 9 160.28 11.7
 -2 5 9 170.98 20.1
 1 -5 -9 1263.27 81.39
 -1 5 9 1359.16 80.59
 -1 5 9 1406.56 76.49
 -1 5 9 1335.27 84.49
 -1 5 9 1321.67 76.19
 0 5 9 1.1 4.2
 0 5 9 -11.2 11.8
 0 5 9 5.7 8.6
 0 5 9 4.7 4.4
 1 5 9 372.16 34.2
 1 5 9 354.66 22.5
 1 5 9 356.76 22.4
 1 5 9 357.66 25.8
 -2 -5 -9 90.09 9.9
 -2 -5 -9 73.29 10.3
 2 5 9 52.79 8.1
 2 5 9 71.69 16.6
 -3 -5 -9 155.98 12.2
 -3 -5 -9 167.38 11.4
 3 5 9 130.49 24.1
 3 5 9 143.39 15
 3 5 9 137.19 14.2
 4 5 9 137.59 15.7
 4 5 9 166.38 22.2
 4 5 9 188.78 21.1
 5 5 9 -13.9 14.3
 5 5 9 0.2 8.5
 5 5 9 -9.7 8.8
 6 5 9 52.29 12
 6 5 9 59.99 16.9
 6 5 9 79.89 13.2
 7 5 9 -5 11.1
 7 5 9 1.8 11
 7 5 9 2.7 16.1
 8 5 9 77.19 18.3
 8 5 9 71.99 15.5
 9 5 9 182.08 26.4
 9 5 9 201.18 30.4
 10 5 9 330.67 33.7
 -8 6 9 51.99 16.6
 7 -6 -9 -4.8 14.1
 -7 6 9 17.4 9.3
 -7 6 9 4.6 14.8
 6 -6 -9 47.4 16.3
 -6 6 9 58.49 17.3
 -6 6 9 72.49 11.5
 -6 6 9 58.99 9.9
 5 -6 -9 31.4 18.1
 -5 6 9 29.7 14.7
 -5 6 9 59.49 8.8
 -5 6 9 45.7 7.8
 4 -6 -9 34.1 13
 -4 6 9 37.3 6.7
 -4 6 9 39.4 6.8
 -4 6 9 32.2 14
 3 -6 -9 494.95 39.2
 -3 6 9 512.15 31.6
 -3 6 9 592.64 39.8
 -3 6 9 530.45 31.7
 2 -6 -9 -10.1 9.8
 -2 6 9 -2.2 11.3
 1 -6 -9 205.38 24.3
 -1 6 9 211.78 22.5
 -1 6 9 234.18 14.3
 -1 6 9 253.47 14.7
 0 -6 -9 299.87 26.3
 0 6 9 283.77 28.8
 0 6 9 282.57 17.4
 0 6 9 324.97 31.7
 0 6 9 262.47 18.9
 -1 -6 -9 30 8.5
 1 6 9 38.4 15
 -2 -6 -9 256.37 18.7
 -2 -6 -9 254.47 18.5
 2 6 9 244.18 17.9
 2 6 9 223.38 16.9
 2 6 9 260.77 30.7
 -3 -6 -9 405.86 24.8
 -3 -6 -9 370.66 24.9
 3 6 9 418.66 37.3
 3 6 9 352.96 25
 3 6 9 399.96 26.1
 4 6 9 -15.7 13.9
 4 6 9 -0.3 7.1
 5 6 9 110.09 14.7
 5 6 9 150.88 27.9
 5 6 9 97.19 14.3
 6 6 9 135.49 21.5
 6 6 9 130.49 18.4
 6 6 9 105.79 17
 7 6 9 -6.7 11.2
 7 6 9 -1.2 10.3
 7 6 9 30.5 17.1
 8 6 9 3.7 12.7
 8 6 9 62.89 17.9
 9 6 9 188.48 25.8
 8 -7 -9 15 13.2
 -8 7 9 -7.4 9.7
 7 -7 -9 18.7 14.1
 7 -7 -9 -12.3 14.1
 -7 7 9 12.4 16
 -7 7 9 2 8.2
 6 -7 -9 24.6 12.8
 6 -7 -9 1.7 13.6
 -6 7 9 13.4 14.4
 -6 7 9 10 7
 -6 7 9 24.3 8.4
 5 -7 -9 80.89 15.4
 -5 7 9 69.69 16.9
 -5 7 9 57.39 9.1
 4 -7 -9 29.5 12.4
 4 -7 -9 39.5 15.8
 -4 7 9 38.7 9.6
 -4 7 9 29.1 6.6
 3 -7 -9 111.49 18.4
 -3 7 9 139.39 10.5
 -3 7 9 135.69 21.3
 -3 7 9 154.98 11.4
 2 -7 -9 412.66 34.7
 2 -7 -9 446.26 32.4
 -2 7 9 444.36 26.2
 -2 7 9 510.15 34.9
 -2 7 9 435.66 26
 1 -7 -9 248.48 25.9
 1 -7 -9 303.07 23.5
 0 -7 -9 832.02 58.69
 0 -7 -9 1001.2 57.19
 0 7 9 946.71 62.99
 -1 -7 -9 441.46 33.1
 1 7 9 383.66 37.8
 1 7 9 393.06 26.5
 -2 -7 -9 10.1 8.1
 2 7 9 16.5 15.2
 2 7 9 15.1 5.7
 2 7 9 4.1 6.6
 -3 -7 -9 686.93 42.3
 3 7 9 698.93 42.7
 3 7 9 633.54 42
 3 7 9 798.52 51.99
 -4 -7 -9 242.78 18.3
 4 7 9 300.37 22.2
 4 7 9 297.17 21.3
 5 7 9 167.38 17.8
 5 7 9 172.48 18.9
 6 7 9 21.9 9.7
 6 7 9 17.2 10.7
 7 7 9 92.09 19.8
 8 7 9 54.39 17.8
 8 7 9 9.7 12.3
 7 -8 -9 75.09 19.8
 -7 8 9 76.39 27.2
 6 -8 -9 86.09 17.2
 -6 8 9 102.79 20.6
 -6 8 9 133.69 15.1
 -6 8 9 135.69 15
 5 -8 -9 16.2 16.2
 5 -8 -9 43.9 14.3
 -5 8 9 27.4 6.7
 -5 8 9 34.4 7.6
 4 -8 -9 121.29 19.7
 -4 8 9 95.49 11.5
 -4 8 9 104.69 10.5
 3 -8 -9 70.19 14.1
 -3 8 9 92.19 8.2
 2 -8 -9 22.1 10.9
 2 -8 -9 39.7 11.9
 1 -8 -9 644.64 46.5
 1 -8 -9 738.13 45.5
 0 -8 -9 181.38 17.9
 0 -8 -9 151.68 19.4
 0 8 9 145.49 10.1
 -1 -8 -9 103.49 15.4
 1 8 9 86.99 17.8
 1 8 9 100.79 9
 1 8 9 84.19 9.1
 -2 -8 -9 47.7 13.1
 2 8 9 29.5 6.8
 2 8 9 31.9 7.7
 2 8 9 58.29 16.4
 -3 -8 -9 -3.6 7.3
 3 8 9 10.6 7.7
 3 8 9 28.9 15.9
 4 8 9 27.8 8.9
 6 8 9 23.6 10.6
 6 8 9 -4.3 11.6
 5 -9 -9 2.7 11.9
 -5 9 9 7.6 6.3
 4 -9 -9 117.29 20.2
 -4 9 9 90.29 9.7
 -4 9 9 66.39 10.4
 3 -9 -9 39.6 13.4
 3 -9 -9 12 10.5
 -3 9 9 20.2 4.3
 -3 9 9 26.8 5.7
 2 -9 -9 86.49 14.5
 -2 9 9 81.49 7.7
 -2 9 9 99.99 10.4
 1 -9 -9 165.38 19.3
 -1 9 9 136.69 10
 -1 9 9 127.99 9.9
 0 -9 -9 16.4 10.6
 0 9 9 14.9 4.9
 0 9 9 21.4 5
 -1 -9 -9 141.39 18.4
 -1 -9 -9 190.68 18.6
 1 9 9 150.38 12.8
 1 9 9 143.49 26.6
 -2 -9 -9 317.17 25.3
 2 9 9 331.67 24.1
 2 9 9 350.66 22.4
 -3 -9 -9 360.16 34.2
 3 9 9 357.46 24.6
 3 9 9 341.47 24.4
 -5 -9 -9 276.97 19.8
 5 9 9 256.07 23.2
 5 9 9 304.37 24
 8 9 9 7.9 19.1
 4 -10 -9 8.9 14.1
 4 -10 -9 -13.9 11.4
 -4 10 9 6 5.2
 -4 10 9 2.5 6.4
 3 -10 -9 -6.9 10.4
 3 -10 -9 35.2 14.7
 -3 10 9 9.4 4.8
 -3 10 9 16 6.1
 2 -10 -9 231.08 23.8
 -2 10 9 170.68 13.3
 -2 10 9 196.38 14.2
 1 -10 -9 12.9 13.7
 -1 10 9 -3.9 4.6
 -1 10 9 6.7 5.1
 0 -10 -9 100.69 15.6
 0 10 9 75.49 9.6
 0 10 9 107.79 10.8
 -1 -10 -9 347.17 28.2
 1 10 9 399.36 23.4
 1 10 9 317.27 22.8
 2 10 9 14.2 7.1
 2 10 9 25 7.6
 3 10 9 70.59 13.7
 3 10 9 49.7 9.6
 3 -11 -9 41.4 16.6
 -3 11 9 21.6 6.2
 2 -11 -9 -7.5 9.7
 2 -11 -9 -13.7 13.2
 -2 11 9 -0.5 5.5
 -2 11 9 5 5.9
 1 -11 -9 11.7 9.4
 1 -11 -9 -14.5 13
 -1 11 9 4.5 6.4
 -1 11 9 10.4 5.6
 0 11 9 130.29 13
 0 11 9 90.89 11.4
 -4 -11 -9 115.89 16.5
 4 11 9 164.28 19.2
 -1 12 9 55.19 10.2
 0 -12 -9 -2.1 13.7
 1 12 9 21.4 9.4
 2 12 9 14.7 9.8
 2 12 9 30 12
 3 7 -10 -9.3 12.2
 -3 -7 10 8.2 18.7
 2 7 -10 -5.4 11.2
 -2 -7 10 -7.2 16.1
 1 7 -10 53.79 12.3
 -1 -7 10 64.59 15.9
 0 7 -10 23.9 9.5
 0 -7 10 9.2 14
 0 -7 10 28.1 17.3
 1 -7 10 20.2 13.2
 1 -7 10 28 17.2
 -2 7 -10 297.17 24.4
 2 -7 10 261.77 33.2
 3 -7 10 143.59 22.3
 -5 -6 10 78.69 16.9
 -5 -6 10 78.89 21.4
 -4 -6 10 76.29 35.8
 -4 -6 10 94.79 27
 3 6 -10 11.1 13.3
 -3 -6 10 38.4 14.7
 -3 -6 10 12.2 16.5
 2 6 -10 -6.6 11.3
 -2 -6 10 25.8 14.1
 -2 -6 10 8.7 16.3
 1 6 -10 23.7 13
 1 6 -10 29.1 10.8
 -1 -6 10 27.2 13.7
 -1 -6 10 27.4 15.5
 0 6 -10 61.39 14.3
 0 -6 10 76.39 18.9
 0 -6 10 53.79 14.2
 -1 6 -10 356.76 30.7
 -1 6 -10 423.66 29.8
 1 -6 10 296.37 31.3
 1 -6 10 357.26 33.8
 -2 6 -10 28.2 13.8
 2 -6 10 41.6 16.8
 2 -6 10 15.8 12.2
 -3 6 -10 84.89 16.1
 3 -6 10 80.39 18.6
 3 -6 10 112.19 17.8
 -4 6 -10 22.9 15.2
 4 -6 10 53.59 17.3
 -6 -5 10 13 18.1
 5 5 -10 -7.1 14.1
 -5 -5 10 37.3 14.3
 -5 -5 10 18.6 17.4
 4 5 -10 -26.1 15.2
 -4 -5 10 20.3 13.5
 -4 -5 10 -1.9 17.2
 3 5 -10 211.48 27.6
 -3 -5 10 198.28 27
 -3 -5 10 260.77 26.9
 2 5 -10 16.4 11.5
 2 5 -10 6 11.5
 -2 -5 10 5.5 12.5
 -2 -5 10 20.9 16.3
 1 5 -10 199.98 23.1
 1 5 -10 143.19 20.6
 -1 -5 10 159.58 25.8
 -1 -5 10 153.08 23
 0 5 -10 471.45 33.1
 0 5 -10 394.56 32.2
 0 -5 10 383.06 32.3
 0 -5 10 435.76 36.1
 -1 5 -10 33.1 12.2
 1 -5 10 60.19 17.3
 1 -5 10 50.09 13.4
 -2 5 -10 1.6 10.7
 2 -5 10 31.8 14.6
 2 -5 10 10.4 14.4
 2 -5 10 16.5 14.7
 -3 5 -10 20.5 12.2
 3 -5 10 23 16
 4 -5 10 154.58 22.4
 -5 5 -10 272.17 28.3
 5 -5 10 294.07 32.3
 7 4 -10 1.8 17.1
 -7 -4 10 34.2 16.7
 -6 -4 10 34.3 17.2
 -6 -4 10 50.49 15.3
 5 4 -10 35 16.6
 -5 -4 10 48.3 18.9
 -4 -4 10 25.1 12.9
 -4 -4 10 0.3 15.9
 3 4 -10 3.2 10.2
 3 4 -10 6.5 11.9
 -3 -4 10 -7.8 11.5
 -3 -4 10 -12.9 14.4
 2 4 -10 166.28 23.5
 2 4 -10 164.38 18.7
 -2 -4 10 115.09 19
 -2 -4 10 107.49 17.6
 1 4 -10 33.2 11.1
 1 4 -10 30.3 11.2
 0 4 -10 5.8 10.6
 0 -4 10 14.2 14
 0 -4 10 -2.4 10.7
 0 -4 10 23.6 14.2
 -1 4 -10 25.2 13.9
 1 -4 10 8.3 14.9
 1 -4 10 14.8 11.3
 1 -4 10 40 14.2
 -2 4 -10 7.9 14.7
 2 -4 10 18.6 13.8
 2 -4 10 -4.5 9.5
 2 -4 10 -6 13.4
 -3 4 -10 -9.5 10.1
 3 -4 10 7.8 13.6
 3 -4 10 9.3 14.6
 3 -4 10 -5.2 9.9
 -4 4 -10 204.18 23.4
 4 -4 10 209.68 26.6
 4 -4 10 204.38 21.4
 -5 4 -10 101.09 15.7
 5 -4 10 121.49 20.1
 5 -4 10 75.79 13.9
 -6 4 -10 183.58 24.2
 6 -4 10 145.29 19.9
 6 -4 10 215.48 27.6
 7 3 -10 47.5 19
 -7 -3 10 74.89 17.9
 -6 -3 10 290.17 28.2
 -6 -3 10 238.38 28.7
 5 3 -10 -2.4 13.7
 -5 -3 10 17.9 12
 -5 -3 10 14.6 15.4
 4 3 -10 -12.1 27.6
 4 3 -10 16.4 20.3
 -4 -3 10 0.4 13.4
 -4 -3 10 25.4 13.4
 3 3 -10 132.29 16.8
 3 3 -10 186.98 24.8
 -3 -3 10 162.18 22.1
 -3 -3 10 124.69 17.8
 -3 -3 10 151.98 20.9
 2 3 -10 20.8 11.6
 2 3 -10 -3.7 8.3
 -2 -3 10 -30.3 12.5
 -2 -3 10 -6.8 11.4
 -2 -3 10 4.8 12.5
 1 3 -10 388.56 29.3
 1 3 -10 463.35 33.1
 -1 -3 10 425.76 33.3
 -1 -3 10 393.76 33.4
 -1 -3 10 373.76 31.8
 0 3 -10 3.5 9.1
 0 3 -10 15.4 9.1
 0 -3 10 7.9 13.2
 0 -3 10 -7.1 13.5
 0 -3 10 17.7 10
 0 -3 10 6.2 11.2
 -1 3 -10 61.49 11.6
 1 -3 10 70.99 13.1
 1 -3 10 64.99 13.3
 1 -3 10 79.59 16.2
 1 -3 10 84.19 17.2
 -2 3 -10 114.09 17
 2 -3 10 150.38 19.6
 2 -3 10 137.59 25.4
 2 -3 10 116.39 17.3
 2 -3 10 98.59 20.6
 -3 3 -10 395.96 29.6
 3 -3 10 365.96 32.5
 3 -3 10 434.86 37.2
 3 -3 10 393.56 29.6
 -4 3 -10 45.7 14.7
 4 -3 10 48.1 14.7
 4 -3 10 54.99 11.3
 4 -3 10 59.09 16.8
 -5 3 -10 2.3 12.1
 5 -3 10 14.4 9.1
 5 -3 10 30.3 16
 5 -3 10 5.5 13.2
 -6 3 -10 255.97 26.2
 6 -3 10 302.47 23.4
 6 -3 10 284.27 30.1
 7 -3 10 146.59 17.2
 7 -3 10 125.09 21.2
 -8 -2 10 203.38 26.8
 -8 -2 10 288.57 30.6
 -7 -2 10 44.9 16.2
 -7 -2 10 28 15
 6 2 -10 5.1 14.4
 -6 -2 10 20.6 14.6
 -6 -2 10 25.9 13.7
 5 2 -10 14.4 14.2
 -5 -2 10 42.2 13.7
 -5 -2 10 36.2 20
 4 2 -10 238.08 21
 4 2 -10 170.98 32
 -4 -2 10 249.48 25.2
 -4 -2 10 235.48 25.3
 3 2 -10 25.6 9.5
 3 2 -10 22 13.5
 -3 -2 10 29.8 13
 -3 -2 10 48 14
 2 2 -10 -13 9.7
 2 2 -10 -0.2 8.9
 -2 -2 10 1.2 10.4
 -2 -2 10 -16.1 12.9
 1 2 -10 174.38 17.3
 1 2 -10 196.88 22.9
 -1 -2 10 125.69 18.3
 -1 -2 10 139.39 22
 -1 -2 10 187.78 26.3
 0 2 -10 87.49 12
 0 -2 10 87.89 15.9
 0 -2 10 95.89 14.3
 0 -2 10 74.39 17.7
 -1 2 -10 6.1 8.6
 1 -2 10 -10.7 8.7
 1 -2 10 -17 11.7
 -2 2 -10 270.27 21.9
 2 -2 10 238.38 31
 2 -2 10 291.07 22.9
 2 -2 10 239.48 25.5
 -3 2 -10 5.7 8
 3 -2 10 -2.2 12.2
 3 -2 10 -8.9 12
 3 -2 10 -8.7 15.7
 3 -2 10 -3.5 7.9
 -4 2 -10 14.8 9.1
 4 -2 10 22.6 14.6
 4 -2 10 3.1 11.1
 4 -2 10 1.3 12.5
 4 -2 10 14.8 8.3
 5 -2 10 97.79 17.9
 5 -2 10 142.59 28.2
 5 -2 10 121.29 18.9
 6 -2 10 64.49 15.5
 6 -2 10 95.39 18.6
 7 -2 10 56.99 10.9
 7 -2 10 36.4 15.5
 8 -2 10 91.79 14.7
 9 -2 10 219.58 34.2
 8 1 -10 99.49 22.5
 -8 -1 10 95.89 17.2
 7 1 -10 5.2 14.9
 -7 -1 10 -0.4 11.8
 6 1 -10 -2.6 12.9
 -6 -1 10 -5.3 12.3
 -6 -1 10 0 12.2
 5 1 -10 33.3 14
 -5 -1 10 3.1 19.3
 -5 -1 10 67.39 15.9
 4 1 -10 693.83 42.9
 4 1 -10 592.84 48.4
 -4 -1 10 718.43 46.1
 -4 -1 10 741.13 45.4
 3 1 -10 432.36 29.6
 3 1 -10 414.56 37.2
 -3 -1 10 440.16 33.1
 -3 -1 10 463.25 33.6
 -3 -1 10 451.85 32.3
 2 1 -10 153.38 21.8
 2 1 -10 151.68 15.3
 -2 -1 10 143.89 19.4
 -2 -1 10 161.28 21.1
 -2 -1 10 179.58 20.6
 1 1 -10 -5.6 10.2
 1 1 -10 -13.9 6
 -1 -1 10 -16.5 8.6
 -1 -1 10 -15.3 9.1
 -1 -1 10 -25.1 11
 0 1 -10 277.07 20
 0 -1 10 257.47 22.2
 0 -1 10 255.97 22.7
 0 -1 10 246.38 24.4
 0 -1 10 221.58 31.2
 -1 1 -10 45.2 9.9
 1 -1 10 23.2 10.7
 1 -1 10 37.2 10.1
 1 -1 10 30.6 12
 -2 1 -10 3.1 14.9
 2 -1 10 -2.4 9
 2 -1 10 -4.1 10.3
 2 -1 10 0.6 8.5
 -3 1 -10 342.57 25.9
 3 -1 10 323.77 28.3
 3 -1 10 307.47 35.4
 3 -1 10 394.46 25.3
 3 -1 10 374.06 29.3
 -4 1 -10 416.76 30.5
 4 -1 10 428.86 40.1
 4 -1 10 436.66 33.5
 4 -1 10 447.96 28.9
 -5 1 -10 118.69 14.6
 5 -1 10 106.49 19.8
 5 -1 10 117.19 12.7
 5 -1 10 90.89 17.6
 5 -1 10 114.79 16.9
 -6 1 -10 0.7 8.3
 6 -1 10 -4.6 11.5
 6 -1 10 16.3 31
 6 -1 10 10.6 6.1
 7 -1 10 39.7 16.1
 7 -1 10 10.2 12.7
 8 -1 10 617.24 47.4
 8 -1 10 689.03 53.09
 9 -1 10 441.96 42.4
 9 -1 10 333.37 37.7
 8 0 -10 68.39 19.5
 -8 0 10 100.29 15.9
 7 0 -10 117.99 20.3
 6 0 -10 91.39 19.4
 -6 0 10 131.59 19.7
 -6 0 10 138.29 21.4
 5 0 -10 1.3 13.5
 5 0 -10 5.2 8
 -5 0 10 0.4 12.6
 -5 0 10 -1 11.7
 -5 0 10 14.5 23.1
 4 0 -10 7.3 7.3
 4 0 -10 6.3 12.9
 -4 0 10 1.2 11.7
 -4 0 10 -2.6 10.9
 -4 0 10 31.9 10.6
 3 0 -10 144.29 23.8
 -3 0 10 175.58 18.8
 -3 0 10 201.98 21
 -3 0 10 187.98 22.1
 2 0 -10 435.46 28.5
 2 0 -10 342.57 34.1
 -2 0 10 422.96 31.2
 -2 0 10 412.76 29.4
 -2 0 10 393.76 30
 1 0 -10 36.2 7.5
 1 0 -10 18 11.9
 -1 0 10 35.6 10.8
 -1 0 10 42 10.7
 -1 0 10 38.5 12
 0 0 -10 151.78 13.6
 0 0 10 156.08 18.1
 0 0 10 136.99 17.4
 0 0 10 167.08 17.3
 0 0 10 126.19 19.9
 -1 0 -10 0.1 6.4
 1 0 10 -19.6 8.3
 1 0 10 -18.2 9.2
 -2 0 -10 27 8.2
 2 0 10 29.1 11
 2 0 10 22.6 8
 -3 0 -10 -4.6 6.6
 3 0 10 -9.2 5.7
 3 0 10 -17.5 8.7
 3 0 10 -16.4 9.7
 -4 0 -10 135.89 18.3
 -4 0 -10 134.29 12.9
 4 0 10 162.58 19.6
 4 0 10 129.39 17.7
 4 0 10 158.88 13.1
 4 0 10 105.29 21.2
 -5 0 -10 19.4 7.1
 -5 0 -10 1.6 8.5
 5 0 10 15.8 16
 5 0 10 20.8 5.2
 5 0 10 19.4 11.5
 -6 0 -10 40.2 10
 6 0 10 44.3 13.5
 6 0 10 69.69 9.3
 6 0 10 115.59 36.3
 -7 0 -10 416.36 34.1
 7 0 10 514.75 43.6
 7 0 10 493.15 37
 8 0 10 57.19 17.9
 8 0 10 35.7 18.8
 8 -1 -10 -13.1 14.9
 -8 1 10 37.3 16
 -8 1 10 13.2 11.5
 7 -1 -10 146.59 28.8
 -7 1 10 161.28 20.6
 6 -1 -10 66.99 16.8
 -6 1 10 124.79 17
 -6 1 10 96.09 15.5
 5 -1 -10 15.1 13.1
 -5 1 10 33.1 9.5
 -5 1 10 31.5 15.8
 -5 1 10 27.8 16
 4 -1 -10 -15.2 11.4
 -4 1 10 -2.5 8
 -4 1 10 -12.7 9.4
 3 -1 -10 15 13.6
 -3 1 10 34.7 9.2
 -3 1 10 38.3 11.3
 -3 1 10 43.3 11.9
 2 -1 -10 1319.57 82.99
 -2 1 10 1338.37 79.19
 -2 1 10 1377.56 81.39
 -2 1 10 1338.97 79.69
 1 -1 -10 427.36 33.5
 -1 1 10 384.46 38.6
 -1 1 10 441.76 30
 -1 1 10 413.46 30.6
 -1 1 10 450.25 29.4
 0 -1 -10 239.88 16.4
 0 1 10 202.78 20.2
 0 1 10 228.88 20
 0 1 10 238.08 25.7
 0 1 10 225.68 19.4
 -1 -1 -10 53.09 9.7
 1 1 10 53.29 15.7
 1 1 10 84.29 11.8
 1 1 10 68.49 10.5
 -2 -1 -10 655.43 37.8
 2 1 10 593.94 38
 2 1 10 633.24 39.1
 2 1 10 532.35 47
 2 1 10 613.44 39.5
 -3 -1 -10 55.79 8.4
 -3 -1 -10 77.89 9.4
 3 1 10 54.39 16.2
 3 1 10 72.49 11.4
 3 1 10 67.59 11.6
 3 1 10 74.69 9.3
 -4 -1 -10 -4 6.7
 -4 -1 -10 -8.5 4.7
 4 1 10 1.9 4.8
 4 1 10 -16.4 9.1
 4 1 10 -12.1 14.5
 -5 -1 -10 95.39 14.2
 5 1 10 93.99 14.3
 5 1 10 96.09 18.7
 -6 -1 -10 483.05 33.5
 6 1 10 514.85 36.3
 6 1 10 456.15 43.7
 -7 -1 -10 94.59 18.8
 7 1 10 72.59 15
 8 1 10 57.09 23.8
 8 1 10 67.89 17.7
 9 1 10 96.29 17.5
 10 1 10 48.2 16.2
 8 -2 -10 35.9 18.1
 -8 2 10 68.89 13.4
 7 -2 -10 -20.6 12.8
 -7 2 10 -9.4 9.7
 -7 2 10 18.8 14.3
 6 -2 -10 32.5 14.7
 -6 2 10 31.1 10.4
 -6 2 10 45.6 9.9
 -6 2 10 41.9 15.2
 5 -2 -10 279.97 31.3
 -5 2 10 346.47 27.2
 -5 2 10 364.76 25
 4 -2 -10 33.9 14.5
 -4 2 10 68.29 10.6
 -4 2 10 52.19 13.9
 -4 2 10 59.29 10.9
 3 -2 -10 99.99 17
 -3 2 10 113.99 15.7
 -3 2 10 90.09 13.9
 2 -2 -10 160.28 23.5
 -2 2 10 210.18 21.2
 -2 2 10 176.28 16.9
 -2 2 10 171.88 17.7
 1 -2 -10 284.17 27.8
 -1 2 10 293.27 32
 -1 2 10 329.27 23.8
 -1 2 10 318.17 25.1
 -1 2 10 338.37 23.2
 0 2 10 531.55 44.6
 0 2 10 583.54 36.1
 0 2 10 557.54 35.5
 0 2 10 548.05 43
 1 2 10 -15.8 12.2
 1 2 10 -10.5 7.7
 1 2 10 -12.2 6.9
 1 2 10 -11.4 7.1
 -2 -2 -10 201.18 16.7
 2 2 10 236.18 18.3
 2 2 10 187.78 29.6
 2 2 10 219.88 17.8
 2 2 10 237.38 18.9
 -3 -2 -10 -1.1 5.6
 3 2 10 -11.6 6.9
 3 2 10 -1.8 8.1
 -4 -2 -10 548.65 31.1
 -4 -2 -10 483.55 36.7
 4 2 10 556.14 35.4
 4 2 10 552.34 34.6
 4 2 10 447.36 43.7
 -5 -2 -10 66.09 9.3
 5 2 10 74.49 12.8
 5 2 10 54.99 17
 -6 -2 -10 143.79 16.9
 6 2 10 210.18 23.3
 6 2 10 189.38 21.5
 7 2 10 8.5 17.3
 7 2 10 5.1 15.1
 8 2 10 72.39 18.3
 9 2 10 161.78 29.2
 10 2 10 62.59 22.7
 8 -3 -10 -3 16.3
 -8 3 10 9.5 9.7
 -8 3 10 13.5 14.4
 7 -3 -10 0.9 13.4
 -7 3 10 -7.7 13
 -7 3 10 -6.7 8.7
 6 -3 -10 154.58 26.5
 -6 3 10 171.68 17.4
 -6 3 10 149.79 17.3
 5 -3 -10 24.8 13.8
 -5 3 10 10.6 15.2
 -5 3 10 24.9 9.1
 -5 3 10 35.8 9.1
 4 -3 -10 33.2 13.8
 -4 3 10 31.2 8.3
 -4 3 10 48.7 9.8
 -4 3 10 39.1 13.7
 3 -3 -10 15.3 12.8
 -3 3 10 -4.3 8
 -3 3 10 -8.8 9.8
 -3 3 10 3.3 6.9
 2 -3 -10 155.08 22
 -2 3 10 161.28 20.4
 -2 3 10 162.78 16
 -2 3 10 170.68 15.3
 1 -3 -10 25.2 10.7
 -1 3 10 45 8.9
 -1 3 10 37.5 10.9
 -1 3 10 15.2 14.6
 -1 3 10 41.1 7.9
 0 3 10 496.95 33.5
 0 3 10 464.95 41.6
 0 3 10 502.65 31.5
 0 3 10 480.15 30.9
 1 3 10 870.71 50.79
 1 3 10 850.61 50.89
 1 3 10 845.12 58.29
 1 3 10 820.42 51.69
 -2 -3 -10 210.98 16.4
 2 3 10 227.08 18.1
 2 3 10 235.48 20.1
 2 3 10 223.38 18
 -3 -3 -10 333.57 22.1
 3 3 10 355.76 35.8
 3 3 10 353.76 22.9
 3 3 10 367.26 24.6
 3 3 10 339.67 25
 4 3 10 183.18 18.6
 4 3 10 203.78 25.3
 -5 -3 -10 92.49 12.8
 5 3 10 73.09 12.5
 5 3 10 83.39 18.3
 5 3 10 106.49 14.8
 -6 -3 -10 134.49 18.7
 6 3 10 152.28 19.4
 6 3 10 151.78 21.6
 7 3 10 107.49 24.7
 7 3 10 123.29 19.3
 7 3 10 169.58 30.7
 8 3 10 460.35 41
 8 3 10 460.05 36.5
 9 3 10 41.3 15.2
 9 3 10 38.7 17.1
 10 3 10 12.5 16
 10 3 10 73.29 22.9
 8 -4 -10 -17.9 15.8
 -8 4 10 10.6 11.1
 -8 4 10 13.7 18.7
 7 -4 -10 70.79 17.6
 -7 4 10 78.39 17.4
 -7 4 10 98.79 13.6
 6 -4 -10 12.7 14.5
 -6 4 10 21.5 13.9
 -6 4 10 21.6 8.5
 -6 4 10 34.5 9
 5 -4 -10 -22.1 11.7
 -5 4 10 11.9 7.1
 -5 4 10 -12.6 12.1
 -5 4 10 9 7.1
 4 -4 -10 127.69 20.3
 -4 4 10 189.48 20.7
 -4 4 10 137.59 20.8
 -4 4 10 169.68 14.5
 3 -4 -10 18.5 12.6
 -3 4 10 37.8 8.1
 -3 4 10 26.1 12.2
 -3 4 10 24.3 6.9
 2 -4 -10 99.39 16.5
 -2 4 10 124.29 12.3
 -2 4 10 112.29 18.7
 -2 4 10 117.39 13
 1 -4 -10 196.18 25
 -1 4 10 210.28 21.5
 -1 4 10 237.18 16.5
 -1 4 10 220.28 17
 -1 4 10 180.78 30
 0 4 10 605.84 42.1
 0 4 10 642.14 37.9
 0 4 10 630.44 38.1
 0 4 10 624.54 46.9
 1 4 10 216.18 16.3
 1 4 10 203.98 18.8
 1 4 10 182.18 29.9
 1 4 10 214.88 16.5
 -2 -4 -10 314.27 21.3
 2 4 10 333.57 22.3
 2 4 10 323.97 23.1
 2 4 10 330.07 22.7
 2 4 10 320.27 32.5
 -3 -4 -10 4.2 4.5
 3 4 10 3.7 7.6
 3 4 10 -5.6 14
 4 4 10 250.97 31.6
 4 4 10 300.27 23
 4 4 10 288.47 22.3
 5 4 10 226.08 20.1
 5 4 10 242.58 21.2
 5 4 10 189.98 32.1
 6 4 10 -5.3 19.1
 6 4 10 -11.2 10.4
 7 4 10 123.29 25.5
 7 4 10 64.89 13.8
 7 4 10 73.29 19.2
 8 4 10 198.38 33.3
 8 4 10 200.98 24.6
 9 4 10 14.8 14
 9 4 10 44.3 19
 10 4 10 287.97 36.2
 10 4 10 228.28 30.5
 8 -5 -10 -27.6 24.5
 -8 5 10 18.9 16.1
 -8 5 10 49.8 23
 7 -5 -10 11.8 15.6
 -7 5 10 42.6 16.7
 -7 5 10 25 9.4
 -6 5 10 17 7.9
 -6 5 10 17.6 13.3
 -6 5 10 9.4 7.8
 5 -5 -10 104.09 18.1
 -5 5 10 130.89 13.6
 -5 5 10 126.59 14
 -5 5 10 169.88 23.9
 4 -5 -10 18.4 18.3
 -4 5 10 11.7 12.4
 -4 5 10 13.3 6.6
 3 -5 -10 167.98 25.5
 -3 5 10 189.58 23
 -3 5 10 192.78 15.3
 -3 5 10 189.58 14.6
 2 -5 -10 86.19 15.4
 -2 5 10 124.99 19.1
 -2 5 10 109.69 11.5
 -2 5 10 111.59 10.6
 -1 5 10 26.1 15.7
 -1 5 10 55.89 7.6
 -1 5 10 54.69 6.8
 -1 5 10 49.1 12
 0 5 10 70.09 7.9
 0 5 10 42.1 14.1
 0 5 10 52.99 16.1
 0 5 10 57.89 7
 1 5 10 305.87 23.3
 1 5 10 299.77 19.5
 1 5 10 259.87 33
 1 5 10 292.37 19.8
 -2 -5 -10 188.78 15.7
 2 5 10 197.18 15.7
 2 5 10 177.98 23.5
 2 5 10 190.28 14.8
 -3 -5 -10 634.34 39.1
 -3 -5 -10 702.33 39.5
 3 5 10 700.93 51.59
 3 5 10 630.44 40.8
 4 5 10 314.77 22.7
 4 5 10 295.67 24.5
 4 5 10 281.87 34.9
 5 5 10 28.3 10.3
 5 5 10 14 12.5
 5 5 10 18.2 16.6
 6 5 10 144.39 26.2
 6 5 10 121.49 18.5
 6 5 10 125.49 19.3
 7 5 10 94.69 15.2
 8 5 10 18.3 16
 8 5 10 -6.1 12.1
 9 5 10 96.09 17.9
 7 -6 -10 37.4 17.4
 -7 6 10 60.99 17.3
 -7 6 10 63.19 11.1
 6 -6 -10 9.3 14.3
 -6 6 10 22.2 14.5
 -6 6 10 11.1 7.6
 -6 6 10 12.9 8.2
 5 -6 -10 42.6 15
 -5 6 10 62.69 16.2
 -5 6 10 40.2 8.4
 -5 6 10 53.59 8.3
 -4 6 10 38.8 7.2
 -4 6 10 20.1 8.6
 3 -6 -10 113.09 22.9
 -3 6 10 100.19 10.9
 -3 6 10 132.39 12.7
 2 -6 -10 264.07 28.8
 -2 6 10 322.37 20.1
 -2 6 10 327.77 19.8
 -2 6 10 337.77 28.5
 1 -6 -10 14.9 10.4
 -1 6 10 6.9 5.2
 -1 6 10 4.6 10.6
 -1 6 10 9.7 4.4
 0 -6 -10 -2 8.2
 0 6 10 24.1 10.8
 0 6 10 -0.7 13.5
 0 6 10 15.8 4.9
 -1 -6 -10 415.36 28.4
 1 6 10 410.96 39.3
 1 6 10 410.86 25.5
 -2 -6 -10 1417.16 81.69
 2 6 10 1452.25 90.09
 2 6 10 1347.87 80.89
 -3 -6 -10 1323.87 75.09
 3 6 10 1384.66 84.59
 3 6 10 1197.78 75.59
 3 6 10 1299.47 75.89
 4 6 10 -2.9 9
 4 6 10 9.2 9.3
 4 6 10 22.4 16.8
 5 6 10 -3.9 13.6
 5 6 10 16.2 17.2
 5 6 10 18 9.5
 6 6 10 24.5 10.6
 6 6 10 47 11.9
 8 6 10 59.69 18.8
 8 6 10 5.4 13.1
 6 -7 -10 -17.4 13.4
 -6 7 10 16 15.6
 -6 7 10 -2.5 7.6
 5 -7 -10 -17.4 12
 -5 7 10 -11.3 13.5
 -5 7 10 10.8 6.9
 -5 7 10 9.2 6.1
 4 -7 -10 64.49 22.5
 -4 7 10 104.09 10.4
 -4 7 10 109.29 11.4
 -4 7 10 94.89 17.5
 3 -7 -10 49 14.3
 3 -7 -10 60.99 15.1
 -3 7 10 44.3 15.5
 -3 7 10 60.79 7.7
 2 -7 -10 7.3 10.5
 2 -7 -10 -13 10
 -2 7 10 4.3 3.7
 -2 7 10 -5.6 11.7
 -2 7 10 0.9 3.4
 1 -7 -10 5.9 9.2
 1 -7 -10 15 10
 -1 7 10 -8.3 10.9
 -1 7 10 10.4 3.4
 0 -7 -10 13.6 9.3
 0 -7 -10 10.9 9
 0 7 10 6.5 14
 0 7 10 13.2 3.9
 -1 -7 -10 -11.9 7.8
 1 7 10 2.8 4.4
 1 7 10 3.4 5.3
 1 7 10 -3.9 14.6
 -2 -7 -10 73.09 12.6
 2 7 10 65.39 17.9
 2 7 10 51.89 7.6
 -3 -7 -10 -2.4 6.7
 3 7 10 -0.8 7.6
 3 7 10 11.1 15.6
 4 7 10 278.07 21.3
 4 7 10 293.77 23.2
 5 7 10 302.87 24.5
 5 7 10 269.27 22.3
 6 7 10 547.15 43.9
 6 7 10 671.63 50.29
 7 7 10 139.69 20.6
 6 -8 -10 13.2 14.1
 -6 8 10 10.1 7.6
 -6 8 10 6 16.7
 5 -8 -10 127.29 20.7
 -5 8 10 108.89 12
 -5 8 10 104.19 13
 -5 8 10 115.09 21.4
 4 -8 -10 7.1 11.3
 4 -8 -10 -9.5 11
 -4 8 10 2.7 5.1
 -4 8 10 -0.5 6.1
 -4 8 10 -12 13.5
 3 -8 -10 39.1 12.9
 3 -8 -10 31.2 12.8
 -3 8 10 50.69 6.9
 -3 8 10 57.19 7.9
 2 -8 -10 3.7 10.5
 2 -8 -10 13.7 10.8
 1 -8 -10 58.39 12.3
 1 -8 -10 49.4 11.7
 0 -8 -10 12.7 8.9
 0 -8 -10 -4.1 9.6
 -1 -8 -10 15.4 10
 1 8 10 18.6 4.4
 1 8 10 12 14.1
 1 8 10 18.9 5.2
 -2 -8 -10 9.4 17.9
 2 8 10 34.6 17.1
 2 8 10 30.6 7.1
 -3 -8 -10 10.3 7.8
 3 8 10 16.2 7.9
 3 8 10 16.9 6.8
 3 8 10 29.8 18.1
 -4 -8 -10 232.18 18.9
 4 8 10 287.77 20.9
 4 8 10 302.97 22.2
 5 8 10 932.01 62.89
 5 8 10 1182.68 64.49
 8 8 10 429.06 41
 5 -9 -10 26.4 15
 -5 9 10 19.2 6.5
 4 -9 -10 -11.3 11.7
 4 -9 -10 5.4 12.1
 -4 9 10 -1 4.8
 3 -9 -10 -3 14.3
 3 -9 -10 5 12.2
 -3 9 10 -0.1 3.7
 2 -9 -10 68.79 14.2
 2 -9 -10 78.19 15.1
 1 -9 -10 132.89 19.9
 1 -9 -10 182.08 23.2
 0 -9 -10 34.9 11.6
 -1 -9 -10 18.8 10.2
 1 9 10 16 14.6
 1 9 10 14.6 4.9
 1 9 10 10.1 5.1
 -2 -9 -10 -5.7 9.2
 2 9 10 14.5 6.2
 2 9 10 8.3 6.2
 2 9 10 26 16.6
 3 9 10 37.8 17.1
 3 9 10 13.7 11.2
 3 9 10 10.2 7.2
 4 9 10 28.2 8.7
 4 9 10 43.1 10.3
 7 9 10 658.03 50.89
 4 -10 -10 34 15.6
 -4 10 10 29.6 8
 -4 10 10 41.1 7.2
 3 -10 -10 -4.1 13.4
 -3 10 10 6 5
 2 -10 -10 -3.3 10.8
 2 -10 -10 15.6 12.9
 -2 10 10 14.5 4.1
 1 -10 -10 -7.3 11.9
 1 -10 -10 25.6 10.8
 -1 -10 -10 137.19 18.6
 1 10 10 129.89 11.7
 2 10 10 17.4 7
 2 -11 -10 -13.8 10.5
 2 -11 -10 -9.4 13.8
 -2 11 10 3.3 3.9
 -2 11 10 0.8 4.7
 1 -11 -10 -10 13.9
 -1 11 10 5 9.3
 -1 11 10 5 4.7
 0 -11 -10 80.59 16.3
 0 11 10 90.19 9.5
 0 11 10 94.89 12.4
 -1 -11 -10 49.99 21
 1 11 10 96.29 12.2
 2 11 10 45.2 8.6
 2 11 10 33.8 8.3
 4 11 10 2.3 13
 3 6 -11 61.49 16.7
 -3 -6 11 68.09 19.7
 2 6 -11 7 16.5
 -2 -6 11 17.5 17.6
 1 6 -11 30 12.3
 -1 -6 11 38.3 22.3
 -1 -6 11 31.9 14.6
 0 -6 11 69.29 18.4
 0 -6 11 93.39 16.6
 1 -6 11 104.29 17.9
 1 -6 11 116.89 21.3
 -2 6 -11 178.68 21.6
 3 -6 11 320.27 34.3
 3 -6 11 257.47 27.7
 4 5 -11 5.3 14.3
 -4 -5 11 3 16.1
 3 5 -11 86.79 17.2
 -3 -5 11 128.39 23
 2 5 -11 1.8 16.7
 -2 -5 11 25.1 12.8
 1 5 -11 124.49 22.4
 -1 -5 11 89.39 17.7
 0 5 -11 414.26 31.8
 0 -5 11 345.77 34.1
 0 -5 11 315.57 31.1
 2 -5 11 493.05 39.6
 2 -5 11 424.36 38.1
 2 -5 11 401.56 33.9
 3 -5 11 7.5 11.7
 3 -5 11 -3.9 16.8
 4 -5 11 58.09 14.1
 4 -5 11 87.29 19.9
 5 -5 11 484.95 37.1
 5 -5 11 564.84 44.1
 6 4 -11 -16.2 15.8
 5 4 -11 -23.6 14.3
 -5 -4 11 -4.4 16.8
 -5 -4 11 58.49 28.3
 4 4 -11 -3 14.1
 -4 -4 11 22.4 13
 -4 -4 11 9 16.5
 3 4 -11 20.8 13.8
 -3 -4 11 26.9 12.4
 -3 -4 11 7.9 17.9
 2 4 -11 52.39 28.3
 -2 -4 11 15.4 22.7
 -2 -4 11 16.8 12.6
 -1 -4 11 154.18 22.1
 -1 -4 11 165.18 22.9
 0 4 -11 4.4 14.3
 0 -4 11 4.6 10.9
 0 -4 11 11.6 15.4
 -1 4 -11 209.38 24.4
 1 -4 11 239.58 29.1
 1 -4 11 289.07 29.3
 1 -4 11 288.77 33.9
 -2 4 -11 220.58 26.5
 2 -4 11 193.38 27.5
 -3 4 -11 83.69 24.6
 3 -4 11 74.09 14.1
 3 -4 11 105.59 19.2
 4 -4 11 103.89 37.9
 4 -4 11 14.9 16.1
 5 -4 11 36.2 18
 5 -4 11 61.49 12.8
 6 3 -11 -23.9 15.7
 -6 -3 11 30.8 15.3
 5 3 -11 -7.5 14.8
 -5 -3 11 1.4 14.4
 -5 -3 11 21 12.3
 4 3 -11 3 13.5
 -4 -3 11 11 14.1
 3 3 -11 40 14.7
 -3 -3 11 32.9 13.1
 -3 -3 11 4.6 17.3
 2 3 -11 153.08 28.3
 -2 -3 11 82.69 20
 -2 -3 11 116.89 18.9
 1 3 -11 185.08 18.8
 -1 -3 11 181.18 24.9
 0 3 -11 211.28 22.6
 0 3 -11 177.68 18.9
 0 -3 11 162.68 24.4
 0 -3 11 138.29 22.7
 0 -3 11 162.78 21.2
 -1 3 -11 24.8 9.8
 1 -3 11 13.9 19.7
 1 -3 11 29.8 15.6
 1 -3 11 -4.6 13.9
 1 -3 11 20.1 10.8
 -2 3 -11 48.4 12.5
 2 -3 11 69.99 17.2
 2 -3 11 40.2 15.7
 2 -3 11 39.6 11.3
 -3 3 -11 -4.5 10.2
 3 -3 11 18.2 14.5
 3 -3 11 -3.2 14
 3 -3 11 19.3 9.8
 -4 3 -11 108.69 16.3
 4 -3 11 130.09 17.2
 4 -3 11 131.69 37.6
 4 -3 11 120.29 19.3
 5 -3 11 9.1 15.1
 5 -3 11 15.4 9.3
 6 -3 11 230.18 20.9
 6 -3 11 206.88 29
 7 -3 11 451.25 31.6
 8 -3 11 346.07 37.4
 -7 -2 11 7.6 13.6
 -7 -2 11 32.1 14
 6 2 -11 39.7 18.1
 -6 -2 11 49.99 15
 5 2 -11 136.89 22
 -5 -2 11 128.49 19.1
 -5 -2 11 174.58 22.7
 4 2 -11 -11.2 13.4
 -4 -2 11 -3.4 11.6
 -4 -2 11 -2.1 13.9
 3 2 -11 -4 16.8
 -3 -2 11 4.1 12
 -3 -2 11 -17.1 25.6
 2 2 -11 -3.4 12
 2 2 -11 0.7 8.5
 -2 -2 11 -4 13.8
 1 2 -11 253.27 24
 1 2 -11 321.87 28.6
 -1 -2 11 328.77 28.5
 -1 -2 11 293.47 26.8
 0 2 -11 189.38 23.1
 0 -2 11 148.59 23.2
 0 -2 11 161.48 19.7
 -1 2 -11 111.29 16.9
 1 -2 11 69.29 16.4
 1 -2 11 82.09 18
 1 -2 11 93.59 16.4
 -2 2 -11 10.7 9.1
 2 -2 11 39.1 14.9
 2 -2 11 15.4 14.1
 2 -2 11 24.8 9.7
 -3 2 -11 64.69 12
 3 -2 11 71.69 17.6
 3 -2 11 59.09 11
 3 -2 11 69.99 15.4
 -4 2 -11 117.69 17.3
 4 -2 11 137.09 18.7
 4 -2 11 108.19 24.6
 4 -2 11 155.98 16.3
 -5 2 -11 22.3 14.9
 5 -2 11 3.6 12.6
 5 -2 11 26 8.2
 5 -2 11 31.3 16.7
 6 -2 11 31.7 16.6
 6 -2 11 12 8.1
 7 -2 11 192.78 29.6
 7 1 -11 41.8 18.6
 -7 -1 11 70.69 17.4
 6 1 -11 22 16.9
 -6 -1 11 41.5 15.1
 -6 -1 11 63.09 16.5
 5 1 -11 23.8 15.1
 -5 -1 11 19.8 13.1
 -5 -1 11 44 14.2
 4 1 -11 0.5 13.2
 -4 -1 11 18.3 13.7
 -4 -1 11 12.5 12.9
 3 1 -11 35.2 9.4
 -3 -1 11 45.4 11.8
 -3 -1 11 96.89 28.8
 2 1 -11 39.3 8.8
 2 1 -11 37.2 14.1
 -2 -1 11 57.99 12.3
 -2 -1 11 67.29 14.6
 -2 -1 11 69.09 14.7
 1 1 -11 1228.48 74.39
 1 1 -11 1046 69.39
 -1 -1 11 1266.77 77.99
 -1 -1 11 1214.18 72.49
 -1 -1 11 1208.78 71.89
 -1 -1 11 1117.49 71.99
 0 1 -11 -9.1 7.3
 0 -1 11 1.4 10.2
 0 -1 11 11.1 9.4
 0 -1 11 6.7 15
 0 -1 11 -10.9 11.9
 -1 1 -11 444.46 30.7
 1 -1 11 461.65 32.2
 1 -1 11 459.45 34.6
 1 -1 11 487.45 41.9
 1 -1 11 445.36 33.7
 -2 1 -11 351.46 25.9
 2 -1 11 361.66 34.8
 2 -1 11 363.76 26.5
 2 -1 11 338.07 28.4
 2 -1 11 355.76 29.9
 -3 1 -11 104.49 18.4
 3 -1 11 167.08 21.7
 3 -1 11 119.89 20.1
 3 -1 11 156.08 15.8
 -4 1 -11 31.6 10.8
 4 -1 11 36.6 17.3
 4 -1 11 51.19 14.2
 -5 1 -11 110.59 17.9
 5 -1 11 127.49 19.1
 5 -1 11 150.18 13.8
 5 -1 11 133.09 26.9
 6 -1 11 47.5 16.6
 6 -1 11 9.2 13.4
 7 -1 11 54.99 18.1
 7 -1 11 66.39 10.1
 8 -1 11 334.47 36.6
 8 -1 11 217.48 29.8
 9 -1 11 32.2 16.8
 8 0 -11 -5.8 17
 7 0 -11 12.5 16.1
 -7 0 11 26.8 14
 -7 0 11 42.6 15.1
 6 0 -11 114.99 20.7
 -6 0 11 153.38 21.5
 5 0 -11 79.89 18.6
 -5 0 11 137.69 17.4
 -5 0 11 109.79 18.5
 4 0 -11 132.29 26.1
 -4 0 11 169.58 21
 -4 0 11 163.48 20.9
 -4 0 11 150.98 22.8
 -3 0 11 245.28 26
 -3 0 11 286.57 23.5
 -3 0 11 245.48 34.2
 2 0 -11 211.18 26.6
 -2 0 11 211.48 22.9
 -2 0 11 210.08 22.8
 -2 0 11 223.98 21.4
 1 0 -11 31 12.8
 1 0 -11 46.4 9.2
 -1 0 11 62.69 13.7
 -1 0 11 66.59 12
 -1 0 11 40.1 17
 -1 0 11 64.09 12.3
 0 0 11 30.7 15
 0 0 11 45.2 10.4
 0 0 11 46.6 13
 0 0 11 31.5 10.6
 -1 0 -11 -1.7 6.6
 1 0 11 4.1 8.4
 1 0 11 -8.2 10.5
 1 0 11 -16.9 9
 -2 0 -11 235.28 19.7
 2 0 11 244.18 24.4
 2 0 11 257.17 23.1
 2 0 11 301.07 29.7
 -3 0 -11 33.5 9.1
 3 0 11 10.2 11.5
 3 0 11 14.7 16.5
 3 0 11 9.9 10.5
 -4 0 -11 316.07 25.3
 4 0 11 333.17 29.1
 4 0 11 341.37 27.4
 4 0 11 358.76 36.7
 4 0 11 355.46 23.4
 -5 0 -11 10.6 7.5
 -5 0 -11 -10.1 7.6
 5 0 11 15.2 19.4
 5 0 11 -20.9 10.6
 5 0 11 10.7 5.3
 6 0 11 24.5 17.3
 6 0 11 -5.4 14.5
 9 0 11 169.98 26.6
 7 -1 -11 68.99 19.6
 -7 1 11 107.59 16.8
 6 -1 -11 -26 13.8
 -6 1 11 20.8 13.1
 -6 1 11 -0.7 10.4
 5 -1 -11 147.09 22.7
 -5 1 11 234.78 26.3
 -5 1 11 199.78 22.2
 -5 1 11 181.28 21.4
 4 -1 -11 181.48 28.6
 -4 1 11 209.78 21.7
 -4 1 11 230.48 20.9
 -4 1 11 217.28 27.9
 -3 1 11 3 9.1
 -3 1 11 -10.9 10.6
 -3 1 11 0.8 18.4
 2 -1 -11 39 13.9
 -2 1 11 75.69 13
 -2 1 11 58.49 10.8
 -2 1 11 46.3 12.7
 1 -1 -11 -7.8 9.8
 -1 1 11 3.2 10.5
 -1 1 11 9.6 9.7
 -1 1 11 2.9 8.5
 -1 1 11 -21.8 13.2
 0 1 11 29 9.7
 0 1 11 35.7 10.9
 0 1 11 21.8 9
 1 1 11 584.64 37.6
 1 1 11 582.14 38.1
 1 1 11 597.64 37.5
 1 1 11 497.95 44.8
 -2 -1 -11 12.1 6.6
 2 1 11 7.9 10
 2 1 11 16.1 7.5
 2 1 11 10.2 8.8
 -3 -1 -11 108.29 17.8
 3 1 11 96.49 12.2
 3 1 11 99.79 13.2
 3 1 11 88.89 18.7
 -4 -1 -11 213.08 20.1
 4 1 11 257.57 24.2
 4 1 11 293.37 18.4
 4 1 11 244.98 33.2
 4 1 11 262.47 27.6
 -5 -1 -11 11.7 8.3
 5 1 11 5.4 18.5
 5 1 11 -11.1 10.1
 6 1 11 29.9 16.2
 7 1 11 52.89 17.7
 7 1 11 4.4 12.3
 8 1 11 36.3 16.8
 8 1 11 -7.6 12.6
 9 1 11 4 14.3
 -8 2 11 22.2 14.3
 -8 2 11 12.6 14.4
 7 -2 -11 7.9 14.7
 -7 2 11 9.5 10.4
 6 -2 -11 -1.4 14.8
 -6 2 11 12.7 10.4
 -6 2 11 24.6 14.3
 5 -2 -11 144.39 22.9
 -5 2 11 213.68 25.4
 -5 2 11 149.09 19.7
 -5 2 11 197.38 18.7
 4 -2 -11 22.4 14.7
 -4 2 11 35.7 9.3
 -4 2 11 47.6 10.9
 -3 2 11 49.8 10.2
 -3 2 11 91.29 24.1
 -3 2 11 62.59 14.6
 2 -2 -11 317.27 30
 -2 2 11 329.27 28.2
 -2 2 11 362.36 25.6
 -2 2 11 327.57 25.5
 1 -2 -11 751.12 52.69
 -1 2 11 774.62 47.7
 -1 2 11 806.42 47.6
 -1 2 11 788.72 49.5
 -1 2 11 685.33 56.69
 0 2 11 232.88 19.2
 0 2 11 198.38 20.8
 0 2 11 223.38 19.9
 0 2 11 194.88 25.1
 1 2 11 -2.8 8.7
 1 2 11 -25.3 13.2
 1 2 11 1.2 8
 1 2 11 -16.2 7.6
 2 2 11 16.2 8.6
 2 2 11 33.4 10
 2 2 11 24.4 8
 3 2 11 -6.4 7.9
 3 2 11 1.1 8.8
 3 2 11 -0.8 5.8
 -4 -2 -11 30.2 12.7
 -4 -2 -11 -0.7 4.9
 4 2 11 5.5 8.6
 4 2 11 -4.1 15.3
 4 2 11 0 9.1
 -5 -2 -11 208.68 23.1
 5 2 11 206.58 30.3
 5 2 11 238.68 22.7
 6 2 11 21.4 15.6
 6 2 11 34 13.8
 6 2 11 4.1 14.1
 7 2 11 24.1 16.5
 7 2 11 -0.3 12.2
 8 2 11 39.2 16.6
 8 2 11 -0.6 13
 9 2 11 53.29 27.2
 9 2 11 -2.7 14.5
 8 -3 -11 -18.5 15.1
 -8 3 11 14.1 10.2
 -8 3 11 5.2 13.8
 7 -3 -11 2.3 14.9
 -7 3 11 33 14.9
 -7 3 11 21.8 10.4
 6 -3 -11 18.9 15.7
 -6 3 11 31.2 10.5
 -6 3 11 52.49 14.8
 5 -3 -11 63.69 17.4
 -5 3 11 59.89 11.2
 -5 3 11 83.59 11.6
 -5 3 11 94.09 17.1
 4 -3 -11 4.1 13.5
 -4 3 11 20.7 9.4
 -4 3 11 20.4 8.3
 -3 3 11 1209.58 69.19
 -3 3 11 1117.99 72.49
 -2 3 11 301.27 22.2
 -2 3 11 291.57 26.9
 -2 3 11 303.87 23
 1 -3 -11 23 11.1
 -1 3 11 21.9 10.7
 -1 3 11 15.6 9
 -1 3 11 16.9 7.9
 0 3 11 1364.96 77.89
 0 3 11 1286.77 79.29
 0 3 11 1378.36 77.59
 0 3 11 1257.07 85.79
 1 3 11 4.2 8.2
 1 3 11 -4.6 7.3
 1 3 11 -17.3 13.4
 2 3 11 328.87 24.1
 2 3 11 327.47 23.4
 2 3 11 315.67 25.9
 3 3 11 308.07 23.1
 3 3 11 303.17 23.6
 3 3 11 301.47 21.2
 -4 -3 -11 12.1 4.3
 4 3 11 2.9 16.3
 4 3 11 22.7 9.6
 5 3 11 66.49 13.7
 6 3 11 63.49 18
 6 3 11 59.89 13
 6 3 11 56.69 15.3
 7 3 11 9.8 12.3
 7 3 11 40.1 17.3
 8 3 11 -5.6 12.6
 8 3 11 18.7 16.5
 9 3 11 11.3 14.1
 7 -4 -11 -1.2 15.1
 -7 4 11 3.8 9.3
 -7 4 11 53.49 16.3
 6 -4 -11 -7.2 13
 -6 4 11 0.2 8
 -6 4 11 11.4 8.8
 -6 4 11 15.6 13.6
 5 -4 -11 27.3 14.2
 -5 4 11 70.09 10.6
 -5 4 11 49.1 15.1
 -5 4 11 51.29 9.4
 4 -4 -11 14.6 12.7
 -4 4 11 20.2 8.2
 -4 4 11 6.7 15.5
 -4 4 11 10.3 7.4
 -3 4 11 174.78 24.4
 -3 4 11 236.68 24.9
 -3 4 11 214.38 17.2
 2 -4 -11 15.9 12.5
 -2 4 11 32.3 8.7
 -2 4 11 30.6 12.2
 -2 4 11 41.3 7.8
 1 -4 -11 1161.68 75.89
 -1 4 11 1214.78 70.49
 -1 4 11 1202.88 73.49
 -1 4 11 1274.87 70.39
 -1 4 11 1153.68 79.69
 0 4 11 211.08 20.1
 0 4 11 155.08 28.1
 0 4 11 216.98 16.7
 0 4 11 207.18 17.5
 1 4 11 26.3 8.7
 1 4 11 -10.7 14.6
 1 4 11 13.5 7.3
 1 4 11 23.9 8
 2 4 11 289.77 36.5
 2 4 11 322.27 23.3
 2 4 11 340.67 23.9
 2 4 11 341.87 23.8
 3 4 11 185.38 17.4
 3 4 11 157.38 31.5
 3 4 11 178.18 16.4
 3 4 11 189.18 15.4
 4 4 11 -5.6 16.7
 4 4 11 9.2 10.3
 5 4 11 26.9 18.1
 5 4 11 54.89 12.8
 5 4 11 51.49 11.3
 6 4 11 61.79 13.1
 6 4 11 100.99 20.8
 6 4 11 100.39 15.1
 7 4 11 46.6 12.9
 8 4 11 85.79 20.7
 8 4 11 53.79 14.6
 9 4 11 12 14.2
 -7 5 11 21.8 18.9
 6 -5 -11 44.7 17.1
 -6 5 11 64.19 16.8
 -6 5 11 41.3 9.5
 -6 5 11 47.4 9.8
 5 -5 -11 24.2 15.5
 -5 5 11 38.6 8.7
 -5 5 11 36.9 14.4
 -5 5 11 25.3 8.2
 4 -5 -11 205.98 29.4
 -4 5 11 228.58 17.7
 -4 5 11 224.68 24.3
 -4 5 11 212.68 18
 3 -5 -11 59.29 16.9
 -3 5 11 55.19 9.4
 -3 5 11 60.59 8.4
 2 -5 -11 130.69 22.1
 -2 5 11 157.88 20.6
 -2 5 11 166.08 14.3
 -2 5 11 201.68 15.1
 1 -5 -11 387.96 34.8
 -1 5 11 444.96 26.9
 -1 5 11 427.96 32.2
 -1 5 11 435.26 27.2
 -1 5 11 391.46 40.2
 0 5 11 -15.6 14.3
 0 5 11 11.1 6.6
 0 5 11 7.3 9.3
 0 5 11 10.3 6.4
 1 5 11 185.08 15.6
 1 5 11 185.28 15.2
 1 5 11 206.78 19.1
 1 5 11 169.28 31.4
 2 5 11 886.11 52.69
 2 5 11 826.12 51.19
 2 5 11 831.32 51.59
 2 5 11 913.11 61.19
 -3 -5 -11 112.39 11.7
 -3 -5 -11 86.39 10.3
 3 5 11 96.69 14.9
 3 5 11 97.99 19.6
 4 5 11 255.97 26.1
 4 5 11 310.67 23.7
 5 5 11 184.38 29.2
 5 5 11 186.28 20.5
 5 5 11 147.09 18.2
 6 5 11 11.4 10.5
 6 5 11 28.7 12.4
 6 5 11 52.49 17.4
 7 5 11 7.3 11.7
 7 5 11 51.59 17.9
 8 5 11 23.2 13.1
 9 5 11 9.1 13.9
 -7 6 11 372.66 29.9
 6 -6 -11 37.3 16.2
 -6 6 11 67.59 10.8
 -6 6 11 56.69 10.7
 -6 6 11 94.59 19
 5 -6 -11 29.1 14.6
 -5 6 11 44.3 14.5
 -5 6 11 30.3 8
 4 -6 -11 32.8 14.2
 -4 6 11 44 14.1
 -4 6 11 36.7 7.6
 -4 6 11 41.8 7.5
 3 -6 -11 64.39 15.2
 -3 6 11 81.39 10.8
 -3 6 11 111.89 23.1
 -3 6 11 96.29 10.2
 2 -6 -11 8.4 16.9
 -2 6 11 2 5
 -2 6 11 -5.5 8.5
 -2 6 11 -5.3 10.3
 1 -6 -11 132.69 23.1
 -1 6 11 167.68 13.2
 -1 6 11 138.69 21
 -1 6 11 161.08 12.6
 0 -6 -11 162.98 21.2
 0 6 11 162.58 19.3
 0 6 11 173.48 13.4
 0 6 11 145.99 22.4
 0 6 11 162.88 12.9
 1 6 11 790.72 47.7
 1 6 11 837.22 54.69
 1 6 11 780.72 47.9
 1 6 11 835.42 59.29
 -2 -6 -11 37.4 8.3
 2 6 11 33.3 8.2
 2 6 11 49 16.8
 -3 -6 -11 42.4 7.3
 3 6 11 29 12.3
 3 6 11 67.29 17.8
 3 6 11 38 9.8
 4 6 11 111.29 14.6
 4 6 11 98.89 13.4
 4 6 11 119.89 41.1
 5 6 11 60.49 11.5
 5 6 11 70.99 12.9
 7 6 11 79.39 20.3
 6 -7 -11 0.5 14.9
 -6 7 11 12.6 11.5
 -6 7 11 51.59 16.9
 -6 7 11 28.4 8.6
 -5 7 11 125.59 14.3
 -5 7 11 152.78 23.6
 -5 7 11 132.79 13.6
 4 -7 -11 -6.9 12.3
 -4 7 11 8.3 5.9
 -4 7 11 4.9 6.2
 -4 7 11 -8.9 12.9
 3 -7 -11 317.37 32.6
 -3 7 11 347.97 30.7
 -3 7 11 319.47 21.1
 -3 7 11 326.07 20.9
 2 -7 -11 280.77 23.3
 -2 7 11 248.68 16.5
 -2 7 11 243.58 26
 1 -7 -11 44.6 13
 1 -7 -11 41.4 10.5
 -1 7 11 41 6.4
 -1 7 11 51.99 7.4
 -1 7 11 17.3 12.3
 0 -7 -11 252.57 20.7
 0 -7 -11 252.17 25.3
 0 7 11 195.08 14.6
 0 7 11 207.58 31.6
 0 7 11 239.08 15.3
 -1 -7 -11 137.29 16.5
 1 7 11 162.28 15.1
 1 7 11 151.58 29.6
 -2 -7 -11 133.29 15
 2 7 11 141.39 19.5
 2 7 11 128.99 14.2
 2 7 11 152.88 29.1
 -3 -7 -11 12 7.1
 3 7 11 30.2 8.3
 3 7 11 55.59 23.4
 3 7 11 24.2 8.9
 4 7 11 346.17 25.1
 4 7 11 390.46 41.2
 4 7 11 319.77 26
 5 7 11 387.56 28.8
 5 7 11 420.16 30.4
 8 7 11 363.76 39.2
 6 -8 -11 63.59 17.3
 5 -8 -11 155.28 31.2
 5 -8 -11 239.58 23.5
 -5 8 11 214.38 17.5
 -5 8 11 203.98 16.4
 4 -8 -11 -4.5 13
 4 -8 -11 28.2 12.5
 -4 8 11 1.4 5.2
 -4 8 11 29 15.6
 -4 8 11 -4 5.9
 3 -8 -11 2.2 12.3
 3 -8 -11 3.9 10.4
 -3 8 11 7.7 4.3
 -3 8 11 -6.2 13.5
 -3 8 11 8.6 5
 2 -8 -11 29.5 14.8
 2 -8 -11 46.5 15.6
 1 -8 -11 2.9 10.5
 1 -8 -11 16.1 16.7
 0 -8 -11 34.7 11
 0 -8 -11 39.7 11.6
 -1 -8 -11 33.7 10.6
 1 8 11 31.9 16.8
 1 8 11 35.9 6.1
 1 8 11 28.3 5.4
 -2 -8 -11 50.09 11
 2 8 11 52.39 8.3
 2 8 11 44.8 7.4
 2 8 11 63.49 20.2
 -3 -8 -11 0.1 7.7
 3 8 11 35.4 15.9
 3 8 11 10.3 7.2
 -4 -8 -11 66.89 12
 4 8 11 101.59 13.8
 4 8 11 109.49 16.1
 7 8 11 420.56 41.6
 5 -9 -11 68.09 17.6
 4 -9 -11 36 14.4
 4 -9 -11 4.7 12.4
 -4 9 11 16.6 8.9
 3 -9 -11 114.09 20
 2 -9 -11 61.69 14.6
 0 -9 -11 84.69 14.2
 -1 -9 -11 3.7 10.2
 1 9 11 7.1 4.6
 1 9 11 2.7 4.3
 1 9 11 15.4 19.7
 -2 -9 -11 38.9 10.8
 2 9 11 33.8 6.6
 2 9 11 45 7.5
 3 9 11 17.1 7
 3 9 11 21.5 8.1
 3 9 11 51.59 18.4
 4 9 11 27.6 16
 4 9 11 15.5 7.9
 6 9 11 745.83 57.09
 3 -10 -11 175.38 28.8
 3 -10 -11 269.97 26.2
 2 -10 -11 16.8 12.1
 2 -10 -11 38.8 14
 1 -10 -11 121.49 20.7
 0 -10 -11 0 21.9
 -1 -10 -11 -10.5 10.7
 1 10 11 15 6.1
 1 10 11 6.6 4.3
 1 -11 -11 31.1 11.7
 -1 -11 -11 75.19 16.3
 1 11 11 106.19 10.1
 3 11 11 13.8 9.1
 3 5 -12 150.28 28.3
 2 5 -12 61.29 16
 -2 -5 12 89.49 24.3
 -2 -5 12 26.9 16.7
 -1 -5 12 136.29 22.4
 0 -5 12 22 13
 0 -5 12 43.6 17.5
 4 4 -12 101.79 20.5
 -4 -4 12 89.49 20.1
 3 4 -12 1.8 13.8
 -3 -4 12 18.2 16
 -3 -4 12 32.3 14.2
 2 4 -12 -2.3 12.8
 -2 -4 12 -7.5 14.7
 -2 -4 12 21.2 12.5
 -1 -4 12 126.59 22.1
 -1 -4 12 111.79 19.7
 0 4 -12 43 12.2
 0 -4 12 44 18.3
 0 -4 12 18.9 12.1
 1 -4 12 80.79 20
 1 -4 12 52.29 14.1
 1 -4 12 52.99 19.4
 2 -4 12 188.58 29.6
 2 -4 12 197.88 22.5
 3 -4 12 164.38 21.3
 3 -4 12 135.49 28
 4 -4 12 19.7 11.2
 4 -4 12 44 20.2
 5 3 -12 11.6 16.9
 -5 -3 12 34 16.1
 4 3 -12 -16.6 13
 -4 -3 12 -0.3 13.7
 -4 -3 12 20.3 12.9
 3 3 -12 7.5 14
 -3 -3 12 19.3 14.3
 -3 -3 12 25.4 13.1
 2 3 -12 209.18 28.6
 -2 -3 12 206.48 24.7
 -2 -3 12 156.88 25.7
 -1 -3 12 97.59 18.7
 -1 -3 12 116.79 19.1
 0 3 -12 170.08 23.2
 0 -3 12 208.08 35.7
 0 -3 12 135.59 21.2
 1 -3 12 421.86 44.1
 1 -3 12 383.06 41.9
 2 -3 12 77.99 31.1
 2 -3 12 70.99 20.2
 2 -3 12 66.39 13.2
 3 -3 12 17.1 10.2
 3 -3 12 39.9 16
 4 -3 12 350.46 28.5
 4 -3 12 335.17 37
 4 -3 12 392.86 39
 5 -3 12 146.19 23.3
 5 -3 12 208.88 20.5
 6 -3 12 126.49 16.8
 -6 -2 12 33.9 14.6
 5 2 -12 44.2 18.4
 -5 -2 12 67.69 16.7
 4 2 -12 123.09 20.5
 -4 -2 12 138.49 20.2
 3 2 -12 25.4 14.4
 -3 -2 12 23.3 15.3
 -3 -2 12 32.2 13.3
 2 2 -12 73.79 15.9
 -2 -2 12 103.79 17.2
 -2 -2 12 79.89 16.2
 1 2 -12 19.8 12.2
 -1 -2 12 12.6 10.8
 -1 -2 12 34.4 15.5
 0 2 -12 16.5 11.2
 0 -2 12 55.29 27.7
 0 -2 12 33.7 11.4
 0 -2 12 35.2 26.6
 1 -2 12 13 33.8
 1 -2 12 27.5 10.7
 2 -2 12 8.5 19.7
 3 -2 12 53.59 11.3
 3 -2 12 49.4 17.8
 4 -2 12 200.68 31.5
 4 -2 12 144.29 17.3
 5 -2 12 100.29 13.7
 6 -2 12 121.19 14.3
 6 1 -12 78.19 22.2
 -6 -1 12 91.29 16.9
 5 1 -12 35.9 17.1
 -5 -1 12 81.09 17.1
 -5 -1 12 59.19 15
 4 1 -12 -3.6 13.5
 -4 -1 12 12.7 14.3
 -4 -1 12 13.8 12.6
 3 1 -12 21.7 13.7
 -3 -1 12 14 13
 -3 -1 12 19.4 12.5
 2 1 -12 6.8 11.9
 -2 -1 12 -1 13.1
 -2 -1 12 20.6 12.1
 1 1 -12 25.1 12.4
 -1 -1 12 33.5 11.6
 -1 -1 12 38.3 12.7
 0 1 -12 181.98 27.3
 0 -1 12 165.38 22.5
 0 -1 12 190.58 20.7
 -1 1 -12 387.66 33.6
 1 -1 12 469.05 34.4
 1 -1 12 467.95 32.8
 1 -1 12 482.45 43.6
 2 -1 12 45.8 27.6
 2 -1 12 22.4 20.7
 2 -1 12 18.9 14.1
 3 -1 12 33.2 8.9
 3 -1 12 14.8 15.1
 4 -1 12 52.89 18.1
 4 -1 12 31.7 15.4
 5 -1 12 16.3 14
 6 -1 12 241.78 32.4
 6 -1 12 267.97 18.4
 6 -1 12 199.18 28.6
 8 -1 12 24.8 16
 7 0 -12 96.39 22.5
 -6 0 12 21.9 13.2
 -6 0 12 20.7 13.7
 5 0 -12 -1.8 14.2
 -5 0 12 19.9 13.3
 -5 0 12 19.7 12.6
 4 0 -12 35.6 15.6
 -4 0 12 56.39 15.2
 3 0 -12 89.59 17.8
 -3 0 12 149.19 21.6
 -3 0 12 132.59 20.3
 2 0 -12 429.16 36.2
 -2 0 12 445.96 37.1
 -2 0 12 454.75 32.8
 -2 0 12 433.76 33.4
 1 0 -12 19.7 11.3
 -1 0 12 2.1 16.9
 -1 0 12 15.3 10.2
 -1 0 12 33.6 18.6
 -1 0 12 31.3 10.9
 0 0 12 79.89 13.5
 0 0 12 91.29 14.5
 -1 0 -12 5.1 7.3
 1 0 12 10.2 8.6
 1 0 12 -8.5 13.9
 1 0 12 -20.2 14.8
 -2 0 -12 19.7 13.2
 2 0 12 54.29 20.3
 2 0 12 53.59 10.1
 2 0 12 32.4 11.5
 3 0 12 190.58 17.1
 3 0 12 143.49 20.7
 3 0 12 157.38 27.5
 4 0 12 26.7 16.9
 4 0 12 10.8 14.3
 5 0 12 88.09 20.5
 5 0 12 104.19 16.5
 6 0 12 196.78 34.3
 6 0 12 230.78 18.7
 8 0 12 6.9 15.2
 7 -1 -12 10.5 16
 -7 1 12 17.3 18.3
 6 -1 -12 82.89 20.9
 -6 1 12 128.39 17.8
 5 -1 -12 57.09 18.7
 -5 1 12 94.19 14.7
 -4 1 12 109.89 15.5
 -4 1 12 127.29 21.1
 3 -1 -12 26.7 13.9
 -3 1 12 37.7 10.9
 -3 1 12 27.7 12.7
 -3 1 12 34.7 12.6
 2 -1 -12 40.2 13.7
 -2 1 12 40.8 12.5
 -2 1 12 46.2 12.7
 -2 1 12 53.19 11.8
 1 -1 -12 39.7 14.3
 -1 1 12 44 26.2
 -1 1 12 37.9 17
 -1 1 12 54.29 10.7
 -1 1 12 49.7 12
 0 1 12 26 10.1
 0 1 12 21.8 9.4
 0 1 12 14.9 20.1
 1 1 12 173.68 23.5
 1 1 12 169.58 18.2
 1 1 12 142.59 18.8
 2 1 12 178.58 17.2
 2 1 12 128.19 18.2
 2 1 12 210.18 25.9
 3 1 12 324.67 27.5
 3 1 12 382.16 25.2
 3 1 12 339.07 40.6
 4 1 12 288.97 27.3
 4 1 12 228.48 26.3
 4 1 12 302.07 20.1
 4 1 12 277.57 35.1
 5 1 12 15.5 12.4
 5 1 12 15.3 15.3
 6 1 12 45.3 13.8
 7 -2 -12 50.89 18.4
 -7 2 12 57.49 22.2
 -7 2 12 87.99 21.9
 6 -2 -12 -16.5 14.9
 -6 2 12 14.4 13.6
 -6 2 12 2.1 10.4
 5 -2 -12 59.79 18.1
 -5 2 12 86.39 17.1
 -5 2 12 74.49 12.9
 4 -2 -12 181.88 30.5
 -4 2 12 244.88 26.5
 -4 2 12 223.48 20.7
 -4 2 12 191.78 21
 3 -2 -12 68.29 16.9
 -3 2 12 84.39 12.8
 -3 2 12 65.89 12.6
 2 -2 -12 108.09 18.7
 -2 2 12 117.59 14.8
 -2 2 12 112.09 14.7
 -2 2 12 154.88 20.2
 1 -2 -12 12.4 12.5
 -1 2 12 9.1 14.1
 -1 2 12 6.5 9.1
 -1 2 12 20.5 10.2
 -1 2 12 -32.1 29.5
 0 2 12 130.59 17.5
 0 2 12 121.29 16.5
 1 2 12 34 9.8
 1 2 12 48.6 13.6
 1 2 12 0.2 21.6
 1 2 12 35.5 9.7
 2 2 12 6.1 8.8
 2 2 12 8.5 7.8
 3 2 12 21.8 7
 3 2 12 -16 15.5
 3 2 12 15.8 15.9
 3 2 12 8.3 8.6
 4 2 12 -7.1 14.2
 4 2 12 16.2 5.6
 4 2 12 4.5 10
 4 2 12 -4.7 9.6
 5 2 12 224.58 30.7
 5 2 12 200.98 23.3
 6 2 12 142.89 21.6
 7 2 12 35.1 14.5
 7 2 12 51.49 18.3
 8 2 12 87.09 19.4
 7 -3 -12 17.3 16.2
 -7 3 12 32.2 13.3
 -7 3 12 61.39 19.3
 6 -3 -12 67.09 18.8
 -6 3 12 89.29 14.2
 5 -3 -12 285.97 36
 -5 3 12 333.17 25.7
 4 -3 -12 -10.6 13.7
 -4 3 12 -4.9 8.6
 -4 3 12 7 8.6
 -4 3 12 13.9 13.1
 3 -3 -12 48.2 15.4
 -3 3 12 31.7 10.4
 2 -3 -12 69.59 16.4
 -2 3 12 112.99 15.6
 -2 3 12 93.79 15
 -2 3 12 85.69 15
 1 -3 -12 -9.6 10.7
 -1 3 12 -8.3 18.2
 -1 3 12 -13.6 8
 -1 3 12 -4.2 9.8
 -1 3 12 12.7 11.4
 0 3 12 60.49 11.4
 0 3 12 37.5 9.5
 1 3 12 1.8 8.2
 1 3 12 -9.8 8.1
 2 3 12 -12.2 16
 2 3 12 5.7 7.4
 2 3 12 -35 29.1
 3 3 12 130.19 17.9
 3 3 12 130.09 22.7
 3 3 12 118.09 16.3
 -4 -3 -12 51.59 7.1
 4 3 12 73.59 18.4
 4 3 12 61.79 11.5
 5 3 12 29.7 11.3
 5 3 12 45.6 17.2
 6 3 12 378.06 37
 6 3 12 330.77 29.8
 7 3 12 1.7 12.3
 7 3 12 52.99 18.4
 8 3 12 67.29 18.6
 8 3 12 40.5 15.3
 7 -4 -12 -9.2 14.8
 6 -4 -12 97.99 21.6
 -6 4 12 100.59 18.7
 -6 4 12 97.09 15.4
 5 -4 -12 11.5 15.7
 -5 4 12 29.3 14.3
 -5 4 12 27.2 9.5
 -5 4 12 39.5 9.4
 4 -4 -12 -5.5 12.6
 -4 4 12 1.8 8.1
 -4 4 12 7 13.4
 -4 4 12 18.1 8.2
 3 -4 -12 219.18 28.1
 -3 4 12 241.98 20
 -3 4 12 258.27 20.7
 2 -4 -12 60.99 14.7
 -2 4 12 64.29 10.5
 -2 4 12 66.19 13.6
 -2 4 12 60.09 9.9
 1 -4 -12 9.2 11.2
 -1 4 12 10.8 10.4
 -1 4 12 7.2 17.6
 -1 4 12 23.3 9.8
 -1 4 12 13.4 7.5
 0 4 12 129.09 32.3
 0 4 12 158.18 19.7
 0 4 12 189.38 16.2
 1 4 12 422.96 28.7
 1 4 12 431.26 30.8
 2 4 12 33.6 9.1
 2 4 12 41.4 10.1
 2 4 12 43.2 9
 2 4 12 7.9 24.2
 3 4 12 27.6 9.4
 3 4 12 32.2 16.7
 3 4 12 47.6 8.1
 3 4 12 34 9.2
 4 4 12 46.5 10.8
 4 4 12 48.4 19
 5 4 12 31.5 12.5
 5 4 12 12.7 10.8
 5 4 12 7.8 16.6
 6 4 12 8.5 11
 6 4 12 26.8 17.4
 8 4 12 80.59 30
 6 -5 -12 2.9 14.8
 -6 5 12 44.9 16
 -5 5 12 154.88 23
 -5 5 12 128.89 16
 -5 5 12 161.08 16.5
 4 -5 -12 83.39 18.4
 -4 5 12 88.09 17
 -4 5 12 85.39 11.2
 -4 5 12 107.99 13.4
 3 -5 -12 172.48 28.1
 -3 5 12 181.68 23.5
 -3 5 12 180.18 16.7
 -3 5 12 180.68 16.8
 -2 5 12 96.99 13.8
 -2 5 12 132.79 19.6
 -2 5 12 111.09 13.6
 1 -5 -12 464.45 38.7
 -1 5 12 508.45 36.5
 -1 5 12 512.35 32.2
 -1 5 12 533.95 32.6
 0 -5 -12 276.07 27.2
 0 5 12 261.07 20.5
 0 5 12 299.87 22
 0 5 12 288.97 24.5
 0 5 12 270.07 42.8
 1 5 12 86.39 22.3
 1 5 12 75.19 12.3
 1 5 12 96.09 16
 1 5 12 86.59 13.3
 2 5 12 253.37 20
 2 5 12 269.47 35.1
 2 5 12 228.18 19.5
 2 5 12 270.97 21.5
 -3 -5 -12 142.89 12
 3 5 12 120.99 22.2
 3 5 12 102.59 15.3
 4 5 12 20 16.1
 4 5 12 15.6 9.3
 5 5 12 176.28 19.5
 5 5 12 165.28 25.3
 6 5 12 37.6 17.2
 6 5 12 -3.1 10.4
 8 5 12 169.48 23.6
 -6 6 12 138.79 21.6
 5 -6 -12 13.5 15.4
 -5 6 12 40.9 8.9
 -5 6 12 30.4 8.5
 -5 6 12 40.6 14.9
 4 -6 -12 7.3 13
 -4 6 12 25.3 13.8
 -4 6 12 15.1 7.2
 -4 6 12 9.6 7
 3 -6 -12 42.7 13.8
 -3 6 12 46.7 8
 -3 6 12 30 12.8
 -3 6 12 39.7 7.6
 2 -6 -12 55.79 14.3
 -2 6 12 66.89 14.8
 -2 6 12 67.19 10.5
 -2 6 12 46.4 8.2
 1 -6 -12 137.19 22.9
 -1 6 12 101.09 16.3
 -1 6 12 114.39 11.7
 -1 6 12 121.69 12.6
 0 -6 -12 18.7 10.5
 0 6 12 -2.4 14
 0 6 12 -0.7 6
 0 6 12 2.1 10.2
 0 6 12 10.2 6.6
 -1 -6 -12 76.29 13
 1 6 12 62.59 12.4
 1 6 12 77.99 18.4
 1 6 12 66.59 9.5
 2 6 12 44.3 8.6
 2 6 12 51.19 17
 -3 -6 -12 286.67 19.2
 3 6 12 277.97 21.1
 3 6 12 232.38 22
 4 6 12 161.98 19.8
 4 6 12 191.58 17.9
 5 6 12 84.69 13.8
 5 6 12 118.49 16.9
 6 6 12 0.5 10.3
 6 6 12 46.9 19.6
 5 -7 -12 56.09 18.2
 -5 7 12 64.29 10.6
 -5 7 12 87.09 18.6
 4 -7 -12 7.4 13.5
 -4 7 12 26.8 7.3
 -4 7 12 35.6 15.5
 -4 7 12 24.9 7
 3 -7 -12 36.9 14
 -3 7 12 45.5 14.8
 -3 7 12 27.2 6.5
 -3 7 12 31.8 6.4
 2 -7 -12 32.2 13.4
 -2 7 12 18.6 19.7
 -2 7 12 35.8 6.2
 -2 7 12 39.3 6.3
 1 -7 -12 192.88 26.3
 -1 7 12 210.68 14.8
 -1 7 12 195.98 14.5
 -1 7 12 192.08 24.4
 0 -7 -12 52.79 13.1
 0 -7 -12 36.6 10
 0 7 12 35.1 6.3
 0 7 12 45.3 6.9
 0 7 12 22.3 15.8
 -1 -7 -12 344.77 24.5
 1 7 12 301.77 21
 1 7 12 270.17 34.1
 -2 -7 -12 7.1 9.2
 2 7 12 8.7 16.3
 2 7 12 8.5 6.9
 2 7 12 6.8 7.3
 -3 -7 -12 28.2 7.5
 3 7 12 24.7 18.5
 3 7 12 19.2 7.9
 3 7 12 29.9 10.5
 4 7 12 65.59 20.1
 4 7 12 40.5 9.4
 4 7 12 37.8 11.2
 6 7 12 128.59 18.7
 7 7 12 427.96 43.1
 5 -8 -12 478.15 45
 4 -8 -12 169.68 30.4
 -4 8 12 175.78 15.1
 -4 8 12 190.38 14.8
 -3 8 12 126.99 11
 -3 8 12 103.59 11.1
 -3 8 12 118.49 20
 2 -8 -12 18.8 12.7
 -2 8 12 18.2 4.3
 -2 8 12 19 6.6
 1 -8 -12 134.39 24.9
 0 -8 -12 19.6 10
 0 -8 -12 30.7 10.8
 0 8 12 24 5.2
 -1 -8 -12 150.48 17.8
 1 8 12 126.99 12.1
 1 8 12 197.58 31.9
 1 8 12 153.38 12.6
 -2 -8 -12 81.19 14.1
 2 8 12 93.79 20.4
 2 8 12 72.69 11.8
 -3 -8 -12 100.99 14.1
 3 8 12 133.69 13.7
 3 8 12 128.79 15
 4 8 12 56.19 10.5
 4 8 12 74.49 16
 6 8 12 504.15 45.7
 3 -9 -12 122.69 20.6
 3 -9 -12 84.19 17.8
 2 -9 -12 36.5 15.1
 2 -9 -12 35 13.2
 1 -9 -12 175.18 25.9
 1 -9 -12 159.48 21.1
 0 -9 -12 82.99 14.6
 -1 -9 -12 39.1 11.7
 1 9 12 67.09 19
 1 9 12 36.8 5.9
 1 9 12 37.3 6
 -2 -9 -12 -13 9.3
 2 9 12 -11.6 6.1
 2 9 12 -8.4 5.8
 3 9 12 194.18 16.8
 3 9 12 170.88 15.8
 5 9 12 345.17 37.5
 2 -10 -12 13.7 13.4
 1 -10 -12 16.4 12
 1 -10 -12 -10.1 11.9
 -2 -10 -12 58.09 13.6
 2 10 12 65.29 9.6
 2 10 12 93.99 14.2
 2 4 -13 23.6 14
 1 4 -13 258.07 29.8
 -1 -4 13 190.78 24.8
 0 4 -13 230.58 27.3
 0 -4 13 178.08 24.9
 0 -4 13 176.48 28.4
 -1 4 -13 174.98 23.5
 1 -4 13 123.49 22.1
 1 -4 13 201.88 33
 2 -4 13 211.48 23.2
 2 -4 13 152.38 24.1
 3 3 -13 30.4 16.5
 -3 -3 13 58.09 18
 -3 -3 13 26.7 17.3
 -2 -3 13 60.59 15.1
 -2 -3 13 44.5 17.5
 1 3 -13 311.87 30.8
 -1 -3 13 226.28 29.8
 -1 -3 13 276.17 27.9
 0 -3 13 38.4 12.5
 0 -3 13 17.8 15.1
 -1 3 -13 121.09 21.6
 1 -3 13 164.28 32.5
 2 -3 13 82.69 18.1
 2 -3 13 63.19 13.5
 4 -3 13 261.47 33.8
 4 -3 13 234.08 31.7
 5 -3 13 178.88 19.1
 4 2 -13 1.2 14.4
 -4 -2 13 9 14.5
 3 2 -13 -1.3 14.2
 -3 -2 13 33.9 13.2
 -3 -2 13 13.9 14.5
 2 2 -13 232.98 31
 -2 -2 13 251.77 28
 -2 -2 13 269.17 27.9
 1 2 -13 146.29 25.7
 -1 -2 13 142.29 22.1
 -1 -2 13 111.89 20
 0 2 -13 26.2 12.5
 0 -2 13 26.4 12.1
 0 -2 13 52.89 18.3
 0 -2 13 27.9 16.3
 1 -2 13 769.62 56.49
 1 -2 13 771.62 55.19
 1 -2 13 900.71 62.09
 2 -2 13 108.79 17.9
 3 -2 13 24.4 16
 3 -2 13 38.3 10.6
 3 -2 13 56.79 18.1
 4 -2 13 231.78 31.5
 4 -2 13 294.37 24.7
 4 -2 13 368.96 38.5
 5 -2 13 181.48 18
 5 -2 13 207.78 34.3
 6 -2 13 113.89 21.4
 -5 -1 13 26.2 15.9
 4 1 -13 1 14.1
 -4 -1 13 9.9 14.3
 3 1 -13 74.89 17.8
 -3 -1 13 98.59 17.8
 2 1 -13 229.88 30.1
 -2 -1 13 254.67 26.9
 -2 -1 13 210.58 26.7
 1 1 -13 45.7 14.1
 -1 -1 13 10.8 14.8
 -1 -1 13 34.5 12.8
 0 1 -13 615.44 46.1
 0 -1 13 597.04 43.8
 0 -1 13 638.84 52.29
 1 -1 13 2.7 13.3
 1 -1 13 27.4 11
 1 -1 13 37.6 16.6
 2 -1 13 140.49 28.2
 2 -1 13 119.69 18.4
 3 -1 13 382.06 34.9
 3 -1 13 450.15 42.5
 3 -1 13 398.26 29.8
 4 -1 13 44.2 15.7
 4 -1 13 75.29 18.6
 5 -1 13 220.28 18.2
 5 -1 13 211.08 34.2
 6 -1 13 440.06 40.4
 6 -1 13 353.16 36.3
 5 0 -13 12.3 22.5
 -5 0 13 55.49 15.6
 4 0 -13 14.5 15.7
 -4 0 13 21.4 13.6
 -4 0 13 -1.2 12.8
 3 0 -13 194.98 30.9
 -3 0 13 265.27 26.6
 -3 0 13 200.48 25.1
 2 0 -13 -1.2 12.6
 -2 0 13 21.8 12.2
 -2 0 13 5.8 13
 1 0 -13 15.3 12.1
 -1 0 13 20.6 13.3
 0 0 -13 200.28 25.9
 0 0 13 208.28 34
 0 0 13 165.38 24.3
 0 0 13 205.78 22.5
 1 0 13 170.28 20.1
 1 0 13 145.59 28.8
 1 0 13 149.88 22.2
 2 0 13 133.49 17.7
 2 0 13 100.19 21.9
 2 0 13 144.29 18.8
 3 0 13 402.96 41.9
 3 0 13 389.36 28.5
 4 0 13 59.99 19.3
 5 0 13 62.99 19.5
 7 0 13 15.3 15.1
 6 -1 -13 -1.5 17.1
 5 -1 -13 -9.4 17.8
 -5 1 13 23.1 12.4
 -5 1 13 43.8 14.9
 4 -1 -13 -19.7 13.1
 -4 1 13 4.2 11.4
 -4 1 13 17.2 13.9
 3 -1 -13 79.99 17.3
 -3 1 13 87.49 14.9
 2 -1 -13 73.09 16.3
 -2 1 13 83.69 14.3
 1 -1 -13 29.8 13.5
 -1 1 13 53.59 12.8
 -1 1 13 36.8 12.9
 -1 1 13 23.9 11.2
 0 -1 -13 365.86 34.2
 0 1 13 379.26 29.3
 0 1 13 345.07 29.8
 0 1 13 415.26 41.7
 0 1 13 341.57 28.2
 1 1 13 -8.1 15.5
 1 1 13 24.5 11.7
 1 1 13 -5.1 10.4
 1 1 13 30.2 10
 2 1 13 301.27 31.3
 2 1 13 366.26 30.2
 2 1 13 390.96 27.1
 2 1 13 345.97 37.4
 3 1 13 20.6 11.6
 4 1 13 51.59 17.5
 5 1 13 183.98 25.2
 5 1 13 229.48 31.1
 6 1 13 39.4 16.3
 6 1 13 -17.4 11.9
 7 1 13 14.7 13.6
 6 -2 -13 18.4 17
 -6 2 13 48.6 18.6
 -6 2 13 22.4 13
 5 -2 -13 58.59 21.4
 -5 2 13 62.09 13.4
 4 -2 -13 62.29 17.9
 -4 2 13 67.69 13.7
 -4 2 13 95.19 17.6
 3 -2 -13 13.8 13.9
 -3 2 13 34.2 13.8
 -3 2 13 12.5 11.3
 2 -2 -13 -4.3 11.8
 -2 2 13 2.9 10.6
 -2 2 13 15.9 16.9
 -2 2 13 3.3 13
 1 -2 -13 583.44 43.7
 -1 2 13 513.05 38.4
 -1 2 13 601.84 40.7
 -1 2 13 589.34 38.9
 -1 2 13 560.14 47.7
 0 -2 -13 -1.9 9.9
 0 2 13 -0.4 14.7
 0 2 13 5.3 10.4
 0 2 13 21.8 10
 0 2 13 11 9.2
 1 2 13 194.08 21.4
 1 2 13 222.08 22.6
 1 2 13 246.58 35.5
 1 2 13 274.07 22.5
 2 2 13 577.44 49.6
 2 2 13 584.14 39.6
 2 2 13 524.65 38.3
 2 2 13 586.24 37.5
 3 2 13 27.9 16.1
 3 2 13 12.1 11.2
 4 2 13 119.29 16.4
 4 2 13 93.19 20.2
 5 2 13 195.08 23.9
 5 2 13 265.27 34.9
 6 2 13 50.19 17
 6 2 13 39.2 14.1
 6 -3 -13 4.9 15.7
 -6 3 13 73.59 27.7
 -6 3 13 7 10.7
 5 -3 -13 2.4 18.1
 -5 3 13 40.8 15.3
 -5 3 13 14.6 10.7
 4 -3 -13 47.9 17.7
 -4 3 13 70.69 12.4
 -4 3 13 56.39 14.9
 3 -3 -13 17.8 13.7
 -3 3 13 33 10.3
 -3 3 13 32.2 14.2
 -3 3 13 21.5 10.3
 2 -3 -13 67.89 16
 -2 3 13 91.09 13.1
 -2 3 13 112.29 15.8
 1 -3 -13 5.7 10.8
 -1 3 13 26 11.3
 -1 3 13 -3 13.9
 -1 3 13 9.5 8.8
 -1 3 13 7.3 9.5
 0 -3 -13 358.46 31.5
 0 3 13 310.87 25.5
 0 3 13 319.07 39
 0 3 13 363.66 28.3
 0 3 13 327.57 25.9
 1 3 13 164.78 18.9
 1 3 13 172.08 33.6
 1 3 13 218.58 20.4
 2 3 13 5.6 15.2
 2 3 13 5.3 9.7
 3 3 13 99.99 20.3
 3 3 13 106.09 14.7
 3 3 13 112.59 17.3
 4 3 13 72.19 13.5
 4 3 13 96.59 20.3
 5 3 13 18.1 11.2
 5 3 13 38.8 16.8
 6 3 13 34.7 16.3
 6 3 13 13.3 12.4
 6 -4 -13 108.09 22.4
 5 -4 -13 -7.1 17.1
 -5 4 13 13.5 13.6
 -5 4 13 5.4 11
 4 -4 -13 36.8 16.6
 -4 4 13 44 12
 -4 4 13 59.19 11.2
 -4 4 13 54.89 15.7
 3 -4 -13 217.48 29.1
 -3 4 13 286.27 27.4
 -3 4 13 208.78 20.9
 -3 4 13 230.48 21.1
 2 -4 -13 192.88 25.9
 -2 4 13 154.28 17.6
 -2 4 13 176.18 17.9
 1 -4 -13 24.6 12.7
 -1 4 13 4.1 8.5
 -1 4 13 9.7 9.4
 -1 4 13 46.3 12.4
 0 -4 -13 181.68 25.7
 0 4 13 185.28 18.1
 0 4 13 176.98 21.2
 0 4 13 189.38 18.2
 0 4 13 142.49 24.7
 1 4 13 10.1 8.8
 1 4 13 17.6 9.2
 1 4 13 11.9 17
 1 4 13 27 9.5
 2 4 13 20 9.7
 2 4 13 51.19 15.7
 2 4 13 18.2 9.1
 2 4 13 -2.7 15
 3 4 13 8.4 9.3
 3 4 13 4.2 8.8
 3 4 13 7.9 17
 4 4 13 226.28 32.2
 4 4 13 201.88 21.1
 5 4 13 52.59 17.3
 5 4 13 24.6 11.5
 6 4 13 74.09 14.2
 7 4 13 284.17 27.7
 5 -5 -13 11.6 26.9
 -5 5 13 29.3 14
 4 -5 -13 19.9 16
 -4 5 13 28 14
 -4 5 13 30.1 9.1
 3 -5 -13 169.88 29.5
 -3 5 13 150.98 16.8
 2 -5 -13 19.3 13.5
 -2 5 13 13.9 8
 -2 5 13 14.7 17.7
 -1 5 13 48.5 13.2
 -1 5 13 53.69 13.7
 -1 5 13 66.69 10.4
 0 -5 -13 23.5 11.4
 0 5 13 -5.4 7.3
 0 5 13 2.8 9.9
 0 5 13 -7 7.8
 0 5 13 0.3 14.4
 1 5 13 -1 8.2
 1 5 13 -7 13.4
 1 5 13 -7.9 7.7
 2 5 13 18.9 9.1
 2 5 13 9.1 12.3
 2 5 13 19.1 16.6
 -3 -5 -13 316.27 19.9
 3 5 13 251.07 34.3
 3 5 13 256.97 22.9
 4 5 13 11.7 9.6
 4 5 13 -1.8 11
 4 5 13 21.7 17
 5 5 13 73.09 20.7
 5 5 13 50.89 12.2
 6 5 13 71.09 19.6
 -5 6 13 60.69 20.4
 -5 6 13 6.7 11.8
 4 -6 -13 227.48 33.1
 -4 6 13 282.37 20.4
 -4 6 13 222.38 19.8
 3 -6 -13 -3.9 12.4
 -3 6 13 8.2 13.1
 -3 6 13 1.5 7.2
 -3 6 13 4.4 6.9
 2 -6 -13 23.3 13.2
 -2 6 13 10.6 7.2
 -2 6 13 -6.2 11.2
 -2 6 13 3.5 7.3
 1 -6 -13 558.74 44.1
 -1 6 13 552.94 34.6
 -1 6 13 535.15 40.7
 -1 6 13 549.95 34.4
 0 -6 -13 230.08 27.1
 0 6 13 247.48 35.7
 0 6 13 201.08 17.1
 0 6 13 179.68 22.6
 0 6 13 173.28 16.6
 1 6 13 15.7 8
 1 6 13 18.4 10.6
 1 6 13 2.9 7.2
 1 6 13 31.8 16.2
 -2 -6 -13 429.26 33.2
 2 6 13 359.36 27.3
 2 6 13 435.06 42.6
 -3 -6 -13 112.99 11.7
 3 6 13 81.19 13.1
 3 6 13 99.49 21.5
 4 6 13 13 11.6
 4 6 13 24.7 10
 5 6 13 114.79 17.6
 4 -7 -13 163.78 32.2
 -4 7 13 182.48 16.7
 -4 7 13 211.18 27.2
 -4 7 13 161.38 18.8
 3 -7 -13 71.29 17.3
 -3 7 13 89.89 11.9
 -3 7 13 62.19 8.7
 2 -7 -13 53.09 15.3
 -2 7 13 65.09 15.6
 -2 7 13 74.49 10.8
 -2 7 13 55.59 8.1
 1 -7 -13 53.69 13.8
 -1 7 13 41.3 7.4
 -1 7 13 48.9 18.4
 -1 7 13 46.2 7.5
 0 -7 -13 38 12.3
 0 7 13 49.3 18.4
 0 7 13 38.2 7.8
 -1 -7 -13 252.87 19.9
 1 7 13 244.28 35.5
 1 7 13 190.38 17.6
 -2 -7 -13 16.1 10.4
 2 7 13 29.9 16.8
 2 7 13 5.4 8.3
 3 7 13 12.3 12.2
 3 7 13 6.5 8.2
 4 7 13 181.68 19.2
 4 7 13 214.88 21
 6 7 13 0.7 16.1
 3 -8 -13 49.4 16.6
 -3 8 13 68.89 17
 -3 8 13 53.29 7.6
 2 -8 -13 55.99 15.9
 -2 8 13 46.8 15.9
 -2 8 13 55.99 8
 -2 8 13 56.69 8.3
 1 -8 -13 4.8 12.7
 0 -8 -13 144.79 25.2
 0 -8 -13 160.28 18.8
 0 8 13 130.89 12.4
 -1 -8 -13 264.67 22.2
 -1 -8 -13 258.67 27.8
 1 8 13 209.78 17.4
 1 8 13 298.37 36.7
 1 8 13 224.28 17.6
 -2 -8 -13 12.7 9.2
 2 8 13 9 7.4
 2 8 13 13.7 8.2
 3 8 13 47.2 10
 3 8 13 33.7 8.6
 4 8 13 6 11.7
 4 8 13 3.2 8.6
 4 8 13 60.99 19.7
 2 -9 -13 106.89 20.2
 1 -9 -13 113.29 18.4
 1 -9 -13 81.19 17.6
 0 -9 -13 47.1 23.5
 0 -9 -13 24.8 12.5
 -1 -9 -13 148.59 19.5
 1 9 13 140.99 12.3
 0 3 -14 170.58 26
 -1 3 -14 209.38 27.9
 1 -3 14 296.47 39.1
 2 -3 14 490.25 46.6
 2 2 -14 178.78 28.4
 -2 -2 14 177.68 24.4
 1 2 -14 162.08 26.9
 -1 -2 14 160.28 23.5
 0 -2 14 33.1 16.8
 -1 2 -14 216.38 26.8
 1 -2 14 171.68 28.6
 1 -2 14 234.08 25.5
 1 -2 14 259.67 37.3
 2 -2 14 263.77 26.2
 2 -2 14 323.77 38.6
 4 -2 14 281.87 24.3
 4 -2 14 335.47 38.3
 3 1 -14 51.69 20.4
 -3 -1 14 88.29 18.1
 2 1 -14 39.7 15.1
 -2 -1 14 21.6 15.3
 -2 -1 14 47.8 14.6
 1 1 -14 41.5 14.5
 -1 -1 14 40.9 16.6
 0 1 -14 202.68 28.1
 0 -1 14 219.18 36.1
 0 -1 14 196.98 25
 1 -1 14 450.75 36.4
 1 -1 14 450.55 38.6
 1 -1 14 568.84 47.4
 2 -1 14 143.79 19.5
 3 -1 14 237.68 22.7
 3 -1 14 232.38 35.1
 4 -1 14 273.77 38.2
 4 -1 14 307.27 23.7
 3 0 -14 383.06 39.6
 -3 0 14 466.45 36.4
 -3 0 14 524.45 38.3
 2 0 -14 56.79 16.7
 -2 0 14 41.6 14.6
 1 0 -14 34.4 13.9
 -1 0 14 39 13.5
 0 0 -14 558.34 44.4
 0 0 14 551.04 41.1
 0 0 14 548.75 41
 0 0 14 600.94 51.39
 1 0 14 46.5 15
 1 0 14 77.99 19.5
 2 0 14 59.19 19.1
 2 0 14 30.3 14.7
 3 0 14 405.56 28.7
 3 0 14 336.37 33.5
 3 0 14 408.16 43.2
 4 0 14 373.06 41
 4 0 14 436.86 28.8
 6 0 14 388.16 47.3
 -4 1 14 244.28 28.9
 3 -1 -14 156.58 30.8
 -3 1 14 183.48 23
 2 -1 -14 191.28 28.7
 -2 1 14 197.18 24.3
 1 -1 -14 226.88 28.5
 -1 1 14 263.77 26
 -1 1 14 226.38 25.4
 0 -1 -14 37.5 14
 0 1 14 56.29 13.5
 0 1 14 35.3 13.6
 1 1 14 35.6 10.7
 1 1 14 25.2 13
 1 1 14 26.5 16
 2 1 14 21.8 13.6
 2 1 14 53.19 18.1
 3 1 14 234.98 20.3
 3 1 14 214.28 34.9
 4 1 14 94.19 17.5
 5 1 14 186.58 26
 6 1 14 59.09 16.7
 -4 2 14 289.27 30.8
 3 -2 -14 74.09 18.8
 -3 2 14 92.99 14.9
 2 -2 -14 10.6 13.7
 -2 2 14 10 11.8
 -2 2 14 23.6 13.1
 1 -2 -14 318.17 33.6
 -1 2 14 317.97 27.5
 -1 2 14 344.87 32.9
 0 -2 -14 21.9 12
 0 2 14 38.3 11.2
 0 2 14 21.7 16.6
 0 2 14 12.6 12.1
 1 2 14 43.2 13.1
 1 2 14 51.69 18.4
 2 2 14 323.77 30.8
 2 2 14 401.16 40.3
 2 2 14 396.16 28.1
 3 2 14 233.38 22.9
 3 2 14 223.68 36.4
 4 2 14 -7.9 12
 4 2 14 47.1 18.6
 5 2 14 265.57 28
 6 2 14 75.49 15.7
 4 -3 -14 3.5 26.2
 -4 3 14 6.9 19.3
 3 -3 -14 76.29 18.7
 -3 3 14 115.19 17.9
 -3 3 14 138.59 23.8
 2 -3 -14 39.5 15.9
 -2 3 14 31.8 11.4
 1 -3 -14 487.15 41
 -1 3 14 432.46 37.5
 -1 3 14 488.75 33.8
 0 3 14 84.49 13.2
 0 3 14 104.59 14.5
 1 3 14 21.5 14.1
 1 3 14 45.5 12.3
 1 3 14 67.39 18.4
 2 3 14 305.37 28.2
 2 3 14 367.06 26.8
 2 3 14 358.76 38.6
 3 3 14 189.68 34.7
 3 3 14 190.98 18.1
 4 3 14 177.18 34.6
 4 -4 -14 19.1 21.7
 -4 4 14 19.7 12.8
 -4 4 14 -5.5 13.4
 3 -4 -14 105.19 20.8
 -3 4 14 98.99 13.7
 2 -4 -14 166.88 29.9
 -2 4 14 187.68 20.4
 -2 4 14 207.18 20.1
 1 -4 -14 38.1 13.8
 -1 4 14 19.2 10
 -1 4 14 12.2 9.6
 0 -4 -14 41.1 13
 0 4 14 44.1 12
 0 4 14 25.9 17.7
 0 4 14 35.8 11.3
 1 4 14 1045.7 65.29
 1 4 14 1038.2 64.29
 1 4 14 1091.49 75.59
 1 4 14 1059.59 64.49
 2 4 14 9.5 10.4
 2 4 14 -1.4 9.4
 2 4 14 33 17.5
 3 4 14 185.88 17.3
 3 4 14 170.28 33.2
 4 4 14 443.46 33.1
 5 4 14 62.09 19.1
 5 4 14 9.4 11.7
 4 -5 -14 16.4 17.9
 -4 5 14 41.4 14.9
 -4 5 14 -1.8 9.4
 3 -5 -14 59.39 19.6
 -3 5 14 40.2 10.8
 -3 5 14 44.1 12.4
 -3 5 14 68.39 15.3
 2 -5 -14 8.8 13.2
 -2 5 14 11.6 9.1
 -2 5 14 26.3 10.1
 -2 5 14 26.3 12.4
 1 -5 -14 42.5 15.2
 -1 5 14 63.99 15.6
 0 -5 -14 294.17 32.6
 0 5 14 292.87 23.7
 0 5 14 321.77 27.4
 0 5 14 272.97 40
 1 5 14 175.28 19.1
 1 5 14 185.68 19.2
 1 5 14 203.68 32.4
 2 5 14 71.59 20.9
 2 5 14 51.99 11.3
 3 5 14 44.2 18.1
 4 5 14 42.7 17.6
 5 5 14 152.38 30.8
 -3 6 14 10.5 8.8
 -3 6 14 13.2 13.6
 -3 6 14 -1.9 13.6
 2 -6 -14 33.7 15.3
 -2 6 14 1.9 8.2
 -2 6 14 0.9 8.3
 -2 6 14 17 12.8
 1 -6 -14 188.88 27.9
 -1 6 14 142.49 15.8
 -1 6 14 168.38 25.9
 -1 6 14 146.19 16.2
 0 6 14 76.29 10.8
 0 6 14 95.69 14.2
 0 6 14 91.59 21
 1 6 14 29.4 11.5
 1 6 14 27.7 17.3
 1 6 14 32.9 9.5
 1 6 14 11.7 8.3
 2 6 14 24.8 9.9
 2 6 14 38.5 17.8
 3 6 14 360.86 27.1
 5 6 14 44.4 19.1
 2 -7 -14 5.4 15.1
 -2 7 14 5.1 7.3
 -2 7 14 24 13.7
 -2 7 14 1.6 7
 1 -7 -14 17 14.3
 -1 7 14 -1.8 7.4
 -1 7 14 6.6 12.7
 0 -7 -14 27.2 12.2
 0 7 14 19.5 12.9
 0 7 14 15.8 8.2
 -1 -7 -14 181.08 27
 -1 -7 -14 230.48 20.2
 -2 -7 -14 246.38 24.8
 2 7 14 244.88 33.9
 3 7 14 76.69 12.9
 3 7 14 60.79 10.7
 4 7 14 204.68 36.2
 1 -8 -14 22.1 15.2
 0 -8 -14 38.3 13.7
 -1 -8 -14 305.17 31.5
 1 8 14 271.47 21.6
 1 8 14 272.37 20.3
 2 8 14 69.79 11.6
 2 8 14 103.79 14.6
 1 -1 15 78.19 34
 -1 0 15 166.48 23.4
 0 0 15 35.6 18
 0 0 15 49.1 19.9
 -1 0 -15 23.1 18.4
 1 0 15 48.1 20
 1 0 15 -2.6 15.5
 2 0 15 216.18 35.5
 2 0 15 259.47 25.1
 3 0 15 711.43 45
 3 0 15 649.24 53.89
 2 -1 -15 204.08 32.3
 -2 1 15 118.09 20.5
 -1 1 15 353.36 31.3
 0 -1 -15 54.89 19.6
 0 1 15 49 20
 0 1 15 20.3 15
 2 1 15 78.49 21.4
 2 1 15 66.49 16.5
 3 1 15 404.36 29.2
 3 1 15 373.86 69.69
 4 1 15 291.87 43.9
 2 -2 -15 33.1 16.7
 -2 2 15 1 16.3
 -1 2 15 246.78 30.1
 -1 2 15 367.56 30.7
 0 -2 -15 215.78 32.2
 0 2 15 263.07 25.2
 0 2 15 167.78 24.1
 0 2 15 234.68 40.1
 1 2 15 270.37 28.4
 1 2 15 333.57 40.7
 1 2 15 362.56 28.3
 2 2 15 190.18 36.6
 2 2 15 253.57 22.2
 3 2 15 0 13.7
 3 2 15 40.2 23.3
 4 2 15 47.9 20.6
 3 -3 -15 11.9 15.1
 2 -3 -15 61.69 17.7
 -2 3 15 50.59 16.5
 -1 3 15 111.69 18.3
 0 -3 -15 49.9 14.8
 0 3 15 51.69 13.7
 0 3 15 39.2 18.6
 1 3 15 350.46 42.9
 1 3 15 329.37 28.3
 2 3 15 25.6 18.7
 2 3 15 -4.2 11.9
 3 3 15 95.79 20.7
 4 3 15 37.1 21.9
 2 -4 -15 197.58 32.7
 -2 4 15 144.59 21.5
 -1 4 15 63.69 14.9
 0 -4 -15 42.8 15
 0 4 15 22.9 12.7
 0 4 15 25.8 19.1
 0 4 15 41.7 17.5
 1 4 15 330.77 26.5
 1 4 15 307.27 39.1
 1 4 15 253.27 26
 2 4 15 34.3 12.5
 2 4 15 61.09 21.2
 4 4 15 65.29 21.1
 4 4 15 9.4 18.3
 -1 5 15 134.29 22.2
 0 5 15 64.49 17.1
 0 5 15 94.49 21.5
 1 5 15 258.47 45.6
 1 5 15 247.08 23.5
 1 5 15 170.58 27.5
 2 5 15 293.87 26
 2 5 15 198.38 43.8
 4 5 15 97.49 15.5
 1 -6 -15 33.1 23.2
 -1 6 15 -13.6 13.9
 0 6 15 122.79 16.5
 1 6 15 35.6 11.7
 1 6 15 -4.7 15.8
 3 6 15 435.46 47.9
 3 6 15 346.27 29.4
 -1 -7 -15 64.39 22.8

_iucr_refine_instructions_details
;
TITL mo_dpjb200_0m_a.res in P-1
    mo_dpjb200_0m.res
    created by SHELXL-2019/1 at 14:23:13 on 29-Nov-2024
REM Old TITL mo_DPJB200_0m in P-1
REM SHELXT solution in P-1: R1 0.154, Rweak 0.009, Alpha 0.050
REM <I/s> 0.000 for 0 systematic absences, Orientation as input
REM Formula found by SHELXT: C31 Cl
CELL 0.71073 9.3165 9.7354 11.7977 76.334 85.051 87.674
ZERR 2 0.0013 0.0012 0.0015 0.004 0.004 0.004
LATT 1
SFAC C H N O S
UNIT 56 40 4 2 2

L.S. 14 0 0
PLAN  5
SIZE 0.3 0.25 0.2
TEMP -73.15
CONF
BOND
list 4
MORE -1
BOND $H
fmap 2 53
acta
OMIT 0 50
REM <olex2.extras>
REM <HklSrc "%.\\mo_DPJB200_0m.hkl">
REM </olex2.extras>

WGHT    0.041900    0.949300
FVAR       1.34144
S1    5    0.825404    0.396253    0.575231    11.00000    0.03437    0.03068 =
         0.01954   -0.00561   -0.00435    0.00563
O1    4    1.051964    0.202102    0.571925    11.00000    0.03918    0.03718 =
         0.02676   -0.00658   -0.00991    0.00866
N1    3    0.389394    0.819341    0.846471    11.00000    0.03532    0.02740 =
         0.02502   -0.00712   -0.00170    0.00361
N2    3    0.787754    0.481039    0.357232    11.00000    0.04369    0.02849 =
         0.02216   -0.00553   -0.00730    0.00532
C22   1    0.862121    0.388803    0.429366    11.00000    0.03018    0.02505 =
         0.01800   -0.00334   -0.00437   -0.00524
C16   1    0.961952    0.287607    0.388679    11.00000    0.02728    0.02463 =
         0.02439   -0.00543   -0.00058   -0.00464
C27   1    1.055956    0.194895    0.457463    11.00000    0.02917    0.02902 =
         0.02600   -0.00753   -0.00168   -0.00534
C19   1    0.561369    0.636282    0.810282    11.00000    0.04642    0.03270 =
         0.02035   -0.00691   -0.00992    0.00911
AFIX  43
H19   2    0.575143    0.609556    0.891477    11.00000   -1.20000
AFIX   0
C17   1    0.619859    0.603386    0.615032    11.00000    0.02740    0.02182 =
         0.02733   -0.00637   -0.00297   -0.00326
C13   1    0.466519    0.745102    0.769077    11.00000    0.03253    0.02714 =
         0.02558   -0.00858   -0.00135    0.00044
C2    1    0.500013    1.056999    0.774973    11.00000    0.03061    0.03615 =
         0.02753   -0.00623   -0.00505    0.00370
AFIX  43
H2    2    0.561811    1.031925    0.714358    11.00000   -1.20000
AFIX   0
C20   1    0.701711    0.532043    0.533486    11.00000    0.02945    0.02276 =
         0.02518   -0.00473   -0.00743   -0.00261
C12   1    0.285036    0.762893    0.935519    11.00000    0.02991    0.03233 =
         0.01990   -0.00454   -0.00749    0.00010
C14   1    0.447045    0.783165    0.650354    11.00000    0.03597    0.02874 =
         0.03227   -0.00643   -0.00548    0.00740
AFIX  43
H14   2    0.381303    0.857671    0.621098    11.00000   -1.20000
AFIX   0
C21   1    0.699182    0.559862    0.414834    11.00000    0.04055    0.02783 =
         0.02553   -0.00588   -0.00934    0.00741
AFIX  43
H21   2    0.637714    0.631682    0.374272    11.00000   -1.20000
AFIX   0
C1    1    0.405667    0.960728    0.845488    11.00000    0.03188    0.02945 =
         0.02493   -0.00721   -0.01095    0.00489
C7    1    0.232288    0.870187    0.990472    11.00000    0.03335    0.03645 =
         0.02135   -0.00819   -0.00864    0.00219
C6    1    0.310907    0.995868    0.933983    11.00000    0.03457    0.03239 =
         0.01943   -0.00727   -0.00765    0.00378
C11   1    0.233325    0.626804    0.968823    11.00000    0.04089    0.03276 =
         0.02703   -0.00448   -0.01272    0.00010
AFIX  43
H11   2    0.271137    0.554941    0.931777    11.00000   -1.20000
AFIX   0
C15   1    0.522709    0.713258    0.575004    11.00000    0.03800    0.03326 =
         0.02163   -0.00407   -0.00730    0.00399
AFIX  43
H15   2    0.508487    0.740407    0.493899    11.00000   -1.20000
AFIX   0
C23   1    0.961767    0.284839    0.270968    11.00000    0.03296    0.03389 =
         0.02624   -0.00539   -0.00492   -0.00055
AFIX  43
H23   2    0.899024    0.347724    0.222871    11.00000   -1.20000
AFIX   0
C26   1    1.145314    0.102669    0.409057    11.00000    0.03219    0.03479 =
         0.03915   -0.00967   -0.00779    0.00247
AFIX  43
H26   2    1.209052    0.039793    0.456130    11.00000   -1.20000
AFIX   0
C10   1    0.124212    0.599292    1.058328    11.00000    0.04378    0.04100 =
         0.02771    0.00240   -0.01170   -0.00947
AFIX  43
H10   2    0.085824    0.507084    1.082438    11.00000   -1.20000
AFIX   0
C5    1    0.313498    1.132094    0.951908    11.00000    0.04815    0.03673 =
         0.02889   -0.01422   -0.00456    0.00701
AFIX  43
H5    2    0.250455    1.158394    1.011267    11.00000   -1.20000
AFIX   0
C18   1    0.636565    0.565743    0.734630    11.00000    0.04240    0.02894 =
         0.02838   -0.00818   -0.00938    0.00937
AFIX  43
H18   2    0.700841    0.490201    0.764622    11.00000   -1.20000
AFIX   0
C8    1    0.122408    0.838794    1.080288    11.00000    0.04002    0.04910 =
         0.02704   -0.01298   -0.00253   -0.00019
AFIX  43
H8    2    0.084295    0.909867    1.118105    11.00000   -1.20000
AFIX   0
C24   1    1.050090    0.193405    0.222822    11.00000    0.03767    0.05001 =
         0.02641   -0.01653    0.00076    0.00082
AFIX  43
H24   2    1.048016    0.193101    0.142516    11.00000   -1.20000
AFIX   0
C25   1    1.141467    0.102393    0.291942    11.00000    0.03407    0.04522 =
         0.04529   -0.02174   -0.00105    0.00444
AFIX  43
H25   2    1.202448    0.038814    0.259128    11.00000   -1.20000
AFIX   0
C4    1    0.407856    1.228382    0.883182    11.00000    0.05576    0.03098 =
         0.03744   -0.01088   -0.00840    0.00156
AFIX  43
H4    2    0.409588    1.321367    0.895252    11.00000   -1.20000
AFIX   0
C3    1    0.501303    1.190501    0.795646    11.00000    0.04120    0.03382 =
         0.03243   -0.00212   -0.00883   -0.00073
AFIX  43
H3    2    0.566684    1.257894    0.749731    11.00000   -1.20000
AFIX   0
C28   1    1.154217    0.117531    0.643738    11.00000    0.04104    0.04402 =
         0.03284   -0.00317   -0.01307    0.00791
AFIX 137
H28A  2    1.251789    0.137523    0.606754    11.00000   -1.50000
H28B  2    1.134532    0.017224    0.652830    11.00000   -1.50000
H28C  2    1.146332    0.139950    0.720795    11.00000   -1.50000
AFIX   0
C9    1    0.069893    0.704024    1.113476    11.00000    0.04002    0.05946 =
         0.02418   -0.00378   -0.00272   -0.00696
AFIX  43
H9    2   -0.004466    0.682170    1.174878    11.00000   -1.20000
AFIX   0
HKLF 4


REM  mo_dpjb200_0m_a.res in P-1
REM wR2 = 0.1184, GooF = S = 1.035, Restrained GooF = 1.035 for all data
REM R1 = 0.0484 for 2922 Fo > 4sig(Fo) and 0.0649 for all 3588 data
REM 290 parameters refined using 0 restraints

END  
     
WGHT      0.0453      0.8851 

REM Highest difference peak  0.264,  deepest hole -0.290,  1-sigma level  0.052
Q1    1   0.7383  0.3328  0.5958  11.00000  0.05    0.26
Q2    1   0.2428  0.9454  0.9598  11.00000  0.05    0.22
Q3    1   0.2963  0.7798  0.8750  11.00000  0.05    0.22
Q4    1   0.9092  0.4670  0.5617  11.00000  0.05    0.22
Q5    1   0.8449  0.3785  0.4982  11.00000  0.05    0.22

  REM The information below was added by Olex2.
  REM
  REM R1 = 0.0484 for 2922 Fo > 4sig(Fo) and 0.0649 for all 16786 data
  REM 290 parameters refined using n/a restraints
  REM Highest difference peak 0.26, deepest hole -0.29
  REM Mean Shift 0, Max Shift 0.000.

  REM +++ Tabular Listing of Refinement Information +++
  REM R1_all = 0.0649
  REM R1_gt = 0.0484
  REM wR_ref = 0.1184
  REM GOOF = 1.035
  REM Shift_max = 0.000
  REM Shift_mean = 0
  REM Reflections_all = 16786
  REM Reflections_gt = 2922
  REM Parameters = 290
  REM Hole = -0.29
  REM Peak = 0.26
  REM Flack = n/a

  
;
_olex2_submission_special_instructions  'No special instructions were received'
