# Supplementary material for: Low-Temperature Dynamics at Nano- and Macroscales: Organic Crystal That Exhibits Low-Temperature Molecular Motion and the Thermosalient Effect
Source: Chem Mater. 2025 May 1;37(9):3373–83. doi: 10.1021/acs.chemmater.5c00171 (PMC12079796; doi:10.1021/acs.chemmater.5c00171)
Supplement: Supplementary file 13 — cm5c00171_si_013.cif [file cm5c00171_si_013.cif]

data_publication_text
_publ_requested_journal          'Journal of American Chemical Society'
_publ_contact_author_name        'Braulio Rodr\'iguez-Molina'
_publ_contact_author_email       brodriguez@iquimica.unam.mx
loop_
_publ_author_name
_publ_author_address

"Jos\'e L. Belmonte-V\'azquez" ''
"Durga P. Karothu" ''
"Carl. P. Fleisher" ''
"Dazaet Galicia-Badillo" ''
"Mauricio Maldonado-Dom\'inguez" ''
"Robert Schurko" ''
"Liang Li" ''
"Pance Naumov" ''
"Braulio Rodr\'iguez-Molina" ''
     
data_JB_10c_250Kup_a
 
_audit_creation_method            'SHELXL-2018/3'
_shelx_SHELXL_version_number      '2018/3'
_chemical_name_systematic         ?
_chemical_name_common             ?
_chemical_melting_point           ?
_chemical_formula_moiety          ?
_chemical_formula_sum
 'C28 H20 N2 O S' 
_chemical_formula_weight          432.52

loop_
 _atom_type_symbol
 _atom_type_description
 _atom_type_scat_dispersion_real
 _atom_type_scat_dispersion_imag
 _atom_type_scat_source
 'C'  'C'   0.0034   0.0017
 'XDISP Program in WinGX S.Brennan & P.L.Cowan Rev.Sci.Instrum.63,850 1992'
 'H'  'H'   0.0000   0.0000
 'XDISP Program in WinGX S.Brennan & P.L.Cowan Rev.Sci.Instrum.63,850 1992'
 'N'  'N'   0.0065   0.0035
 'XDISP Program in WinGX S.Brennan & P.L.Cowan Rev.Sci.Instrum.63,850 1992'
 'O'  'O'   0.0115   0.0064
 'XDISP Program in WinGX S.Brennan & P.L.Cowan Rev.Sci.Instrum.63,850 1992'
 'S'  'S'   0.1300   0.1309
 'XDISP Program in WinGX S.Brennan & P.L.Cowan Rev.Sci.Instrum.63,850 1992'
 
_space_group_crystal_system       triclinic
_space_group_IT_number            2
_space_group_name_H-M_alt         'P -1'
_space_group_name_Hall            '-P 1'
 
_shelx_space_group_comment
;
The symmetry employed for this shelxl refinement is uniquely defined
by the following loop, which should always be used as a source of
symmetry information in preference to the above space-group names.
They are only intended as comments.
;
 
loop_
 _space_group_symop_operation_xyz
 'x, y, z'
 '-x, -y, -z'
 
_cell_length_a                    9.4117(10)
_cell_length_b                    9.7494(10)
_cell_length_c                    11.8240(12)
_cell_angle_alpha                 75.955(4)
_cell_angle_beta                  85.046(4)
_cell_angle_gamma                 87.451(4)
_cell_volume                      1048.28(19)
_cell_formula_units_Z             2
_cell_measurement_temperature     250(2)
_cell_measurement_reflns_used     9848    
_cell_measurement_theta_min       2.2279   
_cell_measurement_theta_max       34.1045
 
_exptl_crystal_description        block
_exptl_crystal_colour             colourless
_exptl_crystal_density_meas       ?
_exptl_crystal_density_method     ?
_exptl_crystal_density_diffrn     1.370          
_exptl_crystal_F_000              452
_exptl_transmission_factor_min    ?
_exptl_transmission_factor_max    ?
_exptl_crystal_size_max           0.230
_exptl_crystal_size_mid           0.090
_exptl_crystal_size_min           0.080
_exptl_absorpt_coefficient_mu     0.188
_shelx_estimated_absorpt_T_min    0.958
_shelx_estimated_absorpt_T_max    0.985
_exptl_absorpt_correction_type    multi-scan
_exptl_absorpt_correction_T_min   0.877
_exptl_absorpt_correction_T_max   0.985
_exptl_absorpt_process_details    'SADABS 2016/2 Bruker AXS Madison WI USA'
_exptl_absorpt_special_details    ?
_diffrn_ambient_temperature       250(2)
_diffrn_radiation_wavelength      0.7288
_diffrn_radiation_type            synchrotron
_diffrn_source                    'Advanced Light Source beamline 12.2.1'
_diffrn_measurement_device_type   'Bruker D8 with PHOTONII detector' 
_diffrn_measurement_method        '\w/\q shutterless scans'
_diffrn_detector_area_resol_mean  7.39
_diffrn_reflns_number             39516
_diffrn_reflns_av_unetI/netI      0.0286
_diffrn_reflns_av_R_equivalents   0.0375
_diffrn_reflns_limit_h_min        -14
_diffrn_reflns_limit_h_max        14
_diffrn_reflns_limit_k_min        -15
_diffrn_reflns_limit_k_max        15
_diffrn_reflns_limit_l_min        -18
_diffrn_reflns_limit_l_max        18
_diffrn_reflns_theta_min          1.826
_diffrn_reflns_theta_max          34.151
_diffrn_reflns_theta_full         25.930
_diffrn_measured_fraction_theta_max   0.997
_diffrn_measured_fraction_theta_full  1.000
_diffrn_reflns_Laue_measured_fraction_max    0.997
_diffrn_reflns_Laue_measured_fraction_full   1.000
_diffrn_reflns_point_group_measured_fraction_max   0.997
_diffrn_reflns_point_group_measured_fraction_full  1.000
_reflns_number_total              8011
_reflns_number_gt                 6491
_reflns_threshold_expression      'I > 2\s(I)'
_reflns_Friedel_coverage          0.000
_reflns_Friedel_fraction_max      .
_reflns_Friedel_fraction_full     .
 
_reflns_special_details
;
 Reflections were merged by SHELXL according to the crystal
 class for the calculation of statistics and refinement.
 
 _reflns_Friedel_fraction is defined as the number of unique
 Friedel pairs measured divided by the number that would be
 possible theoretically, ignoring centric projections and
 systematic absences.
;
 
_computing_data_collection        'Bruker APEX 3'
_computing_cell_refinement        'Bruker SAINT v8.40a'
_computing_data_reduction         'Bruker SAINT v8.40a'
_computing_structure_solution     'SHELXT 2014/5 (Sheldrick, 2014)'
_computing_structure_refinement 'SHELXL-2018/3 (Sheldrick, 2018)'
_computing_molecular_graphics     'Bruker SHELXTL'
_computing_publication_material   'Bruker SHELXTL & local programs'
_refine_special_details           
;
 All non-hydrogen atoms were refined anisotropically. Hydrogen atoms
 were found in the difference map constrained and refined with a
 riding model. 
;
_refine_ls_structure_factor_coef  Fsqd
_refine_ls_matrix_type            full
_refine_ls_weighting_scheme       calc
_refine_ls_weighting_details
'w=1/[\s^2^(Fo^2^)+(0.0587P)^2^+0.1371P] where P=(Fo^2^+2Fc^2^)/3'
_atom_sites_solution_primary      'Dual space'
_atom_sites_solution_secondary    difmap
_atom_sites_solution_hydrogens    geom
_refine_ls_hydrogen_treatment     constr
_refine_ls_extinction_method      none
_refine_ls_extinction_coef        .
_refine_ls_number_reflns          8011
_refine_ls_number_parameters      290
_refine_ls_number_restraints      0
_refine_ls_R_factor_all           0.0505
_refine_ls_R_factor_gt            0.0403
_refine_ls_wR_factor_ref          0.1193
_refine_ls_wR_factor_gt           0.1110
_refine_ls_goodness_of_fit_ref    1.057
_refine_ls_restrained_S_all       1.057
_refine_ls_shift/su_max           0.000
_refine_ls_shift/su_mean          0.000
 
loop_
 _atom_site_label
 _atom_site_type_symbol
 _atom_site_fract_x
 _atom_site_fract_y
 _atom_site_fract_z
 _atom_site_U_iso_or_equiv
 _atom_site_adp_type
 _atom_site_occupancy
 _atom_site_site_symmetry_order  
 _atom_site_calc_flag
 _atom_site_refinement_flags_posn
 _atom_site_refinement_flags_adp
 _atom_site_refinement_flags_occupancy
 _atom_site_disorder_assembly
 _atom_site_disorder_group
C1 C 0.59385(10) 0.04005(10) 0.15506(8) 0.03606(18) Uani 1 1 d . . . . .
C2 C 0.49981(11) -0.05669(11) 0.22534(9) 0.0413(2) Uani 1 1 d . . . . .
H2A H 0.438889 -0.032371 0.285104 0.050 Uiso 1 1 calc R U . . .
C3 C 0.49910(13) -0.18993(12) 0.20420(10) 0.0466(2) Uani 1 1 d . . . . .
H3A H 0.435198 -0.256827 0.249488 0.056 Uiso 1 1 calc R U . . .
C4 C 0.59142(15) -0.22731(12) 0.11689(11) 0.0519(3) Uani 1 1 d . . . . .
H4A H 0.589085 -0.318967 0.104819 0.062 Uiso 1 1 calc R U . . .
C5 C 0.68598(14) -0.13154(12) 0.04811(10) 0.0486(3) Uani 1 1 d . . . . .
H5A H 0.748105 -0.157611 -0.010175 0.058 Uiso 1 1 calc R U . . .
C6 C 0.68810(11) 0.00490(11) 0.06634(8) 0.03792(19) Uani 1 1 d . . . . .
C7 C 0.76650(11) 0.13074(11) 0.01057(8) 0.0394(2) Uani 1 1 d . . . . .
C8 C 0.87583(13) 0.16160(14) -0.07931(10) 0.0499(3) Uani 1 1 d . . . . .
H8A H 0.912796 0.091577 -0.116866 0.060 Uiso 1 1 calc R U . . .
C9 C 0.92842(14) 0.29695(15) -0.11182(10) 0.0548(3) Uani 1 1 d . . . . .
H9A H 1.001919 0.318944 -0.171901 0.066 Uiso 1 1 calc R U . . .
C10 C 0.87351(14) 0.40127(14) -0.05637(10) 0.0520(3) Uani 1 1 d . . . . .
H10A H 0.910677 0.492598 -0.080305 0.062 Uiso 1 1 calc R U . . .
C11 C 0.76562(13) 0.37370(12) 0.03308(9) 0.0447(2) Uani 1 1 d . . . . .
H11A H 0.729006 0.444434 0.069982 0.054 Uiso 1 1 calc R U . . .
C12 C 0.71391(11) 0.23763(11) 0.06590(8) 0.03755(19) Uani 1 1 d . . . . .
N1 N 0.61031(10) 0.18116(9) 0.15448(7) 0.03914(17) Uani 1 1 d . . . . .
C13 C 0.53317(11) 0.25476(10) 0.23172(9) 0.03723(19) Uani 1 1 d . . . . .
C14 C 0.55222(12) 0.21650(12) 0.35055(9) 0.0432(2) Uani 1 1 d . . . . .
H14A H 0.616887 0.142754 0.379768 0.052 Uiso 1 1 calc R U . . .
C15 C 0.47647(12) 0.28639(12) 0.42608(9) 0.0422(2) Uani 1 1 d . . . . .
H15A H 0.490346 0.259323 0.506321 0.051 Uiso 1 1 calc R U . . .
C16 C 0.37959(10) 0.39663(10) 0.38525(8) 0.03430(17) Uani 1 1 d . . . . .
C17 C 0.36277(12) 0.43441(11) 0.26575(9) 0.0425(2) Uani 1 1 d . . . . .
H17A H 0.299133 0.508875 0.235935 0.051 Uiso 1 1 calc R U . . .
C18 C 0.43831(13) 0.36405(12) 0.18984(9) 0.0448(2) Uani 1 1 d . . . . .
H18A H 0.424930 0.390841 0.109511 0.054 Uiso 1 1 calc R U . . .
C19 C 0.29836(10) 0.46839(10) 0.46650(8) 0.03466(17) Uani 1 1 d . . . . .
S1 S 0.17387(3) 0.60325(3) 0.42451(2) 0.03674(7) Uani 1 1 d . . . . .
C20 C 0.30150(12) 0.44084(11) 0.58537(9) 0.0429(2) Uani 1 1 d . . . . .
H20A H 0.362651 0.370455 0.625773 0.051 Uiso 1 1 calc R U . . .
N2 N 0.21214(11) 0.51985(10) 0.64264(7) 0.04293(19) Uani 1 1 d . . . . .
C21 C 0.13771(10) 0.61167(10) 0.56924(8) 0.03353(17) Uani 1 1 d . . . . .
C22 C 0.03749(10) 0.71256(10) 0.61068(8) 0.03434(17) Uani 1 1 d . . . . .
C23 C 0.03752(12) 0.71553(12) 0.72833(9) 0.0420(2) Uani 1 1 d . . . . .
H23A H 0.099423 0.653613 0.776165 0.050 Uiso 1 1 calc R U . . .
C24 C -0.05104(13) 0.80705(14) 0.77604(10) 0.0503(3) Uani 1 1 d . . . . .
H24A H -0.049434 0.807402 0.855351 0.060 Uiso 1 1 calc R U . . .
C25 C -0.14188(13) 0.89796(14) 0.70594(12) 0.0525(3) Uani 1 1 d . . . . .
H25A H -0.202227 0.960741 0.737833 0.063 Uiso 1 1 calc R U . . .
C26 C -0.14522(12) 0.89783(13) 0.58929(11) 0.0466(2) Uani 1 1 d . . . . .
H26A H -0.207563 0.960409 0.542451 0.056 Uiso 1 1 calc R U . . .
C27 C -0.05619(10) 0.80493(11) 0.54086(9) 0.03749(19) Uani 1 1 d . . . . .
O1 O -0.05201(9) 0.79725(9) 0.42713(7) 0.04575(18) Uani 1 1 d . . . . .
C28 C -0.15269(14) 0.88205(14) 0.35478(11) 0.0527(3) Uani 1 1 d . . . . .
H28A H -0.143115 0.861382 0.278223 0.079 Uiso 1 1 calc R U . . .
H28B H -0.134766 0.981291 0.346780 0.079 Uiso 1 1 calc R U . . .
H28C H -0.248553 0.861061 0.390197 0.079 Uiso 1 1 calc R U . . .
 
loop_
 _atom_site_aniso_label
 _atom_site_aniso_U_11
 _atom_site_aniso_U_22
 _atom_site_aniso_U_33
 _atom_site_aniso_U_23
 _atom_site_aniso_U_13
 _atom_site_aniso_U_12
C1 0.0379(4) 0.0358(4) 0.0349(4) -0.0101(3) -0.0049(3) 0.0078(3)
C2 0.0392(5) 0.0416(5) 0.0416(5) -0.0086(4) -0.0022(4) 0.0062(4)
C3 0.0497(6) 0.0393(5) 0.0486(6) -0.0058(4) -0.0075(5) 0.0011(4)
C4 0.0676(8) 0.0382(5) 0.0525(6) -0.0158(5) -0.0083(5) 0.0049(5)
C5 0.0592(7) 0.0456(6) 0.0441(5) -0.0192(4) -0.0027(5) 0.0102(5)
C6 0.0409(5) 0.0409(5) 0.0331(4) -0.0121(3) -0.0044(3) 0.0077(4)
C7 0.0407(5) 0.0463(5) 0.0319(4) -0.0116(4) -0.0034(3) 0.0047(4)
C8 0.0493(6) 0.0647(7) 0.0360(5) -0.0153(5) 0.0025(4) 0.0022(5)
C9 0.0518(7) 0.0704(8) 0.0380(5) -0.0058(5) 0.0018(5) -0.0066(6)
C10 0.0555(7) 0.0550(6) 0.0413(5) -0.0001(5) -0.0089(5) -0.0098(5)
C11 0.0506(6) 0.0420(5) 0.0413(5) -0.0075(4) -0.0100(4) 0.0010(4)
C12 0.0389(5) 0.0411(5) 0.0325(4) -0.0091(3) -0.0047(3) 0.0045(4)
N1 0.0423(4) 0.0369(4) 0.0382(4) -0.0120(3) 0.0022(3) 0.0052(3)
C13 0.0399(5) 0.0351(4) 0.0377(4) -0.0123(3) -0.0017(3) 0.0060(3)
C14 0.0452(5) 0.0440(5) 0.0393(5) -0.0103(4) -0.0052(4) 0.0162(4)
C15 0.0464(5) 0.0449(5) 0.0344(4) -0.0096(4) -0.0055(4) 0.0139(4)
C16 0.0362(4) 0.0319(4) 0.0357(4) -0.0104(3) -0.0032(3) 0.0037(3)
C17 0.0526(6) 0.0388(5) 0.0373(4) -0.0123(4) -0.0093(4) 0.0156(4)
C18 0.0571(6) 0.0435(5) 0.0346(4) -0.0127(4) -0.0078(4) 0.0152(4)
C19 0.0368(4) 0.0326(4) 0.0350(4) -0.0097(3) -0.0035(3) 0.0047(3)
S1 0.03976(13) 0.03932(12) 0.03026(11) -0.00857(8) -0.00241(8) 0.00919(9)
C20 0.0525(6) 0.0405(5) 0.0360(4) -0.0111(4) -0.0082(4) 0.0148(4)
N2 0.0533(5) 0.0417(4) 0.0340(4) -0.0110(3) -0.0060(3) 0.0123(4)
C21 0.0358(4) 0.0336(4) 0.0312(4) -0.0088(3) -0.0009(3) 0.0012(3)
C22 0.0331(4) 0.0357(4) 0.0346(4) -0.0107(3) 0.0010(3) 0.0006(3)
C23 0.0433(5) 0.0479(5) 0.0355(4) -0.0138(4) 0.0000(4) 0.0046(4)
C24 0.0482(6) 0.0628(7) 0.0442(5) -0.0246(5) 0.0033(4) 0.0056(5)
C25 0.0412(5) 0.0619(7) 0.0608(7) -0.0313(6) 0.0019(5) 0.0096(5)
C26 0.0371(5) 0.0492(6) 0.0561(6) -0.0188(5) -0.0050(4) 0.0097(4)
C27 0.0336(4) 0.0393(5) 0.0400(4) -0.0115(4) -0.0013(3) 0.0018(3)
O1 0.0476(4) 0.0510(4) 0.0387(4) -0.0115(3) -0.0097(3) 0.0146(3)
C28 0.0495(6) 0.0563(7) 0.0483(6) -0.0038(5) -0.0129(5) 0.0105(5)
 
_geom_special_details
;
 All esds (except the esd in the dihedral angle between two l.s. planes)
 are estimated using the full covariance matrix.  The cell esds are taken
 into account individually in the estimation of esds in distances, angles
 and torsion angles; correlations between esds in cell parameters are only
 used when they are defined by crystal symmetry.  An approximate (isotropic)
 treatment of cell esds is used for estimating esds involving l.s. planes.
;
 
loop_
 _geom_bond_atom_site_label_1
 _geom_bond_atom_site_label_2
 _geom_bond_distance
 _geom_bond_site_symmetry_2
 _geom_bond_publ_flag
C1 C2 1.3894(15) . ?
C1 N1 1.3895(13) . ?
C1 C6 1.4112(13) . ?
C2 C3 1.3815(15) . ?
C2 H2A 0.9400 . ?
C3 C4 1.3976(17) . ?
C3 H3A 0.9400 . ?
C4 C5 1.3804(18) . ?
C4 H4A 0.9400 . ?
C5 C6 1.3995(15) . ?
C5 H5A 0.9400 . ?
C6 C7 1.4450(15) . ?
C7 C8 1.4008(15) . ?
C7 C12 1.4100(14) . ?
C8 C9 1.3831(19) . ?
C8 H8A 0.9400 . ?
C9 C10 1.396(2) . ?
C9 H9A 0.9400 . ?
C10 C11 1.3866(17) . ?
C10 H10A 0.9400 . ?
C11 C12 1.3865(15) . ?
C11 H11A 0.9400 . ?
C12 N1 1.3937(13) . ?
N1 C13 1.4260(12) . ?
C13 C18 1.3832(14) . ?
C13 C14 1.3887(14) . ?
C14 C15 1.3829(14) . ?
C14 H14A 0.9400 . ?
C15 C16 1.3989(13) . ?
C15 H15A 0.9400 . ?
C16 C17 1.3921(13) . ?
C16 C19 1.4659(13) . ?
C17 C18 1.3881(14) . ?
C17 H17A 0.9400 . ?
C18 H18A 0.9400 . ?
C19 C20 1.3680(13) . ?
C19 S1 1.7305(10) . ?
S1 C21 1.7367(9) . ?
C20 N2 1.3626(13) . ?
C20 H20A 0.9400 . ?
N2 C21 1.3105(13) . ?
C21 C22 1.4727(13) . ?
C22 C23 1.3985(13) . ?
C22 C27 1.4014(14) . ?
C23 C24 1.3806(15) . ?
C23 H23A 0.9400 . ?
C24 C25 1.3791(18) . ?
C24 H24A 0.9400 . ?
C25 C26 1.3826(17) . ?
C25 H25A 0.9400 . ?
C26 C27 1.3971(14) . ?
C26 H26A 0.9400 . ?
C27 O1 1.3620(12) . ?
O1 C28 1.4284(13) . ?
C28 H28A 0.9700 . ?
C28 H28B 0.9700 . ?
C28 H28C 0.9700 . ?
 
loop_
 _geom_angle_atom_site_label_1
 _geom_angle_atom_site_label_2
 _geom_angle_atom_site_label_3
 _geom_angle
 _geom_angle_site_symmetry_1
 _geom_angle_site_symmetry_3
 _geom_angle_publ_flag
C2 C1 N1 128.83(9) . . ?
C2 C1 C6 122.12(9) . . ?
N1 C1 C6 109.02(9) . . ?
C3 C2 C1 117.58(10) . . ?
C3 C2 H2A 121.2 . . ?
C1 C2 H2A 121.2 . . ?
C2 C3 C4 121.37(11) . . ?
C2 C3 H3A 119.3 . . ?
C4 C3 H3A 119.3 . . ?
C5 C4 C3 120.94(11) . . ?
C5 C4 H4A 119.5 . . ?
C3 C4 H4A 119.5 . . ?
C4 C5 C6 119.10(10) . . ?
C4 C5 H5A 120.5 . . ?
C6 C5 H5A 120.5 . . ?
C5 C6 C1 118.88(10) . . ?
C5 C6 C7 134.33(10) . . ?
C1 C6 C7 106.76(9) . . ?
C8 C7 C12 119.32(11) . . ?
C8 C7 C6 133.93(10) . . ?
C12 C7 C6 106.74(9) . . ?
C9 C8 C7 118.82(11) . . ?
C9 C8 H8A 120.6 . . ?
C7 C8 H8A 120.6 . . ?
C8 C9 C10 120.72(11) . . ?
C8 C9 H9A 119.6 . . ?
C10 C9 H9A 119.6 . . ?
C11 C10 C9 121.74(12) . . ?
C11 C10 H10A 119.1 . . ?
C9 C10 H10A 119.1 . . ?
C12 C11 C10 117.32(11) . . ?
C12 C11 H11A 121.3 . . ?
C10 C11 H11A 121.3 . . ?
C11 C12 N1 128.96(10) . . ?
C11 C12 C7 122.06(10) . . ?
N1 C12 C7 108.96(9) . . ?
C1 N1 C12 108.48(8) . . ?
C1 N1 C13 125.32(8) . . ?
C12 N1 C13 126.20(9) . . ?
C18 C13 C14 119.22(9) . . ?
C18 C13 N1 120.74(9) . . ?
C14 C13 N1 120.04(9) . . ?
C15 C14 C13 120.30(9) . . ?
C15 C14 H14A 119.8 . . ?
C13 C14 H14A 119.8 . . ?
C14 C15 C16 121.19(9) . . ?
C14 C15 H15A 119.4 . . ?
C16 C15 H15A 119.4 . . ?
C17 C16 C15 117.73(9) . . ?
C17 C16 C19 121.63(8) . . ?
C15 C16 C19 120.64(8) . . ?
C18 C17 C16 121.16(9) . . ?
C18 C17 H17A 119.4 . . ?
C16 C17 H17A 119.4 . . ?
C13 C18 C17 120.39(9) . . ?
C13 C18 H18A 119.8 . . ?
C17 C18 H18A 119.8 . . ?
C20 C19 C16 128.03(9) . . ?
C20 C19 S1 108.02(7) . . ?
C16 C19 S1 123.91(7) . . ?
C19 S1 C21 90.20(4) . . ?
N2 C20 C19 117.11(9) . . ?
N2 C20 H20A 121.4 . . ?
C19 C20 H20A 121.4 . . ?
C21 N2 C20 111.02(8) . . ?
N2 C21 C22 120.80(8) . . ?
N2 C21 S1 113.65(7) . . ?
C22 C21 S1 125.53(7) . . ?
C23 C22 C27 118.37(9) . . ?
C23 C22 C21 116.87(9) . . ?
C27 C22 C21 124.76(9) . . ?
C24 C23 C22 121.69(10) . . ?
C24 C23 H23A 119.2 . . ?
C22 C23 H23A 119.2 . . ?
C25 C24 C23 119.20(11) . . ?
C25 C24 H24A 120.4 . . ?
C23 C24 H24A 120.4 . . ?
C24 C25 C26 120.77(10) . . ?
C24 C25 H25A 119.6 . . ?
C26 C25 H25A 119.6 . . ?
C25 C26 C27 120.18(11) . . ?
C25 C26 H26A 119.9 . . ?
C27 C26 H26A 119.9 . . ?
O1 C27 C26 124.34(9) . . ?
O1 C27 C22 115.88(8) . . ?
C26 C27 C22 119.78(10) . . ?
C27 O1 C28 117.85(9) . . ?
O1 C28 H28A 109.5 . . ?
O1 C28 H28B 109.5 . . ?
H28A C28 H28B 109.5 . . ?
O1 C28 H28C 109.5 . . ?
H28A C28 H28C 109.5 . . ?
H28B C28 H28C 109.5 . . ?
 
loop_
 _geom_torsion_atom_site_label_1
 _geom_torsion_atom_site_label_2
 _geom_torsion_atom_site_label_3
 _geom_torsion_atom_site_label_4
 _geom_torsion
 _geom_torsion_site_symmetry_1
 _geom_torsion_site_symmetry_2
 _geom_torsion_site_symmetry_3
 _geom_torsion_site_symmetry_4
 _geom_torsion_publ_flag
N1 C1 C2 C3 176.51(10) . . . . ?
C6 C1 C2 C3 -1.23(15) . . . . ?
C1 C2 C3 C4 1.23(17) . . . . ?
C2 C3 C4 C5 -0.47(19) . . . . ?
C3 C4 C5 C6 -0.34(18) . . . . ?
C4 C5 C6 C1 0.34(16) . . . . ?
C4 C5 C6 C7 -177.55(11) . . . . ?
C2 C1 C6 C5 0.46(15) . . . . ?
N1 C1 C6 C5 -177.68(9) . . . . ?
C2 C1 C6 C7 178.89(9) . . . . ?
N1 C1 C6 C7 0.75(11) . . . . ?
C5 C6 C7 C8 -4.0(2) . . . . ?
C1 C6 C7 C8 177.90(12) . . . . ?
C5 C6 C7 C12 176.64(12) . . . . ?
C1 C6 C7 C12 -1.43(11) . . . . ?
C12 C7 C8 C9 -0.48(17) . . . . ?
C6 C7 C8 C9 -179.75(11) . . . . ?
C7 C8 C9 C10 -0.13(19) . . . . ?
C8 C9 C10 C11 0.33(19) . . . . ?
C9 C10 C11 C12 0.10(17) . . . . ?
C10 C11 C12 N1 177.79(10) . . . . ?
C10 C11 C12 C7 -0.74(15) . . . . ?
C8 C7 C12 C11 0.94(16) . . . . ?
C6 C7 C12 C11 -179.61(9) . . . . ?
C8 C7 C12 N1 -177.85(10) . . . . ?
C6 C7 C12 N1 1.60(11) . . . . ?
C2 C1 N1 C12 -177.74(10) . . . . ?
C6 C1 N1 C12 0.23(11) . . . . ?
C2 C1 N1 C13 2.07(17) . . . . ?
C6 C1 N1 C13 -179.96(9) . . . . ?
C11 C12 N1 C1 -179.84(10) . . . . ?
C7 C12 N1 C1 -1.16(11) . . . . ?
C11 C12 N1 C13 0.35(17) . . . . ?
C7 C12 N1 C13 179.04(9) . . . . ?
C1 N1 C13 C18 -113.74(12) . . . . ?
C12 N1 C13 C18 66.03(15) . . . . ?
C1 N1 C13 C14 65.90(14) . . . . ?
C12 N1 C13 C14 -114.33(12) . . . . ?
C18 C13 C14 C15 0.40(17) . . . . ?
N1 C13 C14 C15 -179.24(10) . . . . ?
C13 C14 C15 C16 -0.07(18) . . . . ?
C14 C15 C16 C17 -0.49(17) . . . . ?
C14 C15 C16 C19 179.06(10) . . . . ?
C15 C16 C17 C18 0.72(17) . . . . ?
C19 C16 C17 C18 -178.82(10) . . . . ?
C14 C13 C18 C17 -0.17(18) . . . . ?
N1 C13 C18 C17 179.47(10) . . . . ?
C16 C17 C18 C13 -0.41(18) . . . . ?
C17 C16 C19 C20 178.48(11) . . . . ?
C15 C16 C19 C20 -1.04(17) . . . . ?
C17 C16 C19 S1 0.83(14) . . . . ?
C15 C16 C19 S1 -178.70(8) . . . . ?
C20 C19 S1 C21 0.32(8) . . . . ?
C16 C19 S1 C21 178.37(9) . . . . ?
C16 C19 C20 N2 -177.99(10) . . . . ?
S1 C19 C20 N2 -0.04(13) . . . . ?
C19 C20 N2 C21 -0.38(15) . . . . ?
C20 N2 C21 C22 -177.72(9) . . . . ?
C20 N2 C21 S1 0.62(12) . . . . ?
C19 S1 C21 N2 -0.56(8) . . . . ?
C19 S1 C21 C22 177.70(9) . . . . ?
N2 C21 C22 C23 6.71(14) . . . . ?
S1 C21 C22 C23 -171.43(8) . . . . ?
N2 C21 C22 C27 -173.57(10) . . . . ?
S1 C21 C22 C27 8.29(14) . . . . ?
C27 C22 C23 C24 -0.43(16) . . . . ?
C21 C22 C23 C24 179.31(10) . . . . ?
C22 C23 C24 C25 -0.02(19) . . . . ?
C23 C24 C25 C26 0.2(2) . . . . ?
C24 C25 C26 C27 0.07(19) . . . . ?
C25 C26 C27 O1 -179.97(11) . . . . ?
C25 C26 C27 C22 -0.52(17) . . . . ?
C23 C22 C27 O1 -179.82(9) . . . . ?
C21 C22 C27 O1 0.46(14) . . . . ?
C23 C22 C27 C26 0.69(15) . . . . ?
C21 C22 C27 C26 -179.03(10) . . . . ?
C26 C27 O1 C28 -4.95(16) . . . . ?
C22 C27 O1 C28 175.58(10) . . . . ?
 
_refine_diff_density_max    0.274
_refine_diff_density_min   -0.333
_refine_diff_density_rms    0.046

_shelx_res_file
;
TITL JB_10C_250Kup_a.res in P-1
    JB_10c_250Kup_a.res
    created by SHELXL-2018/3 at 12:23:44 on 19-May-2023
REM Old TITL JB_10C_250Kup_0m in P-1

REM SHELXT solution in P-1
REM R1 0.122,  Rweak 0.005,  Alpha 0.039,  Orientation as input
REM Formula found by SHELXT:  C28 N2 O S

CELL  0.7288   9.4117   9.7494  11.8240   75.955   85.046   87.451
ZERR   2.000   0.0010   0.0010   0.0012    0.004    0.004    0.004
LATT  1
SFAC C H N O S
DISP    C     0.00337    0.00172        11.92
DISP    H     0.00000    0.00000         0.67
DISP    N     0.00654    0.00351        20.58
DISP    O     0.01151    0.00644        34.18
DISP    S     0.12997    0.13093       564.08
UNIT 56 40 4 2 2

ACTA

TEMP -23
SIZE 0.230 0.090 0.080

REM Colourless Block

L.S. 10
BOND $H
CONF
FMAP 2
PLAN 20

WGHT    0.058700    0.137100
FVAR       0.79710
C1    1    0.593850    0.040055    0.155058    11.00000    0.03789    0.03580 =
         0.03493   -0.01015   -0.00493    0.00777
C2    1    0.499813   -0.056691    0.225341    11.00000    0.03923    0.04158 =
         0.04157   -0.00857   -0.00224    0.00619
AFIX  43
H2A   2    0.438889   -0.032371    0.285104    11.00000   -1.20000
AFIX   0
C3    1    0.499100   -0.189926    0.204204    11.00000    0.04975    0.03933 =
         0.04861   -0.00585   -0.00752    0.00107
AFIX  43
H3A   2    0.435198   -0.256827    0.249488    11.00000   -1.20000
AFIX   0
C4    1    0.591418   -0.227307    0.116886    11.00000    0.06761    0.03817 =
         0.05247   -0.01580   -0.00833    0.00488
AFIX  43
H4A   2    0.589085   -0.318967    0.104819    11.00000   -1.20000
AFIX   0
C5    1    0.685983   -0.131537    0.048109    11.00000    0.05925    0.04563 =
         0.04413   -0.01920   -0.00273    0.01021
AFIX  43
H5A   2    0.748105   -0.157611   -0.010175    11.00000   -1.20000
AFIX   0
C6    1    0.688104    0.004903    0.066339    11.00000    0.04094    0.04085 =
         0.03313   -0.01214   -0.00436    0.00769
C7    1    0.766499    0.130735    0.010565    11.00000    0.04066    0.04635 =
         0.03189   -0.01162   -0.00342    0.00474
C8    1    0.875829    0.161602   -0.079315    11.00000    0.04931    0.06471 =
         0.03605   -0.01531    0.00255    0.00225
AFIX  43
H8A   2    0.912796    0.091577   -0.116866    11.00000   -1.20000
AFIX   0
C9    1    0.928416    0.296945   -0.111821    11.00000    0.05185    0.07037 =
         0.03802   -0.00575    0.00184   -0.00665
AFIX  43
H9A   2    1.001919    0.318944   -0.171901    11.00000   -1.20000
AFIX   0
C10   1    0.873512    0.401267   -0.056367    11.00000    0.05554    0.05503 =
         0.04127   -0.00005   -0.00893   -0.00977
AFIX  43
H10A  2    0.910677    0.492598   -0.080305    11.00000   -1.20000
AFIX   0
C11   1    0.765621    0.373704    0.033078    11.00000    0.05057    0.04201 =
         0.04130   -0.00748   -0.01005    0.00097
AFIX  43
H11A  2    0.729006    0.444434    0.069982    11.00000   -1.20000
AFIX   0
C12   1    0.713913    0.237627    0.065896    11.00000    0.03894    0.04111 =
         0.03255   -0.00905   -0.00471    0.00447
N1    3    0.610305    0.181157    0.154476    11.00000    0.04232    0.03691 =
         0.03823   -0.01204    0.00218    0.00525
C13   1    0.533171    0.254764    0.231716    11.00000    0.03986    0.03513 =
         0.03768   -0.01230   -0.00173    0.00599
C14   1    0.552216    0.216499    0.350547    11.00000    0.04521    0.04396 =
         0.03926   -0.01029   -0.00522    0.01621
AFIX  43
H14A  2    0.616887    0.142754    0.379768    11.00000   -1.20000
AFIX   0
C15   1    0.476475    0.286387    0.426082    11.00000    0.04643    0.04487 =
         0.03441   -0.00956   -0.00553    0.01386
AFIX  43
H15A  2    0.490346    0.259323    0.506321    11.00000   -1.20000
AFIX   0
C16   1    0.379586    0.396633    0.385245    11.00000    0.03615    0.03185 =
         0.03574   -0.01040   -0.00323    0.00373
C17   1    0.362769    0.434410    0.265747    11.00000    0.05255    0.03882 =
         0.03727   -0.01235   -0.00932    0.01560
AFIX  43
H17A  2    0.299133    0.508875    0.235935    11.00000   -1.20000
AFIX   0
C18   1    0.438314    0.364055    0.189843    11.00000    0.05713    0.04355 =
         0.03463   -0.01274   -0.00781    0.01524
AFIX  43
H18A  2    0.424930    0.390841    0.109511    11.00000   -1.20000
AFIX   0
C19   1    0.298364    0.468388    0.466503    11.00000    0.03683    0.03260 =
         0.03500   -0.00974   -0.00346    0.00468
S1    5    0.173874    0.603248    0.424513    11.00000    0.03976    0.03932 =
         0.03026   -0.00857   -0.00241    0.00919
C20   1    0.301501    0.440838    0.585366    11.00000    0.05246    0.04052 =
         0.03601   -0.01114   -0.00823    0.01482
AFIX  43
H20A  2    0.362651    0.370455    0.625773    11.00000   -1.20000
AFIX   0
N2    3    0.212138    0.519850    0.642640    11.00000    0.05328    0.04169 =
         0.03403   -0.01099   -0.00604    0.01232
C21   1    0.137706    0.611665    0.569240    11.00000    0.03585    0.03361 =
         0.03116   -0.00880   -0.00090    0.00118
C22   1    0.037487    0.712555    0.610675    11.00000    0.03315    0.03571 =
         0.03455   -0.01070    0.00097    0.00057
C23   1    0.037517    0.715526    0.728335    11.00000    0.04329    0.04790 =
         0.03553   -0.01378   -0.00002    0.00463
AFIX  43
H23A  2    0.099423    0.653613    0.776165    11.00000   -1.20000
AFIX   0
C24   1   -0.051037    0.807051    0.776043    11.00000    0.04818    0.06276 =
         0.04422   -0.02459    0.00329    0.00563
AFIX  43
H24A  2   -0.049434    0.807402    0.855351    11.00000   -1.20000
AFIX   0
C25   1   -0.141879    0.897958    0.705939    11.00000    0.04116    0.06194 =
         0.06084   -0.03132    0.00191    0.00959
AFIX  43
H25A  2   -0.202227    0.960741    0.737833    11.00000   -1.20000
AFIX   0
C26   1   -0.145220    0.897825    0.589294    11.00000    0.03706    0.04920 =
         0.05611   -0.01880   -0.00499    0.00969
AFIX  43
H26A  2   -0.207563    0.960409    0.542451    11.00000   -1.20000
AFIX   0
C27   1   -0.056187    0.804925    0.540860    11.00000    0.03362    0.03935 =
         0.04003   -0.01153   -0.00133    0.00176
O1    4   -0.052006    0.797247    0.427130    11.00000    0.04758    0.05099 =
         0.03873   -0.01150   -0.00969    0.01456
C28   1   -0.152688    0.882050    0.354778    11.00000    0.04948    0.05628 =
         0.04828   -0.00378   -0.01290    0.01049
AFIX 137
H28A  2   -0.143115    0.861382    0.278223    11.00000   -1.50000
H28B  2   -0.134766    0.981291    0.346780    11.00000   -1.50000
H28C  2   -0.248553    0.861061    0.390197    11.00000   -1.50000

AFIX   0
HKLF 4


REM  JB_10C_250Kup_a.res in P-1
REM wR2 = 0.119260, GooF = S = 1.05736, Restrained GooF = 1.05736 for all data
REM R1 = 0.040288 for 6491 Fo > 4sig(Fo) and 0.050472 for all 8011 data
REM 290 parameters refined using 0 restraints

END

WGHT      0.0587      0.1371

REM Highest difference peak  0.274,  deepest hole -0.333,  1-sigma level  0.046
Q1    1  -0.1000  0.8453  0.5683  11.00000  0.05    0.27
Q2    1   0.0017  0.7575  0.5679  11.00000  0.05    0.27
Q3    1   0.6450  0.0181  0.1133  11.00000  0.05    0.26
Q4    1  -0.0774  0.8579  0.7283  11.00000  0.05    0.26
Q5    1   0.5472 -0.0039  0.1905  11.00000  0.05    0.24
Q6    1   0.4022  0.4010  0.2284  11.00000  0.05    0.24
Q7    1   0.4940  0.3174  0.2070  11.00000  0.05    0.24
Q8    1   0.8347  0.3846  0.0000  11.00000  0.05    0.23
Q9    1   0.8198  0.1426 -0.0327  11.00000  0.05    0.23
Q10   1   0.1514  0.6167  0.5043  11.00000  0.05    0.22
Q11   1   0.5537 -0.2011  0.1594  11.00000  0.05    0.22
Q12   1   0.3015  0.4467  0.5228  11.00000  0.05    0.22
Q13   1   0.5450  0.2392  0.2894  11.00000  0.05    0.22
Q14   1   0.7244  0.0591  0.0336  11.00000  0.05    0.21
Q15   1   0.4197  0.3426  0.4079  11.00000  0.05    0.20
Q16   1   0.3793  0.4155  0.3275  11.00000  0.05    0.20
Q17   1  -0.1448  0.9230  0.6440  11.00000  0.05    0.20
Q18   1   0.0394  0.7194  0.6679  11.00000  0.05    0.19
Q19   1   0.0014  0.7707  0.7408  11.00000  0.05    0.19
Q20   1   0.7464  0.1916  0.0289  11.00000  0.05    0.18
;
_shelx_res_checksum   37380

_shelx_hkl_file
;
  -1   0   0    4.20    0.30
  -1   0   0    4.00    0.20
  -1   0   0    4.20    0.30
  -1   0   0    4.30    0.30
  -1   0   0    4.50    0.30
  -1   0   0    4.00    0.20
  -1   0   0    4.50    0.30
  -2   0   0  202.48    8.20
  -2   0   0  200.08    8.20
  -2   0   0  199.48    8.20
  -2   0   0  194.58    8.30
  -2   0   0  206.78    8.20
   2   0   0  201.18    8.20
   2   0   0  198.18    8.20
   2   0   0  208.58    8.30
   2   0   0  207.18    8.30
  -3   0   0  579.14   22.80
  -3   0   0  568.24   22.90
  -3   0   0  579.94   22.90
  -3   0   0  504.85   22.90
  -3   0   0  560.14   22.80
  -3   0   0  568.84   22.90
   3   0   0  571.54   23.00
   3   0   0  550.94   22.90
   3   0   0  606.84   23.00
   3   0   0  568.54   22.80
  -4   0   0   59.99    2.70
  -4   0   0   59.99    2.70
  -4   0   0   58.39    2.70
  -4   0   0   60.49    2.70
  -4   0   0   60.79    2.70
  -4   0   0   61.69    2.60
  -4   0   0   58.29    2.60
  -4   0   0   56.19    2.70
   4   0   0   59.29    2.90
   4   0   0   59.49    2.80
   4   0   0   60.39    2.70
   4   0   0   55.69    2.60
  -5   0   0   10.80    0.80
  -5   0   0    8.70    0.80
  -5   0   0   12.30    0.80
  -5   0   0   12.10    0.80
  -5   0   0   10.50    0.90
  -5   0   0   11.40    0.80
  -5   0   0   10.60    0.70
  -5   0   0   10.90    0.80
   5   0   0   11.80    1.20
   5   0   0   11.00    1.10
   5   0   0   11.40    0.80
   5   0   0   10.10    0.80
  -6   0   0   81.69    3.60
  -6   0   0   75.79    3.70
  -6   0   0   78.29    3.60
  -6   0   0   77.49    3.50
  -6   0   0   79.29    3.70
  -6   0   0   87.69    3.90
  -6   0   0   81.09    3.70
  -6   0   0   84.19    3.70
   6   0   0   76.09    4.00
   6   0   0   86.39    3.90
   6   0   0   78.59    3.60
  -7   0   0   15.50    1.20
  -7   0   0   18.70    1.20
  -7   0   0   17.60    1.20
  -7   0   0   15.20    1.10
  -7   0   0   19.90    1.30
  -7   0   0   15.70    1.00
  -7   0   0   17.60    1.20
   7   0   0   16.80    1.50
   7   0   0   18.00    1.80
   7   0   0   16.60    1.20
  -8   0   0   24.90    1.60
  -8   0   0   22.20    1.60
  -8   0   0   28.50    1.60
  -8   0   0   22.20    1.70
  -8   0   0   26.70    1.60
   8   0   0   28.00    2.20
   8   0   0   25.70    1.90
   8   0   0   26.40    1.50
  -9   0   0  175.98    8.10
  -9   0   0  189.28    8.20
  -9   0   0  196.98    8.20
   9   0   0  195.28    8.90
   9   0   0  188.98    8.00
   9   0   0  177.68    8.40
 -10   0   0   14.20    1.20
 -10   0   0   11.80    1.20
  10   0   0    9.90    1.50
  10   0   0   13.00    1.10
  10   0   0    9.60    2.00
 -11   0   0   50.59    3.00
 -11   0   0   57.29    2.90
  11   0   0   52.79    3.90
  11   0   0   52.19    2.80
 -12   0   0   10.30    1.20
 -12   0   0    8.70    1.30
  12   0   0    6.50    2.10
 -13   0   0    3.80    0.90
 -13   0   0    3.70    0.70
 -13   0   0    1.40    0.80
  13   0   0    2.90    1.90
 -14   0   0   -0.20    0.70
 -14   0   0   -0.40    0.50
  14   0   0   -2.50    2.10
  14  -1   0    0.80    2.10
 -14   1   0    1.50    0.70
 -14   1   0   -0.30    0.50
  13  -1   0    3.70    2.10
 -13   1   0    5.20    1.00
 -13   1   0    4.00    0.70
  12  -1   0    2.70    1.70
 -12   1   0    1.20    0.70
 -12   1   0    2.20    0.80
 -12   1   0    2.50    0.60
  11  -1   0   87.29    5.30
 -11   1   0   90.69    4.00
 -11   1   0   81.69    4.30
 -11   1   0   85.49    4.20
  10  -1   0    1.30    0.80
  10  -1   0   -0.10    1.20
 -10   1   0    0.00    0.40
 -10   1   0    0.70    0.50
   9  -1   0   -0.50    1.10
   9  -1   0    1.80    0.90
   9  -1   0    0.70    0.60
  -9   1   0    0.60    0.50
  -9   1   0    1.10    0.50
  -9   1   0    0.60    0.40
   8  -1   0   26.20    1.60
   8  -1   0   30.90    2.30
   8  -1   0   28.90    2.50
  -8   1   0   26.00    1.60
  -8   1   0   23.10    1.60
  -8   1   0   30.60    1.70
  -8   1   0   24.10    1.90
  -8   1   0   23.30    1.40
  -8   1   0   27.80    1.60
   7  -1   0    6.30    1.40
   7  -1   0    7.50    1.20
   7  -1   0    4.80    0.70
  -7   1   0    5.90    0.50
  -7   1   0    5.60    0.90
  -7   1   0    7.10    0.70
  -7   1   0    4.50    0.80
  -7   1   0    5.20    0.70
  -7   1   0    5.60    0.70
   6  -1   0    1.50    0.40
   6  -1   0    1.00    0.80
   6  -1   0    1.60    0.70
  -6   1   0    1.80    0.40
  -6   1   0    2.20    0.30
  -6   1   0    2.40    0.50
  -6   1   0    2.20    0.50
  -6   1   0    1.70    0.40
  -6   1   0    1.60    0.40
  -6   1   0    2.00    0.40
  -6   1   0    2.00    0.50
  -6   1   0    1.70    0.50
   5  -1   0  144.79    6.30
   5  -1   0  158.78    6.70
   5  -1   0  138.69    6.70
  -5   1   0  142.39    6.50
  -5   1   0  148.59    6.30
  -5   1   0  149.49    6.40
  -5   1   0  154.58    6.30
  -5   1   0  155.28    6.20
  -5   1   0  149.29    6.30
  -5   1   0  154.38    6.50
  -5   1   0  153.28    6.30
   4  -1   0  254.07   10.40
   4  -1   0  261.47   10.60
   4  -1   0  238.08   10.60
   4  -1   0  239.28   10.30
  -4   1   0  262.87   10.50
  -4   1   0  252.27   10.40
  -4   1   0  255.57   10.30
  -4   1   0  247.48   10.40
  -4   1   0  262.67   10.30
  -4   1   0  249.78   10.40
  -4   1   0  248.48   10.30
   3  -1   0   79.49    3.60
   3  -1   0   75.79    3.30
   3  -1   0   72.19    3.60
   3  -1   0   73.29    3.30
   3  -1   0   81.69    3.40
   3  -1   0   76.89    3.30
  -3   1   0   80.89    3.30
  -3   1   0   75.69    3.40
  -3   1   0   82.09    3.40
  -3   1   0   79.39    3.30
  -3   1   0   78.59    3.50
  -3   1   0   82.59    3.50
   2  -1   0   86.69    3.90
   2  -1   0   77.99    3.60
   2  -1   0   90.29    3.80
   2  -1   0   89.59    3.70
  -2   1   0   85.29    3.60
  -2   1   0   87.49    3.60
  -2   1   0   82.49    3.60
  -2   1   0   82.49    3.60
  -2   1   0   88.09    3.80
  -2   1   0   93.39    3.70
  -2   1   0   87.39    3.70
   1  -1   0  452.65   20.50
  -1   1   0  539.85   20.10
   0  -1   0  103.09    4.20
   0  -1   0   96.89    4.20
   0  -1   0  103.09    4.30
   0  -1   0  105.09    4.20
   0   1   0  110.09    4.30
   0   1   0  100.89    4.20
   0   1   0  105.19    4.20
   0   1   0  104.39    4.20
  -1  -1   0  100.49    4.10
  -1  -1   0   95.99    4.00
  -1  -1   0   98.89    3.90
  -1  -1   0   94.99    3.90
   1   1   0   95.79    4.10
   1   1   0  101.19    4.00
   1   1   0   94.09    4.00
  -2  -1   0 1869.21   78.79
  -2  -1   0 2134.59  103.49
  -2  -1   0 1863.51   94.99
   2   1   0 1999.50   98.09
  -3  -1   0  131.59    5.40
  -3  -1   0  127.09    5.30
  -3  -1   0  128.29    5.30
  -3  -1   0  129.69    5.40
  -3  -1   0  129.89    5.30
  -3  -1   0  134.49    5.30
   3   1   0  123.09    5.30
   3   1   0  131.79    5.40
   3   1   0  125.69    5.40
   3   1   0  127.29    5.40
   3   1   0  127.99    5.40
  -4  -1   0  173.88    7.30
  -4  -1   0  175.28    7.20
  -4  -1   0  175.68    7.10
  -4  -1   0  174.28    7.10
  -4  -1   0  173.68    7.30
  -4  -1   0  175.18    7.10
   4   1   0  166.28    7.30
   4   1   0  176.48    7.30
   4   1   0  171.08    7.20
   4   1   0  169.08    7.20
   4   1   0  178.08    7.20
  -5  -1   0   65.89    2.90
  -5  -1   0   62.59    2.80
  -5  -1   0   62.89    3.00
  -5  -1   0   66.39    3.00
  -5  -1   0   68.79    3.00
  -5  -1   0   64.39    2.80
  -5  -1   0   62.09    2.90
  -5  -1   0   63.39    3.00
   5   1   0   61.29    2.80
   5   1   0   62.99    2.90
   5   1   0   64.89    2.90
   5   1   0   63.69    3.00
  -6  -1   0   32.00    1.70
  -6  -1   0   33.30    1.80
  -6  -1   0   31.60    1.60
  -6  -1   0   33.50    1.60
  -6  -1   0   35.10    1.80
  -6  -1   0   32.60    1.80
  -6  -1   0   31.70    1.80
   6   1   0   32.50    1.70
   6   1   0   33.00    1.70
   6   1   0   36.90    2.10
  -7  -1   0    0.10    0.40
  -7  -1   0    0.90    0.40
  -7  -1   0    0.40    0.40
  -7  -1   0    0.50    0.40
  -7  -1   0    0.50    0.40
   7   1   0   -0.30    0.40
   7   1   0   -0.50    0.30
   7   1   0    0.00    0.70
  -8  -1   0   19.90    1.30
  -8  -1   0   18.80    1.40
  -8  -1   0   15.80    1.20
  -8  -1   0   18.10    1.50
  -8  -1   0   20.00    1.40
   8   1   0   21.80    1.50
   8   1   0   19.60    1.30
   8   1   0   19.50    1.90
  -9  -1   0    2.20    0.60
  -9  -1   0    1.50    0.60
  -9  -1   0    1.30    0.50
   9   1   0    2.10    1.10
   9   1   0    1.50    0.60
   9   1   0    1.70    0.70
 -10  -1   0    0.10    0.70
 -10  -1   0    0.10    0.40
  10   1   0    1.20    0.60
  10   1   0    0.50    1.20
 -11  -1   0   17.80    1.40
 -11  -1   0   15.60    1.50
  11   1   0   19.30    1.40
  11   1   0   15.50    2.60
 -12  -1   0   16.60    1.40
 -12  -1   0   12.10    1.40
  12   1   0   14.70    2.40
  12   1   0   14.70    1.30
 -13  -1   0    2.80    0.80
 -13  -1   0    2.30    1.10
  13   1   0    0.10    1.80
  13   1   0    2.40    1.30
 -14  -1   0    5.10    1.00
  14   1   0   -1.60    2.20
  14  -2   0   -0.20    2.00
 -14   2   0    0.40    0.60
 -14   2   0    0.80    0.70
  13  -2   0    1.60    2.10
 -13   2   0    4.50    1.10
 -13   2   0    4.10    0.70
  12  -2   0    2.80    1.90
 -12   2   0    3.00    0.80
 -12   2   0    1.80    0.60
  11  -2   0   30.80    2.70
  11  -2   0   31.90    3.30
 -11   2   0   35.60    1.90
 -11   2   0   28.40    2.10
 -11   2   0   37.50    2.10
  10  -2   0   35.00    3.20
  10  -2   0   35.40    2.70
 -10   2   0   35.40    2.10
 -10   2   0   36.40    1.90
 -10   2   0   32.80    2.10
   9  -2   0   39.70    2.90
   9  -2   0   44.60    3.30
  -9   2   0   36.00    2.20
  -9   2   0   42.10    2.10
  -9   2   0   38.50    2.20
  -9   2   0   41.30    2.20
   8  -2   0  165.08    7.90
   8  -2   0  166.18    7.80
  -8   2   0  167.88    7.10
  -8   2   0  165.08    7.10
  -8   2   0  170.28    7.10
  -8   2   0  143.69    7.10
  -8   2   0  158.28    6.90
  -8   2   0  170.38    6.90
   7  -2   0  454.15   18.60
   7  -2   0  446.56   18.80
  -7   2   0  452.85   18.10
  -7   2   0  423.46   18.30
  -7   2   0  451.85   18.20
  -7   2   0  427.56   17.90
  -7   2   0  413.36   18.20
  -7   2   0  458.65   18.10
  -7   2   0  439.16   18.00
   6  -2   0  151.68    7.30
   6  -2   0  163.08    6.70
   6  -2   0  161.78    7.20
  -6   2   0  160.08    6.70
  -6   2   0  151.98    6.60
  -6   2   0  166.38    6.60
  -6   2   0  155.08    6.80
  -6   2   0  153.78    6.90
  -6   2   0  161.38    6.50
  -6   2   0  154.28    6.60
  -6   2   0  147.49    6.80
  -6   2   0  148.59    6.60
   5  -2   0   65.39    3.60
   5  -2   0   68.29    3.50
   5  -2   0   67.79    3.10
  -5   2   0   64.79    2.90
  -5   2   0   66.09    3.20
  -5   2   0   64.19    2.80
  -5   2   0   62.89    2.90
  -5   2   0   62.49    3.10
  -5   2   0   69.89    2.90
  -5   2   0   66.89    3.10
  -5   2   0   65.49    3.00
   4  -2   0  244.68   10.80
   4  -2   0  272.87   10.50
   4  -2   0  244.28   10.30
   4  -2   0  246.78   11.50
  -4   2   0  253.37   10.50
  -4   2   0  255.07   10.20
  -4   2   0  242.08   10.30
  -4   2   0  256.37   10.30
  -4   2   0  217.28   10.30
  -4   2   0  267.17   10.40
  -4   2   0  250.57   10.20
  -4   2   0  258.17   10.60
   3  -2   0   73.09    3.40
   3  -2   0   77.79    3.30
   3  -2   0   66.19    3.10
   3  -2   0   70.29    3.50
  -3   2   0   70.69    2.90
  -3   2   0   70.89    3.10
  -3   2   0   65.29    3.00
  -3   2   0   74.89    3.30
  -3   2   0   68.09    3.10
  -3   2   0   75.99    3.20
  -3   2   0   71.39    3.00
  -3   2   0   71.09    3.30
   2  -2   0  256.87   10.90
   2  -2   0  268.27   10.80
   2  -2   0  241.38   10.50
   2  -2   0  249.97   10.50
  -2   2   0  267.27   10.80
  -2   2   0  283.17   10.70
  -2   2   0  248.08   10.50
  -2   2   0  252.27   10.40
  -2   2   0  252.77   10.80
  -2   2   0  258.77   10.50
  -2   2   0  278.37   10.40
   1  -2   0  500.05   20.00
   1  -2   0  527.95   20.00
   1  -2   0  454.95   19.70
   1  -2   0  464.55   19.80
  -1   2   0  537.15   19.90
  -1   2   0  468.75   19.70
  -1   2   0  484.75   20.00
   0  -2   0  596.14   48.00
   0  -2   0  732.43   28.70
   0  -2   0  641.44   48.70
   0   2   0  786.92   52.69
   0   2   0  735.43   28.70
  -1  -2   0 2190.78  112.39
   1   2   0 1888.21  107.09
  -3  -2   0   58.79    2.40
  -3  -2   0   61.49    2.70
  -3  -2   0   56.79    2.50
  -3  -2   0   58.39    2.50
   3   2   0   57.19    2.50
   3   2   0   57.19    2.70
   3   2   0   56.49    2.60
   3   2   0   57.69    2.50
   3   2   0   57.69    2.50
  -4  -2   0  294.47   11.70
  -4  -2   0  281.17   11.60
  -4  -2   0  283.97   11.50
  -4  -2   0  284.67   11.40
  -4  -2   0  281.77   11.40
   4   2   0  282.77   11.50
   4   2   0  270.47   11.60
   4   2   0  285.87   11.50
   4   2   0  272.37   11.50
   4   2   0  275.17   11.70
  -5  -2   0  125.99    5.30
  -5  -2   0  121.39    5.00
  -5  -2   0  116.89    5.10
  -5  -2   0  119.09    5.00
  -5  -2   0  118.79    4.90
  -5  -2   0  125.29    5.30
   5   2   0  117.49    5.10
   5   2   0  117.69    5.30
   5   2   0  122.29    5.20
   5   2   0  115.79    5.10
   5   2   0  118.79    5.20
  -6  -2   0   96.69    4.10
  -6  -2   0  106.49    4.80
  -6  -2   0   94.29    4.20
  -6  -2   0  100.89    4.10
  -6  -2   0   97.29    4.40
  -6  -2   0   96.59    4.30
  -6  -2   0  103.09    4.50
  -6  -2   0   99.19    4.20
   6   2   0  100.79    4.50
   6   2   0   92.89    4.40
   6   2   0   97.09    4.50
   6   2   0   95.49    4.30
  -7  -2   0   94.79    4.30
  -7  -2   0   91.49    4.40
  -7  -2   0   98.69    4.50
  -7  -2   0   96.09    4.40
  -7  -2   0   91.69    4.10
  -7  -2   0   93.69    4.00
  -7  -2   0   90.79    4.00
   7   2   0  100.49    4.50
   7   2   0   91.19    4.20
  -8  -2   0   44.00    2.30
  -8  -2   0   42.10    2.40
  -8  -2   0   41.40    2.00
  -8  -2   0   43.60    2.40
  -8  -2   0   43.30    2.40
  -8  -2   0   40.30    2.50
   8   2   0   43.20    2.20
   8   2   0   48.50    2.80
  -9  -2   0    1.50    0.50
  -9  -2   0    1.80    0.60
  -9  -2   0    1.80    0.70
  -9  -2   0    1.10    0.40
   9   2   0    2.00    1.10
   9   2   0    0.10    0.50
 -10  -2   0   45.30    2.40
 -10  -2   0   43.00    2.50
  10   2   0   41.60    3.10
  10   2   0   43.40    2.30
 -11  -2   0   37.70    2.20
  11   2   0   32.40    2.00
  11   2   0   30.60    3.10
 -12  -2   0   12.70    1.40
 -12  -2   0   15.80    1.40
  12   2   0   12.20    2.30
  12   2   0   14.20    1.30
 -13  -2   0    1.00    0.60
 -13  -2   0    1.30    0.80
  13   2   0    1.40    1.20
 -14  -2   0    2.60    1.00
 -14  -2   0    1.40    0.80
  14   2   0    2.00    0.90
  14  -3   0    3.40    2.20
 -14   3   0    0.50    0.70
  13  -3   0   22.10    3.40
 -13   3   0   27.30    1.70
 -13   3   0   27.90    1.90
  12  -3   0    7.80    2.10
  12  -3   0    5.00    1.60
 -12   3   0    5.90    1.00
 -12   3   0    8.00    0.90
  11  -3   0   32.30    2.90
  11  -3   0   26.50    3.20
 -11   3   0   35.60    2.10
 -11   3   0   33.40    1.90
  10  -3   0    2.30    1.20
  10  -3   0    2.70    1.60
 -10   3   0    3.00    0.70
 -10   3   0    4.00    0.60
 -10   3   0    2.90    0.70
   9  -3   0   28.10    4.00
   9  -3   0   28.40    2.50
  -9   3   0   29.00    1.80
  -9   3   0   31.20    2.20
  -9   3   0   32.30    1.70
   8  -3   0    1.80    1.20
   8  -3   0    0.40    0.80
  -8   3   0    0.40    0.30
  -8   3   0    0.30    0.40
  -8   3   0    0.50    0.30
   7  -3   0   15.20    1.20
   7  -3   0   14.10    1.80
   7  -3   0   13.30    2.10
  -7   3   0   11.20    0.90
  -7   3   0   13.30    1.40
  -7   3   0   14.00    1.00
  -7   3   0   14.40    1.10
  -7   3   0   14.50    0.90
   6  -3   0   60.59    2.90
   6  -3   0   57.29    3.30
   6  -3   0   56.69    3.50
  -6   3   0   59.09    2.60
  -6   3   0   59.99    2.70
  -6   3   0   53.19    2.90
  -6   3   0   55.19    2.60
  -6   3   0   55.09    2.50
  -6   3   0   54.69    2.80
   5  -3   0   24.30    1.90
   5  -3   0   25.70    1.60
   5  -3   0   22.80    2.10
   5  -3   0   23.30    1.30
  -5   3   0   23.70    1.10
  -5   3   0   24.30    1.30
  -5   3   0   22.20    1.60
  -5   3   0   22.60    1.50
  -5   3   0   23.00    1.30
  -5   3   0   25.20    1.30
  -5   3   0   23.60    1.60
  -5   3   0   24.10    1.20
   4  -3   0  264.57   11.70
   4  -3   0  269.77   11.50
   4  -3   0  285.77   11.30
   4  -3   0  258.77   11.00
  -4   3   0  270.87   11.40
  -4   3   0  274.97   10.90
  -4   3   0  272.77   11.00
  -4   3   0  241.88   10.90
  -4   3   0  279.27   11.20
  -4   3   0  268.97   11.30
  -4   3   0  269.57   11.00
  -4   3   0  266.07   11.00
   3  -3   0    6.30    0.70
   3  -3   0    4.40    1.00
   3  -3   0    4.70    0.40
   3  -3   0    3.60    0.40
   3  -3   0    4.20    0.80
  -3   3   0    6.00    0.70
  -3   3   0    4.80    0.80
  -3   3   0    4.60    0.40
  -3   3   0    6.30    0.90
  -3   3   0    4.30    0.40
   2  -3   0  467.55   17.90
   2  -3   0  453.65   18.00
   2  -3   0  424.56   17.70
   2  -3   0  410.56   17.70
   2  -3   0  441.06   18.10
  -2   3   0  405.96   17.60
  -2   3   0  415.96   17.70
  -2   3   0  442.46   18.00
  -2   3   0  449.26   17.90
  -2   3   0  460.25   17.90
   1  -3   0    9.80    0.60
   1  -3   0   10.70    0.90
   1  -3   0    9.40    0.60
   1  -3   0   12.40    1.10
  -1   3   0    9.80    0.50
  -1   3   0    9.40    1.00
  -1   3   0   10.80    0.90
  -1   3   0   10.90    0.90
  -1   3   0    9.60    0.60
  -1   3   0   10.10    0.60
  -1   3   0   10.20    0.50
   0  -3   0  554.24   23.80
   0  -3   0  620.44   24.10
   0   3   0  582.64   23.80
   0   3   0  608.14   24.00
   0   3   0  592.34   23.80
  -1  -3   0  127.39    5.30
  -1  -3   0  127.19    5.10
  -1  -3   0  125.99    5.20
  -1  -3   0  122.89    5.20
  -1  -3   0  132.99    5.50
  -1  -3   0  127.29    5.30
   1   3   0  122.19    5.20
   1   3   0  128.29    5.10
   1   3   0  128.29    5.30
   1   3   0  121.49    5.20
   1   3   0  128.49    5.50
   1   3   0  119.89    5.20
  -2  -3   0 1648.94   66.69
  -2  -3   0 1803.82  112.09
  -2  -3   0 1599.54  103.79
   2   3   0 1968.70  117.29
   2   3   0 1660.73   66.79
   2   3   0 1330.27   98.39
  -3  -3   0  152.98    6.30
  -3  -3   0  167.08    6.70
  -3  -3   0  159.68    6.30
   3   3   0  162.08    6.30
   3   3   0  152.08    6.30
   3   3   0  154.48    6.60
   3   3   0  149.88    6.50
   3   3   0  135.69    6.40
  -4  -3   0  290.37   11.50
  -4  -3   0  269.27   11.20
  -4  -3   0  283.27   11.10
  -4  -3   0  274.07   11.40
  -4  -3   0  267.37   11.10
   4   3   0  264.27   11.30
   4   3   0  271.07   11.20
   4   3   0  275.07   11.20
   4   3   0  272.57   11.20
   4   3   0  272.77   11.50
  -5  -3   0   18.00    0.90
  -5  -3   0   18.10    0.90
  -5  -3   0   17.10    1.00
  -5  -3   0   16.40    1.30
  -5  -3   0   19.00    1.20
   5   3   0   18.30    1.10
   5   3   0   16.10    1.20
   5   3   0   18.60    1.00
   5   3   0   18.60    1.10
   5   3   0   16.10    1.10
  -6  -3   0  168.18    7.10
  -6  -3   0  160.58    6.60
  -6  -3   0  168.58    7.00
  -6  -3   0  145.79    7.00
   6   3   0  163.18    6.80
   6   3   0  159.98    6.70
   6   3   0  155.38    7.00
   6   3   0  173.08    6.90
   6   3   0  147.09    7.30
  -7  -3   0    0.60    0.40
  -7  -3   0    0.20    0.40
  -7  -3   0    0.30    0.30
  -7  -3   0    0.40    0.50
   7   3   0    0.80    0.50
   7   3   0    0.30    0.40
   7   3   0   -0.50    0.60
  -8  -3   0    1.00    0.50
  -8  -3   0    2.30    0.60
  -8  -3   0    1.10    0.70
   8   3   0    1.70    0.50
   8   3   0    1.80    1.30
  -9  -3   0    5.90    0.90
  -9  -3   0    4.80    1.00
  -9  -3   0    3.30    0.70
   9   3   0    5.10    1.30
   9   3   0    5.10    0.80
 -10  -3   0    0.10    0.50
 -10  -3   0    0.90    0.80
 -10  -3   0    0.60    0.50
  10   3   0   -0.80    0.50
  10   3   0    0.40    1.00
 -11  -3   0    1.50    0.60
 -11  -3   0    1.80    0.60
  11   3   0    0.40    1.30
  11   3   0    1.20    0.60
 -12  -3   0    4.60    0.90
 -12  -3   0    4.30    1.30
  12   3   0    4.20    1.90
  12   3   0    3.50    0.80
 -13  -3   0    3.30    0.90
 -13  -3   0    3.80    0.80
  13   3   0    3.30    1.20
  13   3   0   -1.60    1.90
 -14  -3   0    8.30    1.30
 -14  -3   0    5.20    1.20
  14   3   0    8.30    1.20
  13  -4   0    1.20    1.90
 -13   4   0   -0.30    0.60
 -13   4   0    0.00    0.50
  12  -4   0    8.50    2.20
  12  -4   0    4.30    1.50
 -12   4   0    6.00    0.90
 -12   4   0    8.80    1.10
  11  -4   0    2.60    1.20
  11  -4   0    1.30    1.70
 -11   4   0    1.10    0.60
 -11   4   0    1.80    0.70
  10  -4   0   13.00    2.10
  10  -4   0   13.70    2.50
 -10   4   0   16.20    1.30
 -10   4   0   15.90    1.20
   9  -4   0   12.80    1.90
   9  -4   0   15.00    2.40
  -9   4   0   14.20    1.20
  -9   4   0   14.50    1.30
  -9   4   0   14.10    1.00
   8  -4   0   99.29    4.80
   8  -4   0   96.59    5.60
   8  -4   0  102.99    5.30
  -8   4   0  101.29    4.40
  -8   4   0   99.89    4.60
  -8   4   0   99.09    4.40
   7  -4   0   82.99    4.60
   7  -4   0   81.59    3.90
   7  -4   0   79.69    4.30
  -7   4   0   78.49    3.40
  -7   4   0   71.79    3.30
  -7   4   0   83.19    3.50
  -7   4   0   64.09    3.70
  -7   4   0   78.89    3.60
   6  -4   0  514.45   21.60
   6  -4   0  538.95   21.10
   6  -4   0  488.75   20.70
   6  -4   0  507.85   21.30
  -6   4   0  518.75   20.70
  -6   4   0  478.55   20.40
  -6   4   0  482.15   20.90
  -6   4   0  508.45   20.50
  -6   4   0  518.75   20.60
   5  -4   0  706.93   29.70
   5  -4   0  725.43   29.50
   5  -4   0  671.93   28.90
   5  -4   0  772.12   29.30
  -5   4   0  686.63   29.20
  -5   4   0  723.23   28.80
  -5   4   0  694.73   29.10
  -5   4   0  698.53   28.90
  -5   4   0  690.03   28.60
  -5   4   0  697.13   29.30
  -5   4   0  746.43   28.90
  -5   4   0  741.73   28.60
   4  -4   0   84.39    4.20
   4  -4   0   90.99    4.00
   4  -4   0   78.29    3.60
   4  -4   0   81.29    3.60
   4  -4   0   78.59    4.30
  -4   4   0   84.29    3.60
  -4   4   0   82.19    3.90
  -4   4   0   79.69    4.00
  -4   4   0   82.39    3.60
  -4   4   0   83.29    4.00
   3  -4   0  185.48    8.20
   3  -4   0  204.58    8.80
   3  -4   0  186.88    8.20
   3  -4   0  213.98    8.60
   3  -4   0  208.68    8.90
  -3   4   0  203.48    8.70
  -3   4   0  207.98    8.60
  -3   4   0  188.08    8.20
  -3   4   0  194.18    8.20
  -3   4   0  202.78    8.60
   2  -4   0 1459.25   58.29
  -2   4   0 1420.96   58.39
   1  -4   0  337.97   13.70
   1  -4   0  354.36   14.10
   1  -4   0  319.37   13.70
   1  -4   0  338.47   14.10
   1  -4   0  347.07   13.60
  -1   4   0  313.87   13.60
  -1   4   0  328.47   13.70
  -1   4   0  339.97   14.00
  -1   4   0  348.57   14.20
  -1   4   0  351.26   13.80
  -1   4   0  323.27   13.70
  -1   4   0  352.86   14.00
   0  -4   0  113.29    4.80
   0  -4   0  122.19    4.90
   0  -4   0  121.49    5.20
   0  -4   0  116.69    4.90
   0   4   0  110.49    4.80
   0   4   0  119.59    5.20
   0   4   0  118.29    5.10
   0   4   0  118.59    4.80
   0   4   0  112.59    4.80
   0   4   0  119.09    4.90
  -1  -4   0  473.25   18.90
  -1  -4   0  467.75   18.70
  -1  -4   0  448.06   18.70
  -1  -4   0  478.95   19.00
  -1  -4   0  473.45   18.70
   1   4   0  467.65   18.80
   1   4   0  481.45   18.70
   1   4   0  442.56   18.80
   1   4   0  452.65   18.70
   1   4   0  455.65   18.70
  -2  -4   0  189.78    8.20
  -2  -4   0  197.08    8.10
  -2  -4   0  207.58    8.00
  -2  -4   0  193.08    8.10
  -2  -4   0  198.68    8.20
   2   4   0  199.38    8.40
   2   4   0  204.48    8.00
   2   4   0  194.38    8.20
   2   4   0  201.68    8.10
   2   4   0  191.68    8.00
   2   4   0  188.08    8.10
  -3  -4   0 1486.55   60.69
   3   4   0 1500.55   60.89
  -4  -4   0 3070.29  124.39
  -4  -4   0 3062.09  123.89
  -5  -4   0   83.19    3.90
  -5  -4   0   85.89    3.50
  -5  -4   0   81.39    3.60
  -5  -4   0   88.19    4.10
  -5  -4   0   79.99    3.60
   5   4   0   81.69    3.60
   5   4   0   78.19    3.80
   5   4   0   88.39    3.70
   5   4   0   85.89    3.60
   5   4   0   77.19    4.00
  -6  -4   0   28.50    1.90
  -6  -4   0   28.00    1.40
  -6  -4   0   26.90    1.70
   6   4   0   27.50    1.50
   6   4   0   31.10    1.70
   6   4   0   27.40    1.80
  -7  -4   0    1.50    0.40
  -7  -4   0    1.20    0.70
  -7  -4   0    1.40    0.50
   7   4   0    1.80    0.50
   7   4   0    2.30    0.50
   7   4   0    1.30    0.60
   7   4   0    1.60    0.70
  -8  -4   0   21.00    1.50
  -8  -4   0   16.70    1.70
  -8  -4   0   21.90    1.50
   8   4   0   19.60    1.30
   8   4   0   20.30    1.70
  -9  -4   0    3.50    0.70
  -9  -4   0    4.00    1.10
  -9  -4   0    5.00    0.90
   9   4   0    4.80    0.80
   9   4   0    4.00    1.20
 -10  -4   0   22.30    1.60
 -10  -4   0   19.30    1.50
 -10  -4   0   16.30    2.00
  10   4   0   18.90    2.20
  10   4   0   18.50    1.30
 -11  -4   0    0.30    0.50
 -11  -4   0   -0.40    0.40
  11   4   0   -0.40    1.20
  11   4   0    0.50    0.60
 -12  -4   0   14.20    1.30
 -12  -4   0   10.20    1.30
  12   4   0   12.80    2.50
  12   4   0   12.50    1.30
 -13  -4   0    6.70    1.10
 -13  -4   0    7.30    1.20
  13   4   0    5.70    1.10
  13  -5   0    2.70    1.90
 -13   5   0   -0.40    0.50
 -13   5   0    0.40    0.80
  12  -5   0    3.30    2.70
  12  -5   0   -0.40    1.60
 -12   5   0   -0.10    0.40
 -12   5   0    0.70    0.70
  11  -5   0   14.30    2.20
  11  -5   0   12.60    2.30
 -11   5   0   15.20    1.40
 -11   5   0   16.40    1.60
  10  -5   0   -1.90    0.90
  10  -5   0   -0.80    1.30
 -10   5   0   -0.10    0.50
 -10   5   0    0.10    0.40
   9  -5   0   37.40    2.90
   9  -5   0   45.70    3.40
  -9   5   0   34.70    2.10
  -9   5   0   36.40    2.00
   8  -5   0   36.20    3.20
   8  -5   0   46.20    3.50
   8  -5   0   49.80    3.30
  -8   5   0   50.29    2.30
  -8   5   0   48.70    2.50
   7  -5   0   40.50    3.10
   7  -5   0   39.50    2.50
   7  -5   0   42.10    2.90
  -7   5   0   37.30    2.00
   6  -5   0    8.20    0.80
   6  -5   0    8.80    1.60
   6  -5   0   10.40    1.30
  -6   5   0    8.00    1.10
  -6   5   0    8.90    0.80
  -6   5   0    8.00    0.80
   5  -5   0    0.50    0.30
   5  -5   0    0.20    0.50
   5  -5   0    1.80    1.10
   5  -5   0    0.10    0.80
  -5   5   0    0.60    0.30
  -5   5   0    1.60    0.60
  -5   5   0    0.70    0.30
   4  -5   0   84.49    4.20
   4  -5   0   88.49    4.10
   4  -5   0   74.89    3.50
   4  -5   0   75.59    3.50
   4  -5   0   88.69    4.40
  -4   5   0   76.59    3.90
  -4   5   0   80.39    3.50
  -4   5   0   80.09    3.50
  -4   5   0   76.59    4.00
  -4   5   0   78.49    3.90
   3  -5   0   48.90    2.30
   3  -5   0   49.50    2.30
   3  -5   0   50.99    2.80
   3  -5   0   52.59    3.00
  -3   5   0   50.29    2.30
  -3   5   0   52.59    2.70
  -3   5   0   54.29    2.80
  -3   5   0   52.59    2.90
  -3   5   0   50.69    2.30
   2  -5   0   22.70    1.60
   2  -5   0   20.70    1.10
   2  -5   0   25.10    1.80
   2  -5   0   22.10    1.10
  -2   5   0   21.20    1.50
  -2   5   0   20.90    1.10
  -2   5   0   21.00    1.20
  -2   5   0   23.50    1.50
  -2   5   0   22.90    1.10
  -2   5   0   21.90    1.70
   1  -5   0   13.10    0.80
   1  -5   0   13.60    0.80
   1  -5   0   14.60    1.40
   1  -5   0   14.00    0.70
   1  -5   0   15.10    1.30
  -1   5   0   13.60    1.10
  -1   5   0   13.70    0.80
  -1   5   0   13.00    1.20
  -1   5   0   14.30    0.80
  -1   5   0   12.40    1.40
  -1   5   0   12.80    0.70
   0  -5   0  818.72   33.80
   0  -5   0  869.91   34.30
   0  -5   0  850.41   34.20
   0  -5   0  808.12   33.80
   0   5   0  866.81   33.80
   0   5   0  831.32   33.80
   0   5   0  842.82   34.00
   0   5   0  846.02   33.80
   0   5   0  814.62   33.70
  -1  -5   0  127.59    5.40
  -1  -5   0  127.99    5.40
  -1  -5   0  132.49    5.80
  -1  -5   0  126.39    5.40
  -1  -5   0  132.89    5.50
  -1  -5   0  134.29    5.90
   1   5   0  128.19    5.50
   1   5   0  123.99    5.80
   1   5   0  134.69    5.30
   1   5   0  128.29    5.50
   1   5   0  126.59    5.30
   1   5   0  125.39    5.40
  -2  -5   0    0.80    0.20
  -2  -5   0    0.70    0.50
  -2  -5   0    0.40    0.40
  -2  -5   0    0.60    0.30
  -2  -5   0    0.50    0.20
  -2  -5   0    0.60    0.20
   2   5   0    1.40    0.50
   2   5   0    0.60    0.30
   2   5   0    0.50    0.30
   2   5   0    1.00    0.30
   2   5   0    0.90    0.30
   2   5   0    0.60    0.20
  -3  -5   0   17.50    1.20
  -3  -5   0   16.30    0.90
  -3  -5   0   18.00    0.90
  -3  -5   0   18.00    1.20
  -3  -5   0   17.80    0.90
   3   5   0   16.50    1.10
   3   5   0   19.30    1.00
   3   5   0   18.00    1.30
   3   5   0   19.30    0.90
   3   5   0   16.80    0.90
   3   5   0   17.90    1.00
  -4  -5   0  194.28    7.60
  -4  -5   0  178.18    7.70
  -4  -5   0  180.28    7.90
  -4  -5   0  198.38    8.30
  -4  -5   0  176.48    7.70
   4   5   0  191.18    7.60
   4   5   0  181.48    8.10
   4   5   0  186.68    7.80
   4   5   0  193.98    7.70
   4   5   0  175.78    7.90
  -5  -5   0  179.88    7.90
  -5  -5   0  197.48    7.80
  -5  -5   0  180.98    8.20
  -5  -5   0  195.68    8.50
   5   5   0  178.88    8.30
   5   5   0  188.18    7.90
   5   5   0  198.78    7.90
   5   5   0  195.68    8.00
  -6  -5   0    1.10    0.30
  -6  -5   0    0.70    0.70
  -6  -5   0    0.60    0.40
   6   5   0    0.10    0.40
   6   5   0    0.90    0.50
   6   5   0    0.70    0.50
   6   5   0    0.40    0.40
  -7  -5   0   29.40    1.60
  -7  -5   0   31.80    2.00
  -7  -5   0   32.40    2.30
   7   5   0   35.60    1.80
   7   5   0   36.40    2.00
   7   5   0   34.80    1.80
  -8  -5   0    0.40    0.70
  -8  -5   0    0.90    0.50
   8   5   0    1.30    0.50
   8   5   0    1.00    0.80
  -9  -5   0   26.20    2.40
  -9  -5   0   29.60    2.10
  -9  -5   0   29.90    2.00
   9   5   0   31.60    1.70
   9   5   0   30.80    2.20
 -10  -5   0   -0.60    0.80
 -10  -5   0    0.30    0.50
 -10  -5   0   -0.40    0.40
  10   5   0    0.20    1.10
  10   5   0    0.40    0.60
 -11  -5   0    0.40    0.50
 -11  -5   0    0.90    0.60
  11   5   0    1.30    0.60
  11   5   0    0.10    1.40
 -12  -5   0    0.90    0.60
 -12  -5   0    0.80    0.60
  12   5   0   -0.20    0.60
 -13  -5   0   -0.50    0.60
 -13  -5   0   -1.20    0.60
  13   5   0   -0.40    0.70
  12  -6   0   -1.20    1.30
  12  -6   0   -1.10    1.50
 -12   6   0    0.60    0.50
 -12   6   0    0.20    0.60
  11  -6   0   14.00    2.30
  11  -6   0   12.90    2.30
 -11   6   0   18.70    1.50
 -11   6   0   16.80    1.30
  10  -6   0   36.80    3.30
  10  -6   0   39.30    3.50
 -10   6   0   36.30    2.20
 -10   6   0   37.70    2.00
   9  -6   0   36.50    3.30
   9  -6   0   36.00    3.00
  -9   6   0   38.60    2.00
  -9   6   0   35.80    2.10
   8  -6   0   24.20    2.40
   8  -6   0   20.20    2.00
   8  -6   0   25.60    2.70
  -8   6   0   24.30    1.50
  -8   6   0   22.40    1.40
   7  -6   0   61.99    4.10
   7  -6   0   66.49    4.00
   7  -6   0   65.29    3.70
  -7   6   0   66.89    3.00
  -7   6   0   62.69    3.10
   6  -6   0   67.49    4.00
   6  -6   0   62.49    3.50
   6  -6   0   63.89    3.80
  -6   6   0   63.09    2.90
  -6   6   0   53.99    3.30
  -6   6   0   64.29    3.00
   5  -6   0  296.77   12.80
   5  -6   0  322.47   13.70
  -5   6   0  318.97   12.80
  -5   6   0  301.97   13.30
  -5   6   0  310.17   12.80
   4  -6   0  346.47   15.20
   4  -6   0  340.17   14.50
   4  -6   0  380.56   15.10
  -4   6   0  360.66   14.40
  -4   6   0  328.77   14.90
  -4   6   0  353.36   14.60
   3  -6   0  432.46   18.00
   3  -6   0  468.05   18.60
   3  -6   0  468.55   18.70
  -3   6   0  435.96   17.90
  -3   6   0  417.46   18.40
  -3   6   0  438.16   17.90
  -3   6   0  441.96   18.00
  -3   6   0  420.06   18.60
   2  -6   0   25.20    1.30
   2  -6   0   27.60    1.90
   2  -6   0   25.70    1.30
  -2   6   0   28.20    2.10
  -2   6   0   27.50    1.30
  -2   6   0   24.20    1.80
  -2   6   0   28.30    1.40
  -2   6   0   25.70    1.70
  -2   6   0   26.70    1.40
   1  -6   0  200.68    8.60
   1  -6   0  209.78    8.50
   1  -6   0  216.58    9.20
   1  -6   0  211.88    8.50
   1  -6   0  212.38    9.20
   1  -6   0  198.48    8.60
  -1   6   0  216.98    8.60
  -1   6   0  209.68    9.30
  -1   6   0  215.98    8.60
  -1   6   0  203.68    8.90
  -1   6   0  206.68    8.50
  -1   6   0  189.58    9.00
   0  -6   0  118.19    5.40
   0  -6   0  120.29    4.90
   0  -6   0  115.59    5.50
   0  -6   0  108.19    4.80
   0   6   0  111.39    4.70
   0   6   0  113.39    5.30
   0   6   0  109.99    5.00
   0   6   0  107.49    5.20
   0   6   0  114.69    4.80
   0   6   0  115.79    4.80
  -1  -6   0  301.37   12.30
  -1  -6   0  287.67   11.80
  -1  -6   0  273.07   11.80
  -1  -6   0  296.37   12.40
  -1  -6   0  298.87   11.90
  -1  -6   0  280.17   11.70
   1   6   0  267.77   11.80
   1   6   0  287.37   11.70
   1   6   0  273.67   11.90
   1   6   0  285.17   12.30
   1   6   0  297.87   11.70
   1   6   0  300.17   11.70
  -2  -6   0    2.10    0.30
  -2  -6   0    2.20    0.40
  -2  -6   0    2.80    0.70
  -2  -6   0    2.40    0.40
  -2  -6   0    0.90    0.60
  -2  -6   0    2.40    0.40
   2   6   0    2.90    0.60
   2   6   0    2.30    0.40
   2   6   0    2.10    0.50
   2   6   0    2.60    0.40
   2   6   0    2.90    0.40
   2   6   0    2.70    0.40
  -3  -6   0    6.20    1.00
  -3  -6   0    8.20    0.80
  -3  -6   0    6.30    0.50
  -3  -6   0    7.10    0.50
  -3  -6   0    6.30    1.20
   3   6   0    5.70    0.90
   3   6   0    6.90    0.60
   3   6   0    7.80    0.60
   3   6   0    6.50    0.60
   3   6   0    6.40    0.60
   3   6   0    6.60    0.70
  -4  -6   0   36.50    2.50
  -4  -6   0   42.10    2.10
  -4  -6   0   40.10    1.80
  -4  -6   0   36.70    1.90
  -4  -6   0   36.90    1.80
   4   6   0   37.80    1.80
   4   6   0   34.10    1.70
   4   6   0   41.90    1.90
   4   6   0   37.60    1.80
  -5  -6   0  350.36   14.70
  -5  -6   0  373.46   15.50
  -5  -6   0  327.67   15.30
   5   6   0  361.06   14.80
   5   6   0  376.46   14.90
   5   6   0  375.66   14.70
   6   6   0  465.55   19.70
   6   6   0  499.15   19.80
   6   6   0  486.85   19.80
  -7  -6   0   18.40    1.50
  -7  -6   0   18.40    1.90
   7   6   0   19.40    1.30
   7   6   0   21.90    1.50
   7   6   0   19.30    1.20
  -8  -6   0    2.80    0.70
  -8  -6   0    1.60    0.90
   8   6   0    2.80    0.60
   8   6   0    1.80    0.50
   8   6   0    2.10    0.90
  -9  -6   0    3.20    0.70
  -9  -6   0    4.00    1.20
  -9  -6   0    4.70    0.90
   9   6   0    2.60    0.70
 -10  -6   0    0.80    0.60
 -10  -6   0   -0.50    0.80
 -10  -6   0    0.20    0.40
  10   6   0   -0.20    0.50
  10   6   0    0.10    1.20
 -11  -6   0    2.50    1.00
 -11  -6   0    3.10    0.80
  11   6   0    2.60    0.70
 -12  -6   0    1.20    0.60
 -12  -6   0    0.50    0.60
  12   6   0    0.50    0.60
 -13  -6   0    0.10    0.70
 -13  -6   0    1.40    0.70
  13   6   0    0.90    0.70
  12  -7   0    3.40    1.50
 -12   7   0    1.20    0.60
  11  -7   0    1.90    1.40
 -11   7   0    0.80    0.70
 -11   7   0    0.80    0.50
  10  -7   0    9.80    1.90
 -10   7   0   10.20    1.10
 -10   7   0   11.50    1.20
   9  -7   0    0.90    1.10
  -9   7   0    0.20    0.40
  -9   7   0    0.80    0.60
   8  -7   0    0.60    1.10
  -8   7   0    3.70    0.60
  -8   7   0    2.70    0.60
   7  -7   0  120.79    6.40
   7  -7   0  121.49    6.20
  -7   7   0  121.49    5.40
  -7   7   0  125.29    5.30
   6  -7   0   24.80    2.30
   6  -7   0   26.10    2.20
  -6   7   0   24.80    1.50
  -6   7   0   24.00    1.40
   5  -7   0    0.00    0.60
   5  -7   0    0.50    0.50
   5  -7   0   -0.40    0.80
  -5   7   0    0.40    0.40
  -5   7   0    0.10    0.30
  -5   7   0    0.70    0.40
   4  -7   0    0.00    0.90
   4  -7   0    0.30    0.60
   4  -7   0   -0.30    0.30
  -4   7   0    0.50    0.30
  -4   7   0    0.40    0.40
  -4   7   0    0.20    0.30
   3  -7   0    1.80    1.00
   3  -7   0    2.30    0.50
   3  -7   0    0.50    0.70
  -3   7   0    2.00    0.40
  -3   7   0    1.10    0.40
  -3   7   0    1.70    0.40
   2  -7   0   22.70    1.30
   2  -7   0   22.50    1.00
   2  -7   0   22.60    2.10
   2  -7   0   24.10    1.00
   2  -7   0   20.90    1.90
  -2   7   0   18.20    2.00
  -2   7   0   23.00    1.30
  -2   7   0   22.80    1.20
  -2   7   0   22.60    1.20
   1  -7   0  112.79    5.30
   1  -7   0   97.79    6.00
   1  -7   0  108.29    4.40
   1  -7   0  108.79    4.50
   1  -7   0  105.89    4.60
  -1   7   0  106.19    4.50
  -1   7   0   95.09    4.80
  -1   7   0  105.59    5.40
  -1   7   0  112.59    4.60
  -1   7   0  106.69    4.50
   0  -7   0    1.40    0.80
   0  -7   0    3.10    0.50
   0  -7   0    2.80    0.40
   0  -7   0    2.10    0.90
   0  -7   0    3.60    0.40
   0   7   0    3.00    0.50
   0   7   0    3.70    1.10
   0   7   0    3.30    0.50
  -1  -7   0    4.60    0.50
  -1  -7   0    4.60    0.60
  -1  -7   0    5.50    1.10
  -1  -7   0    4.30    0.90
   1   7   0    4.10    0.60
   1   7   0    5.10    0.50
   1   7   0    5.20    0.50
   1   7   0    5.10    0.80
  -2  -7   0  301.77   11.80
  -2  -7   0  290.27   12.10
  -2  -7   0  275.87   11.60
  -2  -7   0  272.77   11.60
  -2  -7   0  287.07   12.30
   2   7   0  250.37   11.70
   2   7   0  270.57   11.70
   2   7   0  294.77   11.50
   2   7   0  292.57   11.60
   2   7   0  283.77   11.60
  -3  -7   0  153.18    6.60
  -3  -7   0  152.88    6.80
  -3  -7   0  155.88    7.10
  -3  -7   0  149.99    6.30
  -3  -7   0  150.78    6.30
   3   7   0  134.49    6.30
   3   7   0  150.08    6.30
   3   7   0  156.18    6.40
   3   7   0  156.38    6.30
   3   7   0  145.79    6.50
  -4  -7   0   17.50    1.30
  -4  -7   0   17.80    1.30
  -4  -7   0   18.40    1.80
   4   7   0   17.50    1.10
   4   7   0   18.10    1.10
   4   7   0   18.80    1.10
   4   7   0   17.10    1.00
  -5  -7   0   23.10    1.60
  -5  -7   0   25.30    2.10
   5   7   0   24.90    1.40
   5   7   0   25.90    1.40
  -6  -7   0   57.39    3.50
  -6  -7   0   61.09    3.10
   6   7   0   55.09    2.70
   6   7   0   56.99    2.80
   6   7   0   60.99    2.80
  -7  -7   0   52.89    4.20
  -7  -7   0   57.99    3.10
   7   7   0   56.39    2.80
   7   7   0   55.99    2.70
   7   7   0   60.49    2.90
  -8  -7   0    0.40    0.50
  -8  -7   0    0.60    0.90
   8   7   0   -0.20    0.40
   8   7   0    0.30    0.50
   8   7   0   -1.70    0.70
  -9  -7   0   -0.30    0.70
  -9  -7   0    0.20    0.40
  -9  -7   0    0.50    0.50
   9   7   0    0.30    0.50
 -10  -7   0    1.00    0.50
 -10  -7   0    1.00    0.60
 -10  -7   0    1.00    1.00
  10   7   0    1.10    0.60
 -11  -7   0    0.40    0.60
 -11  -7   0    0.50    0.60
  11   7   0    0.70    0.60
 -12  -7   0    1.20    0.70
 -12  -7   0    2.40    0.70
  12   7   0    0.10    0.60
  11  -8   0   10.10    2.00
 -11   8   0   11.50    1.10
 -11   8   0   11.70    1.20
  10  -8   0    3.40    1.50
 -10   8   0    3.80    0.80
   9  -8   0   22.90    2.60
  -9   8   0   24.10    1.60
  -9   8   0   22.50    1.70
  -9   8   0   24.00    1.50
   8  -8   0  143.99    7.40
  -8   8   0  143.59    6.30
  -8   8   0  143.99    6.40
  -8   8   0  142.49    6.20
   7  -8   0    7.70    1.40
   7  -8   0    7.70    1.50
  -7   8   0    7.20    0.80
  -7   8   0    6.70    0.90
  -7   8   0    7.70    0.90
   6  -8   0    0.90    0.90
   6  -8   0    0.70    0.80
  -6   8   0    2.70    0.50
  -6   8   0    2.10    0.50
  -6   8   0    1.90    0.50
   5  -8   0   55.69    3.50
   5  -8   0   51.99    3.40
  -5   8   0   50.09    2.50
  -5   8   0   55.49    2.60
  -5   8   0   53.89    2.60
   4  -8   0   -0.20    0.60
   4  -8   0    1.60    0.90
  -4   8   0    0.40    0.40
  -4   8   0    0.30    0.40
  -4   8   0    0.50    0.30
   3  -8   0  322.87   14.30
   3  -8   0  327.47   14.30
   3  -8   0  319.37   13.50
  -3   8   0  317.97   13.30
  -3   8   0  326.37   13.40
  -3   8   0  336.47   13.40
   2  -8   0  670.63   28.00
   2  -8   0  677.63   27.70
   2  -8   0  714.03   28.90
   2  -8   0  707.43   28.80
  -2   8   0  691.93   27.90
  -2   8   0  668.33   27.80
  -2   8   0  691.43   27.90
   1  -8   0  127.89    5.50
   1  -8   0  136.19    6.50
   1  -8   0  131.39    5.70
   1  -8   0  128.99    5.60
   1  -8   0  130.49    6.40
  -1   8   0  131.39    5.60
  -1   8   0  132.79    5.60
  -1   8   0  139.59    5.60
   0  -8   0   22.50    2.10
   0  -8   0   24.20    1.40
   0  -8   0   22.70    1.30
   0  -8   0   22.00    2.00
   0   8   0   23.90    1.30
   0   8   0   24.60    1.30
   0   8   0   22.30    1.30
   0   8   0   18.90    2.10
  -1  -8   0  155.68    7.20
  -1  -8   0  160.98    6.60
  -1  -8   0  145.79    6.40
  -1  -8   0  150.98    6.40
  -1  -8   0  149.59    7.20
   1   8   0  150.68    6.40
   1   8   0  157.48    6.40
   1   8   0  142.99    7.10
   1   8   0  137.29    6.60
   1   8   0  168.78    6.40
  -2  -8   0    2.00    0.80
  -2  -8   0    4.30    1.10
  -2  -8   0    3.70    0.80
  -2  -8   0    3.60    0.50
   2   8   0    4.70    0.60
   2   8   0    4.40    0.60
   2   8   0    3.90    0.50
   2   8   0    2.80    0.60
  -3  -8   0   -0.20    0.30
  -3  -8   0   -0.30    0.60
  -3  -8   0   -0.30    0.70
  -3  -8   0    0.30    0.30
   3   8   0    0.00    0.30
   3   8   0   -0.10    0.40
   3   8   0    0.20    0.30
   3   8   0    0.00    0.40
  -4  -8   0    6.30    1.20
  -4  -8   0    5.60    0.80
  -4  -8   0    4.70    1.20
   4   8   0    4.80    0.70
   4   8   0    7.40    0.80
   4   8   0    6.80    0.70
  -5  -8   0    1.20    0.80
  -5  -8   0   -0.30    0.40
   5   8   0    0.40    0.40
   5   8   0    0.70    0.40
   5   8   0    0.10    0.40
  -6  -8   0    3.70    0.80
  -6  -8   0    5.80    1.30
   6   8   0    4.60    0.70
   6   8   0    4.80    0.80
   6   8   0    6.40    0.80
  -7  -8   0   83.29    4.20
   7   8   0   83.49    3.80
   7   8   0   85.49    4.00
   7   8   0   82.89    3.90
  -8  -8   0   35.60    2.20
  -8  -8   0   27.20    2.50
   8   8   0   35.20    1.90
   8   8   0   32.20    1.90
  -9  -8   0   14.90    2.00
  -9  -8   0   14.70    1.40
   9   8   0   14.10    1.20
 -10  -8   0    0.40    1.00
 -10  -8   0   -0.60    0.40
 -10  -8   0   -0.60    0.50
  10   8   0   -0.40    0.50
 -11  -8   0    0.10    0.60
 -11  -8   0    0.20    0.60
  11   8   0    0.40    0.60
 -12  -8   0    0.70    0.70
 -12  -8   0    1.00    0.70
  11  -9   0    1.30    1.60
 -11   9   0    0.70    0.50
 -11   9   0    1.00    0.60
  10  -9   0    1.50    1.20
 -10   9   0    1.10    0.50
 -10   9   0    0.70    0.60
   9  -9   0    1.00    1.30
  -9   9   0    0.70    0.50
  -9   9   0    1.10    0.50
   8  -9   0   -0.90    1.00
  -8   9   0   -0.50    0.40
  -8   9   0   -0.10    0.40
   7  -9   0   28.20    2.80
   7  -9   0   33.90    3.00
  -7   9   0   32.90    1.90
  -7   9   0   36.80    1.90
  -7   9   0   36.50    2.00
   6  -9   0   39.70    3.10
   6  -9   0   38.30    3.10
  -6   9   0   37.50    2.10
  -6   9   0   37.60    2.10
  -6   9   0   41.50    2.00
   5  -9   0  110.19    6.00
   5  -9   0  114.99    6.10
  -5   9   0  114.19    5.10
  -5   9   0  116.99    5.10
  -5   9   0  119.09    5.10
   4  -9   0    0.60    0.80
   4  -9   0    5.70    1.20
  -4   9   0    2.10    0.50
  -4   9   0    2.90    0.60
  -4   9   0    3.80    0.60
   3  -9   0   85.19    4.80
   3  -9   0   85.49    4.90
  -3   9   0   96.39    4.10
  -3   9   0   85.79    3.90
  -3   9   0   92.79    4.00
   2  -9   0   25.40    2.40
   2  -9   0   19.80    2.10
  -2   9   0   23.20    1.30
  -2   9   0   24.90    1.40
  -2   9   0   22.40    1.30
   1  -9   0   26.50    2.40
   1  -9   0   22.90    2.20
   1  -9   0   22.10    1.30
  -1   9   0   25.80    1.30
  -1   9   0   25.30    1.40
   0  -9   0   58.39    2.80
   0  -9   0   48.90    3.40
   0   9   0   59.19    2.70
   0   9   0   59.09    2.70
   0   9   0   61.09    2.70
  -1  -9   0    3.50    1.00
  -1  -9   0    4.40    1.20
  -1  -9   0    5.10    0.70
   1   9   0    4.40    0.60
   1   9   0    4.40    0.60
   1   9   0    5.00    0.60
  -2  -9   0   13.00    1.80
  -2  -9   0   10.90    1.10
  -2  -9   0    8.30    1.50
   2   9   0   12.50    0.90
   2   9   0   12.50    0.90
   2   9   0   12.10    0.90
  -3  -9   0   61.89    3.10
  -3  -9   0   58.89    3.70
  -3  -9   0   57.49    3.50
   3   9   0   61.09    2.80
   3   9   0   62.29    2.80
   3   9   0   62.09    2.90
  -4  -9   0    0.90    0.80
  -4  -9   0    1.50    0.50
  -4  -9   0    2.80    0.90
   4   9   0    1.30    0.40
   4   9   0    1.60    0.50
   4   9   0    1.50    0.50
  -5  -9   0    0.20    0.40
  -5  -9   0    0.40    0.80
   5   9   0    0.00    0.40
   5   9   0   -1.00    0.40
   5   9   0   -0.30    0.40
  -6  -9   0   -1.00    0.60
  -6  -9   0   -0.40    0.40
   6   9   0    0.50    0.50
   6   9   0   -0.40    0.40
   6   9   0    0.20    0.40
  -7  -9   0    0.40    0.50
   7   9   0    0.30    0.50
   7   9   0    0.80    0.50
  -8  -9   0   13.90    1.90
  -8  -9   0   13.60    1.40
   8   9   0   15.10    1.20
   8   9   0   14.40    1.30
  -9  -9   0   17.30    1.50
  -9  -9   0   13.70    2.00
   9   9   0   14.40    1.20
 -10  -9   0    0.50    0.70
 -10  -9   0   -0.40    0.90
 -10  -9   0   -0.40    0.60
  10   9   0    0.10    0.50
 -11  -9   0    0.60    0.70
 -11  -9   0   -0.10    0.70
  11   9   0    0.30    0.60
  10 -10   0    5.00    1.60
 -10  10   0    6.70    0.90
 -10  10   0    9.20    1.10
   9 -10   0    9.30    2.00
  -9  10   0    9.70    1.40
  -9  10   0    9.00    1.10
   8 -10   0    1.70    1.40
  -8  10   0    0.80    0.50
  -8  10   0    0.30    0.50
   7 -10   0    1.80    1.10
   7 -10   0    0.00    1.10
  -7  10   0    0.60    0.40
  -7  10   0    0.80    0.50
   6 -10   0   84.39    5.20
   6 -10   0   90.09    5.20
  -6  10   0   84.39    4.00
  -6  10   0   87.19    3.90
   5 -10   0    0.60    0.90
   5 -10   0    0.50    0.90
  -5  10   0    0.70    0.40
  -5  10   0    0.60    0.50
   4 -10   0   22.50    2.30
   4 -10   0   21.20    2.40
  -4  10   0   24.30    1.40
  -4  10   0   23.00    1.40
  -4  10   0   20.20    1.30
   3 -10   0   17.00    2.20
   3 -10   0   15.20    2.00
  -3  10   0   16.50    1.10
  -3  10   0   15.00    1.10
   2 -10   0   17.80    2.10
   2 -10   0   19.60    2.20
  -2  10   0   20.60    1.20
  -2  10   0   22.10    1.30
  -2  10   0   18.80    1.20
   1 -10   0  189.48    9.40
   1 -10   0  183.38    9.20
  -1  10   0  203.48    8.20
  -1  10   0  206.18    8.30
   0 -10   0  104.79    5.60
   0 -10   0   91.69    5.40
   0  10   0  107.89    4.50
   0  10   0  104.79    4.50
   0  10   0  102.89    4.50
  -1 -10   0   35.80    2.70
  -1 -10   0   29.40    1.80
  -1 -10   0   28.80    2.50
   1  10   0   29.40    1.60
   1  10   0   29.60    1.60
   1  10   0   30.60    1.60
  -2 -10   0    2.50    1.20
  -2 -10   0    3.70    0.70
  -2 -10   0    3.40    1.10
   2  10   0    3.10    0.50
   2  10   0    3.50    0.60
   2  10   0    3.20    0.50
  -3 -10   0   25.00    2.40
  -3 -10   0   31.20    1.90
  -3 -10   0   31.20    2.60
   3  10   0   31.90    1.70
   3  10   0   28.90    1.60
   3  10   0   30.60    1.60
  -4 -10   0    6.80    1.00
  -4 -10   0    6.20    1.30
   4  10   0    5.00    0.70
   4  10   0    6.80    0.80
   4  10   0    6.50    0.80
  -5 -10   0   23.90    1.70
  -5 -10   0   24.70    2.40
   5  10   0   22.10    1.50
   5  10   0   23.20    1.40
  -6 -10   0    0.10    0.80
  -6 -10   0    0.20    0.50
   6  10   0   -0.20    0.40
   6  10   0    0.50    0.50
  -7 -10   0    0.80    0.60
   7  10   0    0.50    0.50
   7  10   0   -0.60    0.40
  -8 -10   0    4.50    0.90
  -8 -10   0    3.20    1.40
   8  10   0    4.10    0.80
   8  10   0    3.50    0.70
  -9 -10   0   15.40    1.40
  -9 -10   0    9.90    1.90
  -9 -10   0   12.80    1.50
   9  10   0   15.00    1.30
 -10 -10   0    6.30    1.10
 -10 -10   0    6.60    1.10
  10  10   0    6.70    1.00
   9 -11   0    0.70    1.20
  -9  11   0    2.20    0.70
  -9  11   0    3.00    0.70
   8 -11   0   -0.30    1.30
  -8  11   0   -0.30    0.50
  -8  11   0   -0.30    0.50
   7 -11   0   -0.10    1.20
  -7  11   0    1.40    0.60
  -7  11   0    1.80    0.50
   6 -11   0   11.60    2.40
  -6  11   0   10.20    0.90
  -6  11   0   10.50    1.10
   5 -11   0    0.90    1.00
   5 -11   0    2.30    1.20
  -5  11   0    0.90    0.50
  -5  11   0    1.30    0.50
   4 -11   0   35.00    3.00
   4 -11   0   28.80    2.90
  -4  11   0   34.30    1.80
  -4  11   0   34.60    1.90
   3 -11   0   24.30    2.70
   3 -11   0   24.90    2.50
  -3  11   0   29.60    1.60
  -3  11   0   32.20    1.70
   2 -11   0    1.80    1.20
   2 -11   0   -0.80    0.70
  -2  11   0    1.80    0.50
  -2  11   0    1.40    0.40
   1 -11   0    7.00    1.70
   1 -11   0    6.60    1.40
  -1  11   0    7.40    0.80
  -1  11   0    7.50    0.80
   0 -11   0   -0.30    1.10
   0 -11   0   -0.10    1.10
   0  11   0    0.30    0.40
   0  11   0   -0.40    0.40
   0  11   0    0.60    0.40
  -1 -11   0   13.20    2.10
  -1 -11   0   13.60    1.90
   1  11   0   12.30    1.00
   1  11   0   12.00    1.00
   1  11   0   11.80    1.00
  -2 -11   0   28.10    1.90
  -2 -11   0   25.50    2.40
  -2 -11   0   31.40    2.90
   2  11   0   27.50    1.60
   2  11   0   28.10    1.70
   2  11   0   27.90    1.60
  -3 -11   0    1.50    1.00
  -3 -11   0    2.40    0.70
   3  11   0    3.20    0.60
   3  11   0    1.90    0.60
  -4 -11   0    0.00    0.70
  -4 -11   0   -0.40    0.50
   4  11   0    0.00    0.50
   4  11   0   -0.30    0.40
  -5 -11   0    8.10    1.60
  -5 -11   0   11.00    1.30
   5  11   0   10.50    0.90
   5  11   0   15.30    1.70
  -6 -11   0    3.70    0.90
  -6 -11   0    2.70    1.20
   6  11   0    2.30    0.60
  -7 -11   0    0.00    0.60
  -7 -11   0    0.50    0.90
   7  11   0    0.60    0.50
  -8 -11   0    0.30    0.70
  -8 -11   0   -1.10    0.80
   8  11   0    0.20    0.70
   8  11   0   -0.30    0.50
  -9 -11   0    0.60    0.70
  -9 -11   0   -0.50    0.60
  -9 -11   0   -0.20    1.00
   9  11   0    0.60    0.60
   7 -12   0    9.20    2.10
  -7  12   0   12.10    1.20
  -7  12   0   15.60    1.10
   6 -12   0   -0.40    1.20
   6 -12   0   -0.40    1.20
  -6  12   0    0.00    0.50
  -6  12   0   -0.20    0.40
   5 -12   0    5.40    1.60
   5 -12   0    3.10    1.40
  -5  12   0    5.10    0.70
  -5  12   0    4.00    0.70
   4 -12   0   20.00    2.60
   4 -12   0   23.90    2.70
  -4  12   0   24.00    1.60
  -4  12   0   27.10    1.50
   3 -12   0    2.90    2.30
   3 -12   0    0.50    1.30
  -3  12   0    0.50    0.40
  -3  12   0    0.60    0.40
   2 -12   0   19.30    2.40
   2 -12   0   20.40    2.60
  -2  12   0   23.10    1.30
  -2  12   0   20.00    1.40
   1 -12   0   13.90    2.40
   1 -12   0   15.30    2.10
  -1  12   0   16.80    1.10
  -1  12   0   16.60    1.20
   0 -12   0   33.20    3.10
   0 -12   0   26.10    2.60
   0  12   0   30.20    1.70
   0  12   0   31.60    1.80
  -1 -12   0   22.90    2.40
  -1 -12   0   28.40    3.10
   1  12   0   30.30    1.60
   1  12   0   28.20    1.70
  -2 -12   0   61.39    4.00
   2  12   0   61.69    2.90
  -3 -12   0    0.10    0.90
  -3 -12   0   -0.40    0.50
   3  12   0    0.50    0.50
  -4 -12   0   -0.30    0.80
  -4 -12   0   -0.40    0.60
   4  12   0    0.30    0.50
  -5 -12   0    1.70    1.10
  -5 -12   0    0.80    0.90
   5  12   0   -0.10    0.50
  -6 -12   0    3.90    1.30
  -6 -12   0    4.00    1.00
   6  12   0    2.20    0.60
  -7 -12   0   -0.10    1.00
  -7 -12   0    2.00    0.80
   7  12   0    1.00    0.60
  -8 -12   0   -0.60    0.60
  -8 -12   0   -0.70    1.00
   8  12   0    0.00    0.50
   6 -13   0    4.00    1.60
  -6  13   0    3.30    0.80
  -6  13   0    3.10    0.70
   5 -13   0    0.60    1.50
   5 -13   0    1.50    1.30
  -5  13   0    2.20    0.70
  -5  13   0    0.70    0.50
   4 -13   0    0.90    1.50
   4 -13   0    1.40    1.30
  -4  13   0    2.00    0.70
  -4  13   0    1.20    0.50
   3 -13   0    1.60    1.20
   3 -13   0    1.40    1.50
  -3  13   0    0.60    0.50
  -3  13   0    0.10    0.50
   2 -13   0   10.70    2.10
   2 -13   0    8.70    1.70
  -2  13   0   12.00    1.00
  -2  13   0   12.20    1.10
   1 -13   0    3.50    1.60
   1 -13   0    3.00    1.20
  -1  13   0    4.90    0.90
  -1  13   0    5.30    0.80
   0 -13   0    0.10    1.00
   0 -13   0    0.20    1.40
   0  13   0    0.50    0.50
  -1 -13   0    7.70    1.50
   1  13   0    7.50    0.90
  -2 -13   0    8.10    1.60
   2  13   0   12.30    1.00
  -3 -13   0   -0.10    0.90
   3  13   0    0.50    0.60
  -4 -13   0    6.90    1.70
   4  13   0    3.00    0.70
  -5 -13   0    2.50    1.30
   5  13   0    2.70    0.70
  -6 -13   0    0.50    1.20
  -6 -13   0    0.20    0.80
   6  13   0    0.10    0.60
   3 -14   0   11.80    2.50
   3 -14   0    5.00    1.70
  -3  14   0    7.40    0.90
   2 -14   0    0.10    1.40
   2 -14   0   -0.90    1.50
  -2  14   0    0.80    0.60
   1 -14   0    0.40    1.40
   1 -14   0   -1.60    1.10
  -1  14   0    0.00    0.50
   0 -14   0    4.60    1.40
   0  14   0    3.90    0.70
  -1 -14   0    0.50    1.20
   1  14   0    0.00    0.50
  -2 -14   0    2.40    1.20
   2  14   0    3.30    0.70
  -3 -14   0    5.10    1.50
   3  14   0    3.10    0.70
  -4 -14   0   15.40    3.70
   4  14   0   13.20    1.20
   3  14  -1    7.00    1.00
  -3 -14   1    3.40    1.30
   2  14  -1    6.30    0.90
  -2 -14   1    7.70    1.70
   1  14  -1    0.70    0.50
  -1 -14   1   -0.80    1.00
   0  14  -1    4.50    0.80
   0 -14   1    4.50    1.50
  -1  14  -1    0.20    0.50
   1 -14   1    0.10    1.10
  -2  14  -1    0.60    0.50
   2 -14   1    1.10    1.70
   2 -14   1    0.40    1.20
   6  13  -1    1.40    0.80
  -6 -13   1    0.60    1.10
   5  13  -1    2.70    0.70
  -5 -13   1    3.00    1.40
   4  13  -1    3.40    0.70
  -4 -13   1    2.40    1.10
   3  13  -1    9.40    1.00
  -3 -13   1   10.00    1.80
   2  13  -1    5.10    0.80
  -2 -13   1    4.60    1.40
   1  13  -1    0.80    0.50
  -1 -13   1    1.60    1.30
   0  13  -1    0.20    0.50
   0 -13   1    0.30    1.00
   0 -13   1    2.00    1.60
  -1  13  -1   -0.20    0.40
   1 -13   1    0.20    1.00
  -2  13  -1    6.60    0.90
   2 -13   1    5.70    1.80
   2 -13   1    6.90    1.80
  -3  13  -1    0.30    0.90
  -3  13  -1    0.10    0.40
   3 -13   1   -1.50    1.20
   3 -13   1    0.10    1.00
  -4  13  -1   -0.20    0.40
  -4  13  -1    0.80    0.60
   4 -13   1   -2.50    1.20
   4 -13   1    1.10    1.30
  -5  13  -1    3.60    0.80
  -5  13  -1    3.60    0.70
   5 -13   1    3.60    1.60
   5 -13   1    6.20    1.80
   8  12  -1   -0.50    0.50
  -8 -12   1    1.00    0.80
  -8 -12   1   -0.20    1.00
   7  12  -1    4.90    1.10
   7  12  -1    3.80    1.00
  -7 -12   1    4.30    1.50
  -7 -12   1    5.60    1.10
   6  12  -1    6.90    0.90
   6  12  -1    6.60    1.10
  -6 -12   1    6.70    1.10
  -6 -12   1    6.30    1.40
   5  12  -1    4.20    0.70
  -5 -12   1    4.80    1.00
  -5 -12   1    2.80    1.10
   4  12  -1   11.20    1.50
   4  12  -1   15.40    1.10
  -4 -12   1   12.00    1.50
  -4 -12   1   13.10    1.80
   3  12  -1    2.50    0.60
  -3 -12   1    0.40    0.90
   2  12  -1   30.50    1.70
  -2 -12   1   29.60    2.60
   1  12  -1   22.80    1.40
  -1 -12   1   18.50    2.80
  -1 -12   1   22.60    2.50
   0  12  -1   27.10    1.50
   0 -12   1   21.40    2.40
   0 -12   1   22.70    2.90
  -1  12  -1    9.10    0.90
  -1  12  -1    8.90    1.00
   1 -12   1    9.70    1.70
   1 -12   1    8.30    1.80
  -2  12  -1    1.00    0.50
  -2  12  -1    0.80    0.50
   2 -12   1    0.90    0.90
   2 -12   1    0.40    1.10
  -3  12  -1    2.60    0.60
  -3  12  -1    2.20    0.50
   3 -12   1    1.00    1.00
   3 -12   1    2.30    1.50
  -4  12  -1    0.10    0.50
  -4  12  -1    0.00    0.40
   4 -12   1    0.60    1.30
   4 -12   1    1.20    1.10
  -5  12  -1    1.20    0.60
  -5  12  -1    1.80    0.50
   5 -12   1    2.90    1.50
   5 -12   1    0.50    1.20
  -6  12  -1   -0.10    0.50
  -6  12  -1   -0.10    0.50
   6 -12   1   -0.20    1.20
  -7  12  -1    2.80    0.60
  -7  12  -1    2.00    0.70
   9  11  -1    0.20    0.60
  -9 -11   1    0.00    0.90
  -9 -11   1    0.60    1.10
   8  11  -1    0.00    0.50
   8  11  -1    0.50    0.60
  -8 -11   1   -0.20    1.00
  -8 -11   1   -0.20    0.60
   7  11  -1    3.40    0.80
   7  11  -1    4.30    0.80
  -7 -11   1    3.80    0.90
  -7 -11   1    4.70    1.40
   6  11  -1   -1.00    0.40
   6  11  -1   -0.30    0.40
  -6 -11   1   -0.40    0.50
  -6 -11   1   -0.30    0.90
   5  11  -1   27.00    1.70
   5  11  -1   25.80    1.50
  -5 -11   1   26.50    2.60
  -5 -11   1   25.40    2.00
   4  11  -1    0.80    0.50
   4  11  -1    1.50    0.60
  -4 -11   1    0.20    0.50
  -4 -11   1    0.90    0.90
   3  11  -1    0.00    0.40
   3  11  -1    0.80    0.50
  -3 -11   1    0.30    0.80
   2  11  -1    9.50    1.00
   2  11  -1    7.40    0.80
  -2 -11   1    7.10    1.50
  -2 -11   1   10.90    1.20
  -2 -11   1    6.20    1.70
   1  11  -1    0.80    0.40
   1  11  -1    1.70    0.50
   1  11  -1   -0.10    0.40
  -1 -11   1   -0.30    1.10
  -1 -11   1    2.00    1.10
   0  11  -1    0.40    0.40
   0  11  -1    0.10    0.40
   0  11  -1   -0.60    0.60
   0 -11   1   -1.60    0.90
   0 -11   1    0.90    0.90
  -1  11  -1    4.40    0.70
  -1  11  -1    3.60    0.60
  -1  11  -1    5.20    0.70
   1 -11   1    4.30    1.20
   1 -11   1    3.90    1.40
  -2  11  -1   10.60    1.00
  -2  11  -1    9.40    0.90
  -2  11  -1   10.40    1.00
   2 -11   1   10.10    1.70
   2 -11   1    8.30    2.70
  -3  11  -1   22.80    1.40
  -3  11  -1   23.80    1.40
   3 -11   1   23.30    3.80
   3 -11   1   20.10    2.50
  -4  11  -1    3.50    0.60
  -4  11  -1    3.50    0.70
   4 -11   1    1.30    1.10
   4 -11   1    1.80    1.10
  -5  11  -1    1.10    0.50
  -5  11  -1    1.00    0.50
   5 -11   1    0.90    1.10
   5 -11   1    2.00    1.30
  -6  11  -1    3.10    0.60
  -6  11  -1    2.40    0.70
   6 -11   1    0.70    1.20
   6 -11   1    3.80    1.50
  -7  11  -1    5.20    0.90
  -7  11  -1    3.60    0.70
   7 -11   1    5.30    1.40
  -8  11  -1    0.70    0.50
   8 -11   1    1.70    1.40
  10  10  -1    0.80    0.70
 -10 -10   1    0.20    0.60
 -10 -10   1    0.70    1.10
 -10 -10   1    0.50    0.70
   9  10  -1    6.10    1.00
   9  10  -1    3.80    0.80
  -9 -10   1    5.40    1.50
  -9 -10   1    5.80    1.00
   8  10  -1    5.50    0.90
   8  10  -1    3.10    0.70
  -8 -10   1    4.60    1.40
  -8 -10   1    6.60    1.10
   7  10  -1    0.30    0.50
   7  10  -1   -0.60    0.40
  -7 -10   1    0.70    0.90
  -7 -10   1    0.30    0.60
   6  10  -1    0.90    0.50
   6  10  -1    0.90    0.50
  -6 -10   1    0.60    0.90
  -6 -10   1    0.40    0.50
   5  10  -1   40.00    2.10
   5  10  -1   43.10    2.30
  -5 -10   1   42.00    2.50
  -5 -10   1   38.20    3.00
   4  10  -1    1.80    0.50
   4  10  -1    1.90    0.50
  -4 -10   1    1.20    0.60
  -4 -10   1    0.30    0.90
   3  10  -1    8.00    0.80
   3  10  -1    6.80    0.90
   3  10  -1    7.80    0.80
  -3 -10   1    5.40    0.90
  -3 -10   1    7.40    1.60
  -3 -10   1    5.30    1.30
   2  10  -1   15.70    1.10
   2  10  -1   17.50    1.20
   2  10  -1   17.10    1.20
  -2 -10   1   18.70    1.40
  -2 -10   1   14.60    1.90
  -2 -10   1   18.60    2.20
   1  10  -1    2.30    0.50
   1  10  -1    2.80    0.50
   1  10  -1    2.00    0.50
  -1 -10   1    1.50    0.90
  -1 -10   1    3.10    1.30
  -1 -10   1    2.50    0.70
   0  10  -1  159.78    6.40
   0  10  -1  148.59    6.40
   0  10  -1  152.88    6.40
   0 -10   1  151.68    7.50
   0 -10   1  134.69    7.30
  -1  10  -1   76.19    3.40
  -1  10  -1   75.99    3.40
  -1  10  -1   76.89    3.40
   1 -10   1   75.29    5.90
   1 -10   1   69.89    4.40
  -2  10  -1   41.70    2.10
  -2  10  -1   38.90    2.00
  -2  10  -1   40.70    2.00
   2 -10   1   37.20    3.10
   2 -10   1   36.10    2.90
  -3  10  -1   39.00    1.90
  -3  10  -1   35.80    1.90
  -3  10  -1   37.40    1.90
   3 -10   1   30.10    2.70
   3 -10   1   31.70    2.90
  -4  10  -1   24.20    1.50
  -4  10  -1   24.20    1.40
  -4  10  -1   23.30    1.40
   4 -10   1   23.30    2.30
   4 -10   1   22.60    2.40
  -5  10  -1   12.30    1.00
  -5  10  -1    7.80    1.40
  -5  10  -1   11.40    1.00
   5 -10   1    9.70    1.80
   5 -10   1    8.90    1.70
  -6  10  -1    0.80    0.50
  -6  10  -1    1.10    0.50
   6 -10   1    1.20    1.10
   6 -10   1    3.00    1.50
  -7  10  -1    6.80    0.90
  -7  10  -1    7.00    0.80
   7 -10   1    8.20    1.80
  -8  10  -1   -0.40    0.50
  -8  10  -1   -0.40    0.40
   8 -10   1    1.20    1.20
  -9  10  -1   11.20    1.10
  -9  10  -1   12.70    1.20
   9 -10   1   17.90    4.10
 -10  10  -1   15.60    1.30
 -10  10  -1   17.90    1.40
  10 -10   1   12.30    2.20
  11   9  -1    2.20    0.70
 -11  -9   1    2.60    0.90
 -11  -9   1    2.70    0.90
  10   9  -1    2.50    0.70
 -10  -9   1    0.80    1.20
 -10  -9   1    6.60    1.10
   9   9  -1    0.10    0.50
   9   9  -1   -0.40    0.40
  -9  -9   1    0.30    0.50
  -9  -9   1    0.70    1.00
   8   9  -1    1.60    0.60
   8   9  -1    1.30    1.00
  -8  -9   1    1.60    0.70
  -8  -9   1    0.50    0.90
   7   9  -1    0.00    0.50
   7   9  -1    0.20    0.50
  -7  -9   1    0.90    0.90
  -7  -9   1    0.40    0.50
   6   9  -1   18.70    1.40
   6   9  -1   20.10    1.20
  -6  -9   1   19.50    1.50
  -6  -9   1   17.10    2.00
   5   9  -1    2.20    0.50
   5   9  -1    2.70    0.60
  -5  -9   1    1.80    0.90
  -5  -9   1    2.20    0.60
   4   9  -1    7.20    0.70
   4   9  -1    5.80    0.80
   4   9  -1    7.30    0.80
  -4  -9   1    8.60    1.60
  -4  -9   1    4.50    1.20
  -4  -9   1    7.10    0.90
   3   9  -1   97.69    4.30
   3   9  -1  102.49    4.50
   3   9  -1  104.59    4.30
  -3  -9   1   96.19    5.20
  -3  -9   1   94.59    5.20
  -3  -9   1  100.39    4.70
   2   9  -1    5.40    0.70
   2   9  -1    5.80    0.70
   2   9  -1    5.90    0.60
  -2  -9   1    7.00    0.90
  -2  -9   1    7.40    1.40
  -2  -9   1    4.40    1.10
   1   9  -1    4.20    0.60
   1   9  -1    4.60    0.60
   1   9  -1    5.20    0.60
  -1  -9   1    3.50    1.10
  -1  -9   1    2.50    1.00
  -1  -9   1    4.90    0.80
   0   9  -1   56.19    2.50
   0   9  -1   54.29    2.50
   0   9  -1   53.29    2.50
   0  -9   1   52.89    3.40
   0  -9   1   54.59    2.70
   0  -9   1   47.50    3.20
  -1   9  -1    7.20    0.70
  -1   9  -1    5.70    0.70
  -1   9  -1    6.10    0.60
   1  -9   1    5.10    0.90
   1  -9   1    5.60    1.20
   1  -9   1    7.20    1.40
  -2   9  -1    7.40    0.80
  -2   9  -1    9.20    0.80
  -2   9  -1    8.60    0.80
   2  -9   1    9.40    1.70
   2  -9   1    9.00    1.50
  -3   9  -1    6.00    0.70
  -3   9  -1    5.60    0.70
  -3   9  -1    5.30    0.70
   3  -9   1    5.00    1.20
   3  -9   1    5.30    1.40
  -4   9  -1   16.90    1.10
  -4   9  -1   19.20    1.20
  -4   9  -1   16.50    1.20
   4  -9   1   16.00    2.20
   4  -9   1   16.60    2.00
  -5   9  -1    9.10    0.90
  -5   9  -1    8.40    0.80
  -5   9  -1    7.30    0.80
   5  -9   1    5.40    1.50
   5  -9   1    7.40    1.50
  -6   9  -1    8.80    0.90
  -6   9  -1    7.90    0.90
  -6   9  -1    8.50    0.80
   6  -9   1    6.50    1.50
   6  -9   1    5.60    1.40
  -7   9  -1    3.70    0.70
  -7   9  -1    4.00    0.70
  -7   9  -1    2.30    0.60
   7  -9   1    1.70    1.00
   7  -9   1    2.70    1.10
  -8   9  -1   26.80    1.60
  -8   9  -1   23.50    1.80
  -8   9  -1   26.70    1.70
   8  -9   1   24.80    2.60
  -9   9  -1    7.60    1.00
  -9   9  -1    8.80    0.90
   9  -9   1    7.10    1.60
 -10   9  -1    0.40    0.50
 -10   9  -1    0.40    0.50
  10  -9   1    1.10    1.30
  12   8  -1    0.00    0.70
 -12  -8   1    0.80    0.80
 -12  -8   1    0.10    0.60
  11   8  -1    0.80    0.60
 -11  -8   1    1.30    0.70
 -11  -8   1    1.00    0.70
  10   8  -1    0.10    0.50
 -10  -8   1    0.90    1.00
 -10  -8   1    0.60    0.60
 -10  -8   1    1.50    0.60
   9   8  -1    0.10    0.40
   9   8  -1    1.00    0.60
  -9  -8   1   -1.00    0.90
  -9  -8   1    0.40    0.60
   8   8  -1    6.30    0.90
   8   8  -1    7.10    0.90
  -8  -8   1    7.30    1.40
  -8  -8   1    7.40    1.10
   7   8  -1   81.19    3.80
   7   8  -1   79.29    3.60
  -7  -8   1   74.49    4.50
  -7  -8   1   79.99    4.00
   6   8  -1   15.30    1.20
   6   8  -1   14.50    1.00
  -6  -8   1   12.20    1.70
  -6  -8   1   15.40    1.30
   5   8  -1   -0.20    0.30
   5   8  -1   -0.10    0.40
  -5  -8   1    0.10    0.40
  -5  -8   1    0.40    0.80
   4   8  -1    6.10    0.70
   4   8  -1    6.20    0.60
   4   8  -1    5.70    0.70
  -4  -8   1    5.70    0.80
  -4  -8   1    4.50    1.00
  -4  -8   1    6.30    1.30
   3   8  -1  337.77   15.70
   3   8  -1  400.36   15.50
   3   8  -1  384.86   15.60
   3   8  -1  392.06   15.70
  -3  -8   1  403.76   16.00
  -3  -8   1  370.16   16.20
   2   8  -1   26.10    1.70
   2   8  -1   30.20    1.40
   2   8  -1   31.60    1.70
   2   8  -1   24.60    2.20
   2   8  -1   29.10    1.50
  -2  -8   1   25.90    2.20
  -2  -8   1   27.30    2.20
  -2  -8   1   27.90    1.50
  -2  -8   1   32.40    1.80
   1   8  -1   76.89    4.00
   1   8  -1   85.59    3.80
   1   8  -1   86.39    3.80
   1   8  -1   90.99    3.70
  -1  -8   1   88.29    4.60
  -1  -8   1   88.29    4.50
  -1  -8   1   81.39    3.80
  -1  -8   1   90.19    4.00
   0   8  -1    3.70    0.50
   0   8  -1    2.50    0.50
   0   8  -1    3.30    0.50
   0   8  -1    0.40    1.00
   0  -8   1    3.20    0.50
   0  -8   1    3.20    0.50
   0  -8   1    2.60    0.90
   0  -8   1    3.50    0.60
   0  -8   1    1.60    0.90
  -1   8  -1    4.10    1.20
  -1   8  -1    4.90    0.60
  -1   8  -1    5.00    0.60
  -1   8  -1    5.10    0.60
   1  -8   1    4.80    0.60
   1  -8   1    4.30    1.20
   1  -8   1    5.30    1.10
   1  -8   1    3.60    0.60
   1  -8   1    4.80    0.50
  -2   8  -1  168.98    7.10
  -2   8  -1  180.18    7.10
  -2   8  -1  168.08    7.00
   2  -8   1  145.39    7.40
   2  -8   1  171.48    7.90
   2  -8   1  172.18    7.90
  -3   8  -1  154.08    6.50
  -3   8  -1  147.59    6.40
  -3   8  -1  154.08    6.40
   3  -8   1  155.68    7.40
   3  -8   1  146.19    7.20
  -4   8  -1  175.58    7.20
  -4   8  -1  172.08    7.30
  -4   8  -1  167.38    7.20
   4  -8   1  176.78    8.20
   4  -8   1  160.08    8.10
  -5   8  -1   55.99    2.70
  -5   8  -1   60.09    2.70
  -5   8  -1   53.89    2.70
   5  -8   1   54.69    3.70
   5  -8   1   55.29    3.60
  -6   8  -1   53.99    2.70
  -6   8  -1   54.59    2.70
  -6   8  -1   55.69    2.60
   6  -8   1   55.79    3.70
   6  -8   1   50.59    3.50
  -7   8  -1   29.40    1.60
  -7   8  -1   30.00    1.80
  -7   8  -1   28.70    1.70
   7  -8   1   26.50    2.50
   7  -8   1   31.20    2.70
  -8   8  -1    5.70    0.80
  -8   8  -1    5.70    0.80
  -8   8  -1    4.30    0.80
   8  -8   1    5.30    1.50
  -9   8  -1    3.00    0.70
  -9   8  -1    2.40    0.60
   9  -8   1    1.00    1.30
 -10   8  -1    2.60    0.60
  10  -8   1    0.70    1.30
 -11   8  -1   24.80    1.70
 -11   8  -1   24.70    1.60
  11  -8   1   20.90    3.20
  12   7  -1    0.70    0.60
 -12  -7   1    0.30    0.60
 -12  -7   1    0.70    0.60
  11   7  -1    1.40    0.70
 -11  -7   1    2.60    0.80
 -11  -7   1    1.60    0.70
  10   7  -1    8.60    1.00
 -10  -7   1    6.90    1.10
 -10  -7   1    7.40    1.70
 -10  -7   1    9.20    1.20
   9   7  -1   10.10    1.00
   9   7  -1   10.80    1.10
  -9  -7   1   10.40    1.80
  -9  -7   1   10.00    1.20
   8   7  -1    8.00    0.90
   8   7  -1    7.60    0.90
  -8  -7   1    7.20    1.00
  -8  -7   1    6.40    1.30
   7   7  -1    2.00    0.50
   7   7  -1    0.10    0.60
   7   7  -1    3.30    0.60
  -7  -7   1    2.20    0.80
  -7  -7   1    1.40    1.00
   6   7  -1    4.20    0.60
   6   7  -1    6.00    0.80
   6   7  -1    3.40    0.70
  -6  -7   1    5.90    1.30
  -6  -7   1    4.30    0.70
   5   7  -1    0.70    0.40
   5   7  -1    0.30    0.30
   5   7  -1   -0.10    0.30
  -5  -7   1   -0.10    0.30
  -5  -7   1    0.40    0.40
  -5  -7   1   -0.10    0.70
   4   7  -1  107.49    4.60
   4   7  -1   98.29    4.50
   4   7  -1  103.69    4.50
   4   7  -1  108.59    4.50
  -4  -7   1   99.89    4.80
  -4  -7   1  108.79    4.90
  -4  -7   1  108.49    5.30
   3   7  -1   82.79    3.80
   3   7  -1   79.29    3.80
   3   7  -1   86.29    3.90
   3   7  -1   92.09    3.70
  -3  -7   1   87.39    4.30
  -3  -7   1   90.79    4.10
  -3  -7   1   94.09    4.60
   2   7  -1   63.59    2.90
   2   7  -1   60.59    3.00
   2   7  -1   67.09    3.00
   2   7  -1   64.79    2.80
  -2  -7   1   69.69    3.20
  -2  -7   1   70.39    3.60
  -2  -7   1   62.09    2.90
  -2  -7   1   63.99    2.90
  -2  -7   1   68.09    3.70
   1   7  -1  313.57   12.30
   1   7  -1  301.67   12.30
   1   7  -1  295.27   12.30
   1   7  -1  288.47   12.90
   1   7  -1  289.57   12.50
  -1  -7   1  295.87   13.00
  -1  -7   1  297.27   12.30
  -1  -7   1  312.27   12.90
  -1  -7   1  317.87   12.50
  -1  -7   1  295.57   12.40
   0   7  -1    4.50    0.50
   0   7  -1    4.00    0.50
   0   7  -1    4.40    1.10
   0   7  -1    4.40    0.70
   0   7  -1    3.90    0.50
   0  -7   1    4.00    0.50
   0  -7   1    3.70    0.50
   0  -7   1    5.70    1.10
   0  -7   1    3.00    0.90
   0  -7   1    3.70    0.40
  -1   7  -1    2.10    0.40
  -1   7  -1    1.90    0.30
  -1   7  -1    2.10    0.40
  -1   7  -1    3.80    1.10
   1  -7   1    1.70    0.40
   1  -7   1    2.60    0.30
   1  -7   1    2.00    0.40
   1  -7   1    4.30    1.10
   1  -7   1    2.30    0.80
  -2   7  -1   54.09    2.50
  -2   7  -1   53.19    3.20
  -2   7  -1   56.99    2.60
  -2   7  -1   55.49    2.80
   2  -7   1   59.59    3.30
   2  -7   1   54.69    3.30
   2  -7   1   54.29    2.30
   2  -7   1   54.19    2.30
   2  -7   1   53.59    2.60
  -3   7  -1    0.60    0.30
  -3   7  -1    0.50    0.30
  -3   7  -1    0.50    0.30
   3  -7   1    1.50    0.80
   3  -7   1    0.80    0.30
   3  -7   1    1.00    0.90
  -4   7  -1    0.40    0.40
  -4   7  -1    1.00    0.40
  -4   7  -1    0.90    0.40
   4  -7   1    0.60    0.90
   4  -7   1    0.70    0.40
   4  -7   1    1.30    0.80
  -5   7  -1  144.49    6.00
  -5   7  -1  137.69    6.00
   5  -7   1  140.69    6.90
   5  -7   1  138.19    6.80
  -6   7  -1   26.50    1.40
  -6   7  -1   24.70    1.50
   6  -7   1   22.80    2.10
   6  -7   1   25.40    2.50
  -7   7  -1   26.30    1.60
  -7   7  -1   24.40    1.40
   7  -7   1   19.90    2.20
   7  -7   1   22.60    2.10
   7  -7   1   25.00    2.70
  -8   7  -1   64.29    3.10
  -8   7  -1   60.39    2.90
   8  -7   1   59.69    4.20
   8  -7   1   59.69    4.00
  -9   7  -1   27.30    1.60
  -9   7  -1   26.00    1.70
   9  -7   1   26.80    2.60
   9  -7   1   24.10    3.00
 -10   7  -1   21.40    1.40
 -10   7  -1   20.80    1.60
  10  -7   1   21.10    2.50
  10  -7   1   23.00    2.90
 -11   7  -1    0.50    0.50
 -11   7  -1    0.50    0.60
  11  -7   1   -0.50    1.40
  11  -7   1    2.90    1.70
 -12   7  -1    0.20    0.50
  12  -7   1    0.60    1.40
  13   6  -1   -0.10    0.70
 -13  -6   1    2.50    0.90
 -13  -6   1    1.60    0.80
  12   6  -1    0.70    0.60
 -12  -6   1    0.40    0.60
 -12  -6   1    0.30    0.60
  11   6  -1    4.70    0.80
 -11  -6   1    5.00    0.90
 -11  -6   1    4.50    1.00
  10   6  -1    2.90    0.70
 -10  -6   1    3.80    0.80
 -10  -6   1    3.90    0.80
 -10  -6   1    1.90    1.10
   9   6  -1   -0.40    0.50
  -9  -6   1   -1.20    0.70
  -9  -6   1    0.80    0.50
   8   6  -1   10.90    1.00
   8   6  -1    7.80    0.90
   8   6  -1   10.40    1.40
  -8  -6   1    8.40    1.50
  -8  -6   1   10.50    1.10
   7   6  -1    9.00    1.20
   7   6  -1    9.40    0.90
   7   6  -1    9.40    0.90
  -7  -6   1    9.00    1.50
  -7  -6   1   10.30    1.10
   6   6  -1    7.70    0.80
   6   6  -1    6.80    0.90
   6   6  -1    6.40    0.80
  -6  -6   1    7.10    0.90
  -6  -6   1    8.50    1.30
   5   6  -1  322.67   12.90
   5   6  -1  306.77   12.80
   5   6  -1  327.17   12.70
  -5  -6   1  289.57   12.70
  -5  -6   1  314.77   13.10
  -5  -6   1  305.47   13.50
   4   6  -1    2.40    0.40
   4   6  -1    2.00    0.40
   4   6  -1    2.50    0.40
   4   6  -1    1.80    0.40
  -4  -6   1    1.50    0.40
  -4  -6   1    1.70    0.60
  -4  -6   1    1.30    0.70
  -4  -6   1    2.30    0.40
   3   6  -1    7.30    0.70
   3   6  -1    9.50    0.70
   3   6  -1    9.00    0.60
   3   6  -1    7.80    0.70
  -3  -6   1    9.00    1.20
  -3  -6   1    8.90    1.10
  -3  -6   1    9.30    0.60
  -3  -6   1    8.00    0.80
  -3  -6   1    8.10    0.70
  -3  -6   1    8.70    0.70
   2   6  -1  118.59    5.40
   2   6  -1  123.79    5.80
   2   6  -1  135.79    5.20
   2   6  -1  120.59    5.30
   2   6  -1  131.29    5.30
  -2  -6   1  129.49    5.30
  -2  -6   1  120.19    5.30
  -2  -6   1  132.69    6.00
  -2  -6   1  129.39    5.50
  -2  -6   1  129.99    5.70
  -2  -6   1  117.19    5.30
  -2  -6   1  125.39    5.30
   1   6  -1  250.97   10.20
   1   6  -1  264.27   10.10
   1   6  -1  249.18   10.20
   1   6  -1  235.28   10.60
   1   6  -1  240.58   10.60
  -1  -6   1  257.47   10.30
  -1  -6   1  236.18   10.20
  -1  -6   1  248.68   10.20
  -1  -6   1  253.17   10.60
  -1  -6   1  232.78   10.20
  -1  -6   1  253.37   10.80
   0   6  -1   88.59    4.50
   0   6  -1  103.49    4.10
   0   6  -1   99.69    4.40
   0   6  -1   96.39    4.10
   0   6  -1   95.99    4.70
   0   6  -1   92.89    4.10
   0  -6   1   93.29    4.70
   0  -6   1   92.69    4.10
   0  -6   1   92.49    4.10
   0  -6   1   99.79    4.20
   0  -6   1   99.29    4.10
   0  -6   1  100.89    4.70
  -1   6  -1   87.59    3.70
  -1   6  -1   86.09    3.70
  -1   6  -1   84.79    4.30
  -1   6  -1   85.59    3.70
  -1   6  -1   86.99    4.00
  -1   6  -1   82.69    4.20
   1  -6   1   88.29    4.40
   1  -6   1   89.69    4.40
   1  -6   1   88.59    3.70
   1  -6   1   86.19    3.60
   1  -6   1   82.79    3.70
  -2   6  -1   -0.20    0.20
  -2   6  -1    0.10    0.30
  -2   6  -1    0.80    0.50
  -2   6  -1    0.70    0.70
  -2   6  -1    0.30    0.40
  -2   6  -1    0.10    0.20
   2  -6   1   -0.10    0.20
   2  -6   1   -0.40    0.70
   2  -6   1    0.20    0.20
   2  -6   1    0.60    0.60
  -3   6  -1   13.20    0.90
  -3   6  -1   13.80    1.50
  -3   6  -1   13.40    0.90
  -3   6  -1   13.60    0.90
  -3   6  -1   10.60    1.10
   3  -6   1   12.80    0.90
   3  -6   1   14.40    1.40
   3  -6   1   14.10    1.60
  -4   6  -1  829.02   33.30
  -4   6  -1  765.02   33.70
  -4   6  -1  833.12   33.30
   4  -6   1  898.91   34.20
   4  -6   1  771.52   33.30
   4  -6   1  845.42   33.90
  -5   6  -1  187.48    7.70
  -5   6  -1  160.78    8.00
  -5   6  -1  195.28    7.80
   5  -6   1  169.48    7.70
   5  -6   1  188.88    8.50
   5  -6   1  182.48    8.30
   5  -6   1  192.68    8.60
  -6   6  -1   25.00    1.40
  -6   6  -1   26.00    1.50
   6  -6   1   29.30    2.60
   6  -6   1   26.00    2.40
   6  -6   1   28.50    2.10
  -7   6  -1  120.79    5.00
  -7   6  -1  114.19    5.00
   7  -6   1  106.49    5.60
   7  -6   1  109.29    6.00
   7  -6   1  107.29    5.90
  -8   6  -1    1.40    0.60
  -8   6  -1    2.30    0.50
   8  -6   1    1.70    1.00
   8  -6   1    3.00    1.40
  -9   6  -1    0.20    0.40
  -9   6  -1   -0.20    0.40
   9  -6   1   -0.90    0.90
   9  -6   1    0.60    1.30
 -10   6  -1   25.60    1.70
 -10   6  -1   20.80    1.40
  10  -6   1   17.30    2.50
  10  -6   1   20.50    2.90
 -11   6  -1    0.50    0.60
 -11   6  -1   -0.30    0.40
  11  -6   1   -0.70    1.40
  11  -6   1    0.70    1.30
 -12   6  -1    0.60    0.50
 -12   6  -1    0.90    1.20
  12  -6   1    0.90    1.70
  12  -6   1   -1.00    1.30
  13   5  -1    0.40    0.70
 -13  -5   1   -0.20    0.60
 -13  -5   1   -0.10    0.60
  12   5  -1    0.40    0.60
 -12  -5   1    0.80    0.60
 -12  -5   1    0.10    0.50
  11   5  -1    1.00    0.60
 -11  -5   1    0.70    0.50
 -11  -5   1    0.80    0.50
  10   5  -1    1.40    1.30
  10   5  -1    1.00    0.60
 -10  -5   1    0.80    0.50
 -10  -5   1    1.20    0.60
 -10  -5   1    1.20    1.00
   9   5  -1    4.80    1.10
   9   5  -1    5.40    1.30
  -9  -5   1    6.10    0.90
  -9  -5   1    5.60    1.20
   8   5  -1   73.79    3.30
   8   5  -1   72.29    3.40
   8   5  -1   71.19    3.70
  -8  -5   1   72.59    3.60
  -8  -5   1   69.09    4.00
   7   5  -1  181.18    7.60
   7   5  -1  190.28    7.80
   7   5  -1  182.98    7.70
  -7  -5   1  177.28    7.90
  -7  -5   1  163.38    8.10
   6   5  -1    1.70    0.50
   6   5  -1    0.90    0.50
   6   5  -1    1.60    0.40
  -6  -5   1    1.30    0.30
  -6  -5   1    1.30    0.70
  -6  -5   1    1.00    0.40
   5   5  -1   40.20    1.80
   5   5  -1   35.20    1.80
   5   5  -1   33.40    2.20
   5   5  -1   37.60    1.90
  -5  -5   1   36.60    2.30
  -5  -5   1   33.60    2.00
  -5  -5   1   35.90    1.70
   4   5  -1  118.09    4.70
   4   5  -1  115.99    4.80
   4   5  -1  107.99    5.20
   4   5  -1  104.69    4.60
   4   5  -1  109.39    4.70
  -4  -5   1  111.19    4.80
  -4  -5   1  117.79    5.30
  -4  -5   1  109.89    4.70
  -4  -5   1  111.39    5.10
  -4  -5   1  114.29    4.80
  -4  -5   1  105.19    4.70
  -4  -5   1  116.59    4.70
   3   5  -1    5.60    0.50
   3   5  -1    6.00    0.60
   3   5  -1    6.40    0.50
   3   5  -1    6.10    1.10
   3   5  -1    5.60    0.60
  -3  -5   1    5.50    0.50
  -3  -5   1    6.40    0.90
  -3  -5   1    5.80    0.50
  -3  -5   1    5.70    0.70
  -3  -5   1    7.20    1.10
  -3  -5   1    5.50    0.50
  -3  -5   1    5.80    0.40
   2   5  -1   25.20    1.30
   2   5  -1   22.70    1.20
   2   5  -1   25.30    1.30
   2   5  -1   24.60    1.70
   2   5  -1   26.50    1.20
  -2  -5   1   25.90    1.30
  -2  -5   1   25.70    1.30
  -2  -5   1   24.80    1.40
  -2  -5   1   27.50    1.80
  -2  -5   1   24.40    1.20
  -2  -5   1   24.80    1.60
  -2  -5   1   25.50    1.20
   1   5  -1   12.10    0.70
   1   5  -1   11.20    1.00
   1   5  -1   12.60    0.90
   1   5  -1   11.50    0.70
   1   5  -1   12.00    0.70
  -1  -5   1   11.30    0.70
  -1  -5   1   12.50    1.20
  -1  -5   1   11.40    0.70
  -1  -5   1   13.50    0.80
  -1  -5   1   11.80    0.70
  -1  -5   1   11.70    1.20
   0   5  -1   43.00    2.00
   0   5  -1   44.60    2.40
   0   5  -1   45.60    2.00
   0   5  -1   44.60    2.50
   0   5  -1   44.60    2.20
   0   5  -1   44.10    2.00
   0  -5   1   43.80    2.00
   0  -5   1   45.40    2.50
   0  -5   1   44.30    2.50
   0  -5   1   46.20    2.00
   0  -5   1   43.60    2.00
   0  -5   1   46.20    2.10
  -1   5  -1  314.47   12.60
  -1   5  -1  304.27   12.50
  -1   5  -1  300.27   13.00
  -1   5  -1  296.77   12.50
  -1   5  -1  308.77   12.80
  -1   5  -1  307.67   13.00
   1  -5   1  320.07   12.50
   1  -5   1  323.67   13.10
   1  -5   1  305.37   12.60
   1  -5   1  299.97   12.60
  -2   5  -1    2.20    0.40
  -2   5  -1    2.70    0.80
  -2   5  -1    3.20    0.60
  -2   5  -1    2.10    0.30
  -2   5  -1    2.10    0.50
   2  -5   1    2.50    0.80
   2  -5   1    2.40    0.60
   2  -5   1    2.20    0.40
   2  -5   1    2.60    0.40
  -3   5  -1   54.39    2.80
  -3   5  -1   55.09    3.00
  -3   5  -1   55.79    2.50
  -3   5  -1   55.49    2.50
  -3   5  -1   56.29    2.80
   3  -5   1   53.39    2.50
   3  -5   1   59.29    3.20
   3  -5   1   57.29    3.20
   3  -5   1   52.19    2.50
   3  -5   1   60.99    3.00
  -4   5  -1   12.90    0.90
  -4   5  -1   12.20    0.80
  -4   5  -1   10.20    1.30
  -4   5  -1   10.90    1.10
   4  -5   1   12.60    1.60
   4  -5   1   10.40    1.70
   4  -5   1   11.50    1.20
  -5   5  -1    3.90    0.60
  -5   5  -1    3.10    0.70
  -5   5  -1    4.20    0.60
   5  -5   1    4.70    1.20
   5  -5   1    4.10    1.40
   5  -5   1    3.40    0.50
   5  -5   1    5.00    0.90
  -6   5  -1    0.20    0.30
  -6   5  -1    0.20    0.40
  -6   5  -1    0.00    0.40
   6  -5   1    0.00    0.80
   6  -5   1    0.80    0.60
   6  -5   1    0.60    1.20
  -7   5  -1   48.50    2.40
  -7   5  -1   48.20    2.30
   7  -5   1   46.60    2.80
   7  -5   1   47.10    3.50
   7  -5   1   50.39    3.30
  -8   5  -1    5.00    0.70
  -8   5  -1    5.80    0.90
   8  -5   1    5.50    1.60
   8  -5   1    5.60    1.10
   8  -5   1    5.40    1.40
  -9   5  -1   85.59    3.90
  -9   5  -1   85.49    4.10
   9  -5   1   85.49    5.00
   9  -5   1   84.09    5.20
 -10   5  -1   29.50    1.70
 -10   5  -1   29.40    1.90
  10  -5   1   20.40    3.00
  10  -5   1   27.50    2.80
 -11   5  -1   18.30    1.50
 -11   5  -1   19.50    1.30
  11  -5   1   15.80    2.50
  11  -5   1   16.20    2.70
 -12   5  -1   29.80    2.00
 -12   5  -1   26.20    1.70
  12  -5   1   30.20    3.50
  12  -5   1   28.60    3.00
 -13   5  -1    0.30    0.60
 -13   5  -1    0.60    0.70
  13  -5   1    0.20    1.80
  13   4  -1    0.70    0.70
 -13  -4   1    0.80    1.20
 -13  -4   1    1.60    0.80
  12   4  -1    6.80    1.00
 -12  -4   1    4.70    1.00
 -12  -4   1    3.90    0.80
  11   4  -1    3.10    1.80
  11   4  -1    4.20    0.80
 -11  -4   1    3.20    0.70
 -11  -4   1    4.10    0.80
  10   4  -1    0.80    0.50
  10   4  -1    1.60    1.30
 -10  -4   1    2.00    0.70
 -10  -4   1    0.80    0.90
 -10  -4   1    1.50    0.60
   9   4  -1   71.49    4.00
   9   4  -1   78.89    4.10
  -9  -4   1   68.79    4.00
  -9  -4   1   64.09    3.60
  -9  -4   1   78.49    3.60
   8   4  -1   54.69    2.70
   8   4  -1   54.69    2.70
   8   4  -1   54.19    3.10
  -8  -4   1   57.39    3.30
  -8  -4   1   54.49    2.90
   7   4  -1   80.79    3.70
   7   4  -1   68.99    3.90
   7   4  -1   78.79    3.50
   7   4  -1   77.79    3.50
  -7  -4   1   74.69    3.30
  -7  -4   1   75.49    3.70
   6   4  -1  107.49    4.70
   6   4  -1  100.99    4.60
   6   4  -1  111.79    4.80
   6   4  -1  106.69    5.10
  -6  -4   1  105.39    4.50
  -6  -4   1  112.09    5.20
  -6  -4   1  105.39    4.90
   5   4  -1   31.50    1.50
   5   4  -1   28.10    1.50
   5   4  -1   25.20    1.40
   5   4  -1   26.10    1.80
  -5  -4   1   26.40    1.40
  -5  -4   1   28.60    1.90
  -5  -4   1   27.50    1.30
  -5  -4   1   26.90    1.60
  -5  -4   1   27.00    1.40
  -5  -4   1   27.30    1.40
   4   4  -1  526.45   21.50
   4   4  -1  522.45   21.30
   4   4  -1  548.85   21.40
   4   4  -1  521.55   21.90
  -4  -4   1  511.55   21.70
  -4  -4   1  547.05   21.90
  -4  -4   1  519.95   21.40
  -4  -4   1  524.85   21.50
  -4  -4   1  548.85   21.40
   3   4  -1  719.83   28.30
   3   4  -1  680.73   28.20
   3   4  -1  685.43   28.70
   3   4  -1  691.03   28.20
   3   4  -1  749.73   28.20
  -3  -4   1  647.94   28.40
  -3  -4   1  721.83   28.20
  -3  -4   1  693.63   28.20
  -3  -4   1  716.93   28.30
   2   4  -1    5.00    0.70
   2   4  -1    4.70    0.40
   2   4  -1    3.00    0.40
   2   4  -1    4.30    0.50
   2   4  -1    4.40    0.30
  -2  -4   1    4.60    0.40
  -2  -4   1    3.60    0.50
  -2  -4   1    4.40    0.40
  -2  -4   1    4.40    0.80
  -2  -4   1    4.90    0.30
  -2  -4   1    5.20    0.70
   1   4  -1   77.69    3.40
   1   4  -1   80.49    3.30
   1   4  -1   79.99    3.30
   1   4  -1   79.49    3.70
   1   4  -1   73.89    3.30
  -1  -4   1   76.59    3.30
  -1  -4   1   78.09    3.30
  -1  -4   1   83.79    3.60
  -1  -4   1   78.69    3.40
  -1  -4   1   79.79    3.80
  -1  -4   1   75.89    3.30
  -1  -4   1   79.39    3.30
   0   4  -1    4.50    0.70
   0   4  -1    3.80    0.60
   0   4  -1    4.30    0.40
   0   4  -1    4.30    0.40
   0   4  -1    5.00    0.80
   0   4  -1    4.60    0.40
   0  -4   1    5.20    0.70
   0  -4   1    3.80    0.40
   0  -4   1    4.30    0.40
   0  -4   1    4.70    0.40
   0  -4   1    3.30    0.60
   0  -4   1    4.30    0.30
  -1   4  -1  836.12   34.90
  -1   4  -1  900.91   35.30
  -1   4  -1  846.22   34.90
  -1   4  -1  898.11   35.10
   1  -4   1  857.41   34.80
   1  -4   1  837.42   34.90
   1  -4   1  875.41   35.20
   1  -4   1  887.81   34.90
  -2   4  -1  122.59    5.10
  -2   4  -1  116.39    5.10
  -2   4  -1  122.39    5.50
  -2   4  -1  126.39    5.40
  -2   4  -1  121.99    5.40
   2  -4   1  136.49    5.60
   2  -4   1  116.59    5.10
   2  -4   1  116.09    5.10
   2  -4   1  108.59    5.50
   2  -4   1  134.79    5.50
  -3   4  -1    2.20    0.40
  -3   4  -1    2.20    0.30
  -3   4  -1    2.40    0.70
  -3   4  -1    1.80    0.50
  -3   4  -1    2.00    0.50
   3  -4   1    1.80    0.30
   3  -4   1    3.10    1.00
   3  -4   1    2.50    0.80
   3  -4   1    1.90    0.60
   3  -4   1    1.90    0.40
  -4   4  -1   23.00    2.30
  -4   4  -1   30.90    1.80
  -4   4  -1   31.80    1.70
  -4   4  -1   29.80    1.50
  -4   4  -1   28.60    1.50
   4  -4   1   28.40    1.40
   4  -4   1   28.70    1.50
   4  -4   1   29.20    2.10
   4  -4   1   30.70    1.80
   4  -4   1   28.00    2.30
  -5   4  -1  149.39    6.90
  -5   4  -1  156.98    6.80
  -5   4  -1  153.78    6.50
  -5   4  -1  155.48    6.60
  -5   4  -1  149.19    6.80
   5  -4   1  147.39    6.60
   5  -4   1  165.78    7.50
   5  -4   1  161.88    7.20
   5  -4   1  162.68    7.50
  -6   4  -1  256.97   11.40
  -6   4  -1  259.77   10.90
  -6   4  -1  279.77   11.30
  -6   4  -1  265.07   11.00
  -6   4  -1  273.07   11.20
   6  -4   1  284.37   11.60
   6  -4   1  274.57   12.10
   6  -4   1  289.87   12.00
   6  -4   1  254.87   11.90
  -7   4  -1  299.67   12.10
  -7   4  -1  276.37   11.90
  -7   4  -1  299.77   12.00
  -7   4  -1  245.28   12.20
  -7   4  -1  315.37   12.30
   7  -4   1  306.57   12.50
   7  -4   1  309.77   13.00
   7  -4   1  291.47   13.10
  -8   4  -1    0.70    0.30
  -8   4  -1    1.10    0.50
  -8   4  -1    0.90    0.40
   8  -4   1    1.00    0.90
   8  -4   1    0.50    0.50
   8  -4   1    1.80    1.20
  -9   4  -1   72.19    3.60
  -9   4  -1   78.29    3.40
   9  -4   1   67.99    4.60
   9  -4   1   71.19    4.40
 -10   4  -1    4.30    0.70
 -10   4  -1    3.40    0.80
  10  -4   1    2.00    1.50
  10  -4   1    5.20    1.60
 -11   4  -1   18.90    1.50
 -11   4  -1   17.50    1.30
  11  -4   1   13.70    2.50
  11  -4   1   13.80    2.40
 -12   4  -1   10.30    1.00
 -12   4  -1   12.70    1.30
  12  -4   1    7.50    2.30
  12  -4   1    8.00    1.80
 -13   4  -1    7.40    1.20
 -13   4  -1    9.40    1.00
  13  -4   1    3.80    2.10
  14   3  -1   14.00    1.50
 -14  -3   1   15.70    1.70
 -14  -3   1   17.20    1.60
  13   3  -1    1.00    0.70
 -13  -3   1    1.10    0.70
 -13  -3   1    1.80    0.70
  12   3  -1    0.90    0.60
  12   3  -1    0.00    1.60
 -12  -3   1    0.80    0.60
 -12  -3   1    1.20    0.60
  11   3  -1    1.10    0.60
  11   3  -1    0.70    1.60
 -11  -3   1    0.50    0.50
 -11  -3   1    1.20    0.60
  10   3  -1   10.70    1.10
  10   3  -1    7.30    1.70
 -10  -3   1   10.00    1.50
 -10  -3   1   14.00    1.20
 -10  -3   1   11.30    1.20
   9   3  -1   11.20    1.80
  -9  -3   1   11.10    1.40
  -9  -3   1   12.80    1.20
  -9  -3   1   12.00    1.10
   8   3  -1   17.20    1.20
   8   3  -1   18.40    1.80
  -8  -3   1   16.10    1.60
  -8  -3   1   19.70    1.40
   7   3  -1  135.89    5.80
   7   3  -1  141.69    6.20
   7   3  -1  129.29    6.20
   7   3  -1  132.89    5.90
  -7  -3   1  145.59    6.10
  -7  -3   1  127.59    5.70
  -7  -3   1  134.69    6.20
   6   3  -1  185.88    7.80
   6   3  -1  164.98    7.50
   6   3  -1  177.98    8.00
   6   3  -1  182.18    7.60
  -6  -3   1  172.58    7.40
  -6  -3   1  192.48    7.90
  -6  -3   1  191.38    8.00
   5   3  -1    9.70    0.70
   5   3  -1   10.00    1.00
   5   3  -1    9.10    0.70
   5   3  -1   10.00    0.90
  -5  -3   1   10.90    0.90
  -5  -3   1    9.00    0.70
  -5  -3   1    9.70    0.60
  -5  -3   1   10.10    1.00
  -5  -3   1    9.60    0.70
  -5  -3   1   10.30    0.70
   4   3  -1  489.65   20.80
   4   3  -1  519.85   20.90
   4   3  -1  535.55   20.80
   4   3  -1  498.65   21.20
  -4  -3   1  551.44   20.70
  -4  -3   1  508.55   20.80
  -4  -3   1  546.35   21.20
  -4  -3   1  507.15   21.00
  -4  -3   1  472.75   20.80
   3   3  -1  279.27   11.60
   3   3  -1  271.57   11.30
   3   3  -1  273.97   11.20
   3   3  -1  267.77   11.20
   3   3  -1  290.27   11.20
  -3  -3   1  266.57   11.40
  -3  -3   1  287.97   11.20
  -3  -3   1  271.87   11.30
  -3  -3   1  276.07   11.20
  -3  -3   1  276.97   11.20
  -2  -3   1  860.61   34.60
   1   3  -1  171.08    7.30
   1   3  -1  179.78    7.60
   1   3  -1  178.48    7.30
   1   3  -1  186.68    7.20
   1   3  -1  169.68    7.30
  -1  -3   1  180.38    7.40
  -1  -3   1  177.28    7.30
  -1  -3   1  178.28    7.30
  -1  -3   1  180.78    7.20
  -1  -3   1  176.98    7.30
  -1  -3   1  184.58    7.60
   0   3  -1    2.80    0.50
   0   3  -1    2.30    0.30
   0   3  -1    2.80    0.60
   0   3  -1    2.50    0.30
   0   3  -1    2.10    0.30
   0   3  -1    1.60    0.60
   0  -3   1    3.10    0.30
   0  -3   1    2.50    0.20
   0  -3   1    2.40    0.50
   0  -3   1    2.50    0.30
   0  -3   1    3.00    0.30
  -1   3  -1  147.59    6.40
  -1   3  -1  141.79    6.10
  -1   3  -1  144.69    6.10
  -1   3  -1  152.18    6.30
  -1   3  -1  154.88    6.40
   1  -3   1  163.48    6.50
   1  -3   1  157.88    6.40
   1  -3   1  155.18    6.50
   1  -3   1  139.49    6.10
   1  -3   1  146.79    6.10
   1  -3   1  143.99    6.00
  -2   3  -1  158.28    6.80
  -2   3  -1  160.18    6.90
  -2   3  -1  175.48    7.10
  -2   3  -1  168.28    7.00
   2  -3   1  175.38    7.20
   2  -3   1  156.98    6.80
   2  -3   1  183.68    7.10
   2  -3   1  148.19    6.90
   2  -3   1  176.08    7.40
  -3   3  -1  343.47   14.10
  -3   3  -1  350.96   14.30
  -3   3  -1  337.57   14.00
  -3   3  -1  321.17   13.90
  -3   3  -1  355.06   14.10
   3  -3   1  329.77   14.00
   3  -3   1  331.67   13.90
   3  -3   1  375.16   14.20
   3  -3   1  341.97   14.50
   3  -3   1  341.67   14.30
  -4   3  -1    3.90    0.40
  -4   3  -1    3.50    0.70
  -4   3  -1    4.30    0.50
  -4   3  -1    4.50    0.70
  -4   3  -1    3.50    0.50
  -4   3  -1    3.90    0.20
  -4   3  -1    3.30    0.60
  -4   3  -1    3.60    0.30
   4  -3   1    3.40    0.70
   4  -3   1    3.80    0.50
   4  -3   1    4.70    0.90
   4  -3   1    2.20    0.90
  -5   3  -1    0.80    0.30
  -5   3  -1    0.70    0.50
  -5   3  -1    0.80    0.50
  -5   3  -1    1.20    0.30
  -5   3  -1    1.20    0.20
  -5   3  -1    1.10    0.40
  -5   3  -1    0.80    0.20
  -5   3  -1    0.80    0.30
   5  -3   1    0.70    0.30
   5  -3   1    2.30    1.00
   5  -3   1    0.20    0.60
   5  -3   1    0.70    0.40
  -6   3  -1  145.79    6.20
  -6   3  -1  142.89    6.40
  -6   3  -1  144.09    6.10
  -6   3  -1  149.79    6.00
  -6   3  -1  130.99    6.20
  -6   3  -1  154.28    6.10
   6  -3   1  148.89    6.40
   6  -3   1  135.59    6.20
   6  -3   1  150.48    7.00
   6  -3   1  148.89    6.80
  -7   3  -1   93.79    4.10
  -7   3  -1   78.19    4.10
  -7   3  -1   98.19    4.30
  -7   3  -1   90.89    4.00
  -7   3  -1  101.59    4.10
   7  -3   1  100.79    4.90
   7  -3   1   94.39    4.30
   7  -3   1   88.39    5.00
  -8   3  -1    4.50    0.60
  -8   3  -1    3.30    0.60
  -8   3  -1    3.00    0.60
  -8   3  -1    2.90    0.50
   8  -3   1    3.70    1.20
   8  -3   1    2.90    1.30
  -9   3  -1    7.80    0.80
  -9   3  -1    7.60    0.90
  -9   3  -1    7.70    0.90
   9  -3   1    6.50    1.50
   9  -3   1    4.90    1.70
 -10   3  -1   20.10    1.70
 -10   3  -1   24.50    1.60
 -10   3  -1   25.30    1.50
  10  -3   1   25.30    2.90
  10  -3   1   24.00    2.40
 -11   3  -1   27.20    1.60
 -11   3  -1   27.60    1.80
  11  -3   1   16.90    2.90
  11  -3   1   24.30    2.70
 -12   3  -1    0.00    0.50
 -12   3  -1    0.70    0.60
  12  -3   1    1.90    1.30
  12  -3   1    2.20    1.60
 -13   3  -1    9.60    1.10
 -13   3  -1   10.40    1.20
  13  -3   1   10.70    2.50
 -14   3  -1    1.00    0.60
 -14   3  -1    0.50    0.80
  14  -3   1    0.80    2.20
  14   2  -1    2.10    0.90
 -14  -2   1    3.20    0.80
 -14  -2   1   -0.20    0.70
  13   2  -1   -0.90    0.60
  13   2  -1   -1.30    2.00
 -13  -2   1    0.50    0.60
 -13  -2   1   -0.10    0.60
  12   2  -1    4.40    1.80
  12   2  -1    3.90    0.80
 -12  -2   1    3.70    0.90
 -12  -2   1    3.30    0.80
  11   2  -1   10.20    2.10
  11   2  -1   11.30    1.10
 -11  -2   1   11.00    1.20
 -11  -2   1    9.40    1.20
  10   2  -1   37.10    2.20
  10   2  -1   36.60    3.20
 -10  -2   1   46.30    2.40
 -10  -2   1   42.90    2.50
 -10  -2   1   40.10    2.70
   9   2  -1   32.00    2.60
  -9  -2   1   31.00    2.00
  -9  -2   1   31.70    2.20
  -9  -2   1   33.80    2.00
   8   2  -1   21.00    1.30
  -8  -2   1   19.00    1.20
  -8  -2   1   21.10    1.70
  -8  -2   1   20.00    1.60
  -8  -2   1   22.00    1.50
  -8  -2   1   17.40    1.30
  -8  -2   1   23.50    1.40
   7   2  -1   72.19    3.30
   7   2  -1   75.69    3.80
  -7  -2   1   70.39    3.20
  -7  -2   1   70.59    3.20
  -7  -2   1   78.29    3.50
  -7  -2   1   73.29    3.10
  -7  -2   1   66.19    3.60
  -7  -2   1   74.99    3.60
   6   2  -1    8.30    0.70
   6   2  -1    7.30    0.70
   6   2  -1    7.70    0.90
   6   2  -1    7.90    1.20
  -6  -2   1    7.70    0.60
  -6  -2   1    6.60    0.50
  -6  -2   1    6.80    0.60
  -6  -2   1    7.60    0.70
  -6  -2   1    6.90    0.60
  -6  -2   1    7.90    1.00
  -6  -2   1    9.00    0.80
  -6  -2   1    7.30    0.60
   5   2  -1    2.10    0.40
   5   2  -1    1.80    0.40
   5   2  -1    2.80    0.60
   5   2  -1    2.00    0.50
  -5  -2   1    3.70    0.60
  -5  -2   1    1.70    0.30
  -5  -2   1    3.00    0.40
  -5  -2   1    2.00    0.30
  -5  -2   1    3.20    0.40
  -5  -2   1    3.30    0.40
  -5  -2   1    3.30    0.50
  -5  -2   1    2.90    0.60
   4   2  -1  488.75   21.00
   4   2  -1  550.14   21.10
   4   2  -1  502.15   21.20
   4   2  -1  516.15   21.00
  -4  -2   1  534.35   20.90
  -4  -2   1  517.25   21.00
  -4  -2   1  526.85   21.30
  -4  -2   1  505.65   20.80
  -4  -2   1  527.55   21.20
  -4  -2   1  531.95   21.00
  -4  -2   1  505.25   20.90
   3   2  -1  786.12   33.40
   3   2  -1  833.52   33.20
  -3  -2   1  849.72   33.10
  -3  -2   1  789.12   33.10
  -3  -2   1  866.31   33.50
   2   2  -1 2381.76  133.09
  -2  -2   1 2536.95  134.29
  -2  -2   1 2770.12  137.79
   1   2  -1 2860.81  132.19
  -1  -2   1 2426.56  125.99
  -1  -2   1 1971.90  122.99
   0   2  -1  549.35   21.50
   0  -2   1  510.95   21.40
  -1   2  -1    4.50    0.80
  -1   2  -1    6.60    0.80
  -1   2  -1    5.60    0.40
  -1   2  -1    5.80    0.70
  -1   2  -1    6.00    0.30
  -1   2  -1    5.90    0.40
   1  -2   1    6.90    0.70
   1  -2   1    6.30    0.60
   1  -2   1    6.90    0.40
   1  -2   1    5.80    0.30
   1  -2   1    5.90    0.40
   1  -2   1    7.10    0.90
  -2   2  -1  105.89    4.30
  -2   2  -1  101.09    4.40
  -2   2  -1   90.39    4.10
  -2   2  -1  100.09    4.30
  -2   2  -1   96.39    4.20
  -2   2  -1   95.49    4.00
   2  -2   1   94.19    4.20
   2  -2   1  102.59    4.40
   2  -2   1   97.39    4.10
   2  -2   1  101.09    4.00
   2  -2   1  109.69    4.30
   2  -2   1  103.49    4.50
  -3   2  -1  436.56   17.00
  -3   2  -1  412.16   17.30
  -3   2  -1  429.36   17.10
  -3   2  -1  422.36   17.10
  -3   2  -1  419.76   17.20
  -3   2  -1  389.56   17.10
  -3   2  -1  431.96   17.10
   3  -2   1  414.06   17.00
   3  -2   1  456.85   17.20
   3  -2   1  403.56   17.50
   3  -2   1  422.46   17.40
  -4   2  -1  436.86   17.60
  -4   2  -1  417.76   17.70
  -4   2  -1  437.36   17.80
  -4   2  -1  438.96   17.80
  -4   2  -1  413.76   17.60
  -4   2  -1  462.45   17.60
  -4   2  -1  410.56   17.60
   4  -2   1  472.65   17.70
   4  -2   1  413.36   18.00
   4  -2   1  420.66   17.70
   4  -2   1  440.06   18.10
   4  -2   1  442.86   17.50
  -5   2  -1   98.29    4.40
  -5   2  -1   94.39    4.20
  -5   2  -1   97.59    4.30
  -5   2  -1   96.19    4.20
  -5   2  -1   94.99    4.40
  -5   2  -1  104.59    4.20
  -5   2  -1   95.19    4.20
   5  -2   1  100.79    4.30
   5  -2   1   94.99    4.30
   5  -2   1   98.49    4.60
   5  -2   1   98.39    4.80
  -6   2  -1   48.80    2.20
  -6   2  -1   47.30    2.20
  -6   2  -1   45.60    2.10
  -6   2  -1   45.40    2.30
  -6   2  -1   44.40    2.20
  -6   2  -1   42.60    2.30
  -6   2  -1   42.40    2.10
   6  -2   1   41.50    2.20
   6  -2   1   45.40    2.90
   6  -2   1   44.60    2.10
   6  -2   1   44.30    2.70
  -7   2  -1  109.09    4.60
  -7   2  -1  104.89    4.60
  -7   2  -1   92.89    4.50
  -7   2  -1  110.89    4.80
  -7   2  -1  113.99    4.70
  -7   2  -1  101.79    4.80
  -7   2  -1  101.29    4.50
   7  -2   1  114.39    5.30
   7  -2   1  102.79    5.40
  -8   2  -1  334.57   14.10
  -8   2  -1  345.77   14.20
  -8   2  -1  345.27   14.00
   8  -2   1  340.57   14.70
   8  -2   1  327.87   14.80
  -9   2  -1   68.69    3.50
  -9   2  -1   76.69    3.60
  -9   2  -1   77.19    3.40
   9  -2   1   72.39    4.20
 -10   2  -1    0.50    0.50
 -10   2  -1    1.20    0.50
  10  -2   1   -1.20    1.20
  10  -2   1    0.30    1.00
 -11   2  -1    6.00    0.80
 -11   2  -1    5.30    0.90
  11  -2   1    4.10    1.60
  11  -2   1    5.40    1.80
 -12   2  -1   -0.40    0.40
 -12   2  -1   -0.30    0.50
  12  -2   1    0.50    1.60
 -13   2  -1    0.40    0.50
 -13   2  -1   -0.40    0.50
  13  -2   1   -0.30    1.80
 -14   2  -1    4.70    1.00
 -14   2  -1    4.70    0.80
  14  -2   1    4.90    3.30
 -14  -1   1   12.70    1.40
  13   1  -1    5.30    1.00
 -13  -1   1    3.80    0.90
 -13  -1   1    3.10    0.80
  12   1  -1   76.39    3.60
  12   1  -1   59.89    4.90
 -12  -1   1   68.99    3.80
 -12  -1   1   77.59    3.70
  11   1  -1    3.30    0.80
  11   1  -1    3.30    1.60
 -11  -1   1    3.00    0.70
 -11  -1   1    2.10    0.70
  10   1  -1   16.00    2.40
  10   1  -1   13.40    1.20
 -10  -1   1   15.70    1.40
 -10  -1   1   13.00    1.40
   9   1  -1    9.50    1.80
  -9  -1   1    7.90    0.90
  -9  -1   1    6.50    0.90
  -9  -1   1    9.20    1.00
  -9  -1   1    7.20    1.10
   8   1  -1   93.49    4.20
   8   1  -1   93.89    4.80
  -8  -1   1   99.59    4.30
  -8  -1   1   94.09    4.50
  -8  -1   1   95.29    4.40
  -8  -1   1   82.19    4.20
  -8  -1   1   91.49    4.60
   7   1  -1   15.60    1.70
   7   1  -1   15.20    1.10
   7   1  -1   12.30    1.00
  -7  -1   1   12.10    0.90
  -7  -1   1   12.20    1.10
  -7  -1   1   14.10    1.10
  -7  -1   1   11.80    1.00
  -7  -1   1   14.30    1.20
  -7  -1   1   12.60    1.10
   6   1  -1    2.90    0.50
   6   1  -1    1.30    0.80
   6   1  -1    1.80    0.40
  -6  -1   1    2.90    0.50
  -6  -1   1    3.20    0.60
  -6  -1   1    3.10    0.40
  -6  -1   1    3.40    0.60
  -6  -1   1    3.50    0.60
  -6  -1   1    2.10    0.40
  -6  -1   1    2.50    0.60
  -6  -1   1    2.40    0.40
   5   1  -1  539.95   21.50
   5   1  -1  534.85   21.30
   5   1  -1  515.75   21.20
   5   1  -1  498.75   21.20
  -5  -1   1  514.25   21.20
  -5  -1   1  513.45   21.20
  -5  -1   1  526.95   21.20
  -5  -1   1  512.15   21.40
  -5  -1   1  529.25   21.20
  -5  -1   1  525.95   21.30
  -5  -1   1  536.85   21.50
  -5  -1   1  531.55   21.40
   4   1  -1  560.04   21.90
   4   1  -1  525.75   21.80
   4   1  -1  525.15   21.80
   4   1  -1  513.85   21.90
  -4  -1   1  538.35   21.70
  -4  -1   1  537.85   21.90
  -4  -1   1  551.74   21.80
  -4  -1   1  522.65   21.90
  -4  -1   1  562.14   21.70
  -4  -1   1  547.75   21.80
  -4  -1   1  539.35   22.00
   3   1  -1  146.99    6.10
   3   1  -1  143.39    6.00
   3   1  -1  135.79    6.20
   3   1  -1  139.79    6.00
  -3  -1   1  148.39    6.20
  -3  -1   1  147.69    6.10
  -3  -1   1  144.99    6.00
  -3  -1   1  150.58    6.10
  -3  -1   1  149.59    6.00
  -3  -1   1  150.08    6.00
  -3  -1   1  145.79    6.00
  -3  -1   1  150.78    6.00
   2   1  -1  955.30   38.30
   1   1  -1  254.07   10.30
   1   1  -1  251.17   10.10
  -1  -1   1  252.27   10.30
  -1  -1   1  249.38   10.10
   0  -1   1 4613.04  207.98
  -1   1  -1 1593.04   83.59
  -1   1  -1 1717.93   93.39
   1  -1   1 1784.82   84.39
   1  -1   1 1696.43   68.39
  -2   1  -1 2689.03  140.59
  -2   1  -1 2469.45  123.59
   2  -1   1 2812.92  125.79
  -3   1  -1 1017.90   40.10
   3  -1   1  984.40   39.90
   3  -1   1  975.30   40.20
   3  -1   1  996.10   40.10
  -4   1  -1  404.86   16.60
  -4   1  -1  405.16   16.50
  -4   1  -1  411.26   16.60
  -4   1  -1  440.06   16.50
  -4   1  -1  375.36   16.50
  -4   1  -1  417.16   16.40
   4  -1   1  383.76   16.70
   4  -1   1  408.26   16.70
   4  -1   1  410.16   16.50
   4  -1   1  399.06   16.50
   4  -1   1  403.36   16.40
  -5   1  -1   53.09    2.30
  -5   1  -1   56.69    2.50
  -5   1  -1   56.89    2.50
  -5   1  -1   56.49    2.60
  -5   1  -1   49.70    2.50
  -5   1  -1   51.29    2.40
  -5   1  -1   55.19    2.40
   5  -1   1   52.79    2.40
   5  -1   1   53.59    2.50
   5  -1   1   51.59    2.80
   5  -1   1   51.49    2.50
   5  -1   1   50.29    2.80
  -6   1  -1   46.40    2.30
  -6   1  -1   49.20    2.20
  -6   1  -1   47.00    2.30
  -6   1  -1   48.00    2.50
  -6   1  -1   51.79    2.50
  -6   1  -1   53.69    2.40
  -6   1  -1   46.80    2.30
  -6   1  -1   54.89    2.50
   6  -1   1   47.70    2.30
   6  -1   1   46.50    2.80
   6  -1   1   54.99    2.80
   6  -1   1   50.99    2.40
  -7   1  -1  153.78    6.10
  -7   1  -1  129.89    6.10
   7  -1   1  139.79    6.10
   7  -1   1  134.59    6.60
   7  -1   1  137.29    6.10
   7  -1   1  146.79    6.60
  -8   1  -1    0.40    0.30
  -8   1  -1    1.10    0.40
  -8   1  -1    0.50    0.50
  -8   1  -1    0.30    0.40
   8  -1   1    0.80    0.80
   8  -1   1    0.50    0.50
   8  -1   1    1.10    1.10
  -9   1  -1   74.29    3.70
  -9   1  -1   78.09    3.70
   9  -1   1   75.89    4.50
   9  -1   1   77.09    4.20
 -10   1  -1    2.20    0.60
 -10   1  -1    2.60    0.60
  10  -1   1    0.60    0.90
  10  -1   1    3.10    1.50
 -11   1  -1    5.90    0.90
 -11   1  -1    4.10    0.70
 -11   1  -1    4.10    0.90
  11  -1   1    1.50    1.40
  11  -1   1    1.40    1.60
 -12   1  -1    1.60    0.60
 -12   1  -1    0.80    0.60
 -12   1  -1    0.20    0.70
  12  -1   1   -0.60    1.50
 -13   1  -1   36.70    2.10
 -13   1  -1   37.70    2.30
  13  -1   1   31.10    3.70
 -14   1  -1   -0.10    0.50
 -14   1  -1    0.70    0.70
  14  -1   1   -1.00    2.00
  14   0  -1    0.00    2.20
 -14   0   1    0.40    0.60
 -14   0   1    0.50    0.70
  13   0  -1   -0.80    1.90
 -13   0   1    0.60    0.70
 -13   0   1    0.40    0.60
  12   0  -1    7.00    1.00
  12   0  -1    5.90    2.10
 -12   0   1    6.80    1.10
 -12   0   1    6.40    1.00
  11   0  -1   35.50    2.10
  11   0  -1   36.10    3.40
 -11   0   1   35.80    2.30
 -11   0   1   37.30    2.20
  10   0  -1    0.80    1.30
  10   0  -1    2.00    0.70
  10   0  -1    1.60    0.70
 -10   0   1    1.60    0.60
 -10   0   1    2.80    0.70
   9   0  -1  126.79    6.30
   9   0  -1  117.19    5.60
  -9   0   1  111.69    5.50
  -9   0   1  116.19    5.60
  -9   0   1  126.69    5.50
   8   0  -1   43.10    2.50
   8   0  -1   49.50    3.10
   8   0  -1   41.20    2.20
  -8   0   1   44.50    2.40
  -8   0   1   41.80    2.40
  -8   0   1   42.40    2.30
  -8   0   1   45.70    2.30
  -8   0   1   39.30    2.50
   7   0  -1    0.40    0.90
   7   0  -1    0.50    0.60
   7   0  -1    0.20    0.40
  -7   0   1    0.60    0.50
  -7   0   1    1.50    0.50
  -7   0   1    0.70    0.30
  -7   0   1    0.50    0.40
  -7   0   1    1.30    0.50
   6   0  -1  477.35   19.30
   6   0  -1  477.45   19.10
   6   0  -1  447.26   18.80
  -6   0   1  467.05   19.00
  -6   0   1  496.45   19.00
  -6   0   1  448.16   18.80
  -6   0   1  473.95   19.10
  -6   0   1  459.75   18.80
  -6   0   1  432.96   18.80
  -6   0   1  448.66   18.70
  -6   0   1  476.85   18.90
  -6   0   1  435.36   18.90
   5   0  -1  558.04   21.90
   5   0  -1  533.45   22.10
   5   0  -1  511.15   21.70
  -5   0   1  541.45   21.90
  -5   0   1  559.74   21.70
  -5   0   1  536.65   21.90
  -5   0   1  548.15   22.00
  -5   0   1  538.85   21.70
  -5   0   1  536.45   21.80
  -5   0   1  550.94   21.80
  -5   0   1  457.35   21.80
  -5   0   1  549.05   21.80
   4   0  -1    4.90    0.50
   4   0  -1    6.10    0.90
   4   0  -1    5.30    0.50
   4   0  -1    6.40    0.70
  -4   0   1    6.10    0.80
  -4   0   1    6.00    0.50
  -4   0   1    5.50    0.50
  -4   0   1    5.60    0.40
  -4   0   1    5.10    0.60
  -4   0   1    6.30    0.60
  -4   0   1    5.30    0.50
  -4   0   1    6.30    0.70
   3   0  -1  667.43   27.60
   3   0  -1  701.83   27.80
  -3   0   1  687.03   27.80
  -3   0   1  693.73   27.70
  -3   0   1  695.13   27.80
  -3   0   1  676.43   27.80
  -3   0   1  680.53   27.60
  -3   0   1  687.33   27.70
   2   0  -1  168.08    7.00
   2   0  -1  173.98    7.20
   2   0  -1  171.38    7.00
   2   0  -1  179.88    7.10
  -2   0   1  162.48    7.10
  -2   0   1  176.68    7.20
  -2   0   1  180.38    7.00
  -2   0   1  171.38    7.10
  -2   0   1  170.78    7.20
  -2   0   1  168.38    7.00
   1   0  -1 1578.04   71.49
   1   0  -1 1559.84   69.79
  -1   0   1 1660.33   71.09
  -1   0   1 1663.73   69.49
   0   0  -1  476.75   30.70
   0   0   1  493.45   26.00
  -1   0  -1  749.33   46.80
  -1   0  -1  681.33   28.40
   1   0   1  722.63   39.30
   1   0   1  683.73   28.40
  -2   0  -1 1276.67   77.89
  -2   0  -1 1271.37   67.29
  -2   0  -1 1263.87   52.19
   2   0   1 1344.37   67.89
  -3   0  -1  259.67   10.60
  -3   0  -1  257.27   10.60
  -3   0  -1  265.47   10.70
  -3   0  -1  267.57   10.70
   3   0   1  256.07   10.70
   3   0   1  264.47   10.70
   3   0   1  265.07   10.70
   3   0   1  262.47   10.60
   3   0   1  253.27   10.70
  -4   0  -1   16.50    1.00
  -4   0  -1   16.70    0.80
  -4   0  -1   16.80    0.90
  -4   0  -1   16.20    0.90
  -4   0  -1   15.60    0.90
  -4   0  -1   16.80    0.90
  -4   0  -1   15.50    0.90
   4   0   1   17.10    0.90
   4   0   1   15.30    0.90
   4   0   1   17.40    1.20
   4   0   1   14.80    1.10
  -5   0  -1   41.40    2.00
  -5   0  -1   42.00    2.00
  -5   0  -1   40.80    1.90
  -5   0  -1   43.20    2.00
  -5   0  -1   41.20    1.90
  -5   0  -1   39.10    2.00
  -5   0  -1   42.40    2.00
   5   0   1   38.00    2.20
   5   0   1   39.50    1.90
   5   0   1   42.00    2.20
   5   0   1   40.60    2.00
  -6   0  -1  341.37   14.50
  -6   0  -1  349.07   14.60
  -6   0  -1  378.96   14.70
  -6   0  -1  341.07   14.60
  -6   0  -1  375.76   14.50
  -6   0  -1  348.97   14.60
  -6   0  -1  371.46   14.70
  -6   0  -1  353.96   14.60
   6   0   1  330.77   14.60
   6   0   1  369.16   14.90
   6   0   1  353.26   15.00
   6   0   1  363.16   14.60
  -7   0  -1    0.10    0.30
  -7   0  -1    0.50    0.40
  -7   0  -1    0.60    0.30
  -7   0  -1    0.40    0.30
  -7   0  -1    0.20    0.30
   7   0   1    1.10    0.80
   7   0   1    0.60    0.60
   7   0   1    0.60    0.40
   7   0   1    0.10    0.30
  -8   0  -1  103.99    5.10
  -8   0  -1  122.59    5.30
  -8   0  -1  117.39    5.30
   8   0   1  120.59    5.20
   8   0   1  116.69    5.60
   8   0   1  123.19    5.80
  -9   0  -1   87.49    4.10
  -9   0  -1   84.99    4.10
   9   0   1   83.89    4.50
   9   0   1   90.99    4.80
   9   0   1   88.39    4.00
 -10   0  -1  106.59    5.10
  10   0   1  112.99    4.90
  10   0   1  109.59    5.80
  10   0   1  101.29    5.40
 -11   0  -1    0.50    0.60
 -11   0  -1    1.10    0.60
  11   0   1    1.10    0.70
  11   0   1    1.50    1.50
 -12   0  -1   -0.20    0.70
 -12   0  -1    0.10    0.50
  12   0   1   -1.40    1.40
 -13   0  -1   -0.20    0.60
 -13   0  -1    0.20    0.50
  13   0   1    0.10    1.70
 -14   0  -1    0.20    0.50
 -14   0  -1    1.00    0.70
  14   0   1   -0.80    1.90
  14  -1  -1    2.50    2.10
 -14   1   1    0.40    0.70
 -14   1   1    0.80    0.60
  13  -1  -1    2.80    1.90
 -13   1   1    0.40    0.60
  12  -1  -1   60.59    4.70
 -12   1   1   63.69    3.30
 -12   1   1   64.89    3.10
 -12   1   1   59.39    3.40
  11  -1  -1   -2.40    1.30
 -11   1   1    0.20    0.50
 -11   1   1   -0.20    0.50
  10  -1  -1  211.38    9.80
  10  -1  -1  212.88   10.30
 -10   1   1  230.78    9.40
 -10   1   1  212.38    9.50
   9  -1  -1   32.10    2.60
   9  -1  -1   33.00    2.40
   9  -1  -1   28.90    2.80
  -9   1   1   32.70    1.90
  -9   1   1   33.20    1.90
  -9   1   1   31.70    2.00
   8  -1  -1   26.20    2.40
   8  -1  -1   27.20    2.00
   8  -1  -1   27.00    1.60
  -8   1   1   27.30    1.60
  -8   1   1   23.00    2.20
  -8   1   1   23.10    1.40
  -8   1   1   25.40    1.70
  -8   1   1   25.60    1.60
  -8   1   1   21.90    1.70
   7  -1  -1   59.79    3.20
   7  -1  -1   58.59    3.50
   7  -1  -1   57.19    2.80
  -7   1   1   62.19    2.90
  -7   1   1   54.49    3.00
  -7   1   1   54.69    3.00
  -7   1   1   57.59    2.90
  -7   1   1   57.79    2.60
  -7   1   1   61.09    2.80
   6  -1  -1  174.38    7.60
   6  -1  -1  192.38    8.10
   6  -1  -1  185.98    8.30
  -6   1   1  192.98    7.70
  -6   1   1  176.58    7.60
  -6   1   1  172.78    7.70
  -6   1   1  183.58    7.90
  -6   1   1  187.98    7.80
  -6   1   1  186.58    7.70
  -6   1   1  174.28    7.80
  -6   1   1  183.38    7.60
  -6   1   1  172.38    7.90
   5  -1  -1   93.39    4.30
   5  -1  -1   88.29    4.50
   5  -1  -1   85.89    4.00
  -5   1   1   92.09    3.90
  -5   1   1   92.99    4.00
  -5   1   1   93.29    4.10
  -5   1   1   87.79    3.90
  -5   1   1   93.89    4.00
  -5   1   1   94.19    3.90
  -5   1   1   87.99    4.20
  -5   1   1   93.39    4.20
   4  -1  -1  184.68    8.20
   4  -1  -1  195.28    8.60
   4  -1  -1  203.08    8.30
   4  -1  -1  208.08    8.50
  -4   1   1  198.88    8.10
  -4   1   1  182.58    8.20
  -4   1   1  193.98    8.10
  -4   1   1  205.18    8.20
  -4   1   1  210.48    8.40
  -4   1   1  195.68    8.30
  -4   1   1  205.28    8.20
  -4   1   1  194.68    8.40
   3  -1  -1  571.14   22.50
   3  -1  -1  545.15   22.60
   3  -1  -1  521.35   22.30
   3  -1  -1  568.44   22.40
  -3   1   1  570.04   22.50
  -3   1   1  541.05   22.40
  -3   1   1  543.15   22.20
  -3   1   1  550.14   22.20
  -3   1   1  553.04   22.50
  -3   1   1  553.64   22.30
   2  -1  -1  831.32   33.50
  -2   1   1  820.42   33.40
   1  -1  -1 2467.85  110.29
   1  -1  -1 2516.55  111.19
  -1   1   1 2775.62  111.59
  -1   1   1 2438.46  111.69
   0  -1  -1  226.78    9.30
   0  -1  -1  220.98    9.20
   0  -1  -1  234.08    9.40
   0   1   1  238.58    9.40
   0   1   1  228.88    9.40
   0   1   1  231.38    9.20
  -1  -1  -1  623.24   26.10
  -1  -1  -1  659.73   46.20
  -1  -1  -1  646.64   40.60
   1   1   1  641.54   40.10
   1   1   1  654.13   26.10
  -2  -1  -1 3728.43  177.48
  -2  -1  -1 4189.98  191.68
   2   1   1 3850.61  178.28
  -3  -1  -1  283.87   10.80
  -3  -1  -1  266.27   10.70
  -3  -1  -1  281.57   10.80
  -3  -1  -1  256.77   10.80
  -3  -1  -1  267.47   10.80
  -3  -1  -1  268.47   10.80
  -3  -1  -1  271.67   10.90
   3   1   1  262.17   10.80
   3   1   1  251.97   10.80
   3   1   1  263.57   10.90
   3   1   1  242.78   10.80
  -4  -1  -1  106.69    4.40
  -4  -1  -1  101.39    4.30
  -4  -1  -1  102.29    4.30
  -4  -1  -1  102.69    4.40
  -4  -1  -1  102.49    4.30
  -4  -1  -1  107.59    4.50
  -4  -1  -1  111.49    4.40
   4   1   1   97.99    4.40
   4   1   1  101.49    4.40
   4   1   1  103.59    4.40
   4   1   1   97.99    4.40
  -5  -1  -1    6.70    0.60
  -5  -1  -1    6.70    0.60
  -5  -1  -1    5.10    0.50
  -5  -1  -1    5.70    0.50
  -5  -1  -1    5.30    0.50
  -5  -1  -1    5.00    0.50
  -5  -1  -1    5.70    0.60
   5   1   1    6.00    0.60
   5   1   1    4.50    0.70
   5   1   1    6.10    0.80
   5   1   1    5.70    0.60
  -6  -1  -1  272.47   11.50
  -6  -1  -1  284.37   11.60
  -6  -1  -1  280.97   11.50
  -6  -1  -1  282.57   11.70
  -6  -1  -1  270.87   11.50
  -6  -1  -1  285.27   11.60
  -6  -1  -1  275.77   11.60
  -6  -1  -1  290.17   11.70
   6   1   1  269.87   11.60
   6   1   1  274.17   11.80
   6   1   1  279.37   11.50
   6   1   1  294.47   11.70
  -7  -1  -1   72.39    3.30
  -7  -1  -1   67.09    3.20
  -7  -1  -1   67.59    3.10
  -7  -1  -1   64.09    3.00
  -7  -1  -1   63.99    3.00
  -7  -1  -1   67.79    3.20
   7   1   1   70.09    3.30
   7   1   1   67.19    3.10
   7   1   1   63.09    3.10
   7   1   1   66.49    3.50
  -8  -1  -1   28.80    1.70
  -8  -1  -1   25.60    1.50
  -8  -1  -1   25.40    1.60
  -8  -1  -1   23.80    1.60
  -8  -1  -1   27.60    1.70
   8   1   1   26.50    1.60
   8   1   1   29.40    2.20
   8   1   1   26.80    1.80
  -9  -1  -1   18.00    1.30
  -9  -1  -1   14.00    1.20
  -9  -1  -1   16.30    1.30
   9   1   1   19.00    2.00
   9   1   1   15.30    1.50
   9   1   1   16.80    1.20
 -10  -1  -1   26.80    1.80
 -10  -1  -1   26.70    1.70
  10   1   1   27.20    1.70
  10   1   1   23.00    2.50
 -11  -1  -1    1.60    0.60
 -11  -1  -1    2.10    0.70
  11   1   1    2.30    0.80
  11   1   1    3.40    1.50
 -12  -1  -1    0.20    0.60
 -12  -1  -1    2.60    0.70
  12   1   1    1.80    0.70
  12   1   1   -0.20    1.50
 -13  -1  -1    0.40    0.60
 -13  -1  -1    0.60    0.60
  13   1   1    0.80    1.60
  13   1   1    0.20    0.70
 -14  -1  -1    0.50    0.70
  14   1   1   -2.40    2.00
  14  -2  -1    2.40    2.20
 -14   2   1    1.00    0.60
 -14   2   1   -0.10    0.70
  13  -2  -1    7.70    2.40
 -13   2   1    9.90    1.00
 -13   2   1   10.50    1.20
  12  -2  -1    1.20    1.60
 -12   2   1    0.10    0.50
 -12   2   1    0.00    0.60
  11  -2  -1    0.20    1.00
  11  -2  -1    1.30    1.50
 -11   2   1    1.50    0.60
 -11   2   1    1.70    0.60
 -11   2   1    1.60    0.50
  10  -2  -1   12.40    2.30
  10  -2  -1   11.60    1.80
 -10   2   1   14.00    1.20
 -10   2   1   14.20    1.20
 -10   2   1   13.80    1.10
   9  -2  -1   40.90    2.80
   9  -2  -1   40.00    3.30
  -9   2   1   39.30    2.40
  -9   2   1   44.10    2.30
  -9   2   1   38.30    2.20
  -9   2   1   41.30    2.10
   8  -2  -1    7.20    1.60
  -8   2   1    7.60    1.00
  -8   2   1    6.10    1.00
  -8   2   1    7.70    0.80
  -8   2   1    8.20    0.70
  -8   2   1    6.60    0.70
  -8   2   1    7.40    0.80
   7  -2  -1  172.28    7.40
   7  -2  -1  153.38    7.50
  -7   2   1  158.48    6.70
  -7   2   1  164.98    6.80
  -7   2   1  151.98    7.00
  -7   2   1  155.48    7.00
  -7   2   1  152.48    6.60
  -7   2   1  139.49    6.70
  -7   2   1  162.48    6.90
   6  -2  -1   23.70    2.10
   6  -2  -1   22.50    1.50
   6  -2  -1   22.00    1.80
  -6   2   1   20.90    1.20
  -6   2   1   22.10    1.50
  -6   2   1   22.20    1.20
  -6   2   1   20.60    1.60
  -6   2   1   21.80    1.20
  -6   2   1   22.00    1.30
  -6   2   1   19.30    1.50
  -6   2   1   21.60    1.10
  -6   2   1   21.20    1.20
   5  -2  -1    1.20    0.90
   5  -2  -1    1.40    0.50
   5  -2  -1    1.70    0.60
  -5   2   1    1.30    0.30
  -5   2   1    1.30    0.20
  -5   2   1    1.40    0.60
  -5   2   1    1.10    0.30
  -5   2   1    1.70    0.40
  -5   2   1    1.50    0.30
  -5   2   1    1.40    0.30
  -5   2   1    2.40    0.60
   4  -2  -1 1180.78   45.40
   4  -2  -1 1051.49   45.60
   4  -2  -1 1150.28   45.60
  -4   2   1 1079.69   45.40
  -4   2   1 1117.59   45.40
  -4   2   1 1121.29   45.10
  -4   2   1 1135.99   45.20
  -4   2   1 1095.19   45.00
  -4   2   1 1126.29   45.30
  -4   2   1 1153.58   45.10
   3  -2  -1   45.40    2.60
   3  -2  -1   50.19    2.30
   3  -2  -1   47.90    2.50
  -3   2   1   45.60    2.00
  -3   2   1   47.80    2.10
  -3   2   1   48.50    2.30
  -3   2   1   46.30    2.10
  -3   2   1   44.70    2.40
  -3   2   1   45.30    2.00
  -3   2   1   45.60    2.40
  -3   2   1   44.20    2.00
   2  -2  -1   46.40    2.40
   2  -2  -1   43.60    2.00
   2  -2  -1   46.40    2.40
   2  -2  -1   43.90    2.00
   2  -2  -1   50.09    2.30
   2  -2  -1   46.40    1.90
  -2   2   1   51.89    2.30
  -2   2   1   46.80    2.30
  -2   2   1   43.90    1.90
  -2   2   1   45.00    2.00
  -2   2   1   46.20    2.40
  -2   2   1   42.60    2.00
  -1   2   1  742.03   30.10
   0  -2  -1    1.70    0.20
   0  -2  -1    1.50    0.20
   0  -2  -1    1.50    0.40
   0  -2  -1    1.70    0.20
   0  -2  -1    2.90    0.50
   0  -2  -1    1.40    0.10
   0   2   1    1.60    0.20
   0   2   1    1.40    0.20
   0   2   1    2.40    0.50
   0   2   1    1.80    0.40
   0   2   1    1.50    0.10
   0   2   1    1.60    0.30
  -1  -2  -1    3.60    0.30
  -1  -2  -1    4.50    0.70
  -1  -2  -1    3.40    0.30
  -1  -2  -1    3.40    0.40
  -1  -2  -1    4.10    0.40
  -1  -2  -1    3.20    0.30
   1   2   1    3.60    0.40
   1   2   1    3.30    0.30
   1   2   1    4.60    0.60
   1   2   1    3.60    0.30
   1   2   1    3.70    0.30
   1   2   1    3.70    0.60
  -2  -2  -1 9097.39  416.26
  -2  -2  -1 9999.00  407.66
   2   2   1 9004.20  407.76
  -3  -2  -1    7.60    0.70
  -3  -2  -1    7.10    0.50
  -3  -2  -1    7.50    0.50
  -3  -2  -1    7.00    0.60
  -3  -2  -1    7.20    0.50
   3   2   1    6.30    0.60
   3   2   1    6.50    0.50
   3   2   1    7.40    0.50
   3   2   1    7.40    0.50
   3   2   1    6.40    0.60
  -4  -2  -1   -0.20    0.20
  -4  -2  -1    0.10    0.30
  -4  -2  -1    0.00    0.20
  -4  -2  -1    0.30    0.30
  -4  -2  -1    0.40    0.20
  -4  -2  -1    0.00    0.20
   4   2   1   -0.30    0.20
   4   2   1    0.30    0.30
   4   2   1    0.90    0.30
   4   2   1   -0.20    0.20
  -5  -2  -1  295.77   12.20
  -5  -2  -1  294.27   12.20
  -5  -2  -1  296.07   12.30
  -5  -2  -1  299.97   12.00
  -5  -2  -1  319.47   12.40
  -5  -2  -1  290.97   12.20
  -5  -2  -1  319.97   12.40
   5   2   1  296.47   12.40
   5   2   1  293.77   12.30
   5   2   1  291.27   12.40
   5   2   1  287.67   12.20
  -6  -2  -1   20.50    1.20
  -6  -2  -1   21.60    1.30
  -6  -2  -1   21.80    1.00
  -6  -2  -1   20.60    1.10
  -6  -2  -1   21.40    1.20
  -6  -2  -1   22.40    1.40
  -6  -2  -1   24.80    1.40
   6   2   1   20.60    1.30
   6   2   1   22.70    1.30
   6   2   1   21.90    1.20
   6   2   1   22.70    1.30
   6   2   1   20.80    1.50
  -7  -2  -1   46.00    2.00
  -7  -2  -1   48.80    2.40
  -7  -2  -1   48.30    2.40
  -7  -2  -1   43.70    2.40
   7   2   1   44.00    2.20
   7   2   1   45.40    2.20
   7   2   1   49.50    2.60
  -8  -2  -1   82.29    3.80
  -8  -2  -1   75.49    3.80
  -8  -2  -1   76.39    3.40
  -8  -2  -1   82.69    3.80
  -8  -2  -1   77.39    3.80
   8   2   1   84.89    4.10
   8   2   1   78.49    3.60
   8   2   1   74.39    3.60
  -9  -2  -1    0.70    0.50
  -9  -2  -1    0.40    0.40
  -9  -2  -1    0.70    0.60
   9   2   1    0.90    1.10
   9   2   1    1.00    0.50
 -10  -2  -1   13.40    1.20
 -10  -2  -1   12.80    1.20
  10   2   1   10.60    1.80
  10   2   1   10.90    1.10
 -11  -2  -1   58.29    3.30
 -11  -2  -1   67.59    3.30
  11   2   1   61.99    4.10
  11   2   1   63.39    3.20
 -12  -2  -1    4.70    0.90
 -12  -2  -1    7.80    1.10
  12   2   1    5.20    1.80
  12   2   1    8.10    1.10
 -13  -2  -1    1.50    0.80
 -13  -2  -1    1.70    0.70
  13   2   1    1.10    0.70
  13   2   1   -0.90    1.80
 -14  -2  -1    1.60    0.70
 -14  -2  -1    2.20    1.00
  14   2   1   -1.60    2.10
  14   2   1    2.10    0.80
 -13   3   1    1.40    0.70
 -13   3   1    2.00    0.70
  12  -3  -1    0.80    1.20
  12  -3  -1   -1.10    1.60
 -12   3   1    1.20    0.60
 -12   3   1    1.90    0.60
  11  -3  -1    4.00    1.50
  11  -3  -1    5.80    1.90
 -11   3   1    4.40    0.70
 -11   3   1    4.70    0.90
  10  -3  -1   95.99    5.90
  10  -3  -1  104.69    5.60
 -10   3   1  108.99    4.60
 -10   3   1   98.99    4.90
 -10   3   1  105.59    4.90
   9  -3  -1   67.29    4.00
   9  -3  -1   63.19    4.30
  -9   3   1   64.19    3.40
  -9   3   1   62.69    3.20
  -9   3   1   68.59    3.30
  -9   3   1   69.79    3.10
   8  -3  -1  198.98    9.70
   8  -3  -1  210.88    9.40
  -8   3   1  203.68    8.60
  -8   3   1  196.98    8.70
  -8   3   1  208.98    8.70
   7  -3  -1  119.19    5.70
   7  -3  -1  116.19    6.00
   7  -3  -1  116.69    5.30
  -7   3   1  105.19    4.80
  -7   3   1  102.79    5.20
  -7   3   1  118.89    5.00
  -7   3   1  118.69    5.00
  -7   3   1  105.09    5.20
   6  -3  -1   37.20    2.40
   6  -3  -1   32.80    2.80
   6  -3  -1   27.50    2.60
  -6   3   1   35.00    1.70
  -6   3   1   34.70    1.70
  -6   3   1   32.40    2.10
  -6   3   1   35.50    1.80
  -6   3   1   32.30    1.60
  -6   3   1   33.00    2.00
   5  -3  -1  147.19    6.30
   5  -3  -1  137.99    6.40
   5  -3  -1  133.09    6.60
  -5   3   1  135.69    6.20
  -5   3   1  143.39    6.20
  -5   3   1  132.69    6.20
  -5   3   1  138.69    5.80
  -5   3   1  141.19    5.90
  -5   3   1  138.19    5.80
  -5   3   1  135.69    5.70
  -5   3   1  142.89    5.90
   4  -3  -1   25.70    1.60
   4  -3  -1   23.30    1.80
   4  -3  -1   23.60    1.20
   4  -3  -1   22.50    2.00
  -4   3   1   23.30    1.20
  -4   3   1   23.20    1.20
  -4   3   1   24.70    1.20
  -4   3   1   22.90    1.10
  -4   3   1   22.90    1.60
  -4   3   1   24.50    1.70
  -4   3   1   23.90    1.50
   3  -3  -1    0.00    0.40
   3  -3  -1    0.40    0.20
   3  -3  -1    0.80    0.60
   3  -3  -1    0.30    0.50
   3  -3  -1    0.20    0.20
  -3   3   1    0.20    0.10
  -3   3   1   -0.80    0.40
  -3   3   1    0.30    0.30
  -3   3   1    0.10    0.10
  -3   3   1    0.10    0.40
  -3   3   1    0.40    0.20
   2  -3  -1  170.78    7.30
   2  -3  -1  166.58    7.30
   2  -3  -1  188.68    7.70
   2  -3  -1  174.68    7.70
  -2   3   1  178.08    7.20
  -2   3   1  179.68    7.60
  -2   3   1  169.78    7.30
  -2   3   1  175.18    7.30
  -2   3   1  198.58    7.60
  -2   3   1  179.58    7.80
   1  -3  -1  221.98    9.40
   1  -3  -1  252.67    9.80
   1  -3  -1  235.78    9.80
   1  -3  -1  223.38    9.40
   1  -3  -1  229.88    9.40
  -1   3   1  218.78    9.40
  -1   3   1  236.68    9.40
  -1   3   1  233.38    9.70
  -1   3   1  223.08    9.40
  -1   3   1  230.18    9.50
  -1   3   1  238.48    9.80
  -1   3   1  246.08    9.70
   0  -3  -1  180.08    7.80
   0  -3  -1  220.58    8.30
   0  -3  -1  204.28    7.90
   0  -3  -1  185.78    7.90
   0  -3  -1  193.58    7.90
   0  -3  -1  199.98    8.20
   0   3   1  191.38    8.10
   0   3   1  189.28    7.90
   0   3   1  179.38    7.80
   0   3   1  189.68    7.90
   0   3   1  198.28    8.20
   0   3   1  201.78    7.90
  -1  -3  -1   86.69    3.80
  -1  -3  -1   90.19    4.00
  -1  -3  -1   92.39    3.80
  -1  -3  -1   92.09    3.80
  -1  -3  -1   97.09    3.90
   1   3   1   92.79    3.80
   1   3   1   90.89    4.00
   1   3   1   97.09    4.10
   1   3   1   91.39    3.80
   1   3   1   89.39    3.90
   1   3   1   93.49    3.80
  -2  -3  -1   53.69    2.40
  -2  -3  -1   51.69    2.30
  -2  -3  -1   56.59    2.60
  -2  -3  -1   53.49    2.40
  -2  -3  -1   54.29    2.30
  -2  -3  -1   53.99    2.30
   2   3   1   50.29    2.30
   2   3   1   54.79    2.30
   2   3   1   51.99    2.30
   2   3   1   52.79    2.40
   2   3   1   54.09    2.60
   2   3   1   55.49    2.30
  -3  -3  -1   39.30    2.00
  -3  -3  -1   41.40    1.90
  -3  -3  -1   46.40    2.20
  -3  -3  -1   42.90    1.90
  -3  -3  -1   43.80    1.90
   3   3   1   40.50    1.90
   3   3   1   44.50    1.90
   3   3   1   41.80    2.10
   3   3   1   42.70    1.90
   3   3   1   42.50    2.00
  -4  -3  -1 1536.55   61.89
  -4  -3  -1 1499.95   62.19
  -5  -3  -1  137.29    6.10
  -5  -3  -1  139.19    5.80
  -5  -3  -1  150.88    6.20
  -5  -3  -1  137.99    5.80
  -5  -3  -1  137.09    5.90
   5   3   1  141.79    5.80
   5   3   1  132.09    6.10
   5   3   1  136.79    5.90
  -6  -3  -1    1.30    0.40
  -6  -3  -1    2.00    0.50
  -6  -3  -1    1.80    0.40
  -6  -3  -1    1.50    0.40
  -6  -3  -1    1.40    0.60
  -6  -3  -1    0.80    0.30
   6   3   1    1.30    0.40
   6   3   1    1.10    0.30
   6   3   1    1.70    0.50
   6   3   1    1.00    0.60
  -7  -3  -1   94.69    4.30
  -7  -3  -1  101.39    4.60
  -7  -3  -1  103.99    4.80
   7   3   1   99.29    4.40
   7   3   1  107.89    4.70
   7   3   1  102.09    4.70
  -8  -3  -1   88.29    4.10
  -8  -3  -1   89.29    4.10
  -8  -3  -1   80.99    4.20
   8   3   1   85.29    3.90
   8   3   1   83.99    4.20
   8   3   1   89.99    4.30
  -9  -3  -1   17.40    1.30
  -9  -3  -1   13.30    1.50
  -9  -3  -1   19.00    1.40
   9   3   1   17.90    1.20
   9   3   1   17.80    1.80
 -10  -3  -1   60.79    3.40
 -10  -3  -1   64.59    3.30
  10   3   1   64.39    3.90
  10   3   1   66.09    3.10
 -11  -3  -1    5.70    1.00
 -11  -3  -1    3.70    0.90
  11   3   1    2.60    1.40
  11   3   1    6.50    0.90
 -12  -3  -1    2.40    0.80
 -12  -3  -1    6.30    1.00
  12   3   1    4.70    1.70
  12   3   1    4.50    0.90
 -13  -3  -1    0.30    0.60
 -13  -3  -1    0.40    0.60
  13   3   1    0.40    0.70
 -14  -3  -1    0.50    0.80
 -14  -3  -1   -0.10    0.60
  14   3   1    0.60    0.80
  13  -4  -1   -0.90    1.70
 -13   4   1    0.40    0.70
 -13   4   1   -0.10    0.50
  12  -4  -1   -0.50    1.20
  12  -4  -1   -3.40    1.50
 -12   4   1    0.30    0.50
 -12   4   1    0.20    0.50
  11  -4  -1   45.90    3.50
  11  -4  -1   44.20    3.90
 -11   4   1   51.59    2.50
 -11   4   1   47.50    2.70
  10  -4  -1    6.00    1.50
  10  -4  -1    4.30    1.70
 -10   4   1    6.90    0.90
 -10   4   1    7.20    0.80
   9  -4  -1   55.89    4.20
   9  -4  -1   60.89    3.90
  -9   4   1   65.19    3.10
  -9   4   1   56.79    3.00
  -9   4   1   66.09    2.90
   8  -4  -1    0.30    0.60
   8  -4  -1   -1.20    1.10
   8  -4  -1    1.10    0.90
  -8   4   1   -0.40    0.30
  -8   4   1    0.00    0.30
   7  -4  -1   43.00    2.60
   7  -4  -1   44.20    3.30
   7  -4  -1   44.40    2.90
  -7   4   1   37.90    2.40
  -7   4   1   44.80    2.10
  -7   4   1   45.10    2.20
  -7   4   1   38.00    1.90
   6  -4  -1   95.19    4.60
   6  -4  -1   99.49    5.10
   6  -4  -1   99.59    4.90
  -6   4   1   92.29    4.20
  -6   4   1   88.99    3.90
  -6   4   1   97.89    4.00
  -6   4   1   90.39    4.10
  -6   4   1   94.69    4.10
  -6   4   1   89.39    4.50
   5  -4  -1   94.89    4.80
   5  -4  -1   87.49    4.00
   5  -4  -1   88.79    4.60
   5  -4  -1   97.39    4.40
  -5   4   1   84.99    4.40
  -5   4   1   89.69    3.80
  -5   4   1   82.89    4.30
  -5   4   1   93.59    4.30
  -5   4   1   94.49    3.90
  -5   4   1   91.39    4.00
  -5   4   1   86.99    4.00
   4  -4  -1  114.69    5.00
   4  -4  -1  119.29    5.70
   4  -4  -1  120.29    5.60
   4  -4  -1  130.69    5.50
  -4   4   1  117.69    4.90
  -4   4   1  120.59    5.00
  -4   4   1  112.39    4.80
  -4   4   1  128.69    5.50
  -4   4   1  113.39    5.00
  -4   4   1  113.29    5.40
  -4   4   1  114.89    5.50
   3  -4  -1   54.99    2.50
   3  -4  -1   58.59    3.10
   3  -4  -1   62.69    3.00
   3  -4  -1   57.59    2.50
  -3   4   1   55.09    2.90
  -3   4   1   62.09    2.90
  -3   4   1   57.19    2.50
  -3   4   1   55.49    2.50
  -3   4   1   56.59    3.10
   2  -4  -1   85.59    3.60
   2  -4  -1   88.39    4.20
   2  -4  -1   85.79    3.60
   2  -4  -1   76.09    4.20
  -2   4   1   82.79    3.70
  -2   4   1   83.29    3.60
  -2   4   1   88.09    4.20
  -2   4   1   90.49    4.00
  -2   4   1   87.59    3.50
  -2   4   1   83.59    3.60
  -2   4   1   95.39    4.10
   1  -4  -1  478.05   18.70
   1  -4  -1  455.55   19.10
   1  -4  -1  463.95   18.70
   1  -4  -1  463.85   18.70
   1  -4  -1  507.15   19.20
  -1   4   1  448.06   18.70
  -1   4   1  434.06   18.70
  -1   4   1  440.96   18.60
  -1   4   1  468.65   19.10
  -1   4   1  476.75   19.10
  -1   4   1  458.05   18.70
  -1   4   1  465.05   19.20
   0  -4  -1    0.00    0.40
   0  -4  -1    0.20    0.20
   0  -4  -1    0.20    0.40
   0  -4  -1    0.20    0.20
   0  -4  -1    0.20    0.20
   0  -4  -1    0.20    0.10
   0   4   1    0.30    0.20
   0   4   1    0.30    0.40
   0   4   1   -0.20    0.30
   0   4   1    0.10    0.20
   0   4   1    0.20    0.10
   0   4   1    0.30    0.20
  -1  -4  -1   50.69    2.50
  -1  -4  -1   56.89    2.70
  -1  -4  -1   49.99    2.20
  -1  -4  -1   49.40    2.20
  -1  -4  -1   51.49    2.20
  -1  -4  -1   51.89    2.30
   1   4   1   49.50    2.20
   1   4   1   50.89    2.30
   1   4   1   49.70    2.20
   1   4   1   50.19    2.40
   1   4   1   55.09    2.60
   1   4   1   52.19    2.20
  -2  -4  -1    2.90    0.30
  -2  -4  -1    3.10    0.30
  -2  -4  -1    2.60    0.50
  -2  -4  -1    3.00    0.60
  -2  -4  -1    3.10    0.50
  -2  -4  -1    2.80    0.30
   2   4   1    3.50    0.60
   2   4   1    3.10    0.40
   2   4   1    4.90    0.70
   2   4   1    3.30    0.40
   2   4   1    3.00    0.40
   2   4   1    3.40    0.30
  -3  -4  -1   84.39    4.00
  -3  -4  -1   89.59    3.80
  -3  -4  -1   96.69    4.20
  -3  -4  -1   91.19    3.70
  -3  -4  -1   90.79    3.70
  -3  -4  -1   89.29    3.80
   3   4   1   79.59    4.40
   3   4   1   83.49    3.70
   3   4   1   90.09    3.80
   3   4   1   91.39    4.10
   3   4   1   90.69    3.70
   3   4   1   89.09    3.80
  -4  -4  -1 2563.14  104.09
  -4  -4  -1 2562.84  103.69
  -5  -4  -1    7.60    0.60
  -5  -4  -1    6.50    1.10
  -5  -4  -1    5.70    0.60
  -5  -4  -1    7.20    0.80
   5   4   1    8.80    0.70
   5   4   1    6.50    0.80
   5   4   1    6.50    0.70
   5   4   1    7.70    0.70
   5   4   1    8.40    0.70
  -6  -4  -1    9.80    1.20
  -6  -4  -1   10.30    0.70
  -6  -4  -1   10.60    1.00
   6   4   1   10.70    1.00
   6   4   1    8.70    1.00
   6   4   1    8.90    0.80
  -7  -4  -1   57.79    3.10
  -7  -4  -1   56.99    3.00
  -7  -4  -1   52.69    2.80
   7   4   1   52.29    2.60
   7   4   1   48.50    2.90
   7   4   1   57.49    2.80
  -8  -4  -1    1.00    0.70
  -8  -4  -1    0.50    0.40
  -8  -4  -1    0.80    0.50
   8   4   1   -0.20    0.40
  -9  -4  -1   71.09    3.30
  -9  -4  -1   61.89    3.30
  -9  -4  -1   58.39    3.80
   9   4   1   61.99    3.00
   9   4   1   60.69    3.50
 -10  -4  -1    3.60    0.70
 -10  -4  -1    1.60    0.50
  10   4   1    0.30    1.00
  10   4   1    2.50    0.70
 -11  -4  -1    8.60    1.10
 -11  -4  -1    8.10    1.10
  11   4   1    7.70    1.00
  11   4   1    4.40    1.60
 -12  -4  -1    3.70    0.80
 -12  -4  -1    5.00    1.00
  12   4   1    3.90    0.80
  12   4   1    5.60    1.80
 -13  -4  -1   12.50    1.30
 -13  -4  -1   10.00    1.30
  13   4   1    8.50    2.50
  13   4   1    8.10    1.20
 -14  -4  -1    0.70    0.70
 -14  -4  -1    1.30    0.80
  14   4   1    1.40    0.80
 -13   5   1    0.20    0.70
 -13   5   1    0.60    0.60
  12  -5  -1    0.30    1.60
  12  -5  -1    6.10    2.10
 -12   5   1    4.70    0.90
 -12   5   1    4.10    0.70
  11  -5  -1   44.40    3.80
  11  -5  -1   45.70    3.50
 -11   5   1   44.30    2.40
 -11   5   1   49.60    2.70
  10  -5  -1   24.60    2.50
 -10   5   1   26.90    1.80
 -10   5   1   27.90    1.60
   9  -5  -1   80.59    4.60
   9  -5  -1   75.79    4.90
  -9   5   1   81.59    3.90
  -9   5   1   80.59    3.70
   8  -5  -1   26.50    2.40
   8  -5  -1   27.80    2.70
   8  -5  -1   24.80    2.00
  -8   5   1   26.20    1.60
  -8   5   1   24.40    1.40
   7  -5  -1   14.90    1.90
   7  -5  -1   15.70    1.60
   7  -5  -1   17.80    2.20
  -7   5   1   17.30    1.20
  -7   5   1   15.40    0.90
  -7   5   1   17.50    1.20
   6  -5  -1  183.38    7.90
   6  -5  -1  170.68    8.20
   6  -5  -1  172.08    8.20
  -6   5   1  163.18    7.00
  -6   5   1  160.28    7.70
  -6   5   1  177.38    7.30
  -6   5   1  172.68    7.20
   5  -5  -1   26.20    1.50
   5  -5  -1   28.80    2.00
   5  -5  -1   25.90    2.20
   5  -5  -1   30.20    2.50
  -5   5   1   27.80    1.90
  -5   5   1   28.90    1.50
  -5   5   1   27.70    1.50
   4  -5  -1   54.19    3.10
   4  -5  -1   53.29    2.90
   4  -5  -1   49.20    2.40
   4  -5  -1   52.79    2.70
  -4   5   1   48.90    3.00
  -4   5   1   49.20    2.80
  -4   5   1   54.99    2.40
  -4   5   1   48.00    2.80
  -4   5   1   50.69    2.30
   3  -5  -1    7.40    0.60
   3  -5  -1    7.20    1.10
   3  -5  -1    9.40    1.30
   3  -5  -1    6.70    0.50
  -3   5   1    7.30    1.10
  -3   5   1    8.90    1.00
  -3   5   1    7.70    1.30
  -3   5   1    7.10    0.50
  -3   5   1    6.90    0.60
  -3   5   1    6.60    0.60
   2  -5  -1  407.26   16.30
   2  -5  -1  392.16   15.70
   2  -5  -1  410.66   16.40
   2  -5  -1  385.86   15.70
   2  -5  -1  385.96   15.60
  -2   5   1  378.56   16.10
  -2   5   1  381.26   16.10
  -2   5   1  379.96   15.60
  -2   5   1  381.66   15.60
  -2   5   1  383.36   16.40
  -2   5   1  394.86   15.70
  -2   5   1  365.06   15.70
   1  -5  -1  294.07   11.20
   1  -5  -1  271.27   11.20
   1  -5  -1  273.67   11.10
   1  -5  -1  286.57   11.80
   1  -5  -1  295.37   11.80
  -1   5   1  257.67   11.70
  -1   5   1  280.37   11.80
  -1   5   1  233.78   11.40
  -1   5   1  270.17   11.60
  -1   5   1  278.77   11.20
  -1   5   1  276.27   11.10
   0  -5  -1  101.89    4.40
   0  -5  -1  106.49    5.00
   0  -5  -1   99.19    4.40
   0  -5  -1  107.99    4.40
   0  -5  -1  109.89    4.50
   0  -5  -1  106.89    4.90
   0   5   1  101.09    4.30
   0   5   1  106.49    4.80
   0   5   1  104.69    4.40
   0   5   1  104.89    4.40
   0   5   1  105.99    4.40
   0   5   1  105.19    4.70
  -1  -5  -1  172.68    7.20
  -1  -5  -1  180.18    7.60
  -1  -5  -1  173.08    7.20
  -1  -5  -1  182.08    7.30
  -1  -5  -1  167.48    7.20
   1   5   1  183.28    7.70
   1   5   1  170.68    7.40
   1   5   1  167.88    7.30
   1   5   1  172.98    7.20
   1   5   1  177.78    7.20
   1   5   1  175.68    7.20
  -2  -5  -1  279.87   11.60
  -2  -5  -1  310.37   11.90
  -2  -5  -1  275.97   11.30
  -2  -5  -1  272.47   11.30
  -2  -5  -1  282.47   11.30
  -2  -5  -1  278.77   11.50
   2   5   1  265.07   11.30
   2   5   1  265.47   11.70
   2   5   1  267.87   11.40
   2   5   1  283.27   11.30
   2   5   1  277.07   11.30
   2   5   1  266.87   11.40
  -3  -5  -1    1.60    0.30
  -3  -5  -1    0.90    0.30
  -3  -5  -1    1.60    0.30
  -3  -5  -1    1.20    0.60
  -3  -5  -1    1.30    0.30
   3   5   1    1.10    0.30
   3   5   1    0.70    0.30
   3   5   1    1.30    0.30
   3   5   1    0.70    0.40
   3   5   1    1.00    0.30
   3   5   1    1.40    0.30
  -4  -5  -1  131.19    5.70
  -4  -5  -1  131.09    5.70
  -4  -5  -1  134.29    6.00
  -4  -5  -1  148.59    6.30
  -4  -5  -1  139.09    5.70
   4   5   1  140.09    5.70
   4   5   1  127.49    6.10
   4   5   1  132.09    5.90
   4   5   1  140.19    5.80
   4   5   1  135.89    5.70
  -5  -5  -1   78.59    3.40
  -5  -5  -1   73.49    3.60
  -5  -5  -1   76.39    3.30
  -5  -5  -1   73.79    3.90
   5   5   1   75.69    3.30
   5   5   1   78.19    3.40
   5   5   1   72.39    3.80
   5   5   1   78.29    3.40
  -6  -5  -1  376.76   15.40
  -6  -5  -1  394.26   16.10
   6   5   1  384.06   15.60
   6   5   1  396.66   15.60
   6   5   1  371.06   15.50
   6   5   1  351.56   15.90
  -7  -5  -1   13.50    1.50
  -7  -5  -1   14.00    1.20
   7   5   1   10.30    1.30
   7   5   1   13.80    1.00
   7   5   1   15.40    1.30
  -8  -5  -1   73.49    3.50
  -8  -5  -1   72.19    3.60
  -8  -5  -1   65.99    3.90
   8   5   1   69.19    3.30
   8   5   1   70.99    3.60
  -9  -5  -1    0.90    0.50
  -9  -5  -1    0.60    0.50
  -9  -5  -1    0.60    0.80
   9   5   1    1.60    0.90
   9   5   1    1.40    0.60
 -10  -5  -1    2.10    0.60
 -10  -5  -1    3.10    1.10
 -10  -5  -1    4.50    0.80
  10   5   1    4.10    1.10
  10   5   1    3.70    0.70
 -11  -5  -1    5.30    1.00
 -11  -5  -1    6.70    1.00
  11   5   1    7.50    1.70
  11   5   1    7.50    1.00
 -12  -5  -1    5.20    1.00
 -12  -5  -1    2.70    0.80
  12   5   1    4.30    1.70
  12   5   1    3.70    0.80
 -13  -5  -1    1.60    0.80
  13   5   1    0.90    0.70
  12  -6  -1    4.40    1.40
 -12   6   1    3.80    1.00
 -12   6   1    5.20    0.80
  11  -6  -1    1.60    1.20
 -11   6   1    2.60    0.70
 -11   6   1    0.60    0.50
  10  -6  -1    2.90    1.60
  10  -6  -1    2.80    1.90
 -10   6   1    2.80    0.70
 -10   6   1    1.90    0.60
   9  -6  -1   25.30    2.90
   9  -6  -1   25.80    2.60
  -9   6   1   27.50    1.60
  -9   6   1   26.60    1.70
   8  -6  -1    1.30    0.80
   8  -6  -1    3.90    1.30
   8  -6  -1    2.50    1.40
  -8   6   1    2.50    0.50
  -8   6   1    2.50    0.60
   7  -6  -1   12.20    1.80
   7  -6  -1   14.80    1.70
  -7   6   1   14.70    1.10
  -7   6   1   15.70    1.10
   6  -6  -1   -0.10    0.40
   6  -6  -1    0.90    0.70
   6  -6  -1    0.10    0.80
  -6   6   1    0.80    0.40
  -6   6   1    0.30    0.40
   5  -6  -1   17.50    1.10
   5  -6  -1   20.00    1.70
   5  -6  -1   18.10    1.90
  -5   6   1   16.60    1.10
  -5   6   1   17.90    1.10
  -5   6   1   15.70    1.50
  -5   6   1   18.70    1.10
   4  -6  -1  115.29    5.30
   4  -6  -1  104.19    4.60
   4  -6  -1  109.99    5.40
  -4   6   1  104.29    4.60
  -4   6   1  110.99    4.60
  -4   6   1   99.59    5.10
  -4   6   1  102.49    4.60
   3  -6  -1  223.58    9.60
   3  -6  -1  219.18    9.40
   3  -6  -1  208.98    8.80
   3  -6  -1  200.38    8.80
  -3   6   1  221.08    8.80
  -3   6   1  211.38    8.70
  -3   6   1  203.48    9.50
  -3   6   1  210.48    8.80
  -3   6   1  208.98    9.30
   2  -6  -1   13.30    0.70
   2  -6  -1   13.70    0.80
   2  -6  -1   12.30    0.80
   2  -6  -1   15.20    1.60
   2  -6  -1   12.60    1.40
  -2   6   1   12.20    1.30
  -2   6   1   13.10    0.80
  -2   6   1   12.50    1.60
  -2   6   1   12.70    0.70
  -2   6   1   13.00    1.20
  -2   6   1   13.70    0.80
  -2   6   1   13.80    0.90
   1  -6  -1    8.30    0.60
   1  -6  -1    8.30    0.60
   1  -6  -1    7.90    0.60
   1  -6  -1    8.50    1.20
   1  -6  -1    8.80    1.30
  -1   6   1    6.00    1.00
  -1   6   1    7.60    0.60
  -1   6   1    8.20    1.30
  -1   6   1    7.60    0.60
  -1   6   1    7.20    0.50
  -1   6   1    7.40    1.00
  -1   6   1    7.40    0.50
   0  -6  -1  351.06   14.20
   0  -6  -1  319.67   13.60
   0  -6  -1  338.37   14.30
   0  -6  -1  355.46   13.70
   0  -6  -1  324.67   13.60
   0   6   1  328.97   14.10
   0   6   1  328.67   13.70
   0   6   1  333.67   14.00
   0   6   1  335.27   13.60
   0   6   1  329.57   13.50
   0   6   1  333.97   13.60
  -1  -6  -1   41.40    2.40
  -1  -6  -1   38.60    2.40
  -1  -6  -1   41.80    2.00
  -1  -6  -1   38.40    1.80
  -1  -6  -1   36.60    1.80
  -1  -6  -1   39.80    1.80
   1   6   1   40.00    1.80
   1   6   1   38.20    2.30
   1   6   1   38.30    2.10
   1   6   1   40.80    1.80
   1   6   1   38.40    1.80
   1   6   1   34.20    2.00
  -2  -6  -1   29.80    2.00
  -2  -6  -1   27.50    1.80
  -2  -6  -1   30.50    1.50
  -2  -6  -1   30.40    1.50
  -2  -6  -1   27.70    1.40
  -2  -6  -1   32.90    1.70
   2   6   1   27.60    1.90
   2   6   1   28.80    1.40
   2   6   1   31.20    1.40
   2   6   1   28.60    1.60
   2   6   1   28.10    1.60
   2   6   1   30.00    1.40
  -3  -6  -1  102.39    4.50
  -3  -6  -1  108.39    4.90
  -3  -6  -1  107.59    4.50
  -3  -6  -1  104.69    4.70
  -3  -6  -1  106.99    4.70
  -3  -6  -1  115.99    5.20
   3   6   1  100.09    5.00
   3   6   1   96.89    4.50
   3   6   1  109.09    4.50
   3   6   1  116.49    4.50
   3   6   1  103.69    4.50
   3   6   1   99.39    4.70
  -4  -6  -1   44.00    2.10
  -4  -6  -1   45.80    2.10
  -4  -6  -1   42.80    2.30
  -4  -6  -1   46.80    2.00
  -4  -6  -1   49.80    2.80
   4   6   1   44.70    2.10
   4   6   1   41.10    2.20
   4   6   1   47.30    2.20
   4   6   1   40.40    1.90
   4   6   1   40.80    2.50
   4   6   1   44.80    2.00
  -5  -6  -1    0.50    0.30
  -5  -6  -1    0.00    0.40
  -5  -6  -1    0.80    0.70
   5   6   1    1.00    0.40
   5   6   1   -0.10    0.40
   5   6   1    0.40    0.40
  -6  -6  -1  734.23   30.50
  -6  -6  -1  686.93   30.10
  -6  -6  -1  724.23   29.80
   6   6   1  752.12   29.80
   6   6   1  772.52   29.90
   6   6   1  745.53   29.80
  -7  -6  -1   47.40    2.60
  -7  -6  -1   43.60    2.90
   7   6   1   49.00    2.40
   7   6   1   44.60    2.30
   7   6   1   44.50    2.30
  -8  -6  -1    5.00    0.80
  -8  -6  -1    3.30    1.00
  -8  -6  -1    2.10    0.60
   8   6   1    3.20    0.90
   8   6   1    4.00    0.70
  -9  -6  -1    6.20    1.30
  -9  -6  -1   10.40    1.10
  -9  -6  -1   10.10    1.20
   9   6   1    7.70    1.30
   9   6   1   10.00    1.00
 -10  -6  -1    1.10    0.60
 -10  -6  -1   -0.20    0.40
 -10  -6  -1    1.40    1.00
  10   6   1    1.40    1.20
  10   6   1    1.10    0.60
 -11  -6  -1    0.00    0.50
 -11  -6  -1    1.00    0.60
  11   6   1    1.50    1.40
  11   6   1    1.40    0.60
 -12  -6  -1    1.30    0.70
 -12  -6  -1    0.40    0.60
  12   6   1    0.90    0.60
 -13  -6  -1   -0.40    0.60
 -13  -6  -1    0.80    0.70
  13   6   1   -1.40    0.60
  12  -7  -1    0.70    1.30
 -12   7   1    1.20    0.60
 -12   7   1    1.30    0.60
  11  -7  -1    2.60    1.50
 -11   7   1    2.40    0.60
 -11   7   1    1.90    0.60
  10  -7  -1    5.90    1.60
 -10   7   1    5.70    1.00
 -10   7   1    5.30    0.80
 -10   7   1    6.00    0.90
   9  -7  -1   83.89    5.10
  -9   7   1   92.89    4.10
  -9   7   1   82.99    4.50
  -9   7   1   92.79    4.10
   8  -7  -1   40.10    3.00
   8  -7  -1   40.40    3.20
  -8   7   1   40.70    2.20
  -8   7   1   42.60    2.10
  -8   7   1   41.90    2.20
   7  -7  -1  130.59    6.60
   7  -7  -1  122.99    6.70
  -7   7   1  130.59    5.80
  -7   7   1  136.89    5.70
  -7   7   1  136.99    5.80
   6  -7  -1    2.90    1.00
   6  -7  -1    1.80    1.10
  -6   7   1    2.50    0.50
  -6   7   1    1.50    0.50
  -6   7   1    1.80    0.60
   5  -7  -1  125.19    6.60
   5  -7  -1  124.39    5.80
   5  -7  -1  145.39    6.70
  -5   7   1  134.09    5.80
  -5   7   1  134.09    5.80
  -5   7   1  142.09    5.80
   4  -7  -1    1.00    0.80
   4  -7  -1    0.90    0.70
  -4   7   1    1.00    0.40
  -4   7   1    1.30    0.40
  -4   7   1    1.50    0.40
   3  -7  -1   21.50    1.90
   3  -7  -1   22.00    1.20
   3  -7  -1   24.80    2.10
  -3   7   1   21.80    1.20
  -3   7   1   20.90    1.30
  -3   7   1   22.00    1.10
   2  -7  -1    0.40    0.20
   2  -7  -1   -0.20    0.20
   2  -7  -1    0.00    0.60
   2  -7  -1    0.20    0.60
  -2   7   1    0.10    0.30
  -2   7   1    0.00    0.20
  -2   7   1    0.50    0.30
   1  -7  -1   12.10    0.80
   1  -7  -1   12.40    0.80
   1  -7  -1   12.60    1.50
   1  -7  -1   15.50    1.70
  -1   7   1   11.70    0.70
  -1   7   1   12.00    0.80
  -1   7   1    9.30    1.50
  -1   7   1   11.70    0.80
  -1   7   1   10.20    1.30
  -1   7   1   13.40    0.80
   0  -7  -1    0.60    0.70
   0  -7  -1    0.10    0.60
   0  -7  -1    0.50    0.20
   0  -7  -1    0.40    0.30
   0   7   1    0.10    0.20
   0   7   1    0.30    0.30
   0   7   1   -0.10    0.20
   0   7   1    0.60    0.50
   0   7   1    0.70    0.20
  -1  -7  -1   50.59    2.30
  -1  -7  -1   52.19    2.50
  -1  -7  -1   49.80    2.30
  -1  -7  -1   52.79    3.00
  -1  -7  -1   45.50    2.90
   1   7   1   52.79    2.30
   1   7   1   52.69    2.30
   1   7   1   49.90    2.60
   1   7   1   48.60    2.40
   1   7   1   51.79    2.30
  -2  -7  -1   74.39    3.70
  -2  -7  -1   74.29    3.90
  -2  -7  -1   77.59    3.40
  -2  -7  -1   73.59    3.20
  -2  -7  -1   72.09    3.20
   2   7   1   65.69    3.40
   2   7   1   65.39    3.30
   2   7   1   72.59    3.20
   2   7   1   76.09    3.10
   2   7   1   68.29    3.30
  -3  -7  -1    5.20    0.70
  -3  -7  -1    4.90    1.20
  -3  -7  -1    4.50    0.50
  -3  -7  -1    4.90    0.60
  -3  -7  -1    4.60    0.90
   3   7   1    3.10    0.50
   3   7   1    4.90    0.60
   3   7   1    5.00    0.60
   3   7   1    3.90    0.60
   3   7   1    3.90    0.50
  -4  -7  -1   49.80    3.10
  -4  -7  -1   54.39    2.70
  -4  -7  -1   49.40    2.50
  -4  -7  -1   47.10    2.30
  -4  -7  -1   47.00    2.30
   4   7   1   49.50    2.30
   4   7   1   51.49    2.30
   4   7   1   51.89    2.40
  -5  -7  -1  131.29    5.80
  -5  -7  -1  134.99    6.60
  -5  -7  -1  143.39    6.20
   5   7   1  141.69    6.00
   5   7   1  138.89    5.80
   5   7   1  134.39    5.80
  -6  -7  -1    0.80    0.40
  -6  -7  -1    0.60    0.70
   6   7   1   -0.10    0.40
   6   7   1   -0.40    0.40
   6   7   1   -0.20    0.40
  -7  -7  -1   54.29    3.00
  -7  -7  -1   48.50    3.30
   7   7   1   57.59    2.80
   7   7   1   59.09    2.80
   7   7   1   59.29    2.70
  -8  -7  -1   58.99    3.20
  -8  -7  -1   57.59    3.70
  -8  -7  -1   63.39    3.10
   8   7   1   60.69    2.90
   8   7   1   61.19    3.20
  -9  -7  -1   -0.10    0.40
  -9  -7  -1    0.00    0.70
  -9  -7  -1    0.00    0.50
   9   7   1    0.20    0.50
   9   7   1    1.20    1.50
 -10  -7  -1    2.60    1.10
 -10  -7  -1    6.20    1.00
 -10  -7  -1    3.10    0.80
  10   7   1    3.00    1.20
  10   7   1    4.00    0.80
 -11  -7  -1    1.80    0.70
 -11  -7  -1    2.90    0.80
  11   7   1    2.00    0.70
 -12  -7  -1    0.80    0.70
 -12  -7  -1    1.40    0.70
  12   7   1    0.20    0.60
  11  -8  -1    2.30    1.50
 -11   8   1    5.40    0.90
 -11   8   1    5.60    0.90
  10  -8  -1    7.10    1.70
 -10   8   1    5.80    0.90
 -10   8   1    7.10    0.90
   9  -8  -1    0.10    1.10
  -9   8   1    1.10    0.50
  -9   8   1    1.00    0.50
   8  -8  -1   14.10    2.40
   8  -8  -1   17.80    2.40
  -8   8   1   13.30    1.20
  -8   8   1   16.80    1.30
  -8   8   1   17.40    1.20
   7  -8  -1   53.79    3.80
   7  -8  -1   56.29    3.80
  -7   8   1   60.79    2.90
  -7   8   1   57.79    2.90
  -7   8   1   65.89    2.90
   6  -8  -1   -0.50    0.70
   6  -8  -1    0.30    0.80
  -6   8   1    0.00    0.30
  -6   8   1   -0.40    0.40
  -6   8   1    0.40    0.50
   5  -8  -1  154.88    7.70
   5  -8  -1  161.08    7.80
  -5   8   1  165.68    6.80
  -5   8   1  164.88    6.90
  -5   8   1  151.98    6.80
   4  -8  -1   69.79    4.00
   4  -8  -1   66.59    4.10
  -4   8   1   69.99    3.10
  -4   8   1   68.39    3.20
  -4   8   1   67.19    3.10
   3  -8  -1    3.10    0.50
   3  -8  -1    4.30    1.10
   3  -8  -1    5.50    1.40
  -3   8   1    4.30    0.60
  -3   8   1    3.70    0.50
  -3   8   1    3.60    0.50
   2  -8  -1    0.00    0.30
   2  -8  -1   -0.10    0.20
   2  -8  -1   -0.10    0.20
   2  -8  -1    0.40    0.70
   2  -8  -1   -1.40    0.70
  -2   8   1    0.10    0.20
  -2   8   1   -0.30    0.30
  -2   8   1    0.20    0.30
   1  -8  -1   32.30    1.70
   1  -8  -1   39.10    2.70
   1  -8  -1   32.80    2.50
   1  -8  -1   37.00    1.90
  -1   8   1   33.20    1.60
  -1   8   1   35.10    1.70
  -1   8   1   35.90    1.70
   0  -8  -1   28.30    2.30
   0  -8  -1   23.00    2.10
   0  -8  -1   26.50    1.40
   0  -8  -1   28.70    1.50
   0   8   1   23.40    2.60
   0   8   1   28.70    1.40
   0   8   1   19.80    2.20
   0   8   1   28.90    1.40
   0   8   1   28.10    1.40
  -1  -8  -1    3.70    0.60
  -1  -8  -1    4.40    0.50
  -1  -8  -1    3.60    2.10
  -1  -8  -1    2.00    0.80
   1   8   1    3.60    0.50
   1   8   1    3.30    0.50
   1   8   1    3.70    0.80
   1   8   1    4.10    0.50
   1   8   1    3.40    0.50
  -2  -8  -1  193.38    8.30
  -2  -8  -1  207.08    9.00
  -2  -8  -1  203.28    8.40
  -2  -8  -1  217.18    8.60
  -2  -8  -1  192.08    9.10
   2   8   1  212.18    8.30
   2   8   1  191.88    8.50
   2   8   1  203.08    8.30
   2   8   1  174.68    8.50
   2   8   1  204.98    8.30
  -3  -8  -1   14.20    0.90
  -3  -8  -1   14.40    1.50
  -3  -8  -1   14.30    1.00
  -3  -8  -1   17.40    1.70
  -3  -8  -1   15.60    1.20
   3   8   1   14.30    1.00
   3   8   1   11.10    1.10
   3   8   1   14.80    0.90
   3   8   1   15.30    1.00
  -4  -8  -1   39.60    2.60
  -4  -8  -1   38.40    2.70
  -4  -8  -1   38.10    2.20
   4   8   1   39.20    2.00
   4   8   1   37.70    1.90
   4   8   1   40.60    1.90
  -5  -8  -1    6.80    1.30
  -5  -8  -1    6.90    0.90
   5   8   1    7.30    0.70
   5   8   1    6.70    0.80
   5   8   1    5.90    0.80
  -6  -8  -1    4.00    1.20
  -6  -8  -1    4.50    0.80
   6   8   1    5.70    0.80
   6   8   1    4.90    0.70
   6   8   1    6.40    0.80
  -7  -8  -1   18.20    1.90
  -7  -8  -1   20.10    1.60
   7   8   1   22.30    1.50
   7   8   1   22.70    1.40
   7   8   1   21.70    1.60
  -8  -8  -1   88.19    5.20
  -8  -8  -1   88.09    5.20
   8   8   1  101.69    4.30
   8   8   1  101.19    4.60
  -9  -8  -1   17.40    2.10
  -9  -8  -1   18.80    1.60
  -9  -8  -1   20.20    1.50
   9   8   1   18.30    1.40
 -10  -8  -1    0.10    0.60
 -10  -8  -1    0.20    0.80
 -10  -8  -1    0.90    0.60
  10   8   1    0.30    0.60
 -11  -8  -1    0.60    0.60
 -11  -8  -1    0.30    0.60
  11   8   1   -0.30    0.60
 -12  -8  -1    0.40    0.70
 -12  -8  -1    0.30    0.60
  12   8   1    0.90    0.70
  11  -9  -1    0.90    1.50
 -11   9   1    1.20    0.60
 -11   9   1    1.90    0.60
  10  -9  -1   -0.30    1.40
 -10   9   1    0.90    0.50
 -10   9   1    1.20    0.60
   9  -9  -1   -0.70    1.00
  -9   9   1   -0.40    0.40
  -9   9   1   -0.60    0.40
   8  -9  -1    2.00    1.20
   8  -9  -1    1.00    1.40
  -8   9   1    0.50    0.50
  -8   9   1    1.00    0.50
   7  -9  -1   14.80    2.20
   7  -9  -1   13.70    2.10
  -7   9   1   17.40    1.20
  -7   9   1   15.50    1.20
   6  -9  -1   96.09    5.60
   6  -9  -1  105.29    5.70
  -6   9   1  105.69    4.70
  -6   9   1  101.19    4.60
  -6   9   1  109.79    4.60
   5  -9  -1   28.80    2.50
   5  -9  -1   26.30    2.50
  -5   9   1   25.10    1.60
  -5   9   1   27.60    1.60
  -5   9   1   28.10    1.50
   4  -9  -1    0.10    0.80
   4  -9  -1    0.80    0.90
  -4   9   1    0.90    0.40
  -4   9   1    1.20    0.40
  -4   9   1    1.40    0.50
   3  -9  -1   93.29    5.30
   3  -9  -1  104.79    5.50
  -3   9   1  104.59    4.50
  -3   9   1  103.29    4.50
   2  -9  -1    7.90    1.50
   2  -9  -1   10.10    1.60
  -2   9   1    8.40    0.80
  -2   9   1    9.10    0.80
  -2   9   1    8.10    0.70
   1  -9  -1    0.80    0.80
   1  -9  -1    0.70    0.30
   1  -9  -1    2.10    1.00
  -1   9   1    1.60    0.40
  -1   9   1    0.70    0.40
  -1   9   1    1.30    0.40
   0  -9  -1    4.60    1.20
   0  -9  -1    5.80    0.70
   0  -9  -1    5.30    1.20
   0   9   1    5.40    0.60
   0   9   1    4.90    0.60
   0   9   1    6.00    0.60
  -1  -9  -1   62.29    3.90
  -1  -9  -1   64.09    3.20
  -1  -9  -1   67.49    3.90
   1   9   1   66.09    3.00
   1   9   1   70.99    3.00
   1   9   1   65.29    3.00
  -2  -9  -1    6.60    1.30
  -2  -9  -1    7.00    1.30
  -2  -9  -1    7.30    0.90
   2   9   1    5.70    0.70
   2   9   1    7.70    0.70
   2   9   1    7.00    0.70
  -3  -9  -1   10.90    1.60
  -3  -9  -1   14.10    1.20
  -3  -9  -1   11.20    1.60
   3   9   1   12.10    0.90
   3   9   1   13.40    1.00
   3   9   1   13.20    0.90
  -4  -9  -1   50.99    3.30
  -4  -9  -1   56.49    2.90
  -4  -9  -1   49.50    3.00
   4   9   1   54.69    2.60
   4   9   1   54.89    2.50
   4   9   1   53.89    2.50
  -5  -9  -1    9.40    1.10
  -5  -9  -1    7.70    1.50
   5   9   1    9.80    0.90
   5   9   1    9.20    0.90
   5   9   1   12.00    1.00
  -6  -9  -1    1.10    0.90
  -6  -9  -1    0.30    0.50
   6   9   1    0.00    0.50
   6   9   1   -0.30    0.40
   6   9   1    0.80    0.50
  -7  -9  -1    2.40    0.70
  -7  -9  -1    2.70    1.20
   7   9   1    4.20    0.70
   7   9   1    4.10    0.70
  -8  -9  -1    0.70    0.60
  -8  -9  -1   -0.10    0.80
   8   9   1   -0.40    0.50
  -9  -9  -1   19.00    1.50
  -9  -9  -1   16.80    1.50
  -9  -9  -1   12.60    2.00
   9   9   1   15.90    1.30
 -10  -9  -1    2.60    0.80
 -10  -9  -1    2.80    0.80
  10   9   1    3.30    0.80
 -11  -9  -1   -0.10    0.70
 -11  -9  -1   -0.20    0.60
  11   9   1   -0.10    0.60
  10 -10  -1   -0.30    1.30
 -10  10   1   -0.10    0.50
 -10  10   1    0.40    0.60
   9 -10  -1    8.00    1.80
  -9  10   1    9.30    1.00
  -9  10   1    8.40    1.00
   8 -10  -1   -1.30    0.90
  -8  10   1    0.10    0.40
  -8  10   1    0.10    0.40
   7 -10  -1    0.60    1.10
   7 -10  -1   -0.40    0.90
  -7  10   1    0.70    0.50
  -7  10   1    0.40    0.50
   6 -10  -1   38.20    3.10
   6 -10  -1   35.70    3.20
  -6  10   1   39.00    2.00
  -6  10   1   36.90    2.10
   5 -10  -1    8.70    1.70
  -5  10   1   12.10    1.00
   4 -10  -1    1.20    0.90
   4 -10  -1    0.40    0.90
  -4  10   1    0.90    0.40
  -4  10   1    1.10    0.40
   3 -10  -1   75.99    4.60
   3 -10  -1   80.19    4.80
  -3  10   1   83.39    3.70
  -3  10   1   87.49    3.70
  -3  10   1   80.19    3.90
   2 -10  -1    9.60    1.60
   2 -10  -1    8.20    1.60
  -2  10   1    8.90    0.80
  -2  10   1    7.10    0.80
  -2  10   1    8.20    0.70
   1 -10  -1   -0.60    0.70
   1 -10  -1   -0.70    0.80
  -1  10   1    0.10    0.30
  -1  10   1    0.40    0.40
  -1  10   1    0.40    0.40
   0 -10  -1   45.70    3.20
   0 -10  -1   41.50    2.30
   0 -10  -1   41.70    3.10
   0  10   1   45.00    2.20
   0  10   1   47.40    2.20
   0  10   1   46.50    2.20
  -1 -10  -1   15.10    2.00
  -1 -10  -1   13.10    1.80
  -1 -10  -1   15.50    1.20
   1  10   1   15.30    1.00
   1  10   1   14.30    1.00
   1  10   1   15.80    1.50
  -2 -10  -1    6.70    1.30
  -2 -10  -1    2.90    1.10
  -2 -10  -1    5.70    0.90
   2  10   1    6.60    0.70
   2  10   1    6.60    0.70
   2  10   1    6.40    0.80
  -3 -10  -1   15.20    1.90
  -3 -10  -1   17.60    1.40
  -3 -10  -1   14.30    1.80
   3  10   1   16.80    1.10
   3  10   1   16.00    1.10
   3  10   1   15.90    1.20
  -4 -10  -1    7.70    1.40
  -4 -10  -1    8.10    1.00
   4  10   1    6.70    0.80
   4  10   1    8.20    0.90
   4  10   1    7.70    0.90
  -5 -10  -1    3.30    0.80
  -5 -10  -1    1.90    1.00
   5  10   1    2.00    0.60
   5  10   1    2.60    0.60
   5  10   1    2.80    0.60
  -6 -10  -1    1.30    1.00
  -6 -10  -1    3.90    0.80
   6  10   1    2.00    0.60
   6  10   1    1.90    0.60
  -7 -10  -1   -0.10    0.70
  -7 -10  -1    0.50    0.60
   7  10   1   -0.40    0.40
   7  10   1    0.50    0.50
  -8 -10  -1    0.00    0.80
  -8 -10  -1    0.70    0.60
   8  10   1    0.60    0.50
  -9 -10  -1    6.40    1.60
  -9 -10  -1   11.30    1.30
  -9 -10  -1   11.60    1.30
   9  10   1    9.90    1.10
 -10 -10  -1    4.50    0.90
 -10 -10  -1    5.30    1.00
  10  10   1    4.20    0.80
   9 -11  -1    3.70    1.70
  -9  11   1    2.10    0.70
  -9  11   1    2.00    0.60
   8 -11  -1   -1.20    1.00
  -8  11   1    0.60    0.60
  -8  11   1    0.10    0.50
   7 -11  -1    0.60    1.20
   7 -11  -1    0.50    1.10
  -7  11   1    0.60    0.50
  -7  11   1   -1.10    0.40
   6 -11  -1    0.90    1.00
   6 -11  -1    0.50    1.10
  -6  11   1    0.30    0.50
  -6  11   1    0.30    0.40
   5 -11  -1    4.20    1.40
   5 -11  -1    8.20    1.70
  -5  11   1    6.60    0.80
  -5  11   1    5.10    0.80
   4 -11  -1   49.80    3.70
   4 -11  -1   53.39    3.70
  -4  11   1   47.70    2.60
  -4  11   1   53.49    2.60
   3 -11  -1   20.30    2.40
   3 -11  -1   17.60    2.10
  -3  11   1   18.20    1.30
  -3  11   1   17.50    1.20
   2 -11  -1    0.90    1.00
   2 -11  -1   -0.20    0.80
  -2  11   1   -0.10    0.40
  -2  11   1    0.20    0.40
   1 -11  -1    1.00    0.90
   1 -11  -1    0.60    1.00
  -1  11   1    0.60    0.40
  -1  11   1   -0.10    0.30
   0 -11  -1    4.30    1.50
   0 -11  -1    5.60    1.30
   0  11   1    6.70    0.80
   0  11   1    5.60    0.80
  -1 -11  -1    5.30    1.30
  -1 -11  -1    5.50    0.90
  -1 -11  -1    6.70    1.60
   1  11   1    5.00    0.70
   1  11   1    6.70    0.80
   1  11   1    7.70    0.90
  -2 -11  -1    7.60    1.70
  -2 -11  -1    4.70    1.00
  -2 -11  -1    6.10    1.40
   2  11   1    7.10    0.90
   2  11   1    6.70    0.80
   2  11   1    7.10    0.80
  -3 -11  -1   12.40    1.90
  -3 -11  -1   12.80    1.30
   3  11   1   13.70    1.20
   3  11   1   14.50    1.00
  -4 -11  -1    2.90    1.10
  -4 -11  -1    2.30    0.70
   4  11   1    4.30    0.70
   4  11   1    3.00    0.60
   4  11   1    2.50    0.60
  -5 -11  -1    8.10    1.70
  -5 -11  -1    8.50    1.20
   5  11   1   10.00    0.90
   5  11   1   10.70    1.10
  -6 -11  -1   16.90    2.20
  -6 -11  -1   17.50    1.60
   6  11   1   18.20    1.30
   6  11   1   20.10    1.50
  -7 -11  -1    6.10    1.10
  -7 -11  -1    5.30    1.40
   7  11   1    6.60    1.10
   7  11   1    3.60    0.70
  -8 -11  -1    1.80    0.70
  -8 -11  -1    1.30    1.20
  -8 -11  -1    1.30    0.70
   8  11   1    1.00    0.60
  -9 -11  -1    0.40    0.70
  -9 -11  -1    1.40    1.20
  -9 -11  -1    0.10    0.70
   9  11   1   -0.10    0.60
   8 -12  -1   -1.40    1.30
  -8  12   1    0.70    0.70
  -8  12   1   -0.30    0.50
   7 -12  -1    8.00    1.90
  -7  12   1    7.40    1.00
  -7  12   1    7.20    0.90
   6 -12  -1    1.20    1.00
   6 -12  -1    1.40    1.20
  -6  12   1    1.80    0.90
  -6  12   1    1.20    0.50
   5 -12  -1    6.70    1.60
   5 -12  -1    5.40    1.60
  -5  12   1    5.80    0.80
  -5  12   1    6.00    0.90
   4 -12  -1   30.30    3.10
   4 -12  -1   30.20    3.00
  -4  12   1   37.20    2.00
  -4  12   1   31.10    1.90
   3 -12  -1    2.10    1.20
   3 -12  -1    1.90    1.30
  -3  12   1    2.70    0.60
  -3  12   1    1.40    0.50
   2 -12  -1    2.90    1.20
   2 -12  -1    2.20    1.40
  -2  12   1    2.00    0.50
  -2  12   1    1.10    0.50
   1 -12  -1    3.50    1.20
   1 -12  -1    1.30    1.30
  -1  12   1    5.90    0.70
  -1  12   1    4.90    0.80
   0 -12  -1    1.30    1.00
   0 -12  -1    0.90    1.10
   0  12   1    0.30    0.50
   0  12   1    1.40    0.50
  -1 -12  -1   10.70    2.00
  -1 -12  -1   11.10    1.80
   1  12   1   13.70    1.00
  -2 -12  -1    2.40    1.20
   2  12   1    2.50    0.60
   2  12   1    2.10    0.60
  -3 -12  -1    2.90    1.10
  -3 -12  -1    3.10    0.80
   3  12   1    3.30    0.60
   3  12   1    2.90    0.90
  -4 -12  -1    2.80    0.80
  -4 -12  -1    2.70    1.20
   4  12   1    3.00    0.60
  -5 -12  -1   12.80    2.10
  -5 -12  -1   14.80    1.50
   5  12   1   15.60    1.10
  -6 -12  -1    0.00    0.60
  -6 -12  -1    1.60    1.20
   6  12   1    0.20    0.50
  -7 -12  -1   10.40    1.40
  -7 -12  -1    6.00    1.60
   7  12   1    8.20    1.00
  -8 -12  -1    0.90    1.20
  -8 -12  -1    0.30    0.70
   8  12   1    0.10    0.50
   6 -13  -1    1.50    1.40
   6 -13  -1   -0.10    1.40
  -6  13   1    0.50    0.50
  -6  13   1    0.20    0.50
   5 -13  -1   -1.80    1.20
   5 -13  -1   -1.10    1.30
  -5  13   1    0.50    0.60
  -5  13   1   -0.90    0.40
   4 -13  -1    2.00    1.50
   4 -13  -1    5.70    1.60
  -4  13   1    2.50    0.60
  -4  13   1    2.40    0.70
   3 -13  -1   -0.40    1.10
   3 -13  -1    0.40    1.10
  -3  13   1    0.10    0.40
   2 -13  -1   15.90    2.30
   2 -13  -1   17.50    2.50
  -2  13   1   17.20    1.30
  -2  13   1   18.30    1.20
   1 -13  -1    7.80    1.60
   1 -13  -1    9.30    1.90
  -1  13   1   10.40    0.90
   0 -13  -1    0.70    0.90
   0 -13  -1    0.50    1.30
   0  13   1    1.00    0.60
   0  13   1    1.00    0.50
  -1 -13  -1    0.90    1.00
   1  13   1    0.50    0.50
  -2 -13  -1    1.20    1.00
   2  13   1    1.70    0.60
  -3 -13  -1    5.60    1.40
   3  13   1    6.40    0.90
  -4 -13  -1   11.80    2.00
   4  13   1   10.50    1.00
  -5 -13  -1   -0.50    1.10
  -5 -13  -1    0.00    0.90
   5  13   1   -0.30    0.50
  -6 -13  -1    3.30    1.30
  -6 -13  -1    3.20    0.90
   6  13   1    2.40    0.70
  -7 -13  -1    0.10    0.70
  -7 -13  -1    1.60    1.30
   7  13   1    0.00    0.60
   4 -14  -1    4.50    1.60
   4 -14  -1    9.20    2.30
  -4  14   1    6.30    1.00
  -4  14   1    6.90    0.90
   3 -14  -1    6.20    1.80
   3 -14  -1    9.60    2.40
  -3  14   1    6.50    1.00
  -3  14   1    6.60    0.90
   2 -14  -1   25.20    3.30
   2 -14  -1   21.00    2.70
  -2  14   1   24.00    2.00
   1 -14  -1    0.00    1.10
   1 -14  -1    2.00    1.50
  -1  14   1   -0.50    0.50
   0 -14  -1    1.10    1.10
   0  14   1    2.30    0.60
  -1 -14  -1    4.40    1.50
   1  14   1    6.50    0.90
  -2 -14  -1    1.40    1.10
   2  14   1    0.80    0.60
  -3 -14  -1    4.80    1.40
   3  14   1    4.10    0.70
  -4 -14  -1    1.20    1.20
   4  14   1    1.10    0.60
   1  14  -2    1.30    0.60
  -1 -14   2   -0.10    1.20
   0 -14   2   -0.10    1.20
  -1  14  -2   19.50    1.40
   1 -14   2   19.20    3.00
   5  13  -2    0.40    0.60
  -5 -13   2   -0.10    0.90
   4  13  -2    0.70    0.60
  -4 -13   2    0.10    1.00
   3  13  -2    0.30    0.50
  -3 -13   2   -0.20    0.90
   2  13  -2    2.30    0.60
  -2 -13   2    3.20    1.30
  -1 -13   2    2.10    1.10
   0  13  -2   17.10    1.20
   0 -13   2   13.80    2.20
  -1  13  -2    0.00    0.50
   1 -13   2    0.10    1.10
   1 -13   2    0.00    1.40
  -2  13  -2    1.70    0.60
   2 -13   2    2.40    1.30
   2 -13   2    1.70    1.60
  -3  13  -2    8.30    0.90
   3 -13   2    5.50    1.90
  -4  13  -2    0.00    0.50
   4 -13   2   -0.40    1.40
   4 -13   2   -0.90    1.50
  -5  13  -2   -0.70    0.50
   5 -13   2   -1.30    1.30
   7  12  -2    0.60    0.60
   7  12  -2    0.90    0.70
  -7 -12   2    0.20    1.00
  -7 -12   2    0.10    0.70
   6  12  -2    1.50    0.60
   6  12  -2    1.00    0.60
  -6 -12   2    0.00    1.00
  -6 -12   2    2.10    0.80
   5  12  -2    0.00    0.50
   5  12  -2    0.10    0.50
  -5 -12   2    0.90    0.70
  -5 -12   2   -0.70    0.80
   4  12  -2    3.10    0.60
  -4 -12   2    4.10    1.20
   3  12  -2   -0.10    0.50
   3  12  -2    1.00    0.50
  -3 -12   2    0.60    0.90
   2  12  -2    1.40    0.70
   2  12  -2    4.20    0.80
  -2 -12   2    2.50    1.10
   1  12  -2   19.80    1.30
  -1 -12   2   13.90    2.10
  -1 -12   2   18.80    2.90
   0  12  -2    0.30    0.50
   0 -12   2    2.50    2.20
   0 -12   2    0.30    0.90
  -1  12  -2   -0.60    0.40
   1 -12   2    1.10    1.30
   1 -12   2    0.00    0.80
  -2  12  -2   28.40    1.60
   2 -12   2   29.30    3.10
   2 -12   2   29.00    2.70
  -3  12  -2   16.60    1.10
  -3  12  -2   16.30    1.30
   3 -12   2   13.30    2.30
   3 -12   2   11.40    2.10
  -4  12  -2    8.20    0.90
  -4  12  -2    7.00    1.00
   4 -12   2    3.00    1.60
   4 -12   2    5.40    1.50
  -5  12  -2    0.60    0.50
   5 -12   2    1.10    1.30
   5 -12   2    0.80    1.20
  -6  12  -2    7.90    0.90
  -6  12  -2    5.70    1.00
   6 -12   2    7.90    2.00
  -7  12  -2   13.30    1.40
  -7  12  -2   15.70    1.20
   7 -12   2   15.10    2.60
   8  11  -2   -0.50    0.50
   8  11  -2    0.20    0.60
  -8 -11   2   -0.20    0.90
  -8 -11   2   -0.30    0.60
   7  11  -2   -0.30    0.50
   7  11  -2    0.30    0.50
  -7 -11   2   -1.00    0.80
  -7 -11   2   -0.50    0.60
   6  11  -2    0.70    0.60
   6  11  -2    0.30    0.50
  -6 -11   2    1.30    1.00
  -6 -11   2    0.40    0.60
   5  11  -2    0.00    0.50
   5  11  -2    0.90    0.60
  -5 -11   2    0.20    0.80
  -5 -11   2    0.20    0.60
   4  11  -2   13.50    1.00
   4  11  -2   13.80    1.20
  -4 -11   2   13.10    1.90
  -4 -11   2   12.00    1.40
   3  11  -2   -0.20    0.40
   3  11  -2    0.20    0.40
  -3 -11   2    0.00    0.50
  -3 -11   2   -0.20    0.80
   2  11  -2    0.30    0.50
   2  11  -2    0.60    0.50
  -2 -11   2    0.40    0.80
  -2 -11   2    0.70    1.20
   1  11  -2    8.70    1.30
   1  11  -2    8.90    0.90
  -1 -11   2    6.30    1.30
  -1 -11   2    7.70    1.70
   0  11  -2   19.60    1.20
   0  11  -2   19.00    1.30
   0 -11   2   19.70    2.60
   0 -11   2   16.90    2.20
  -1  11  -2    3.50    0.60
  -1  11  -2    2.50    0.60
  -1  11  -2    2.20    0.50
   1 -11   2    1.80    1.10
   1 -11   2    4.30    1.50
  -2  11  -2    7.30    0.80
  -2  11  -2    9.20    0.80
   2 -11   2    6.90    1.50
   2 -11   2    7.90    1.90
  -3  11  -2   -0.20    0.40
  -3  11  -2   -0.10    0.40
  -3  11  -2    0.30    0.40
   3 -11   2   -0.30    0.90
   3 -11   2    0.20    1.10
  -4  11  -2   15.60    1.10
  -4  11  -2   13.00    1.10
   4 -11   2   12.90    2.10
   4 -11   2   19.10    2.40
  -5  11  -2    3.00    0.60
  -5  11  -2    2.90    0.70
   5 -11   2    4.00    1.50
   5 -11   2    1.80    1.30
  -6  11  -2   -0.20    0.50
  -6  11  -2    0.00    0.40
   6 -11   2    0.60    1.20
   6 -11   2    1.00    1.20
  -7  11  -2    2.60    0.60
  -7  11  -2    1.30    0.60
   7 -11   2    2.10    1.40
  -8  11  -2    9.70    1.10
  -8  11  -2    8.20    0.90
   8 -11   2    5.80    1.60
  10  10  -2    0.20    0.60
 -10 -10   2    0.40    1.10
 -10 -10   2    0.30    0.60
   9  10  -2   -0.40    0.60
   9  10  -2    0.60    0.60
  -9 -10   2    1.00    0.70
  -9 -10   2    0.40    1.10
   8  10  -2    1.30    0.60
   8  10  -2    0.20    0.50
  -8 -10   2    0.10    0.90
  -8 -10   2    0.00    0.50
   7  10  -2    0.60    0.50
   7  10  -2    2.00    0.60
  -7 -10   2   -0.40    0.90
  -7 -10   2   -0.40    0.60
   6  10  -2    7.10    0.80
   6  10  -2    7.10    1.00
  -6 -10   2    6.40    1.00
  -6 -10   2    6.50    1.40
   5  10  -2    6.30    0.90
   5  10  -2    6.90    0.80
  -5 -10   2    6.60    1.40
  -5 -10   2    6.10    1.00
   4  10  -2   17.30    1.10
   4  10  -2   16.00    1.20
  -4 -10   2   11.60    1.80
  -4 -10   2   16.40    1.40
   3  10  -2    5.60    0.80
   3  10  -2    4.50    1.00
  -3 -10   2    5.90    0.90
  -3 -10   2    5.50    1.40
  -3 -10   2    5.40    1.30
   2  10  -2   -0.20    0.30
   2  10  -2   -0.30    0.40
  -2 -10   2   -0.30    0.40
  -2 -10   2    0.30    0.80
  -2 -10   2    0.30    1.00
   1  10  -2    0.90    0.40
   1  10  -2    0.70    0.40
   1  10  -2    0.80    0.40
  -1 -10   2    0.50    0.80
  -1 -10   2    1.00    0.50
  -1 -10   2    0.70    1.10
   0  10  -2   50.19    2.40
   0  10  -2   48.00    2.40
   0  10  -2   50.89    2.40
   0 -10   2   46.70    3.30
   0 -10   2   42.50    3.10
  -1  10  -2   28.10    1.60
  -1  10  -2   28.00    1.50
  -1  10  -2   25.60    1.50
   1 -10   2   27.70    2.50
   1 -10   2   26.90    2.40
  -2  10  -2    8.10    0.80
  -2  10  -2   10.60    0.90
  -2  10  -2    8.90    0.80
   2 -10   2    8.90    1.60
   2 -10   2   11.00    1.80
  -3  10  -2   23.70    1.40
  -3  10  -2   26.10    1.50
  -3  10  -2   23.50    1.40
   3 -10   2   23.20    3.60
   3 -10   2   25.50    2.60
  -4  10  -2   26.40    1.50
  -4  10  -2   24.00    1.50
  -4  10  -2   26.30    1.60
   4 -10   2   24.70    2.40
   4 -10   2   25.40    2.60
  -5  10  -2   44.20    2.20
  -5  10  -2   41.40    2.30
  -5  10  -2   45.10    2.30
   5 -10   2   40.60    3.20
   5 -10   2   50.09    3.60
  -6  10  -2    5.80    0.90
  -6  10  -2    4.90    0.80
  -6  10  -2    7.20    0.80
   6 -10   2    4.10    1.50
   6 -10   2    8.20    1.70
  -7  10  -2   -0.30    0.50
  -7  10  -2   -0.30    0.40
   7 -10   2   -1.20    0.90
  -8  10  -2    1.30    0.60
  -8  10  -2    1.30    0.50
   8 -10   2    0.50    1.20
  -9  10  -2   17.60    1.40
  -9  10  -2   16.10    1.30
   9 -10   2   16.10    2.80
 -11  -9   2    4.80    1.60
  10   9  -2    1.40    0.70
 -10  -9   2    1.50    1.10
 -10  -9   2    1.10    0.60
   9   9  -2   -0.10    0.80
   9   9  -2   -0.60    0.50
  -9  -9   2    0.60    0.60
  -9  -9   2    1.00    1.20
   8   9  -2    0.00    0.70
   8   9  -2   -0.50    0.50
  -8  -9   2    0.20    0.50
  -8  -9   2    0.40    1.00
   7   9  -2    2.70    0.60
  -7  -9   2    2.40    0.70
  -7  -9   2    3.90    1.30
   6   9  -2    3.80    0.60
   6   9  -2    3.00    0.70
  -6  -9   2    3.90    0.80
  -6  -9   2    3.90    1.30
   5   9  -2    6.60    0.80
   5   9  -2    6.20    0.80
  -5  -9   2    7.30    1.40
  -5  -9   2    6.10    1.00
   4   9  -2    0.70    0.40
   4   9  -2    0.90    0.40
  -4  -9   2    0.80    0.50
  -4  -9   2    0.00    0.70
  -4  -9   2    2.40    1.70
   3   9  -2   18.20    1.10
   3   9  -2   16.60    1.30
   3   9  -2   16.60    1.10
  -3  -9   2   15.90    1.90
  -3  -9   2   14.40    1.30
   2   9  -2   25.80    1.40
   2   9  -2   26.00    1.50
  -2  -9   2   24.90    2.30
  -2  -9   2   25.70    1.70
  -2  -9   2   24.60    2.30
   1   9  -2   19.40    1.20
   1   9  -2   19.20    1.10
   1   9  -2   19.40    1.20
  -1  -9   2   18.00    2.10
  -1  -9   2   17.60    1.30
  -1  -9   2   17.10    1.90
   0   9  -2    0.60    0.40
   0   9  -2    0.30    0.40
   0   9  -2    0.80    0.40
   0  -9   2    1.00    0.80
   0  -9   2    0.40    0.40
   0  -9   2    0.30    0.90
  -1   9  -2   45.00    2.10
  -1   9  -2   42.40    2.10
  -1   9  -2   43.50    2.10
   1  -9   2   40.70    3.10
   1  -9   2   43.20    2.90
  -2   9  -2   50.19    2.40
  -2   9  -2   51.19    2.40
  -2   9  -2   48.00    2.40
   2  -9   2   50.29    3.40
   2  -9   2   46.20    3.20
  -3   9  -2   24.30    1.40
  -3   9  -2   25.90    1.50
  -3   9  -2   24.60    1.40
   3  -9   2   20.60    2.10
   3  -9   2   24.30    2.40
  -4   9  -2  113.69    5.00
  -4   9  -2  114.79    5.00
  -4   9  -2  117.79    5.00
   4  -9   2  122.49    6.20
   4  -9   2  101.49    5.80
  -5   9  -2   74.09    3.50
  -5   9  -2   75.89    3.50
  -5   9  -2   74.39    3.40
   5  -9   2   70.79    4.40
   5  -9   2   76.09    4.60
  -6   9  -2   51.29    2.40
  -6   9  -2   50.59    2.50
  -6   9  -2   48.90    2.50
   6  -9   2   46.30    3.60
   6  -9   2   42.30    3.40
  -7   9  -2    0.10    0.40
  -7   9  -2    0.40    0.50
  -7   9  -2   -0.10    0.50
   7  -9   2    0.40    1.00
  -8   9  -2    0.10    0.40
  -8   9  -2   -0.30    0.50
  -8   9  -2    0.20    0.50
   8  -9   2    0.90    1.00
  -9   9  -2    1.00    0.50
  -9   9  -2    0.70    0.50
   9  -9   2    0.40    1.30
 -10   9  -2   13.00    1.30
 -10   9  -2   16.60    1.20
  10  -9   2   15.50    2.60
  11   8  -2    0.40    0.60
 -11  -8   2    1.40    0.80
 -11  -8   2    0.80    0.60
  10   8  -2    7.20    1.00
 -10  -8   2    8.60    1.20
 -10  -8   2    7.20    1.70
   9   8  -2    0.90    0.60
   9   8  -2    0.80    0.50
  -9  -8   2    1.60    0.60
  -9  -8   2   -0.10    0.90
   8   8  -2    0.30    0.40
   8   8  -2   -0.20    0.50
  -8  -8   2   -0.20    0.50
  -8  -8   2    0.70    0.90
   7   8  -2    3.20    0.60
   7   8  -2    2.50    0.60
  -7  -8   2    3.40    0.70
  -7  -8   2    2.10    1.10
   6   8  -2    9.30    0.80
   6   8  -2    8.90    0.90
  -6  -8   2   10.10    1.10
  -6  -8   2    8.80    1.70
   5   8  -2    0.60    0.40
   5   8  -2    1.00    0.40
  -5  -8   2    0.10    0.40
  -5  -8   2    1.10    0.80
   4   8  -2   26.70    1.40
   4   8  -2   28.50    1.50
   4   8  -2   29.40    1.60
  -4  -8   2   30.50    1.80
  -4  -8   2   21.60    2.20
  -4  -8   2   28.30    2.10
   3   8  -2   25.60    1.40
   3   8  -2   25.20    1.30
   3   8  -2   25.00    1.40
  -3  -8   2   25.90    2.10
  -3  -8   2   27.60    1.70
  -3  -8   2   25.10    2.20
   2   8  -2   28.30    1.50
   2   8  -2   24.50    1.90
   2   8  -2   28.20    1.50
   2   8  -2   28.50    1.40
  -2  -8   2   28.10    1.70
  -2  -8   2   26.80    2.20
  -2  -8   2   29.00    2.30
   1   8  -2   10.60    1.60
   1   8  -2    9.80    0.70
   1   8  -2   11.10    0.80
   1   8  -2   10.80    0.80
  -1  -8   2   11.10    1.00
  -1  -8   2   10.70    1.70
  -1  -8   2    8.50    1.40
  -1  -8   2   10.30    0.80
   0   8  -2  120.39    5.00
   0   8  -2   97.39    5.50
   0   8  -2  124.49    4.90
   0   8  -2  116.49    4.90
   0  -8   2  118.99    5.10
   0  -8   2  115.59    4.90
   0  -8   2  114.49    5.70
   0  -8   2   99.59    6.50
  -1   8  -2   47.10    2.20
  -1   8  -2   36.90    2.80
  -1   8  -2   44.60    2.10
  -1   8  -2   47.20    2.10
   1  -8   2   45.70    2.20
   1  -8   2   46.60    3.00
   1  -8   2   41.30    2.00
  -2   8  -2  230.88    9.50
  -2   8  -2  239.08    9.50
  -2   8  -2  227.98    9.50
   2  -8   2  216.58   10.20
   2  -8   2  217.98    9.30
   2  -8   2  232.88   10.30
  -3   8  -2   94.79    4.00
  -3   8  -2   89.79    4.00
  -3   8  -2   90.69    4.00
   3  -8   2   86.89    4.80
   3  -8   2   86.59    4.80
  -4   8  -2   15.30    1.10
  -4   8  -2   15.50    1.10
  -4   8  -2   15.10    1.00
   4  -8   2   16.10    2.00
   4  -8   2   15.50    1.80
  -5   8  -2  127.99    5.50
  -5   8  -2  125.49    5.50
  -5   8  -2  127.49    5.40
   5  -8   2  116.19    6.20
   5  -8   2  128.39    6.50
  -6   8  -2   17.30    1.20
  -6   8  -2   17.30    1.20
  -6   8  -2   16.40    1.10
   6  -8   2   16.80    1.90
   6  -8   2   19.40    2.20
  -7   8  -2    7.80    0.90
  -7   8  -2   10.20    0.90
   7  -8   2    8.80    1.80
  -8   8  -2    0.30    0.50
  -8   8  -2    1.10    0.50
  -9   8  -2    4.00    1.10
  -9   8  -2    3.60    0.60
   9  -8   2    5.00    1.40
 -10   8  -2    3.30    0.80
 -10   8  -2    5.50    0.90
  10  -8   2    7.30    1.60
 -11   8  -2    1.20    0.60
  11  -8   2    1.50    1.80
  12   7  -2    0.40    0.70
 -12  -7   2    0.30    0.60
 -12  -7   2   -0.50    0.60
  11   7  -2    3.00    0.80
 -11  -7   2    5.00    1.00
 -11  -7   2    4.60    0.90
  10   7  -2    4.30    0.80
 -10  -7   2    5.30    0.90
 -10  -7   2    6.20    1.70
   9   7  -2    8.90    1.00
   9   7  -2    7.70    1.00
  -9  -7   2    7.40    1.10
  -9  -7   2    7.10    1.40
   8   7  -2   14.90    1.20
   8   7  -2   15.10    1.20
  -8  -7   2   16.20    1.40
  -8  -7   2   13.10    1.90
   7   7  -2    0.30    0.40
   7   7  -2    0.10    0.40
  -7  -7   2    0.00    0.40
  -7  -7   2   -0.60    0.60
   6   7  -2    0.90    0.40
   6   7  -2    1.40    0.50
  -6  -7   2    0.80    0.50
  -6  -7   2    0.50    0.80
   5   7  -2    0.00    0.30
   5   7  -2    0.20    0.50
   5   7  -2    0.10    0.40
  -5  -7   2    0.20    0.40
  -5  -7   2    0.40    0.70
  -5  -7   2    0.00    0.60
   4   7  -2   -0.20    0.30
   4   7  -2    0.20    0.50
   4   7  -2    0.10    0.30
   4   7  -2    0.20    0.30
  -4  -7   2    0.50    0.40
  -4  -7   2   -0.20    0.70
  -4  -7   2    1.00    1.30
   3   7  -2   38.80    1.90
   3   7  -2   36.90    2.00
   3   7  -2   41.90    1.80
   3   7  -2   40.50    2.00
  -3  -7   2   45.70    2.30
  -3  -7   2   39.00    2.60
  -3  -7   2   38.10    2.50
   2   7  -2    2.90    0.50
   2   7  -2    2.60    0.50
   2   7  -2    2.30    0.50
   2   7  -2    3.00    0.40
   2   7  -2    3.70    1.00
  -2  -7   2    1.20    0.80
  -2  -7   2    2.20    0.40
  -2  -7   2    2.60    0.50
  -2  -7   2    4.10    1.00
   1   7  -2  441.66   18.30
   1   7  -2  472.25   18.40
   1   7  -2  430.36   18.50
   1   7  -2  429.96   18.90
   1   7  -2  480.05   18.30
  -1  -7   2  435.16   18.40
  -1  -7   2  459.05   19.10
  -1  -7   2  437.46   18.40
  -1  -7   2  467.45   18.60
  -1  -7   2  461.85   19.00
   0   7  -2    6.00    1.20
   0   7  -2    8.50    0.60
   0   7  -2    8.10    0.90
   0   7  -2    8.20    0.70
   0   7  -2    8.40    0.70
   0  -7   2    7.10    0.70
   0  -7   2    8.80    1.50
   0  -7   2    6.90    1.30
   0  -7   2    7.50    0.70
   0  -7   2    8.10    0.60
  -1   7  -2    0.30    0.30
  -1   7  -2    0.70    0.80
  -1   7  -2    0.20    0.30
  -1   7  -2   -0.30    0.30
   1  -7   2   -0.30    0.20
   1  -7   2    0.00    0.20
   1  -7   2    0.60    0.70
   1  -7   2   -0.30    0.30
   1  -7   2    0.40    0.80
  -2   7  -2   59.49    3.50
  -2   7  -2   63.89    2.90
  -2   7  -2   65.19    2.90
  -2   7  -2   66.99    3.00
   2  -7   2   62.59    3.00
   2  -7   2   64.79    2.80
   2  -7   2   68.79    2.80
   2  -7   2   63.59    3.60
   2  -7   2   65.69    3.70
  -3   7  -2    1.70    0.50
  -3   7  -2    2.50    0.40
  -3   7  -2    1.10    0.40
   3  -7   2    1.60    0.80
   3  -7   2    1.10    0.40
  -4   7  -2  145.19    6.20
  -4   7  -2  142.59    6.20
   4  -7   2  147.09    7.00
  -5   7  -2   21.40    1.30
  -5   7  -2   21.90    1.30
   5  -7   2   24.00    2.30
   5  -7   2   20.90    1.90
  -6   7  -2   19.40    1.20
  -6   7  -2   18.80    1.30
   6  -7   2   18.70    2.20
   6  -7   2   21.80    2.50
   6  -7   2   19.20    1.90
  -7   7  -2   69.99    3.20
  -7   7  -2   69.99    3.10
   7  -7   2   60.29    3.80
   7  -7   2   62.59    4.20
   7  -7   2   64.79    4.10
  -8   7  -2   23.10    1.60
  -8   7  -2   24.20    1.40
   8  -7   2   22.40    2.70
   8  -7   2   22.10    2.60
  -9   7  -2   -0.30    0.50
  -9   7  -2    0.00    0.40
   9  -7   2    0.40    1.30
   9  -7   2   -1.00    0.90
 -10   7  -2    1.80    0.70
 -10   7  -2    1.20    0.50
  10  -7   2   -0.70    1.00
  10  -7   2    0.80    1.70
 -11   7  -2   29.80    1.80
 -11   7  -2   30.80    2.20
  11  -7   2   30.40    3.20
  11  -7   2   28.70    3.30
 -12   7  -2    0.60    0.70
 -12   7  -2    0.20    0.50
  12  -7   2   -0.50    1.80
  12  -7   2    1.60    1.70
  12   6  -2   -0.30    0.60
 -12  -6   2    1.20    0.70
 -12  -6   2    0.20    0.50
  11   6  -2    0.70    0.60
 -11  -6   2    0.50    0.60
 -11  -6   2    0.90    0.60
  10   6  -2    6.00    0.90
 -10  -6   2    6.00    1.00
   9   6  -2    0.90    0.50
   9   6  -2    1.00    0.50
  -9  -6   2    1.50    1.00
  -9  -6   2    0.60    0.50
   8   6  -2    2.80    0.60
   8   6  -2    2.70    0.60
  -8  -6   2    4.70    1.20
  -8  -6   2    2.80    0.70
   7   6  -2    5.20    0.70
   7   6  -2    5.70    0.90
   7   6  -2    6.50    0.80
  -7  -6   2    5.30    0.80
  -7  -6   2    4.00    1.00
   6   6  -2   14.50    1.00
   6   6  -2   16.00    1.20
   6   6  -2   14.10    1.10
  -6  -6   2   12.20    1.20
  -6  -6   2   13.30    1.50
   5   6  -2    4.50    0.50
   5   6  -2    5.60    0.70
   5   6  -2    7.10    0.70
   5   6  -2    7.10    0.70
  -5  -6   2    5.90    0.80
  -5  -6   2    4.90    0.50
  -5  -6   2    4.70    1.00
   4   6  -2   12.30    0.80
   4   6  -2   11.30    1.20
   4   6  -2   11.00    0.80
   4   6  -2   12.60    0.90
  -4  -6   2   12.20    1.30
  -4  -6   2   13.80    1.50
  -4  -6   2   12.40    0.80
  -4  -6   2   12.40    1.10
   3   6  -2    2.10    0.40
   3   6  -2    3.10    0.50
   3   6  -2    4.00    0.40
   3   6  -2    3.30    0.50
  -3  -6   2    3.50    0.90
  -3  -6   2    3.60    0.50
  -3  -6   2    2.10    0.70
  -3  -6   2    3.10    0.50
  -3  -6   2    2.50    0.40
   2   6  -2  132.09    5.70
   2   6  -2  135.89    6.10
   2   6  -2  132.99    5.80
   2   6  -2  135.99    5.80
   2   6  -2  142.49    5.60
  -2  -6   2  136.89    6.30
  -2  -6   2  151.68    6.00
  -2  -6   2  129.99    5.80
  -2  -6   2  132.19    5.80
  -2  -6   2  135.59    6.40
   1   6  -2  333.57   13.50
   1   6  -2  339.27   13.40
   1   6  -2  319.57   14.00
   1   6  -2  326.37   13.70
   1   6  -2  328.47   13.50
  -1  -6   2  337.17   13.50
  -1  -6   2  349.37   13.70
  -1  -6   2  343.17   14.00
  -1  -6   2  318.97   13.50
  -1  -6   2  318.77   13.60
   0   6  -2  192.28    8.40
   0   6  -2  201.28    7.80
   0   6  -2  181.68    7.90
   0   6  -2  173.58    8.30
   0   6  -2  200.88    7.90
   0   6  -2  185.68    8.10
   0  -6   2  185.38    7.90
   0  -6   2  198.48    8.40
   0  -6   2  185.78    7.90
   0  -6   2  199.98    8.00
   0  -6   2  187.08    8.50
   0  -6   2  191.18    7.80
  -1   6  -2  135.19    5.40
  -1   6  -2  116.79    5.80
  -1   6  -2  128.49    5.40
  -1   6  -2  127.39    5.90
  -1   6  -2  129.59    5.60
  -1   6  -2  123.79    5.40
   1  -6   2  138.59    6.10
   1  -6   2  129.29    5.30
   1  -6   2  133.29    5.40
   1  -6   2  122.89    5.50
   1  -6   2  121.99    5.40
   1  -6   2  132.09    6.00
  -2   6  -2   27.20    2.00
  -2   6  -2   32.10    1.50
  -2   6  -2   30.20    1.50
  -2   6  -2   27.00    1.90
  -2   6  -2   33.50    1.60
   2  -6   2   33.30    2.20
   2  -6   2   30.60    1.40
   2  -6   2   30.50    2.30
   2  -6   2   29.70    1.60
   2  -6   2   30.40    1.40
  -3   6  -2  141.29    5.60
  -3   6  -2  110.59    5.90
  -3   6  -2  130.49    5.60
   3  -6   2  124.59    5.60
   3  -6   2  141.29    6.30
   3  -6   2  140.29    6.20
  -4   6  -2  151.18    6.30
  -4   6  -2  152.38    6.30
  -4   6  -2  127.59    6.60
   4  -6   2  152.08    7.00
   4  -6   2  149.79    6.80
   4  -6   2  138.19    6.30
   4  -6   2  163.98    7.20
  -5   6  -2   28.80    2.10
  -5   6  -2   37.90    1.80
  -5   6  -2   37.70    1.90
   5  -6   2   39.00    2.40
   5  -6   2   36.80    2.90
   5  -6   2   36.00    2.60
  -6   6  -2   12.30    1.00
  -6   6  -2   12.10    0.90
   6  -6   2   11.10    1.40
   6  -6   2   13.00    1.90
   6  -6   2   12.40    2.10
  -7   6  -2  150.18    6.50
  -7   6  -2  150.68    6.60
   7  -6   2  156.28    7.50
   7  -6   2  151.98    7.60
  -8   6  -2   51.69    2.70
  -8   6  -2   53.19    2.60
   8  -6   2   51.79    3.80
   8  -6   2   52.29    3.60
  -9   6  -2    0.60    0.50
  -9   6  -2   -0.10    0.40
   9  -6   2   -2.00    1.20
   9  -6   2    1.10    1.10
 -10   6  -2    3.90    0.80
 -10   6  -2    5.20    0.80
  10  -6   2    5.70    1.60
  10  -6   2    4.10    1.80
 -11   6  -2    4.20    0.70
 -11   6  -2    2.90    0.80
  11  -6   2    4.10    1.80
  11  -6   2    4.80    1.60
 -12   6  -2    5.00    1.00
 -12   6  -2    4.00    0.70
  12  -6   2    4.00    2.00
  12  -6   2    3.20    1.80
  13   5  -2    5.50    1.00
 -13  -5   2    2.70    0.80
 -13  -5   2    4.70    1.00
  12   5  -2    0.10    0.70
 -12  -5   2    0.70    0.60
 -12  -5   2    0.40    0.60
  11   5  -2   -0.10    0.50
 -11  -5   2    0.90    0.60
 -11  -5   2    0.50    0.50
  10   5  -2    3.70    0.80
 -10  -5   2    3.10    0.80
 -10  -5   2    4.40    1.70
 -10  -5   2    3.40    0.70
   9   5  -2   -0.10    0.50
   9   5  -2    0.30    0.40
   9   5  -2    0.10    1.10
  -9  -5   2    0.30    0.70
  -9  -5   2    0.70    0.50
   8   5  -2   10.10    1.70
   8   5  -2   13.80    1.10
   8   5  -2   14.50    1.00
  -8  -5   2   12.60    1.60
  -8  -5   2   12.30    1.20
   7   5  -2    3.30    0.80
   7   5  -2    3.10    0.60
   7   5  -2    4.50    0.70
  -7  -5   2    2.70    0.90
  -7  -5   2    4.90    0.90
   6   5  -2   36.30    1.90
   6   5  -2   36.50    1.90
   6   5  -2   32.70    1.70
  -6  -5   2   31.90    1.60
  -6  -5   2   34.50    2.00
  -6  -5   2   31.20    2.30
   5   5  -2   64.09    2.90
   5   5  -2   60.09    2.80
   5   5  -2   71.49    3.00
   5   5  -2   68.59    3.00
  -5  -5   2   64.19    2.90
  -5  -5   2   66.99    3.50
  -5  -5   2   63.79    2.80
  -5  -5   2   63.49    3.20
   4   5  -2    6.20    0.70
   4   5  -2    6.90    0.60
   4   5  -2    6.20    0.50
  -4  -5   2    6.20    0.60
  -4  -5   2    5.50    0.70
  -4  -5   2    7.10    0.90
  -4  -5   2    6.00    0.40
  -4  -5   2    7.30    1.10
  -4  -5   2    6.50    0.80
   3   5  -2    2.20    0.30
   3   5  -2    2.00    0.40
   3   5  -2    1.80    0.40
   3   5  -2    1.50    0.40
   3   5  -2    1.80    0.60
  -3  -5   2    1.50    0.30
  -3  -5   2    1.80    0.30
  -3  -5   2    2.00    0.50
  -3  -5   2    2.20    0.30
  -3  -5   2    2.30    0.70
  -3  -5   2    2.20    0.30
  -3  -5   2    2.60    0.60
   2   5  -2  103.89    4.60
   2   5  -2  105.89    4.50
   2   5  -2  105.09    5.00
   2   5  -2  107.89    4.60
  -2  -5   2  107.19    4.60
  -2  -5   2  104.09    4.50
  -2  -5   2  108.39    4.80
  -2  -5   2  109.69    4.80
  -2  -5   2  115.39    4.60
  -2  -5   2  108.79    5.10
   1   5  -2    0.80    0.40
   1   5  -2    0.50    0.30
   1   5  -2    0.30    0.20
   1   5  -2    0.30    0.20
   1   5  -2    0.10    0.50
   1   5  -2    0.50    0.20
  -1  -5   2    0.40    0.20
  -1  -5   2    0.40    0.20
  -1  -5   2    0.50    0.20
  -1  -5   2    1.40    0.60
  -1  -5   2   -0.20    0.40
  -1  -5   2    0.50    0.30
   0   5  -2   41.00    2.40
   0   5  -2   44.00    2.40
   0   5  -2   45.30    2.00
   0   5  -2   47.50    2.00
   0   5  -2   45.50    2.20
   0   5  -2   46.60    2.10
   0  -5   2   46.20    2.10
   0  -5   2   44.40    2.50
   0  -5   2   47.00    2.00
   0  -5   2   46.40    2.10
   0  -5   2   44.30    2.10
  -1   5  -2 1596.14   63.89
  -1   5  -2 1501.75   63.49
   1  -5   2 1647.34   63.99
  -2   5  -2   79.69    3.80
  -2   5  -2   80.69    3.90
  -2   5  -2   81.49    3.50
  -2   5  -2   76.79    3.50
  -2   5  -2   76.89    3.80
   2  -5   2   90.39    4.10
   2  -5   2   76.29    3.50
   2  -5   2   80.49    3.40
   2  -5   2   86.59    4.10
   2  -5   2   77.29    3.60
   2  -5   2   81.79    3.30
  -3   5  -2    1.00    0.50
  -3   5  -2    0.50    0.60
  -3   5  -2    1.20    0.40
  -3   5  -2    0.30    0.30
  -3   5  -2    0.50    0.30
   3  -5   2   -1.00    0.60
   3  -5   2    0.40    0.60
   3  -5   2    0.50    0.30
   3  -5   2    0.30    0.50
   3  -5   2    0.40    0.20
  -4   5  -2  342.87   15.00
  -4   5  -2  378.86   14.70
  -4   5  -2  349.07   14.70
  -4   5  -2  350.26   15.00
   4  -5   2  368.96   15.30
   4  -5   2  374.36   15.20
   4  -5   2  343.77   14.80
   4  -5   2  362.56   15.60
  -5   5  -2    3.90    0.60
  -5   5  -2    3.70    0.60
  -5   5  -2    3.70    0.70
   5  -5   2    4.20    0.80
   5  -5   2    4.80    1.10
   5  -5   2    3.60    0.60
   5  -5   2    5.50    1.40
  -6   5  -2  208.98    8.50
  -6   5  -2  169.48    8.70
  -6   5  -2  214.78    8.60
   6  -5   2  219.78    9.60
   6  -5   2  199.28    8.90
  -7   5  -2   95.99    4.40
  -7   5  -2   98.59    4.50
   7  -5   2  102.49    5.30
   7  -5   2   98.29    5.60
   7  -5   2  101.79    4.90
  -8   5  -2    0.70    0.40
  -8   5  -2    0.60    0.40
   8  -5   2    0.30    1.20
   8  -5   2    1.60    1.00
  -9   5  -2   62.39    2.90
  -9   5  -2   59.39    3.30
   9  -5   2   59.59    3.90
   9  -5   2   57.09    4.20
 -10   5  -2    7.50    0.90
 -10   5  -2    6.80    1.00
  10  -5   2    7.00    1.60
  10  -5   2    8.00    2.00
 -11   5  -2    0.80    0.50
 -11   5  -2    0.30    0.50
  11  -5   2   -0.50    1.50
  11  -5   2    0.10    1.20
 -12   5  -2   -0.20    0.50
 -12   5  -2    0.30    0.60
  12  -5   2    2.10    1.80
  12  -5   2   -0.70    1.50
 -13   5  -2    7.40    1.20
 -13   5  -2    4.80    0.80
  13  -5   2    9.10    2.50
  13   4  -2   -0.10    0.70
 -13  -4   2    0.60    0.70
 -13  -4   2    0.00    0.60
  12   4  -2    1.60    0.70
 -12  -4   2    0.90    0.60
 -12  -4   2    2.00    0.70
  11   4  -2    2.20    0.70
 -11  -4   2    2.20    0.70
 -11  -4   2    0.30    0.50
  10   4  -2    0.10    0.50
 -10  -4   2    1.10    0.50
 -10  -4   2    0.40    0.50
 -10  -4   2   -0.40    0.70
   9   4  -2    1.30    0.50
   9   4  -2    1.30    0.50
   9   4  -2    2.30    1.20
  -9  -4   2    1.20    0.50
  -9  -4   2    1.40    0.80
   8   4  -2    1.70    1.00
   8   4  -2    1.60    0.50
   8   4  -2    1.90    0.60
  -8  -4   2    1.40    0.80
  -8  -4   2    1.40    0.50
   7   4  -2   66.79    3.00
   7   4  -2   62.59    3.00
   7   4  -2   65.29    3.40
  -7  -4   2   60.79    2.80
  -7  -4   2   62.09    3.50
  -7  -4   2   67.49    3.30
   6   4  -2   32.00    1.60
   6   4  -2   32.90    1.70
   6   4  -2   31.20    1.80
  -6  -4   2   28.80    1.50
  -6  -4   2   32.20    1.90
  -6  -4   2   32.40    2.20
   5   4  -2    5.00    0.70
   5   4  -2    4.80    0.60
   5   4  -2    4.70    0.80
   5   4  -2    4.40    0.60
  -5  -4   2    6.20    1.00
  -5  -4   2    4.00    0.60
  -5  -4   2    4.40    0.50
  -5  -4   2    3.70    0.60
  -5  -4   2    3.00    0.50
  -5  -4   2    3.90    0.40
   4   4  -2    5.60    0.80
   4   4  -2    5.70    0.60
   4   4  -2    6.40    0.60
   4   4  -2    5.70    0.50
  -4  -4   2    6.60    1.00
  -4  -4   2    4.80    0.60
  -4  -4   2    5.70    0.70
  -4  -4   2    5.30    0.50
  -4  -4   2    5.50    0.40
  -4  -4   2    5.80    0.50
   3   4  -2    7.30    0.60
   3   4  -2    8.40    0.50
   3   4  -2    6.20    0.80
   3   4  -2    7.10    0.50
   3   4  -2    5.60    0.60
  -3  -4   2    6.80    0.50
  -3  -4   2    7.70    0.70
  -3  -4   2    6.80    0.50
  -3  -4   2    7.10    0.60
  -3  -4   2    6.60    0.70
  -3  -4   2    8.30    1.00
  -3  -4   2    7.30    0.40
   2   4  -2   82.49    3.60
   2   4  -2   85.69    4.10
   2   4  -2   90.09    3.60
   2   4  -2   82.69    3.80
   2   4  -2   83.99    3.70
  -2  -4   2   87.39    3.90
  -2  -4   2   88.49    3.70
  -2  -4   2   84.79    3.70
  -2  -4   2   88.79    3.80
  -2  -4   2   92.49    4.20
  -2  -4   2   86.59    3.70
   1   4  -2  301.47   12.60
   1   4  -2  314.77   12.70
   1   4  -2  298.87   12.50
   1   4  -2  324.17   12.40
   1   4  -2  299.67   12.90
   1   4  -2  316.17   12.60
  -1  -4   2  303.17   12.90
  -1  -4   2  307.87   12.70
  -1  -4   2  321.97   12.80
  -1  -4   2  294.07   12.50
  -1  -4   2  322.07   12.60
  -1  -4   2  296.47   12.60
   0   4  -2  748.83   28.90
   0   4  -2  752.42   28.70
   0   4  -2  621.14   28.70
   0   4  -2  698.73   28.70
   0   4  -2  748.83   29.00
   0  -4   2  728.73   28.70
   0  -4   2  729.33   28.80
   0  -4   2  709.23   29.00
   0  -4   2  683.43   28.80
   0  -4   2  714.73   29.20
  -1   4  -2  541.75   22.10
  -1   4  -2  532.35   21.80
  -1   4  -2  523.75   21.80
  -1   4  -2  569.24   22.10
  -1   4  -2  506.95   22.10
   1  -4   2  544.45   21.90
   1  -4   2  542.85   21.70
   1  -4   2  528.45   21.80
   1  -4   2  561.94   21.80
  -2   4  -2   22.10    1.40
  -2   4  -2   23.70    1.20
  -2   4  -2   21.80    1.20
  -2   4  -2   23.20    1.50
  -2   4  -2   24.00    1.40
   2  -4   2   23.70    1.60
   2  -4   2   24.50    1.60
   2  -4   2   20.50    1.80
   2  -4   2   23.80    1.20
   2  -4   2   23.70    1.10
   2  -4   2   21.70    1.00
   2  -4   2   23.90    1.20
  -3   4  -2  288.47   11.90
  -3   4  -2  288.57   11.80
  -3   4  -2  279.37   11.60
  -3   4  -2  272.27   11.80
  -3   4  -2  267.77   11.50
   3  -4   2  314.47   11.90
   3  -4   2  275.67   12.00
   3  -4   2  291.97   12.20
   3  -4   2  265.67   11.60
   3  -4   2  278.87   11.50
  -4   4  -2   78.59    3.50
  -4   4  -2   76.59    3.60
  -4   4  -2   77.49    3.70
  -4   4  -2   75.89    3.60
  -4   4  -2   74.99    3.40
   4  -4   2   74.79    3.50
   4  -4   2   85.79    4.30
   4  -4   2   83.69    4.00
   4  -4   2   84.49    3.80
   4  -4   2   68.79    3.40
  -5   4  -2  114.49    4.90
  -5   4  -2  107.79    4.80
  -5   4  -2  104.09    4.90
   5  -4   2  116.29    5.10
   5  -4   2  111.49    5.40
   5  -4   2  118.29    6.00
   5  -4   2  107.59    4.90
  -6   4  -2  280.07   13.30
  -6   4  -2  331.27   13.30
  -6   4  -2  318.27   13.20
  -6   4  -2  323.37   13.00
   6  -4   2  332.67   14.00
   6  -4   2  320.67   13.50
   6  -4   2  345.27   14.20
  -7   4  -2    2.90    0.50
  -7   4  -2    2.90    0.60
  -7   4  -2    3.80    0.60
  -7   4  -2    2.90    0.40
  -7   4  -2    2.60    0.30
   7  -4   2    3.50    0.70
   7  -4   2    4.70    1.40
   7  -4   2    5.10    1.20
  -8   4  -2    2.20    0.50
  -8   4  -2    2.30    0.60
  -8   4  -2    1.80    0.40
   8  -4   2    2.10    1.40
   8  -4   2   -0.10    0.70
  -9   4  -2   72.79    3.40
  -9   4  -2   73.99    3.60
   9  -4   2   72.69    4.60
   9  -4   2   70.99    4.40
 -10   4  -2   31.20    1.80
 -10   4  -2   31.40    1.90
  10  -4   2   29.60    2.80
  10  -4   2   31.10    3.20
 -11   4  -2    2.90    0.60
 -11   4  -2    1.20    0.60
  11  -4   2    1.00    1.10
  11  -4   2   -0.90    1.50
 -12   4  -2    0.90    0.60
 -12   4  -2    1.20    0.60
  12  -4   2    2.00    1.50
  12  -4   2    0.80    1.60
 -13   4  -2    0.30    0.50
 -13   4  -2    0.20    0.60
  13  -4   2    0.90    2.00
  13   3  -2    0.40    0.70
 -13  -3   2    1.10    0.70
 -13  -3   2    0.00    0.60
  12   3  -2    7.40    1.10
 -12  -3   2    8.70    1.10
 -12  -3   2    8.50    1.20
  11   3  -2    0.80    0.60
  11   3  -2    1.50    1.70
 -11  -3   2    0.40    0.50
 -11  -3   2    0.60    0.50
  10   3  -2    1.10    0.60
  10   3  -2    3.30    1.40
 -10  -3   2    1.30    0.50
 -10  -3   2    1.00    0.90
 -10  -3   2    1.50    0.60
   9   3  -2   12.10    2.00
   9   3  -2   11.80    1.00
  -9  -3   2   10.90    1.50
  -9  -3   2   11.90    1.20
  -9  -3   2   12.10    1.10
   8   3  -2   22.00    2.10
   8   3  -2   26.60    1.50
   8   3  -2   24.40    1.50
  -8  -3   2   24.60    1.70
  -8  -3   2   24.60    1.90
   7   3  -2    0.70    0.40
   7   3  -2    0.50    0.40
   7   3  -2    0.60    0.50
   7   3  -2    0.80    0.80
  -7  -3   2    0.70    0.40
  -7  -3   2    0.00    0.30
  -7  -3   2   -0.10    0.50
   6   3  -2   71.49    3.60
   6   3  -2   72.29    3.20
   6   3  -2   80.59    3.60
   6   3  -2   71.89    3.30
  -6  -3   2   71.59    3.10
  -6  -3   2   64.89    3.20
  -6  -3   2   73.49    3.50
  -6  -3   2   69.99    3.00
  -6  -3   2   75.59    3.70
   5   3  -2  140.29    6.00
   5   3  -2  138.19    5.80
   5   3  -2  132.79    5.80
   5   3  -2  128.89    6.20
  -5  -3   2  139.49    5.70
  -5  -3   2  139.29    6.00
  -5  -3   2  131.89    5.80
  -5  -3   2  135.79    5.80
  -5  -3   2  152.08    6.30
  -5  -3   2  138.49    5.80
  -5  -3   2  132.89    5.70
  -5  -3   2  138.89    5.60
   4   3  -2   19.80    1.00
   4   3  -2   22.30    1.20
   4   3  -2   20.50    1.10
   4   3  -2   20.40    1.40
  -4  -3   2   21.80    1.50
  -4  -3   2   21.90    1.10
  -4  -3   2   21.30    1.10
  -4  -3   2   20.40    1.00
  -4  -3   2   19.00    1.30
  -4  -3   2   21.20    1.00
  -4  -3   2   20.00    1.20
   3   3  -2    7.00    0.50
   3   3  -2    6.10    0.50
   3   3  -2    6.50    0.80
   3   3  -2    6.60    0.50
   3   3  -2    6.60    0.50
  -3  -3   2    7.90    0.90
  -3  -3   2    6.80    0.60
  -3  -3   2    6.60    0.60
  -3  -3   2    7.00    0.50
  -3  -3   2    6.70    0.50
  -3  -3   2    6.20    0.50
   2   3  -2  196.58    8.10
   2   3  -2  198.08    8.40
   2   3  -2  193.48    8.00
   2   3  -2  193.58    8.10
  -2  -3   2  196.08    8.00
  -2  -3   2  191.68    8.20
  -2  -3   2  198.98    8.10
  -2  -3   2  194.68    8.20
  -2  -3   2  194.18    8.10
  -2  -3   2  212.08    8.50
   1   3  -2    8.40    0.60
   1   3  -2    8.70    0.60
   1   3  -2    8.00    0.80
   1   3  -2    8.80    0.50
  -1  -3   2    9.10    0.50
  -1  -3   2    8.70    0.90
  -1  -3   2    8.80    0.50
  -1  -3   2    8.70    0.60
  -1  -3   2    9.10    0.50
  -1  -3   2    8.10    0.70
   0   3  -2   93.49    3.90
   0   3  -2   90.89    3.90
   0   3  -2   96.69    3.80
   0   3  -2   95.39    3.90
   0   3  -2   92.69    4.00
   0   3  -2   92.09    4.00
   0   3  -2   91.99    4.20
   0  -3   2   91.39    4.20
   0  -3   2   92.19    3.90
   0  -3   2   98.09    4.10
   0  -3   2   91.49    3.90
   0  -3   2   88.49    3.90
  -1   3  -2  289.07   12.00
  -1   3  -2  289.17   11.90
  -1   3  -2  275.57   11.70
  -1   3  -2  291.17   11.80
  -1   3  -2  283.17   11.70
  -1   3  -2  294.67   11.90
   1  -3   2  288.37   11.70
   1  -3   2  302.17   12.00
   1  -3   2  295.17   12.10
  -2   3  -2   15.50    0.90
  -2   3  -2   18.70    1.10
  -2   3  -2   17.70    0.80
  -2   3  -2   17.40    1.10
  -2   3  -2   17.20    0.90
  -2   3  -2   16.40    1.20
   2  -3   2   17.40    0.90
   2  -3   2   18.90    1.30
   2  -3   2   17.40    1.40
   2  -3   2   17.20    0.90
   2  -3   2   17.60    0.80
   2  -3   2   19.30    1.20
  -3   3  -2 1490.15   63.99
  -3   3  -2 1624.44   64.19
   3  -3   2 1670.13   64.49
  -4   3  -2  101.39    4.40
  -4   3  -2  109.29    4.50
  -4   3  -2  103.29    4.70
  -4   3  -2   96.29    4.30
  -4   3  -2  100.89    4.50
  -4   3  -2  100.59    4.20
   4  -3   2   94.59    4.40
   4  -3   2  105.69    4.50
   4  -3   2  101.79    4.80
   4  -3   2  103.19    4.20
   4  -3   2  108.49    5.00
  -5   3  -2  157.78    6.60
  -5   3  -2  158.08    6.40
  -5   3  -2  150.18    6.60
  -5   3  -2  156.98    6.70
  -5   3  -2  147.79    6.50
  -5   3  -2  155.08    6.70
  -5   3  -2  154.58    6.60
   5  -3   2  156.98    6.40
   5  -3   2  162.78    7.10
   5  -3   2  159.58    7.20
   5  -3   2  143.99    6.60
   5  -3   2  159.98    6.70
  -6   3  -2   21.20    1.20
  -6   3  -2   18.60    1.20
  -6   3  -2   21.40    1.30
  -6   3  -2   21.70    1.10
  -6   3  -2   21.50    1.50
   6  -3   2   20.10    1.80
   6  -3   2   20.50    1.30
   6  -3   2   20.90    1.10
   6  -3   2   18.80    1.40
   6  -3   2   23.50    2.10
  -7   3  -2    0.50    0.30
  -7   3  -2    0.40    0.40
  -7   3  -2    0.60    0.30
  -7   3  -2    0.50    0.20
   7  -3   2    0.70    0.80
   7  -3   2    0.70    0.40
   7  -3   2    0.60    1.10
  -8   3  -2   55.69    2.60
  -8   3  -2   55.29    2.70
  -8   3  -2   49.99    2.50
   8  -3   2   53.59    3.60
   8  -3   2   50.39    3.30
  -9   3  -2  117.59    5.50
  -9   3  -2  125.09    5.40
  -9   3  -2  127.79    5.60
   9  -3   2  122.19    6.50
   9  -3   2  118.39    6.30
 -10   3  -2    0.50    0.40
 -10   3  -2    1.30    0.60
  10  -3   2   -3.10    1.10
  10  -3   2    1.20    1.10
 -11   3  -2   37.10    2.30
 -11   3  -2   40.40    2.10
  11  -3   2   39.60    3.50
  11  -3   2   35.90    3.20
 -12   3  -2   25.00    1.60
 -12   3  -2   25.60    1.80
  12  -3   2   25.60    3.00
  12  -3   2   23.40    3.20
 -13   3  -2    0.90    1.40
 -13   3  -2   -0.40    0.50
  13  -3   2    1.30    1.80
  14   2  -2    2.40    1.00
 -14  -2   2    1.40    1.40
 -14  -2   2    0.80    0.70
  13   2  -2    0.10    0.70
 -13  -2   2    0.40    0.60
 -13  -2   2    0.90    0.60
  12   2  -2   18.10    1.50
  12   2  -2   14.60    2.90
 -12  -2   2   23.30    1.70
 -12  -2   2   17.50    1.60
  11   2  -2    1.20    1.80
  11   2  -2    3.40    0.80
 -11  -2   2    1.70    0.70
 -11  -2   2    3.60    0.80
  10   2  -2    3.90    0.70
  10   2  -2    1.10    1.40
 -10  -2   2    2.80    0.70
 -10  -2   2    3.40    0.70
 -10  -2   2    1.00    0.80
   9   2  -2    1.10    0.50
   9   2  -2    1.20    1.20
  -9  -2   2    0.90    0.50
  -9  -2   2    1.00    0.50
  -9  -2   2    0.80    0.70
   8   2  -2    4.70    1.30
   8   2  -2    5.40    0.70
  -8  -2   2    5.40    1.00
  -8  -2   2    5.40    0.80
  -8  -2   2    5.60    0.60
   7   2  -2   73.39    3.40
   7   2  -2   76.19    3.90
   7   2  -2   73.39    3.40
  -7  -2   2   73.39    3.30
  -7  -2   2   79.29    3.60
  -7  -2   2   71.99    3.20
  -7  -2   2   71.89    3.80
  -7  -2   2   72.59    3.40
   6   2  -2  109.19    5.00
   6   2  -2  105.99    4.60
   6   2  -2  106.89    4.70
  -6  -2   2  101.39    4.50
  -6  -2   2  104.59    4.70
  -6  -2   2  111.19    4.90
  -6  -2   2  105.99    4.50
  -6  -2   2  108.89    4.60
  -6  -2   2  115.69    5.10
   5   2  -2   13.90    1.20
   5   2  -2   13.60    1.10
   5   2  -2   12.80    0.90
   5   2  -2   11.80    0.80
  -5  -2   2   13.70    1.20
  -5  -2   2   12.00    0.80
  -5  -2   2   12.30    0.70
  -5  -2   2   12.60    1.00
  -5  -2   2   12.10    0.70
  -5  -2   2   12.20    0.70
  -5  -2   2   12.90    1.00
   4   2  -2   18.80    1.20
   4   2  -2   17.20    1.20
   4   2  -2   17.90    1.00
  -4  -2   2   17.70    1.10
  -4  -2   2   18.70    1.10
  -4  -2   2   18.30    0.90
  -4  -2   2   17.70    1.00
  -4  -2   2   16.80    0.90
  -4  -2   2   18.50    1.30
  -4  -2   2   18.20    1.00
  -4  -2   2   18.30    0.90
   3   2  -2    1.90    0.30
   3   2  -2    2.40    0.40
   3   2  -2    2.40    0.30
   3   2  -2    2.20    0.30
  -3  -2   2    2.00    0.30
  -3  -2   2    1.80    0.30
  -3  -2   2    1.70    0.20
  -3  -2   2    2.60    0.30
  -3  -2   2    1.80    0.30
  -3  -2   2    1.30    0.50
  -3  -2   2    1.80    0.30
   2   2  -2    3.30    0.40
   2   2  -2    3.70    0.40
   2   2  -2    3.30    0.40
   2   2  -2    3.40    0.50
  -2  -2   2    3.30    0.60
  -2  -2   2    3.50    0.30
  -2  -2   2    4.00    0.40
  -2  -2   2    3.50    0.40
  -2  -2   2    3.80    0.30
  -2  -2   2    3.60    0.40
   1   2  -2  179.68    7.50
   1   2  -2  178.58    7.20
   1   2  -2  176.88    7.20
   1   2  -2  179.08    7.20
   1   2  -2  178.28    7.20
  -1  -2   2  176.28    7.20
  -1  -2   2  171.88    7.20
  -1  -2   2  178.98    7.20
  -1  -2   2  175.08    7.50
  -1  -2   2  175.18    7.30
   0   2  -2   10.80    0.80
   0   2  -2    9.80    0.70
   0   2  -2    9.90    0.60
   0   2  -2   10.00    0.50
   0   2  -2   10.50    0.50
   0   2  -2   10.10    0.70
   0  -2   2    9.20    0.50
   0  -2   2    9.90    0.80
   0  -2   2   10.20    0.80
   0  -2   2    9.90    0.60
   0  -2   2    9.80    0.70
  -1   2  -2  449.86   18.40
  -1   2  -2  464.35   18.50
  -1   2  -2  464.35   18.40
  -1   2  -2  444.16   18.20
  -1   2  -2  468.95   18.30
  -1   2  -2  447.36   18.30
   1  -2   2  436.56   18.30
   1  -2   2  427.66   18.30
   1  -2   2  467.65   18.50
   1  -2   2  471.75   18.50
   1  -2   2  449.46   18.30
  -2   2  -2  445.26   18.80
  -2   2  -2  472.25   19.00
  -2   2  -2  479.05   19.00
  -2   2  -2  452.15   18.90
  -2   2  -2  458.75   18.90
   2  -2   2  509.35   19.00
   2  -2   2  475.05   18.80
   2  -2   2  427.16   18.90
   2  -2   2  458.35   19.10
   2  -2   2  451.05   18.90
   2  -2   2  521.75   19.20
  -3   2  -2 1993.10   77.89
   3  -2   2 1883.01   78.09
  -4   2  -2    0.10    0.20
  -4   2  -2    0.00    0.20
  -4   2  -2   -0.20    0.20
  -4   2  -2    0.40    0.40
  -4   2  -2    0.00    0.20
  -4   2  -2   -0.10    0.40
  -4   2  -2    0.00    0.20
   4  -2   2   -0.50    0.60
   4  -2   2    0.00    0.20
   4  -2   2    0.20    0.20
   4  -2   2   -0.10    0.50
   4  -2   2   -0.10    0.20
  -5   2  -2    1.10    0.30
  -5   2  -2    1.30    0.50
  -5   2  -2    1.90    0.40
  -5   2  -2    0.60    0.40
  -5   2  -2    1.50    0.30
  -5   2  -2    1.40    0.40
   5  -2   2    1.00    0.80
   5  -2   2    1.00    0.30
   5  -2   2    1.30    0.30
   5  -2   2    0.60    0.60
   5  -2   2    0.90    0.30
  -6   2  -2    1.00    0.30
  -6   2  -2    0.70    0.40
  -6   2  -2    0.90    0.40
  -6   2  -2    0.50    0.50
  -6   2  -2    1.00    0.40
   6  -2   2    1.00    0.70
   6  -2   2    1.00    0.30
   6  -2   2    0.80    0.30
   6  -2   2    0.70    0.90
  -7   2  -2  104.89    4.60
  -7   2  -2  100.89    4.50
  -7   2  -2   98.79    4.60
  -7   2  -2   98.39    4.40
   7  -2   2  106.89    5.10
   7  -2   2  101.89    5.20
   7  -2   2  100.19    4.50
  -8   2  -2   80.99    3.60
  -8   2  -2   77.09    3.70
  -8   2  -2   83.09    3.80
   8  -2   2   79.99    4.50
   8  -2   2   79.19    4.30
  -9   2  -2    0.10    0.40
  -9   2  -2   -0.20    0.30
  -9   2  -2   -0.20    0.40
   9  -2   2    0.20    0.80
   9  -2   2    0.80    1.20
 -10   2  -2    0.90    0.60
 -10   2  -2   -0.60    0.30
 -10   2  -2   -0.30    0.30
  10  -2   2    0.20    1.20
  10  -2   2    1.30    1.00
 -11   2  -2   54.59    2.90
 -11   2  -2   53.79    2.70
  11  -2   2   52.39    3.90
 -12   2  -2    5.70    0.90
 -12   2  -2    8.20    1.10
  12  -2   2    4.30    1.80
 -13   2  -2    6.20    1.10
 -13   2  -2    8.00    1.00
  13  -2   2    8.30    2.30
 -14   2  -2    0.50    0.70
 -14   2  -2    0.40    0.60
  14  -2   2   -3.50    2.00
 -14  -1   2    1.60    0.80
 -14  -1   2    0.20    0.70
  13   1  -2    4.00    0.90
  13   1  -2   -1.60    2.00
 -13  -1   2    3.30    0.90
 -13  -1   2    2.60    0.80
  12   1  -2   18.20    3.00
  12   1  -2   19.60    1.60
 -12  -1   2   22.90    1.70
 -12  -1   2   18.90    1.70
  11   1  -2    0.10    0.60
  11   1  -2    0.10    1.50
 -11  -1   2    0.00    0.40
 -11  -1   2   -0.40    0.40
  10   1  -2   29.40    1.70
  10   1  -2   27.70    2.90
 -10  -1   2   26.10    1.80
 -10  -1   2   26.40    2.10
 -10  -1   2   27.90    1.80
   9   1  -2   11.10    1.90
   9   1  -2   11.80    1.00
  -9  -1   2   11.00    1.10
  -9  -1   2   11.90    1.40
  -9  -1   2   11.80    1.10
  -9  -1   2    9.70    1.00
   8   1  -2   11.80    1.00
  -8  -1   2   12.90    1.10
  -8  -1   2    9.50    1.20
  -8  -1   2   11.20    1.40
  -8  -1   2   13.40    1.30
  -8  -1   2   10.90    1.00
  -8  -1   2   12.30    1.00
   7   1  -2   19.90    2.00
   7   1  -2   22.10    1.30
  -7  -1   2   23.60    1.30
  -7  -1   2   22.80    1.70
  -7  -1   2   23.90    1.50
  -7  -1   2   20.50    1.60
  -7  -1   2   21.00    1.30
  -7  -1   2   21.10    1.60
   6   1  -2    9.00    0.80
   6   1  -2   11.20    1.50
   6   1  -2   10.30    0.80
  -6  -1   2    9.90    0.70
  -6  -1   2    9.20    1.10
  -6  -1   2   12.00    1.10
  -6  -1   2   10.10    1.00
  -6  -1   2   10.50    0.80
  -6  -1   2   10.50    0.70
  -6  -1   2   11.50    0.90
  -6  -1   2   10.40    0.80
   5   1  -2   11.20    0.80
   5   1  -2   13.80    1.30
   5   1  -2   12.30    0.80
  -5  -1   2   12.30    0.80
  -5  -1   2   12.60    0.70
  -5  -1   2   14.10    1.10
  -5  -1   2   12.60    0.80
  -5  -1   2   14.30    1.00
  -5  -1   2   13.30    0.80
  -5  -1   2   11.50    1.00
  -5  -1   2   11.10    0.80
  -5  -1   2   13.80    1.10
   4   1  -2   84.19    3.80
   4   1  -2   87.19    4.00
  -4  -1   2   87.79    3.70
  -4  -1   2   84.69    3.70
  -4  -1   2   88.59    3.90
  -4  -1   2   89.99    3.90
  -4  -1   2   92.49    3.70
  -4  -1   2   88.19    3.80
  -4  -1   2   85.69    3.70
  -4  -1   2   87.39    4.00
   3   1  -2   94.49    4.00
   3   1  -2   87.29    3.80
   3   1  -2   84.99    3.80
   3   1  -2   83.99    4.00
  -3  -1   2   91.99    3.80
  -3  -1   2   92.19    3.90
  -3  -1   2   93.29    3.80
  -3  -1   2   90.99    3.80
  -3  -1   2   95.59    4.30
  -3  -1   2   90.59    3.80
  -3  -1   2   90.09    3.90
  -3  -1   2   88.59    3.80
   2   1  -2    1.10    0.20
   2   1  -2    0.80    0.20
   2   1  -2    0.90    0.20
   2   1  -2    0.80    0.20
   2   1  -2    0.70    0.30
  -2  -1   2    1.10    0.20
  -2  -1   2    1.20    0.40
  -2  -1   2    1.00    0.20
  -2  -1   2    0.60    0.20
  -2  -1   2    0.70    0.20
  -2  -1   2    0.70    0.20
   1   1  -2    7.90    0.50
   1   1  -2    8.20    0.50
   1   1  -2    8.40    0.70
   1   1  -2    9.00    0.40
   1   1  -2    8.40    0.50
  -1  -1   2    8.00    0.70
  -1  -1   2    8.20    0.50
  -1  -1   2    7.90    0.50
  -1  -1   2    8.00    0.50
  -1  -1   2    8.10    0.40
   0   1  -2 1425.96   83.99
   0   1  -2 1611.84   89.59
   0  -1   2 1405.76   86.49
   0  -1   2 1353.66   76.69
  -1   1  -2   28.20    1.40
  -1   1  -2   28.70    1.30
  -1   1  -2   28.20    1.30
  -1   1  -2   28.60    1.30
  -1   1  -2   29.20    1.30
  -1   1  -2   30.40    1.40
   1  -1   2   30.40    1.40
   1  -1   2   28.90    1.40
   1  -1   2   28.10    1.30
   1  -1   2   29.50    1.40
   1  -1   2   28.40    1.30
   1  -1   2   28.00    1.20
  -2   1  -2 3837.62  194.68
  -2   1  -2 3565.84  169.98
   2  -1   2 3495.95  169.58
  -3   1  -2 2204.38  137.99
  -3   1  -2 2187.18   89.59
  -3   1  -2 2225.68  115.89
   3  -1   2 2234.78  116.29
   3  -1   2 2212.58   89.59
  -4   1  -2  375.16   15.20
  -4   1  -2  393.76   15.10
  -4   1  -2  364.66   15.20
  -4   1  -2  370.86   15.10
  -4   1  -2  367.56   15.20
   4  -1   2  378.86   15.10
   4  -1   2  353.66   15.20
   4  -1   2  363.96   15.30
   4  -1   2  372.56   15.30
  -5   1  -2  854.11   34.40
  -5   1  -2  848.12   34.50
  -5   1  -2  896.01   34.60
   5  -1   2  797.42   34.50
   5  -1   2  837.52   34.80
   5  -1   2  880.91   34.50
   5  -1   2  852.01   34.70
   5  -1   2  863.41   34.50
  -6   1  -2   93.39    4.10
  -6   1  -2  101.69    4.50
  -6   1  -2   94.59    4.20
  -6   1  -2  100.09    4.20
  -6   1  -2   91.39    4.30
   6  -1   2   90.29    4.20
   6  -1   2   98.69    4.20
   6  -1   2  101.39    4.60
   6  -1   2   92.19    4.60
  -7   1  -2    0.00    0.40
  -7   1  -2    0.00    0.30
   7  -1   2    0.40    0.30
   7  -1   2   -0.60    0.80
   7  -1   2    0.50    0.70
   7  -1   2   -0.10    0.40
  -8   1  -2   80.89    3.70
  -8   1  -2   71.59    3.70
  -8   1  -2   84.19    3.80
   8  -1   2   79.89    4.30
   8  -1   2   82.79    4.20
   8  -1   2   73.09    3.60
  -9   1  -2    0.00    0.40
  -9   1  -2    0.00    0.40
   9  -1   2    0.10    0.70
   9  -1   2    0.40    1.50
 -10   1  -2   22.90    1.40
 -10   1  -2   22.70    1.60
 -10   1  -2   24.30    1.60
  10  -1   2   19.20    2.40
  10  -1   2   19.90    2.20
 -11   1  -2   62.79    2.90
 -11   1  -2   61.09    3.10
 -11   1  -2   55.09    3.10
  11  -1   2   52.69    4.00
  11  -1   2   55.49    3.90
 -12   1  -2   15.10    1.40
 -12   1  -2   14.70    1.20
  12  -1   2   12.20    2.20
 -13   1  -2   -0.20    0.50
 -13   1  -2    0.30    0.50
  13  -1   2    0.80    1.70
 -14   1  -2   10.60    1.10
 -14   1  -2    7.00    1.20
 -14   0   2    3.10    0.90
 -14   0   2    2.20    0.70
  13   0  -2    0.80    2.70
 -13   0   2    3.10    0.90
 -13   0   2    1.30    0.70
  12   0  -2    1.80    0.70
  12   0  -2    2.20    1.80
 -12   0   2    1.80    0.70
 -12   0   2    2.70    0.70
  11   0  -2    1.50    0.70
  11   0  -2    2.00    1.70
 -11   0   2    1.00    0.60
 -11   0   2    1.70    0.60
  10   0  -2   65.59    4.30
  10   0  -2   58.69    3.00
 -10   0   2   63.89    3.20
 -10   0   2   64.89    3.30
 -10   0   2   56.79    3.20
 -10   0   2   58.59    3.50
   9   0  -2   13.30    2.20
   9   0  -2   12.40    1.10
  -9   0   2   11.50    1.10
  -9   0   2   12.30    1.20
  -9   0   2   11.00    1.20
  -9   0   2   12.60    1.40
   8   0  -2  165.88    7.40
   8   0  -2  152.48    6.80
   8   0  -2  154.78    6.50
  -8   0   2  157.08    6.60
  -8   0   2  154.98    6.80
  -8   0   2  125.09    6.60
  -8   0   2  152.98    6.70
  -8   0   2  140.79    6.90
   7   0  -2   58.89    2.80
   7   0  -2   61.79    3.50
   7   0  -2   62.09    3.10
  -7   0   2   54.99    3.10
  -7   0   2   53.99    2.80
  -7   0   2   56.19    3.20
  -7   0   2   60.99    3.10
  -7   0   2   59.19    2.70
  -7   0   2   62.29    2.90
  -7   0   2   66.59    3.00
   6   0  -2    4.40    0.80
   6   0  -2    3.30    0.50
   6   0  -2    4.70    1.10
  -6   0   2    2.70    0.40
  -6   0   2    3.10    0.70
  -6   0   2    3.70    0.70
  -6   0   2    4.60    0.80
  -6   0   2    4.30    0.50
  -6   0   2    3.70    0.60
  -6   0   2    3.50    0.60
  -6   0   2    3.70    0.50
   5   0  -2  108.89    4.50
   5   0  -2  106.39    4.80
   5   0  -2   95.79    4.30
   5   0  -2   98.49    4.30
  -5   0   2   97.79    4.20
  -5   0   2   96.89    4.50
  -5   0   2   97.79    4.30
  -5   0   2  101.79    4.30
  -5   0   2   96.49    4.60
  -5   0   2   99.19    4.40
  -5   0   2  102.99    4.40
  -5   0   2  106.19    4.70
   4   0  -2  325.77   13.30
   4   0  -2  336.47   13.10
   4   0  -2  303.17   13.00
  -4   0   2  319.57   12.90
  -4   0   2  314.47   13.00
  -4   0   2  317.47   12.90
  -4   0   2  316.17   13.20
  -4   0   2  294.57   13.00
  -4   0   2  318.07   12.90
  -4   0   2  328.77   13.20
  -4   0   2  319.67   13.20
   3   0  -2  345.77   13.80
   3   0  -2  327.27   13.50
   3   0  -2  317.17   13.50
   3   0  -2  321.37   13.50
  -3   0   2  335.07   13.50
  -3   0   2  316.07   13.70
  -3   0   2  339.77   13.50
  -3   0   2  362.06   13.60
  -3   0   2  340.17   13.80
  -3   0   2  334.37   13.60
  -3   0   2  328.47   13.70
   2   0  -2  132.59    5.50
   2   0  -2  132.89    5.50
   2   0  -2  142.09    5.70
   2   0  -2  133.79    5.50
  -2   0   2  128.09    5.50
  -2   0   2  132.39    5.70
  -2   0   2  139.19    5.70
  -2   0   2  133.59    5.40
  -2   0   2  132.09    5.50
  -2   0   2  132.79    5.70
  -2   0   2  133.39    5.60
   1   0  -2  345.97   14.60
   1   0  -2  326.57   28.30
   1   0  -2  353.06   23.60
  -1   0   2  341.97   27.70
  -1   0   2  370.56   14.60
  -1   0   2  384.76   24.50
   0   0  -2  602.04   22.60
   0   0  -2  526.75   42.70
   0   0   2  471.25   41.40
   0   0   2  552.74   34.70
  -1   0  -2 3051.49  137.59
  -1   0  -2 3169.88  153.28
   1   0   2 2676.13  136.29
   1   0   2 3030.80  152.48
  -2   0  -2 9863.01  420.46
  -2   0  -2 9965.70  441.16
  -3   0  -2   30.90    1.40
  -3   0  -2   31.10    1.40
  -3   0  -2   28.70    1.40
  -3   0  -2   29.40    1.40
  -3   0  -2   29.90    1.40
   3   0   2   28.50    1.40
   3   0   2   29.50    1.40
   3   0   2   30.30    1.50
   3   0   2   27.40    1.40
   3   0   2   29.00    1.50
  -4   0  -2  350.96   13.80
  -4   0  -2  340.97   13.80
  -4   0  -2  324.77   13.80
  -4   0  -2  339.07   13.70
  -4   0  -2  342.07   13.80
   4   0   2  330.97   13.80
   4   0   2  337.17   13.80
   4   0   2  344.07   13.80
   4   0   2  322.57   13.90
   4   0   2  345.87   13.90
  -5   0  -2  726.63   28.70
  -5   0  -2  734.73   28.70
  -5   0  -2  790.12   28.80
  -5   0  -2  735.23   28.60
   5   0   2  662.93   28.70
   5   0   2  721.03   28.90
   5   0   2  699.43   28.70
   5   0   2  678.13   28.80
   5   0   2  635.44   28.70
  -6   0  -2    1.60    0.40
  -6   0  -2    2.20    0.40
  -6   0  -2    1.60    0.40
  -6   0  -2    2.20    0.50
  -6   0  -2    3.10    0.50
   6   0   2    1.60    0.60
   6   0   2    1.30    0.40
   6   0   2    1.40    0.70
   6   0   2    1.90    0.50
  -7   0  -2   16.80    1.20
  -7   0  -2   16.60    1.20
  -7   0  -2   16.70    1.10
   7   0   2   18.40    1.70
   7   0   2   18.50    1.20
   7   0   2   13.60    1.10
  -8   0  -2   -0.30    0.40
  -8   0  -2    0.20    0.30
  -8   0  -2   -0.30    0.30
   8   0   2   -0.10    0.70
   8   0   2   -0.60    0.30
   8   0   2    0.60    1.00
   8   0   2    0.00    0.50
  -9   0  -2   27.70    1.70
  -9   0  -2   29.80    1.80
   9   0   2   29.40    2.50
   9   0   2   24.60    2.20
   9   0   2   30.30    1.70
 -10   0  -2   54.59    3.00
 -10   0  -2   59.89    3.00
  10   0   2   51.89    3.60
  10   0   2   54.39    4.40
  10   0   2   58.79    2.90
 -11   0  -2    0.50    0.50
 -11   0  -2    0.30    0.50
  11   0   2    0.10    0.50
  11   0   2   -2.40    1.10
 -12   0  -2    3.20    0.80
 -12   0  -2    2.40    0.60
  12   0   2    2.40    1.60
 -13   0  -2   36.20    2.30
 -13   0  -2   36.50    2.00
  13   0   2   30.70    3.50
 -14   0  -2    0.50    0.60
 -14   0  -2    0.30    0.60
  14   0   2   -3.10    1.80
  14  -1  -2    1.80    2.30
 -14   1   2    0.70    0.60
 -14   1   2    0.10    0.70
  13  -1  -2   -0.20    1.80
 -13   1   2    1.40    0.80
 -13   1   2    1.80    0.60
  12  -1  -2    2.20    1.80
 -12   1   2    3.40    0.70
 -12   1   2    2.10    0.80
 -12   1   2    3.80    0.90
  11  -1  -2    3.00    1.60
 -11   1   2    4.40    0.80
 -11   1   2    3.80    0.80
  10  -1  -2  123.49    5.70
  10  -1  -2  121.29    6.20
  10  -1  -2  138.79    7.10
 -10   1   2  137.99    5.90
 -10   1   2  124.39    6.10
 -10   1   2  128.99    5.90
   9  -1  -2  125.39    6.60
   9  -1  -2  122.59    5.60
   9  -1  -2  124.39    6.00
  -9   1   2  124.19    5.70
  -9   1   2  130.59    6.00
  -9   1   2  127.29    5.70
   8  -1  -2    2.40    0.80
   8  -1  -2    3.70    0.70
   8  -1  -2    2.90    1.30
  -8   1   2    2.50    0.80
  -8   1   2    2.40    0.50
  -8   1   2    1.80    0.70
  -8   1   2    3.80    0.70
  -8   1   2    2.40    0.70
   7  -1  -2   22.30    1.70
   7  -1  -2   20.80    1.30
   7  -1  -2   20.10    2.20
  -7   1   2   19.50    1.10
  -7   1   2   17.60    1.50
  -7   1   2   20.00    1.30
  -7   1   2   19.10    1.40
  -7   1   2   17.40    1.50
  -7   1   2   20.90    1.30
   6  -1  -2    2.00    1.00
   6  -1  -2    1.80    0.50
   6  -1  -2    2.70    0.70
  -6   1   2    1.80    0.50
  -6   1   2    1.30    0.50
  -6   1   2    2.20    0.40
  -6   1   2    1.50    0.60
  -6   1   2    2.20    0.50
  -6   1   2    1.80    0.40
  -6   1   2    2.30    0.40
  -6   1   2    1.80    0.30
  -6   1   2    2.40    0.60
   5  -1  -2    2.90    0.70
   5  -1  -2    2.50    0.50
   5  -1  -2    2.60    1.00
  -5   1   2    2.50    0.60
  -5   1   2    2.40    0.40
  -5   1   2    2.70    0.60
  -5   1   2    2.60    0.60
  -5   1   2    2.80    0.40
  -5   1   2    2.30    0.50
  -5   1   2    3.30    0.50
  -5   1   2    3.20    0.40
  -5   1   2    2.30    0.30
   4  -1  -2    3.50    0.70
   4  -1  -2    3.50    0.40
   4  -1  -2    2.00    0.40
   4  -1  -2    4.10    0.70
   4  -1  -2    2.50    0.80
  -4   1   2    3.80    0.40
  -4   1   2    3.80    0.60
  -4   1   2    3.80    0.70
  -4   1   2    3.60    0.30
  -4   1   2    3.30    0.60
  -4   1   2    2.90    0.40
  -4   1   2    3.70    0.40
   3  -1  -2  902.01   37.00
   3  -1  -2  953.50   37.50
   3  -1  -2  921.31   37.40
   3  -1  -2  906.81   37.10
  -3   1   2  927.51   37.30
   2  -1  -2  235.48    9.30
   2  -1  -2  220.18    9.30
   2  -1  -2  243.78    9.50
   2  -1  -2  225.48    9.60
   2  -1  -2  226.68    9.30
  -2   1   2  219.58    9.30
  -2   1   2  223.48    9.30
  -2   1   2  237.48    9.60
  -2   1   2  224.48    9.30
  -2   1   2  233.98    9.60
   1  -1  -2 1060.29   59.69
   1  -1  -2 1100.29   54.29
   1  -1  -2 1127.29   45.10
  -1   1   2 1145.39   45.00
  -1   1   2 1126.19   61.29
  -1   1   2 1141.39   60.99
   0  -1  -2    0.90    0.10
   0  -1  -2    1.00    0.20
   0  -1  -2    0.90    0.20
   0  -1  -2    1.00    0.30
   0   1   2    0.90    0.20
   0   1   2    0.90    0.10
   0   1   2    1.10    0.30
   0   1   2    1.20    0.20
   0   1   2    0.90    0.10
  -1  -1  -2  848.72   32.20
  -1  -1  -2  803.02   49.90
  -1  -1  -2  834.92   59.69
   1   1   2  677.73   56.49
   1   1   2  738.03   49.20
  -2  -1  -2 1481.15   80.49
  -2  -1  -2 1315.67   90.89
  -2  -1  -2 1359.86   56.29
   2   1   2 1359.46   79.59
   2   1   2 1399.96   56.19
   2   1   2 1406.36   93.59
  -3  -1  -2   81.09    3.40
  -3  -1  -2   83.29    3.50
  -3  -1  -2   78.99    3.30
  -3  -1  -2   87.59    3.40
  -3  -1  -2   76.39    3.30
  -3  -1  -2   77.89    3.40
   3   1   2   76.79    3.40
   3   1   2   79.49    3.30
   3   1   2   79.99    3.40
   3   1   2   79.59    3.50
   3   1   2   80.39    3.40
   3   1   2   75.49    3.40
  -4  -1  -2   40.90    1.80
  -4  -1  -2   43.20    1.80
  -4  -1  -2   39.10    1.90
  -4  -1  -2   41.30    1.90
  -4  -1  -2   42.50    1.80
  -4  -1  -2   40.20    2.00
   4   1   2   38.80    2.00
   4   1   2   40.10    1.80
   4   1   2   39.80    1.90
   4   1   2   40.90    1.90
   4   1   2   40.50    1.90
  -5  -1  -2  178.58    7.40
  -5  -1  -2  196.78    7.60
  -5  -1  -2  181.78    7.40
  -5  -1  -2  179.68    7.50
  -5  -1  -2  181.18    7.40
   5   1   2  177.28    7.60
   5   1   2  168.28    7.50
   5   1   2  176.68    7.60
   5   1   2  178.38    7.60
  -6  -1  -2  183.98    8.00
  -6  -1  -2  187.68    7.80
  -6  -1  -2  186.18    7.80
  -6  -1  -2  188.28    7.90
  -6  -1  -2  196.68    8.00
  -6  -1  -2  184.18    7.80
   6   1   2  195.08    8.10
   6   1   2  194.28    7.90
   6   1   2  184.38    8.00
   6   1   2  186.08    8.10
  -7  -1  -2  277.17   11.00
  -7  -1  -2  250.37   10.90
  -7  -1  -2  250.87   10.70
   7   1   2  234.38   10.90
   7   1   2  261.97   11.00
   7   1   2  263.57   11.10
   7   1   2  282.37   10.80
  -8  -1  -2   23.70    1.50
  -8  -1  -2   22.90    1.50
  -8  -1  -2   19.70    1.30
   8   1   2   20.40    1.40
   8   1   2   24.70    2.00
   8   1   2   24.60    1.80
  -9  -1  -2   62.99    3.10
  -9  -1  -2   60.09    3.10
   9   1   2   60.69    3.00
   9   1   2   56.59    3.30
   9   1   2   61.79    3.60
 -10  -1  -2   18.10    1.50
 -10  -1  -2   21.70    1.50
  10   1   2   18.40    1.90
  10   1   2   22.80    1.50
  10   1   2   20.10    2.20
 -11  -1  -2    8.20    1.10
 -11  -1  -2   12.60    1.20
  11   1   2    9.80    1.10
  11   1   2   10.60    2.00
 -12  -1  -2   18.70    1.70
 -12  -1  -2   23.20    1.70
  12   1   2   22.50    1.60
  12   1   2   20.90    2.90
 -13  -1  -2    3.70    0.90
 -13  -1  -2    4.20    0.90
  13   1   2    4.40    0.90
  13   1   2    2.80    1.90
 -14  -1  -2    0.20    0.90
  14   1   2   -0.20    1.90
  14  -2  -2    1.00    2.10
 -14   2   2    5.70    1.10
 -14   2   2    4.70    0.80
  13  -2  -2    1.50    1.90
 -13   2   2    0.70    0.50
 -13   2   2    1.20    0.70
  12  -2  -2    4.70    2.00
 -12   2   2    7.50    0.90
 -12   2   2    7.30    1.10
  11  -2  -2   10.70    2.30
  11  -2  -2    7.70    1.50
 -11   2   2   10.60    1.20
 -11   2   2    6.80    1.10
 -11   2   2    8.80    0.90
  10  -2  -2   15.10    1.80
  10  -2  -2   11.20    2.10
 -10   2   2   15.20    1.10
 -10   2   2   12.20    1.20
 -10   2   2   13.90    1.20
   9  -2  -2    0.40    0.80
   9  -2  -2    2.10    1.30
  -9   2   2    0.50    0.30
  -9   2   2   -0.10    0.30
  -9   2   2    0.60    0.40
  -9   2   2    0.30    0.60
   8  -2  -2  151.48    7.20
   8  -2  -2  147.09    7.50
  -8   2   2  152.78    6.70
  -8   2   2  151.38    6.90
  -8   2   2  154.78    6.50
   7  -2  -2   67.99    4.00
   7  -2  -2   66.29    3.60
  -7   2   2   65.19    2.90
  -7   2   2   65.39    3.00
  -7   2   2   63.99    3.50
  -7   2   2   67.69    3.10
  -7   2   2   60.49    3.40
  -7   2   2   66.69    3.30
  -7   2   2   64.29    3.10
   6  -2  -2  214.28    8.50
   6  -2  -2  194.68    8.60
   6  -2  -2  195.78    8.90
  -6   2   2  183.88    8.10
  -6   2   2  187.88    8.40
  -6   2   2  198.28    8.20
  -6   2   2  188.78    8.10
  -6   2   2  191.18    8.00
  -6   2   2  197.08    8.50
  -6   2   2  191.98    8.10
  -6   2   2  193.98    8.20
   5  -2  -2  207.78    8.90
   5  -2  -2  188.68    9.10
   5  -2  -2  218.18    8.80
  -5   2   2  211.58    8.50
  -5   2   2  194.78    8.30
  -5   2   2  202.18    8.50
  -5   2   2  207.78    8.40
  -5   2   2  190.18    8.80
  -5   2   2  211.18    8.80
  -5   2   2  206.38    8.40
  -5   2   2  193.88    8.40
  -5   2   2  202.48    8.80
   4  -2  -2  172.08    7.20
   4  -2  -2  166.08    6.70
   4  -2  -2  169.58    7.30
   4  -2  -2  153.78    7.40
  -4   2   2  162.08    6.70
  -4   2   2  169.48    6.80
  -4   2   2  158.08    6.80
  -4   2   2  158.68    7.20
  -4   2   2  166.38    6.90
  -4   2   2  157.48    7.20
  -4   2   2  169.98    7.20
  -4   2   2  164.08    6.80
   3  -2  -2  790.22   31.00
   3  -2  -2  735.03   31.00
   3  -2  -2  787.62   31.00
   3  -2  -2  755.62   30.60
  -3   2   2  737.03   30.60
  -3   2   2  716.73   30.60
  -3   2   2  762.32   31.00
  -3   2   2  796.92   31.00
  -3   2   2  760.62   30.60
   2  -2  -2  809.02   32.20
   2  -2  -2  816.92   32.20
   2  -2  -2  780.52   31.80
  -2   2   2  797.32   32.20
  -2   2   2  789.32   32.30
  -2   2   2  761.32   31.80
   1  -2  -2   83.69    3.50
   1  -2  -2   84.39    3.60
   1  -2  -2   83.49    3.80
   1  -2  -2   90.89    3.90
   1  -2  -2   82.19    3.60
  -1   2   2   89.49    3.90
  -1   2   2   88.59    3.50
  -1   2   2   89.59    3.90
  -1   2   2   82.69    3.60
  -1   2   2   87.29    3.60
  -1   2   2   85.39    3.50
   0  -2  -2  113.39    4.80
   0  -2  -2  121.99    5.00
   0  -2  -2  114.49    4.80
   0  -2  -2  127.29    5.10
   0  -2  -2  109.49    4.70
   0   2   2  113.59    4.70
   0   2   2  116.79    4.80
   0   2   2  114.29    5.00
   0   2   2  124.59    5.10
   0   2   2  114.69    4.80
  -1  -2  -2  611.14   24.50
  -1  -2  -2  604.34   24.50
   1   2   2  619.54   24.70
   1   2   2  608.44   24.50
  -2  -2  -2    4.40    0.40
  -2  -2  -2    4.10    0.50
  -2  -2  -2    4.20    0.40
  -2  -2  -2    4.30    0.60
  -2  -2  -2    4.20    0.30
  -2  -2  -2    4.50    0.40
  -2  -2  -2    4.30    0.40
   2   2   2    4.20    0.40
   2   2   2    5.30    0.60
   2   2   2    4.00    0.40
   2   2   2    3.60    0.40
   2   2   2    4.30    0.40
  -3  -2  -2  142.69    5.90
  -3  -2  -2  141.69    5.80
  -3  -2  -2  140.89    5.80
  -3  -2  -2  133.89    5.90
  -3  -2  -2  141.49    5.80
  -3  -2  -2  144.99    6.00
  -3  -2  -2  152.28    6.00
   3   2   2  144.69    5.90
   3   2   2  137.19    5.80
   3   2   2  138.59    5.90
   3   2   2  142.39    5.80
   3   2   2  132.99    5.70
  -4  -2  -2  577.94   24.80
  -4  -2  -2  652.83   24.80
  -4  -2  -2  629.24   24.90
  -4  -2  -2  577.94   24.60
  -4  -2  -2  623.94   24.70
  -4  -2  -2  623.94   24.70
   4   2   2  635.74   24.80
   4   2   2  592.64   24.70
   4   2   2  592.54   24.70
   4   2   2  611.34   24.90
   4   2   2  614.24   24.60
  -5  -2  -2    8.10    0.60
  -5  -2  -2    8.20    0.60
  -5  -2  -2    8.40    0.70
  -5  -2  -2    7.20    0.50
  -5  -2  -2    6.70    0.70
  -5  -2  -2    8.30    0.70
  -5  -2  -2    8.10    0.80
   5   2   2    8.40    0.70
   5   2   2    8.00    0.70
   5   2   2    7.40    0.90
   5   2   2    9.00    0.70
   5   2   2    8.00    0.70
  -6  -2  -2  221.88    9.30
  -6  -2  -2  235.08    9.60
  -6  -2  -2  227.58    9.40
  -6  -2  -2  224.98    9.40
  -6  -2  -2  219.08    9.20
  -6  -2  -2  222.58    9.50
  -6  -2  -2  214.78    9.30
   6   2   2  224.08    9.50
   6   2   2  232.78    9.40
   6   2   2  232.78    9.50
   6   2   2  230.88    9.40
   6   2   2  222.58    9.40
  -7  -2  -2  159.98    7.20
  -7  -2  -2  174.58    7.40
  -7  -2  -2  173.28    7.30
  -7  -2  -2  165.38    7.00
   7   2   2  177.18    7.20
   7   2   2  170.88    7.40
   7   2   2  166.48    7.30
  -8  -2  -2   56.79    2.90
  -8  -2  -2   56.69    2.90
  -8  -2  -2   62.69    3.00
  -8  -2  -2   56.99    2.70
  -8  -2  -2   65.99    3.10
   8   2   2   65.49    3.30
   8   2   2   59.69    3.00
   8   2   2   62.39    2.90
  -9  -2  -2   12.30    1.10
  -9  -2  -2    9.90    1.00
  -9  -2  -2   12.30    1.20
   9   2   2   12.60    1.10
   9   2   2   13.30    1.70
 -10  -2  -2    6.70    1.00
 -10  -2  -2    7.70    1.00
  10   2   2    7.00    0.90
  10   2   2    9.90    1.70
 -11  -2  -2    7.20    1.00
 -11  -2  -2    7.70    1.00
  11   2   2    8.00    1.70
  11   2   2    6.20    1.00
 -12  -2  -2    4.10    0.90
 -12  -2  -2    1.70    0.70
  12   2   2    4.50    1.60
  12   2   2    3.80    0.80
 -13  -2  -2   -0.30    0.50
 -13  -2  -2    0.10    0.70
  13   2   2   -0.10    0.60
  13   2   2   -1.40    1.60
 -14  -2  -2    0.60    0.80
 -14  -2  -2    1.00    0.70
  14   2   2    0.80    0.80
  14   2   2   -1.10    2.00
  13  -3  -2   -0.80    1.70
 -13   3   2   -0.30    0.50
 -13   3   2    0.10    0.60
 -12   3   2    6.90    0.80
 -12   3   2    4.20    0.90
  11  -3  -2    0.80    1.00
  11  -3  -2    0.30    1.40
 -11   3   2    1.10    0.50
 -11   3   2    1.20    0.60
  10  -3  -2    4.50    1.70
  10  -3  -2    7.50    1.60
 -10   3   2    5.90    0.90
 -10   3   2    4.80    0.80
 -10   3   2    5.30    0.70
   9  -3  -2   19.80    2.50
   9  -3  -2   20.80    2.00
  -9   3   2   18.40    1.20
  -9   3   2   18.50    1.70
  -9   3   2   19.10    1.40
  -9   3   2   17.40    1.30
   8  -3  -2  257.17   11.30
   8  -3  -2  226.68   11.50
  -8   3   2  263.27   10.70
  -8   3   2  254.07   10.60
  -8   3   2  252.97   10.50
   7  -3  -2  170.78    7.50
   7  -3  -2  152.58    7.70
   7  -3  -2  168.28    7.20
  -7   3   2  144.69    6.60
  -7   3   2  156.38    6.80
  -7   3   2  153.68    7.20
  -7   3   2  159.08    6.80
  -7   3   2  163.18    6.70
   6  -3  -2    0.70    1.10
   6  -3  -2    1.20    0.60
   6  -3  -2    0.30    0.60
  -6   3   2    1.10    0.40
  -6   3   2    1.10    0.30
  -6   3   2    1.40    0.60
  -6   3   2    1.20    0.30
  -6   3   2    1.20    0.40
  -6   3   2    0.20    0.60
  -6   3   2    0.60    0.40
  -6   3   2    1.00    0.30
   5  -3  -2   32.00    2.00
   5  -3  -2   30.30    2.40
   5  -3  -2   33.50    2.10
  -5   3   2   31.50    1.50
  -5   3   2   28.10    2.00
  -5   3   2   31.20    1.50
  -5   3   2   31.70    1.50
  -5   3   2   29.80    1.40
  -5   3   2   31.10    1.60
  -5   3   2   31.40    1.90
  -5   3   2   29.40    2.00
  -5   3   2   29.60    1.60
   4  -3  -2  184.28    8.60
   4  -3  -2  195.38    8.50
   4  -3  -2  197.68    7.90
   4  -3  -2  203.58    8.40
  -4   3   2  192.48    8.00
  -4   3   2  192.58    8.00
  -4   3   2  187.68    8.40
  -4   3   2  183.38    7.90
  -4   3   2  186.98    8.50
  -4   3   2  189.68    8.00
  -4   3   2  200.28    8.40
  -4   3   2  200.28    8.00
   3  -3  -2  112.49    5.20
   3  -3  -2  114.09    4.60
   3  -3  -2  123.79    5.20
  -3   3   2  115.39    5.10
  -3   3   2  110.79    4.70
  -3   3   2  114.89    4.70
  -3   3   2  112.39    5.10
  -3   3   2  104.09    4.70
  -3   3   2  112.29    5.30
  -3   3   2  110.59    4.70
  -2   3   2 1295.77   51.29
  -2   3   2 1238.68   50.79
   1  -3  -2  912.51   36.80
   1  -3  -2  946.51   36.90
  -1   3   2  888.41   36.80
  -1   3   2  883.41   36.50
   0  -3  -2  421.36   16.10
   0  -3  -2  332.17   15.60
   0  -3  -2  383.26   16.00
   0  -3  -2  393.06   15.70
   0  -3  -2  367.26   15.70
   0  -3  -2  427.06   15.80
   0   3   2  385.96   15.80
   0   3   2  395.16   15.60
   0   3   2  424.36   16.10
   0   3   2  380.56   15.70
   0   3   2  380.66   15.70
   0   3   2  379.36   16.00
  -1  -3  -2 1355.96   56.19
  -1  -3  -2 1536.05   98.99
  -1  -3  -2 1323.07   56.29
  -1  -3  -2 1607.64   92.29
   1   3   2 1392.26   98.59
   1   3   2 1324.47   89.69
  -2  -3  -2  210.08    9.10
  -2  -3  -2  214.88    9.00
  -2  -3  -2  243.88    9.40
  -2  -3  -2  218.88    9.00
   2   3   2  226.48    9.00
   2   3   2  219.88    9.20
   2   3   2  214.08    9.00
   2   3   2  222.58    9.10
   2   3   2  214.98    9.00
   2   3   2  221.38    9.10
  -3  -3  -2   23.30    1.10
  -3  -3  -2   22.90    1.20
  -3  -3  -2   21.50    1.30
  -3  -3  -2   23.40    1.10
  -3  -3  -2   22.90    1.10
  -3  -3  -2   24.20    1.40
   3   3   2   21.30    1.10
   3   3   2   20.20    1.00
   3   3   2   22.00    1.10
   3   3   2   22.10    1.10
   3   3   2   24.70    1.40
   3   3   2   22.70    1.20
   4   3   2 1387.16   55.69
  -5  -3  -2   50.89    2.40
  -5  -3  -2   45.00    2.10
  -5  -3  -2   50.29    2.40
  -5  -3  -2   47.10    2.20
  -5  -3  -2   46.30    2.30
  -5  -3  -2   47.50    2.10
   5   3   2   42.30    2.30
   5   3   2   48.50    2.20
   5   3   2   44.80    2.20
  -6  -3  -2   55.89    2.70
  -6  -3  -2   50.79    2.40
  -6  -3  -2   51.79    2.70
  -6  -3  -2   50.39    2.30
  -6  -3  -2   50.09    2.30
  -6  -3  -2   50.29    2.60
   6   3   2   58.89    3.30
   6   3   2   46.80    2.60
   6   3   2   54.89    2.40
   6   3   2   52.69    2.50
  -7  -3  -2   21.40    1.40
  -7  -3  -2   23.10    1.50
  -7  -3  -2   21.50    1.50
   7   3   2   20.20    1.40
   7   3   2   21.40    1.60
   7   3   2   22.00    1.30
  -8  -3  -2   64.89    3.20
  -8  -3  -2   63.09    3.10
  -8  -3  -2   56.19    3.20
   8   3   2   64.49    3.30
   8   3   2   64.89    3.00
   8   3   2   59.29    3.10
  -9  -3  -2   52.19    2.60
  -9  -3  -2   43.70    2.70
  -9  -3  -2   48.10    2.70
   9   3   2   47.40    2.90
   9   3   2   50.79    2.50
 -10  -3  -2    0.60    0.50
 -10  -3  -2    0.80    0.50
  10   3   2    0.10    1.00
  10   3   2    1.10    0.60
 -11  -3  -2    5.40    1.00
 -11  -3  -2    6.60    1.00
  11   3   2    4.50    0.80
  11   3   2    3.60    1.40
 -12  -3  -2    8.20    1.20
 -12  -3  -2   10.90    1.20
  12   3   2    6.40    1.80
  12   3   2    6.80    1.00
 -13  -3  -2    7.10    1.10
 -13  -3  -2    3.80    0.90
  13   3   2    0.20    1.50
  13   3   2    3.90    0.90
 -14  -3  -2    0.90    0.70
 -14  -3  -2    1.80    0.80
  14   3   2    3.40    2.30
  14   3   2    0.50    0.80
 -13   4   2    2.70    1.30
 -13   4   2    2.30    0.70
  12  -4  -2    0.70    1.60
  12  -4  -2    4.10    1.50
 -12   4   2    3.00    0.80
 -12   4   2    3.70    0.70
  11  -4  -2    2.20    1.30
  11  -4  -2    0.80    1.50
 -11   4   2    2.50    0.60
 -11   4   2    2.00    0.70
  10  -4  -2   11.80    2.10
  10  -4  -2   10.60    1.80
 -10   4   2    9.90    0.90
 -10   4   2    9.50    1.10
   9  -4  -2   13.20    2.10
  -9   4   2   13.00    1.00
  -9   4   2   12.40    1.10
  -9   4   2   12.40    1.10
   8  -4  -2   30.40    2.80
   8  -4  -2   30.10    2.20
   8  -4  -2   33.10    2.50
  -8   4   2   28.50    1.70
  -8   4   2   27.80    1.70
  -8   4   2   30.90    1.60
   7  -4  -2   57.99    3.10
   7  -4  -2   50.99    3.50
   7  -4  -2   55.39    3.20
  -7   4   2   51.99    2.40
  -7   4   2   52.79    2.50
  -7   4   2   47.30    2.90
  -7   4   2   49.30    2.70
  -7   4   2   42.00    2.30
   6  -4  -2  273.57   12.50
   6  -4  -2  287.07   12.40
   6  -4  -2  290.67   12.20
  -6   4   2  289.97   11.60
  -6   4   2  268.87   11.50
  -6   4   2  285.17   11.60
  -6   4   2  270.57   11.60
  -6   4   2  286.47   11.70
  -6   4   2  276.47   12.10
   5  -4  -2  261.27   11.30
   5  -4  -2  271.37   11.00
   5  -4  -2  241.88   11.20
  -5   4   2  251.87   10.90
  -5   4   2  260.17   10.40
  -5   4   2  244.28   10.30
  -5   4   2  256.17   10.40
  -5   4   2  259.47   10.40
  -5   4   2  250.57   11.00
  -5   4   2  238.38   10.90
  -5   4   2  248.08   10.50
  -5   4   2  258.37   10.50
   4  -4  -2   73.39    4.00
   4  -4  -2   79.69    3.30
   4  -4  -2   79.99    3.90
  -4   4   2   76.99    3.40
  -4   4   2   81.19    3.90
  -4   4   2   79.09    3.40
  -4   4   2   73.49    3.80
  -4   4   2   78.09    3.40
  -4   4   2   80.69    4.00
  -4   4   2   77.49    3.40
  -4   4   2   75.59    3.30
   3  -4  -2  354.86   15.10
   3  -4  -2  372.56   15.70
   3  -4  -2  366.96   15.10
   3  -4  -2  392.16   15.60
   3  -4  -2  372.86   15.00
  -3   4   2  373.06   15.70
  -3   4   2  376.66   15.50
  -3   4   2  360.56   15.50
  -3   4   2  366.06   15.00
  -3   4   2  381.16   15.10
  -3   4   2  366.66   15.10
   2  -4  -2  955.60   38.60
   2  -4  -2  930.91   38.10
   2  -4  -2  941.01   38.00
   2  -4  -2  992.90   38.60
  -2   4   2  942.91   38.60
  -2   4   2  909.71   38.10
  -2   4   2  985.60   38.60
  -2   4   2  922.51   38.10
  -2   4   2  941.81   38.00
   1  -4  -2  482.75   20.00
   1  -4  -2  479.05   20.00
   1  -4  -2  508.15   20.50
   1  -4  -2  503.85   19.90
   1  -4  -2  485.65   19.90
   1  -4  -2  489.15   20.40
  -1   4   2  494.65   20.00
  -1   4   2  495.85   20.40
  -1   4   2  471.35   19.80
  -1   4   2  530.25   20.40
  -1   4   2  499.25   20.00
   0  -4  -2   49.99    2.50
   0  -4  -2   50.59    2.10
   0  -4  -2   41.60    2.10
   0  -4  -2   45.70    2.00
   0  -4  -2   47.80    2.10
   0  -4  -2   48.20    2.50
   0   4   2   45.30    2.00
   0   4   2   47.30    2.10
   0   4   2   46.80    2.40
   0   4   2   51.69    2.50
   0   4   2   46.70    2.10
   0   4   2   46.00    1.90
  -1  -4  -2    9.20    0.50
  -1  -4  -2    8.50    0.60
  -1  -4  -2   10.20    0.90
  -1  -4  -2    9.80    1.00
  -1  -4  -2    8.30    0.50
  -1  -4  -2    8.90    0.50
   1   4   2    9.00    0.60
   1   4   2    8.70    0.60
   1   4   2    9.20    0.50
   1   4   2    9.40    0.90
   1   4   2    8.40    0.60
   1   4   2   10.10    0.90
  -2  -4  -2  108.19    4.70
  -2  -4  -2  109.49    4.50
  -2  -4  -2  106.59    4.50
  -2  -4  -2  109.29    4.50
  -2  -4  -2  110.69    4.70
   2   4   2  112.49    4.90
   2   4   2  102.79    4.70
   2   4   2  110.79    4.50
   2   4   2  109.49    4.50
   2   4   2  106.99    4.70
  -3  -4  -2  507.65   20.70
  -3  -4  -2  484.85   20.30
  -3  -4  -2  509.45   20.30
  -3  -4  -2  506.35   20.30
  -3  -4  -2  483.65   20.50
   3   4   2  510.75   20.40
   3   4   2  510.25   20.30
   3   4   2  500.85   20.50
   3   4   2  485.35   20.30
   3   4   2  496.35   20.40
   3   4   2  512.35   20.30
   3   4   2  524.85   20.70
  -4  -4  -2  229.28    9.70
  -4  -4  -2  229.58    9.70
  -4  -4  -2  227.38    9.90
  -4  -4  -2  255.47   10.20
  -4  -4  -2  245.78    9.70
   4   4   2  246.38   10.10
   4   4   2  242.08    9.70
   4   4   2  223.38    9.90
   4   4   2  230.08    9.70
  -5  -4  -2    3.00    0.40
  -5  -4  -2    3.70    0.60
  -5  -4  -2    2.30    0.50
  -5  -4  -2    3.20    0.80
  -5  -4  -2    3.30    0.40
  -5  -4  -2    2.90    0.50
   5   4   2    4.80    0.60
   5   4   2    3.10    0.50
   5   4   2    3.60    0.60
   5   4   2    3.10    0.60
  -6  -4  -2  140.29    5.90
  -6  -4  -2  134.79    6.20
  -6  -4  -2  128.59    5.60
  -6  -4  -2  122.99    6.00
  -6  -4  -2  140.99    6.00
   6   4   2  128.59    6.00
   6   4   2  140.69    5.80
   6   4   2  139.99    5.70
  -7  -4  -2   26.10    1.70
  -7  -4  -2   24.80    1.80
  -7  -4  -2   27.00    1.60
   7   4   2   23.50    1.70
   7   4   2   27.30    1.70
   7   4   2   25.70    1.50
  -8  -4  -2   35.80    2.40
  -8  -4  -2   41.00    2.20
   8   4   2   38.70    2.40
   8   4   2   42.20    2.10
  -9  -4  -2  100.79    5.00
  -9  -4  -2  125.99    5.80
  -9  -4  -2   92.39    5.10
   9   4   2  105.49    5.10
   9   4   2  107.09    4.70
 -10  -4  -2   16.10    1.30
 -10  -4  -2   13.50    1.40
  10   4   2   14.20    1.20
  10   4   2   10.10    1.70
 -11  -4  -2    6.70    0.90
 -11  -4  -2    5.30    1.00
  11   4   2    6.20    0.90
  11   4   2    5.60    1.50
 -12  -4  -2    7.80    1.10
 -12  -4  -2    6.20    1.10
  12   4   2    4.60    1.70
  12   4   2    5.60    0.90
 -13  -4  -2    2.70    0.80
 -13  -4  -2    3.50    0.90
  13   4   2    3.10    0.90
 -14  -4  -2    0.50    0.60
 -14  -4  -2    0.50    0.80
  14   4   2    0.50    0.80
 -13   5   2    5.10    0.80
  12  -5  -2    5.40    1.60
 -12   5   2    5.90    0.80
 -12   5   2    3.90    0.90
  11  -5  -2    0.90    1.20
 -11   5   2   -0.10    0.40
 -11   5   2    0.40    0.60
  10  -5  -2    4.60    1.70
  10  -5  -2    5.20    1.50
 -10   5   2    4.70    0.80
 -10   5   2    5.60    0.80
   9  -5  -2   13.80    1.90
   9  -5  -2   10.70    1.60
   9  -5  -2   10.50    2.00
  -9   5   2   11.70    1.10
  -9   5   2   11.90    1.00
   8  -5  -2   76.89    4.70
   8  -5  -2   77.69    4.30
   8  -5  -2   80.19    4.50
  -8   5   2   82.59    3.70
  -8   5   2   73.89    3.60
  -8   5   2   80.89    3.60
   7  -5  -2    0.50    0.80
   7  -5  -2   -0.10    1.00
   7  -5  -2    0.30    0.60
  -7   5   2    0.20    0.30
  -7   5   2    0.20    0.30
  -7   5   2    0.10    0.30
   6  -5  -2  229.68   10.00
   6  -5  -2  215.38   10.00
  -6   5   2  215.98    8.90
  -6   5   2  225.98    9.10
  -6   5   2  207.88    9.60
  -6   5   2  206.38    8.90
  -6   5   2  206.58    9.00
  -6   5   2  224.88    9.00
   5  -5  -2  578.14   22.90
   5  -5  -2  538.95   23.00
  -5   5   2  554.24   22.20
  -5   5   2  525.55   22.20
  -5   5   2  541.55   22.80
  -5   5   2  553.74   22.20
  -5   5   2  551.04   22.10
  -5   5   2  529.25   22.00
   4  -5  -2   29.00    2.00
   4  -5  -2   28.10    1.40
   4  -5  -2   28.40    1.30
   4  -5  -2   26.40    1.40
   4  -5  -2   29.20    2.20
  -4   5   2   26.40    1.90
  -4   5   2   31.60    1.60
  -4   5   2   29.20    1.50
  -4   5   2   28.90    2.20
  -4   5   2   28.40    1.30
  -4   5   2   27.80    1.90
  -4   5   2   29.60    1.50
   3  -5  -2   58.99    2.50
   3  -5  -2   60.49    3.30
   3  -5  -2   58.99    2.70
   3  -5  -2   62.19    3.30
   3  -5  -2   59.69    2.60
  -3   5   2   62.09    3.20
  -3   5   2   59.69    2.60
  -3   5   2   57.09    3.10
  -3   5   2   58.89    3.40
  -3   5   2   60.49    2.70
  -3   5   2   59.59    2.50
  -3   5   2   60.29    2.70
   2  -5  -2   27.60    1.30
   2  -5  -2   29.70    2.00
   2  -5  -2   27.00    1.30
   2  -5  -2   28.20    1.90
  -2   5   2   26.80    1.80
  -2   5   2   28.70    1.30
  -2   5   2   27.60    1.80
  -2   5   2   28.30    1.40
  -2   5   2   27.60    1.30
  -2   5   2   25.10    1.90
  -2   5   2   26.60    1.20
   1  -5  -2  158.18    7.70
   1  -5  -2  158.08    6.50
   1  -5  -2  165.78    7.20
   1  -5  -2  158.78    6.60
   1  -5  -2  166.58    6.60
  -1   5   2  150.08    6.60
  -1   5   2  164.98    6.60
  -1   5   2  163.58    7.10
  -1   5   2  151.98    6.50
  -1   5   2  158.38    7.00
   0  -5  -2  325.27   14.90
   0  -5  -2  377.26   15.00
   0  -5  -2  379.76   14.60
   0  -5  -2  349.17   14.40
   0  -5  -2  349.77   14.50
   0  -5  -2  350.86   14.50
   0   5   2  357.96   14.40
   0   5   2  354.76   14.90
   0   5   2  351.66   14.50
   0   5   2  350.86   14.50
   0   5   2  373.36   15.00
  -1  -5  -2  666.03   26.60
  -1  -5  -2  641.94   26.50
  -1  -5  -2  616.84   26.60
  -1  -5  -2  670.63   27.00
  -1  -5  -2  707.33   27.20
   1   5   2  668.23   26.60
   1   5   2  653.43   27.00
   1   5   2  644.94   26.60
   1   5   2  652.73   26.70
   1   5   2  674.63   26.50
   1   5   2  655.53   26.90
  -2  -5  -2   99.99    4.40
  -2  -5  -2  100.89    4.40
  -2  -5  -2   98.69    4.20
  -2  -5  -2   99.79    4.20
  -2  -5  -2   94.59    4.10
   2   5   2   96.59    4.20
   2   5   2   98.19    4.30
   2   5   2  100.99    4.20
   2   5   2   96.79    4.40
   2   5   2  102.99    4.80
   2   5   2  100.89    4.20
  -3  -5  -2  221.08    9.70
  -3  -5  -2  223.28    9.30
  -3  -5  -2  226.18    9.40
  -3  -5  -2  229.48    9.40
  -3  -5  -2  230.58    9.90
   3   5   2  234.98    9.40
   3   5   2  229.28    9.80
   3   5   2  220.48    9.40
   3   5   2  235.08    9.40
   3   5   2  240.98    9.40
   3   5   2  220.98    9.60
  -4  -5  -2    1.80    0.40
  -4  -5  -2    1.40    0.60
  -4  -5  -2    2.10    0.40
  -4  -5  -2    1.30    0.30
  -4  -5  -2    1.70    0.30
   4   5   2    1.40    0.40
   4   5   2    1.00    0.30
   4   5   2    2.00    0.40
   4   5   2    1.90    0.30
   4   5   2    1.50    0.20
   4   5   2    1.90    0.40
   4   5   2    1.00    0.50
  -5  -5  -2    0.30    0.20
  -5  -5  -2    0.30    0.30
  -5  -5  -2    0.50    0.60
  -5  -5  -2    0.30    0.40
   5   5   2    0.50    0.40
   5   5   2    0.20    0.40
   5   5   2   -0.10    0.40
  -6  -5  -2  387.96   16.60
  -6  -5  -2  415.96   16.90
  -6  -5  -2  420.56   17.30
   6   5   2  392.06   17.10
   6   5   2  416.46   16.70
   6   5   2  414.46   16.70
  -7  -5  -2   -0.50    0.50
  -7  -5  -2    0.20    0.40
  -7  -5  -2    0.00    0.40
   7   5   2   -0.70    0.70
   7   5   2   -0.20    0.50
   7   5   2    0.20    0.50
  -8  -5  -2    6.80    0.90
  -8  -5  -2    5.50    0.90
  -8  -5  -2    3.20    0.90
   8   5   2    5.70    0.80
  -9  -5  -2   52.49    2.70
  -9  -5  -2   46.00    3.10
  -9  -5  -2   48.10    2.80
   9   5   2   54.19    3.00
   9   5   2   50.99    2.50
 -10  -5  -2   87.69    4.00
 -10  -5  -2   76.39    4.00
  10   5   2   74.19    4.20
  10   5   2   80.89    3.80
 -11  -5  -2    1.30    0.60
 -11  -5  -2   -0.50    0.40
  11   5   2    0.50    1.10
  11   5   2    0.70    0.60
 -12  -5  -2    4.90    0.90
 -12  -5  -2    2.90    0.80
  12   5   2    1.90    0.70
 -13  -5  -2    1.00    0.70
 -13  -5  -2    2.30    0.80
  13   5   2    0.80    0.70
  13   5   2    1.30    1.90
  12  -6  -2    0.10    1.20
 -12   6   2    1.00    0.60
 -12   6   2   -0.20    0.50
  11  -6  -2    8.50    1.70
 -11   6   2    8.20    0.90
 -11   6   2    6.90    1.10
 -11   6   2    7.00    1.00
  10  -6  -2    8.10    1.70
 -10   6   2   12.80    1.00
   9  -6  -2   91.59    5.00
  -9   6   2   87.19    4.20
  -9   6   2   86.09    4.00
   8  -6  -2   33.50    2.60
   8  -6  -2   33.60    2.70
  -8   6   2   33.30    1.90
  -8   6   2   34.50    1.80
   7  -6  -2   34.00    2.50
   7  -6  -2   35.10    2.70
  -7   6   2   34.20    1.80
  -7   6   2   32.60    1.80
  -7   6   2   33.10    1.80
   6  -6  -2   46.40    2.90
   6  -6  -2   44.60    3.10
  -6   6   2   42.10    2.20
  -6   6   2   45.90    2.20
  -6   6   2   43.50    2.20
   5  -6  -2  124.59    6.30
   5  -6  -2  132.49    6.20
  -5   6   2  121.89    6.00
  -5   6   2  123.59    5.40
  -5   6   2  125.09    5.50
  -5   6   2  128.59    5.40
   4  -6  -2   67.29    3.60
   4  -6  -2   61.79    2.90
   4  -6  -2   64.29    3.70
  -4   6   2   63.19    2.80
  -4   6   2   64.89    3.00
  -4   6   2   62.29    2.90
  -4   6   2   63.59    3.50
   3  -6  -2  108.59    5.20
   3  -6  -2  111.99    5.20
   3  -6  -2  102.49    4.40
   3  -6  -2  102.59    4.50
   3  -6  -2  105.69    4.30
  -3   6   2   98.09    4.50
  -3   6   2   99.99    5.00
  -3   6   2  111.19    5.60
  -3   6   2  106.89    4.50
  -3   6   2  101.49    4.40
  -3   6   2  101.39    4.30
   2  -6  -2  130.09    5.40
   2  -6  -2  130.79    5.30
   2  -6  -2  122.39    6.30
   2  -6  -2  141.09    6.20
   2  -6  -2  125.39    5.30
  -2   6   2  125.79    5.40
  -2   6   2  123.39    5.90
  -2   6   2  136.89    5.40
  -2   6   2  124.79    5.90
  -2   6   2  128.09    5.30
  -2   6   2  123.89    5.30
  -2   6   2  129.79    6.20
   1  -6  -2  177.48    8.20
   1  -6  -2  186.18    8.20
   1  -6  -2  181.78    7.60
   1  -6  -2  181.58    7.50
   1  -6  -2  187.58    7.60
  -1   6   2  178.48    8.00
  -1   6   2  183.08    7.40
  -1   6   2  185.68    7.60
   0  -6  -2  377.56   15.70
   0  -6  -2  369.16   15.10
   0  -6  -2  346.47   15.00
   0  -6  -2  354.66   15.10
   0  -6  -2  391.56   15.20
   0  -6  -2  385.56   15.70
   0   6   2  375.56   15.60
   0   6   2  378.16   15.10
   0   6   2  360.26   15.10
   0   6   2  380.76   15.10
   0   6   2  371.36   15.00
   0   6   2  356.56   15.50
  -1  -6  -2  145.59    6.30
  -1  -6  -2  151.38    6.30
  -1  -6  -2  147.19    6.30
  -1  -6  -2  155.38    6.80
  -1  -6  -2  161.68    6.50
  -1  -6  -2  159.98    7.00
   1   6   2  151.88    6.30
   1   6   2  148.89    6.80
   1   6   2  153.08    6.30
   1   6   2  146.59    6.70
   1   6   2  155.08    6.30
   1   6   2  151.28    6.50
  -2  -6  -2   11.90    1.10
  -2  -6  -2   12.30    0.90
  -2  -6  -2   11.80    1.30
  -2  -6  -2    9.30    0.80
  -2  -6  -2   11.10    0.70
  -2  -6  -2   10.80    0.70
   2   6   2   11.90    0.70
   2   6   2   11.60    0.70
   2   6   2   12.20    0.70
   2   6   2   10.30    1.50
   2   6   2   10.70    1.10
   2   6   2   11.40    0.80
  -3  -6  -2    6.50    1.10
  -3  -6  -2    5.80    0.50
  -3  -6  -2    5.60    0.50
  -3  -6  -2    6.60    0.50
  -3  -6  -2    6.20    0.70
  -3  -6  -2    6.60    0.80
   3   6   2    6.90    0.60
   3   6   2    6.20    0.70
   3   6   2    6.10    0.80
   3   6   2    6.90    0.60
   3   6   2    6.90    0.60
   3   6   2    5.50    0.90
  -4  -6  -2   62.19    3.40
  -4  -6  -2   63.79    3.00
  -4  -6  -2   59.99    2.70
  -4  -6  -2   60.59    2.70
   4   6   2   63.89    2.70
   4   6   2   62.59    2.80
   4   6   2   58.89    2.60
   4   6   2   57.39    2.90
   4   6   2   54.59    2.70
   4   6   2   65.09    2.70
   4   6   2   59.19    3.20
  -5  -6  -2   52.49    3.10
  -5  -6  -2   51.09    2.70
  -5  -6  -2   49.40    2.30
  -5  -6  -2   48.20    2.40
   5   6   2   53.89    2.40
   5   6   2   54.29    2.40
   5   6   2   53.39    2.50
   5   6   2   44.10    2.80
  -6  -6  -2   78.09    3.90
  -6  -6  -2   78.89    4.30
   6   6   2   84.99    3.70
   6   6   2   82.79    3.60
  -7  -6  -2    7.90    0.90
  -7  -6  -2    7.30    1.00
  -7  -6  -2    5.20    1.10
   7   6   2    8.30    0.80
   7   6   2    7.00    1.00
  -8  -6  -2   33.40    2.10
  -8  -6  -2   33.20    2.00
  -8  -6  -2   30.10    2.40
   8   6   2   32.00    2.00
   8   6   2   34.00    1.80
  -9  -6  -2   10.60    1.80
  -9  -6  -2   14.90    1.40
  -9  -6  -2   16.90    1.40
   9   6   2   15.50    1.20
   9   6   2   14.30    1.60
 -10  -6  -2    3.60    0.80
 -10  -6  -2    3.20    0.80
  10   6   2    3.40    0.70
  10   6   2    3.30    1.10
 -11  -6  -2    0.60    0.60
 -11  -6  -2    2.00    0.70
  11   6   2    1.20    0.60
 -12  -6  -2    1.00    0.60
 -12  -6  -2    2.80    0.70
  12   6   2    3.50    1.70
  12   6   2    1.10    0.60
 -13  -6  -2    0.00    0.60
 -13  -6  -2    0.70    0.70
  13   6   2    0.60    0.70
  12  -7  -2    0.10    1.50
 -12   7   2    6.30    1.00
 -12   7   2    4.40    0.80
  11  -7  -2    5.60    1.60
 -11   7   2    5.80    0.90
 -11   7   2    5.40    0.80
  10  -7  -2    6.30    1.60
 -10   7   2    7.40    1.00
 -10   7   2    5.90    1.20
 -10   7   2    7.10    0.90
   9  -7  -2    0.60    1.00
  -9   7   2    0.40    0.50
  -9   7   2    0.60    0.50
  -9   7   2    1.30    0.50
   8  -7  -2   11.90    1.80
   8  -7  -2   10.50    1.90
  -8   7   2   11.30    1.60
  -8   7   2   13.20    1.00
  -8   7   2   13.50    1.10
   7  -7  -2   14.10    1.80
   7  -7  -2   13.20    2.90
  -7   7   2   14.20    1.00
  -7   7   2   13.40    1.10
  -7   7   2   13.70    1.10
   6  -7  -2  115.79    6.00
   6  -7  -2  117.09    6.20
  -6   7   2  114.49    5.20
  -6   7   2  123.49    5.20
  -6   7   2  121.69    5.20
   5  -7  -2   85.09    4.10
   5  -7  -2   93.89    4.90
   5  -7  -2   87.29    4.90
  -5   7   2   93.99    4.00
  -5   7   2   90.19    4.10
  -5   7   2   95.09    4.00
   4  -7  -2  167.38    7.30
   4  -7  -2  177.38    8.10
   4  -7  -2  173.78    8.10
  -4   7   2  182.38    7.30
  -4   7   2  164.68    7.30
  -4   7   2  169.58    7.20
   3  -7  -2  355.36   14.90
   3  -7  -2  368.96   14.70
   3  -7  -2  364.86   15.70
   3  -7  -2  382.56   15.80
  -3   7   2  381.86   14.90
  -3   7   2  355.36   14.80
  -3   7   2  347.77   15.00
   2  -7  -2    7.70    0.60
   2  -7  -2    7.80    1.30
   2  -7  -2    8.70    1.50
   2  -7  -2    7.10    0.50
  -2   7   2    8.60    0.70
  -2   7   2    7.40    0.60
  -2   7   2    7.70    0.70
  -2   7   2    7.70    0.50
   1  -7  -2  123.89    5.10
   1  -7  -2  124.69    5.90
   1  -7  -2  117.49    5.90
   1  -7  -2  121.69    5.00
  -1   7   2  118.09    5.10
  -1   7   2  124.79    5.30
  -1   7   2  117.99    5.90
  -1   7   2  119.19    5.00
  -1   7   2  118.59    5.10
  -1   7   2  119.49    5.70
   0  -7  -2   42.50    1.90
   0  -7  -2   38.90    2.00
   0  -7  -2   44.70    2.80
   0  -7  -2   45.50    2.10
   0  -7  -2   40.50    2.00
   0  -7  -2   43.50    2.70
   0   7   2   45.70    2.00
   0   7   2   42.50    1.90
   0   7   2   39.70    2.40
   0   7   2   42.10    2.10
   0   7   2   47.60    2.00
  -1  -7  -2  216.48    9.30
  -1  -7  -2  204.48    8.70
  -1  -7  -2  208.28    8.60
  -1  -7  -2  221.88    8.90
  -1  -7  -2  207.48    9.40
   1   7   2  218.28    8.70
   1   7   2  215.28    8.70
   1   7   2  200.38    8.80
   1   7   2  210.08    8.60
   1   7   2  204.78    9.10
  -2  -7  -2  300.17   11.80
  -2  -7  -2  281.17   12.20
  -2  -7  -2  278.87   12.00
  -2  -7  -2  273.47   11.50
  -2  -7  -2  272.27   11.40
   2   7   2  285.07   11.50
   2   7   2  263.27   11.70
   2   7   2  259.87   11.80
   2   7   2  287.97   11.50
   2   7   2  299.57   11.50
  -3  -7  -2  196.08    8.80
  -3  -7  -2  205.38    8.40
  -3  -7  -2  192.68    8.10
  -3  -7  -2  191.08    8.10
  -3  -7  -2  195.58    8.40
   3   7   2  201.48    8.10
   3   7   2  206.78    8.10
   3   7   2  185.48    8.20
   3   7   2  166.28    8.30
   3   7   2  208.18    8.10
  -4  -7  -2   88.09    4.70
  -4  -7  -2   88.79    4.00
  -4  -7  -2   90.99    4.00
  -4  -7  -2   96.29    4.40
   4   7   2   98.69    4.10
   4   7   2   93.09    4.20
   4   7   2   99.19    4.10
   4   7   2   91.49    4.40
  -5  -7  -2    3.70    1.10
  -5  -7  -2    3.40    0.70
   5   7   2    4.40    0.70
   5   7   2    4.30    0.60
   5   7   2    4.40    0.70
  -6  -7  -2   38.90    2.60
  -6  -7  -2   38.50    2.70
   6   7   2   43.80    2.10
   6   7   2   39.70    2.00
  -7  -7  -2    0.40    0.70
  -7  -7  -2    0.40    0.50
  -7  -7  -2    0.50    0.50
   7   7   2    0.60    0.60
   7   7   2    1.00    0.50
  -8  -7  -2  152.88    6.40
  -8  -7  -2  116.49    6.70
  -8  -7  -2  139.29    6.40
   8   7   2  145.29    6.00
   8   7   2  141.19    6.20
  -9  -7  -2    0.20    0.50
  -9  -7  -2    0.40    0.50
   9   7   2   -0.10    0.80
   9   7   2    0.30    0.50
 -10  -7  -2    1.00    0.70
 -10  -7  -2    1.00    0.60
  10   7   2    1.00    0.60
 -11  -7  -2    2.00    0.70
 -11  -7  -2    2.70    0.80
  11   7   2    2.90    0.80
  11   7   2    1.90    1.30
 -12  -7  -2    7.40    1.20
 -12  -7  -2    9.70    1.30
  12   7   2    8.30    1.10
 -13  -7  -2   -1.00    0.60
 -13  -7  -2   -0.80    0.60
  13   7   2   -0.70    0.70
  11  -8  -2    2.00    1.40
 -11   8   2    2.70    0.70
 -11   8   2    2.80    0.70
  10  -8  -2    4.90    1.50
 -10   8   2    5.80    0.90
 -10   8   2    6.90    1.00
   9  -8  -2    6.00    1.40
  -9   8   2    5.00    0.70
  -9   8   2    4.90    0.80
   8  -8  -2   17.50    2.20
   8  -8  -2   19.10    2.30
  -8   8   2   20.70    1.30
  -8   8   2   22.20    1.50
   7  -8  -2  152.68    7.80
  -7   8   2  168.98    6.90
  -7   8   2  149.29    6.80
  -7   8   2  161.08    6.80
   6  -8  -2   11.30    1.60
   6  -8  -2   11.00    1.90
  -6   8   2    9.70    0.90
  -6   8   2   10.00    0.90
  -6   8   2    9.40    0.80
   5  -8  -2   12.30    1.80
   5  -8  -2   11.20    1.60
  -5   8   2   10.30    0.90
  -5   8   2   11.10    0.90
   4  -8  -2    1.20    0.80
   4  -8  -2    1.80    1.00
  -4   8   2    2.00    0.50
  -4   8   2    2.50    0.40
  -4   8   2    2.80    0.50
   3  -8  -2  167.68    7.80
   3  -8  -2  154.48    6.80
   3  -8  -2  157.98    7.70
  -3   8   2  168.38    6.80
  -3   8   2  152.88    6.70
  -3   8   2  166.78    6.90
   2  -8  -2   46.70    2.20
   2  -8  -2   47.20    2.10
   2  -8  -2   47.70    3.10
   2  -8  -2   47.70    3.10
  -2   8   2   49.00    2.30
  -2   8   2   47.40    2.10
  -2   8   2   49.60    2.20
  -2   8   2   45.40    2.10
   1  -8  -2   97.09    4.90
   1  -8  -2   90.29    3.90
   1  -8  -2   86.79    4.70
  -1   8   2   82.29    3.90
  -1   8   2   92.59    3.90
  -1   8   2   90.59    3.80
  -1   8   2   91.29    3.90
   0  -8  -2   26.60    2.20
   0  -8  -2   32.30    1.60
   0  -8  -2   30.50    1.50
   0  -8  -2   31.60    2.40
   0   8   2   29.70    1.40
   0   8   2   30.90    1.50
   0   8   2   28.20    1.60
   0   8   2   27.80    1.50
   0   8   2   27.70    2.10
  -1  -8  -2  121.69    5.50
  -1  -8  -2  142.39    5.80
  -1  -8  -2  125.09    6.30
  -1  -8  -2  131.29    6.50
   1   8   2  138.89    5.60
   1   8   2  124.19    6.00
   1   8   2  136.69    5.50
   1   8   2  137.69    5.60
   1   8   2  126.29    5.70
  -2  -8  -2   60.79    3.50
  -2  -8  -2   58.59    3.30
  -2  -8  -2   54.69    2.60
  -2  -8  -2   65.09    2.90
   2   8   2   51.29    2.80
   2   8   2   59.99    2.70
   2   8   2   60.49    2.60
   2   8   2   61.39    2.70
   2   8   2   52.19    2.90
  -3  -8  -2    5.00    1.20
  -3  -8  -2    4.50    1.00
  -3  -8  -2    4.00    0.50
  -3  -8  -2    3.80    0.70
   3   8   2    3.50    0.60
   3   8   2    4.30    0.60
   3   8   2    3.70    0.60
   3   8   2    2.90    0.70
  -4  -8  -2   33.00    2.50
  -4  -8  -2   42.70    2.20
  -4  -8  -2   35.30    1.90
   4   8   2   38.80    1.90
   4   8   2   30.50    1.90
   4   8   2   39.40    1.80
   4   8   2   37.70    1.80
  -5  -8  -2   61.69    3.90
  -5  -8  -2   72.09    3.50
   5   8   2   70.59    3.30
   5   8   2   73.39    3.20
   5   8   2   69.09    3.10
  -6  -8  -2    0.30    0.70
  -6  -8  -2    0.40    0.40
   6   8   2   -0.30    0.40
   6   8   2    0.60    0.40
   6   8   2    0.40    0.40
  -7  -8  -2    1.10    0.50
  -7  -8  -2    0.40    0.70
  -7  -8  -2    1.60    0.50
   7   8   2    1.20    0.50
   7   8   2    1.30    0.50
  -8  -8  -2   54.89    2.90
  -8  -8  -2   57.19    3.00
  -8  -8  -2   42.70    3.20
   8   8   2   53.19    2.60
   8   8   2   51.59    2.80
  -9  -8  -2    3.30    0.90
  -9  -8  -2    4.00    0.90
   9   8   2    5.60    0.80
   9   8   2    5.40    1.10
 -10  -8  -2   -0.10    0.50
 -10  -8  -2    0.60    0.70
  10   8   2    0.50    0.60
  10   8   2    0.70    1.20
 -11  -8  -2    7.60    1.10
 -11  -8  -2    8.60    1.20
  11   8   2    4.90    0.90
 -12  -8  -2    0.40    0.60
 -12  -8  -2    0.60    0.80
  12   8   2   -0.10    0.70
  11  -9  -2    1.30    2.90
 -11   9   2    1.90    0.60
 -11   9   2    1.40    0.60
  10  -9  -2    4.10    1.60
 -10   9   2    4.30    0.80
 -10   9   2    3.00    0.70
   9  -9  -2   11.00    2.10
  -9   9   2    7.60    0.90
  -9   9   2    9.10    1.00
   8  -9  -2    6.40    1.70
   8  -9  -2    5.30    1.50
  -8   9   2    8.20    0.90
  -8   9   2    6.30    0.80
   7  -9  -2    6.70    1.70
   7  -9  -2    6.50    1.50
  -7   9   2    7.10    0.90
  -7   9   2    8.40    0.80
   6  -9  -2    0.40    0.80
   6  -9  -2    0.10    1.00
  -6   9   2    0.10    0.40
   5  -9  -2   50.79    3.50
   5  -9  -2   48.00    3.40
  -5   9   2   52.19    2.60
  -5   9   2   48.80    2.50
  -5   9   2   53.79    2.50
   4  -9  -2    1.70    1.70
   4  -9  -2    4.10    1.20
  -4   9   2    2.80    0.40
  -4   9   2    3.00    0.60
  -4   9   2    3.40    0.60
   3  -9  -2   52.19    3.50
   3  -9  -2   51.19    3.40
  -3   9   2   51.29    2.40
  -3   9   2   54.89    2.60
  -3   9   2   55.99    2.50
   2  -9  -2   32.10    2.50
   2  -9  -2   37.40    2.80
   2  -9  -2   32.10    1.60
  -2   9   2   29.50    1.50
  -2   9   2   33.40    1.70
  -2   9   2   35.60    1.70
   1  -9  -2    4.20    0.60
   1  -9  -2    5.20    1.30
   1  -9  -2    2.60    0.90
  -1   9   2    4.80    0.60
  -1   9   2    4.00    0.60
  -1   9   2    4.90    0.60
   0  -9  -2   10.10    0.90
   0  -9  -2   11.80    1.70
   0  -9  -2   10.80    1.60
   0   9   2   11.40    0.80
   0   9   2   11.90    0.80
  -1  -9  -2   12.40    1.70
  -1  -9  -2   15.50    1.80
  -1  -9  -2   17.50    1.30
   1   9   2   18.30    1.10
   1   9   2   16.90    1.10
   1   9   2   17.30    1.00
  -2  -9  -2    1.20    0.40
  -2  -9  -2    0.80    0.80
  -2  -9  -2    0.80    0.80
   2   9   2    1.10    0.40
   2   9   2    1.70    0.50
   2   9   2    2.00    0.50
  -3  -9  -2   41.30    2.70
  -3  -9  -2   39.30    2.90
   3   9   2   41.90    2.10
   3   9   2   43.00    2.10
   3   9   2   42.10    2.00
  -4  -9  -2  115.39    5.20
  -4  -9  -2  109.59    5.20
  -4  -9  -2   98.29    5.60
   4   9   2  114.69    4.80
   4   9   2  108.19    4.80
   4   9   2  116.29    4.90
  -5  -9  -2   13.50    1.30
  -5  -9  -2   13.30    1.80
   5   9   2   14.30    1.00
   5   9   2   15.10    1.00
   5   9   2   14.40    1.10
  -6  -9  -2   -0.30    0.40
  -6  -9  -2    0.30    0.80
   6   9   2   -0.20    0.40
   6   9   2    0.60    0.50
   6   9   2   -0.30    0.40
  -7  -9  -2   14.50    1.90
  -7  -9  -2   14.60    1.30
  -7  -9  -2   14.80    1.40
   7   9   2   17.30    1.20
   7   9   2   18.30    1.30
  -8  -9  -2    4.80    0.90
  -8  -9  -2    4.70    0.90
  -8  -9  -2    4.70    1.40
   8   9   2    4.50    0.70
   8   9   2    3.90    1.00
  -9  -9  -2    0.50    0.60
  -9  -9  -2    1.90    0.70
  -9  -9  -2    1.30    1.10
   9   9   2    0.80    0.60
 -10  -9  -2   41.50    2.40
 -10  -9  -2   31.20    2.30
 -11  -9  -2   -0.10    0.70
 -11  -9  -2    1.30    0.70
  11   9   2   -0.20    0.60
  10 -10  -2    2.80    1.40
 -10  10   2    3.50    0.70
 -10  10   2    2.70    0.70
   9 -10  -2    0.20    1.30
  -9  10   2    1.00    0.50
  -9  10   2    1.40    0.60
   8 -10  -2    5.40    1.50
  -8  10   2    4.70    0.70
  -8  10   2    3.90    1.00
   7 -10  -2    2.90    1.20
   7 -10  -2    5.70    1.70
  -7  10   2    5.10    0.90
  -7  10   2    8.10    0.80
   6 -10  -2   -0.30    0.80
   6 -10  -2    0.20    1.00
  -6  10   2    0.20    0.40
  -6  10   2    0.70    0.50
   5 -10  -2  110.19    6.10
   5 -10  -2  103.49    6.00
  -5  10   2  113.59    4.90
  -5  10   2  112.19    4.90
   4 -10  -2    8.60    1.90
   4 -10  -2    5.40    1.30
  -4  10   2    6.60    0.80
  -4  10   2    6.70    0.70
   3 -10  -2    5.70    1.60
   3 -10  -2    4.50    1.30
  -3  10   2    5.50    0.70
  -3  10   2    5.20    0.70
   2 -10  -2   17.50    2.00
   2 -10  -2   21.10    2.30
  -2  10   2   22.10    1.30
  -2  10   2   20.40    1.30
   1 -10  -2   75.09    4.40
  -1  10   2   70.79    3.30
  -1  10   2   74.79    3.40
  -1  10   2   76.79    3.40
   0 -10  -2   14.40    1.80
   0 -10  -2    9.10    1.70
   0  10   2   11.70    0.90
   0  10   2   12.40    0.90
   0  10   2   12.30    0.90
  -1 -10  -2    0.20    0.80
  -1 -10  -2    1.40    1.00
  -1 -10  -2    0.60    0.40
   1  10   2    0.90    0.40
   1  10   2    0.60    0.40
   1  10   2   -0.10    0.40
  -2 -10  -2    1.80    0.50
  -2 -10  -2    1.80    0.90
  -2 -10  -2    2.40    1.10
   2  10   2    3.50    0.60
   2  10   2    2.50    0.50
   2  10   2    2.40    0.50
  -3 -10  -2   35.70    2.10
  -3 -10  -2   33.20    2.60
   3  10   2   36.10    1.80
   3  10   2   33.80    1.80
  -4 -10  -2   27.20    2.50
  -4 -10  -2   31.40    2.00
   4  10   2   30.90    1.70
   4  10   2   29.80    1.60
   4  10   2   30.90    1.80
  -5 -10  -2    0.10    0.50
  -5 -10  -2    0.30    0.80
   5  10   2    0.40    0.50
   5  10   2    0.10    0.50
   5  10   2    0.20    0.40
  -6 -10  -2    0.50    0.90
  -6 -10  -2    0.40    0.50
   6  10   2    1.40    0.60
   6  10   2    1.80    0.50
   6  10   2    1.10    1.00
  -7 -10  -2    0.90    0.90
  -7 -10  -2    0.60    0.50
  -7 -10  -2    0.80    0.60
   7  10   2    1.20    0.50
   7  10   2   -0.20    0.60
  -8 -10  -2   -0.10    0.60
  -8 -10  -2   -0.20    0.90
  -8 -10  -2    1.10    0.60
   8  10   2    0.80    0.50
  -9 -10  -2   -0.10    1.10
  -9 -10  -2   -0.30    0.50
  -9 -10  -2    0.10    0.60
   9  10   2    0.80    0.60
 -10 -10  -2   10.20    1.40
 -10 -10  -2    8.90    1.30
  10  10   2    8.70    1.10
 -11 -10  -2    0.80    0.80
 -11 -10  -2    2.10    0.90
  11  10   2    2.50    0.80
   9 -11  -2    0.30    1.20
  -9  11   2   -0.40    0.50
  -9  11   2    0.90    0.60
   8 -11  -2   13.50    2.30
  -8  11   2   12.10    1.10
  -8  11   2   10.70    1.20
   7 -11  -2    0.00    1.00
   7 -11  -2   -1.10    1.10
  -7  11   2    0.20    0.40
  -7  11   2   -0.20    0.50
   6 -11  -2    2.10    1.10
   6 -11  -2    3.30    1.40
  -6  11   2    2.80    0.60
  -6  11   2    3.40    0.60
   5 -11  -2    9.40    1.70
   5 -11  -2    8.60    1.80
  -5  11   2   10.20    0.90
  -5  11   2    7.70    0.90
   4 -11  -2   38.10    3.10
   4 -11  -2   36.50    3.20
  -4  11   2   42.00    2.10
  -4  11   2   37.70    2.10
   3 -11  -2   29.50    2.70
   3 -11  -2   26.60    2.60
  -3  11   2   31.00    1.70
  -3  11   2   30.70    1.60
   2 -11  -2    5.70    1.60
   2 -11  -2    4.00    1.20
  -2  11   2    5.50    0.70
  -2  11   2    5.30    0.70
   1 -11  -2    1.40    1.00
   1 -11  -2    1.20    0.90
  -1  11   2    0.70    0.40
  -1  11   2    1.20    0.50
   0 -11  -2    0.80    0.90
   0 -11  -2   -0.50    0.70
   0  11   2    0.40    0.40
   0  11   2   -0.20    0.40
  -1 -11  -2    6.50    1.40
  -1 -11  -2    6.50    1.50
  -1 -11  -2    7.10    0.90
   1  11   2    8.40    0.80
  -2 -11  -2   33.50    2.80
  -2 -11  -2   31.90    2.00
  -2 -11  -2   23.30    2.40
   2  11   2   31.00    1.70
   2  11   2   31.10    1.60
  -3 -11  -2    4.00    1.10
  -3 -11  -2    2.00    0.60
   3  11   2    3.80    0.60
   3  11   2    2.50    0.60
  -4 -11  -2    0.20    0.90
  -4 -11  -2    0.60    0.50
   4  11   2    0.30    0.50
   4  11   2   -0.20    0.50
   4  11   2    0.30    0.50
  -5 -11  -2   18.50    2.20
  -5 -11  -2   18.10    1.60
   5  11   2   16.60    1.30
   5  11   2   17.30    1.40
   5  11   2   16.40    1.20
  -6 -11  -2   12.40    1.40
  -6 -11  -2   11.10    2.00
   6  11   2   15.40    1.80
   6  11   2   13.90    1.10
  -7 -11  -2    1.40    0.70
  -7 -11  -2    0.20    1.00
  -7 -11  -2    0.30    0.60
   7  11   2    1.10    0.50
  -8 -11  -2    3.10    0.90
  -8 -11  -2    2.40    0.80
  -8 -11  -2    3.90    1.50
   8  11   2    2.00    0.60
  -9 -11  -2    2.60    0.90
  -9 -11  -2    3.40    1.40
  -9 -11  -2    0.90    0.80
   9  11   2    3.00    0.70
 -10 -11  -2    0.20    0.70
 -10 -11  -2    0.80    0.80
  10  11   2    1.10    0.70
   8 -12  -2    1.20    1.20
  -8  12   2    0.60    0.50
  -8  12   2    0.90    0.60
   7 -12  -2    1.90    1.30
  -7  12   2    1.20    0.60
  -7  12   2    0.40    0.50
   6 -12  -2    9.30    1.80
   6 -12  -2   11.90    2.30
  -6  12   2   10.90    1.10
  -6  12   2   13.20    1.00
   5 -12  -2    0.80    1.10
   5 -12  -2    1.70    1.20
  -5  12   2   -0.70    0.40
  -5  12   2    0.40    0.50
   4 -12  -2    4.40    1.40
   4 -12  -2    7.30    1.90
  -4  12   2    6.50    0.80
  -4  12   2    5.90    1.30
   3 -12  -2   22.00    2.60
   3 -12  -2   25.30    2.70
  -3  12   2   22.60    1.50
  -3  12   2   23.90    1.40
   2 -12  -2    8.40    1.70
   2 -12  -2   13.00    2.00
  -2  12   2   10.80    0.90
  -2  12   2    9.20    0.90
   1 -12  -2   14.60    2.30
   1 -12  -2   15.20    2.10
  -1  12   2   16.10    1.10
  -1  12   2   18.40    1.20
   0 -12  -2   15.70    2.20
   0 -12  -2   13.90    2.30
   0  12   2   16.60    1.20
   0  12   2   17.40    1.20
  -1 -12  -2    5.00    1.60
  -1 -12  -2    5.60    1.40
   1  12   2    6.00    0.80
   1  12   2    5.60    0.80
  -2 -12  -2    5.40    2.60
  -2 -12  -2    5.00    1.40
   2  12   2    3.90    0.70
   2  12   2    2.60    1.10
  -3 -12  -2    2.80    0.80
  -3 -12  -2    3.00    1.20
   3  12   2    2.80    0.60
   3  12   2    2.80    0.60
  -4 -12  -2    7.70    1.50
  -4 -12  -2    6.40    1.10
   4  12   2    7.00    0.90
   4  12   2    8.80    1.00
  -5 -12  -2   -0.10    0.90
  -5 -12  -2    0.30    0.60
   5  12   2    0.20    0.50
  -6 -12  -2    6.30    1.60
  -6 -12  -2    8.70    1.20
   6  12   2    8.10    1.00
  -7 -12  -2    0.30    1.00
  -7 -12  -2    1.40    0.80
   7  12   2    0.50    0.50
  -8 -12  -2    1.40    1.30
  -8 -12  -2    0.90    0.80
   8  12   2    1.10    0.60
  -9 -12  -2    0.90    0.80
  -9 -12  -2    1.40    1.40
   6 -13  -2    0.70    1.30
   6 -13  -2    0.00    1.40
  -6  13   2    0.40    0.50
  -6  13   2    0.70    0.50
   5 -13  -2    0.60    1.20
   5 -13  -2    2.00    1.40
  -5  13   2   -0.10    0.50
  -5  13   2    0.70    0.50
   4 -13  -2    5.20    1.60
   4 -13  -2    8.20    1.90
  -4  13   2    6.70    0.90
  -4  13   2    8.10    0.90
   3 -13  -2    1.50    1.10
   3 -13  -2    1.80    1.30
  -3  13   2    1.60    0.50
  -3  13   2    2.30    0.60
   2 -13  -2   19.60    2.70
   2 -13  -2   18.10    2.40
  -2  13   2   20.10    1.40
  -2  13   2   21.50    1.30
   1 -13  -2    5.80    1.40
   1 -13  -2    6.40    1.80
  -1  13   2    8.10    0.90
  -1  13   2    7.30    1.00
   0 -13  -2    6.80    1.90
   0 -13  -2    6.40    1.50
   0  13   2    6.50    0.80
   0  13   2    7.00    1.00
  -1 -13  -2    0.40    0.90
   1  13   2    0.70    0.50
   1  13   2    0.60    0.50
  -2 -13  -2    0.90    0.90
   2  13   2    0.90    0.50
   2  13   2   -0.10    0.50
  -3 -13  -2    0.70    1.00
   3  13   2    2.30    1.10
  -4 -13  -2    0.10    1.00
   4  13   2   -0.70    0.50
  -5 -13  -2    4.10    1.30
  -5 -13  -2    4.80    1.00
   5  13   2    3.40    0.70
  -6 -13  -2    0.40    1.10
  -6 -13  -2    0.90    0.70
   6  13   2    1.10    0.60
  -7 -13  -2    7.50    1.40
  -7 -13  -2    5.30    1.60
   7  13   2    7.90    1.00
   4 -14  -2    7.90    2.10
   4 -14  -2    6.80    2.00
  -4  14   2    7.60    1.00
  -4  14   2    8.70    1.00
   3 -14  -2   -1.30    1.10
   3 -14  -2    0.30    1.40
  -3  14   2    0.90    0.60
  -3  14   2    0.20    0.50
   2 -14  -2    4.20    1.60
   2 -14  -2    5.70    1.60
  -2  14   2    6.40    1.00
  -2  14   2    6.50    0.90
   1 -14  -2    1.80    1.60
   1 -14  -2    1.00    1.20
  -1  14   2    0.70    0.60
  -1  14   2    0.30    0.50
   0 -14  -2    1.10    1.10
   0  14   2    0.80    0.50
   0  14   2    0.20    0.90
  -1 -14  -2    0.10    1.10
   1  14   2    2.30    0.60
  -2 -14  -2    1.40    1.20
   2  14   2    1.60    0.60
  -3 -14  -2    1.50    1.00
   3  14   2    1.90    0.60
  -4 -14  -2   -0.10    1.00
  -5 -14  -2    0.70    1.00
   5  14   2    0.10    0.60
   4  13  -3   -0.20    0.60
  -4 -13   3    1.40    1.10
   3  13  -3    6.70    0.90
  -3 -13   3    5.60    1.50
   2  13  -3    1.50    0.60
  -2 -13   3   -0.40    0.90
   1  13  -3    1.60    0.60
  -1 -13   3    2.10    1.20
   0  13  -3    0.20    0.50
   0 -13   3    1.00    1.10
  -1  13  -3    0.70    0.60
   1 -13   3    0.10    1.40
   1 -13   3    3.10    1.20
  -2  13  -3    1.00    0.60
   2 -13   3    0.00    1.20
   2 -13   3    1.40    1.40
  -3  13  -3   33.80    1.80
   3 -13   3   30.20    3.40
   3 -13   3   26.10    3.00
  -4  13  -3    0.80    0.50
   4 -13   3    2.80    1.60
   4 -13   3    0.40    1.30
   6  12  -3    0.50    0.60
   6  12  -3    1.20    0.70
  -6 -12   3    0.50    0.70
  -6 -12   3    0.20    1.00
   5  12  -3    0.80    0.50
   5  12  -3   -0.30    0.50
  -5 -12   3    1.10    1.10
  -5 -12   3    0.10    1.10
   4  12  -3    3.80    0.70
   4  12  -3    3.40    0.70
  -4 -12   3    3.20    1.20
   3  12  -3    0.80    0.50
  -3 -12   3    1.20    1.00
   2  12  -3    5.50    0.90
   2  12  -3    5.50    0.80
  -2 -12   3    4.50    1.30
   1  12  -3    0.30    0.50
   1  12  -3    0.70    0.50
  -1 -12   3    0.50    0.80
   0  12  -3    0.30    0.50
   0 -12   3   -0.30    1.30
   0 -12   3   -0.40    0.80
  -1  12  -3    1.70    0.50
   1 -12   3    3.60    1.80
   1 -12   3    2.30    1.20
  -2  12  -3    1.80    0.50
   2 -12   3    0.40    1.30
   2 -12   3    1.60    1.20
  -3  12  -3   21.70    1.40
   3 -12   3   19.60    2.50
   3 -12   3   22.90    2.90
  -4  12  -3    0.60    0.50
   4 -12   3    1.90    1.40
   4 -12   3    0.40    1.20
  -5  12  -3    0.30    0.50
  -5  12  -3   -0.30    0.50
   5 -12   3    1.00    1.30
   5 -12   3   -0.30    1.20
  -6  12  -3    1.20    0.60
   6 -12   3    1.50    1.30
   8  11  -3    0.20    0.60
   8  11  -3   -0.10    0.60
  -8 -11   3    1.10    1.20
  -8 -11   3   -0.30    0.70
   7  11  -3   -0.20    0.50
   7  11  -3    0.30    0.60
  -7 -11   3    0.20    1.10
  -7 -11   3    0.50    0.70
   6  11  -3    0.00    0.50
   6  11  -3    0.00    0.50
  -6 -11   3    0.50    1.00
  -6 -11   3    0.50    0.60
   5  11  -3   11.10    1.10
   5  11  -3   14.30    1.20
  -5 -11   3   11.50    1.40
  -5 -11   3   13.40    2.00
   4  11  -3    0.40    0.50
   4  11  -3    1.90    0.60
  -4 -11   3    1.20    0.60
  -4 -11   3    0.20    1.00
   3  11  -3    0.60    0.50
   3  11  -3    0.70    0.40
  -3 -11   3    0.10    0.50
  -3 -11   3   -0.20    0.80
   2  11  -3    1.40    0.50
   2  11  -3    0.40    0.40
  -2 -11   3    1.30    1.00
  -2 -11   3   -0.70    1.40
   1  11  -3    4.60    0.70
   1  11  -3    5.10    0.80
  -1 -11   3    5.20    1.40
  -1 -11   3    3.60    1.60
   0  11  -3   -0.20    0.40
   0  11  -3   -0.10    0.40
   0 -11   3    0.50    0.80
   0 -11   3   -0.70    1.00
  -1  11  -3    0.30    0.40
  -1  11  -3    1.10    0.50
   1 -11   3    0.60    0.90
   1 -11   3    0.10    0.90
  -2  11  -3    4.90    0.80
  -2  11  -3    6.30    0.80
  -2  11  -3    6.70    0.80
   2 -11   3    3.90    1.40
   2 -11   3    5.60    1.40
  -3  11  -3    2.50    0.70
  -3  11  -3    3.20    0.60
  -3  11  -3    2.90    0.60
   3 -11   3    3.10    1.20
   3 -11   3    3.50    1.40
  -4  11  -3    7.70    1.20
  -4  11  -3    5.50    0.80
   4 -11   3    4.50    1.40
   4 -11   3    7.50    2.00
  -5  11  -3   55.49    2.90
  -5  11  -3   44.20    2.40
   5 -11   3   35.30    3.40
   5 -11   3   48.50    3.80
  -6  11  -3    0.50    0.50
  -6  11  -3    0.20    0.50
   6 -11   3    0.00    1.10
  -7  11  -3    0.30    0.50
  -7  11  -3    0.20    0.60
   7 -11   3    0.10    1.20
  -8  11  -3   21.20    1.60
  -8  11  -3   22.20    1.50
   8 -11   3   22.60    2.80
   9  10  -3   -0.20    0.60
   9  10  -3   -0.10    0.50
  -9 -10   3   -0.20    0.90
  -9 -10   3    0.50    0.70
   8  10  -3    1.00    0.60
   8  10  -3    0.60    0.60
  -8 -10   3    0.30    0.60
  -8 -10   3   -0.90    0.90
   7  10  -3    0.80    0.50
   7  10  -3    0.40    0.50
  -7 -10   3    1.10    0.70
  -7 -10   3   -0.20    0.90
   6  10  -3    0.60    0.50
   6  10  -3    0.20    0.50
  -6 -10   3    1.10    0.90
  -6 -10   3    0.20    0.50
   5  10  -3    3.70    0.70
   5  10  -3    2.00    0.60
  -5 -10   3    3.50    0.80
  -5 -10   3    1.90    1.00
   4  10  -3   17.00    1.20
   4  10  -3   14.50    1.10
  -4 -10   3   13.10    1.90
  -4 -10   3   16.90    1.50
   3  10  -3    0.40    0.40
   3  10  -3    0.00    0.40
  -3 -10   3   -0.40    0.80
  -3 -10   3    0.80    1.70
  -3 -10   3   -0.40    0.40
   2  10  -3    0.10    0.40
   2  10  -3   -0.20    0.40
  -2 -10   3   -0.20    0.80
  -2 -10   3   -0.50    1.10
   1  10  -3    6.40    0.80
   1  10  -3    6.90    0.80
  -1 -10   3    7.70    1.00
  -1 -10   3    6.40    1.50
  -1 -10   3    8.20    1.80
   0  10  -3    5.60    0.70
   0  10  -3    5.00    0.70
   0 -10   3    5.50    1.40
   0 -10   3    6.50    1.40
  -1  10  -3    9.10    0.90
  -1  10  -3   10.70    0.90
  -1  10  -3    9.90    1.00
   1 -10   3    8.60    1.60
   1 -10   3    8.90    1.80
  -2  10  -3    0.60    0.40
  -2  10  -3    0.80    0.40
  -2  10  -3    0.00    0.40
   2 -10   3    0.90    1.00
   2 -10   3    0.20    0.80
  -3  10  -3    2.90    0.60
  -3  10  -3    1.70    0.50
  -3  10  -3    3.50    0.60
   3 -10   3    2.40    1.10
   3 -10   3    2.40    1.20
  -4  10  -3   11.80    1.10
  -4  10  -3   12.70    1.00
   4 -10   3   12.40    2.10
   4 -10   3   11.20    1.90
  -5  10  -3   35.20    2.00
  -5  10  -3   36.40    1.90
  -5  10  -3   31.30    1.90
   5 -10   3   35.20    3.00
   5 -10   3   29.30    2.90
  -6  10  -3    4.70    0.80
  -6  10  -3    7.20    0.80
  -6  10  -3    5.20    0.80
   6 -10   3    4.00    1.50
   6 -10   3    2.90    1.30
  -7  10  -3   15.20    1.20
  -7  10  -3   13.20    1.20
   7 -10   3   17.90    2.40
  -8  10  -3    9.10    1.10
  -8  10  -3    9.50    1.00
   8 -10   3   12.60    2.50
  -9  10  -3    4.60    0.70
  -9  10  -3    4.30    0.90
   9 -10   3    5.30    1.50
  10   9  -3    3.50    0.80
  10   9  -3    2.00    0.70
 -10  -9   3    3.30    1.50
 -10  -9   3    3.50    0.90
   9   9  -3    0.60    0.60
   9   9  -3    0.00    0.50
  -9  -9   3   -0.50    1.00
  -9  -9   3    0.40    0.60
   8   9  -3    6.40    0.90
   8   9  -3    6.70    1.00
  -8  -9   3    8.00    1.20
  -8  -9   3    4.30    1.30
   7   9  -3    5.50    0.80
   7   9  -3    5.80    0.90
  -7  -9   3    5.60    0.90
  -7  -9   3    3.50    1.20
   6   9  -3    2.20    0.50
   6   9  -3    2.20    0.60
  -6  -9   3    1.90    1.00
  -6  -9   3    1.80    0.60
   5   9  -3    3.60    0.60
   5   9  -3    3.60    0.60
  -5  -9   3    4.40    1.20
  -5  -9   3    3.00    0.70
   4   9  -3    4.90    0.70
  -4  -9   3    4.80    0.80
  -4  -9   3    3.80    1.20
   3   9  -3   31.40    1.70
   3   9  -3   31.40    1.60
  -3  -9   3   29.40    1.90
  -3  -9   3   30.10    2.70
  -3  -9   3   29.90    2.40
   2   9  -3   28.30    1.60
   2   9  -3   29.40    1.50
  -2  -9   3   27.80    2.50
  -2  -9   3   22.80    2.30
  -2  -9   3   28.60    1.80
   1   9  -3    6.00    0.70
   1   9  -3    6.30    0.70
   1   9  -3    6.30    0.70
  -1  -9   3    6.50    0.90
  -1  -9   3    6.90    1.50
   0   9  -3   39.40    1.90
   0   9  -3   37.60    1.90
   0   9  -3   39.10    2.00
   0  -9   3   38.00    2.90
   0  -9   3   35.20    2.70
   0  -9   3   39.40    2.10
  -1   9  -3   45.60    2.20
  -1   9  -3   44.80    2.20
  -1   9  -3   44.20    2.20
   1  -9   3   48.20    3.20
   1  -9   3   42.60    3.10
  -2   9  -3   13.80    1.00
  -2   9  -3   14.90    1.00
  -2   9  -3   14.60    1.00
   2  -9   3   13.10    1.90
   2  -9   3   12.20    1.70
  -3   9  -3   10.50    0.90
  -3   9  -3    8.30    1.30
  -3   9  -3   10.00    0.90
   3  -9   3    9.80    1.70
   3  -9   3    6.80    1.90
  -4   9  -3    1.30    0.50
  -4   9  -3    1.40    0.50
  -4   9  -3    2.40    0.50
   4  -9   3    1.50    1.30
   4  -9   3    0.30    0.90
  -5   9  -3    2.90    0.60
  -5   9  -3    4.80    0.70
  -5   9  -3    4.20    0.70
   5  -9   3    3.50    1.30
   5  -9   3    2.60    1.10
  -6   9  -3    1.30    0.60
  -6   9  -3    0.90    0.50
  -6   9  -3    1.00    0.50
   6  -9   3    0.50    1.00
   6  -9   3    2.70    1.20
  -7   9  -3   81.79    3.60
  -7   9  -3   72.49    4.10
  -7   9  -3   74.79    3.80
   7  -9   3   76.59    4.80
  -8   9  -3   -0.20    0.50
  -8   9  -3    0.70    0.50
  -8   9  -3    0.00    0.40
   8  -9   3   -0.90    1.00
  -9   9  -3    5.70    0.90
  -9   9  -3    7.80    1.00
  -9   9  -3    7.10    0.90
   9  -9   3    5.10    1.50
 -10   9  -3   15.40    1.30
 -10   9  -3   15.70    1.40
  10  -9   3   16.90    2.70
  11   8  -3    5.30    0.90
 -11  -8   3    6.90    1.20
 -11  -8   3    8.00    1.20
  10   8  -3    0.00    0.60
  10   8  -3    0.00    0.50
 -10  -8   3   -1.10    1.40
 -10  -8   3   -0.40    0.50
   9   8  -3    3.60    0.70
   9   8  -3    2.70    0.70
  -9  -8   3    2.00    1.20
  -9  -8   3    3.80    0.90
   8   8  -3    8.50    0.90
   8   8  -3    7.70    1.00
  -8  -8   3    8.70    1.70
  -8  -8   3    9.70    1.10
   7   8  -3    5.00    0.70
   7   8  -3    4.50    0.70
  -7  -8   3    3.90    1.20
  -7  -8   3    3.30    0.70
   6   8  -3    3.50    0.60
   6   8  -3    3.40    0.60
  -6  -8   3    3.40    0.70
  -6  -8   3    2.50    1.00
   5   8  -3    2.80    0.60
   5   8  -3    2.40    0.50
  -5  -8   3    2.90    0.60
  -5  -8   3    3.30    1.00
   4   8  -3    3.30    0.60
   4   8  -3    3.40    0.60
  -4  -8   3    3.90    1.00
  -4  -8   3    3.60    1.10
  -4  -8   3    2.90    0.60
   3   8  -3   31.80    1.60
   3   8  -3   30.20    1.70
  -3  -8   3   30.00    1.90
  -3  -8   3   28.40    2.40
  -3  -8   3   30.60    2.40
   2   8  -3   81.59    3.60
   2   8  -3   82.79    3.70
  -2  -8   3   75.59    4.40
  -2  -8   3   80.39    3.90
  -2  -8   3   84.89    4.40
   1   8  -3   92.19    3.90
   1   8  -3   95.89    4.00
   1   8  -3   93.19    4.10
  -1  -8   3   86.39    4.80
  -1  -8   3   91.59    4.30
  -1  -8   3   93.09    4.80
   0   8  -3   19.80    1.20
   0   8  -3   18.90    1.10
   0   8  -3   19.90    1.10
   0  -8   3   19.60    2.00
   0  -8   3   20.30    1.90
   0  -8   3   20.20    1.30
  -1   8  -3    0.30    0.30
  -1   8  -3    0.40    0.40
  -1   8  -3   -0.40    0.30
   1  -8   3    0.00    0.30
   1  -8   3    0.50    0.70
   1  -8   3   -0.10    0.90
  -2   8  -3    0.00    0.30
  -2   8  -3    0.20    0.30
  -2   8  -3    0.30    0.30
   2  -8   3    0.50    0.80
   2  -8   3    0.10    0.80
  -3   8  -3   23.90    1.60
  -3   8  -3   24.50    1.40
  -3   8  -3   23.30    1.40
   3  -8   3   28.00    2.30
   3  -8   3   25.10    2.20
  -4   8  -3    4.40    0.70
  -4   8  -3    5.10    0.70
  -4   8  -3    5.30    0.70
   4  -8   3    6.90    1.60
   4  -8   3    3.10    1.00
  -5   8  -3    7.10    0.80
  -5   8  -3    7.90    0.80
  -5   8  -3    8.10    0.90
   5  -8   3    5.30    1.20
   5  -8   3    6.50    1.60
  -6   8  -3   58.29    2.90
  -6   8  -3   60.99    2.80
   6  -8   3   59.99    3.80
   6  -8   3   57.09    4.10
  -7   8  -3   61.89    3.10
  -7   8  -3   65.09    3.00
   7  -8   3   57.69    4.00
  -8   8  -3   26.00    1.60
  -8   8  -3   25.90    1.70
   8  -8   3   22.40    3.00
  -9   8  -3   25.00    1.50
  -9   8  -3   25.20    1.70
   9  -8   3   24.00    2.70
 -10   8  -3   10.00    1.00
 -10   8  -3   11.40    1.20
  10  -8   3   11.40    2.00
 -11   8  -3   22.60    1.60
  11  -8   3   39.00    5.80
  12   7  -3    1.40    0.80
 -12  -7   3    0.50    0.70
 -12  -7   3    1.40    0.70
  11   7  -3    1.40    0.70
 -11  -7   3    1.20    0.70
 -11  -7   3    0.60    0.60
  10   7  -3   -0.20    0.40
  10   7  -3   -0.30    0.50
 -10  -7   3    0.20    0.90
 -10  -7   3   -0.40    0.50
   9   7  -3    2.80    0.70
   9   7  -3    2.70    0.60
  -9  -7   3    1.40    0.60
  -9  -7   3    1.10    1.00
   8   7  -3    7.40    0.90
   8   7  -3    6.00    0.90
  -8  -7   3    7.60    1.10
  -8  -7   3    6.10    1.30
   7   7  -3   12.00    1.00
   7   7  -3   11.10    0.90
  -7  -7   3    8.90    1.10
  -7  -7   3    9.90    1.70
   6   7  -3   18.10    1.20
   6   7  -3   21.20    1.30
  -6  -7   3   16.80    1.90
  -6  -7   3   20.10    1.50
   5   7  -3    7.20    0.80
   5   7  -3   10.20    0.80
  -5  -7   3    8.40    1.30
  -5  -7   3   10.90    1.10
  -5  -7   3    8.20    1.40
   4   7  -3    2.70    0.50
   4   7  -3    2.00    0.50
  -4  -7   3    2.90    0.90
  -4  -7   3    2.30    0.60
  -4  -7   3    2.00    0.80
   3   7  -3    8.30    0.70
   3   7  -3    6.50    0.80
   3   7  -3    8.30    0.70
  -3  -7   3    8.20    1.30
  -3  -7   3    9.80    0.90
  -3  -7   3    7.80    1.40
   2   7  -3  156.18    6.20
   2   7  -3  127.59    6.60
   2   7  -3  159.58    6.30
   2   7  -3  157.68    6.40
   2   7  -3  142.79    6.40
  -2  -7   3  151.58    7.10
  -2  -7   3  153.98    6.90
  -2  -7   3  159.08    6.60
  -2  -7   3  140.69    6.40
   1   7  -3    0.80    0.40
   1   7  -3    0.70    0.30
   1   7  -3    0.90    0.30
   1   7  -3    0.20    0.70
   1   7  -3    1.50    0.30
  -1  -7   3    0.10    0.70
  -1  -7   3    0.70    0.40
  -1  -7   3    0.50    0.30
  -1  -7   3    1.00    0.80
   0   7  -3  195.78    8.30
   0   7  -3  200.98    8.30
   0   7  -3  200.38    8.80
   0   7  -3  204.58    8.20
   0  -7   3  198.58    8.50
   0  -7   3  201.38    8.90
   0  -7   3  189.28    8.30
   0  -7   3  206.68    9.10
  -1   7  -3   31.40    1.50
  -1   7  -3   30.30    1.60
  -1   7  -3   26.60    2.00
  -1   7  -3   30.90    1.60
   1  -7   3   32.80    2.40
   1  -7   3   31.70    1.60
   1  -7   3   30.40    2.30
   1  -7   3   29.00    1.50
  -2   7  -3   80.69    4.20
  -2   7  -3   74.19    3.80
  -2   7  -3   88.29    3.80
  -2   7  -3   91.19    3.80
   2  -7   3   89.49    4.50
   2  -7   3   91.29    4.60
   2  -7   3   80.19    3.70
   2  -7   3   90.09    3.60
  -3   7  -3  102.69    4.50
  -3   7  -3  107.29    4.50
  -3   7  -3  100.39    4.50
   3  -7   3  101.89    5.30
   3  -7   3  103.19    5.20
  -4   7  -3   14.80    1.00
  -4   7  -3   15.70    1.10
   4  -7   3   16.50    1.70
   4  -7   3   14.80    1.90
  -5   7  -3    0.00    0.40
  -5   7  -3    0.30    0.40
   5  -7   3   -1.60    0.70
   5  -7   3    0.80    0.70
   5  -7   3   -0.70    1.00
  -6   7  -3   70.49    3.30
  -6   7  -3   72.19    3.20
   6  -7   3   69.19    4.10
   6  -7   3   66.09    4.00
   6  -7   3   68.89    4.40
  -7   7  -3   31.10    1.70
  -7   7  -3   31.10    1.80
   7  -7   3   33.60    2.80
   7  -7   3   31.20    3.00
   7  -7   3   28.80    2.40
  -8   7  -3   23.90    1.50
  -8   7  -3   24.40    1.60
   8  -7   3   24.20    2.80
   8  -7   3   21.00    2.50
  -9   7  -3   52.89    2.80
  -9   7  -3   52.49    2.60
   9  -7   3   54.59    3.90
   9  -7   3   52.29    4.00
 -10   7  -3   13.90    1.10
 -10   7  -3   12.70    1.30
  10  -7   3    9.30    2.10
  10  -7   3   12.10    2.00
 -11   7  -3    0.40    0.50
 -11   7  -3   -0.20    0.60
  11  -7   3   -1.60    1.50
  11  -7   3    0.40    1.20
 -12   7  -3   11.50    1.20
 -12   7  -3   12.30    1.50
  12  -7   3   11.20    2.40
  12  -7   3    9.10    2.10
  12   6  -3    0.50    0.70
 -12  -6   3   -0.10    0.60
 -12  -6   3    0.70    0.60
  11   6  -3    6.30    1.00
 -11  -6   3    6.20    1.10
 -11  -6   3    8.40    1.20
  10   6  -3    3.50    0.80
  10   6  -3    4.30    0.80
 -10  -6   3    4.00    0.80
 -10  -6   3    5.70    1.40
   9   6  -3    7.80    1.00
   9   6  -3    6.60    0.90
  -9  -6   3    8.40    1.50
  -9  -6   3    7.60    1.00
   8   6  -3    1.90    0.50
   8   6  -3    1.70    0.50
  -8  -6   3    1.70    0.90
  -8  -6   3    1.30    0.60
   7   6  -3   23.90    1.50
   7   6  -3   22.60    1.40
  -7  -6   3   20.30    2.10
  -7  -6   3   22.80    1.60
   6   6  -3   41.10    2.00
   6   6  -3   41.00    2.10
  -6  -6   3   40.50    2.70
  -6  -6   3   40.10    2.40
   5   6  -3    1.60    0.40
   5   6  -3    2.10    0.50
  -5  -6   3    1.70    0.50
  -5  -6   3    2.80    0.90
   4   6  -3  102.99    4.40
   4   6  -3   88.99    4.30
   4   6  -3  100.69    4.30
  -4  -6   3   99.59    4.60
  -4  -6   3  103.69    5.10
  -4  -6   3   99.59    4.60
   3   6  -3   22.10    1.20
   3   6  -3   21.30    1.20
   3   6  -3   19.80    1.20
  -3  -6   3   23.20    1.70
  -3  -6   3   22.90    1.90
  -3  -6   3   23.50    1.50
   2   6  -3   17.40    1.00
   2   6  -3   18.40    1.20
   2   6  -3   18.40    1.10
  -2  -6   3   16.30    1.60
  -2  -6   3   18.30    1.90
  -2  -6   3   18.10    1.10
  -2  -6   3   20.00    1.30
   1   6  -3  118.99    4.90
   1   6  -3  111.89    4.80
   1   6  -3  113.99    4.70
   1   6  -3  119.59    5.00
   1   6  -3  112.09    5.20
  -1  -6   3  112.09    4.90
  -1  -6   3  107.49    5.50
  -1  -6   3  118.89    5.30
  -1  -6   3  115.99    5.00
  -1  -6   3  112.89    4.90
   0   6  -3   22.00    1.10
   0   6  -3   20.40    1.50
   0   6  -3   18.40    1.30
   0   6  -3   21.50    1.10
   0   6  -3   19.70    1.10
   0  -6   3   19.80    1.30
   0  -6   3   19.30    1.10
   0  -6   3   19.60    1.20
   0  -6   3   21.40    1.70
   0  -6   3   19.50    1.90
  -1   6  -3    0.60    0.40
  -1   6  -3    0.50    0.60
  -1   6  -3    0.70    0.30
  -1   6  -3    0.50    0.30
  -1   6  -3    0.50    0.40
  -1   6  -3    0.20    0.30
   1  -6   3    0.00    0.30
   1  -6   3    0.40    0.60
   1  -6   3    1.10    0.70
   1  -6   3    0.40    0.20
   1  -6   3    0.20    0.20
  -2   6  -3    8.00    1.00
  -2   6  -3   10.30    1.20
  -2   6  -3   12.30    0.80
  -2   6  -3   12.00    0.80
  -2   6  -3    8.70    1.10
   2  -6   3   10.80    1.50
   2  -6   3   11.10    0.70
   2  -6   3   10.50    1.30
   2  -6   3   11.60    0.70
   2  -6   3    9.80    0.80
  -3   6  -3   -0.10    0.60
  -3   6  -3    0.00    0.30
  -3   6  -3    0.10    0.40
  -3   6  -3    0.50    0.30
   3  -6   3    0.00    0.70
   3  -6   3    0.30    0.80
   3  -6   3    0.70    0.90
  -4   6  -3   16.80    1.50
  -4   6  -3   21.30    1.30
  -4   6  -3   19.70    1.20
   4  -6   3   22.60    1.80
   4  -6   3   22.40    2.10
   4  -6   3   22.80    2.20
  -5   6  -3   84.19    4.70
  -5   6  -3   94.79    4.30
  -5   6  -3  106.39    4.30
   5  -6   3  107.29    5.40
   5  -6   3  106.29    5.20
   5  -6   3   92.79    4.90
  -6   6  -3   44.90    2.20
  -6   6  -3   46.60    2.30
   6  -6   3   42.30    3.00
   6  -6   3   43.00    2.80
   6  -6   3   39.90    3.30
  -7   6  -3    2.70    0.50
  -7   6  -3    2.60    0.60
   7  -6   3    0.90    0.80
   7  -6   3    1.90    1.30
   7  -6   3    1.30    1.00
  -8   6  -3   25.70    1.50
  -8   6  -3   24.80    1.60
   8  -6   3   29.30    2.70
   8  -6   3   26.30    2.90
  -9   6  -3    8.30    0.90
  -9   6  -3    7.40    1.00
   9  -6   3    9.30    1.80
   9  -6   3    5.60    1.90
 -10   6  -3    0.10    0.50
 -10   6  -3    0.00    0.40
  10  -6   3   -2.10    1.60
  10  -6   3   -0.50    1.00
 -11   6  -3    2.00    0.70
 -11   6  -3    0.80    0.50
  11  -6   3    2.60    1.70
  11  -6   3    1.30    1.40
 -12   6  -3    0.60    0.60
 -12   6  -3    2.30    0.70
  12  -6   3   -0.40    1.60
  12  -6   3    0.30    1.40
  13   5  -3    0.10    1.30
 -13  -5   3    0.10    0.70
 -13  -5   3   -0.80    0.60
  12   5  -3    2.30    0.80
 -12  -5   3    4.00    0.90
 -12  -5   3    3.80    0.90
  11   5  -3    6.20    1.00
 -11  -5   3    5.00    1.00
 -11  -5   3    8.80    1.20
  10   5  -3    0.40    0.40
  10   5  -3    0.60    0.50
 -10  -5   3    0.60    0.80
 -10  -5   3    0.00    0.40
   9   5  -3   -0.20    0.40
   9   5  -3    0.30    0.40
  -9  -5   3    0.00    0.70
  -9  -5   3    0.10    0.40
   8   5  -3    9.90    0.90
   8   5  -3   12.20    1.00
  -8  -5   3    9.20    1.50
  -8  -5   3   10.30    1.10
   7   5  -3   39.70    2.00
   7   5  -3   34.80    2.40
   7   5  -3   39.70    2.10
  -7  -5   3   36.70    2.60
  -7  -5   3   40.60    2.30
   6   5  -3    6.00    0.70
   6   5  -3    6.10    0.70
  -6  -5   3    5.50    0.80
  -6  -5   3    4.70    0.70
  -6  -5   3    5.50    1.10
   5   5  -3  372.86   16.60
   5   5  -3  421.06   16.80
   5   5  -3  405.56   16.60
  -5  -5   3  397.16   16.70
  -5  -5   3  411.66   17.00
  -5  -5   3  442.96   17.40
   4   5  -3   25.10    1.40
   4   5  -3   29.30    1.60
   4   5  -3   28.90    1.40
  -4  -5   3   27.80    1.60
  -4  -5   3   25.30    2.10
  -4  -5   3   25.80    1.60
   3   5  -3   29.10    1.40
   3   5  -3   30.00    1.50
   3   5  -3   28.30    1.50
  -3  -5   3   28.20    1.40
  -3  -5   3   27.00    1.70
  -3  -5   3   29.70    1.70
  -3  -5   3   29.40    2.00
  -3  -5   3   27.60    1.50
  -3  -5   3   25.80    1.40
   2   5  -3   15.30    1.30
   2   5  -3   17.90    1.00
   2   5  -3   17.60    1.00
   2   5  -3   17.80    1.10
  -2  -5   3   18.80    1.30
  -2  -5   3   16.80    1.00
  -2  -5   3   19.30    1.00
  -2  -5   3   17.30    1.00
  -2  -5   3   19.00    1.20
  -2  -5   3   18.50    1.50
   1   5  -3    0.20    0.30
   1   5  -3    0.60    0.20
   1   5  -3    0.20    0.20
   1   5  -3    0.10    0.30
   1   5  -3    0.30    0.30
   1   5  -3    0.60    0.50
  -1  -5   3    0.30    0.20
  -1  -5   3    0.20    0.50
  -1  -5   3    0.10    0.50
  -1  -5   3    0.10    0.20
  -1  -5   3    0.10    0.20
  -1  -5   3    0.20    0.20
   0   5  -3   83.39    3.70
   0   5  -3   78.59    4.10
   0   5  -3   91.39    3.60
   0   5  -3   85.99    3.70
   0   5  -3   86.49    3.90
   0   5  -3   84.59    3.80
   0  -5   3   82.99    3.70
   0  -5   3   85.69    3.80
   0  -5   3   85.99    3.70
   0  -5   3   90.59    4.10
   0  -5   3   85.39    4.20
   0  -5   3   90.29    3.80
  -1   5  -3  106.79    5.20
  -1   5  -3  111.89    4.80
  -1   5  -3  107.09    5.10
  -1   5  -3  114.19    5.00
  -1   5  -3  117.99    4.90
   1  -5   3  122.19    5.30
   1  -5   3  117.89    4.80
   1  -5   3  112.19    4.80
   1  -5   3  121.09    5.40
   1  -5   3  111.49    4.90
   1  -5   3  111.49    4.80
  -2   5  -3  191.78    7.80
  -2   5  -3  185.88    8.20
  -2   5  -3  170.68    7.90
  -2   5  -3  169.28    8.30
   2  -5   3  179.38    7.80
   2  -5   3  181.78    7.60
   2  -5   3  179.38    7.70
   2  -5   3  190.48    7.70
   2  -5   3  197.58    8.30
   2  -5   3  202.68    8.30
   2  -5   3  205.98    8.40
  -3   5  -3   66.99    3.30
  -3   5  -3   64.29    3.40
  -3   5  -3   73.09    3.10
  -3   5  -3   66.59    3.10
   3  -5   3   62.59    3.00
   3  -5   3   74.69    3.90
   3  -5   3   78.09    3.60
   3  -5   3   74.39    3.70
   3  -5   3   65.19    3.10
   3  -5   3   68.59    2.90
   3  -5   3   67.19    2.90
  -4   5  -3  165.18    7.00
  -4   5  -3  174.78    7.10
  -4   5  -3  153.58    7.30
  -4   5  -3  157.48    7.30
   4  -5   3  155.78    7.10
   4  -5   3  185.68    8.00
   4  -5   3  171.38    7.60
   4  -5   3  177.88    7.60
  -5   5  -3   20.40    1.60
  -5   5  -3   23.30    1.30
  -5   5  -3   23.70    1.40
   5  -5   3   22.80    1.70
   5  -5   3   24.00    2.10
   5  -5   3   21.40    2.30
  -6   5  -3    1.50    0.50
  -6   5  -3    1.10    0.40
  -6   5  -3    1.70    0.40
   6  -5   3    1.60    0.90
   6  -5   3    1.40    1.20
   6  -5   3    1.60    0.60
  -7   5  -3    2.20    0.50
  -7   5  -3    2.40    0.60
   7  -5   3    1.90    0.70
   7  -5   3    2.40    1.20
   7  -5   3    2.10    1.30
  -8   5  -3   29.60    1.80
  -8   5  -3   31.40    1.70
   8  -5   3   31.20    2.70
   8  -5   3   26.60    2.90
  -9   5  -3   31.10    1.90
  -9   5  -3   31.70    1.70
   9  -5   3   24.60    3.10
   9  -5   3   29.60    2.70
 -10   5  -3   59.79    2.80
  10  -5   3   53.19    3.90
  10  -5   3   54.99    4.20
 -11   5  -3    4.40    0.80
 -11   5  -3    7.60    0.90
  11  -5   3    6.80    1.80
  11  -5   3    5.00    1.90
 -12   5  -3    7.30    1.10
 -12   5  -3    8.30    1.00
  12  -5   3    8.00    2.00
  12  -5   3    4.30    2.00
 -13   5  -3    7.20    1.00
 -13   5  -3    3.40    0.90
  13  -5   3    3.10    2.00
  13   4  -3    2.90    0.90
 -13  -4   3    5.10    0.90
 -13  -4   3    5.10    1.10
  12   4  -3    0.70    0.70
 -12  -4   3   -0.30    0.60
 -12  -4   3    0.00    0.50
  11   4  -3    6.60    1.00
 -11  -4   3    5.00    0.90
 -11  -4   3    4.60    0.90
  10   4  -3    0.60    0.50
 -10  -4   3    0.70    0.50
 -10  -4   3    1.70    1.00
   9   4  -3   17.10    1.20
   9   4  -3   16.40    1.20
  -9  -4   3   14.40    1.80
  -9  -4   3   17.00    1.40
   8   4  -3   80.39    3.80
   8   4  -3   75.79    4.50
   8   4  -3   87.39    3.90
  -8  -4   3   84.49    4.50
  -8  -4   3   84.19    4.10
   7   4  -3    2.80    0.90
   7   4  -3    2.70    0.50
   7   4  -3    3.80    0.60
  -7  -4   3    3.60    0.90
  -7  -4   3    4.40    0.70
   6   4  -3   40.40    2.20
   6   4  -3   39.70    1.90
   6   4  -3   38.30    2.00
  -6  -4   3   41.80    2.50
  -6  -4   3   35.70    1.80
  -6  -4   3   38.80    2.20
  -6  -4   3   32.80    2.00
   5   4  -3   27.70    1.40
   5   4  -3   28.50    1.50
   5   4  -3   24.70    1.40
  -5  -4   3   25.90    1.60
  -5  -4   3   26.90    1.40
  -5  -4   3   27.70    1.90
   4   4  -3    3.40    0.50
   4   4  -3    3.30    0.50
   4   4  -3    4.20    0.80
   4   4  -3    4.30    0.50
  -4  -4   3    3.40    0.50
  -4  -4   3    4.20    0.40
  -4  -4   3    4.10    0.40
  -4  -4   3    3.90    0.80
  -4  -4   3    2.60    0.50
  -4  -4   3    3.50    0.50
   3   4  -3   54.49    2.30
   3   4  -3   51.89    2.30
   3   4  -3   49.40    2.70
   3   4  -3   48.60    2.30
  -3  -4   3   45.70    2.50
  -3  -4   3   50.49    2.30
  -3  -4   3   49.70    2.20
  -3  -4   3   51.19    2.30
  -3  -4   3   50.49    2.40
  -3  -4   3   52.79    2.80
   2   4  -3   23.80    1.60
   2   4  -3   25.50    1.30
   2   4  -3   25.40    1.30
   2   4  -3   25.90    1.20
  -2  -4   3   25.50    1.70
  -2  -4   3   23.70    1.40
  -2  -4   3   25.00    1.40
  -2  -4   3   26.10    1.30
  -2  -4   3   23.90    1.20
   1   4  -3  214.78    8.60
   1   4  -3  207.38    8.60
   1   4  -3  210.08    8.50
   1   4  -3  199.78    9.00
  -1  -4   3  208.18    8.70
  -1  -4   3  213.58    8.60
  -1  -4   3  208.78    8.80
  -1  -4   3  208.58    8.60
  -1  -4   3  206.68    8.60
  -1  -4   3  209.78    9.10
   0   4  -3   39.20    1.80
   0   4  -3   38.30    1.90
   0   4  -3   38.80    1.90
   0   4  -3   39.20    1.70
   0   4  -3   35.80    2.10
   0   4  -3   39.70    1.70
   0  -4   3   38.60    2.20
   0  -4   3   37.20    2.00
   0  -4   3   37.60    1.70
   0  -4   3   37.50    1.80
   0  -4   3   37.50    1.70
  -1   4  -3  483.25   19.60
  -1   4  -3  490.65   19.80
  -1   4  -3  484.05   19.50
  -1   4  -3  500.05   19.80
  -1   4  -3  456.05   19.60
  -1   4  -3  467.05   20.00
   1  -4   3  501.35   20.00
   1  -4   3  483.75   19.60
   1  -4   3  520.35   20.00
   1  -4   3  490.15   20.00
   1  -4   3  477.65   19.60
   1  -4   3  460.65   19.70
  -2   4  -3  435.56   18.00
  -2   4  -3  430.76   17.80
  -2   4  -3  443.06   17.80
  -2   4  -3  432.56   17.50
  -2   4  -3  432.36   17.70
   2  -4   3  451.75   18.20
   2  -4   3  410.76   18.00
   2  -4   3  458.55   18.10
   2  -4   3  427.86   17.70
   2  -4   3  431.36   17.60
   2  -4   3  430.46   17.70
  -3   4  -3    2.80    0.60
  -3   4  -3    2.20    0.40
  -3   4  -3    1.90    0.50
  -3   4  -3    2.00    0.20
  -3   4  -3    2.20    0.40
  -3   4  -3    1.70    0.50
   3  -4   3    1.80    0.90
   3  -4   3    2.20    0.60
   3  -4   3    2.50    0.80
   3  -4   3    1.70    0.30
   3  -4   3    2.70    0.30
   3  -4   3    2.00    0.40
  -4   4  -3    4.10    0.30
  -4   4  -3    4.10    0.70
  -4   4  -3    5.20    0.60
  -4   4  -3    4.40    0.70
  -4   4  -3    4.20    0.70
  -4   4  -3    4.20    0.50
   4  -4   3    5.10    0.40
   4  -4   3    6.60    1.30
   4  -4   3    5.10    0.50
   4  -4   3    5.20    0.90
   4  -4   3    4.40    0.60
   4  -4   3    3.90    0.90
  -5   4  -3    1.50    0.40
  -5   4  -3    0.90    0.40
  -5   4  -3    1.00    0.20
  -5   4  -3    1.20    0.40
   5  -4   3    0.90    0.80
   5  -4   3    0.60    0.20
   5  -4   3    0.80    1.00
   5  -4   3    1.30    0.60
  -6   4  -3   76.29    3.20
  -6   4  -3   80.59    3.60
  -6   4  -3   77.59    3.50
   6  -4   3   79.99    4.20
   6  -4   3   76.89    4.40
   6  -4   3   73.49    3.30
   6  -4   3   76.69    3.70
  -7   4  -3   23.20    1.40
  -7   4  -3   21.70    1.10
  -7   4  -3   21.40    1.30
   7  -4   3   22.30    2.10
   7  -4   3   24.70    2.40
  -8   4  -3    0.90    0.50
  -8   4  -3    1.50    0.50
   8  -4   3    1.70    1.30
   8  -4   3    1.00    1.00
  -9   4  -3   68.49    3.30
  -9   4  -3   68.39    3.20
   9  -4   3   65.19    4.10
   9  -4   3   63.59    4.30
 -10   4  -3    4.20    0.80
 -10   4  -3    5.80    0.80
  10  -4   3    4.20    1.50
  10  -4   3    5.90    1.80
 -11   4  -3   -0.50    0.40
 -11   4  -3    0.40    0.50
  11  -4   3    0.50    1.10
  11  -4   3    1.20    1.50
 -12   4  -3    0.10    0.50
 -12   4  -3    1.60    1.20
  12  -4   3    0.80    1.80
  12  -4   3    2.40    1.50
 -13   4  -3    8.60    1.00
 -13   4  -3    8.60    1.20
  13  -4   3    5.00    2.20
  13   3  -3    1.20    0.80
 -13  -3   3    2.30    0.80
 -13  -3   3    2.50    0.90
  12   3  -3    3.10    0.80
 -12  -3   3    4.00    0.90
 -12  -3   3    4.10    0.90
  11   3  -3   17.20    1.40
 -11  -3   3   19.30    1.60
 -11  -3   3   18.50    1.50
  10   3  -3    6.60    0.90
 -10  -3   3    7.30    1.00
 -10  -3   3    7.20    1.50
 -10  -3   3    8.30    1.00
   9   3  -3    9.00    0.90
   9   3  -3    8.40    1.90
   9   3  -3   10.60    1.00
  -9  -3   3   11.10    1.10
  -9  -3   3   11.30    1.50
   8   3  -3   -0.60    0.90
   8   3  -3    0.30    0.40
   8   3  -3    0.20    0.40
  -8  -3   3    0.40    0.40
  -8  -3   3    0.30    0.50
  -8  -3   3    0.00    0.60
   7   3  -3   38.00    2.00
   7   3  -3   38.10    2.60
   7   3  -3   36.20    1.90
  -7  -3   3   39.90    2.00
  -7  -3   3   39.20    2.20
  -7  -3   3   37.40    2.40
   6   3  -3    6.00    1.20
   6   3  -3    8.40    0.80
   6   3  -3    8.00    0.70
   6   3  -3    9.60    1.30
  -6  -3   3    8.10    1.00
  -6  -3   3    8.90    1.20
  -6  -3   3    7.60    0.60
  -6  -3   3    7.60    0.60
  -6  -3   3    9.60    0.90
   5   3  -3   13.50    1.20
   5   3  -3   12.20    0.90
   5   3  -3   14.10    1.20
   5   3  -3   13.30    0.90
  -5  -3   3   11.70    1.00
  -5  -3   3   13.40    1.00
  -5  -3   3   14.40    1.30
  -5  -3   3   13.50    0.80
  -5  -3   3   11.00    0.70
  -5  -3   3   12.80    0.70
   4   3  -3    4.10    0.50
   4   3  -3    4.60    0.70
   4   3  -3    3.70    0.40
   4   3  -3    4.10    0.50
  -4  -3   3    3.80    0.40
  -4  -3   3    3.60    0.70
  -4  -3   3    3.50    0.40
  -4  -3   3    3.30    0.40
  -4  -3   3    3.40    0.60
   3   3  -3   71.49    3.00
   3   3  -3   71.09    3.50
   3   3  -3   70.59    3.10
   3   3  -3   68.99    3.10
  -3  -3   3   70.49    3.10
  -3  -3   3   68.49    3.10
  -3  -3   3   78.09    3.60
  -3  -3   3   70.99    3.10
  -3  -3   3   70.29    3.30
  -3  -3   3   68.99    3.00
   2   3  -3  577.94   23.00
   2   3  -3  571.84   23.00
   2   3  -3  563.14   23.00
   2   3  -3  550.64   23.40
  -2  -3   3  564.94   23.00
  -2  -3   3  589.24   23.40
   1   3  -3    2.80    0.40
   1   3  -3    2.20    0.30
   1   3  -3    2.00    0.30
   1   3  -3    1.70    0.50
   1   3  -3    2.10    0.30
  -1  -3   3    2.00    0.30
  -1  -3   3    2.10    0.60
  -1  -3   3    2.00    0.30
  -1  -3   3    1.70    0.40
  -1  -3   3    2.10    0.30
   0   3  -3  125.19    5.10
   0   3  -3  124.29    5.10
   0   3  -3  122.99    5.40
   0   3  -3  122.19    5.10
   0   3  -3  123.29    5.20
   0   3  -3  125.89    5.10
   0  -3   3  127.89    5.30
   0  -3   3  120.29    5.10
   0  -3   3  119.69    5.30
   0  -3   3  118.89    5.20
   0  -3   3  123.59    5.10
   0  -3   3  124.59    5.50
  -1   3  -3    0.40    0.20
  -1   3  -3    0.70    0.30
  -1   3  -3    0.50    0.30
  -1   3  -3    0.80    0.30
  -1   3  -3    0.60    0.30
  -1   3  -3    0.90    0.20
   1  -3   3    0.70    0.40
   1  -3   3    0.60    0.20
   1  -3   3    0.70    0.20
   1  -3   3    0.70    0.20
   1  -3   3    0.60    0.50
   1  -3   3    1.00    0.40
  -2   3  -3  626.74   25.30
  -2   3  -3  638.84   25.20
  -2   3  -3  600.44   25.00
  -2   3  -3  623.14   25.40
   2  -3   3  653.23   25.40
   2  -3   3  593.34   25.20
   2  -3   3  599.54   25.10
   2  -3   3  643.74   25.40
   2  -3   3  602.54   25.10
   2  -3   3  646.04   25.50
  -3   3  -3  900.71   37.20
  -3   3  -3  918.71   37.50
  -3   3  -3  880.81   37.30
  -3   3  -3  885.01   37.50
  -3   3  -3  944.41   37.50
   3  -3   3  938.11   37.70
   3  -3   3  960.10   37.90
   3  -3   3 1014.50   37.60
   3  -3   3  893.71   37.30
   3  -3   3  939.61   37.30
  -4   3  -3   25.40    1.30
  -4   3  -3   23.50    1.30
  -4   3  -3   24.50    1.40
  -4   3  -3   22.20    1.20
  -4   3  -3   24.40    1.10
  -4   3  -3   25.70    1.30
   4  -3   3   22.80    1.20
   4  -3   3   24.50    1.90
   4  -3   3   23.40    1.80
   4  -3   3   23.10    1.30
   4  -3   3   24.70    1.50
  -5   3  -3  144.29    6.40
  -5   3  -3  148.29    6.40
  -5   3  -3  140.19    6.30
  -5   3  -3  163.58    6.40
  -5   3  -3  156.08    6.10
  -5   3  -3  147.49    6.30
  -5   3  -3  143.69    6.20
   5  -3   3  144.69    6.20
   5  -3   3  144.29    7.20
   5  -3   3  155.08    6.40
   5  -3   3  137.79    6.30
  -6   3  -3  311.37   12.50
  -6   3  -3  303.87   12.30
  -6   3  -3  288.07   12.30
   6  -3   3  309.77   12.40
   6  -3   3  307.97   13.10
   6  -3   3  298.87   12.90
   6  -3   3  277.97   12.30
  -7   3  -3   83.79    3.70
  -7   3  -3   83.39    3.70
  -7   3  -3   86.49    3.80
   7  -3   3   88.99    4.70
   7  -3   3   77.59    3.60
   7  -3   3   75.89    4.30
  -8   3  -3  174.88    7.40
  -8   3  -3  160.08    7.30
  -8   3  -3  170.28    7.20
   8  -3   3  174.28    8.00
   8  -3   3  167.18    8.20
  -9   3  -3    0.60    0.40
  -9   3  -3    0.10    0.50
  -9   3  -3    0.70    0.40
   9  -3   3    0.30    1.20
   9  -3   3   -0.40    0.80
 -10   3  -3   12.00    1.00
 -10   3  -3   11.80    1.20
  10  -3   3   10.20    2.00
  10  -3   3   12.30    2.00
 -11   3  -3   46.20    2.50
 -11   3  -3   44.80    2.30
  11  -3   3   35.60    3.50
  11  -3   3   37.90    3.40
 -12   3  -3   12.90    1.10
 -12   3  -3   12.40    1.30
  12  -3   3   15.20    2.30
  12  -3   3    8.30    2.10
 -13   3  -3   -0.30    0.50
 -13   3  -3    0.40    0.60
  13  -3   3    0.50    1.80
  13   2  -3   -0.10    0.70
 -13  -2   3   -0.20    0.60
 -13  -2   3    0.60    0.70
  12   2  -3   28.00    1.80
 -12  -2   3   25.60    2.00
 -12  -2   3   29.60    2.00
  11   2  -3    2.80    0.80
  11   2  -3    1.40    1.70
 -11  -2   3    1.50    0.60
 -11  -2   3    1.40    0.60
  10   2  -3    4.10    1.60
  10   2  -3    4.10    0.80
 -10  -2   3    2.50    0.70
 -10  -2   3    4.20    1.00
   9   2  -3   43.60    3.30
   9   2  -3   46.00    2.30
  -9  -2   3   45.00    2.60
  -9  -2   3   44.90    2.90
   8   2  -3   -0.10    1.00
   8   2  -3    0.60    0.40
   8   2  -3    1.00    0.40
  -8  -2   3   -0.20    0.30
  -8  -2   3    0.10    0.40
  -8  -2   3    0.00    0.50
   7   2  -3   46.90    2.80
   7   2  -3   44.30    2.20
   7   2  -3   43.50    2.20
  -7  -2   3   37.90    2.40
  -7  -2   3   47.40    2.60
  -7  -2   3   43.00    2.10
  -7  -2   3   45.90    2.30
  -7  -2   3   43.60    2.40
  -7  -2   3   39.30    2.60
   6   2  -3  271.47   10.90
   6   2  -3  256.77   10.90
   6   2  -3  283.77   11.30
  -6  -2   3  264.57   10.80
  -6  -2   3  244.18   10.80
  -6  -2   3  279.57   11.10
  -6  -2   3  252.47   11.40
  -6  -2   3  252.97   11.10
  -6  -2   3  272.77   11.30
  -6  -2   3  252.87   10.80
   5   2  -3   98.59    4.20
   5   2  -3   86.59    4.90
   5   2  -3   98.89    4.20
   5   2  -3   94.49    4.60
  -5  -2   3  106.29    4.70
  -5  -2   3   96.79    4.40
  -5  -2   3  100.59    4.40
  -5  -2   3   95.69    4.10
  -5  -2   3   97.59    4.10
  -5  -2   3   91.99    4.20
  -5  -2   3   98.09    4.10
  -5  -2   3   97.39    4.20
   4   2  -3    0.10    0.30
   4   2  -3    0.50    0.20
   4   2  -3    0.40    0.50
   4   2  -3    0.10    0.30
  -4  -2   3    0.10    0.20
  -4  -2   3    0.30    0.30
  -4  -2   3    0.50    0.30
  -4  -2   3    0.40    0.20
  -4  -2   3    0.20    0.40
  -4  -2   3    0.10    0.20
  -4  -2   3    0.10    0.20
   3   2  -3  331.87   13.70
   3   2  -3  334.67   13.80
   3   2  -3  326.17   13.70
   3   2  -3  325.47   14.10
  -3  -2   3  350.96   14.10
  -3  -2   3  348.37   13.80
  -3  -2   3  350.26   13.70
  -3  -2   3  328.47   13.70
  -3  -2   3  341.47   13.70
   2   2  -3   59.19    2.70
   2   2  -3   61.59    2.70
   2   2  -3   58.69    2.70
   2   2  -3   63.89    3.00
   2   2  -3   62.59    2.60
  -2  -2   3   61.59    2.60
  -2  -2   3   63.59    2.70
  -2  -2   3   62.39    2.70
  -2  -2   3   62.79    3.00
  -2  -2   3   61.69    2.70
   1   2  -3  168.28    6.90
   1   2  -3  173.58    7.00
   1   2  -3  172.78    6.90
   1   2  -3  173.28    7.30
   1   2  -3  163.38    6.90
  -1  -2   3  174.08    7.00
  -1  -2   3  159.98    7.20
  -1  -2   3  165.78    6.90
  -1  -2   3  169.98    6.90
  -1  -2   3  168.38    7.00
   0   2  -3  573.34   23.20
   0   2  -3  576.14   23.00
   0   2  -3  560.34   23.10
   0  -2   3  591.14   23.20
   0  -2   3  565.54   23.10
   0  -2   3  551.44   23.40
   0  -2   3  597.34   23.20
  -1   2  -3  122.89    5.30
  -1   2  -3  131.09    5.30
  -1   2  -3  123.99    5.20
  -1   2  -3  125.29    5.40
  -1   2  -3  126.79    5.20
  -1   2  -3  127.29    5.20
   1  -2   3  125.89    5.20
   1  -2   3  127.39    5.20
   1  -2   3  130.19    5.40
   1  -2   3  126.49    5.40
   1  -2   3  127.39    5.40
   1  -2   3  120.99    5.30
  -2   2  -3   35.50    1.70
  -2   2  -3   37.50    1.60
  -2   2  -3   40.60    1.80
  -2   2  -3   39.40    1.80
  -2   2  -3   38.00    1.80
  -2   2  -3   33.80    1.70
   2  -2   3   37.10    1.70
   2  -2   3   35.40    1.90
   2  -2   3   36.50    1.70
   2  -2   3   40.40    1.90
   2  -2   3   38.20    2.00
   2  -2   3   34.90    1.60
  -3   2  -3  400.66   16.40
  -3   2  -3  398.06   16.30
  -3   2  -3  391.76   16.20
  -3   2  -3  410.96   16.20
  -3   2  -3  389.66   16.30
  -3   2  -3  407.26   16.40
   3  -2   3  374.76   16.30
   3  -2   3  388.76   16.50
   3  -2   3  409.56   16.20
   3  -2   3  410.56   16.60
   3  -2   3  427.36   16.40
  -4   2  -3  132.09    5.70
  -4   2  -3  137.79    5.60
  -4   2  -3  132.19    5.60
  -4   2  -3  132.79    5.70
  -4   2  -3  130.99    5.80
  -4   2  -3  137.39    5.70
   4  -2   3  142.09    6.10
   4  -2   3  144.19    5.70
   4  -2   3  139.89    5.70
   4  -2   3  129.79    6.00
   4  -2   3  125.89    5.70
  -5   2  -3    2.20    0.40
  -5   2  -3    1.80    0.40
  -5   2  -3    2.50    0.50
  -5   2  -3    1.90    0.50
  -5   2  -3    2.50    0.40
  -5   2  -3    1.80    0.40
   5  -2   3    2.40    0.70
   5  -2   3    3.60    0.90
   5  -2   3    2.30    0.40
   5  -2   3    1.90    0.40
  -6   2  -3    3.20    0.50
  -6   2  -3    3.60    0.50
  -6   2  -3    3.30    0.60
  -6   2  -3    3.90    0.60
   6  -2   3    3.50    0.50
   6  -2   3    4.20    0.90
   6  -2   3    3.70    1.10
  -7   2  -3   41.90    2.10
  -7   2  -3   42.60    2.10
  -7   2  -3   50.79    3.00
   7  -2   3   43.10    2.80
   7  -2   3   39.10    2.10
   7  -2   3   42.10    2.90
  -8   2  -3   68.19    3.10
  -8   2  -3   71.39    3.30
  -8   2  -3   65.39    3.20
   8  -2   3   71.89    3.80
   8  -2   3   60.69    3.10
   8  -2   3   67.69    4.00
  -9   2  -3   18.40    1.20
  -9   2  -3   17.00    1.30
  -9   2  -3   18.60    1.40
   9  -2   3   15.90    2.00
   9  -2   3   20.20    2.40
 -10   2  -3   16.90    1.40
 -10   2  -3   17.70    1.20
 -10   2  -3   12.20    1.20
  10  -2   3   14.60    2.40
  10  -2   3   12.20    2.00
 -11   2  -3   34.10    1.90
 -11   2  -3   32.20    2.00
  11  -2   3   32.70    3.40
  11  -2   3   30.00    3.10
 -12   2  -3    0.30    0.60
 -12   2  -3    0.10    0.50
  12  -2   3   -0.80    1.40
 -13   2  -3    1.20    0.70
 -13   2  -3    1.00    0.60
  13  -2   3   -0.90    1.60
 -14   2  -3    0.10    0.60
 -14   2  -3    0.10    0.70
  14  -2   3    1.50    2.10
  13   1  -3    3.60    0.90
 -13  -1   3    2.30    0.80
 -13  -1   3    2.80    0.80
  12   1  -3   -0.50    1.80
  12   1  -3   -0.70    0.60
 -12  -1   3    0.50    0.60
 -12  -1   3   -0.10    0.50
  11   1  -3    0.40    1.60
  11   1  -3    2.60    0.70
 -11  -1   3    1.50    0.60
 -11  -1   3    1.90    0.70
  10   1  -3   44.00    2.30
  10   1  -3   35.70    3.50
 -10  -1   3   44.00    2.50
 -10  -1   3   45.90    2.40
 -10  -1   3   38.20    2.70
   9   1  -3   56.49    3.70
   9   1  -3   49.00    2.50
  -9  -1   3   48.90    2.90
  -9  -1   3   49.10    2.70
  -9  -1   3   45.40    2.50
  -9  -1   3   49.10    2.60
   8   1  -3    1.70    0.50
   8   1  -3    0.60    1.10
  -8  -1   3    1.90    0.50
  -8  -1   3    2.10    0.60
  -8  -1   3    1.20    0.60
   7   1  -3   17.90    1.20
   7   1  -3   18.40    2.00
   7   1  -3   18.20    1.10
  -7  -1   3   14.40    1.10
  -7  -1   3   19.10    1.30
  -7  -1   3   18.40    1.50
  -7  -1   3   17.80    1.60
  -7  -1   3   19.30    1.20
   6   1  -3   15.60    1.00
   6   1  -3   14.40    1.00
   6   1  -3   15.90    1.70
  -6  -1   3   14.60    1.00
  -6  -1   3   17.90    1.40
  -6  -1   3   14.90    1.10
  -6  -1   3   15.00    0.90
  -6  -1   3   14.50    1.30
  -6  -1   3   14.50    1.00
  -6  -1   3   14.60    0.90
  -6  -1   3   15.40    1.30
   5   1  -3   94.49    4.20
   5   1  -3   93.09    4.20
   5   1  -3  101.99    4.60
  -5  -1   3   95.49    4.10
  -5  -1   3   96.49    4.50
  -5  -1   3   99.99    4.40
  -5  -1   3  101.79    4.20
  -5  -1   3  103.09    4.60
  -5  -1   3   94.19    4.60
  -5  -1   3   96.09    4.20
  -5  -1   3   95.59    4.20
  -5  -1   3   98.69    4.20
   4   1  -3  261.37   10.70
   4   1  -3  278.87   11.00
   4   1  -3  247.78   10.70
  -4  -1   3  262.47   11.10
  -4  -1   3  263.57   10.60
  -4  -1   3  257.57   10.70
  -4  -1   3  260.57   11.10
  -4  -1   3  265.47   10.70
  -4  -1   3  258.67   10.90
  -4  -1   3  267.47   10.70
  -4  -1   3  254.17   10.70
   3   1  -3   51.79    2.30
   3   1  -3   53.69    2.50
   3   1  -3   50.09    2.30
   3   1  -3   52.89    2.40
   3   1  -3   51.09    2.30
  -3  -1   3   51.89    2.30
  -3  -1   3   51.49    2.30
  -3  -1   3   53.69    2.30
  -3  -1   3   52.49    2.30
  -3  -1   3   53.69    2.60
  -3  -1   3   53.49    2.20
   2   1  -3  238.48    9.90
   2   1  -3  233.98    9.90
   2   1  -3  243.78   10.20
   2   1  -3  237.68    9.90
   2   1  -3  245.78    9.80
  -2  -1   3  238.58    9.90
  -2  -1   3  244.28    9.90
  -2  -1   3  250.77    9.90
  -2  -1   3  251.97    9.80
  -2  -1   3  237.78   10.20
   1   1  -3 1091.59   72.39
   1   1  -3  864.41   38.00
  -1  -1   3 1046.20   69.09
  -1  -1   3  927.81   38.00
  -1  -1   3  894.71   59.29
   0  -1   3  561.44   22.50
  -1   1  -3   81.69    3.40
  -1   1  -3   80.69    3.40
  -1   1  -3   79.09    3.40
  -1   1  -3   79.19    3.30
  -1   1  -3   80.19    3.30
  -1   1  -3   78.69    3.50
   1  -1   3   80.89    3.30
   1  -1   3   81.39    3.40
   1  -1   3   82.49    3.50
   1  -1   3   79.79    3.40
   1  -1   3   78.99    3.40
  -2   1  -3  170.18    7.10
  -2   1  -3  176.98    7.10
  -2   1  -3  172.68    7.00
  -2   1  -3  165.88    7.10
  -2   1  -3  184.68    7.00
   2  -1   3  176.28    7.10
   2  -1   3  174.08    7.00
   2  -1   3  164.68    7.10
   2  -1   3  151.68    7.20
   2  -1   3  172.08    7.10
  -3   1  -3    0.10    0.20
  -3   1  -3    0.40    0.20
  -3   1  -3    0.20    0.30
  -3   1  -3    0.20    0.20
  -3   1  -3    0.20    0.20
  -3   1  -3    0.10    0.30
  -3   1  -3    0.00    0.20
   3  -1   3    0.40    0.40
   3  -1   3    0.00    0.10
   3  -1   3   -0.10    0.20
   3  -1   3    0.10    0.40
   3  -1   3   -0.10    0.20
  -4   1  -3   33.30    1.70
  -4   1  -3   39.20    1.80
  -4   1  -3   37.00    1.80
  -4   1  -3   39.30    1.70
  -4   1  -3   36.90    1.80
  -4   1  -3   35.80    1.70
   4  -1   3   37.00    2.00
   4  -1   3   34.50    1.90
   4  -1   3   33.50    1.80
   4  -1   3   36.90    1.70
  -5   1  -3 1558.94   63.69
  -5   1  -3 1558.14   63.79
  -5   1  -3 1621.34   63.79
   5  -1   3 1609.24   63.99
   5  -1   3 1550.54   63.79
   5  -1   3 1615.24   63.99
  -6   1  -3   18.10    1.10
  -6   1  -3   17.80    1.20
  -6   1  -3   17.90    1.10
  -6   1  -3   16.60    1.00
  -6   1  -3   17.30    1.20
   6  -1   3   18.40    1.60
   6  -1   3   18.30    1.70
   6  -1   3   16.50    1.10
   6  -1   3   16.50    1.10
  -7   1  -3  175.38    7.80
  -7   1  -3  193.28    7.80
  -7   1  -3  187.18    7.80
   7  -1   3  179.68    8.20
   7  -1   3  172.68    7.70
   7  -1   3  184.28    8.20
  -8   1  -3  128.49    5.30
  -8   1  -3  120.19    5.30
  -8   1  -3  100.79    5.30
   8  -1   3  118.49    5.70
   8  -1   3  119.99    5.80
  -9   1  -3    3.30    0.60
  -9   1  -3    5.70    0.70
  -9   1  -3    3.90    0.70
   9  -1   3    4.60    1.30
   9  -1   3    4.50    1.10
 -10   1  -3   60.89    3.40
 -10   1  -3   73.29    3.20
  10  -1   3   69.09    4.20
  10  -1   3   68.99    4.10
 -11   1  -3    0.10    0.40
 -11   1  -3    0.20    0.50
 -11   1  -3    0.10    0.50
  11  -1   3   -0.10    1.10
  11  -1   3   -1.80    1.20
 -12   1  -3    3.10    0.70
 -12   1  -3    2.80    0.70
  12  -1   3    3.10    1.70
 -13   1  -3   37.60    2.00
 -13   1  -3   34.00    2.20
  13  -1   3   23.20    3.30
 -14   1  -3   11.80    1.30
 -14   1  -3   10.50    1.10
  14  -1   3    6.20    2.30
 -14   0   3    0.90    0.80
 -14   0   3   -0.30    0.50
  13   0  -3   10.20    2.70
 -13   0   3   13.60    1.40
 -13   0   3   11.30    1.50
  12   0  -3    0.10    0.60
 -12   0   3   -0.70    0.50
 -12   0   3   -0.10    0.50
  11   0  -3    0.30    1.50
  11   0  -3   -0.10    0.60
 -11   0   3    0.10    0.50
 -11   0   3    0.20    0.50
  10   0  -3  125.19    7.00
  10   0  -3  128.59    5.70
 -10   0   3  143.69    5.90
 -10   0   3  124.69    6.30
 -10   0   3  129.29    6.00
 -10   0   3  120.59    5.90
   9   0  -3   75.79    4.60
   9   0  -3   68.19    3.40
  -9   0   3   72.19    3.60
  -9   0   3   69.29    3.50
  -9   0   3   73.49    3.50
  -9   0   3   74.29    3.90
   8   0  -3    3.70    0.70
  -8   0   3    2.40    0.80
  -8   0   3    1.70    0.50
  -8   0   3    3.10    0.60
  -8   0   3    0.30    0.70
  -8   0   3    3.60    0.70
   7   0  -3   35.40    1.90
   7   0  -3   41.50    2.80
  -7   0   3   39.10    2.10
  -7   0   3   33.50    2.30
  -7   0   3   37.20    2.40
  -7   0   3   33.90    2.00
  -7   0   3   37.80    2.00
   6   0  -3    1.00    0.30
   6   0  -3   -0.40    0.80
   6   0  -3    0.80    0.40
  -6   0   3    0.50    0.40
  -6   0   3    0.50    0.50
  -6   0   3   -0.40    0.40
  -6   0   3    1.00    0.40
  -6   0   3    0.70    0.50
  -6   0   3    0.70    0.30
  -6   0   3    0.30    0.30
  -6   0   3    0.50    0.30
  -6   0   3    0.20    0.60
   5   0  -3   68.79    3.10
   5   0  -3   73.49    3.70
   5   0  -3   59.99    3.30
  -5   0   3   68.99    3.40
  -5   0   3   74.59    3.20
  -5   0   3   73.09    3.50
  -5   0   3   69.79    3.00
  -5   0   3   68.59    3.20
  -5   0   3   68.09    3.00
  -5   0   3   66.29    3.00
  -5   0   3   70.39    3.20
   4   0  -3  295.37   12.70
   4   0  -3  309.27   12.70
   4   0  -3  333.17   13.10
   4   0  -3  301.77   12.70
  -4   0   3  318.07   13.00
  -4   0   3  294.87   13.00
  -4   0   3  307.97   12.70
  -4   0   3  311.27   12.70
  -4   0   3  331.97   12.80
  -4   0   3  310.57   12.60
  -4   0   3  307.77   13.10
  -4   0   3  316.97   12.80
   3   0  -3   24.70    1.50
   3   0  -3   24.00    1.20
   3   0  -3   24.20    1.20
   3   0  -3   23.50    1.20
  -3   0   3   24.80    1.20
  -3   0   3   24.20    1.40
  -3   0   3   25.80    1.30
  -3   0   3   25.40    1.20
  -3   0   3   25.10    1.50
  -3   0   3   23.90    1.40
  -3   0   3   23.20    1.40
  -3   0   3   24.70    1.10
   2   0  -3    2.90    0.30
   2   0  -3    3.40    0.40
   2   0  -3    2.90    0.30
   2   0  -3    3.30    0.30
  -2   0   3    2.70    0.40
  -2   0   3    3.00    0.30
  -2   0   3    4.00    0.60
  -2   0   3    3.20    0.30
  -2   0   3    2.60    0.50
  -2   0   3    3.20    0.30
  -2   0   3    4.20    0.60
   1   0  -3   36.60    1.60
   1   0  -3   36.70    1.70
   1   0  -3   36.00    1.60
   1   0  -3   38.50    1.70
  -1   0   3   36.50    1.90
  -1   0   3   38.60    1.90
  -1   0   3   38.40    1.50
  -1   0   3   36.40    1.60
  -1   0   3   38.50    1.70
  -1   0   3   36.80    1.60
  -1   0   3   37.40    1.70
   0   0  -3    5.00    0.30
   0   0  -3    5.60    0.40
   0   0  -3    4.70    0.50
   0   0  -3    5.40    0.40
   0   0   3    5.10    0.40
   0   0   3    4.90    0.30
   0   0   3    5.50    0.60
   0   0   3    5.10    0.40
   0   0   3    5.20    0.50
  -1   0  -3 1592.44  101.99
  -1   0  -3 1372.16   81.99
   1   0   3 1510.35  100.39
   1   0   3 1589.54   85.89
  -2   0  -3 6976.70  334.57
  -2   0  -3 8134.39  314.97
   2   0   3 6538.25  309.67
   2   0   3 6225.18  330.17
  -3   0  -3  306.37   13.30
  -3   0  -3  332.77   13.20
  -3   0  -3  349.57   13.30
  -3   0  -3  310.77   13.20
  -3   0  -3  326.97   13.20
   3   0   3  339.67   13.30
   3   0   3  322.57   13.30
   3   0   3  327.47   13.20
   3   0   3  307.07   13.30
   3   0   3  326.57   13.30
  -4   0  -3  611.44   25.30
  -4   0  -3  638.34   25.30
  -4   0  -3  632.54   25.30
  -4   0  -3  617.84   25.40
   4   0   3  640.44   25.40
   4   0   3  631.24   25.30
   4   0   3  635.74   25.40
   4   0   3  631.44   25.50
   4   0   3  600.44   25.40
  -5   0  -3  239.48    9.70
  -5   0  -3  245.38    9.70
  -5   0  -3  231.48    9.70
  -5   0  -3  226.78    9.60
  -5   0  -3  233.58    9.60
   5   0   3  218.98    9.70
   5   0   3  242.48    9.80
   5   0   3  238.28    9.70
   5   0   3  226.98    9.80
  -6   0  -3   41.20    2.10
  -6   0  -3   40.40    1.90
  -6   0  -3   45.40    2.10
  -6   0  -3   39.60    2.00
  -6   0  -3   40.00    2.00
   6   0   3   40.80    2.30
   6   0   3   38.10    2.00
   6   0   3   40.10    2.00
   6   0   3   39.00    2.30
   6   0   3   40.10    2.00
  -7   0  -3    6.80    0.80
  -7   0  -3    8.00    0.80
  -7   0  -3    6.10    0.70
   7   0   3    5.20    0.70
   7   0   3    6.20    1.10
   7   0   3    7.30    1.20
   7   0   3    8.60    0.80
  -8   0  -3   38.80    2.00
  -8   0  -3   34.20    1.90
   8   0   3   37.90    2.60
   8   0   3   36.60    2.40
   8   0   3   38.80    2.00
   8   0   3   29.50    2.20
  -9   0  -3   41.10    2.20
  -9   0  -3   40.60    2.20
   9   0   3   40.30    2.20
   9   0   3   37.30    2.70
   9   0   3   33.00    3.20
 -10   0  -3   15.30    1.20
 -10   0  -3   13.80    1.30
  10   0   3   13.30    1.20
  10   0   3   14.50    2.10
 -11   0  -3    0.20    0.50
 -11   0  -3    0.20    0.50
  11   0   3   -0.80    1.20
 -12   0  -3   10.40    1.30
 -12   0  -3   14.30    1.30
 -12   0  -3   13.50    1.10
  12   0   3   12.90    2.20
 -13   0  -3    2.10    0.60
 -13   0  -3    2.80    0.80
  13   0   3   -0.80    1.60
 -14   0  -3    0.20    0.50
 -14   0  -3    0.30    0.60
  14   0   3    1.20    2.30
  13  -1  -3   -0.50    1.90
 -13   1   3    1.10    0.70
  12  -1  -3    1.30    1.70
 -12   1   3    0.40    0.60
 -12   1   3   -0.40    0.40
 -12   1   3   -0.70    0.60
  11  -1  -3    9.40    2.10
 -11   1   3   16.30    1.50
 -11   1   3   17.00    1.40
  10  -1  -3   11.80    1.10
  10  -1  -3    8.00    2.10
 -10   1   3   10.90    1.40
 -10   1   3   11.10    1.10
 -10   1   3   10.50    1.20
 -10   1   3   11.10    1.60
   9  -1  -3   18.50    2.90
   9  -1  -3   19.40    1.40
  -9   1   3   19.30    1.70
  -9   1   3   21.30    1.50
  -9   1   3   20.70    1.40
   8  -1  -3  241.78   10.50
   8  -1  -3  235.08   10.00
   8  -1  -3  245.78   11.00
  -8   1   3  231.88   10.40
  -8   1   3  237.78   10.20
  -8   1   3  243.38   10.20
   7  -1  -3    7.70    0.80
   7  -1  -3    6.10    1.40
   7  -1  -3    9.00    1.10
  -7   1   3    7.20    0.80
  -7   1   3    7.90    1.00
  -7   1   3    8.30    1.30
  -7   1   3    5.40    0.80
  -7   1   3    6.90    1.10
  -7   1   3    6.40    0.60
  -7   1   3    8.60    0.80
   6  -1  -3   12.00    1.10
   6  -1  -3   11.30    0.90
   6  -1  -3   13.40    1.70
  -6   1   3   11.70    1.20
  -6   1   3   11.00    1.20
  -6   1   3   10.00    0.90
  -6   1   3   10.80    1.10
  -6   1   3   10.20    1.20
  -6   1   3   11.30    0.80
  -6   1   3    9.50    0.70
  -6   1   3    9.40    0.70
  -6   1   3    9.80    0.80
   5  -1  -3  487.05   21.60
   5  -1  -3  513.75   21.00
   5  -1  -3  546.85   21.40
   5  -1  -3  520.15   21.00
  -5   1   3  503.95   21.00
  -5   1   3  512.25   21.00
  -5   1   3  513.65   21.00
  -5   1   3  528.95   21.30
  -5   1   3  527.35   21.40
  -5   1   3  516.85   21.10
  -5   1   3  504.45   21.40
  -5   1   3  539.05   21.50
   4  -1  -3  190.68    7.80
   4  -1  -3  176.98    7.90
   4  -1  -3  183.58    7.50
   4  -1  -3  190.88    8.00
   4  -1  -3  174.38    7.50
   4  -1  -3  175.58    7.50
  -4   1   3  193.18    8.00
  -4   1   3  180.28    7.50
  -4   1   3  182.08    7.50
  -4   1   3  183.88    7.90
  -4   1   3  179.68    7.50
  -4   1   3  178.58    7.80
   3  -1  -3   54.59    2.50
   3  -1  -3   55.59    2.50
   3  -1  -3   56.19    2.50
   3  -1  -3   54.89    2.80
  -3   1   3   60.09    2.90
  -3   1   3   56.59    2.40
  -3   1   3   56.29    2.50
  -3   1   3   57.69    2.40
  -3   1   3   56.39    2.80
  -3   1   3   58.99    2.80
   2  -1  -3  137.99    5.70
   2  -1  -3  140.29    5.70
   2  -1  -3  134.39    6.00
   2  -1  -3  134.29    5.70
  -2   1   3  141.29    6.00
  -2   1   3  143.69    6.10
  -2   1   3  136.49    5.70
  -2   1   3  137.39    6.00
  -2   1   3  138.49    5.70
  -2   1   3  140.79    5.70
  -2   1   3  139.39    5.70
  -2   1   3  145.89    5.90
   1  -1  -3  353.96   13.90
   1  -1  -3  356.66   13.90
   1  -1  -3  300.47   13.80
  -1   1   3  348.77   13.80
  -1   1   3  331.57   13.90
  -1   1   3  338.47   13.80
  -1   1   3  354.46   14.00
  -1   1   3  362.86   14.20
   0   1   3  548.75   22.30
  -1  -1  -3 2468.65  127.09
   1   1   3 2416.36  141.79
   1   1   3 2698.43  128.69
  -2  -1  -3    0.60    0.20
  -2  -1  -3    0.20    0.20
  -2  -1  -3    0.50    0.30
  -2  -1  -3    1.30    0.30
  -2  -1  -3    0.30    0.20
  -2  -1  -3    0.50    0.20
   2   1   3    1.10    0.20
   2   1   3    0.50    0.30
   2   1   3    0.90    0.20
   2   1   3    0.40    0.20
   2   1   3    0.30    0.20
   2   1   3    0.90    0.30
  -3  -1  -3    9.40    0.60
  -3  -1  -3    8.80    0.60
  -3  -1  -3    9.50    0.70
  -3  -1  -3    9.00    0.60
  -3  -1  -3    9.30    0.60
  -3  -1  -3    8.10    0.50
   3   1   3    8.10    0.60
   3   1   3    9.60    0.70
   3   1   3    9.50    0.60
   3   1   3    8.10    0.60
   3   1   3    9.40    0.60
   3   1   3    8.50    0.60
  -4  -1  -3  208.28    8.50
  -4  -1  -3  201.18    8.60
  -4  -1  -3  199.68    8.60
  -4  -1  -3  209.98    8.40
  -4  -1  -3  214.08    8.50
   4   1   3  196.48    8.50
   4   1   3  211.68    8.60
   4   1   3  200.68    8.50
   4   1   3  203.28    8.60
   4   1   3  213.58    8.50
  -5  -1  -3  145.59    6.00
  -5  -1  -3  141.09    6.00
  -5  -1  -3  151.28    6.20
  -5  -1  -3  146.19    6.00
   5   1   3  136.49    6.10
   5   1   3  149.69    6.20
   5   1   3  137.19    6.20
  -6  -1  -3  104.59    4.40
  -6  -1  -3  110.89    4.60
  -6  -1  -3   98.49    4.50
  -6  -1  -3   99.49    4.30
  -6  -1  -3   99.69    4.30
   6   1   3  101.89    4.60
   6   1   3  109.09    4.50
   6   1   3   97.79    4.50
   6   1   3   92.99    4.60
  -7  -1  -3  507.25   20.80
  -7  -1  -3  544.35   20.90
  -7  -1  -3  476.25   20.60
   7   1   3  523.45   20.70
   7   1   3  507.05   20.90
   7   1   3  483.85   20.90
  -8  -1  -3   81.79    3.90
  -8  -1  -3   89.99    4.20
  -8  -1  -3   88.49    4.10
   8   1   3   91.89    4.40
   8   1   3   85.69    4.40
   8   1   3   96.29    4.10
  -9  -1  -3    8.20    0.90
  -9  -1  -3    8.20    0.90
   9   1   3    5.80    1.30
   9   1   3    4.80    1.10
   9   1   3    6.70    0.90
 -10  -1  -3   36.80    2.10
 -10  -1  -3   33.10    2.10
  10   1   3   32.70    2.00
  10   1   3   36.00    2.70
 -11  -1  -3    1.40    0.60
 -11  -1  -3    2.90    0.70
  11   1   3    1.20    1.30
  11   1   3    3.10    0.80
 -12  -1  -3    4.40    0.90
 -12  -1  -3    4.70    1.00
  12   1   3    6.10    1.00
  12   1   3    4.40    1.70
 -13  -1  -3    3.20    0.80
 -13  -1  -3    4.70    0.90
  13   1   3    6.70    2.10
 -14  -1  -3   -0.40    0.50
 -14  -1  -3   -0.10    0.60
  14   1   3   -1.90    1.90
  13  -2  -3    2.00    1.90
 -13   2   3    1.80    0.70
 -13   2   3    0.50    0.60
  12  -2  -3    5.20    2.00
 -12   2   3    9.10    1.20
 -12   2   3   10.00    1.00
  11  -2  -3   20.70    3.00
 -11   2   3   27.90    1.60
 -11   2   3   29.30    1.90
 -11   2   3   24.80    1.90
  10  -2  -3    0.00    1.40
  10  -2  -3   -0.20    0.70
 -10   2   3    0.10    0.40
 -10   2   3   -0.30    0.30
 -10   2   3    0.40    0.70
 -10   2   3    0.00    0.40
   9  -2  -3    5.70    1.10
   9  -2  -3    5.80    1.70
  -9   2   3    7.40    0.90
  -9   2   3    6.00    1.10
  -9   2   3    6.60    0.70
  -9   2   3    7.40    0.90
   8  -2  -3  332.27   14.10
   8  -2  -3  326.17   14.40
  -8   2   3  331.47   14.00
  -8   2   3  308.47   13.60
  -8   2   3  331.27   13.40
  -8   2   3  324.87   13.70
   7  -2  -3   83.59    4.40
   7  -2  -3   77.69    3.90
  -7   2   3   78.99    3.60
  -7   2   3   67.69    3.90
  -7   2   3   72.09    3.50
  -7   2   3   72.19    3.90
  -7   2   3   78.59    3.80
  -7   2   3   73.19    3.30
  -7   2   3   74.29    3.30
   6  -2  -3  114.89    5.10
   6  -2  -3  114.29    5.50
   6  -2  -3  112.19    5.20
  -6   2   3  103.49    4.60
  -6   2   3  110.99    4.80
  -6   2   3  107.59    5.20
  -6   2   3  103.89    5.00
  -6   2   3  110.19    4.80
  -6   2   3  106.09    4.60
  -6   2   3   96.99    5.10
   5  -2  -3   30.40    1.90
   5  -2  -3   29.60    1.90
   5  -2  -3   30.40    2.20
  -5   2   3   28.60    1.90
  -5   2   3   32.30    1.90
  -5   2   3   30.70    1.50
  -5   2   3   28.50    1.40
  -5   2   3   27.70    1.90
  -5   2   3   29.40    1.50
  -5   2   3   27.40    1.40
  -5   2   3   27.60    1.40
   4  -2  -3   80.99    3.80
   4  -2  -3   77.39    3.80
   4  -2  -3   78.89    3.40
   4  -2  -3   80.79    4.00
  -4   2   3   76.29    3.90
  -4   2   3   80.49    3.90
  -4   2   3   76.09    3.40
  -4   2   3   74.79    3.40
  -4   2   3   80.29    3.40
  -4   2   3   77.49    3.40
  -4   2   3   82.79    3.90
   3  -2  -3  240.58   10.10
   3  -2  -3  225.48    9.50
   3  -2  -3  237.58    9.50
   3  -2  -3  236.68    9.90
  -3   2   3  224.48    9.60
  -3   2   3  232.38    9.50
  -3   2   3  235.38    9.50
  -3   2   3  233.98    9.60
  -3   2   3  235.48   10.00
  -3   2   3  257.17   10.00
  -3   2   3  237.48   10.00
  -3   2   3  215.48    9.60
   2  -2  -3   89.89    4.10
   2  -2  -3   88.59    3.70
   2  -2  -3   89.59    4.10
   2  -2  -3   88.39    3.70
  -2   2   3   93.09    4.10
  -2   2   3   87.79    3.70
  -2   2   3   95.19    4.10
  -2   2   3   88.59    3.70
  -2   2   3   89.09    3.70
  -2   2   3   85.59    3.70
  -2   2   3   88.89    3.70
  -2   2   3   84.99    4.10
   1  -2  -3  515.85   20.80
   1  -2  -3  502.85   20.50
   1  -2  -3  533.45   20.90
   1  -2  -3  494.65   20.50
   1  -2  -3  498.75   20.50
  -1   2   3  501.65   20.50
  -1   2   3  503.45   20.50
  -1   2   3  506.35   20.50
  -1   2   3  532.15   20.90
  -1   2   3  533.45   20.90
  -1   2   3  480.85   20.40
   0  -2  -3   13.00    0.70
   0  -2  -3   12.90    0.60
   0  -2  -3   13.00    0.70
   0  -2  -3   14.00    1.10
   0   2   3   13.60    0.90
   0   2   3   13.00    0.60
   0   2   3   13.50    1.00
   0   2   3   13.70    0.80
   0   2   3   13.40    0.70
   0   2   3   12.80    0.60
   0   2   3   13.70    0.70
  -1  -2  -3    1.50    0.20
  -1  -2  -3    1.60    0.20
  -1  -2  -3    1.80    0.30
  -1  -2  -3    1.30    0.30
  -1  -2  -3    1.60    0.20
  -1  -2  -3    1.50    0.50
   1   2   3    1.50    0.20
   1   2   3    1.50    0.20
   1   2   3    1.80    0.40
   1   2   3    1.40    0.30
   1   2   3    1.30    0.30
   1   2   3    1.30    0.20
  -2  -2  -3   19.90    1.00
  -2  -2  -3   19.50    1.10
  -2  -2  -3   20.50    1.00
  -2  -2  -3   21.60    1.00
  -2  -2  -3   19.90    1.00
  -2  -2  -3   25.00    1.30
   2   2   3   21.70    1.20
   2   2   3   19.50    1.00
   2   2   3   21.30    1.00
   2   2   3   20.70    1.10
   2   2   3   21.80    1.00
   2   2   3   21.10    1.00
  -3  -2  -3   32.70    1.50
  -3  -2  -3   30.40    1.60
  -3  -2  -3   32.50    1.60
  -3  -2  -3   31.80    1.40
  -3  -2  -3   32.70    1.50
  -3  -2  -3   33.90    1.70
   3   2   3   35.40    1.70
   3   2   3   29.50    1.50
   3   2   3   32.30    1.60
   3   2   3   32.00    1.50
   3   2   3   32.30    1.50
   3   2   3   32.90    1.50
  -4  -2  -3   20.70    1.10
  -4  -2  -3   20.60    1.00
  -4  -2  -3   21.00    1.20
  -4  -2  -3   20.60    1.00
  -4  -2  -3   19.40    1.00
  -4  -2  -3   17.30    1.20
   4   2   3   19.80    1.10
   4   2   3   20.50    1.20
   4   2   3   18.60    1.10
   4   2   3   21.20    1.10
  -5  -2  -3    2.00    0.30
  -5  -2  -3    2.30    0.50
  -5  -2  -3    2.50    0.40
  -5  -2  -3    1.80    0.40
  -5  -2  -3    1.60    0.40
  -5  -2  -3    2.00    0.30
   5   2   3    1.60    0.30
   5   2   3    1.60    0.50
   5   2   3    2.50    0.50
   5   2   3    1.10    0.40
   5   2   3    2.10    0.40
  -6  -2  -3   69.19    3.20
  -6  -2  -3   68.39    3.20
  -6  -2  -3   64.09    3.10
  -6  -2  -3   66.49    3.00
  -6  -2  -3   68.29    3.00
  -6  -2  -3   72.39    3.00
   6   2   3   73.19    3.10
   6   2   3   69.49    3.10
   6   2   3   66.39    3.10
   6   2   3   63.89    3.20
   6   2   3   68.29    3.20
  -7  -2  -3   17.30    1.00
  -7  -2  -3   19.00    1.30
  -7  -2  -3   18.00    1.30
   7   2   3   17.20    1.40
   7   2   3   19.50    1.20
   7   2   3   19.30    1.50
  -8  -2  -3   23.50    1.60
  -8  -2  -3   25.10    1.60
  -8  -2  -3   21.70    1.30
   8   2   3   24.30    1.50
   8   2   3   24.10    1.80
   8   2   3   24.40    1.70
  -9  -2  -3   32.00    2.00
  -9  -2  -3   36.10    2.00
   9   2   3   33.70    1.90
   9   2   3   31.90    2.30
   9   2   3   31.90    2.20
 -10  -2  -3   12.30    1.20
 -10  -2  -3   13.00    1.20
  10   2   3   11.30    1.80
  10   2   3   10.40    1.10
 -11  -2  -3   17.00    1.50
 -11  -2  -3   20.10    1.50
  11   2   3   19.70    2.30
  11   2   3   17.20    1.40
 -12  -2  -3   22.10    1.70
 -12  -2  -3   19.30    1.70
  12   2   3   18.50    2.60
  12   2   3   21.20    1.60
 -13  -2  -3    3.00    0.90
 -13  -2  -3    1.30    0.70
  13   2   3   -0.90    1.40
  13   2   3    1.30    0.70
 -14  -2  -3    0.10    0.70
 -14  -2  -3   -0.50    0.60
  14   2   3    0.10    0.70
  14   2   3    1.50    2.00
 -13   3   3    1.10    0.70
 -13   3   3    0.80    0.60
  12  -3  -3   -0.10    1.50
 -12   3   3    0.00    0.60
 -12   3   3    0.40    0.40
  11  -3  -3    3.80    1.80
 -11   3   3    6.30    0.80
 -11   3   3    8.00    1.10
  10  -3  -3   11.00    2.20
  10  -3  -3   13.30    1.70
 -10   3   3   13.40    1.20
 -10   3   3   12.50    1.30
 -10   3   3   14.50    1.00
 -10   3   3   14.20    2.10
   9  -3  -3   41.20    3.30
   9  -3  -3   41.30    2.80
  -9   3   3   43.50    2.20
  -9   3   3   39.10    2.70
  -9   3   3   44.80    2.40
  -9   3   3   45.50    2.40
   8  -3  -3    3.10    1.00
   8  -3  -3    4.20    1.40
  -8   3   3    3.20    0.60
  -8   3   3    3.70    0.60
  -8   3   3    3.60    0.50
   7  -3  -3  124.69    6.00
   7  -3  -3  124.29    6.20
   7  -3  -3  118.19    5.70
  -7   3   3  124.09    5.40
  -7   3   3  121.09    5.20
  -7   3   3  123.29    5.40
  -7   3   3  110.39    5.70
   6  -3  -3  427.36   17.30
   6  -3  -3  413.96   17.50
   6  -3  -3  451.65   17.30
  -6   3   3  381.86   17.20
  -6   3   3  415.56   16.60
  -6   3   3  383.16   16.60
  -6   3   3  410.36   17.30
  -6   3   3  388.36   16.60
  -6   3   3  413.86   16.80
  -6   3   3  412.36   16.70
  -6   3   3  388.16   16.60
   5  -3  -3   17.40    1.50
   5  -3  -3   15.80    1.40
   5  -3  -3   16.00    0.90
   5  -3  -3   16.80    1.90
  -5   3   3   15.00    1.00
  -5   3   3   16.80    1.50
  -5   3   3   14.50    0.90
  -5   3   3   15.10    0.90
  -5   3   3   14.90    1.50
  -5   3   3   15.70    0.90
  -5   3   3   15.30    1.30
  -5   3   3   14.50    0.90
   4  -3  -3   21.70    1.10
   4  -3  -3   20.80    1.60
   4  -3  -3   22.90    1.60
  -4   3   3   22.10    1.10
  -4   3   3   20.70    1.50
  -4   3   3   20.60    1.60
  -4   3   3   21.40    1.10
  -4   3   3   20.30    1.10
  -4   3   3   20.30    1.10
  -4   3   3   19.60    1.00
  -4   3   3   20.30    1.60
   3  -3  -3 1052.49   44.50
   3  -3  -3 1121.79   44.60
   3  -3  -3 1093.19   44.00
  -3   3   3 1091.49   44.50
  -3   3   3 1065.39   44.00
  -3   3   3 1093.29   44.00
  -3   3   3 1122.69   44.50
  -3   3   3 1115.09   44.00
   2  -3  -3  108.49    5.00
   2  -3  -3  110.89    5.10
   2  -3  -3  110.79    4.60
   2  -3  -3  106.49    4.50
  -2   3   3  116.49    5.00
  -2   3   3  110.49    4.50
  -2   3   3  109.69    4.50
  -2   3   3  109.49    4.50
  -2   3   3  110.59    4.60
  -2   3   3  112.59    5.10
  -2   3   3  107.19    5.10
  -2   3   3  104.19    4.60
   1  -3  -3  558.54   22.60
   1  -3  -3  533.65   22.10
   1  -3  -3  535.95   22.20
   1  -3  -3  534.05   22.10
  -1   3   3  560.74   22.60
  -1   3   3  545.35   22.10
  -1   3   3  535.65   22.10
  -1   3   3  543.95   22.20
  -1   3   3  596.24   22.60
   0  -3  -3   10.40    0.60
   0  -3  -3   11.10    0.70
   0  -3  -3   11.80    1.10
   0  -3  -3   11.30    0.90
   0  -3  -3   11.30    0.60
   0   3   3   11.90    0.60
   0   3   3   10.80    0.60
   0   3   3   11.60    0.70
   0   3   3   11.10    1.00
   0   3   3   10.70    1.00
  -1  -3  -3  128.89    5.30
  -1  -3  -3  126.99    5.30
  -1  -3  -3  129.39    5.30
  -1  -3  -3  133.89    5.50
  -1  -3  -3  129.19    5.40
  -1  -3  -3  136.59    5.80
   1   3   3  126.89    5.50
   1   3   3  136.99    5.70
   1   3   3  123.29    5.40
   1   3   3  134.59    5.30
   1   3   3  127.29    5.60
   1   3   3  129.29    5.50
  -2  -3  -3  147.59    6.00
  -2  -3  -3  142.69    6.00
  -2  -3  -3  157.78    6.40
  -2  -3  -3  142.89    6.00
  -2  -3  -3  142.19    6.20
  -2  -3  -3  144.49    6.00
   2   3   3  145.79    6.00
   2   3   3  148.99    6.30
   2   3   3  147.59    6.20
   2   3   3  148.39    6.20
   2   3   3  149.99    6.10
   2   3   3  140.99    6.00
  -3  -3  -3  121.99    5.00
  -3  -3  -3  121.89    5.20
  -3  -3  -3  119.79    5.10
  -3  -3  -3  133.99    5.40
  -3  -3  -3  123.09    5.00
  -3  -3  -3  121.29    5.10
   3   3   3  119.99    5.20
   3   3   3  127.79    5.30
   3   3   3  114.79    5.10
   3   3   3  115.19    5.00
   3   3   3  119.09    5.00
  -4  -3  -3   23.10    1.10
  -4  -3  -3   23.40    1.20
  -4  -3  -3   24.60    1.40
  -4  -3  -3   22.70    1.10
  -4  -3  -3   24.60    1.20
  -4  -3  -3   21.90    1.30
  -4  -3  -3   25.20    1.50
   4   3   3   24.50    1.40
   4   3   3   22.10    1.20
   4   3   3   22.20    1.10
   4   3   3   24.30    1.20
   4   3   3   22.30    1.30
  -5  -3  -3   19.00    1.10
  -5  -3  -3   17.40    1.00
  -5  -3  -3   18.70    0.90
  -5  -3  -3   17.50    1.00
  -5  -3  -3   20.10    1.20
  -5  -3  -3   18.70    1.30
  -5  -3  -3   19.00    1.20
   5   3   3   19.70    1.00
   5   3   3   18.00    1.20
   5   3   3   16.30    1.30
   5   3   3   18.30    1.20
  -6  -3  -3    5.90    0.60
  -6  -3  -3    5.80    0.60
  -6  -3  -3    5.70    0.60
  -6  -3  -3    5.80    0.50
  -6  -3  -3    6.30    0.80
  -6  -3  -3    6.80    0.70
  -6  -3  -3    5.20    0.90
   6   3   3    5.40    0.70
   6   3   3    6.00    0.80
   6   3   3    6.50    0.70
   6   3   3    5.60    0.70
   6   3   3    5.60    0.70
  -7  -3  -3   35.20    2.00
  -7  -3  -3   30.60    1.90
  -7  -3  -3   33.40    1.90
  -7  -3  -3   33.00    1.70
   7   3   3   35.40    1.80
   7   3   3   32.80    1.90
   7   3   3   36.00    2.00
   7   3   3   31.60    1.70
  -8  -3  -3  117.89    5.80
  -8  -3  -3  137.49    5.80
  -8  -3  -3  124.09    5.40
  -8  -3  -3  129.09    5.90
   8   3   3  127.99    5.60
   8   3   3  137.49    6.00
   8   3   3  140.99    5.70
   8   3   3  129.79    5.80
  -9  -3  -3   57.29    2.90
  -9  -3  -3   47.10    3.20
  -9  -3  -3   57.29    3.00
   9   3   3   56.29    3.10
   9   3   3   56.59    2.70
 -10  -3  -3   51.79    2.70
 -10  -3  -3   50.69    2.80
  10   3   3   47.50    3.10
  10   3   3   50.29    2.60
 -11  -3  -3   20.80    1.50
 -11  -3  -3   14.50    1.50
  11   3   3   20.00    2.30
  11   3   3   16.40    1.40
 -12  -3  -3    0.10    0.60
 -12  -3  -3   -0.30    0.50
  12   3   3    1.10    1.40
  12   3   3   -0.40    0.60
 -13  -3  -3    2.80    0.90
 -13  -3  -3    3.40    0.90
  13   3   3    3.20    0.80
  13   3   3    2.30    1.60
 -14  -3  -3    1.20    0.70
  14   3   3    1.10    2.00
  14   3   3    1.10    0.80
 -13   4   3    6.60    1.10
 -13   4   3    8.60    1.00
 -13   4   3    6.00    1.10
  12  -4  -3   21.60    2.40
 -12   4   3   26.40    1.60
 -12   4   3   25.10    1.90
  11  -4  -3    3.70    1.20
 -11   4   3    3.60    0.70
 -11   4   3    4.60    0.90
  10  -4  -3   22.50    2.90
  10  -4  -3   25.50    2.30
 -10   4   3   25.90    1.70
 -10   4   3   23.70    1.50
   9  -4  -3   56.09    3.70
   9  -4  -3   56.89    4.00
  -9   4   3   58.79    2.80
  -9   4   3   63.19    3.10
  -9   4   3   56.99    3.00
   8  -4  -3  108.89    5.30
   8  -4  -3  109.99    5.50
   8  -4  -3  108.39    5.80
  -8   4   3  105.49    4.80
  -8   4   3  102.29    4.60
  -8   4   3  101.89    4.80
   7  -4  -3    0.20    0.70
   7  -4  -3    0.70    0.60
   7  -4  -3    1.50    1.10
  -7   4   3    0.50    0.30
  -7   4   3    0.50    0.60
  -7   4   3    0.00    0.30
  -7   4   3    0.50    0.20
  -7   4   3    0.30    0.30
  -7   4   3   -0.10    0.30
   6  -4  -3  246.78   10.00
   6  -4  -3  222.68   10.00
  -6   4   3  211.38    9.20
  -6   4   3  210.68    9.80
  -6   4   3  229.78    9.30
  -6   4   3  212.28    9.20
  -6   4   3  223.98    9.20
  -6   4   3  222.28    9.40
   5  -4  -3  313.07   12.70
   5  -4  -3  328.07   13.50
  -5   4   3  316.57   12.80
  -5   4   3  313.47   13.30
  -5   4   3  331.07   14.60
  -5   4   3  294.27   12.70
  -5   4   3  291.17   12.80
  -5   4   3  309.77   12.80
  -5   4   3  317.67   12.90
  -5   4   3  309.77   12.80
   4  -4  -3  147.09    6.90
   4  -4  -3  151.28    6.20
   4  -4  -3  153.38    6.90
  -4   4   3  145.59    6.30
  -4   4   3  152.28    6.20
  -4   4   3  149.99    6.80
  -4   4   3  150.68    6.20
  -4   4   3  155.48    6.30
  -4   4   3  148.69    6.20
  -4   4   3  147.09    6.20
  -4   4   3  140.29    6.90
   3  -4  -3   36.00    1.70
   3  -4  -3   38.20    1.70
   3  -4  -3   38.00    2.30
   3  -4  -3   38.60    2.30
  -3   4   3   37.80    2.20
  -3   4   3   34.80    2.40
  -3   4   3   37.60    1.70
  -3   4   3   36.10    2.30
  -3   4   3   36.60    1.70
  -3   4   3   37.40    1.70
  -3   4   3   38.50    1.70
  -3   4   3   39.80    1.80
   2  -4  -3   60.59    2.60
   2  -4  -3   57.69    2.60
   2  -4  -3   62.69    3.20
   2  -4  -3   62.59    3.10
  -2   4   3   61.89    3.10
  -2   4   3   58.59    2.60
  -2   4   3   56.99    2.50
  -2   4   3   58.79    3.10
  -2   4   3   58.09    3.20
  -2   4   3   59.49    2.50
  -2   4   3   59.09    2.60
  -2   4   3   60.59    2.70
   1  -4  -3  174.58    7.60
   1  -4  -3  173.58    7.10
   1  -4  -3  169.08    7.10
   1  -4  -3  179.88    7.10
  -1   4   3  180.08    7.50
  -1   4   3  170.98    7.10
  -1   4   3  170.78    7.10
  -1   4   3  169.88    7.60
  -1   4   3  165.68    7.10
   0   4   3 1239.48   52.09
   0   4   3 1357.96   52.59
  -1  -4  -3   37.00    1.60
  -1  -4  -3   40.00    2.20
  -1  -4  -3   38.30    1.70
  -1  -4  -3   38.60    2.00
  -1  -4  -3   36.60    1.70
  -1  -4  -3   37.40    1.60
  -1  -4  -3   40.40    1.80
   1   4   3   35.50    1.70
   1   4   3   37.20    1.70
   1   4   3   38.50    1.80
   1   4   3   38.20    2.10
   1   4   3   39.30    2.10
  -2  -4  -3   11.30    0.70
  -2  -4  -3   10.80    0.80
  -2  -4  -3   13.10    1.10
  -2  -4  -3   12.00    0.70
  -2  -4  -3   11.80    0.60
  -2  -4  -3   11.70    0.60
   2   4   3   11.30    0.70
   2   4   3   11.10    0.80
   2   4   3   11.40    1.00
   2   4   3   11.60    0.80
   2   4   3   11.60    0.70
   2   4   3   12.40    1.00
  -3  -4  -3    4.40    0.60
  -3  -4  -3    5.50    0.50
  -3  -4  -3    7.10    1.00
  -3  -4  -3    5.30    0.40
  -3  -4  -3    5.50    0.50
  -3  -4  -3    5.00    0.50
   3   4   3    5.20    0.80
   3   4   3    5.60    0.50
   3   4   3    5.60    0.70
   3   4   3    4.80    0.50
   3   4   3    5.20    0.50
   3   4   3    5.60    0.50
  -4  -4  -3    0.40    0.30
  -4  -4  -3    0.20    0.20
  -4  -4  -3    0.40    0.50
  -4  -4  -3    0.20    0.30
  -4  -4  -3    0.10    0.20
  -4  -4  -3    0.10    0.20
   4   4   3    0.40    0.20
   4   4   3    0.00    0.20
   4   4   3    0.60    0.40
   4   4   3    0.40    0.30
   4   4   3    0.00    0.30
   4   4   3    0.00    0.30
  -5  -4  -3  157.48    6.60
  -5  -4  -3  165.08    7.00
  -5  -4  -3  167.08    6.70
  -5  -4  -3  154.48    6.50
  -5  -4  -3  161.38    6.80
  -5  -4  -3  156.48    6.50
   5   4   3  146.09    6.50
   5   4   3  154.48    6.60
   5   4   3  150.08    6.70
   5   4   3  153.78    6.80
  -6  -4  -3    1.80    0.60
  -6  -4  -3    1.50    0.30
  -6  -4  -3    2.30    0.50
  -6  -4  -3    2.20    0.50
  -6  -4  -3    2.30    0.40
   6   4   3    2.40    0.50
   6   4   3    1.60    0.50
   6   4   3    1.80    0.50
  -7  -4  -3    0.70    0.40
  -7  -4  -3    1.20    0.60
  -7  -4  -3    0.20    0.40
   7   4   3    0.80    0.60
   7   4   3    0.50    0.50
   7   4   3    0.50    0.50
  -8  -4  -3    9.30    1.00
  -8  -4  -3    6.50    1.10
  -8  -4  -3    7.90    0.90
   8   4   3    7.40    0.90
   8   4   3    8.00    1.20
  -9  -4  -3    0.30    0.50
  -9  -4  -3    1.20    0.70
  -9  -4  -3    0.90    0.50
   9   4   3   -0.60    0.80
   9   4   3    1.40    0.60
 -10  -4  -3    7.20    1.00
 -10  -4  -3    6.70    1.00
  10   4   3    5.00    0.80
  10   4   3    7.00    1.30
 -11  -4  -3   19.60    1.50
 -11  -4  -3   16.40    1.60
  11   4   3   15.90    2.10
  11   4   3   19.00    1.40
 -12  -4  -3    0.60    0.60
 -12  -4  -3    3.00    1.00
  12   4   3    3.20    1.60
  12   4   3    2.10    0.70
 -13  -4  -3    1.20    0.70
 -13  -4  -3    1.60    0.90
  13   4   3    2.80    1.80
  13   4   3    2.30    0.80
 -14  -4  -3    2.80    1.00
 -14  -4  -3    3.20    0.80
  14   4   3    1.20    2.00
  14   4   3    2.60    0.90
 -13   5   3   19.80    1.60
 -13   5   3   18.50    1.50
  12  -5  -3    2.90    1.30
 -12   5   3    3.90    0.90
 -12   5   3    5.50    0.80
 -12   5   3    3.90    0.80
  11  -5  -3    2.20    1.00
 -11   5   3    1.80    0.60
 -11   5   3    0.30    0.50
 -11   5   3    1.50    1.10
  10  -5  -3   11.60    2.00
 -10   5   3   10.60    1.00
 -10   5   3   10.20    1.10
   9  -5  -3   11.40    1.90
   9  -5  -3   14.80    1.90
  -9   5   3   13.70    1.20
  -9   5   3   14.80    1.10
   8  -5  -3    3.30    1.10
   8  -5  -3    3.50    1.00
  -8   5   3    3.70    0.70
  -8   5   3    3.60    0.60
  -8   5   3    2.40    0.60
   7  -5  -3   12.80    1.60
   7  -5  -3   14.50    1.70
  -7   5   3   12.50    1.00
  -7   5   3   12.80    1.00
  -7   5   3   13.00    0.90
  -7   5   3   11.50    1.00
   6  -5  -3    7.80    1.30
   6  -5  -3    9.70    1.40
  -6   5   3    9.50    0.80
  -6   5   3    8.60    0.70
  -6   5   3    8.30    0.70
  -6   5   3    8.20    0.60
  -6   5   3    6.20    1.10
  -6   5   3    8.90    0.70
   5  -5  -3  110.89    5.50
   5  -5  -3  110.69    4.60
   5  -5  -3  121.29    5.50
  -5   5   3  111.99    4.80
  -5   5   3  107.99    4.70
  -5   5   3  116.99    4.90
  -5   5   3   98.99    5.20
  -5   5   3  107.09    4.70
  -5   5   3  111.19    4.80
   4  -5  -3  380.56   16.60
   4  -5  -3  419.06   17.30
   4  -5  -3  420.66   16.50
   4  -5  -3  429.86   17.40
  -4   5   3  406.76   16.60
  -4   5   3  409.36   17.70
  -4   5   3  402.06   17.20
  -4   5   3  403.36   16.60
  -4   5   3  409.36   16.60
  -4   5   3  395.36   16.50
  -4   5   3  413.66   16.70
   3  -5  -3    2.80    0.80
   3  -5  -3    3.40    0.90
   3  -5  -3    3.20    0.40
   3  -5  -3    3.60    0.40
  -3   5   3    3.70    0.40
  -3   5   3    3.10    0.30
  -3   5   3    3.30    0.50
  -3   5   3    2.80    0.30
  -3   5   3    2.00    0.60
  -3   5   3    3.00    0.40
  -3   5   3    1.70    0.60
  -3   5   3    2.70    1.00
   2  -5  -3   91.99    4.50
   2  -5  -3   90.09    3.80
   2  -5  -3   91.09    3.80
   2  -5  -3   83.19    4.40
  -2   5   3   85.09    4.30
  -2   5   3   87.69    3.70
  -2   5   3   93.29    3.80
  -2   5   3   90.29    3.70
  -2   5   3   91.79    3.80
  -2   5   3   88.29    3.90
  -2   5   3   91.99    4.50
  -2   5   3   93.19    4.40
   1  -5  -3  149.49    6.30
   1  -5  -3  156.38    6.90
   1  -5  -3  156.38    6.30
   1  -5  -3  149.09    6.20
   1  -5  -3  154.18    7.10
  -1   5   3  152.38    6.30
  -1   5   3  148.39    6.20
  -1   5   3  141.69    6.30
  -1   5   3  156.28    6.80
  -1   5   3  145.49    6.70
   0  -5  -3  495.95   20.40
   0  -5  -3  502.75   20.60
   0  -5  -3  546.35   21.20
   0  -5  -3  509.45   21.10
   0  -5  -3  523.05   20.70
   0  -5  -3  491.25   20.60
   0   5   3  520.15   20.70
   0   5   3  477.55   20.60
   0   5   3  509.55   21.10
   0   5   3  502.85   20.50
   0   5   3  520.55   21.10
  -1  -5  -3   32.60    1.50
  -1  -5  -3   33.90    1.40
  -1  -5  -3   34.20    1.70
  -1  -5  -3   33.50    2.10
  -1  -5  -3   30.80    1.90
  -1  -5  -3   33.60    1.60
   1   5   3   32.30    1.60
   1   5   3   36.90    2.10
   1   5   3   32.70    1.70
   1   5   3   34.20    1.50
   1   5   3   35.30    2.00
  -2  -5  -3  127.89    5.40
  -2  -5  -3  133.99    5.70
  -2  -5  -3  130.79    5.50
  -2  -5  -3  126.69    5.50
  -2  -5  -3  140.49    6.10
  -2  -5  -3  131.99    5.70
   2   5   3  137.09    5.50
   2   5   3  124.59    5.60
   2   5   3  130.29    5.80
   2   5   3  132.79    5.90
  -3  -5  -3  183.08    7.60
  -3  -5  -3  198.08    8.20
  -3  -5  -3  187.08    7.70
  -3  -5  -3  184.68    7.60
  -3  -5  -3  177.88    7.60
  -3  -5  -3  182.28    7.90
   3   5   3  193.08    7.60
   3   5   3  183.18    7.70
   3   5   3  176.58    7.80
   3   5   3  180.68    7.60
   3   5   3  184.78    8.10
  -4  -5  -3  268.37   11.10
  -4  -5  -3  294.97   11.70
  -4  -5  -3  271.67   11.00
  -4  -5  -3  257.47   11.30
  -4  -5  -3  270.17   11.00
  -4  -5  -3  284.47   11.20
   4   5   3  277.97   11.10
   4   5   3  255.47   11.10
   4   5   3  285.77   11.10
   4   5   3  267.67   11.00
   4   5   3  265.37   11.40
   4   5   3  238.98   11.40
  -5  -5  -3   42.60    2.10
  -5  -5  -3   47.10    2.30
  -5  -5  -3   44.00    2.10
  -5  -5  -3   49.10    2.70
  -5  -5  -3   47.40    2.40
   5   5   3   45.40    2.30
   5   5   3   47.90    2.20
   5   5   3   43.10    2.50
  -6  -5  -3   96.59    4.10
  -6  -5  -3   85.69    4.20
  -6  -5  -3   87.89    4.40
   6   5   3   90.89    4.00
   6   5   3   82.89    4.30
   6   5   3   89.09    3.90
  -7  -5  -3    0.20    0.40
  -7  -5  -3   -0.40    0.50
  -7  -5  -3   -0.30    0.40
   7   5   3   -0.10    0.50
   7   5   3   -0.30    0.40
   7   5   3    0.10    0.50
  -8  -5  -3    4.60    1.00
  -8  -5  -3    6.80    0.90
  -8  -5  -3    6.20    0.90
   8   5   3    4.20    0.90
   8   5   3    5.80    0.80
  -9  -5  -3   20.40    1.50
  -9  -5  -3   15.20    1.80
   9   5   3   17.80    1.30
   9   5   3   18.70    1.70
 -10  -5  -3    0.00    0.50
 -10  -5  -3    0.50    0.50
  10   5   3    0.60    0.50
  10   5   3    2.70    1.10
 -11  -5  -3   29.30    1.90
 -11  -5  -3   23.30    1.90
  11   5   3   27.20    1.70
  11   5   3   25.90    2.40
 -12  -5  -3    5.30    1.10
 -12  -5  -3    7.30    1.10
  12   5   3    2.40    1.60
  12   5   3    4.60    0.80
 -13  -5  -3   -0.80    0.60
 -13  -5  -3    1.60    0.70
  13   5   3   -1.60    1.50
  13   5   3   -0.30    0.70
  12  -6  -3    2.40    1.80
 -12   6   3    2.40    0.70
  11  -6  -3   37.30    3.10
 -11   6   3   37.10    2.00
 -11   6   3   34.30    2.10
  10  -6  -3    7.00    1.70
 -10   6   3    6.00    0.90
 -10   6   3    6.60    0.80
 -10   6   3    7.30    1.10
   9  -6  -3    0.10    0.90
   9  -6  -3   -0.40    0.80
  -9   6   3   -0.20    0.40
  -9   6   3   -0.40    0.50
  -9   6   3    0.00    0.40
   8  -6  -3   34.80    2.80
   8  -6  -3   36.40    2.70
  -8   6   3   38.10    1.90
  -8   6   3   35.30    2.00
   7  -6  -3  149.88    7.20
   7  -6  -3  147.49    7.30
  -7   6   3  143.29    6.30
  -7   6   3  150.78    6.40
  -7   6   3  149.88    6.40
  -7   6   3  148.89    6.40
   6  -6  -3   31.90    2.50
   6  -6  -3   31.90    2.60
  -6   6   3   31.40    1.60
  -6   6   3   30.70    1.50
  -6   6   3   30.20    1.60
  -6   6   3   32.10    1.70
   5  -6  -3   50.79    3.20
   5  -6  -3   56.49    3.20
  -5   6   3   52.69    2.40
  -5   6   3   49.80    2.30
  -5   6   3   47.50    2.40
  -5   6   3   55.49    2.40
  -5   6   3   54.99    2.50
  -5   6   3   51.19    2.40
   4  -6  -3  179.18    8.40
   4  -6  -3  190.88    7.50
   4  -6  -3  194.58    8.50
  -4   6   3  179.68    7.70
  -4   6   3  176.88    7.60
  -4   6   3  184.88    7.60
  -4   6   3  185.58    7.70
  -4   6   3  174.48    7.60
   3  -6  -3  340.47   14.30
   3  -6  -3  343.67   14.30
   3  -6  -3  325.77   13.60
   3  -6  -3  335.77   13.40
  -3   6   3  328.47   13.40
  -3   6   3  317.57   14.10
  -3   6   3  324.77   13.60
  -3   6   3  341.07   13.60
  -3   6   3  328.17   13.40
  -3   6   3  329.37   13.50
   2  -6  -3  175.88    7.70
   2  -6  -3  171.28    7.70
   2  -6  -3  170.18    6.80
   2  -6  -3  170.78    6.90
   2  -6  -3  164.08    7.00
  -2   6   3  164.38    7.50
  -2   6   3  167.28    7.00
  -2   6   3  163.08    7.50
  -2   6   3  163.18    7.00
  -2   6   3  168.98    6.90
  -2   6   3  168.28    7.70
  -2   6   3  160.78    6.80
   1  -6  -3   27.80    1.30
   1  -6  -3   24.60    1.30
   1  -6  -3   28.20    1.90
   1  -6  -3   25.00    2.00
   1  -6  -3   26.20    1.10
   1  -6  -3   24.20    1.30
  -1   6   3   26.60    1.10
  -1   6   3   26.50    1.30
  -1   6   3   29.00    1.90
  -1   6   3   25.20    1.80
  -1   6   3   23.30    1.30
  -1   6   3   26.80    1.30
   0  -6  -3   47.80    2.30
   0  -6  -3   56.49    2.40
   0  -6  -3   55.99    3.10
   0  -6  -3   50.99    2.30
   0  -6  -3   50.89    2.20
   0  -6  -3   51.59    2.90
   0   6   3   50.59    2.40
   0   6   3   52.29    2.90
   0   6   3   51.59    2.30
   0   6   3   53.29    2.20
   0   6   3   54.19    2.90
   0   6   3   48.90    2.30
  -1  -6  -3  236.88    9.70
  -1  -6  -3  236.18   10.30
  -1  -6  -3  251.07    9.80
  -1  -6  -3  242.38   10.20
  -1  -6  -3  231.58    9.70
  -1  -6  -3  231.98    9.50
   1   6   3  242.18    9.60
   1   6   3  229.48   10.20
   1   6   3  229.48    9.70
   1   6   3  228.08    9.80
   1   6   3  237.18    9.60
   1   6   3  228.08   10.10
  -2  -6  -3   12.10    0.70
  -2  -6  -3   11.10    0.70
  -2  -6  -3   10.80    1.10
  -2  -6  -3   10.60    0.70
  -2  -6  -3   12.30    0.90
  -2  -6  -3    9.50    1.70
   2   6   3   11.70    1.10
   2   6   3   12.00    0.70
   2   6   3   11.30    1.20
   2   6   3   11.30    0.80
   2   6   3   11.00    0.70
  -3  -6  -3   21.40    1.20
  -3  -6  -3   21.90    1.10
  -3  -6  -3   24.00    1.40
  -3  -6  -3   23.00    1.80
  -3  -6  -3   20.90    1.10
   3   6   3   23.60    1.30
   3   6   3   22.40    1.70
   3   6   3   21.90    1.20
   3   6   3   23.10    1.20
   3   6   3   20.20    1.40
   3   6   3   21.40    1.30
  -4  -6  -3    4.00    0.50
  -4  -6  -3    2.90    0.80
  -4  -6  -3    2.90    0.60
  -4  -6  -3    4.50    0.50
   4   6   3    3.60    0.60
   4   6   3    4.30    0.60
   4   6   3    3.80    0.50
   4   6   3    4.30    0.60
   4   6   3    3.20    0.70
  -5  -6  -3   57.49    3.30
  -5  -6  -3   54.99    2.60
  -5  -6  -3   54.69    2.90
  -5  -6  -3   61.19    2.80
   5   6   3   60.39    2.70
   5   6   3   54.09    3.10
   5   6   3   59.39    2.70
  -6  -6  -3    0.40    0.40
  -6  -6  -3    0.50    0.70
  -6  -6  -3    0.80    0.40
   6   6   3   -0.30    0.50
   6   6   3    1.50    0.50
   6   6   3    0.40    0.60
  -7  -6  -3   78.69    3.90
  -7  -6  -3   73.79    4.20
  -7  -6  -3   84.89    3.80
   7   6   3   78.69    3.60
   7   6   3   81.19    3.70
  -8  -6  -3   49.10    3.30
  -8  -6  -3   49.30    2.90
  -8  -6  -3   58.49    2.90
   8   6   3   61.79    3.10
   8   6   3   57.69    2.70
  -9  -6  -3    4.20    0.80
  -9  -6  -3    3.30    0.70
  -9  -6  -3    1.80    1.10
   9   6   3    4.80    1.00
   9   6   3    4.10    0.70
 -10  -6  -3    7.60    1.10
 -10  -6  -3    8.10    1.10
  10   6   3    6.60    1.00
  10   6   3    6.50    1.40
 -11  -6  -3    0.80    0.60
 -11  -6  -3    1.70    0.70
  11   6   3    0.10    1.10
  11   6   3    0.50    0.60
 -12  -6  -3    1.00    0.70
 -12  -6  -3    0.80    0.60
  12   6   3   -0.50    1.50
  12   6   3    0.20    0.60
 -13  -6  -3    0.20    0.60
 -13  -6  -3   -0.60    0.60
  13   6   3    0.10    0.70
  12  -7  -3    4.80    1.70
 -12   7   3    3.90    0.80
 -12   7   3    3.20    0.80
  11  -7  -3   20.70    2.60
 -11   7   3   19.20    1.50
 -11   7   3   20.70    1.40
  10  -7  -3    6.60    1.70
 -10   7   3    4.70    0.80
 -10   7   3    8.00    0.90
   9  -7  -3    2.00    1.30
  -9   7   3    2.00    0.50
  -9   7   3    1.20    0.60
  -9   7   3    1.90    0.60
   8  -7  -3   21.50    2.20
   8  -7  -3   17.00    2.00
  -8   7   3   18.60    1.40
  -8   7   3   19.60    1.30
  -8   7   3   21.50    1.40
   7  -7  -3   34.30    2.80
   7  -7  -3   33.40    2.90
  -7   7   3   37.80    1.90
  -7   7   3   35.60    2.00
  -7   7   3   39.50    2.00
   6  -7  -3   25.00    2.20
   6  -7  -3   22.80    2.20
  -6   7   3   22.60    1.40
  -6   7   3   24.50    1.50
  -6   7   3   25.60    1.40
   5  -7  -3   29.60    2.40
   5  -7  -3   31.00    2.40
  -5   7   3   29.10    1.50
  -5   7   3   30.10    1.70
  -5   7   3   33.40    1.60
   4  -7  -3  151.78    7.30
   4  -7  -3  157.48    6.20
   4  -7  -3  153.28    7.30
  -4   7   3  140.39    6.30
  -4   7   3  160.48    6.50
  -4   7   3  152.88    6.50
  -4   7   3  153.88    6.30
  -4   7   3  148.59    6.30
   3  -7  -3  646.54   26.80
   3  -7  -3  675.53   26.70
   3  -7  -3  663.63   27.70
   3  -7  -3  705.33   27.70
  -3   7   3  637.54   26.70
  -3   7   3  681.83   26.90
  -3   7   3  634.74   26.90
   2  -7  -3    7.70    0.50
   2  -7  -3    9.30    1.40
   2  -7  -3    8.50    0.60
   2  -7  -3    7.50    1.40
  -2   7   3    7.70    0.40
  -2   7   3    9.90    0.70
  -2   7   3    6.90    0.70
  -2   7   3    7.90    0.60
   1  -7  -3    3.50    1.00
   1  -7  -3    2.80    0.30
   1  -7  -3    2.70    0.40
   1  -7  -3    2.20    0.40
   1  -7  -3    1.70    0.80
  -1   7   3    1.40    0.60
  -1   7   3    2.10    0.80
  -1   7   3    3.00    0.40
  -1   7   3    2.60    0.30
  -1   7   3    2.10    0.40
   0  -7  -3    2.70    0.90
   0  -7  -3    1.40    0.40
   0  -7  -3    1.60    0.30
   0  -7  -3    1.40    0.40
   0  -7  -3    1.70    0.30
   0  -7  -3    1.30    0.80
   0   7   3    1.30    0.20
   0   7   3    1.40    0.30
   0   7   3    1.50    0.40
   0   7   3    0.90    0.30
   0   7   3    2.20    0.80
  -1  -7  -3   36.70    1.80
  -1  -7  -3   41.60    2.00
  -1  -7  -3   38.90    2.50
  -1  -7  -3   36.90    1.80
  -1  -7  -3   35.50    2.40
  -1  -7  -3   35.90    1.70
   1   7   3   33.80    1.90
   1   7   3   38.40    1.80
   1   7   3   38.50    1.80
   1   7   3   33.80    2.20
   1   7   3   37.90    1.70
  -2  -7  -3   27.40    2.10
  -2  -7  -3   26.70    1.30
  -2  -7  -3   28.60    2.00
  -2  -7  -3   26.40    1.40
  -2  -7  -3   28.90    1.60
   2   7   3   28.50    1.40
   2   7   3   29.00    1.40
   2   7   3   29.40    1.40
   2   7   3   24.00    1.80
   2   7   3   24.60    1.50
  -3  -7  -3   41.70    1.90
  -3  -7  -3   39.90    2.30
  -3  -7  -3   41.00    2.70
  -3  -7  -3   43.50    2.20
   3   7   3   37.40    2.20
   3   7   3   42.30    2.00
   3   7   3   45.00    2.00
   3   7   3   44.70    2.00
   3   7   3   38.30    2.10
  -4  -7  -3   36.00    1.80
  -4  -7  -3   37.70    2.10
  -4  -7  -3   36.10    2.60
  -4  -7  -3   35.90    2.10
   4   7   3   35.70    1.80
   4   7   3   35.30    2.10
   4   7   3   36.10    1.80
   4   7   3   38.00    1.80
  -5  -7  -3   94.09    4.40
  -5  -7  -3  102.49    4.70
  -5  -7  -3   92.29    5.10
  -5  -7  -3  102.99    4.60
   5   7   3  104.39    4.30
   5   7   3  102.49    4.40
   5   7   3  106.19    4.40
  -6  -7  -3   72.09    3.40
  -6  -7  -3   66.89    3.50
   6   7   3   68.49    3.20
  -7  -7  -3   38.50    2.40
  -7  -7  -3   45.40    2.40
  -7  -7  -3   38.20    2.80
   7   7   3   45.90    2.20
   7   7   3   43.90    2.30
  -8  -7  -3   17.30    2.00
  -8  -7  -3   20.50    1.50
  -8  -7  -3   18.80    1.50
   8   7   3   20.00    1.60
   8   7   3   15.80    1.20
  -9  -7  -3    0.10    0.40
  -9  -7  -3    0.60    0.90
  -9  -7  -3   -0.20    0.50
   9   7   3    0.30    0.80
   9   7   3   -0.40    0.50
 -10  -7  -3    2.10    0.70
 -10  -7  -3    3.60    0.80
  10   7   3    1.90    1.00
  10   7   3    2.60    0.70
 -11  -7  -3    8.00    1.20
 -11  -7  -3   10.00    1.20
  11   7   3    6.10    1.60
  11   7   3    7.20    1.00
 -12  -7  -3    5.30    1.00
 -12  -7  -3    3.90    0.90
  12   7   3    2.70    0.80
  12   7   3    1.30    2.10
 -13  -7  -3    0.50    0.70
 -13  -7  -3    1.60    0.80
  13   7   3    0.20    0.70
  11  -8  -3    1.30    1.30
 -11   8   3    0.30    0.50
 -11   8   3    0.50    0.70
  10  -8  -3   14.90    2.20
 -10   8   3   11.00    1.10
 -10   8   3   11.30    1.10
   9  -8  -3   29.00    2.90
  -9   8   3   31.00    1.90
  -9   8   3   34.40    1.90
   8  -8  -3    0.60    1.00
   8  -8  -3    1.40    1.00
  -8   8   3    1.30    0.50
  -8   8   3    0.90    0.50
   7  -8  -3    2.90    1.20
   7  -8  -3    3.70    1.20
  -7   8   3    4.80    0.70
  -7   8   3    5.10    0.80
   6  -8  -3   88.19    5.00
   6  -8  -3   97.49    5.10
  -6   8   3   92.99    4.10
  -6   8   3   85.29    4.00
  -6   8   3   90.69    4.00
   5  -8  -3    4.60    1.20
   5  -8  -3    3.80    1.10
  -5   8   3    5.40    0.60
  -5   8   3    4.20    0.70
  -5   8   3    5.00    0.60
   4  -8  -3   39.50    2.80
   4  -8  -3   39.80    2.80
  -4   8   3   38.70    1.90
  -4   8   3   35.30    1.70
  -4   8   3   38.70    2.00
   3  -8  -3    0.90    0.70
   3  -8  -3    0.20    0.20
   3  -8  -3    0.00    0.80
   3  -8  -3    0.60    0.30
  -3   8   3    0.30    0.30
  -3   8   3    0.30    0.30
  -3   8   3    0.40    0.20
   2  -8  -3  324.87   14.80
   2  -8  -3  336.77   13.80
   2  -8  -3  349.07   13.80
   2  -8  -3  355.26   14.80
  -2   8   3  338.97   13.70
  -2   8   3  312.17   13.90
  -2   8   3  344.17   13.90
  -2   8   3  353.06   13.90
   1  -8  -3  214.28    9.30
   1  -8  -3  190.68    9.30
   1  -8  -3  209.78    8.50
   1  -8  -3  206.28    8.40
  -1   8   3  207.68    8.30
  -1   8   3  183.28    8.50
  -1   8   3  218.78    8.50
  -1   8   3  204.48    8.50
   0  -8  -3  292.27   12.40
   0  -8  -3  269.97   12.40
   0  -8  -3  278.17   11.70
   0   8   3  280.57   11.60
   0   8   3  280.97   11.40
   0   8   3  268.97   11.70
   0   8   3  294.47   11.50
  -1  -8  -3    1.50    0.70
  -1  -8  -3    3.00    1.00
  -1  -8  -3    3.00    0.90
   1   8   3    1.80    0.40
   1   8   3    2.40    0.40
   1   8   3    2.80    0.40
   1   8   3    1.40    0.80
   1   8   3    2.70    0.50
  -2  -8  -3   18.10    1.80
  -2  -8  -3   18.60    1.70
  -2  -8  -3   19.60    1.30
   2   8   3   15.30    1.20
   2   8   3   15.70    1.00
   2   8   3   16.80    1.00
   2   8   3   19.50    1.10
   2   8   3   13.50    1.40
  -3  -8  -3  139.89    5.90
  -3  -8  -3  122.29    5.60
  -3  -8  -3  129.89    6.50
  -3  -8  -3  130.49    6.00
   3   8   3  122.69    5.90
   3   8   3  134.39    5.60
   3   8   3  142.69    5.60
   3   8   3  138.39    5.70
  -4  -8  -3   26.80    1.50
  -4  -8  -3   28.40    2.30
  -4  -8  -3   31.90    1.90
   4   8   3   30.90    1.60
   4   8   3   29.00    1.60
   4   8   3   32.20    1.70
   4   8   3   24.60    1.70
   4   8   3   32.10    1.60
  -5  -8  -3    1.80    0.90
  -5  -8  -3    0.80    0.50
   5   8   3    1.40    0.50
   5   8   3    0.80    0.60
  -6  -8  -3    0.80    0.50
  -6  -8  -3    0.90    0.90
  -6  -8  -3    0.20    0.40
   6   8   3    1.40    0.50
   6   8   3    0.50    0.50
  -7  -8  -3    6.30    1.40
  -7  -8  -3    5.90    0.90
  -7  -8  -3    5.70    0.90
   7   8   3    4.00    1.00
   7   8   3    5.40    0.90
  -8  -8  -3    5.90    0.90
  -8  -8  -3    5.70    1.00
  -8  -8  -3    5.60    1.40
   8   8   3    3.50    0.90
   8   8   3    5.40    0.80
  -9  -8  -3    0.60    0.50
  -9  -8  -3    1.70    1.10
  -9  -8  -3    0.60    0.50
   9   8   3    0.50    0.80
   9   8   3    0.20    0.50
 -10  -8  -3   15.40    1.50
 -10  -8  -3   18.00    1.50
  10   8   3   17.10    2.00
  10   8   3   16.90    1.30
 -11  -8  -3    1.90    0.80
 -11  -8  -3    1.20    0.70
  11   8   3    0.90    0.70
 -12  -8  -3    0.40    0.70
 -12  -8  -3    0.10    0.70
  12   8   3    0.90    0.70
  11  -9  -3    3.90    1.60
 -11   9   3    2.90    0.70
 -11   9   3    1.00    0.60
  10  -9  -3    9.00    1.80
 -10   9   3    7.70    1.00
 -10   9   3    8.10    0.90
   9  -9  -3   13.10    2.20
  -9   9   3   12.90    1.10
  -9   9   3   13.60    1.20
   8  -9  -3    1.10    1.10
   8  -9  -3    3.30    1.30
  -8   9   3    4.70    0.80
  -8   9   3    3.80    0.70
   7  -9  -3    2.30    1.20
   7  -9  -3    0.80    0.90
  -7   9   3    1.10    0.50
  -7   9   3    1.00    0.50
   6  -9  -3    3.30    1.20
   6  -9  -3    2.70    1.10
  -6   9   3    3.60    0.60
  -6   9   3    4.30    0.70
   5  -9  -3    1.60    0.90
   5  -9  -3   -1.00    0.70
  -5   9   3    1.10    0.40
  -5   9   3    0.80    0.40
   4  -9  -3   13.60    2.10
   4  -9  -3   14.80    1.80
  -4   9   3   13.40    1.00
  -4   9   3   12.70    1.00
   3  -9  -3    9.60    1.60
   3  -9  -3   14.60    1.80
  -3   9   3   11.60    0.90
  -3   9   3   12.80    1.00
  -3   9   3   12.60    0.90
   2  -9  -3  102.69    5.20
   2  -9  -3   94.69    4.10
   2  -9  -3   88.49    5.10
  -2   9   3   91.99    4.00
  -2   9   3  100.59    4.20
  -2   9   3   97.29    4.20
   1  -9  -3  591.44   26.50
   1  -9  -3  661.73   26.60
   1  -9  -3  634.54   25.70
  -1   9   3  616.64   25.60
  -1   9   3  622.84   25.50
  -1   9   3  664.53   25.60
   0  -9  -3    0.80    0.80
   0  -9  -3   -0.90    0.60
   0  -9  -3    0.80    0.40
   0   9   3    1.30    0.40
   0   9   3    1.10    0.30
   0   9   3    1.80    0.50
  -1  -9  -3   30.40    2.40
  -1  -9  -3   31.30    1.80
  -1  -9  -3   30.00    2.40
   1   9   3   33.30    1.60
   1   9   3   31.60    1.60
   1   9   3   31.90    1.60
  -2  -9  -3   11.80    1.60
  -2  -9  -3    9.50    1.50
  -2  -9  -3   10.60    1.00
   2   9   3   11.50    0.90
   2   9   3   10.40    0.80
   2   9   3   11.40    0.90
  -3  -9  -3   39.50    2.90
  -3  -9  -3   44.20    2.70
  -3  -9  -3   47.20    2.50
   3   9   3   45.20    2.20
   3   9   3   45.10    2.20
   3   9   3   44.70    2.10
  -4  -9  -3   14.60    1.80
  -4  -9  -3   20.50    1.50
   4   9   3   19.30    1.40
   4   9   3   22.00    1.30
   4   9   3   21.00    1.20
   4   9   3   23.50    1.40
  -5  -9  -3   22.30    2.20
  -5  -9  -3   27.00    1.80
   5   9   3   26.90    1.50
   5   9   3   26.60    1.50
  -6  -9  -3    1.30    1.00
  -6  -9  -3    2.60    0.60
  -6  -9  -3    1.70    0.60
   6   9   3    2.70    0.60
   6   9   3    2.10    0.60
  -7  -9  -3    3.20    0.70
  -7  -9  -3    3.00    1.10
  -7  -9  -3    1.90    0.60
   7   9   3    2.80    0.70
   7   9   3    2.80    0.70
  -8  -9  -3    2.30    1.20
  -8  -9  -3    3.80    0.80
  -8  -9  -3    1.80    0.70
   8   9   3    1.40    0.70
   8   9   3    2.00    0.80
  -9  -9  -3    4.10    1.00
  -9  -9  -3    1.50    1.10
  -9  -9  -3    3.60    0.80
   9   9   3    4.50    0.80
   9   9   3    2.50    1.00
 -10  -9  -3    6.20    1.00
 -10  -9  -3    5.40    1.00
  10   9   3    4.10    0.80
 -11  -9  -3    0.50    0.70
 -11  -9  -3    0.40    0.60
  11   9   3   -0.50    0.60
  10 -10  -3    3.30    1.40
 -10  10   3    1.40    0.70
   9 -10  -3    2.10    1.30
  -9  10   3    2.80    0.70
  -9  10   3    2.10    0.60
   8 -10  -3   22.80    2.50
  -8  10   3   20.90    1.50
  -8  10   3   23.00    1.40
   7 -10  -3   19.80    2.40
   7 -10  -3   22.90    2.50
  -7  10   3   20.90    1.40
  -7  10   3   20.90    1.40
   6 -10  -3    5.30    1.40
   6 -10  -3    5.50    1.40
  -6  10   3    7.10    0.80
  -6  10   3    6.50    0.90
   5 -10  -3   17.70    2.20
   5 -10  -3   18.40    2.20
  -5  10   3   18.20    1.20
  -5  10   3   17.10    1.20
   4 -10  -3   14.50    2.00
   4 -10  -3   18.20    2.20
  -4  10   3   18.90    1.20
  -4  10   3   18.30    1.20
   3 -10  -3    4.00    1.20
   3 -10  -3    2.90    1.10
  -3  10   3    5.40    0.70
  -3  10   3    4.30    0.70
   2 -10  -3    6.60    1.40
   2 -10  -3    9.60    1.80
  -2  10   3    9.80    0.80
  -2  10   3    9.00    0.80
   1 -10  -3    4.60    1.20
   1 -10  -3    6.50    1.50
  -1  10   3    7.30    0.70
  -1  10   3    5.70    0.70
   0 -10  -3   34.40    2.90
   0 -10  -3   41.70    3.00
   0 -10  -3   36.00    2.10
   0  10   3   40.30    2.00
   0  10   3   40.90    2.00
  -1 -10  -3  158.68    7.00
  -1 -10  -3  162.08    7.70
  -1 -10  -3  143.39    7.70
   1  10   3  166.68    6.70
   1  10   3  164.78    6.80
   1  10   3  155.48    6.70
  -2 -10  -3    6.10    1.40
  -2 -10  -3    4.30    1.20
  -2 -10  -3    4.50    0.80
   2  10   3    3.40    0.60
   2  10   3    5.00    0.70
   2  10   3    4.20    0.80
  -3 -10  -3    5.40    0.80
  -3 -10  -3    4.00    1.20
  -3 -10  -3    3.80    1.10
   3  10   3    4.80    0.80
   3  10   3    6.50    0.70
   3  10   3    4.40    0.70
  -4 -10  -3    0.00    0.80
  -4 -10  -3    0.20    0.40
   4  10   3   -0.40    0.50
   4  10   3    0.40    0.40
   4  10   3   -0.40    0.40
  -5 -10  -3    7.70    1.00
  -5 -10  -3    7.20    1.50
   5  10   3    8.10    0.80
   5  10   3    9.50    0.90
  -6 -10  -3    0.40    0.90
  -6 -10  -3    0.90    0.60
  -6 -10  -3    0.80    0.60
   6  10   3    0.60    0.50
   6  10   3    1.00    0.50
  -7 -10  -3    2.10    1.10
  -7 -10  -3    2.10    0.70
  -7 -10  -3    0.70    0.60
   7  10   3    1.50    0.60
   7  10   3    0.10    0.90
  -8 -10  -3    0.50    0.90
  -8 -10  -3    0.50    0.60
  -8 -10  -3   -0.20    0.50
   8  10   3   -0.20    0.50
   8  10   3    0.40    0.80
  -9 -10  -3    2.30    1.20
  -9 -10  -3    1.50    0.70
  -9 -10  -3    3.00    0.80
 -10 -10  -3    5.60    1.00
 -10 -10  -3    4.80    1.00
  10  10   3    2.70    0.80
 -11 -10  -3   -0.30    0.70
 -11 -10  -3   -0.90    0.80
  11  10   3    0.40    0.70
   9 -11  -3    2.70    1.40
  -9  11   3    4.40    0.80
  -9  11   3    3.90    0.70
   8 -11  -3    2.60    1.40
  -8  11   3    3.10    1.00
  -8  11   3    0.50    0.60
   7 -11  -3    5.00    1.70
   7 -11  -3    8.30    1.90
  -7  11   3    7.00    0.90
  -7  11   3    6.80    0.90
   6 -11  -3    1.60    1.10
   6 -11  -3    1.60    1.10
  -6  11   3    2.60    0.60
  -6  11   3    1.90    0.50
   5 -11  -3    0.60    1.00
   5 -11  -3    3.50    1.30
  -5  11   3    3.80    0.60
  -5  11   3    3.50    0.60
   4 -11  -3    1.00    1.00
   4 -11  -3    0.80    1.00
  -4  11   3   -0.20    0.40
  -4  11   3    0.20    0.40
   3 -11  -3    1.70    1.20
   3 -11  -3    1.40    1.00
  -3  11   3    1.30    0.50
  -3  11   3    2.60    0.50
   2 -11  -3    9.00    1.90
   2 -11  -3    6.80    1.50
  -2  11   3    9.00    0.80
  -2  11   3    9.80    0.90
   1 -11  -3    7.20    1.40
   1 -11  -3   10.80    1.80
  -1  11   3    9.20    0.80
  -1  11   3    8.60    0.80
   0 -11  -3   31.30    2.70
   0 -11  -3   30.20    2.70
   0  11   3   29.70    2.10
   0  11   3   31.30    1.70
  -1 -11  -3   82.79    4.00
  -1 -11  -3   74.09    4.70
  -1 -11  -3   80.09    4.70
   1  11   3   82.59    3.70
   1  11   3   84.19    3.70
  -2 -11  -3    0.70    2.00
  -2 -11  -3    0.50    0.80
  -2 -11  -3    0.00    0.40
   2  11   3    0.00    0.40
   2  11   3    0.50    0.40
  -3 -11  -3   11.20    1.70
  -3 -11  -3   10.60    1.20
  -3 -11  -3    7.10    1.50
   3  11   3    8.50    0.80
   3  11   3    7.70    0.90
  -4 -11  -3    0.10    0.40
  -4 -11  -3    0.60    0.80
   4  11   3    0.30    0.40
   4  11   3   -0.40    0.40
  -5 -11  -3   10.50    1.30
   5  11   3   13.30    1.10
   5  11   3   13.80    1.10
  -6 -11  -3    8.00    1.10
  -6 -11  -3    8.30    1.70
  -6 -11  -3    6.60    1.10
   6  11   3    6.80    0.90
   6  11   3    7.40    1.00
  -7 -11  -3    2.20    0.80
  -7 -11  -3    4.10    1.30
  -7 -11  -3    4.90    0.90
   7  11   3    2.70    0.90
   7  11   3    4.00    0.70
  -8 -11  -3    7.10    1.10
  -8 -11  -3    8.20    1.30
  -8 -11  -3    5.40    1.50
  -9 -11  -3    0.90    0.70
[truncated: 774,691 more chars]
