# Supplementary material for: Low-Temperature Dynamics at Nano- and Macroscales: Organic Crystal That Exhibits Low-Temperature Molecular Motion and the Thermosalient Effect
Source: Chem Mater. 2025 May 1;37(9):3373–83. doi: 10.1021/acs.chemmater.5c00171 (PMC12079796; doi:10.1021/acs.chemmater.5c00171)
Supplement: Supplementary file 14 — cm5c00171_si_014.cif [file cm5c00171_si_014.cif]

data_publication_text
_publ_requested_journal          'Journal of American Chemical Society'
_publ_contact_author_name        'Braulio Rodr\'iguez-Molina'
_publ_contact_author_email       brodriguez@iquimica.unam.mx
loop_
_publ_author_name
_publ_author_address

"Jos\'e L. Belmonte-V\'azquez" ''
"Durga P. Karothu" ''
"Carl. P. Fleisher" ''
"Dazaet Galicia-Badillo" ''
"Mauricio Maldonado-Dom\'inguez" ''
"Robert Schurko" ''
"Liang Li" ''
"Pance Naumov" ''
"Braulio Rodr\'iguez-Molina" ''
      
data_JB_10c_300Kup_a
 
_audit_creation_method            'SHELXL-2018/3'
_shelx_SHELXL_version_number      '2018/3'
_chemical_name_systematic         ?
_chemical_name_common             ?
_chemical_melting_point           ?
_chemical_formula_moiety          ?
_chemical_formula_sum
 'C28 H20 N2 O S' 
_chemical_formula_weight          432.52

loop_
 _atom_type_symbol
 _atom_type_description
 _atom_type_scat_dispersion_real
 _atom_type_scat_dispersion_imag
 _atom_type_scat_source
 'C'  'C'   0.0034   0.0017
 'XDISP Program in WinGX S.Brennan & P.L.Cowan Rev.Sci.Instrum.63,850 1992'
 'H'  'H'   0.0000   0.0000
 'XDISP Program in WinGX S.Brennan & P.L.Cowan Rev.Sci.Instrum.63,850 1992'
 'N'  'N'   0.0065   0.0035
 'XDISP Program in WinGX S.Brennan & P.L.Cowan Rev.Sci.Instrum.63,850 1992'
 'O'  'O'   0.0115   0.0064
 'XDISP Program in WinGX S.Brennan & P.L.Cowan Rev.Sci.Instrum.63,850 1992'
 'S'  'S'   0.1300   0.1309
 'XDISP Program in WinGX S.Brennan & P.L.Cowan Rev.Sci.Instrum.63,850 1992'
 
_space_group_crystal_system       triclinic
_space_group_IT_number            2
_space_group_name_H-M_alt         'P -1'
_space_group_name_Hall            '-P 1'
 
_shelx_space_group_comment
;
The symmetry employed for this shelxl refinement is uniquely defined
by the following loop, which should always be used as a source of
symmetry information in preference to the above space-group names.
They are only intended as comments.
;
 
loop_
 _space_group_symop_operation_xyz
 'x, y, z'
 '-x, -y, -z'
 
_cell_length_a                    9.0790(9)
_cell_length_b                    11.3135(11)
_cell_length_c                    11.5529(11)
_cell_angle_alpha                 93.509(4)
_cell_angle_beta                  99.049(4)
_cell_angle_gamma                 112.155(3)
_cell_volume                      1075.90(18)
_cell_formula_units_Z             2
_cell_measurement_temperature     300(2)
_cell_measurement_reflns_used     9832    
_cell_measurement_theta_min       2.5324   
_cell_measurement_theta_max       30.3890
 
_exptl_crystal_description        block
_exptl_crystal_colour             colourless
_exptl_crystal_density_meas       ?
_exptl_crystal_density_method     ?
_exptl_crystal_density_diffrn     1.335          
_exptl_crystal_F_000              452
_exptl_transmission_factor_min    ?
_exptl_transmission_factor_max    ?
_exptl_crystal_size_max           0.230
_exptl_crystal_size_mid           0.090
_exptl_crystal_size_min           0.080
_exptl_absorpt_coefficient_mu     0.183
_shelx_estimated_absorpt_T_min    0.959
_shelx_estimated_absorpt_T_max    0.985
_exptl_absorpt_correction_type    multi-scan
_exptl_absorpt_correction_T_min   0.868
_exptl_absorpt_correction_T_max   0.985
_exptl_absorpt_process_details    'SADABS 2016/2 Bruker AXS Madison WI USA'
_exptl_absorpt_special_details    ?
_diffrn_ambient_temperature       300(2)
_diffrn_radiation_wavelength      0.7288
_diffrn_radiation_type            synchrotron
_diffrn_source                    'Advanced Light Source beamline 12.2.1'
_diffrn_measurement_device_type   'Bruker D8 with PHOTONII detector' 
_diffrn_measurement_method        '\w/\q shutterless scans'
_diffrn_detector_area_resol_mean  7.39
_diffrn_reflns_number             33957
_diffrn_reflns_av_unetI/netI      0.0273
_diffrn_reflns_av_R_equivalents   0.0377
_diffrn_reflns_limit_h_min        -12
_diffrn_reflns_limit_h_max        12
_diffrn_reflns_limit_k_min        -15
_diffrn_reflns_limit_k_max        15
_diffrn_reflns_limit_l_min        -16
_diffrn_reflns_limit_l_max        16
_diffrn_reflns_theta_min          1.846
_diffrn_reflns_theta_max          30.459
_diffrn_reflns_theta_full         25.930
_diffrn_measured_fraction_theta_max   0.997
_diffrn_measured_fraction_theta_full  1.000
_diffrn_reflns_Laue_measured_fraction_max    0.997
_diffrn_reflns_Laue_measured_fraction_full   1.000
_diffrn_reflns_point_group_measured_fraction_max   0.997
_diffrn_reflns_point_group_measured_fraction_full  1.000
_reflns_number_total              6043
_reflns_number_gt                 4707
_reflns_threshold_expression      'I > 2\s(I)'
_reflns_Friedel_coverage          0.000
_reflns_Friedel_fraction_max      .
_reflns_Friedel_fraction_full     .
 
_reflns_special_details
;
 Reflections were merged by SHELXL according to the crystal
 class for the calculation of statistics and refinement.
 
 _reflns_Friedel_fraction is defined as the number of unique
 Friedel pairs measured divided by the number that would be
 possible theoretically, ignoring centric projections and
 systematic absences.
;
 
_computing_data_collection        'Bruker APEX 3'
_computing_cell_refinement        'Bruker SAINT v8.40a'
_computing_data_reduction         'Bruker SAINT v8.40a'
_computing_structure_solution     'SHELXT 2014/5 (Sheldrick, 2014)'
_computing_structure_refinement 'SHELXL-2018/3 (Sheldrick, 2018)'
_computing_molecular_graphics     'Bruker SHELXTL'
_computing_publication_material   'Bruker SHELXTL & local programs'
_refine_special_details           
;
 All non-hydrogen atoms were refined anisotropically. Hydrogen atoms
 were found in the difference map constrained and refined with a
 riding model. 
;
_refine_ls_structure_factor_coef  Fsqd
_refine_ls_matrix_type            full
_refine_ls_weighting_scheme       calc
_refine_ls_weighting_details
'w=1/[\s^2^(Fo^2^)+(0.0813P)^2^+0.2208P] where P=(Fo^2^+2Fc^2^)/3'
_atom_sites_solution_primary      'Dual space'
_atom_sites_solution_secondary    difmap
_atom_sites_solution_hydrogens    geom
_refine_ls_hydrogen_treatment     constr
_refine_ls_extinction_method      none
_refine_ls_extinction_coef        .
_refine_ls_number_reflns          6043
_refine_ls_number_parameters      290
_refine_ls_number_restraints      0
_refine_ls_R_factor_all           0.0647
_refine_ls_R_factor_gt            0.0508
_refine_ls_wR_factor_ref          0.1606
_refine_ls_wR_factor_gt           0.1467
_refine_ls_goodness_of_fit_ref    1.049
_refine_ls_restrained_S_all       1.049
_refine_ls_shift/su_max           0.001
_refine_ls_shift/su_mean          0.000
 
loop_
 _atom_site_label
 _atom_site_type_symbol
 _atom_site_fract_x
 _atom_site_fract_y
 _atom_site_fract_z
 _atom_site_U_iso_or_equiv
 _atom_site_adp_type
 _atom_site_occupancy
 _atom_site_site_symmetry_order  
 _atom_site_calc_flag
 _atom_site_refinement_flags_posn
 _atom_site_refinement_flags_adp
 _atom_site_refinement_flags_occupancy
 _atom_site_disorder_assembly
 _atom_site_disorder_group
C1 C 0.3335(2) 0.09666(16) 0.29956(15) 0.0591(4) Uani 1 1 d . . . . .
C2 C 0.4483(3) 0.07593(19) 0.24450(18) 0.0692(5) Uani 1 1 d . . . . .
H2A H 0.558759 0.119188 0.274540 0.083 Uiso 1 1 calc R U . . .
C3 C 0.3913(3) -0.0119(2) 0.1429(2) 0.0797(6) Uani 1 1 d . . . . .
H3A H 0.465078 -0.028624 0.104118 0.096 Uiso 1 1 calc R U . . .
C4 C 0.2254(3) -0.0762(2) 0.0972(2) 0.0872(7) Uani 1 1 d . . . . .
H4A H 0.190900 -0.135011 0.028901 0.105 Uiso 1 1 calc R U . . .
C5 C 0.1131(3) -0.05408(19) 0.1513(2) 0.0780(6) Uani 1 1 d . . . . .
H5A H 0.003058 -0.096887 0.119744 0.094 Uiso 1 1 calc R U . . .
C6 C 0.1652(2) 0.03339(15) 0.25447(16) 0.0622(4) Uani 1 1 d . . . . .
C7 C 0.0846(2) 0.07930(16) 0.33323(17) 0.0611(4) Uani 1 1 d . . . . .
C8 C -0.0779(2) 0.05404(19) 0.3390(2) 0.0764(6) Uani 1 1 d . . . . .
H8A H -0.161495 -0.003757 0.281045 0.092 Uiso 1 1 calc R U . . .
C9 C -0.1118(3) 0.1152(2) 0.4307(2) 0.0809(6) Uani 1 1 d . . . . .
H9A H -0.219319 0.097962 0.434731 0.097 Uiso 1 1 calc R U . . .
C10 C 0.0111(3) 0.2025(2) 0.5179(2) 0.0775(6) Uani 1 1 d . . . . .
H10A H -0.015505 0.242541 0.579353 0.093 Uiso 1 1 calc R U . . .
C11 C 0.1717(3) 0.2308(2) 0.51464(18) 0.0702(5) Uani 1 1 d . . . . .
H11A H 0.254065 0.289978 0.572487 0.084 Uiso 1 1 calc R U . . .
C12 C 0.2065(2) 0.16823(17) 0.42256(16) 0.0597(4) Uani 1 1 d . . . . .
N1 N 0.35701(18) 0.17857(15) 0.40116(13) 0.0625(4) Uani 1 1 d . . . . .
C13 C 0.5077(2) 0.24977(17) 0.48081(15) 0.0581(4) Uani 1 1 d . . . . .
C14 C 0.6173(3) 0.3609(3) 0.4544(2) 0.1072(10) Uani 1 1 d . . . . .
H14A H 0.595359 0.389888 0.382616 0.129 Uiso 1 1 calc R U . . .
C15 C 0.7605(3) 0.4308(2) 0.5332(2) 0.1067(10) Uani 1 1 d . . . . .
H15A H 0.833986 0.505799 0.513042 0.128 Uiso 1 1 calc R U . . .
C16 C 0.79711(19) 0.39210(15) 0.64100(14) 0.0518(3) Uani 1 1 d . . . . .
C17 C 0.6897(2) 0.27713(19) 0.66328(18) 0.0717(5) Uani 1 1 d . . . . .
H17A H 0.713202 0.245798 0.733380 0.086 Uiso 1 1 calc R U . . .
C18 C 0.5471(2) 0.20647(19) 0.58398(18) 0.0732(6) Uani 1 1 d . . . . .
H18A H 0.477030 0.128245 0.601282 0.088 Uiso 1 1 calc R U . . .
C19 C 0.94761(19) 0.46973(15) 0.72463(14) 0.0528(3) Uani 1 1 d . . . . .
C20 C 1.0506(2) 0.59297(19) 0.72304(18) 0.0748(6) Uani 1 1 d . . . . .
H20A H 1.032167 0.640058 0.663259 0.090 Uiso 1 1 calc R U . . .
N2 N 1.1821(2) 0.64449(16) 0.81275(16) 0.0754(5) Uani 1 1 d . . . . .
C21 C 1.18390(19) 0.56145(15) 0.88634(14) 0.0527(3) Uani 1 1 d . . . . .
S1 S 1.01987(5) 0.41566(4) 0.84844(3) 0.05288(13) Uani 1 1 d . . . . .
C22 C 1.3182(2) 0.59299(16) 0.98741(15) 0.0548(4) Uani 1 1 d . . . . .
C23 C 1.4480(2) 0.71203(19) 0.99906(18) 0.0686(5) Uani 1 1 d . . . . .
H23A H 1.442661 0.769836 0.946309 0.082 Uiso 1 1 calc R U . . .
C24 C 1.5833(3) 0.7457(3) 1.0867(2) 0.0853(7) Uani 1 1 d . . . . .
H24A H 1.668461 0.825434 1.093187 0.102 Uiso 1 1 calc R U . . .
C25 C 1.5915(3) 0.6607(3) 1.1642(2) 0.0913(8) Uani 1 1 d . . . . .
H25A H 1.683854 0.682413 1.222550 0.110 Uiso 1 1 calc R U . . .
C26 C 1.4648(3) 0.5433(3) 1.15696(18) 0.0812(6) Uani 1 1 d . . . . .
H26A H 1.471495 0.487057 1.211027 0.097 Uiso 1 1 calc R U . . .
C27 C 1.3271(2) 0.50880(19) 1.06910(15) 0.0618(4) Uani 1 1 d . . . . .
O1 O 1.19607(18) 0.39508(14) 1.05470(12) 0.0722(4) Uani 1 1 d . . . . .
C28 C 1.1985(4) 0.3032(3) 1.1332(2) 0.0927(7) Uani 1 1 d . . . . .
H28A H 1.097443 0.229511 1.113994 0.139 Uiso 1 1 calc R U . . .
H28B H 1.213775 0.341132 1.213090 0.139 Uiso 1 1 calc R U . . .
H28C H 1.285783 0.276894 1.125434 0.139 Uiso 1 1 calc R U . . .
 
loop_
 _atom_site_aniso_label
 _atom_site_aniso_U_11
 _atom_site_aniso_U_22
 _atom_site_aniso_U_33
 _atom_site_aniso_U_23
 _atom_site_aniso_U_13
 _atom_site_aniso_U_12
C1 0.0630(10) 0.0504(8) 0.0525(9) 0.0116(7) -0.0036(7) 0.0148(7)
C2 0.0705(11) 0.0637(10) 0.0643(11) 0.0139(8) 0.0032(9) 0.0191(9)
C3 0.0996(16) 0.0668(12) 0.0704(12) 0.0099(10) 0.0152(11) 0.0306(11)
C4 0.1099(18) 0.0587(11) 0.0710(13) -0.0037(9) -0.0032(12) 0.0187(11)
C5 0.0802(13) 0.0535(10) 0.0765(13) -0.0015(9) -0.0099(10) 0.0112(9)
C6 0.0640(10) 0.0440(7) 0.0611(10) 0.0121(7) -0.0089(8) 0.0092(7)
C7 0.0569(9) 0.0463(8) 0.0661(10) 0.0162(7) -0.0064(7) 0.0108(7)
C8 0.0568(10) 0.0590(10) 0.0961(15) 0.0190(10) -0.0071(10) 0.0108(8)
C9 0.0652(12) 0.0735(13) 0.1059(18) 0.0293(12) 0.0131(11) 0.0279(10)
C10 0.0793(13) 0.0791(13) 0.0828(14) 0.0267(11) 0.0171(11) 0.0377(11)
C11 0.0707(11) 0.0721(11) 0.0621(11) 0.0109(9) 0.0004(9) 0.0264(9)
C12 0.0555(9) 0.0567(9) 0.0567(9) 0.0157(7) -0.0037(7) 0.0152(7)
N1 0.0542(8) 0.0670(9) 0.0521(8) 0.0024(6) -0.0068(6) 0.0156(7)
C13 0.0525(8) 0.0604(9) 0.0502(8) 0.0059(7) -0.0050(7) 0.0159(7)
C14 0.0937(16) 0.0933(16) 0.0800(14) 0.0438(13) -0.0343(12) -0.0087(13)
C15 0.0888(15) 0.0850(15) 0.0870(15) 0.0462(13) -0.0330(12) -0.0172(12)
C16 0.0496(8) 0.0513(8) 0.0477(8) 0.0092(6) -0.0001(6) 0.0155(6)
C17 0.0602(10) 0.0659(10) 0.0642(10) 0.0259(8) -0.0121(8) 0.0043(8)
C18 0.0589(10) 0.0639(10) 0.0703(11) 0.0232(9) -0.0102(8) 0.0017(8)
C19 0.0505(8) 0.0514(8) 0.0482(8) 0.0103(6) -0.0003(6) 0.0142(6)
C20 0.0663(11) 0.0645(10) 0.0678(11) 0.0278(9) -0.0112(9) 0.0038(8)
N2 0.0639(9) 0.0599(9) 0.0739(10) 0.0225(7) -0.0114(7) 0.0005(7)
C21 0.0476(8) 0.0496(8) 0.0514(8) 0.0071(6) 0.0006(6) 0.0121(6)
S1 0.0525(2) 0.0458(2) 0.0502(2) 0.00996(15) -0.00240(16) 0.01247(16)
C22 0.0508(8) 0.0593(9) 0.0495(8) -0.0030(7) -0.0001(6) 0.0216(7)
C23 0.0569(10) 0.0657(11) 0.0670(11) -0.0089(8) -0.0021(8) 0.0142(8)
C24 0.0589(11) 0.0953(16) 0.0774(14) -0.0254(12) -0.0097(10) 0.0179(11)
C25 0.0661(13) 0.133(2) 0.0632(12) -0.0259(13) -0.0171(10) 0.0440(14)
C26 0.0807(14) 0.1176(18) 0.0518(10) 0.0026(10) -0.0058(9) 0.0548(14)
C27 0.0630(10) 0.0760(11) 0.0493(8) 0.0008(8) 0.0013(7) 0.0352(9)
O1 0.0793(9) 0.0753(8) 0.0625(8) 0.0246(6) 0.0021(6) 0.0332(7)
C28 0.122(2) 0.0996(17) 0.0740(14) 0.0397(13) 0.0168(14) 0.0592(16)
 
_geom_special_details
;
 All esds (except the esd in the dihedral angle between two l.s. planes)
 are estimated using the full covariance matrix.  The cell esds are taken
 into account individually in the estimation of esds in distances, angles
 and torsion angles; correlations between esds in cell parameters are only
 used when they are defined by crystal symmetry.  An approximate (isotropic)
 treatment of cell esds is used for estimating esds involving l.s. planes.
;
 
loop_
 _geom_bond_atom_site_label_1
 _geom_bond_atom_site_label_2
 _geom_bond_distance
 _geom_bond_site_symmetry_2
 _geom_bond_publ_flag
C1 N1 1.386(2) . ?
C1 C2 1.386(3) . ?
C1 C6 1.413(2) . ?
C2 C3 1.382(3) . ?
C2 H2A 0.9300 . ?
C3 C4 1.397(3) . ?
C3 H3A 0.9300 . ?
C4 C5 1.366(4) . ?
C4 H4A 0.9300 . ?
C5 C6 1.396(3) . ?
C5 H5A 0.9300 . ?
C6 C7 1.439(3) . ?
C7 C12 1.406(2) . ?
C7 C8 1.407(3) . ?
C8 C9 1.367(3) . ?
C8 H8A 0.9300 . ?
C9 C10 1.389(3) . ?
C9 H9A 0.9300 . ?
C10 C11 1.377(3) . ?
C10 H10A 0.9300 . ?
C11 C12 1.384(3) . ?
C11 H11A 0.9300 . ?
C12 N1 1.390(2) . ?
N1 C13 1.431(2) . ?
C13 C18 1.363(2) . ?
C13 C14 1.365(3) . ?
C14 C15 1.382(3) . ?
C14 H14A 0.9300 . ?
C15 C16 1.378(2) . ?
C15 H15A 0.9300 . ?
C16 C17 1.368(2) . ?
C16 C19 1.465(2) . ?
C17 C18 1.383(2) . ?
C17 H17A 0.9300 . ?
C18 H18A 0.9300 . ?
C19 C20 1.358(2) . ?
C19 S1 1.7220(16) . ?
C20 N2 1.360(2) . ?
C20 H20A 0.9300 . ?
N2 C21 1.308(2) . ?
C21 C22 1.466(2) . ?
C21 S1 1.7274(16) . ?
C22 C27 1.396(3) . ?
C22 C23 1.397(3) . ?
C23 C24 1.374(3) . ?
C23 H23A 0.9300 . ?
C24 C25 1.368(4) . ?
C24 H24A 0.9300 . ?
C25 C26 1.377(4) . ?
C25 H25A 0.9300 . ?
C26 C27 1.389(3) . ?
C26 H26A 0.9300 . ?
C27 O1 1.362(2) . ?
O1 C28 1.425(2) . ?
C28 H28A 0.9600 . ?
C28 H28B 0.9600 . ?
C28 H28C 0.9600 . ?
 
loop_
 _geom_angle_atom_site_label_1
 _geom_angle_atom_site_label_2
 _geom_angle_atom_site_label_3
 _geom_angle
 _geom_angle_site_symmetry_1
 _geom_angle_site_symmetry_3
 _geom_angle_publ_flag
N1 C1 C2 128.84(17) . . ?
N1 C1 C6 108.73(17) . . ?
C2 C1 C6 122.42(18) . . ?
C3 C2 C1 117.0(2) . . ?
C3 C2 H2A 121.5 . . ?
C1 C2 H2A 121.5 . . ?
C2 C3 C4 121.5(2) . . ?
C2 C3 H3A 119.2 . . ?
C4 C3 H3A 119.2 . . ?
C5 C4 C3 121.1(2) . . ?
C5 C4 H4A 119.5 . . ?
C3 C4 H4A 119.5 . . ?
C4 C5 C6 119.4(2) . . ?
C4 C5 H5A 120.3 . . ?
C6 C5 H5A 120.3 . . ?
C5 C6 C1 118.6(2) . . ?
C5 C6 C7 134.56(19) . . ?
C1 C6 C7 106.82(16) . . ?
C12 C7 C8 118.1(2) . . ?
C12 C7 C6 106.81(16) . . ?
C8 C7 C6 135.13(18) . . ?
C9 C8 C7 119.4(2) . . ?
C9 C8 H8A 120.3 . . ?
C7 C8 H8A 120.3 . . ?
C8 C9 C10 121.3(2) . . ?
C8 C9 H9A 119.3 . . ?
C10 C9 H9A 119.3 . . ?
C11 C10 C9 121.0(2) . . ?
C11 C10 H10A 119.5 . . ?
C9 C10 H10A 119.5 . . ?
C10 C11 C12 117.9(2) . . ?
C10 C11 H11A 121.1 . . ?
C12 C11 H11A 121.1 . . ?
C11 C12 N1 128.64(16) . . ?
C11 C12 C7 122.36(18) . . ?
N1 C12 C7 109.01(17) . . ?
C1 N1 C12 108.63(14) . . ?
C1 N1 C13 126.58(16) . . ?
C12 N1 C13 124.32(15) . . ?
C18 C13 C14 118.21(16) . . ?
C18 C13 N1 120.71(16) . . ?
C14 C13 N1 121.06(16) . . ?
C13 C14 C15 120.65(18) . . ?
C13 C14 H14A 119.7 . . ?
C15 C14 H14A 119.7 . . ?
C16 C15 C14 121.57(19) . . ?
C16 C15 H15A 119.2 . . ?
C14 C15 H15A 119.2 . . ?
C17 C16 C15 116.86(16) . . ?
C17 C16 C19 122.49(14) . . ?
C15 C16 C19 120.62(15) . . ?
C16 C17 C18 121.53(16) . . ?
C16 C17 H17A 119.2 . . ?
C18 C17 H17A 119.2 . . ?
C13 C18 C17 120.97(17) . . ?
C13 C18 H18A 119.5 . . ?
C17 C18 H18A 119.5 . . ?
C20 C19 C16 128.44(15) . . ?
C20 C19 S1 108.08(12) . . ?
C16 C19 S1 123.46(12) . . ?
C19 C20 N2 117.05(16) . . ?
C19 C20 H20A 121.5 . . ?
N2 C20 H20A 121.5 . . ?
C21 N2 C20 111.06(15) . . ?
N2 C21 C22 121.07(15) . . ?
N2 C21 S1 113.37(12) . . ?
C22 C21 S1 125.53(13) . . ?
C19 S1 C21 90.42(8) . . ?
C27 C22 C23 118.32(16) . . ?
C27 C22 C21 123.81(16) . . ?
C23 C22 C21 117.80(16) . . ?
C24 C23 C22 121.5(2) . . ?
C24 C23 H23A 119.2 . . ?
C22 C23 H23A 119.2 . . ?
C25 C24 C23 119.3(2) . . ?
C25 C24 H24A 120.3 . . ?
C23 C24 H24A 120.3 . . ?
C24 C25 C26 120.91(19) . . ?
C24 C25 H25A 119.5 . . ?
C26 C25 H25A 119.5 . . ?
C25 C26 C27 120.2(2) . . ?
C25 C26 H26A 119.9 . . ?
C27 C26 H26A 119.9 . . ?
O1 C27 C26 124.4(2) . . ?
O1 C27 C22 115.81(15) . . ?
C26 C27 C22 119.7(2) . . ?
C27 O1 C28 118.84(17) . . ?
O1 C28 H28A 109.5 . . ?
O1 C28 H28B 109.5 . . ?
H28A C28 H28B 109.5 . . ?
O1 C28 H28C 109.5 . . ?
H28A C28 H28C 109.5 . . ?
H28B C28 H28C 109.5 . . ?
 
loop_
 _geom_torsion_atom_site_label_1
 _geom_torsion_atom_site_label_2
 _geom_torsion_atom_site_label_3
 _geom_torsion_atom_site_label_4
 _geom_torsion
 _geom_torsion_site_symmetry_1
 _geom_torsion_site_symmetry_2
 _geom_torsion_site_symmetry_3
 _geom_torsion_site_symmetry_4
 _geom_torsion_publ_flag
N1 C1 C2 C3 -179.90(18) . . . . ?
C6 C1 C2 C3 -0.9(3) . . . . ?
C1 C2 C3 C4 0.5(3) . . . . ?
C2 C3 C4 C5 0.2(4) . . . . ?
C3 C4 C5 C6 -0.6(3) . . . . ?
C4 C5 C6 C1 0.1(3) . . . . ?
C4 C5 C6 C7 -179.8(2) . . . . ?
N1 C1 C6 C5 179.79(16) . . . . ?
C2 C1 C6 C5 0.7(3) . . . . ?
N1 C1 C6 C7 -0.29(18) . . . . ?
C2 C1 C6 C7 -179.42(16) . . . . ?
C5 C6 C7 C12 179.94(19) . . . . ?
C1 C6 C7 C12 0.03(18) . . . . ?
C5 C6 C7 C8 0.8(4) . . . . ?
C1 C6 C7 C8 -179.12(19) . . . . ?
C12 C7 C8 C9 -0.5(3) . . . . ?
C6 C7 C8 C9 178.57(19) . . . . ?
C7 C8 C9 C10 0.4(3) . . . . ?
C8 C9 C10 C11 0.2(3) . . . . ?
C9 C10 C11 C12 -0.7(3) . . . . ?
C10 C11 C12 N1 -178.85(17) . . . . ?
C10 C11 C12 C7 0.7(3) . . . . ?
C8 C7 C12 C11 0.0(3) . . . . ?
C6 C7 C12 C11 -179.36(16) . . . . ?
C8 C7 C12 N1 179.55(15) . . . . ?
C6 C7 C12 N1 0.23(18) . . . . ?
C2 C1 N1 C12 179.50(17) . . . . ?
C6 C1 N1 C12 0.43(19) . . . . ?
C2 C1 N1 C13 -8.2(3) . . . . ?
C6 C1 N1 C13 172.77(16) . . . . ?
C11 C12 N1 C1 179.15(18) . . . . ?
C7 C12 N1 C1 -0.41(19) . . . . ?
C11 C12 N1 C13 6.6(3) . . . . ?
C7 C12 N1 C13 -172.96(16) . . . . ?
C1 N1 C13 C18 -99.8(2) . . . . ?
C12 N1 C13 C18 71.4(3) . . . . ?
C1 N1 C13 C14 78.6(3) . . . . ?
C12 N1 C13 C14 -110.2(3) . . . . ?
C18 C13 C14 C15 -3.3(5) . . . . ?
N1 C13 C14 C15 178.3(3) . . . . ?
C13 C14 C15 C16 -0.7(5) . . . . ?
C14 C15 C16 C17 3.9(4) . . . . ?
C14 C15 C16 C19 -178.2(3) . . . . ?
C15 C16 C17 C18 -3.3(4) . . . . ?
C19 C16 C17 C18 178.9(2) . . . . ?
C14 C13 C18 C17 3.9(4) . . . . ?
N1 C13 C18 C17 -177.6(2) . . . . ?
C16 C17 C18 C13 -0.6(4) . . . . ?
C17 C16 C19 C20 -168.4(2) . . . . ?
C15 C16 C19 C20 13.9(3) . . . . ?
C17 C16 C19 S1 9.6(3) . . . . ?
C15 C16 C19 S1 -168.1(2) . . . . ?
C16 C19 C20 N2 178.97(19) . . . . ?
S1 C19 C20 N2 0.7(3) . . . . ?
C19 C20 N2 C21 0.1(3) . . . . ?
C20 N2 C21 C22 177.12(18) . . . . ?
C20 N2 C21 S1 -0.9(2) . . . . ?
C20 C19 S1 C21 -1.02(16) . . . . ?
C16 C19 S1 C21 -179.35(15) . . . . ?
N2 C21 S1 C19 1.16(16) . . . . ?
C22 C21 S1 C19 -176.80(16) . . . . ?
N2 C21 C22 C27 179.87(18) . . . . ?
S1 C21 C22 C27 -2.3(3) . . . . ?
N2 C21 C22 C23 -3.2(3) . . . . ?
S1 C21 C22 C23 174.63(14) . . . . ?
C27 C22 C23 C24 1.4(3) . . . . ?
C21 C22 C23 C24 -175.71(18) . . . . ?
C22 C23 C24 C25 0.1(3) . . . . ?
C23 C24 C25 C26 -1.3(4) . . . . ?
C24 C25 C26 C27 1.0(3) . . . . ?
C25 C26 C27 O1 179.86(19) . . . . ?
C25 C26 C27 C22 0.6(3) . . . . ?
C23 C22 C27 O1 178.94(16) . . . . ?
C21 C22 C27 O1 -4.1(3) . . . . ?
C23 C22 C27 C26 -1.8(3) . . . . ?
C21 C22 C27 C26 175.16(17) . . . . ?
C26 C27 O1 C28 -0.8(3) . . . . ?
C22 C27 O1 C28 178.50(18) . . . . ?
 
_refine_diff_density_max    0.458
_refine_diff_density_min   -0.456
_refine_diff_density_rms    0.053

_shelx_res_file
;
TITL JB_10c_300Kup_a.res in P-1
    JB_10c_300Kup_a.res
    created by SHELXL-2018/3 at 16:24:04 on 25-May-2023
REM Old TITL JB_10c_300Kup in P-1

REM SHELXT solution in P-1
REM R1 0.181,  Rweak 0.008,  Alpha 0.062,  Orientation as input
REM Formula found by SHELXT:  C28 N2 O S

CELL  0.7288   9.0790  11.3135  11.5529   93.509   99.049  112.155
ZERR   2.000   0.0009   0.0011   0.0011    0.004    0.004    0.003
LATT  1
SFAC C H N O S
DISP    C     0.00337    0.00172        11.92
DISP    H     0.00000    0.00000         0.67
DISP    N     0.00654    0.00351        20.58
DISP    O     0.01151    0.00644        34.18
DISP    S     0.12997    0.13093       564.08
UNIT 56 40 4 2 2

ACTA

TEMP 27
SIZE 0.230 0.090 0.080

REM Colourless Block sample cut from block

L.S. 10
BOND $H
CONF
FMAP 2
PLAN 20

WGHT    0.081300    0.220800
FVAR       0.76707
C1    1    0.333482    0.096663    0.299561    11.00000    0.06301    0.05038 =
         0.05252    0.01161   -0.00362    0.01481
C2    1    0.448324    0.075933    0.244499    11.00000    0.07045    0.06369 =
         0.06427    0.01391    0.00318    0.01914
AFIX  43
H2A   2    0.558759    0.119188    0.274540    11.00000   -1.20000
AFIX   0
C3    1    0.391320   -0.011914    0.142941    11.00000    0.09956    0.06684 =
         0.07036    0.00992    0.01524    0.03059
AFIX  43
H3A   2    0.465078   -0.028624    0.104118    11.00000   -1.20000
AFIX   0
C4    1    0.225420   -0.076205    0.097247    11.00000    0.10987    0.05868 =
         0.07103   -0.00368   -0.00316    0.01866
AFIX  43
H4A   2    0.190900   -0.135011    0.028901    11.00000   -1.20000
AFIX   0
C5    1    0.113120   -0.054082    0.151334    11.00000    0.08022    0.05349 =
         0.07654   -0.00148   -0.00987    0.01120
AFIX  43
H5A   2    0.003058   -0.096887    0.119744    11.00000   -1.20000
AFIX   0
C6    1    0.165183    0.033388    0.254467    11.00000    0.06398    0.04396 =
         0.06111    0.01210   -0.00888    0.00920
C7    1    0.084632    0.079298    0.333233    11.00000    0.05689    0.04632 =
         0.06612    0.01622   -0.00639    0.01079
C8    1   -0.077876    0.054042    0.339048    11.00000    0.05677    0.05904 =
         0.09609    0.01900   -0.00713    0.01078
AFIX  43
H8A   2   -0.161495   -0.003757    0.281045    11.00000   -1.20000
AFIX   0
C9    1   -0.111812    0.115183    0.430677    11.00000    0.06521    0.07346 =
         0.10586    0.02934    0.01305    0.02792
AFIX  43
H9A   2   -0.219319    0.097962    0.434731    11.00000   -1.20000
AFIX   0
C10   1    0.011069    0.202520    0.517856    11.00000    0.07926    0.07909 =
         0.08276    0.02669    0.01706    0.03771
AFIX  43
H10A  2   -0.015505    0.242541    0.579353    11.00000   -1.20000
AFIX   0
C11   1    0.171671    0.230774    0.514638    11.00000    0.07075    0.07212 =
         0.06211    0.01092    0.00041    0.02635
AFIX  43
H11A  2    0.254065    0.289978    0.572487    11.00000   -1.20000
AFIX   0
C12   1    0.206485    0.168232    0.422558    11.00000    0.05546    0.05673 =
         0.05668    0.01572   -0.00368    0.01517
N1    3    0.357008    0.178570    0.401161    11.00000    0.05425    0.06699 =
         0.05206    0.00237   -0.00682    0.01565
C13   1    0.507669    0.249768    0.480808    11.00000    0.05254    0.06041 =
         0.05019    0.00587   -0.00502    0.01586
C14   1    0.617296    0.360928    0.454379    11.00000    0.09368    0.09328 =
         0.07997    0.04381   -0.03430   -0.00866
AFIX  43
H14A  2    0.595359    0.389888    0.382616    11.00000   -1.20000
AFIX   0
C15   1    0.760523    0.430828    0.533205    11.00000    0.08876    0.08502 =
         0.08701    0.04617   -0.03302   -0.01716
AFIX  43
H15A  2    0.833986    0.505799    0.513042    11.00000   -1.20000
AFIX   0
C16   1    0.797113    0.392095    0.641003    11.00000    0.04957    0.05134 =
         0.04767    0.00924   -0.00007    0.01550
C17   1    0.689721    0.277134    0.663277    11.00000    0.06023    0.06593 =
         0.06425    0.02593   -0.01214    0.00431
AFIX  43
H17A  2    0.713202    0.245798    0.733380    11.00000   -1.20000
AFIX   0
C18   1    0.547100    0.206470    0.583981    11.00000    0.05895    0.06388 =
         0.07026    0.02319   -0.01024    0.00169
AFIX  43
H18A  2    0.477030    0.128245    0.601282    11.00000   -1.20000
AFIX   0
C19   1    0.947606    0.469727    0.724627    11.00000    0.05045    0.05143 =
         0.04817    0.01028   -0.00027    0.01417
C20   1    1.050650    0.592968    0.723036    11.00000    0.06630    0.06447 =
         0.06778    0.02785   -0.01121    0.00384
AFIX  43
H20A  2    1.032167    0.640058    0.663259    11.00000   -1.20000
AFIX   0
N2    3    1.182096    0.644488    0.812748    11.00000    0.06388    0.05994 =
         0.07389    0.02252   -0.01144    0.00046
C21   1    1.183902    0.561449    0.886342    11.00000    0.04760    0.04959 =
         0.05137    0.00715    0.00057    0.01214
S1    5    1.019870    0.415665    0.848442    11.00000    0.05253    0.04579 =
         0.05024    0.00996   -0.00240    0.01247
C22   1    1.318216    0.592989    0.987409    11.00000    0.05075    0.05931 =
         0.04951   -0.00299   -0.00009    0.02160
C23   1    1.447984    0.712027    0.999063    11.00000    0.05692    0.06568 =
         0.06699   -0.00888   -0.00209    0.01425
AFIX  43
H23A  2    1.442661    0.769836    0.946309    11.00000   -1.20000
AFIX   0
C24   1    1.583297    0.745673    1.086660    11.00000    0.05889    0.09526 =
         0.07742   -0.02538   -0.00967    0.01786
AFIX  43
H24A  2    1.668461    0.825434    1.093187    11.00000   -1.20000
AFIX   0
C25   1    1.591482    0.660671    1.164170    11.00000    0.06607    0.13317 =
         0.06324   -0.02590   -0.01713    0.04403
AFIX  43
H25A  2    1.683854    0.682413    1.222550    11.00000   -1.20000
AFIX   0
C26   1    1.464817    0.543320    1.156960    11.00000    0.08066    0.11762 =
         0.05176    0.00257   -0.00576    0.05477
AFIX  43
H26A  2    1.471495    0.487057    1.211027    11.00000   -1.20000
AFIX   0
C27   1    1.327091    0.508798    1.069104    11.00000    0.06302    0.07597 =
         0.04930    0.00077    0.00131    0.03525
O1    4    1.196074    0.395083    1.054705    11.00000    0.07931    0.07527 =
         0.06247    0.02459    0.00211    0.03323
C28   1    1.198464    0.303154    1.133212    11.00000    0.12182    0.09964 =
         0.07403    0.03970    0.01680    0.05917
AFIX 137
H28A  2    1.097443    0.229511    1.113994    11.00000   -1.50000
H28B  2    1.213775    0.341132    1.213090    11.00000   -1.50000
H28C  2    1.285783    0.276894    1.125434    11.00000   -1.50000
AFIX   0
HKLF 4


REM  JB_10c_300Kup_a.res in P-1
REM wR2 = 0.160641, GooF = S = 1.04900, Restrained GooF = 1.04900 for all data
REM R1 = 0.050799 for 4707 Fo > 4sig(Fo) and 0.064667 for all 6043 data
REM 290 parameters refined using 0 restraints

END

WGHT      0.0813      0.2208

REM Highest difference peak  0.458,  deepest hole -0.456,  1-sigma level  0.053
Q1    1   0.5473  0.3790  0.4999  11.00000  0.05    0.46
Q2    1   0.6959  0.4551  0.5822  11.00000  0.05    0.40
Q3    1   0.9778  0.4405  0.7796  11.00000  0.05    0.23
Q4    1   1.3182  0.5553  1.0271  11.00000  0.05    0.23
Q5    1   1.1065  0.4929  0.8731  11.00000  0.05    0.21
Q6    1   1.2575  0.5769  0.9463  11.00000  0.05    0.20
Q7    1   1.2382  0.6043  0.7700  11.00000  0.05    0.18
Q8    1   0.6205  0.3606  0.3489  11.00000  0.05    0.17
Q9    1   0.5393  0.4326  0.4183  11.00000  0.05    0.16
Q10   1   0.7829  0.5620  0.5625  11.00000  0.05    0.16
Q11   1   0.5202  0.0824  0.5683  11.00000  0.05    0.16
Q12   1   1.0864  0.5333  0.6794  11.00000  0.05    0.15
Q13   1   0.7016  0.2398  0.6134  11.00000  0.05    0.15
Q14   1   0.8801  0.4226  0.6832  11.00000  0.05    0.15
Q15   1   0.7593  0.2004  0.6864  11.00000  0.05    0.15
Q16   1   1.3717  0.6425  1.0000  11.00000  0.05    0.15
Q17   1  -0.1530 -0.0236  0.2259  11.00000  0.05    0.15
Q18   1   1.6845  0.8768  1.0848  11.00000  0.05    0.14
Q19   1   0.3055  0.3570  0.5761  11.00000  0.05    0.14
Q20   1   0.7956  0.3391  0.6226  11.00000  0.05    0.14
;
_shelx_res_checksum   24804

_shelx_hkl_file
;
  -1   0   0  142.79    6.40
  -1   0   0  154.08    6.60
  -1   0   0  150.08    6.40
  -1   0   0  150.68    6.50
   1   0   0  144.29    6.40
   1   0   0  143.39    6.40
   1   0   0  145.29    6.50
  -2   0   0  114.69    5.40
  -2   0   0  114.59    5.50
  -2   0   0  120.69    5.30
  -2   0   0  119.99    5.30
  -2   0   0  127.79    5.60
   2   0   0  116.89    5.30
   2   0   0  120.79    5.50
   2   0   0  119.99    5.40
   2   0   0  131.49    5.70
   2   0   0  121.09    5.30
  -3   0   0   77.09    3.60
  -3   0   0   77.09    3.60
  -3   0   0   77.99    3.80
  -3   0   0   80.29    3.50
  -3   0   0   81.19    4.00
   3   0   0   78.89    3.60
   3   0   0   82.39    3.60
   3   0   0   76.89    3.80
   3   0   0   76.49    3.50
   3   0   0   80.29    4.00
  -4   0   0   46.60    2.10
  -4   0   0   46.80    2.70
  -4   0   0   44.10    2.20
  -4   0   0   44.70    2.50
  -4   0   0   45.60    2.30
   4   0   0   45.80    2.10
   4   0   0   45.00    2.30
   4   0   0   45.40    2.40
   4   0   0   49.40    2.80
   4   0   0   42.90    2.20
  -5   0   0  354.66   16.30
  -5   0   0  353.56   15.80
  -5   0   0  377.96   15.70
  -5   0   0  349.37   15.90
  -5   0   0  347.97   16.10
   5   0   0  348.67   15.80
   5   0   0  363.36   16.50
   5   0   0  366.06   15.90
   5   0   0  357.96   15.70
   5   0   0  366.46   16.00
  -6   0   0  115.29    5.50
  -6   0   0  114.39    5.60
  -6   0   0  112.69    5.80
  -6   0   0  124.19    5.40
   6   0   0  123.99    5.60
   6   0   0  114.99    5.40
   6   0   0  122.09    6.30
   6   0   0  127.39    5.80
  -7   0   0    5.70    0.80
  -7   0   0    7.00    0.60
  -7   0   0    7.10    0.80
   7   0   0    5.10    1.20
   7   0   0    7.50    0.90
   7   0   0    5.10    0.60
  -8   0   0   41.00    2.60
  -8   0   0   44.40    2.30
  -8   0   0   42.90    2.20
   8   0   0   46.30    2.50
   8   0   0   38.60    3.10
  -9   0   0    8.10    0.80
  -9   0   0   10.50    1.40
  -9   0   0   11.60    1.00
   9   0   0   11.80    1.20
   9   0   0    9.20    1.70
 -10   0   0    3.40    0.60
 -10   0   0    3.40    1.00
 -10   0   0    5.00    0.80
  10   0   0    2.60    1.20
  10   0   0    3.70    0.80
 -11   0   0    0.00    0.50
 -11   0   0    0.10    0.80
 -11   0   0    0.00    0.50
  11   0   0    0.00    0.90
  11   0   0   -0.20    0.60
  11  -1   0    0.80    1.00
  11  -1   0    1.50    0.80
 -11   1   0    0.70    0.50
 -11   1   0    0.80    0.80
 -11   1   0    0.50    0.50
  10  -1   0    0.30    0.80
  10  -1   0    0.50    0.60
 -10   1   0    0.70    0.40
 -10   1   0    0.50    0.50
 -10   1   0    0.40    0.70
   9  -1   0    2.40    1.10
   9  -1   0    1.30    0.60
  -9   1   0    1.00    0.50
  -9   1   0    1.10    0.40
   8  -1   0   50.09    3.00
   8  -1   0   52.19    2.80
   8  -1   0   46.50    3.50
  -8   1   0   55.29    2.60
  -8   1   0   49.10    2.50
   7  -1   0    5.40    1.20
   7  -1   0    6.40    1.10
   7  -1   0    6.70    0.80
  -7   1   0    5.90    0.70
  -7   1   0    7.00    0.60
  -7   1   0    4.40    0.70
   6  -1   0    0.10    0.40
   6  -1   0   -0.20    0.60
   6  -1   0   -0.20    0.30
   6  -1   0    0.10    0.20
   6  -1   0    0.30    0.60
  -6   1   0    0.20    0.30
  -6   1   0   -0.60    0.50
  -6   1   0   -0.20    0.20
  -6   1   0    0.20    0.30
  -6   1   0    0.00    0.50
   5  -1   0  485.35   21.40
   5  -1   0  478.75   21.00
   5  -1   0  473.45   21.30
   5  -1   0  507.95   21.20
  -5   1   0  463.55   21.10
  -5   1   0  483.15   21.70
  -5   1   0  469.95   21.40
  -5   1   0  478.35   21.20
  -5   1   0  496.35   21.00
   4  -1   0  764.52   34.40
   4  -1   0  811.12   34.60
   4  -1   0  779.92   34.40
   4  -1   0  769.32   34.30
   4  -1   0  831.72   35.00
   4  -1   0  814.42   34.50
  -4   1   0  732.63   34.40
  -4   1   0  781.92   34.60
  -4   1   0  783.22   34.50
  -4   1   0  837.52   34.90
  -4   1   0  796.62   34.40
   3  -1   0  265.77   11.40
   3  -1   0  251.57   11.40
   3  -1   0  244.28   11.30
   3  -1   0  256.47   11.40
   3  -1   0  237.38   11.70
   3  -1   0  282.47   11.80
  -3   1   0  283.87   11.80
  -3   1   0  248.88   11.40
  -3   1   0  262.47   11.40
  -3   1   0  260.77   11.40
  -3   1   0  265.47   11.30
   2  -1   0    6.70    0.50
   2  -1   0    7.80    0.90
   2  -1   0    8.00    0.70
   2  -1   0    6.70    0.50
   2  -1   0    6.20    0.40
   2  -1   0    6.70    0.40
  -2   1   0    6.30    0.50
  -2   1   0    6.70    0.40
  -2   1   0    6.60    0.60
  -2   1   0    6.50    0.40
  -2   1   0    6.80    0.40
  -2   1   0    7.20    0.80
   1  -1   0   37.10    1.70
   1  -1   0   38.20    1.70
   1  -1   0   37.40    1.70
  -1   1   0   40.40    1.80
  -1   1   0   36.90    1.70
  -1   1   0   38.10    1.70
  -1   1   0   36.30    1.70
   0  -1   0  729.93   36.90
   0   1   0  635.84   41.00
  -1  -1   0  134.49    5.90
  -1  -1   0  126.19    5.70
  -1  -1   0  131.29    5.80
  -1  -1   0  133.09    5.70
  -1  -1   0  130.59    5.70
   1   1   0  132.19    5.80
   1   1   0  126.69    5.70
   1   1   0  126.99    5.70
   1   1   0  134.59    5.90
  -2  -1   0    1.50    0.50
  -2  -1   0    1.90    0.40
  -2  -1   0    1.50    0.30
  -2  -1   0    1.60    0.20
  -2  -1   0    1.50    0.20
  -2  -1   0    1.30    0.20
  -2  -1   0    1.50    0.40
   2   1   0    1.50    0.50
   2   1   0    1.80    0.30
   2   1   0    1.50    0.30
   2   1   0    1.40    0.20
  -3  -1   0  179.28    7.60
  -3  -1   0  168.68    7.80
  -3  -1   0  169.88    7.90
  -3  -1   0  174.08    7.90
  -3  -1   0  178.08    8.10
  -3  -1   0  174.88    7.70
   3   1   0  173.28    7.70
   3   1   0  174.38    7.80
   3   1   0  175.88    8.20
   3   1   0  174.78    7.60
  -4  -1   0  415.26   18.90
  -4  -1   0  414.16   18.60
  -4  -1   0  440.86   18.30
  -4  -1   0  409.66   18.40
  -4  -1   0  419.36   18.70
   4   1   0  421.66   18.40
   4   1   0  426.16   18.50
   4   1   0  430.66   19.00
   4   1   0  411.56   18.50
  -5  -1   0   81.39    4.60
  -5  -1   0   90.49    4.10
  -5  -1   0   93.89    4.00
  -5  -1   0   84.79    4.30
  -5  -1   0   83.09    4.40
  -5  -1   0   85.09    4.20
   5   1   0   91.59    4.20
   5   1   0   90.29    4.20
   5   1   0   85.89    4.70
   5   1   0   84.09    4.10
  -6  -1   0  292.37   14.20
  -6  -1   0  315.67   14.00
  -6  -1   0  328.57   14.30
  -6  -1   0  321.17   13.90
   6   1   0  313.07   13.90
   6   1   0  338.47   14.20
   6   1   0  303.07   14.80
  -7  -1   0    0.10    0.60
  -7  -1   0    0.40    0.30
  -7  -1   0    1.20    0.40
   7   1   0    0.40    0.50
   7   1   0    0.40    0.70
   7   1   0    0.10    0.30
  -8  -1   0    1.00    0.40
  -8  -1   0    1.00    0.50
  -8  -1   0    2.60    0.80
   8   1   0    0.70    0.50
   8   1   0    1.50    1.00
  -9  -1   0    0.40    0.70
  -9  -1   0   -0.10    0.40
  -9  -1   0    0.30    0.40
   9   1   0    0.00    0.80
   9   1   0    0.50    0.50
 -10  -1   0    2.60    0.60
 -10  -1   0    3.50    0.70
 -10  -1   0    2.50    1.00
  10   1   0    4.10    1.40
  10   1   0    3.00    0.70
 -11  -1   0    0.00    0.50
 -11  -1   0    1.30    0.90
  11   1   0    0.80    1.00
  11   1   0    0.90    0.70
  11  -2   0    2.50    1.10
 -11   2   0    2.60    1.00
 -11   2   0    2.20    0.60
 -11   2   0    3.20    0.70
  10  -2   0   11.10    1.20
  10  -2   0    6.90    1.60
 -10   2   0   10.20    1.00
 -10   2   0    8.30    0.90
   9  -2   0    4.80    1.30
   9  -2   0    6.90    0.90
   9  -2   0    6.20    1.20
  -9   2   0    6.60    0.80
  -9   2   0    5.00    0.70
   8  -2   0   44.60    3.30
   8  -2   0   48.60    2.80
   8  -2   0   47.70    2.50
  -8   2   0   38.80    2.50
  -8   2   0   44.20    2.30
   7  -2   0   12.90    1.70
   7  -2   0   16.40    1.60
  -7   2   0   14.90    1.00
  -7   2   0   12.70    1.40
  -7   2   0   12.30    1.10
  -7   2   0   13.30    1.00
   6  -2   0    0.00    0.30
   6  -2   0    0.30    0.20
   6  -2   0    0.40    0.60
   6  -2   0    0.40    0.20
   6  -2   0    0.30    0.60
   6  -2   0    0.00    0.30
  -6   2   0    0.30    0.30
  -6   2   0    0.40    0.30
  -6   2   0    0.20    0.50
  -6   2   0    0.10    0.50
  -6   2   0    0.50    0.20
  -6   2   0    0.30    0.30
   5  -2   0  152.78    6.70
   5  -2   0  146.39    6.70
   5  -2   0  151.38    7.00
   5  -2   0  145.89    6.50
   5  -2   0  152.08    7.30
   5  -2   0  146.59    6.60
  -5   2   0  145.19    6.90
  -5   2   0  150.68    6.50
  -5   2   0  144.69    6.70
  -5   2   0  144.09    7.20
   4  -2   0    6.00    1.10
   4  -2   0    6.80    0.40
   4  -2   0    6.30    0.90
   4  -2   0    6.10    0.50
   4  -2   0    6.70    0.50
   4  -2   0    7.00    0.60
  -4   2   0    6.40    0.40
  -4   2   0    6.30    0.50
  -4   2   0    6.00    0.50
  -4   2   0    7.00    1.00
  -4   2   0    5.90    0.50
  -4   2   0    6.10    0.80
   3  -2   0   19.60    1.40
   3  -2   0   17.60    0.90
   3  -2   0   16.00    1.30
   3  -2   0   17.00    0.90
   3  -2   0   18.10    0.90
   3  -2   0   18.90    1.00
  -3   2   0   16.20    0.80
  -3   2   0   17.20    0.90
  -3   2   0   18.10    1.00
  -3   2   0   17.90    1.20
  -3   2   0   20.40    1.40
  -3   2   0   16.50    0.90
   2  -2   0  364.46   15.10
   2  -2   0  333.67   14.80
   2  -2   0  349.67   14.90
   2  -2   0  327.37   14.90
   2  -2   0  333.47   14.80
  -2   2   0  334.87   14.80
  -2   2   0  370.36   15.10
  -2   2   0  328.97   14.90
  -2   2   0  326.07   14.80
  -2   2   0  340.97   14.80
   1  -2   0 5039.40  228.58
   1  -2   0 5176.48  237.58
  -1   2   0 4647.14  235.88
  -1   2   0 4565.44  227.88
   0  -2   0  445.46   19.50
  -1  -2   0   88.09    4.00
  -1  -2   0   85.29    4.10
  -1  -2   0   84.29    4.30
  -1  -2   0   88.09    3.90
  -1  -2   0   85.39    3.90
   1   2   0   87.89    3.90
   1   2   0   85.89    3.90
   1   2   0   91.79    4.20
   1   2   0   88.79    3.90
   1   2   0   85.39    4.00
  -2  -2   0  296.67   12.70
  -2  -2   0  270.07   12.70
  -2  -2   0  292.77   12.80
  -2  -2   0  299.27   12.60
  -2  -2   0  301.47   13.10
  -2  -2   0  274.57   12.90
   2   2   0  280.97   12.70
   2   2   0  302.27   12.70
   2   2   0  303.27   13.20
   2   2   0  293.47   12.80
   2   2   0  288.97   12.70
  -3  -2   0   78.39    3.90
  -3  -2   0   79.49    3.70
  -3  -2   0   78.19    3.90
  -3  -2   0   81.49    3.60
  -3  -2   0   79.19    3.60
  -3  -2   0   81.39    4.10
  -3  -2   0   81.49    3.80
   3   2   0   81.69    3.50
   3   2   0   83.69    3.60
   3   2   0   79.19    4.20
   3   2   0   80.09    3.80
   3   2   0   75.79    3.70
  -4  -2   0    0.10    0.20
  -4  -2   0    0.00    0.20
  -4  -2   0    0.10    0.20
  -4  -2   0    0.00    0.10
  -4  -2   0    0.30    0.40
  -4  -2   0   -0.20    0.40
  -4  -2   0   -0.30    0.40
   4   2   0   -0.20    0.50
   4   2   0   -0.10    0.20
   4   2   0   -0.10    0.30
   4   2   0    0.20    0.20
  -5  -2   0   28.80    2.00
  -5  -2   0   28.80    1.90
  -5  -2   0   32.40    1.50
  -5  -2   0   30.20    1.60
  -5  -2   0   26.80    2.90
  -5  -2   0   28.10    1.80
   5   2   0   28.10    1.70
   5   2   0   31.40    1.80
   5   2   0   31.10    1.50
   5   2   0   31.10    2.30
  -6  -2   0    3.90    0.80
  -6  -2   0    4.10    0.70
  -6  -2   0    3.30    0.50
   6   2   0    4.10    0.50
   6   2   0    5.40    0.80
   6   2   0    4.90    1.20
  -7  -2   0   32.10    2.20
  -7  -2   0   36.20    1.90
  -7  -2   0   34.60    1.80
   7   2   0   27.60    2.80
   7   2   0   35.30    2.10
  -8  -2   0   12.20    1.40
  -8  -2   0   13.20    1.00
  -8  -2   0   11.20    0.90
   8   2   0    9.90    1.70
   8   2   0   12.60    1.30
  -9  -2   0    7.20    1.20
  -9  -2   0    5.50    0.80
  -9  -2   0    7.40    0.90
   9   2   0    6.60    1.00
   9   2   0    7.00    1.70
 -10  -2   0    3.00    0.70
 -10  -2   0    2.90    1.00
  10   2   0    1.50    0.70
  10   2   0    3.00    1.20
  12  -3   0    0.60    1.00
 -12   3   0    1.30    0.60
 -12   3   0    2.00    1.10
 -12   3   0    2.70    0.70
  11  -3   0    1.20    1.10
 -11   3   0    1.70    0.60
 -11   3   0    1.30    0.50
  10  -3   0   12.60    1.80
  10  -3   0   12.50    1.30
  10  -3   0   11.20    1.90
 -10   3   0   13.30    1.10
 -10   3   0   10.40    1.00
   9  -3   0    3.00    1.10
   9  -3   0    5.50    0.80
   9  -3   0    4.10    1.30
  -9   3   0    4.50    0.60
  -9   3   0    4.00    0.70
   8  -3   0    2.10    0.60
   8  -3   0    1.90    0.90
   8  -3   0    0.10    0.70
   8  -3   0    1.80    0.30
  -8   3   0    1.50    0.50
  -8   3   0    2.70    0.60
  -8   3   0    1.90    0.50
  -8   3   0    2.10    0.30
   7  -3   0   85.49    4.10
   7  -3   0   83.39    3.80
   7  -3   0   84.49    4.80
   7  -3   0   90.09    4.50
  -7   3   0   79.99    4.30
  -7   3   0   86.69    3.90
  -7   3   0   88.39    4.00
  -7   3   0   79.09    4.10
  -7   3   0   82.29    3.80
   6  -3   0   97.59    4.60
   6  -3   0   98.69    4.50
   6  -3   0  101.99    5.00
   6  -3   0  105.49    5.40
   6  -3   0  105.29    4.70
   6  -3   0   91.19    4.60
  -6   3   0  104.09    4.60
  -6   3   0   98.19    4.70
  -6   3   0   97.99    4.40
  -6   3   0  102.09    4.60
  -6   3   0   91.29    5.20
  -6   3   0   98.69    4.90
   5  -3   0  196.08    8.90
   5  -3   0  189.48    8.90
   5  -3   0  199.38    8.80
   5  -3   0  204.58    9.20
   5  -3   0  211.18    9.00
   5  -3   0  216.08    9.60
  -5   3   0  198.58    9.00
  -5   3   0  197.98    8.90
  -5   3   0  204.18    8.90
  -5   3   0  191.48    9.40
  -5   3   0  196.48    9.10
  -5   3   0  199.68    8.80
   4  -3   0   14.60    0.80
   4  -3   0   13.70    0.80
   4  -3   0   13.90    1.20
   4  -3   0   13.50    0.80
   4  -3   0   14.90    1.50
  -4   3   0   12.40    0.80
  -4   3   0   13.50    0.80
  -4   3   0   13.50    0.80
  -4   3   0   13.30    0.70
  -4   3   0   14.90    1.30
  -4   3   0   13.20    1.00
   3  -3   0   88.69    4.10
   3  -3   0   89.49    4.10
   3  -3   0  100.69    4.60
   3  -3   0   90.09    4.00
   3  -3   0   90.39    4.20
   3  -3   0   90.29    4.10
  -3   3   0   87.79    4.10
  -3   3   0   91.89    4.10
  -3   3   0   95.39    4.50
  -3   3   0   91.49    4.10
  -3   3   0   88.39    4.20
  -3   3   0   88.29    4.20
   2  -3   0  967.80   41.50
  -2   3   0  943.51   41.50
   1  -3   0 1137.69   47.70
   1  -3   0 1105.49   67.89
   1  -3   0 1001.70   76.19
  -1   3   0 1168.68   80.19
  -1   3   0 1065.09   47.70
  -1   3   0 1064.09   68.19
   0  -3   0   75.59    3.70
   0  -3   0   75.39    3.40
   0  -3   0   77.59    3.50
   0  -3   0   77.69    3.40
   0  -3   0   73.89    3.70
   0  -3   0   77.69    3.50
   0   3   0   75.99    3.40
   0   3   0   74.89    3.40
   0   3   0   76.09    3.50
   0   3   0   76.69    3.50
  -1  -3   0  564.84   25.30
  -1  -3   0  580.44   25.20
  -1  -3   0  589.84   25.50
   1   3   0  564.94   25.30
   1   3   0  597.14   25.50
   1   3   0  574.14   25.20
  -2  -3   0   62.69    3.10
  -2  -3   0   67.29    3.30
  -2  -3   0   61.59    3.00
  -2  -3   0   59.49    2.90
  -2  -3   0   62.79    2.90
   2   3   0   63.39    3.10
   2   3   0   61.49    2.90
   2   3   0   60.99    3.00
   2   3   0   66.19    2.80
   2   3   0   63.79    3.30
  -3  -3   0  179.28    7.90
  -3  -3   0  170.08    8.10
  -3  -3   0  171.88    8.10
  -3  -3   0  170.58    8.10
  -3  -3   0  187.38    7.80
  -3  -3   0  173.28    8.90
   3   3   0  168.58    8.00
   3   3   0  182.18    7.80
   3   3   0  195.38    8.60
   3   3   0  178.38    8.00
   3   3   0  181.58    7.80
  -4  -3   0   75.59    3.30
  -4  -3   0   67.59    3.30
  -4  -3   0   76.19    3.50
  -4  -3   0   76.89    3.80
  -4  -3   0   73.49    3.80
  -4  -3   0   70.59    3.60
  -4  -3   0   75.19    4.10
   4   3   0   74.69    3.60
   4   3   0   80.49    4.20
   4   3   0   73.29    3.30
   4   3   0   70.29    3.50
   4   3   0   75.29    3.30
  -5  -3   0    0.50    0.50
  -5  -3   0    0.40    0.30
  -5  -3   0    0.10    0.20
   5   3   0    0.20    0.40
   5   3   0    0.10    0.10
   5   3   0    0.00    0.20
  -6  -3   0    1.30    0.70
  -6  -3   0    1.10    0.30
  -6  -3   0    1.40    0.40
   6   3   0    1.20    0.50
   6   3   0    0.90    0.90
   6   3   0    1.10    0.30
  -7  -3   0   10.10    0.90
  -7  -3   0    9.10    1.20
  -7  -3   0    8.70    0.70
   7   3   0    9.30    1.70
   7   3   0   10.60    1.10
  -8  -3   0    3.00    0.50
  -8  -3   0    5.00    0.80
  -8  -3   0    5.90    1.10
   8   3   0    3.20    1.10
   8   3   0    5.30    0.90
  -9  -3   0   21.40    1.90
  -9  -3   0   21.50    1.40
   9   3   0   22.00    1.60
   9   3   0   19.70    2.40
 -10  -3   0    0.70    0.60
 -10  -3   0   -0.40    0.80
  10   3   0    0.00    0.50
  10   3   0   -0.20    0.80
  12  -4   0    1.00    1.10
 -12   4   0    1.50    0.70
 -12   4   0    0.80    0.50
  11  -4   0    5.20    1.30
  11  -4   0    5.00    1.40
 -11   4   0    8.50    1.00
 -11   4   0    7.10    0.90
  10  -4   0   11.40    2.00
  10  -4   0   17.50    2.00
  10  -4   0   17.00    1.40
 -10   4   0   18.60    1.30
 -10   4   0   13.20    1.10
   9  -4   0   52.29    2.90
   9  -4   0   45.30    3.60
   9  -4   0   54.39    3.30
  -9   4   0   56.19    2.70
  -9   4   0   50.19    2.60
   8  -4   0    9.80    1.50
   8  -4   0   11.90    1.10
   8  -4   0    9.50    1.70
   8  -4   0   10.40    0.80
  -8   4   0    9.50    1.00
  -8   4   0   12.40    1.00
  -8   4   0   12.00    0.90
  -8   4   0   11.00    0.70
   7  -4   0   26.60    2.10
   7  -4   0   22.80    2.30
   7  -4   0   25.20    1.40
   7  -4   0   28.40    1.60
  -7   4   0   25.50    1.60
  -7   4   0   24.00    1.80
  -7   4   0   27.20    1.50
  -7   4   0   25.40    1.30
  -7   4   0   26.80    1.50
   6  -4   0   67.29    3.20
   6  -4   0   71.39    3.70
   6  -4   0   71.29    3.30
   6  -4   0   62.99    3.90
   6  -4   0   63.79    3.20
  -6   4   0   60.69    3.80
  -6   4   0   69.29    3.30
  -6   4   0   78.39    3.20
  -6   4   0   70.49    3.20
  -6   4   0   68.19    3.20
  -6   4   0   67.69    3.50
   5  -4   0   89.69    4.00
   5  -4   0   83.99    3.90
   5  -4   0   88.59    4.30
   5  -4   0   82.79    3.90
  -5   4   0   87.19    4.20
  -5   4   0   83.79    3.90
  -5   4   0   84.79    3.90
  -5   4   0   84.69    4.50
  -5   4   0   83.09    4.10
  -5   4   0   85.89    3.90
   4  -4   0   90.39    4.10
   4  -4   0   87.99    4.10
   4  -4   0   87.69    4.10
   4  -4   0   89.49    4.00
   4  -4   0   91.59    4.30
   4  -4   0   88.09    4.60
  -4   4   0   88.39    4.00
  -4   4   0   86.19    4.10
  -4   4   0   92.29    4.60
  -4   4   0   92.59    4.10
  -4   4   0   90.59    4.30
  -4   4   0   88.69    4.20
   3  -4   0   23.20    1.20
   3  -4   0   23.70    1.20
   3  -4   0   25.10    1.70
   3  -4   0   22.90    1.40
   3  -4   0   25.00    1.30
   3  -4   0   24.00    1.20
  -3   4   0   24.90    1.20
  -3   4   0   23.80    1.40
  -3   4   0   23.60    1.60
  -3   4   0   23.00    1.20
  -3   4   0   23.30    1.30
   2  -4   0   41.90    2.10
   2  -4   0   43.50    2.20
   2  -4   0   43.90    2.10
   2  -4   0   46.20    2.50
   2  -4   0   46.80    2.20
   2  -4   0   44.30    2.10
  -2   4   0   49.00    2.50
  -2   4   0   44.00    2.20
  -2   4   0   44.10    2.10
  -2   4   0   43.60    2.10
  -2   4   0   45.90    2.10
   1  -4   0  471.75   20.80
   1  -4   0  474.45   20.70
   1  -4   0  490.05   20.90
   1  -4   0  475.95   21.20
   1  -4   0  461.55   20.80
   1  -4   0  475.05   20.70
  -1   4   0  479.25   20.80
  -1   4   0  456.85   20.80
  -1   4   0  495.25   20.90
  -1   4   0  470.65   20.70
  -1   4   0  491.75   21.20
  -1   4   0  483.85   20.70
   0  -4   0   87.59    4.50
   0  -4   0   91.59    4.20
   0  -4   0   91.19    4.10
   0  -4   0   92.59    4.50
   0  -4   0   90.39    4.10
   0  -4   0   93.29    4.20
   0   4   0   94.09    4.20
   0   4   0   91.89    4.10
   0   4   0   90.39    4.10
   0   4   0   90.69    4.20
  -1  -4   0  424.26   18.40
  -1  -4   0  416.96   18.40
  -1  -4   0  414.26   18.30
   1   4   0  437.36   18.40
   1   4   0  415.06   18.20
   1   4   0  427.36   18.20
   1   4   0  422.96   18.50
   1   4   0  386.06   18.60
  -2  -4   0  191.58    8.60
  -2  -4   0  194.08    9.00
  -2  -4   0  191.78    8.50
  -2  -4   0  199.08    8.50
  -2  -4   0  189.18    8.70
   2   4   0  197.78    8.50
   2   4   0  188.08    8.50
   2   4   0  191.58    8.60
   2   4   0  183.98    8.70
  -3  -4   0    9.20    0.70
  -3  -4   0    6.60    1.00
  -3  -4   0    8.60    1.10
  -3  -4   0    8.30    0.60
  -3  -4   0    7.60    0.90
   3   4   0    8.10    0.60
   3   4   0   10.20    0.60
   3   4   0   10.10    1.20
   3   4   0    8.20    0.80
  -4  -4   0    8.90    0.60
  -4  -4   0    8.60    1.00
  -4  -4   0    5.80    1.10
  -4  -4   0    9.80    0.70
  -4  -4   0   11.00    1.80
   4   4   0    8.30    0.90
   4   4   0    8.20    0.70
   4   4   0    9.90    0.60
   4   4   0    9.20    0.60
   4   4   0    9.70    1.40
  -5  -4   0   77.19    3.50
  -5  -4   0   68.49    3.40
  -5  -4   0   77.79    3.90
  -5  -4   0   72.09    3.30
   5   4   0   76.29    3.30
   5   4   0   71.49    3.40
   5   4   0   77.49    3.70
   5   4   0   72.39    4.40
  -6  -4   0    6.20    1.10
  -6  -4   0    7.40    0.80
   6   4   0    8.50    1.00
   6   4   0    7.70    1.50
  -7  -4   0    2.40    0.50
  -7  -4   0    3.40    0.90
  -7  -4   0    1.30    0.40
   7   4   0    2.20    0.60
   7   4   0    2.20    1.00
  -8  -4   0    0.70    0.50
  -8  -4   0    0.10    0.70
   8   4   0    1.70    0.90
   8   4   0    0.30    0.50
  -9  -4   0   -0.50    0.50
  -9  -4   0    0.90    0.80
   9   4   0    0.00    0.80
   9   4   0    0.30    0.50
  12  -5   0    1.90    1.30
  12  -5   0    0.00    1.20
 -12   5   0   -0.20    0.50
 -12   5   0    0.50    0.60
  11  -5   0    0.20    1.00
  11  -5   0    0.40    1.10
 -11   5   0    1.10    0.60
 -11   5   0    0.50    0.50
  10  -5   0    8.60    1.10
  10  -5   0    7.20    1.40
  10  -5   0    8.70    1.80
 -10   5   0   10.90    1.00
 -10   5   0    8.20    0.80
   9  -5   0    0.60    0.90
   9  -5   0    0.10    0.50
   9  -5   0    0.00    0.90
  -9   5   0    0.50    0.30
  -9   5   0    0.30    0.40
  -9   5   0    0.80    0.40
   8  -5   0   59.59    4.00
   8  -5   0   60.19    3.00
   8  -5   0   59.89    3.20
   8  -5   0   65.99    3.70
  -8   5   0   67.69    3.10
  -8   5   0   68.99    3.20
  -8   5   0   58.29    3.20
  -8   5   0   63.39    3.00
   7  -5   0    1.70    0.90
   7  -5   0    1.50    0.40
   7  -5   0    1.20    0.40
   7  -5   0    2.50    0.90
  -7   5   0    1.70    0.70
  -7   5   0    0.80    0.90
  -7   5   0    1.50    0.40
  -7   5   0    1.70    0.30
  -7   5   0    1.90    0.40
  -7   5   0    1.00    0.40
   6  -5   0  156.68    6.90
   6  -5   0  133.09    6.40
   6  -5   0  138.59    6.40
   6  -5   0  143.99    6.40
   6  -5   0  135.29    6.70
   6  -5   0  134.89    7.20
  -6   5   0  142.89    6.30
  -6   5   0  154.38    6.40
  -6   5   0  143.59    6.40
  -6   5   0  137.49    6.60
  -6   5   0  144.69    7.90
  -6   5   0  142.29    6.80
   5  -5   0  336.37   14.80
   5  -5   0  354.36   14.90
   5  -5   0  335.47   14.80
   5  -5   0  324.87   14.80
   5  -5   0  349.67   15.10
   5  -5   0  321.67   15.50
  -5   5   0  358.56   14.80
  -5   5   0  320.47   14.80
  -5   5   0  331.37   14.90
  -5   5   0  334.27   15.20
  -5   5   0  344.07   14.80
   4  -5   0   33.10    1.60
   4  -5   0   34.00    2.30
   4  -5   0   32.90    1.90
   4  -5   0   31.10    1.60
   4  -5   0   33.40    1.70
   4  -5   0   31.50    1.60
  -4   5   0   33.30    1.60
  -4   5   0   35.20    1.60
  -4   5   0   30.70    1.60
  -4   5   0   29.40    2.10
  -4   5   0   32.80    1.80
  -4   5   0   33.20    1.80
   3  -5   0   47.20    2.20
   3  -5   0   47.60    2.20
   3  -5   0   47.90    2.30
   3  -5   0   50.29    2.80
   3  -5   0   48.80    2.40
  -3   5   0   46.40    2.20
  -3   5   0   46.60    2.30
  -3   5   0   43.40    2.20
  -3   5   0   49.80    2.20
  -3   5   0   48.20    2.30
  -3   5   0   46.50    2.70
   2  -5   0  118.99    5.60
   2  -5   0  122.59    5.90
   2  -5   0  119.39    5.50
   2  -5   0  124.49    5.50
   2  -5   0  122.69    5.50
   2  -5   0  126.19    5.40
  -2   5   0  122.29    5.40
  -2   5   0  121.29    5.90
  -2   5   0  124.99    5.40
  -2   5   0  115.59    5.50
  -2   5   0  128.79    5.60
  -2   5   0  122.99    5.50
   1  -5   0   36.80    1.80
   1  -5   0   36.60    1.70
   1  -5   0   34.90    1.70
   1  -5   0   36.40    1.80
   1  -5   0   35.90    1.90
   1  -5   0   33.80    2.10
  -1   5   0   34.80    1.80
  -1   5   0   33.50    1.80
  -1   5   0   38.30    1.70
  -1   5   0   36.80    1.70
  -1   5   0   36.30    2.20
  -1   5   0   37.20    1.90
   0  -5   0  322.57   14.40
   0  -5   0  342.07   14.70
   0  -5   0  333.27   14.20
   0  -5   0  331.77   14.30
   0  -5   0  322.97   14.30
   0  -5   0  322.57   14.70
   0   5   0  325.07   14.30
   0   5   0  313.57   14.20
   0   5   0  321.87   14.40
   0   5   0  314.47   14.20
  -1  -5   0  464.85   21.20
  -1  -5   0  500.95   21.10
  -1  -5   0  488.55   21.30
  -1  -5   0  486.35   21.30
  -1  -5   0  491.55   21.70
   1   5   0  467.95   21.10
   1   5   0  454.25   21.40
   1   5   0  516.25   21.70
   1   5   0  490.15   21.20
  -2  -5   0    0.30    0.20
  -2  -5   0   -0.10    0.30
  -2  -5   0   -0.50    0.30
  -2  -5   0    0.30    0.30
   2   5   0   -0.10    0.20
   2   5   0    0.70    0.50
   2   5   0    0.00    0.20
   2   5   0   -0.20    0.30
   2   5   0    0.10    0.30
  -3  -5   0    1.30    0.40
  -3  -5   0    0.60    0.50
  -3  -5   0    0.60    0.30
  -3  -5   0    1.30    0.60
  -3  -5   0    0.50    0.20
   3   5   0    0.70    0.30
   3   5   0    0.60    0.30
   3   5   0    1.10    0.60
   3   5   0    1.10    0.40
  -4  -5   0  122.99    5.50
  -4  -5   0  113.89    5.40
  -4  -5   0  111.19    5.70
   4   5   0  124.09    5.30
   4   5   0  121.89    6.30
   4   5   0  119.49    5.60
  -5  -5   0  208.28    9.70
  -5  -5   0  202.18    9.30
   5   5   0  210.08    9.50
   5   5   0  209.58    9.20
   5   5   0  208.98   10.20
  -6  -5   0   19.70    1.30
  -6  -5   0   21.30    1.70
   6   5   0   18.30    2.10
   6   5   0   18.70    1.40
  -7  -5   0    0.00    0.60
  -7  -5   0    0.10    0.40
   7   5   0    0.40    0.50
   7   5   0    0.10    0.70
  -8  -5   0    4.20    1.00
  -8  -5   0    2.20    0.60
   8   5   0    2.10    0.60
   8   5   0    1.70    1.00
  -9  -5   0    0.50    0.80
  -9  -5   0    0.60    0.50
   9   5   0    1.50    1.00
   9   5   0    0.40    0.50
  12  -6   0   -0.20    1.20
  12  -6   0    0.50    1.20
 -12   6   0    0.00    0.60
 -12   6   0   -0.50    0.50
  11  -6   0    0.90    1.00
  11  -6   0   -0.60    0.90
 -11   6   0    1.10    0.60
 -11   6   0   -0.30    0.40
  10  -6   0    4.00    1.30
  10  -6   0    3.80    1.30
 -10   6   0    5.10    0.70
 -10   6   0    5.10    0.90
   9  -6   0    0.70    1.00
   9  -6   0    1.10    1.00
   9  -6   0    1.30    0.50
  -9   6   0    1.40    0.50
  -9   6   0    1.40    0.40
  -9   6   0    1.40    0.50
   8  -6   0    5.30    1.20
   8  -6   0    2.20    1.10
   8  -6   0    5.60    0.70
   8  -6   0    4.40    0.60
   8  -6   0    5.10    0.70
  -8   6   0    5.50    0.60
  -8   6   0    6.30    0.90
  -8   6   0    5.90    0.70
   7  -6   0    6.60    1.20
   7  -6   0    5.00    0.60
   7  -6   0    4.90    0.60
   7  -6   0    5.00    0.70
   7  -6   0    5.00    1.30
  -7   6   0    5.80    1.00
  -7   6   0    6.30    0.70
  -7   6   0    4.10    0.60
  -7   6   0    6.80    1.20
  -7   6   0    4.80    0.60
   6  -6   0   33.90    1.80
   6  -6   0   31.10    1.70
   6  -6   0   36.00    2.30
   6  -6   0   31.70    1.60
   6  -6   0   30.40    2.50
  -6   6   0   33.10    2.20
  -6   6   0   30.70    1.90
  -6   6   0   32.80    1.70
  -6   6   0   33.20    1.70
  -6   6   0   31.80    1.60
   5  -6   0    2.70    0.40
   5  -6   0    2.70    0.40
   5  -6   0    2.20    0.50
   5  -6   0    1.80    0.80
   5  -6   0    2.60    0.40
   5  -6   0    3.30    0.80
  -5   6   0    2.70    0.50
  -5   6   0    2.10    0.60
  -5   6   0    1.90    0.70
  -5   6   0    2.60    0.40
  -5   6   0    3.40    0.50
  -5   6   0    2.80    0.50
   4  -6   0  317.17   14.20
   4  -6   0  332.57   14.30
   4  -6   0  309.87   14.20
   4  -6   0  331.67   14.40
   4  -6   0  310.27   14.80
   4  -6   0  325.47   14.20
  -4   6   0  314.67   14.20
  -4   6   0  333.37   14.20
  -4   6   0  334.47   14.30
  -4   6   0  311.77   14.80
  -4   6   0  338.07   14.10
  -4   6   0  314.77   14.30
   3  -6   0    0.30    0.50
   3  -6   0    0.20    0.40
   3  -6   0    0.10    0.40
   3  -6   0    0.30    0.20
   3  -6   0    0.70    0.20
   3  -6   0    0.30    0.20
  -3   6   0    0.30    0.30
  -3   6   0    0.10    0.20
  -3   6   0    0.40    0.20
  -3   6   0    0.30    0.20
  -3   6   0    0.60    0.20
  -3   6   0    0.40    0.30
   2  -6   0   65.29    3.10
   2  -6   0   62.59    3.80
   2  -6   0   60.39    2.90
   2  -6   0   63.29    3.00
   2  -6   0   61.99    3.00
   2  -6   0   63.89    2.90
  -2   6   0   60.69    3.10
  -2   6   0   67.09    2.90
  -2   6   0   62.79    3.40
  -2   6   0   62.89    2.90
  -2   6   0   60.49    2.80
  -2   6   0   64.09    3.00
   1  -6   0  140.09    7.20
   1  -6   0  154.28    6.80
   1  -6   0  151.38    7.10
   1  -6   0  145.19    6.60
   1  -6   0  151.18    6.80
   1  -6   0  153.38    6.60
   1  -6   0  142.99    6.70
  -1   6   0  138.29    6.70
  -1   6   0  154.88    6.60
  -1   6   0  143.39    6.80
  -1   6   0  156.88    6.50
  -1   6   0  154.98    6.70
   0  -6   0  728.63   33.60
   0  -6   0  744.53   33.20
   0  -6   0  771.02   33.20
   0  -6   0  781.12   33.60
   0  -6   0  769.82   33.00
   0   6   0  757.72   33.30
  -1  -6   0  234.68   10.30
  -1  -6   0  227.68   10.20
  -1  -6   0  220.18   10.30
  -1  -6   0  229.88   10.70
  -1  -6   0  235.08   10.10
   1   6   0  216.68   10.10
   1   6   0  220.18   10.40
   1   6   0  232.88   10.10
   1   6   0  237.88   10.20
  -2  -6   0  113.09    5.70
  -2  -6   0  119.99    6.30
  -2  -6   0  125.09    5.90
  -2  -6   0  128.49    5.60
   2   6   0  124.89    6.30
   2   6   0  127.29    5.80
   2   6   0  133.59    5.70
  -3  -6   0    1.60    0.30
  -3  -6   0    1.80    0.60
  -3  -6   0    2.20    0.40
   3   6   0    1.90    0.50
   3   6   0    2.30    0.40
   3   6   0    1.60    0.40
   3   6   0    2.50    0.80
  -4  -6   0   61.49    3.30
  -4  -6   0   73.09    3.70
  -4  -6   0   70.79    3.40
   4   6   0   75.49    3.30
   4   6   0   71.19    4.20
   4   6   0   70.29    3.50
  -5  -6   0    0.50    0.50
  -5  -6   0    0.70    0.40
   5   6   0    0.30    0.30
   5   6   0    0.10    0.60
   5   6   0    0.10    0.40
  -6  -6   0    1.30    0.60
  -6  -6   0    0.90    0.40
   6   6   0    0.60    0.70
   6   6   0    0.30    0.40
  -7  -6   0    5.40    0.80
  -7  -6   0    5.70    1.00
   7   6   0    8.10    1.00
   7   6   0    5.50    1.40
  -8  -6   0    0.70    0.50
  -8  -6   0   -0.80    0.70
   8   6   0    0.70    0.60
   8   6   0    0.60    0.90
  12  -7   0    0.50    1.30
  12  -7   0    2.60    1.30
 -12   7   0    1.00    0.70
 -12   7   0    1.80    0.60
  11  -7   0   -0.40    0.90
  11  -7   0   -0.10    1.10
 -11   7   0   -0.10    0.50
 -11   7   0    0.40    0.50
  10  -7   0    1.20    1.20
  10  -7   0    0.10    1.00
 -10   7   0    0.60    0.60
 -10   7   0    1.30    0.50
   9  -7   0   -1.00    1.00
   9  -7   0    0.90    1.00
   9  -7   0    0.10    0.50
  -9   7   0    0.90    0.50
  -9   7   0    0.20    0.40
  -9   7   0    0.20    0.40
   8  -7   0    0.60    0.90
   8  -7   0    0.70    1.20
   8  -7   0    0.30    0.40
  -8   7   0    1.60    0.50
  -8   7   0    1.00    0.40
  -8   7   0    1.00    0.40
   7  -7   0    0.30    0.30
   7  -7   0    0.00    0.30
   7  -7   0    0.00    0.80
   7  -7   0   -0.20    0.80
   7  -7   0    0.10    0.30
  -7   7   0   -0.10    0.30
  -7   7   0    0.10    0.30
  -7   7   0    0.60    1.00
  -7   7   0    0.30    0.40
   6  -7   0   18.30    1.80
   6  -7   0   16.60    1.10
   6  -7   0   18.20    1.10
   6  -7   0   16.00    1.90
   6  -7   0   18.50    1.20
  -6   7   0   18.60    1.10
  -6   7   0   15.90    1.30
  -6   7   0   20.80    1.10
  -6   7   0   19.30    1.10
  -6   7   0   18.00    1.60
   5  -7   0   -0.30    0.20
   5  -7   0    0.00    0.30
   5  -7   0    0.00    0.20
   5  -7   0    0.40    0.70
   5  -7   0   -0.10    0.20
  -5   7   0   -0.10    0.30
  -5   7   0    0.80    0.60
  -5   7   0   -0.50    0.20
  -5   7   0    0.10    0.30
  -5   7   0   -0.30    0.40
  -5   7   0   -0.20    0.40
   4  -7   0   37.70    2.10
   4  -7   0   35.80    1.90
   4  -7   0   37.80    2.70
   4  -7   0   37.00    1.90
   4  -7   0   38.10    1.90
  -4   7   0   41.10    1.80
  -4   7   0   37.90    1.90
  -4   7   0   37.50    1.90
  -4   7   0   35.80    2.40
  -4   7   0   34.40    2.00
  -4   7   0   38.90    1.90
  -4   7   0   37.50    1.90
   3  -7   0    6.70    0.60
   3  -7   0    7.30    0.80
   3  -7   0    7.00    0.90
   3  -7   0    6.40    0.50
   3  -7   0    7.00    0.60
   3  -7   0    6.30    1.10
  -3   7   0    6.80    0.80
  -3   7   0    6.40    0.90
  -3   7   0    7.30    0.50
  -3   7   0    8.10    0.60
  -3   7   0    6.50    0.60
  -3   7   0    7.50    0.50
   2  -7   0    1.00    0.30
   2  -7   0    0.30    0.50
   2  -7   0    0.50    0.20
   2  -7   0    0.60    0.30
   2  -7   0    0.70    0.70
   2  -7   0    0.80    0.40
  -2   7   0    0.80    0.20
  -2   7   0    1.10    0.30
  -2   7   0    0.20    0.30
  -2   7   0    0.70    0.20
  -2   7   0    1.30    0.30
  -2   7   0    0.60    0.40
   1  -7   0   32.50    1.50
   1  -7   0   34.70    1.90
   1  -7   0   31.70    1.70
   1  -7   0   32.70    2.20
   1  -7   0   32.90    1.80
   1  -7   0   33.80    2.20
   1  -7   0   33.50    1.90
  -1   7   0   31.60    1.60
  -1   7   0   31.60    1.70
  -1   7   0   33.60    1.70
  -1   7   0   31.20    1.90
   0  -7   0    0.80    0.30
   0  -7   0    0.80    0.60
   0  -7   0    0.40    0.20
   0  -7   0    0.30    0.40
   0  -7   0    0.60    0.30
   0  -7   0    0.30    0.40
   0   7   0    0.70    0.30
   0   7   0    0.50    0.40
   0   7   0    0.90    0.30
   0   7   0    0.80    0.20
  -1  -7   0    2.80    0.80
  -1  -7   0    3.30    0.80
  -1  -7   0    2.90    0.40
  -1  -7   0    2.50    0.60
  -1  -7   0    2.80    0.40
   1   7   0    3.20    0.50
   1   7   0    2.80    0.50
   1   7   0    2.40    0.40
  -2  -7   0    5.90    0.60
  -2  -7   0    6.20    0.60
  -2  -7   0    6.30    0.90
   2   7   0    5.90    0.60
   2   7   0    6.10    0.60
   2   7   0    6.80    0.80
   2   7   0    7.00    1.20
  -3  -7   0  101.49    5.00
  -3  -7   0  111.59    5.00
  -3  -7   0  108.39    5.30
   3   7   0  112.29    5.20
   3   7   0  106.39    5.70
   3   7   0  109.19    5.00
  -4  -7   0   67.09    3.60
  -4  -7   0   67.69    3.30
   4   7   0   68.29    3.20
   4   7   0   68.39    3.50
   4   7   0   63.69    4.00
  -5  -7   0   38.60    2.10
  -5  -7   0   38.10    2.40
   5   7   0   36.90    2.90
   5   7   0   37.00    2.30
   5   7   0   38.60    2.00
  -6  -7   0    7.50    1.20
  -6  -7   0    6.80    0.80
   6   7   0    6.50    0.90
   6   7   0    7.10    1.60
  -7  -7   0    6.10    0.90
  -7  -7   0    4.50    1.00
   7   7   0    5.20    1.20
   7   7   0    7.90    1.00
  -8  -7   0    1.30    0.60
  -8  -7   0    1.60    0.80
   8   7   0    0.90    1.00
   8   7   0    2.80    0.70
  12  -8   0    1.10    1.30
  12  -8   0    2.90    1.30
 -12   8   0    1.60    0.60
 -12   8   0    2.00    0.80
  11  -8   0    0.50    1.30
  11  -8   0    0.00    1.00
 -11   8   0    0.50    0.50
 -11   8   0   -1.20    0.50
  10  -8   0    0.80    1.20
  10  -8   0    0.10    1.10
 -10   8   0    1.30    0.50
 -10   8   0    1.00    0.50
 -10   8   0    1.70    0.50
   9  -8   0    3.40    0.70
   9  -8   0    3.80    1.80
   9  -8   0    2.40    1.20
  -9   8   0    3.80    0.60
  -9   8   0    4.90    0.80
  -9   8   0    4.10    0.60
   8  -8   0    4.50    0.80
   8  -8   0    5.60    1.60
   8  -8   0    3.50    1.20
  -8   8   0    4.60    0.60
  -8   8   0    4.70    0.70
  -8   8   0    4.60    0.60
   7  -8   0   11.00    1.00
   7  -8   0   10.80    1.80
   7  -8   0    9.00    0.80
   7  -8   0    7.50    1.30
  -7   8   0    6.60    1.10
  -7   8   0    8.90    0.80
  -7   8   0    8.90    1.10
  -7   8   0   12.30    0.90
   6  -8   0   58.29    3.30
   6  -8   0   55.99    3.70
   6  -8   0   52.89    2.70
   6  -8   0   57.29    3.00
  -6   8   0   50.99    2.90
  -6   8   0   56.69    2.70
  -6   8   0   58.09    2.70
  -6   8   0   56.99    2.70
   5  -8   0   -0.10    0.30
   5  -8   0    0.00    0.70
   5  -8   0    0.30    0.40
   5  -8   0    0.00    0.20
   5  -8   0   -0.30    0.60
  -5   8   0    0.70    0.30
  -5   8   0   -0.10    0.30
  -5   8   0    1.20    0.40
  -5   8   0    0.40    0.40
  -5   8   0    0.50    0.30
   4  -8   0  104.39    5.00
   4  -8   0  105.89    4.80
   4  -8   0   94.59    4.70
   4  -8   0  107.19    5.50
  -4   8   0  109.19    4.70
  -4   8   0   99.49    5.40
  -4   8   0  104.39    4.70
  -4   8   0  101.19    4.90
  -4   8   0   97.59    4.60
  -4   8   0  108.39    4.80
   3  -8   0   22.90    1.30
   3  -8   0   22.00    1.40
   3  -8   0   25.40    2.00
   3  -8   0   24.80    1.60
  -3   8   0   24.70    1.30
  -3   8   0   24.30    1.40
  -3   8   0   22.40    1.50
  -3   8   0   23.80    1.90
  -3   8   0   24.90    1.40
   2  -8   0   10.90    1.30
   2  -8   0    9.90    0.60
   2  -8   0   10.50    0.90
   2  -8   0    9.50    0.80
   2  -8   0   10.40    1.10
  -2   8   0    8.80    0.90
  -2   8   0   10.50    0.80
  -2   8   0   10.10    0.80
  -2   8   0   10.40    0.60
  -2   8   0   10.10    0.60
   1  -8   0   51.39    2.50
   1  -8   0   43.80    2.40
   1  -8   0   45.90    2.90
   1  -8   0   46.40    3.00
   1  -8   0   42.80    2.10
   1  -8   0   44.80    2.20
  -1   8   0   47.10    2.10
  -1   8   0   43.30    2.20
  -1   8   0   49.10    2.40
   0  -8   0   43.00    2.60
   0  -8   0   51.69    2.40
   0  -8   0   48.10    3.10
   0  -8   0   49.40    2.60
   0   8   0   49.99    2.40
   0   8   0   51.69    2.60
   0   8   0   46.60    2.30
  -1  -8   0   58.29    3.00
  -1  -8   0   60.89    3.60
  -1  -8   0   58.69    2.80
  -1  -8   0   47.10    3.00
   1   8   0   55.19    2.80
   1   8   0   62.49    2.80
   1   8   0   60.49    2.90
  -2  -8   0   52.59    2.80
  -2  -8   0   41.70    2.70
  -2  -8   0   53.39    2.50
   2   8   0   51.49    2.70
   2   8   0   46.10    2.60
   2   8   0   56.69    2.70
  -3  -8   0    1.40    0.60
  -3  -8   0    1.90    0.40
   3   8   0    1.60    0.50
   3   8   0    1.10    0.70
   3   8   0    2.60    0.50
  -4  -8   0    0.20    0.50
  -4  -8   0   -0.10    0.30
   4   8   0   -0.10    0.40
   4   8   0    0.20    0.70
   4   8   0   -0.20    0.30
  -5  -8   0    1.40    0.50
  -5  -8   0    1.50    0.70
   5   8   0    2.40    0.90
   5   8   0    3.40    0.70
  -6  -8   0    4.80    1.00
  -6  -8   0    2.70    0.60
   6   8   0    3.60    1.10
   6   8   0    3.70    0.70
  -7  -8   0    0.30    0.80
  -7  -8   0    0.50    0.50
   7   8   0    2.20    1.10
   7   8   0    1.20    0.60
  12  -9   0   -0.50    1.00
  12  -9   0    1.90    1.50
 -12   9   0    0.30    0.50
  11  -9   0    3.10    1.40
  11  -9   0    1.00    1.10
 -11   9   0    1.40    0.60
 -11   9   0    1.30    0.70
  10  -9   0    0.70    1.10
  10  -9   0    1.80    1.30
 -10   9   0    1.10    0.50
 -10   9   0    1.50    0.50
 -10   9   0    1.50    0.70
   9  -9   0   29.30    2.60
   9  -9   0   22.50    2.60
  -9   9   0   27.20    1.60
  -9   9   0   27.20    1.60
  -9   9   0   28.00    1.70
   8  -9   0    3.60    1.30
   8  -9   0    5.90    0.90
   8  -9   0    5.80    1.40
  -8   9   0    4.30    0.70
  -8   9   0    6.00    0.70
  -8   9   0    5.80    0.70
   7  -9   0   -0.40    0.80
   7  -9   0    0.10    0.40
   7  -9   0    1.20    0.90
  -7   9   0    0.60    0.40
  -7   9   0    0.00    0.30
  -7   9   0    0.60    0.40
   6  -9   0   23.50    1.50
   6  -9   0   23.50    1.60
   6  -9   0   28.70    2.10
   6  -9   0   26.60    2.40
  -6   9   0   25.90    1.40
  -6   9   0   26.20    1.40
  -6   9   0   25.30    1.50
   5  -9   0    4.60    1.20
   5  -9   0    3.60    0.90
   5  -9   0    4.40    0.60
  -5   9   0    4.50    0.50
  -5   9   0    5.90    0.60
  -5   9   0    3.70    0.50
  -5   9   0    5.20    0.60
   4  -9   0   52.99    3.40
   4  -9   0   53.89    2.90
   4  -9   0   49.20    2.60
   4  -9   0   47.10    2.50
  -4   9   0   52.69    2.60
  -4   9   0   53.49    2.50
  -4   9   0   53.19    2.60
   3  -9   0   56.39    3.40
   3  -9   0   56.49    2.90
   3  -9   0   52.29    2.70
   3  -9   0   47.50    2.50
  -3   9   0   54.19    2.70
  -3   9   0   56.59    2.50
  -3   9   0   53.39    2.70
   2  -9   0    5.70    0.80
   2  -9   0    5.70    0.50
   2  -9   0    5.70    0.90
   2  -9   0    5.50    1.10
  -2   9   0    5.80    0.50
  -2   9   0    6.00    0.70
  -2   9   0    6.30    0.50
  -2   9   0    5.40    0.60
   1  -9   0   17.50    1.70
   1  -9   0   17.30    1.30
   1  -9   0   16.80    1.10
  -1   9   0   16.20    1.10
  -1   9   0   17.20    1.10
  -1   9   0   16.00    1.00
   0  -9   0   26.70    1.50
   0  -9   0   25.30    1.70
   0  -9   0   28.80    2.20
   0   9   0   24.10    1.40
   0   9   0   27.10    1.60
   0   9   0   25.20    1.50
  -1  -9   0    0.00    0.30
  -1  -9   0    0.20    0.50
  -1  -9   0   -0.30    0.40
   1   9   0    0.20    0.30
   1   9   0    0.30    0.30
   1   9   0   -0.10    0.30
  -2  -9   0    1.80    0.40
  -2  -9   0    3.50    0.80
  -2  -9   0    0.90    0.70
   2   9   0    2.10    0.40
   2   9   0    1.20    0.50
  -3  -9   0   10.80    0.90
  -3  -9   0   12.90    1.20
   3   9   0   10.10    0.80
   3   9   0   11.30    1.00
  -4  -9   0   13.50    1.40
  -4  -9   0   13.80    1.10
   4   9   0   14.20    1.00
   4   9   0   14.70    1.20
   4   9   0   13.50    1.80
  -5  -9   0    3.00    0.80
  -5  -9   0    1.70    0.50
   5   9   0    1.90    0.60
   5   9   0    1.60    1.00
  -6  -9   0    5.50    1.00
   6   9   0    8.10    1.70
   6   9   0    6.30    1.00
  11 -10   0   -1.30    1.50
  11 -10   0    0.40    1.00
 -11  10   0   -0.50    0.40
  10 -10   0    2.90    1.40
  10 -10   0    1.60    1.20
 -10  10   0    2.10    0.60
   9 -10   0   32.00    2.80
   9 -10   0   33.80    3.00
  -9  10   0   37.70    2.00
  -9  10   0   34.20    1.90
   8 -10   0   11.90    1.90
   8 -10   0   11.10    1.10
   8 -10   0    6.90    1.50
  -8  10   0   10.70    0.90
  -8  10   0   10.60    0.90
   7 -10   0   28.00    2.30
   7 -10   0   25.60    2.60
   7 -10   0   24.50    1.80
  -7  10   0   25.00    1.50
  -7  10   0   25.50    1.50
  -7  10   0   25.90    1.50
   6 -10   0   28.40    2.70
   6 -10   0   30.60    2.30
   6 -10   0   33.50    2.00
  -6  10   0   32.20    1.70
  -6  10   0   35.20    1.80
  -6  10   0   32.50    1.80
   5 -10   0   34.10    2.60
   5 -10   0   26.00    2.00
  -5  10   0   25.20    1.70
  -5  10   0   30.90    1.60
  -5  10   0   28.50    1.60
   4 -10   0   20.50    1.30
   4 -10   0   24.60    2.20
   4 -10   0   24.50    1.70
  -4  10   0   21.90    1.50
  -4  10   0   25.10    1.30
  -4  10   0   23.30    1.40
   3 -10   0   62.19    3.80
   3 -10   0   60.09    3.20
   3 -10   0   51.09    2.80
  -3  10   0   64.29    3.00
  -3  10   0   58.89    3.00
  -3  10   0   62.19    2.80
   2 -10   0   15.60    1.70
   2 -10   0   16.70    1.30
   2 -10   0   16.90    1.20
   2 -10   0   13.90    0.90
  -2  10   0   16.60    1.10
  -2  10   0   15.00    0.90
  -2  10   0   15.90    1.10
  -2  10   0   15.20    0.90
   1 -10   0    5.10    1.20
   1 -10   0    4.40    0.70
   1 -10   0    5.00    0.80
  -1  10   0    4.40    0.70
  -1  10   0    3.60    0.50
  -1  10   0    3.60    0.60
   0 -10   0   19.20    1.90
   0 -10   0   16.70    1.40
   0 -10   0   16.80    1.20
   0  10   0   17.40    1.10
   0  10   0   17.70    1.20
  -1 -10   0   -0.20    0.50
  -1 -10   0   -0.20    0.50
  -1 -10   0    0.00    0.40
   1  10   0   -0.50    0.20
   1  10   0   -0.10    0.30
  -2 -10   0    0.20    0.60
  -2 -10   0    0.50    0.40
  -2 -10   0    0.30    0.50
   2  10   0   -0.10    0.30
   2  10   0   -0.30    0.30
  -3 -10   0   20.80    2.20
  -3 -10   0   17.60    1.30
  -3 -10   0   19.60    1.60
   3  10   0   19.40    1.40
   3  10   0   18.60    1.20
  -4 -10   0    1.00    0.90
  -4 -10   0    0.30    0.40
  -4 -10   0    0.90    0.60
   4  10   0    0.90    0.50
  -5 -10   0    0.50    0.50
  -5 -10   0    0.60    0.60
   5  10   0    0.00    0.40
  11 -11   0   -0.90    1.40
  11 -11   0   -1.10    0.90
 -11  11   0    0.40    0.50
  10 -11   0    6.40    1.60
  10 -11   0    6.50    1.80
 -10  11   0    6.30    0.80
 -10  11   0    5.50    0.80
   9 -11   0    1.60    1.30
   9 -11   0    1.10    1.20
  -9  11   0    0.70    0.50
  -9  11   0    1.00    0.50
   8 -11   0   -0.30    0.90
   8 -11   0   -0.20    1.00
   8 -11   0    0.60    0.60
  -8  11   0   -0.30    0.40
  -8  11   0    0.90    0.40
   7 -11   0    7.00    1.00
   7 -11   0    5.30    1.30
   7 -11   0    5.90    1.40
  -7  11   0    7.20    0.80
  -7  11   0    5.90    0.70
   6 -11   0    6.70    1.50
   6 -11   0    7.10    1.20
   6 -11   0    9.00    1.00
  -6  11   0    8.50    0.80
  -6  11   0    8.90    0.80
   5 -11   0   32.70    2.20
   5 -11   0   30.70    2.70
  -5  11   0   29.60    1.80
  -5  11   0   32.20    1.70
  -5  11   0   32.30    1.80
   4 -11   0   22.20    1.70
   4 -11   0   25.40    2.20
  -4  11   0   23.70    1.30
  -4  11   0   21.80    1.40
  -4  11   0   22.10    1.40
   3 -11   0   52.49    2.80
   3 -11   0   47.10    3.30
  -3  11   0   48.10    2.50
  -3  11   0   46.00    2.50
  -3  11   0   47.30    2.30
   2 -11   0    0.50    0.60
   2 -11   0    0.70    0.70
   2 -11   0    0.70    0.60
  -2  11   0    0.80    0.40
  -2  11   0    0.70    0.30
  -2  11   0    0.70    0.30
   1 -11   0   39.80    2.50
   1 -11   0   41.00    2.20
   1 -11   0   40.80    3.00
  -1  11   0   41.50    2.20
  -1  11   0   41.20    2.30
   0 -11   0    3.60    0.80
   0 -11   0    4.70    1.10
   0 -11   0    4.60    0.70
   0  11   0    4.70    0.70
   0  11   0    4.20    0.60
  -1 -11   0   30.90    2.00
  -1 -11   0   26.20    1.70
  -1 -11   0   29.70    2.60
   1  11   0   30.00    1.80
   1  11   0   29.00    1.70
  -2 -11   0   20.20    1.60
  -2 -11   0   23.00    2.30
  -2 -11   0   18.50    1.40
   2  11   0   22.10    1.50
   2  11   0   20.30    1.30
  -3 -11   0    2.70    1.10
  -3 -11   0    1.80    0.70
  -3 -11   0    2.00    0.60
   3  11   0    1.60    0.50
   3  11   0    1.90    0.60
  -4 -11   0    0.50    0.50
  -4 -11   0    0.70    0.60
  -4 -11   0    1.80    1.20
   4  11   0    0.60    0.50
  11 -12   0    0.70    1.50
  11 -12   0    0.80    1.30
 -11  12   0    0.80    0.60
  10 -12   0    1.10    1.30
  10 -12   0    1.40    1.40
 -10  12   0    2.30    0.60
 -10  12   0    2.80    0.60
   9 -12   0    0.40    1.10
   9 -12   0    2.20    1.40
  -9  12   0    1.30    0.50
  -9  12   0    1.90    0.50
   8 -12   0    0.50    1.00
   8 -12   0    0.80    1.10
  -8  12   0   -0.50    0.30
  -8  12   0   -0.40    0.40
   7 -12   0    0.60    1.00
   7 -12   0    0.70    1.00
  -7  12   0    0.00    0.40
  -7  12   0    0.00    0.40
   6 -12   0    6.50    1.20
   6 -12   0    3.10    1.10
   6 -12   0    3.60    0.80
  -6  12   0    5.60    0.70
  -6  12   0    4.00    0.60
   5 -12   0    4.70    1.00
   5 -12   0    4.30    1.20
  -5  12   0    5.50    0.70
  -5  12   0    5.50    0.70
  -5  12   0    5.50    0.60
   4 -12   0   45.70    2.70
   4 -12   0   45.90    3.40
  -4  12   0   48.30    2.50
  -4  12   0   46.00    2.40
  -4  12   0   45.40    2.30
   3 -12   0   24.80    2.40
   3 -12   0   26.70    1.90
  -3  12   0   27.60    1.60
  -3  12   0   26.60    1.60
   2 -12   0    2.60    1.00
   2 -12   0    1.90    0.70
  -2  12   0    2.50    0.50
  -2  12   0    2.40    0.50
   1 -12   0    1.70    0.90
   1 -12   0    1.50    0.70
  -1  12   0    2.60    0.60
  -1  12   0    2.00    0.50
   0 -12   0   19.50    1.60
   0 -12   0   17.30    2.10
   0  12   0   17.80    1.20
   0  12   0   18.80    1.40
  -1 -12   0    3.80    1.20
  -1 -12   0    2.90    0.80
   1  12   0    2.50    0.60
   1  12   0    3.10    0.60
  -2 -12   0    1.90    0.70
  -2 -12   0    0.50    1.30
   2  12   0    2.50    0.60
   2  12   0    1.90    0.60
  -3 -12   0    3.30    0.80
  -3 -12   0    4.40    1.30
   3  12   0    3.10    0.70
  10 -13   0    0.00    1.10
  10 -13   0    1.20    1.40
 -10  13   0   -0.20    0.50
 -10  13   0    0.40    0.50
   9 -13   0    0.90    1.10
   9 -13   0    0.40    1.10
  -9  13   0    0.40    0.40
  -9  13   0    0.60    0.50
   8 -13   0    2.40    1.20
   8 -13   0    1.20    1.10
  -8  13   0    2.60    0.60
  -8  13   0    1.40    0.50
   7 -13   0    1.20    1.00
   7 -13   0    1.60    0.70
   7 -13   0    1.80    1.10
  -7  13   0    1.50    0.50
  -7  13   0    1.80    0.50
   6 -13   0    4.30    0.90
   6 -13   0    3.50    1.00
   6 -13   0    5.40    1.40
  -6  13   0    5.00    0.80
  -6  13   0    2.80    0.60
   5 -13   0    0.80    0.90
   5 -13   0   -0.20    0.70
  -5  13   0    0.50    0.40
  -5  13   0    0.40    0.30
  -5  13   0    0.30    0.40
   4 -13   0    3.80    1.20
   4 -13   0    2.40    0.80
  -4  13   0    3.60    0.60
  -4  13   0    3.60    0.60
  -4  13   0    2.90    0.50
   3 -13   0    4.50    1.20
   3 -13   0    4.20    0.90
  -3  13   0    6.30    1.00
  -3  13   0    4.40    0.70
   2 -13   0    0.60    0.80
   2 -13   0    0.70    0.70
  -2  13   0    0.80    0.40
  -2  13   0    0.00    0.30
   1 -13   0    1.00    0.60
   1 -13   0   -0.20    0.60
  -1  13   0    0.40    0.40
  -1  13   0   -0.40    0.30
   0 -13   0    3.20    1.10
   0 -13   0    2.70    0.80
   0  13   0    3.30    0.70
   0  13   0    2.80    0.60
  -1 -13   0   13.60    1.40
  -1 -13   0   13.20    2.00
   1  13   0   11.40    1.00
   1  13   0   11.60    1.10
  -2 -13   0    1.10    0.90
  -2 -13   0    3.30    0.90
   2  13   0    1.80    0.50
   2  13   0    2.60    0.60
   9 -14   0   -0.30    1.20
   9 -14   0    0.60    1.20
  -9  14   0    0.70    0.50
  -9  14   0    0.50    0.50
   8 -14   0    1.90    1.30
   8 -14   0    0.90    1.20
  -8  14   0    1.40    0.50
  -8  14   0    2.60    0.60
   7 -14   0    0.70    1.00
   7 -14   0    1.10    0.70
   7 -14   0    2.00    1.10
  -7  14   0    0.70    0.40
  -7  14   0    1.20    0.50
   6 -14   0    2.00    1.10
   6 -14   0    3.10    1.80
  -6  14   0    4.70    0.70
  -6  14   0    2.90    0.60
   5 -14   0    0.60    1.00
   5 -14   0    0.30    0.80
  -5  14   0    0.30    0.40
  -5  14   0    0.90    0.40
   4 -14   0    2.60    0.90
  -4  14   0    2.00    0.50
  -4  14   0    2.20    0.50
   3 -14   0    3.00    0.90
   3 -14   0    1.30    1.00
  -3  14   0    1.90    0.50
  -3  14   0    1.10    0.40
   2 -14   0    2.50    1.10
   2 -14   0    2.80    0.80
  -2  14   0    2.30    0.50
  -2  14   0    2.60    0.60
   1 -14   0    3.70    0.90
   1 -14   0    1.60    1.00
  -1  14   0    3.00    0.70
  -1  14   0    3.20    0.60
   0 -14   0    1.00    0.70
   0 -14   0    0.40    0.80
   0  14   0    0.00    0.40
   0  14   0   -0.60    0.30
   8 -15   0    0.30    1.30
   8 -15   0    0.80    1.20
  -8  15   0   -0.10    0.50
  -8  15   0    0.30    0.40
   7 -15   0    0.30    1.00
   7 -15   0    0.90    1.10
  -7  15   0    0.20    0.40
   6 -15   0   -0.20    0.90
   6 -15   0    0.80    1.10
  -6  15   0    0.40    0.40
   5 -15   0    0.40    1.10
   5 -15   0    0.60    0.90
  -5  15   0    0.70    0.40
   4 -15   0    3.20    0.90
   4 -15   0    2.80    1.20
  -4  15   0    2.50    0.60
  -4  15   0    2.90    0.60
   3 -15   0    4.20    1.40
   3 -15   0    4.90    1.00
  -3  15   0    4.70    0.80
  -3  15   0    6.50    0.80
   2 -15   0   10.10    1.40
   2 -15   0    5.90    1.50
  -2  15   0    8.20    0.90
  -2  15   0    9.50    1.00
  -2  15  -1    3.50    0.70
  -2  15  -1    3.30    0.60
   2 -15   1    2.20    0.80
   2 -15   1    3.10    1.30
  -3  15  -1    2.70    0.60
  -3  15  -1    3.20    0.70
   3 -15   1    2.80    0.90
   3 -15   1    1.60    1.00
  -4  15  -1    0.50    0.40
  -4  15  -1    0.60    0.40
   4 -15   1    0.40    0.80
   4 -15   1   -0.20    0.90
  -5  15  -1    3.50    0.60
  -5  15  -1    2.50    0.60
   5 -15   1    1.30    0.90
   5 -15   1    1.30    1.10
  -6  15  -1    0.30    0.40
   6 -15   1   -0.50    0.90
   6 -15   1   -0.20    0.80
  -7  15  -1   -0.20    0.50
  -7  15  -1    0.00    0.40
   7 -15   1   -0.10    1.00
   7 -15   1   -0.70    1.10
   8 -15   1   -0.90    1.20
   8 -15   1   -0.30    1.10
   1  14  -1    1.00    0.50
   0  14  -1   14.40    1.10
   0  14  -1   14.50    1.20
   0 -14   1   12.50    1.40
   0 -14   1   17.30    2.20
  -1  14  -1    3.10    0.90
  -1  14  -1    4.20    0.70
   1 -14   1    2.50    0.80
   1 -14   1    4.30    1.20
  -2  14  -1    1.40    0.50
  -2  14  -1    1.70    0.50
   2 -14   1    1.70    0.80
   2 -14   1    3.70    1.20
  -3  14  -1    0.10    0.40
  -3  14  -1   -0.20    0.40
   3 -14   1    0.70    0.80
   3 -14   1    0.50    0.70
  -4  14  -1    1.40    0.50
  -4  14  -1    2.50    0.60
   4 -14   1    3.30    0.90
   4 -14   1    1.50    1.00
  -5  14  -1   -0.20    0.40
   5 -14   1    0.00    0.80
   5 -14   1    0.10    0.90
  -6  14  -1    6.00    0.80
   6 -14   1    5.50    1.50
   6 -14   1   10.00    1.70
  -7  14  -1    1.50    0.50
  -7  14  -1    0.50    0.40
   7 -14   1    0.40    1.40
   7 -14   1    1.20    1.20
  -8  14  -1   -0.10    0.40
  -8  14  -1    0.00    0.40
   8 -14   1   -0.20    1.10
   8 -14   1    0.30    1.10
  -9  14  -1    0.50    0.50
  -9  14  -1    1.10    0.50
   9 -14   1    0.70    1.20
   9 -14   1    0.60    1.30
   2  13  -1    3.70    0.70
   2  13  -1    2.90    0.60
  -2 -13   1    1.40    0.70
  -2 -13   1    2.60    1.20
   1  13  -1    1.70    0.60
   1  13  -1    2.60    0.60
  -1 -13   1    1.50    1.00
  -1 -13   1    1.90    0.70
   0  13  -1    3.20    0.70
   0  13  -1    2.20    0.60
   0 -13   1    2.00    0.70
   0 -13   1    2.70    1.00
  -1  13  -1   22.40    1.40
  -1  13  -1   22.60    1.50
   1 -13   1   21.90    1.70
   1 -13   1   20.50    2.30
  -2  13  -1    5.00    0.70
  -2  13  -1    4.30    0.70
   2 -13   1    4.10    1.20
   2 -13   1    4.90    0.90
  -3  13  -1    6.80    0.80
  -3  13  -1    7.80    0.80
   3 -13   1    9.80    1.30
   3 -13   1    8.40    1.70
  -4  13  -1   14.60    1.10
  -4  13  -1   15.90    1.20
  -4  13  -1   13.80    1.00
   4 -13   1   14.60    1.60
   4 -13   1   16.60    2.00
  -5  13  -1   16.50    1.20
  -5  13  -1   17.50    1.20
  -5  13  -1   17.70    1.30
   5 -13   1   15.40    1.70
  -6  13  -1    8.00    0.90
  -6  13  -1    8.30    0.80
   6 -13   1    7.40    1.30
   6 -13   1    4.40    1.40
  -7  13  -1    2.10    0.50
  -7  13  -1    2.80    0.60
   7 -13   1    2.80    1.20
   7 -13   1    1.50    1.10
  -8  13  -1    1.70    0.50
  -8  13  -1    2.20    0.60
   8 -13   1    1.70    1.20
   8 -13   1    0.30    1.10
  -9  13  -1   -0.20    0.40
  -9  13  -1    0.70    0.50
   9 -13   1   -2.00    1.10
   9 -13   1    0.20    1.10
 -10  13  -1    2.30    0.60
 -10  13  -1    0.70    0.50
  10 -13   1    0.20    1.20
  10 -13   1    1.70    1.40
   3  12  -1    0.10    0.40
   3  12  -1    0.40    0.40
  -3 -12   1   -0.10    0.60
  -3 -12   1   -0.30    0.80
   2  12  -1    0.60    0.40
   2  12  -1   -0.10    0.40
  -2 -12   1   -0.40    0.50
  -2 -12   1    0.70    0.60
  -2 -12   1    0.40    0.80
   1  12  -1    8.00    0.80
   1  12  -1    8.60    0.90
  -1 -12   1   10.90    1.80
  -1 -12   1    8.70    1.10
  -1 -12   1    8.50    1.10
   0  12  -1   16.70    1.20
   0  12  -1   15.60    1.20
   0 -12   1   16.30    1.40
   0 -12   1   15.40    1.40
   0 -12   1   17.70    2.10
  -1  12  -1    7.00    0.80
  -1  12  -1    8.60    0.80
   1 -12   1    7.90    1.10
   1 -12   1    7.70    1.20
  -2  12  -1    1.40    0.40
  -2  12  -1    0.80    0.40
   2 -12   1    2.10    0.90
  -3  12  -1   16.70    1.20
  -3  12  -1   16.10    1.10
  -3  12  -1   17.80    1.20
   3 -12   1   17.80    2.00
   3 -12   1   18.80    1.60
  -4  12  -1    9.20    0.80
  -4  12  -1   11.00    0.90
  -4  12  -1   11.50    0.90
   4 -12   1    9.90    1.40
   4 -12   1   11.80    1.70
  -5  12  -1   11.10    0.90
  -5  12  -1   12.90    1.00
  -5  12  -1   11.40    0.90
   5 -12   1   11.80    1.40
   5 -12   1   10.80    1.80
  -6  12  -1    4.70    0.70
  -6  12  -1    6.30    0.70
   6 -12   1    3.20    1.20
   6 -12   1    3.50    1.10
   6 -12   1    3.50    0.80
  -7  12  -1   15.10    1.10
  -7  12  -1   13.60    1.00
   7 -12   1   11.80    2.10
   7 -12   1   14.70    1.90
  -8  12  -1    9.40    0.90
  -8  12  -1   10.90    0.90
   8 -12   1    8.20    1.80
   8 -12   1   11.90    2.00
  -9  12  -1    9.90    1.00
  -9  12  -1    8.00    0.90
   9 -12   1    7.10    1.80
   9 -12   1   14.10    2.30
 -10  12  -1    1.60    0.50
 -10  12  -1    2.20    0.60
  10 -12   1    1.00    1.30
  10 -12   1    1.50    1.40
 -11  12  -1    0.80    0.60
  11 -12   1    0.20    1.30
  11 -12   1   -0.40    1.50
   4  11  -1   21.60    1.50
  -4 -11   1   21.30    2.40
  -4 -11   1   16.10    1.80
   3  11  -1    0.50    0.40
  -3 -11   1    0.10    0.60
  -3 -11   1    1.10    0.60
  -3 -11   1    0.20    0.70
   2  11  -1   14.40    1.10
   2  11  -1   15.20    1.20
  -2 -11   1   15.10    2.00
  -2 -11   1   16.10    1.40
  -2 -11   1   14.90    1.20
   1  11  -1    0.20    0.40
   1  11  -1    1.10    0.40
  -1 -11   1    1.50    0.50
  -1 -11   1    1.90    0.70
  -1 -11   1    1.30    0.80
   0  11  -1   19.80    1.30
   0  11  -1   21.00    1.40
   0 -11   1   21.40    2.20
   0 -11   1   18.50    1.40
   0 -11   1   21.10    1.60
  -1  11  -1    1.80    0.50
  -1  11  -1    1.70    0.50
   1 -11   1    2.20    0.70
   1 -11   1    2.00    0.80
  -2  11  -1   22.30    1.40
  -2  11  -1   22.10    1.40
  -2  11  -1   23.50    1.20
   2 -11   1   21.70    2.20
   2 -11   1   24.40    1.80
   2 -11   1   22.70    1.70
  -3  11  -1  100.39    4.60
  -3  11  -1   96.89    4.50
  -3  11  -1   90.39    4.60
   3 -11   1   96.39    4.90
   3 -11   1   98.39    4.90
   3 -11   1  102.89    5.60
  -4  11  -1   86.29    4.10
  -4  11  -1   85.69    4.00
  -4  11  -1   80.59    3.90
   4 -11   1   85.79    4.30
   4 -11   1   80.89    4.90
   4 -11   1   85.09    4.40
  -5  11  -1   20.60    1.20
  -5  11  -1   20.50    1.30
  -5  11  -1   20.40    1.30
   5 -11   1   18.80    2.20
   5 -11   1   20.20    1.70
  -6  11  -1    4.00    0.60
  -6  11  -1    4.40    0.70
   6 -11   1    5.20    0.80
   6 -11   1    4.40    1.10
   6 -11   1    4.20    1.20
  -7  11  -1   -0.30    0.30
  -7  11  -1   -0.30    0.30
   7 -11   1    1.20    1.00
   7 -11   1    0.50    0.90
  -8  11  -1   -0.20    0.40
  -8  11  -1    0.70    0.40
   8 -11   1    1.30    1.00
  -9  11  -1   22.40    1.40
  -9  11  -1   21.00    1.40
   9 -11   1   17.00    2.50
   9 -11   1   28.30    2.60
 -10  11  -1    3.30    0.60
  10 -11   1    3.60    1.40
  10 -11   1    3.30    1.40
 -11  11  -1   -0.80    0.50
  11 -11   1   -1.00    1.30
  11 -11   1   -0.30    1.00
   5  10  -1   15.30    1.40
  -5 -10   1   16.40    1.60
   4  10  -1    5.60    0.90
   4  10  -1    5.60    0.90
  -4 -10   1    4.80    1.00
  -4 -10   1    5.00    1.40
  -4 -10   1    3.00    0.60
   3  10  -1    6.10    0.70
   3  10  -1    5.60    0.90
  -3 -10   1    6.20    0.80
  -3 -10   1    5.80    1.40
  -3 -10   1    7.20    1.10
   2  10  -1   35.50    2.00
   2  10  -1   36.60    2.10
  -2 -10   1   35.00    2.80
  -2 -10   1   35.70    2.00
  -2 -10   1   34.80    2.20
   1  10  -1    0.40    0.30
   1  10  -1    0.20    0.30
  -1 -10   1   -0.20    0.40
  -1 -10   1    0.00    0.40
  -1 -10   1   -0.30    0.50
   0  10  -1   -0.10    0.30
   0  10  -1    0.40    0.40
   0 -10   1    0.20    0.40
   0 -10   1    0.30    0.50
   0 -10   1    0.10    0.60
  -1  10  -1    9.10    0.80
  -1  10  -1    8.20    0.80
  -1  10  -1    8.30    0.70
   1 -10   1    7.20    0.90
   1 -10   1    8.00    1.00
   1 -10   1    8.40    1.30
  -2  10  -1    7.00    0.50
  -2  10  -1    5.60    0.70
  -2  10  -1    6.10    0.60
  -2  10  -1    6.10    0.70
   2 -10   1    5.70    0.60
   2 -10   1    7.80    1.00
   2 -10   1    8.20    1.00
   2 -10   1    7.80    1.40
  -3  10  -1    1.20    0.40
  -3  10  -1    0.30    0.30
  -3  10  -1    1.10    0.30
   3 -10   1    0.30    0.60
   3 -10   1    0.60    0.30
   3 -10   1    0.50    0.60
   3 -10   1    1.40    0.80
  -4  10  -1   27.90    1.60
  -4  10  -1   28.40    1.60
  -4  10  -1   25.10    1.40
  -4  10  -1   29.20    1.50
   4 -10   1   24.50    1.60
   4 -10   1   27.50    1.90
   4 -10   1   27.90    2.00
   4 -10   1   28.40    2.30
  -5  10  -1    8.70    0.70
  -5  10  -1    9.20    0.70
  -5  10  -1    9.50    0.80
   5 -10   1   10.80    1.40
   5 -10   1    7.20    1.40
   5 -10   1    8.40    0.80
  -6  10  -1    5.00    0.60
  -6  10  -1    4.10    0.60
  -6  10  -1    4.80    0.70
   6 -10   1    3.60    0.70
   6 -10   1    4.00    1.20
   6 -10   1    4.20    1.10
  -7  10  -1    7.00    0.70
  -7  10  -1    6.60    0.80
  -7  10  -1    8.30    0.80
   7 -10   1    6.20    1.30
   7 -10   1    5.90    1.30
   7 -10   1    7.60    0.90
  -8  10  -1    3.00    0.50
  -8  10  -1    1.80    0.50
   8 -10   1    2.50    1.30
   8 -10   1    2.50    1.20
  -9  10  -1    9.80    1.00
  -9  10  -1   11.00    1.00
  -9  10  -1   14.50    1.20
   9 -10   1   12.70    2.10
   9 -10   1    8.00    1.70
 -10  10  -1    3.50    0.60
 -10  10  -1    5.40    0.90
 -10  10  -1    4.70    0.80
  10 -10   1    2.60    1.30
  10 -10   1    3.10    1.40
 -11  10  -1    0.20    0.40
  11 -10   1    0.20    1.10
  11 -10   1   -0.70    1.30
   6   9  -1   16.00    2.00
   6   9  -1   12.20    1.90
  -6  -9   1   14.20    1.40
   5   9  -1   45.10    3.50
   5   9  -1   52.39    2.80
  -5  -9   1   51.09    2.90
   4   9  -1   16.30    1.90
   4   9  -1   14.80    1.10
   4   9  -1   16.50    1.30
  -4  -9   1   15.30    1.40
  -4  -9   1   15.00    1.20
   3   9  -1    1.80    0.50
   3   9  -1    1.40    0.40
  -3  -9   1    2.30    0.70
  -3  -9   1    1.30    0.40
   2   9  -1    0.20    0.40
   2   9  -1    0.60    0.40
  -2  -9   1    0.10    0.50
  -2  -9   1    0.10    0.30
  -2  -9   1   -0.20    0.50
   1   9  -1    0.00    0.30
   1   9  -1   -0.10    0.30
   1   9  -1    0.10    0.30
  -1  -9   1   -0.30    0.30
  -1  -9   1    0.10    0.40
  -1  -9   1    0.00    0.50
   0   9  -1    1.80    0.40
   0   9  -1    1.50    0.30
   0   9  -1    1.40    0.40
   0  -9   1    1.60    0.80
   0  -9   1    1.50    0.50
   0  -9   1    2.10    0.60
  -1   9  -1  115.99    5.20
  -1   9  -1  104.69    5.00
  -1   9  -1  112.79    5.00
  -1   9  -1  110.39    5.20
   1  -9   1  113.69    5.90
   1  -9   1  110.09    5.20
   1  -9   1  113.99    5.30
  -2   9  -1    0.90    0.40
  -2   9  -1    0.40    0.20
  -2   9  -1    0.30    0.20
  -2   9  -1    0.40    0.30
   2  -9   1    0.60    0.50
   2  -9   1   -0.20    0.90
   2  -9   1    0.40    0.50
   2  -9   1    0.40    0.20
   2  -9   1    0.20    0.30
   2  -9   1    0.70    0.60
  -3   9  -1    0.40    0.30
  -3   9  -1    1.10    0.30
  -3   9  -1    0.60    0.30
  -3   9  -1    0.20    0.30
   3  -9   1    1.60    0.80
   3  -9   1    0.60    0.60
   3  -9   1    0.80    0.60
   3  -9   1    0.00    0.30
   3  -9   1    0.60    0.30
  -4   9  -1    9.90    0.80
  -4   9  -1    9.50    0.70
  -4   9  -1    9.70    0.70
  -4   9  -1    8.60    0.70
   4  -9   1    8.20    0.70
   4  -9   1   10.20    1.50
   4  -9   1    9.10    0.80
   4  -9   1    8.40    1.20
   4  -9   1    8.90    1.20
  -5   9  -1    9.20    0.80
  -5   9  -1    9.20    0.80
  -5   9  -1    9.90    0.80
  -5   9  -1   10.60    0.80
   5  -9   1    8.40    0.80
   5  -9   1   10.10    1.60
   5  -9   1   10.20    1.40
  -6   9  -1    1.00    0.60
  -6   9  -1    2.10    0.50
  -6   9  -1    2.40    0.40
  -6   9  -1    0.90    0.40
   6  -9   1    1.50    0.50
   6  -9   1    0.80    0.90
   6  -9   1    1.30    0.90
   6  -9   1    1.40    0.40
  -7   9  -1   -0.20    0.30
  -7   9  -1    0.40    0.30
  -7   9  -1   -0.20    0.40
   7  -9   1   -0.10    0.40
   7  -9   1   -0.70    0.80
   7  -9   1    1.10    0.90
  -8   9  -1    0.80    0.40
  -8   9  -1    2.20    0.60
  -8   9  -1    1.40    0.50
   8  -9   1    0.30    1.00
   8  -9   1    1.30    1.00
  -9   9  -1   17.90    1.20
  -9   9  -1   19.80    1.40
  -9   9  -1   16.70    1.20
   9  -9   1   19.80    2.30
   9  -9   1   14.70    2.20
 -10   9  -1    1.70    0.60
 -10   9  -1    1.60    0.50
  10  -9   1    2.40    1.30
  10  -9   1   -0.90    1.00
 -11   9  -1    0.00    0.60
 -11   9  -1    0.00    0.50
  11  -9   1    1.20    1.10
  11  -9   1   -1.00    1.20
 -12   9  -1    0.30    0.70
 -12   9  -1    1.10    0.50
  12  -9   1    0.10    1.50
  12  -9   1    0.00    1.00
   7   8  -1    1.50    0.60
   7   8  -1    1.10    0.90
  -7  -8   1    1.70    0.60
  -7  -8   1    1.70    0.80
   6   8  -1   14.80    2.00
   6   8  -1   20.30    1.50
  -6  -8   1   16.80    1.60
   5   8  -1    2.20    0.60
   5   8  -1    0.90    0.80
   5   8  -1    1.70    0.50
  -5  -8   1    1.70    0.70
  -5  -8   1    2.10    0.70
   4   8  -1    3.10    0.60
   4   8  -1    2.70    0.90
   4   8  -1    3.40    0.50
  -4  -8   1    2.00    0.70
  -4  -8   1    2.80    0.60
   3   8  -1    1.20    0.40
   3   8  -1    1.10    0.70
   3   8  -1    1.30    0.50
  -3  -8   1    1.40    0.60
  -3  -8   1    0.70    0.40
   2   8  -1   65.99    3.40
   2   8  -1   67.99    3.20
  -2  -8   1   64.49    3.40
  -2  -8   1   68.19    4.10
   1   8  -1   45.60    2.50
   1   8  -1   52.59    2.70
   1   8  -1   54.59    2.60
  -1  -8   1   50.89    3.20
  -1  -8   1   50.99    2.60
  -1  -8   1   50.79    2.70
   0   8  -1   41.60    2.10
   0   8  -1   39.60    2.00
   0   8  -1   35.60    1.90
   0  -8   1   37.70    2.20
   0  -8   1   37.00    2.00
   0  -8   1   38.50    2.50
   0  -8   1   39.60    2.60
  -1   8  -1    1.60    0.30
  -1   8  -1    1.80    0.30
  -1   8  -1    1.50    0.40
  -1   8  -1    1.40    0.40
   1  -8   1    1.90    0.40
   1  -8   1    1.90    0.50
   1  -8   1    1.10    0.60
   1  -8   1    1.50    0.40
   1  -8   1    1.10    0.60
  -2   8  -1   11.30    0.70
  -2   8  -1   10.90    0.70
  -2   8  -1   10.20    1.00
  -2   8  -1   10.10    0.80
  -2   8  -1   12.10    0.80
   2  -8   1   13.30    1.40
   2  -8   1   11.70    1.00
   2  -8   1   10.70    0.90
   2  -8   1   10.70    0.70
   2  -8   1   12.00    1.00
  -3   8  -1    4.00    0.50
  -3   8  -1    3.80    0.60
  -3   8  -1    4.70    0.50
  -3   8  -1    4.00    0.50
  -3   8  -1    4.70    0.90
  -3   8  -1    4.10    0.60
   3  -8   1    4.50    0.40
   3  -8   1    3.40    0.50
   3  -8   1    4.70    1.00
   3  -8   1    4.20    0.90
  -4   8  -1   72.49    3.20
  -4   8  -1   59.49    3.20
  -4   8  -1   63.29    3.10
  -4   8  -1   63.19    3.80
  -4   8  -1   63.99    3.30
  -4   8  -1   71.59    3.10
   4  -8   1   67.39    3.20
   4  -8   1   63.29    3.10
   4  -8   1   69.49    3.50
   4  -8   1   69.29    3.50
   4  -8   1   68.09    3.90
  -5   8  -1    1.20    0.50
  -5   8  -1    1.90    0.40
  -5   8  -1    3.30    0.50
  -5   8  -1    2.30    0.40
   5  -8   1    2.20    0.40
   5  -8   1    2.00    0.50
   5  -8   1    2.20    0.80
   5  -8   1    1.60    0.80
  -6   8  -1   19.50    1.20
  -6   8  -1   15.70    1.50
  -6   8  -1   20.40    1.20
  -6   8  -1   19.70    1.20
   6  -8   1   20.80    1.90
   6  -8   1   20.10    1.30
   6  -8   1   17.70    2.00
   6  -8   1   20.30    1.20
  -7   8  -1    1.40    0.90
  -7   8  -1    2.90    0.60
  -7   8  -1    3.00    0.50
  -7   8  -1    2.50    0.50
   7  -8   1    0.30    0.90
   7  -8   1    2.20    0.40
   7  -8   1    0.80    1.10
   7  -8   1    3.00    0.50
  -8   8  -1   18.40    1.10
  -8   8  -1   16.30    1.20
  -8   8  -1   18.80    1.20
   8  -8   1   12.80    2.00
   8  -8   1   17.10    1.20
   8  -8   1   15.00    2.10
  -9   8  -1    1.20    0.40
  -9   8  -1    0.10    0.40
  -9   8  -1    1.40    0.50
   9  -8   1    3.50    1.30
   9  -8   1   -0.50    0.90
 -10   8  -1    7.60    1.00
 -10   8  -1    6.20    1.10
 -10   8  -1    7.10    0.80
  10  -8   1    5.30    1.40
  10  -8   1    8.20    1.60
 -11   8  -1    0.20    0.60
 -11   8  -1    0.20    0.40
  11  -8   1    0.10    1.20
  11  -8   1    0.20    0.90
 -12   8  -1   -0.30    0.70
 -12   8  -1   -0.10    0.50
  12  -8   1   -0.10    1.70
  12  -8   1    0.00    1.10
   8   7  -1   -0.30    0.50
   8   7  -1    0.40    0.90
  -8  -7   1   -0.30    0.40
  -8  -7   1   -0.40    0.70
   7   7  -1    1.20    0.50
   7   7  -1    1.10    0.90
  -7  -7   1    1.30    0.50
  -7  -7   1    1.00    0.70
   6   7  -1   25.90    1.70
   6   7  -1   20.20    2.30
  -6  -7   1   25.90    1.90
   5   7  -1    9.00    1.00
   5   7  -1   10.20    1.60
   5   7  -1   10.60    0.80
  -5  -7   1    8.20    0.80
  -5  -7   1    9.40    1.20
   4   7  -1    2.80    0.90
   4   7  -1    3.90    0.50
   4   7  -1    4.70    0.80
  -4  -7   1    3.80    0.60
  -4  -7   1    3.40    0.70
   3   7  -1    3.10    0.50
   3   7  -1    3.20    0.60
   3   7  -1    3.20    0.90
  -3  -7   1    2.70    0.70
  -3  -7   1    2.90    0.50
   2   7  -1   29.40    1.60
   2   7  -1   30.50    1.80
   2   7  -1   30.90    2.20
   2   7  -1   35.30    1.70
  -2  -7   1   30.50    1.60
  -2  -7   1   28.00    1.60
  -2  -7   1   29.20    1.90
   1   7  -1  130.99    5.70
   1   7  -1  117.49    5.50
   1   7  -1  125.79    5.60
  -1  -7   1  112.29    5.60
  -1  -7   1  123.39    5.80
  -1  -7   1  124.99    5.60
  -1  -7   1  125.89    6.30
  -1  -7   1  119.99    6.20
   0   7  -1  129.19    5.80
   0   7  -1  138.39    6.00
   0   7  -1  133.79    5.90
   0   7  -1  122.09    6.10
   0  -7   1  130.89    6.50
   0  -7   1  130.89    6.40
   0  -7   1  135.29    5.80
   0  -7   1  120.39    6.00
   0  -7   1  125.49    5.90
   0  -7   1  129.89    6.00
  -1   7  -1    0.40    0.30
  -1   7  -1   -0.10    0.20
  -1   7  -1    0.10    0.20
  -1   7  -1    0.20    0.20
  -1   7  -1    0.00    0.20
   1  -7   1    0.30    0.40
   1  -7   1   -0.20    0.30
   1  -7   1    0.20    0.50
   1  -7   1    0.10    0.10
   1  -7   1    0.00    0.30
   1  -7   1    0.00    0.20
   1  -7   1    0.30    0.20
  -2   7  -1   65.79    3.10
  -2   7  -1   64.79    3.40
  -2   7  -1   68.59    3.80
  -2   7  -1   69.89    3.20
  -2   7  -1   71.39    3.20
  -2   7  -1   71.79    3.10
   2  -7   1   71.09    3.80
   2  -7   1   66.59    3.30
   2  -7   1   67.99    3.30
   2  -7   1   64.59    3.10
   2  -7   1   69.89    3.30
   2  -7   1   70.79    3.40
  -3   7  -1   22.70    1.30
  -3   7  -1   22.90    1.40
  -3   7  -1   24.40    1.30
  -3   7  -1   24.20    1.30
  -3   7  -1   23.00    1.20
  -3   7  -1   22.70    1.80
   3  -7   1   24.20    1.30
   3  -7   1   22.70    1.30
   3  -7   1   26.50    1.60
   3  -7   1   23.60    1.70
   3  -7   1   25.30    1.90
   3  -7   1   24.30    1.30
  -4   7  -1  258.27   12.80
  -4   7  -1  295.67   12.20
  -4   7  -1  293.77   12.10
  -4   7  -1  281.77   12.20
  -4   7  -1  268.97   12.30
  -4   7  -1  281.07   12.10
   4  -7   1  282.07   12.80
   4  -7   1  278.07   12.10
   4  -7   1  230.48   12.90
   4  -7   1  275.57   12.20
   4  -7   1  257.57   12.10
   4  -7   1  288.37   12.40
  -5   7  -1  394.16   16.50
  -5   7  -1  355.66   16.60
  -5   7  -1  386.86   16.50
  -5   7  -1  335.27   17.10
  -5   7  -1  382.76   16.50
  -5   7  -1  385.46   16.70
   5  -7   1  401.66   16.90
   5  -7   1  337.47   16.50
   5  -7   1  386.86   16.50
   5  -7   1  369.66   16.60
   5  -7   1  394.66   16.60
   5  -7   1  377.26   17.30
  -6   7  -1   17.00    1.60
  -6   7  -1   18.90    1.10
  -6   7  -1   18.90    1.10
   6  -7   1   18.50    1.20
   6  -7   1   18.50    1.20
   6  -7   1   17.80    1.00
   6  -7   1   19.80    1.80
   6  -7   1   16.20    1.90
  -7   7  -1   35.90    1.90
  -7   7  -1   32.40    2.50
  -7   7  -1   35.90    1.90
  -7   7  -1   38.70    2.00
   7  -7   1   41.00    2.60
   7  -7   1   37.30    2.00
   7  -7   1   33.60    1.90
   7  -7   1   33.00    1.80
   7  -7   1   36.50    2.90
  -8   7  -1    4.80    0.70
  -8   7  -1    3.60    0.60
  -8   7  -1    3.70    0.60
   8  -7   1    1.70    1.10
   8  -7   1    5.50    1.30
   8  -7   1    2.40    0.60
  -9   7  -1    3.40    0.60
  -9   7  -1    1.80    0.60
   9  -7   1    1.60    1.10
 -10   7  -1    8.50    1.00
 -10   7  -1    6.80    0.80
  10  -7   1    5.40    1.50
  10  -7   1    6.70    1.60
 -11   7  -1    1.10    0.50
 -11   7  -1    1.10    0.60
  11  -7   1    2.40    1.20
  11  -7   1    1.90    1.20
 -12   7  -1    0.50    0.50
 -12   7  -1    0.90    0.60
  12  -7   1   -2.10    1.00
  12  -7   1   -0.60    1.00
   8   6  -1    2.20    0.60
   8   6  -1    2.40    1.30
  -8  -6   1    2.70    0.90
  -8  -6   1    2.00    0.60
   7   6  -1    1.40    1.00
   7   6  -1    3.00    0.70
  -7  -6   1    1.80    0.50
  -7  -6   1    1.90    0.80
   6   6  -1    4.40    1.20
   6   6  -1    3.80    0.70
  -6  -6   1    4.30    0.90
  -6  -6   1    4.80    0.70
   5   6  -1   31.20    2.70
   5   6  -1   35.20    1.80
   5   6  -1   39.00    2.20
  -5  -6   1   33.60    1.90
  -5  -6   1   33.50    2.20
   4   6  -1   27.20    1.50
   4   6  -1   26.40    2.20
   4   6  -1   28.10    1.70
  -4  -6   1   28.00    1.50
  -4  -6   1   25.00    1.50
  -4  -6   1   28.70    1.90
   3   6  -1    2.80    0.60
   3   6  -1    2.10    0.50
   3   6  -1    2.30    0.80
   3   6  -1    2.50    0.50
  -3  -6   1    2.50    0.60
  -3  -6   1    3.10    0.50
  -3  -6   1    2.50    0.40
   2   6  -1   33.90    1.70
   2   6  -1   31.40    1.70
   2   6  -1   28.30    2.00
   2   6  -1   33.80    2.20
   2   6  -1   34.50    1.90
  -2  -6   1   31.60    1.90
  -2  -6   1   29.80    1.70
  -2  -6   1   31.10    1.80
  -2  -6   1   35.40    1.70
  -2  -6   1   34.60    2.30
   1   6  -1   16.70    1.10
   1   6  -1   13.40    0.80
   1   6  -1   13.70    1.10
   1   6  -1   15.40    0.90
  -1  -6   1   14.20    0.90
  -1  -6   1   13.50    1.00
  -1  -6   1   14.20    0.90
  -1  -6   1   16.00    1.40
  -1  -6   1   14.50    1.10
   0   6  -1    1.20    0.20
   0   6  -1    0.70    0.30
   0   6  -1    0.70    0.30
   0   6  -1    1.10    0.20
   0   6  -1    1.70    0.40
   0   6  -1    1.40    0.20
   0  -6   1    1.30    0.50
   0  -6   1    0.90    0.40
   0  -6   1    1.20    0.30
   0  -6   1    0.80    0.40
   0  -6   1    1.10    0.30
   0  -6   1    0.80    0.30
  -1   6  -1    4.30    0.40
  -1   6  -1    4.90    0.40
  -1   6  -1    4.90    0.50
  -1   6  -1    6.00    0.60
  -1   6  -1    5.60    0.50
   1  -6   1    5.00    0.50
   1  -6   1    4.70    0.40
   1  -6   1    4.80    0.50
   1  -6   1    5.20    0.70
   1  -6   1    5.30    0.80
   1  -6   1    4.30    0.70
   1  -6   1    5.60    0.50
  -2   6  -1   28.80    1.50
  -2   6  -1   29.10    1.40
  -2   6  -1   28.10    1.40
  -2   6  -1   29.30    1.90
  -2   6  -1   29.80    1.50
  -2   6  -1   28.50    1.60
   2  -6   1   27.80    1.50
   2  -6   1   27.40    1.40
   2  -6   1   29.60    1.50
   2  -6   1   27.60    1.60
   2  -6   1   28.90    1.60
   2  -6   1   29.60    1.90
  -3   6  -1   61.59    2.90
  -3   6  -1   60.39    3.40
  -3   6  -1   63.99    2.90
  -3   6  -1   59.79    2.90
  -3   6  -1   63.39    2.90
  -3   6  -1   57.59    3.10
   3  -6   1   61.99    3.10
   3  -6   1   61.19    2.90
   3  -6   1   60.49    3.40
   3  -6   1   60.89    2.90
   3  -6   1   60.79    2.90
   3  -6   1   65.09    3.10
  -4   6  -1  309.07   13.40
  -4   6  -1  312.37   13.50
  -4   6  -1  294.57   13.40
  -4   6  -1  300.07   14.00
  -4   6  -1  294.07   13.50
   4  -6   1  312.27   13.50
   4  -6   1  312.17   13.60
   4  -6   1  305.47   13.40
   4  -6   1  299.27   13.50
   4  -6   1  311.87   14.10
   4  -6   1  300.17   13.40
  -5   6  -1  136.29    5.70
  -5   6  -1  126.49    5.70
  -5   6  -1  128.39    5.70
  -5   6  -1  123.59    5.80
  -5   6  -1  124.19    6.00
  -5   6  -1  112.89    6.20
   5  -6   1  125.69    5.70
   5  -6   1  119.39    5.70
   5  -6   1  124.29    6.00
   5  -6   1  138.89    6.50
   5  -6   1  126.89    5.60
   5  -6   1  114.69    5.80
  -6   6  -1   86.09    4.10
  -6   6  -1   84.39    4.60
  -6   6  -1   85.59    4.30
  -6   6  -1   91.19    4.10
  -6   6  -1   96.99    4.20
   6  -6   1   90.29    4.20
   6  -6   1   87.99    4.00
   6  -6   1   95.19    4.70
   6  -6   1   82.29    5.00
   6  -6   1   91.29    4.20
  -7   6  -1   18.00    1.20
  -7   6  -1   13.40    1.80
  -7   6  -1   17.20    1.00
  -7   6  -1   15.90    1.10
   7  -6   1   16.80    1.10
   7  -6   1   17.20    1.10
   7  -6   1   17.40    1.90
   7  -6   1   15.20    2.00
  -8   6  -1   85.29    3.90
  -8   6  -1   79.99    3.80
  -8   6  -1   82.89    3.70
   8  -6   1   68.99    6.00
   8  -6   1   81.19    3.90
   8  -6   1   76.09    4.50
  -9   6  -1   69.49    3.30
  -9   6  -1   67.89    3.20
  -9   6  -1   72.29    3.40
   9  -6   1   72.89    4.40
   9  -6   1   55.19    4.40
 -10   6  -1   17.10    1.30
 -10   6  -1   19.60    1.40
  10  -6   1   21.90    2.20
  10  -6   1   16.30    2.20
 -11   6  -1    6.30    1.00
 -11   6  -1    4.00    0.70
  11  -6   1    4.60    1.50
  11  -6   1    4.50    1.40
 -12   6  -1   -0.40    0.50
 -12   6  -1    0.60    0.60
  12  -6   1    0.20    1.00
  12  -6   1   -0.40    1.20
   9   5  -1    4.70    1.40
   9   5  -1    4.00    0.80
  -9  -5   1    5.40    0.80
  -9  -5   1    4.80    1.10
   8   5  -1    3.30    1.20
   8   5  -1    4.70    0.80
  -8  -5   1    2.20    0.60
  -8  -5   1    4.40    1.00
   7   5  -1   17.40    1.40
   7   5  -1   11.50    1.80
  -7  -5   1   17.20    1.20
  -7  -5   1   15.90    1.50
   6   5  -1   10.10    1.10
   6   5  -1    8.00    1.50
  -6  -5   1    9.80    1.20
  -6  -5   1    9.40    0.90
   5   5  -1  149.69    6.70
   5   5  -1  141.79    6.30
   5   5  -1  144.09    7.40
  -5  -5   1  122.29    6.40
  -5  -5   1  144.19    6.80
  -5  -5   1  146.39    6.40
   4   5  -1  235.98   10.70
   4   5  -1  245.98   10.50
   4   5  -1  245.58   11.30
  -4  -5   1  212.48   10.50
  -4  -5   1  242.28   10.80
  -4  -5   1  239.98   10.50
   3   5  -1    5.90    1.10
   3   5  -1    5.30    0.80
   3   5  -1    5.50    0.50
   3   5  -1    5.20    0.80
   3   5  -1    5.00    0.50
  -3  -5   1    5.80    1.00
  -3  -5   1    3.90    0.60
  -3  -5   1    6.00    0.60
  -3  -5   1    5.20    0.90
  -3  -5   1    5.60    0.50
   2   5  -1    0.30    0.20
   2   5  -1   -0.10    0.30
   2   5  -1   -0.10    0.20
   2   5  -1   -0.10    0.40
   2   5  -1    0.10    0.30
  -2  -5   1    0.30    0.30
  -2  -5   1    0.30    0.20
  -2  -5   1    0.40    0.40
  -2  -5   1    0.10    0.20
  -2  -5   1    0.60    0.40
   1   5  -1   40.00    2.30
   1   5  -1   32.40    2.00
   1   5  -1   39.30    2.10
   1   5  -1   39.00    1.90
   1   5  -1   40.00    1.90
  -1  -5   1   37.90    1.90
  -1  -5   1   42.90    2.40
  -1  -5   1   39.60    2.10
  -1  -5   1   40.80    1.90
  -1  -5   1   38.40    2.00
   0   5  -1  306.67   13.00
   0   5  -1  295.77   13.10
   0   5  -1  289.47   13.20
   0   5  -1  306.47   13.10
   0   5  -1  301.57   13.20
   0   5  -1  286.07   13.30
   0  -5   1  299.77   13.30
   0  -5   1  305.47   13.50
   0  -5   1  287.57   13.20
   0  -5   1  320.97   13.30
   0  -5   1  291.27   13.60
   0  -5   1  306.37   13.10
  -1   5  -1  112.79    5.20
  -1   5  -1  114.69    5.20
  -1   5  -1  119.99    5.60
  -1   5  -1  116.09    5.10
  -1   5  -1  118.29    5.10
  -1   5  -1  113.09    5.30
   1  -5   1  115.59    5.10
   1  -5   1  113.69    5.20
   1  -5   1  114.39    5.10
   1  -5   1  112.89    5.50
   1  -5   1  114.69    5.30
   1  -5   1  114.09    5.20
  -2   5  -1    2.40    0.60
  -2   5  -1    2.40    0.40
  -2   5  -1    2.30    0.30
  -2   5  -1    2.40    0.30
  -2   5  -1    2.70    0.30
  -2   5  -1    2.90    0.40
   2  -5   1    2.80    0.30
   2  -5   1    2.50    0.40
   2  -5   1    2.60    0.60
   2  -5   1    2.90    0.50
   2  -5   1    2.20    0.50
   2  -5   1    2.10    0.30
  -3   5  -1    3.20    0.60
  -3   5  -1    4.00    0.60
  -3   5  -1    4.10    0.60
  -3   5  -1    4.40    0.70
  -3   5  -1    3.80    0.30
  -3   5  -1    3.10    0.40
   3  -5   1    4.20    0.70
   3  -5   1    4.40    0.70
   3  -5   1    3.50    0.40
   3  -5   1    4.40    0.90
   3  -5   1    3.80    0.40
   3  -5   1    3.60    0.40
  -4   5  -1  159.18    7.40
  -4   5  -1  161.28    7.80
  -4   5  -1  162.08    7.30
  -4   5  -1  167.68    7.30
  -4   5  -1  155.38    7.30
  -4   5  -1  163.18    7.60
   4  -5   1  169.18    7.60
   4  -5   1  166.78    7.30
   4  -5   1  164.38    7.20
   4  -5   1  170.48    7.30
  -5   5  -1   17.60    1.00
  -5   5  -1   15.10    0.90
  -5   5  -1   13.90    1.40
  -5   5  -1   15.10    1.20
  -5   5  -1   16.30    1.50
  -5   5  -1   15.90    0.90
   5  -5   1   14.90    0.90
   5  -5   1   15.00    1.50
   5  -5   1   14.40    0.90
   5  -5   1   16.20    1.00
   5  -5   1   15.10    1.70
   5  -5   1   15.30    0.80
  -6   5  -1    6.90    0.50
  -6   5  -1    4.00    1.20
  -6   5  -1    5.30    1.10
  -6   5  -1    6.40    0.90
  -6   5  -1    5.00    0.60
  -6   5  -1    5.30    0.60
   6  -5   1    6.40    0.60
   6  -5   1    5.80    1.20
   6  -5   1    5.50    0.50
   6  -5   1    6.70    1.10
   6  -5   1    5.30    0.50
  -7   5  -1   87.49    3.90
  -7   5  -1   84.49    3.80
  -7   5  -1   78.99    4.50
  -7   5  -1   88.79    3.90
   7  -5   1   80.29    3.90
   7  -5   1   76.59    3.90
   7  -5   1   74.29    4.80
   7  -5   1   86.39    4.50
  -8   5  -1    4.60    0.70
  -8   5  -1    4.80    0.70
  -8   5  -1    4.10    0.50
   8  -5   1    3.60    1.20
   8  -5   1    3.70    0.50
   8  -5   1    3.90    0.60
   8  -5   1    3.90    1.10
  -9   5  -1   -0.30    0.30
  -9   5  -1   -0.80    0.30
  -9   5  -1    0.60    0.50
   9  -5   1    0.30    0.90
   9  -5   1    1.00    1.00
   9  -5   1    0.70    0.50
 -10   5  -1   28.40    1.60
 -10   5  -1   31.70    1.80
  10  -5   1   22.80    2.60
  10  -5   1   27.50    2.50
 -11   5  -1    0.00    0.40
 -11   5  -1   -0.20    0.50
  11  -5   1   -0.50    1.00
  11  -5   1    0.30    1.00
 -12   5  -1    1.80    0.70
 -12   5  -1    1.80    0.90
  12  -5   1    0.90    1.10
  12  -5   1    1.30    1.30
   9   4  -1   18.90    1.50
   9   4  -1   14.90    2.30
  -9  -4   1   17.70    1.70
  -9  -4   1   16.40    1.30
   8   4  -1    9.90    1.10
   8   4  -1    9.10    1.70
  -8  -4   1    8.40    1.40
  -8  -4   1    5.70    1.00
   7   4  -1   11.50    1.70
   7   4  -1   12.00    1.10
  -7  -4   1   11.80    1.30
  -7  -4   1    9.50    0.80
   6   4  -1    8.00    1.40
   6   4  -1    9.00    0.60
   6   4  -1    9.50    1.00
  -6  -4   1    8.50    0.90
  -6  -4   1    8.30    0.60
  -6  -4   1   10.30    1.20
   5   4  -1  119.99    5.20
   5   4  -1  114.69    5.20
   5   4  -1  119.69    6.20
   5   4  -1  121.59    5.60
  -5  -4   1  103.39    5.20
  -5  -4   1  115.09    5.20
  -5  -4   1  122.29    5.70
  -5  -4   1  120.19    5.40
   4   4  -1   -0.20    0.10
   4   4  -1    0.60    0.20
   4   4  -1    0.10    0.30
   4   4  -1    0.30    0.60
   4   4  -1    0.00    0.40
  -4  -4   1    0.60    0.50
  -4  -4   1    0.10    0.20
  -4  -4   1    0.30    0.30
  -4  -4   1    0.30    0.30
  -4  -4   1   -0.20    0.40
  -4  -4   1    0.20    0.20
  -4  -4   1    0.00    0.50
   3   4  -1  166.98    7.60
   3   4  -1  172.98    8.20
   3   4  -1  163.48    7.90
   3   4  -1  170.08    7.80
   3   4  -1  173.88    7.60
  -3  -4   1  167.08    7.60
  -3  -4   1  177.58    7.60
  -3  -4   1  169.58    7.80
  -3  -4   1  181.78    8.20
  -3  -4   1  162.08    7.80
   2   4  -1  466.85   20.50
   2   4  -1  504.05   21.00
   2   4  -1  484.85   20.60
   2   4  -1  451.15   20.90
   2   4  -1  469.75   20.50
  -2  -4   1  486.85   21.00
  -2  -4   1  469.75   20.70
  -2  -4   1  452.15   20.70
  -2  -4   1  441.26   20.50
  -2  -4   1  467.65   20.50
   1   4  -1   27.50    1.40
   1   4  -1   27.70    1.40
   1   4  -1   29.70    1.50
   1   4  -1   30.50    1.70
   1   4  -1   26.50    1.50
  -1  -4   1   27.80    1.70
  -1  -4   1   27.90    1.50
  -1  -4   1   27.20    1.40
  -1  -4   1   28.10    1.40
  -1  -4   1   28.00    1.60
   0   4  -1  499.05   21.50
   0   4  -1  498.65   21.70
   0   4  -1  508.25   21.70
   0   4  -1  505.55   21.60
   0  -4   1  487.95   21.60
   0  -4   1  489.55   21.70
   0  -4   1  496.25   21.70
   0  -4   1  489.05   21.90
   0  -4   1  483.55   21.90
   0  -4   1  499.35   21.60
  -1   4  -1   39.00    1.80
  -1   4  -1   38.00    2.10
  -1   4  -1   36.90    1.80
  -1   4  -1   37.90    1.90
  -1   4  -1   39.30    1.80
  -1   4  -1   38.10    1.80
   1  -4   1   37.80    1.80
   1  -4   1   40.60    2.20
   1  -4   1   37.70    1.80
   1  -4   1   37.70    1.90
   1  -4   1   37.20    1.80
   1  -4   1   37.20    1.80
  -2   4  -1  153.18    6.80
  -2   4  -1  157.88    7.20
  -2   4  -1  153.58    6.80
  -2   4  -1  156.78    6.90
  -2   4  -1  155.98    6.80
  -2   4  -1  151.08    6.90
   2  -4   1  152.78    6.80
   2  -4   1  156.08    6.80
   2  -4   1  151.38    6.90
   2  -4   1  155.18    6.90
   2  -4   1  160.18    7.20
   2  -4   1  147.89    7.00
  -3   4  -1  104.99    4.80
  -3   4  -1  107.09    4.80
  -3   4  -1  102.69    4.90
  -3   4  -1  103.09    4.90
  -3   4  -1  108.59    5.20
   3  -4   1  107.89    4.80
   3  -4   1  103.19    4.80
   3  -4   1  102.09    5.00
   3  -4   1  112.09    5.20
   3  -4   1  106.49    4.80
   3  -4   1  107.59    5.00
   3  -4   1  108.19    4.70
  -4   4  -1   70.19    3.50
  -4   4  -1   70.09    3.20
  -4   4  -1   68.19    3.20
  -4   4  -1   69.89    3.20
  -4   4  -1   74.59    3.80
  -4   4  -1   70.49    3.40
   4  -4   1   72.59    3.80
   4  -4   1   70.09    3.20
   4  -4   1   62.09    3.50
   4  -4   1   68.29    3.10
   4  -4   1   68.79    3.20
   4  -4   1   69.09    3.20
  -5   4  -1  244.88   10.90
  -5   4  -1  246.08   11.60
  -5   4  -1  234.38   11.10
  -5   4  -1  253.77   10.90
  -5   4  -1  245.08   11.30
  -5   4  -1  252.87   11.00
   5  -4   1  249.97   11.30
   5  -4   1  260.77   11.00
   5  -4   1  251.77   10.90
   5  -4   1  234.58   10.90
   5  -4   1  250.07   11.60
  -6   4  -1   29.10    1.50
  -6   4  -1   28.70    1.90
  -6   4  -1   29.00    1.60
  -6   4  -1   31.00    1.60
  -6   4  -1   31.20    1.60
  -6   4  -1   27.20    2.10
  -6   4  -1   29.00    2.20
   6  -4   1   28.20    1.60
   6  -4   1   31.60    1.60
   6  -4   1   29.30    2.40
   6  -4   1   33.60    2.20
   6  -4   1   30.70    1.50
  -7   4  -1    7.10    0.70
  -7   4  -1    9.60    0.80
  -7   4  -1    8.70    0.80
  -7   4  -1    8.40    0.60
   7  -4   1    7.20    1.50
   7  -4   1    7.60    0.80
   7  -4   1    8.00    1.30
   7  -4   1    8.40    0.60
  -8   4  -1   44.90    2.80
  -8   4  -1   42.00    2.30
  -8   4  -1   49.30    2.40
  -8   4  -1   47.20    2.30
   8  -4   1   45.60    3.30
   8  -4   1   46.90    2.20
   8  -4   1   49.10    2.40
   8  -4   1   37.30    2.90
  -9   4  -1    0.90    0.40
  -9   4  -1    0.50    0.50
   9  -4   1    0.80    0.90
   9  -4   1   -0.10    0.80
   9  -4   1    0.20    0.90
 -10   4  -1   13.00    1.00
 -10   4  -1   15.60    1.20
  10  -4   1   14.00    2.10
  10  -4   1   14.50    2.00
 -11   4  -1    0.10    0.50
 -11   4  -1    0.30    0.50
  11  -4   1   -0.20    0.80
  11  -4   1   -0.10    1.00
 -12   4  -1    0.40    0.60
 -12   4  -1    0.00    0.50
  12  -4   1   -0.30    1.00
  12  -4   1    0.30    1.00
  10   3  -1    1.40    1.10
  10   3  -1    1.50    0.70
 -10  -3   1    2.30    1.00
 -10  -3   1    1.80    0.60
   9   3  -1    6.60    1.00
   9   3  -1    3.80    1.30
  -9  -3   1    6.80    0.90
  -9  -3   1    4.90    1.10
   8   3  -1   28.40    2.70
   8   3  -1   32.80    2.00
  -8  -3   1   34.00    1.80
  -8  -3   1   31.10    2.20
   7   3  -1   10.30    1.10
   7   3  -1    9.00    1.60
  -7  -3   1   11.00    0.90
  -7  -3   1   11.40    1.30
  -7  -3   1    9.80    0.80
   6   3  -1  121.79    6.80
   6   3  -1  125.39    5.90
   6   3  -1  136.69    6.20
  -6  -3   1  129.89    5.90
  -6  -3   1  132.79    6.30
  -6  -3   1  132.29    5.80
   5   3  -1   79.59    3.80
   5   3  -1   78.99    4.40
   5   3  -1   77.09    3.50
   5   3  -1   76.99    3.40
  -5  -3   1   71.59    3.40
  -5  -3   1   69.99    4.00
  -5  -3   1   78.09    3.90
  -5  -3   1   76.39    3.60
  -5  -3   1   76.29    3.50
   4   3  -1  132.19    6.30
   4   3  -1  137.79    6.50
   4   3  -1  140.09    6.20
   4   3  -1  151.28    7.00
  -4  -3   1  135.29    6.60
  -4  -3   1  138.09    6.50
  -4  -3   1  133.09    6.20
  -4  -3   1  149.79    6.20
  -4  -3   1  142.89    6.30
  -4  -3   1  147.49    7.00
  -4  -3   1  133.39    6.50
   3   3  -1  385.66   17.80
   3   3  -1  418.26   17.80
   3   3  -1  437.66   18.40
   3   3  -1  399.16   18.00
   3   3  -1  393.96   18.00
   3   3  -1  407.36   17.70
  -3  -3   1  395.66   18.00
  -3  -3   1  425.86   18.40
  -3  -3   1  405.36   18.00
  -3  -3   1  415.66   17.80
  -3  -3   1  425.66   17.70
  -3  -3   1  376.76   17.80
   2   3  -1  186.28    8.20
   2   3  -1  190.78    8.10
   2   3  -1  184.88    8.30
   2   3  -1  188.08    8.20
   2   3  -1  191.78    8.60
  -2  -3   1  174.08    8.30
  -2  -3   1  192.08    8.60
  -2  -3   1  182.28    8.30
  -2  -3   1  176.98    8.20
  -2  -3   1  178.58    8.20
  -2  -3   1  192.78    8.10
   1   3  -1  192.48    8.30
   1   3  -1  195.88    8.60
   1   3  -1  189.78    8.50
   1   3  -1  197.78    8.40
  -1  -3   1  193.38    8.30
  -1  -3   1  188.18    8.60
  -1  -3   1  181.58    8.40
  -1  -3   1  176.08    8.30
  -1  -3   1  189.38    8.40
   0  -3   1 1276.47   55.79
  -1   3  -1   19.10    1.20
  -1   3  -1   18.90    0.90
  -1   3  -1   17.60    1.00
  -1   3  -1   18.00    1.00
  -1   3  -1   18.10    0.90
  -1   3  -1   18.70    0.90
   1  -3   1   18.00    0.90
   1  -3   1   19.00    1.20
   1  -3   1   17.60    0.90
   1  -3   1   17.50    0.90
   1  -3   1   18.10    1.00
   1  -3   1   18.80    1.00
  -2   3  -1    0.30    0.30
  -2   3  -1    0.50    0.40
  -2   3  -1   -0.20    0.20
  -2   3  -1    0.20    0.20
  -2   3  -1    0.10    0.10
  -2   3  -1    0.40    0.40
   2  -3   1    0.20    0.20
   2  -3   1   -0.50    0.40
   2  -3   1    0.20    0.20
   2  -3   1    0.20    0.40
   2  -3   1    0.00    0.10
   2  -3   1   -0.20    0.40
  -3   3  -1   34.80    1.70
  -3   3  -1   32.60    1.80
  -3   3  -1   35.40    1.70
  -3   3  -1   33.40    1.70
  -3   3  -1   34.20    2.00
   3  -3   1   34.00    1.90
   3  -3   1   34.40    1.70
   3  -3   1   38.00    2.20
   3  -3   1   35.40    1.60
   3  -3   1   35.50    1.70
   3  -3   1   36.30    1.70
  -4   3  -1  208.68    9.00
  -4   3  -1  181.38    8.40
  -4   3  -1  189.08    8.70
  -4   3  -1  188.78    8.40
  -4   3  -1  190.98    8.30
  -4   3  -1  189.58    8.40
  -4   3  -1  188.18    8.60
   4  -3   1  191.18    8.40
   4  -3   1  174.88    8.70
   4  -3   1  196.08    8.40
   4  -3   1  188.38    8.40
   4  -3   1  190.88    8.90
  -5   3  -1   93.69    4.40
  -5   3  -1   93.49    4.20
  -5   3  -1   94.19    4.30
  -5   3  -1   93.39    4.60
  -5   3  -1   91.49    4.90
  -5   3  -1   93.29    4.70
  -5   3  -1   95.39    4.30
   5  -3   1   95.39    5.00
   5  -3   1   97.19    4.30
   5  -3   1   96.89    4.70
   5  -3   1   90.89    4.30
  -6   3  -1   61.69    3.30
  -6   3  -1   62.69    2.70
  -6   3  -1   58.99    2.90
  -6   3  -1   59.79    2.90
  -6   3  -1   54.39    3.50
  -6   3  -1   64.69    3.00
   6  -3   1   61.49    3.40
   6  -3   1   63.09    3.00
   6  -3   1   60.19    2.90
   6  -3   1   59.49    2.80
   6  -3   1   57.59    3.60
  -7   3  -1    1.10    0.40
  -7   3  -1    1.10    0.40
  -7   3  -1    0.70    0.20
  -7   3  -1    0.70    0.30
   7  -3   1    0.90    0.40
   7  -3   1    0.70    0.20
   7  -3   1    1.20    0.80
   7  -3   1    0.60    0.80
  -8   3  -1   18.40    1.20
  -8   3  -1   20.30    1.30
   8  -3   1   19.00    1.80
   8  -3   1   19.80    2.20
   8  -3   1   19.00    1.30
  -9   3  -1   10.90    1.00
  -9   3  -1    9.90    0.90
   9  -3   1    8.80    1.00
   9  -3   1   11.60    1.70
   9  -3   1    7.70    1.70
 -10   3  -1    0.00    0.50
 -10   3  -1    0.00    0.40
  10  -3   1    0.40    0.80
  10  -3   1    0.10    0.90
 -11   3  -1    2.00    0.70
 -11   3  -1    0.70    0.50
  11  -3   1    1.40    1.10
  11  -3   1    1.20    1.00
 -12   3  -1    2.10    0.60
 -12   3  -1    2.20    1.10
 -12   3  -1    2.30    0.70
  12  -3   1    0.90    1.10
  10   2  -1    2.30    1.10
  10   2  -1    3.40    0.80
 -10  -2   1    3.00    1.00
 -10  -2   1    2.80    0.70
   9   2  -1    8.50    1.10
   9   2  -1    9.00    1.80
  -9  -2   1   13.10    1.50
  -9  -2   1   11.20    1.00
  -9  -2   1    8.20    0.90
   8   2  -1    6.30    1.00
   8   2  -1    4.40    1.20
  -8  -2   1    5.50    0.70
  -8  -2   1    7.10    0.80
  -8  -2   1    6.90    1.10
   7   2  -1    1.00    0.60
   7   2  -1    2.00    0.90
   7   2  -1    1.20    0.40
  -7  -2   1    1.40    0.70
  -7  -2   1    0.50    0.40
  -7  -2   1    2.00    0.40
   6   2  -1  421.16   19.50
   6   2  -1  436.36   18.80
   6   2  -1  413.26   18.50
  -6  -2   1  408.66   18.60
  -6  -2   1  424.76   18.90
  -6  -2   1  429.86   18.50
   5   2  -1   10.20    0.90
   5   2  -1   10.80    1.40
   5   2  -1    9.10    0.60
   5   2  -1    9.70    0.80
   5   2  -1    8.80    0.50
   5   2  -1    8.70    0.50
  -5  -2   1    9.10    0.90
  -5  -2   1    8.50    1.00
  -5  -2   1    9.10    0.70
  -5  -2   1    8.10    1.20
  -5  -2   1    8.90    0.60
  -5  -2   1   10.10    1.10
   4   2  -1   18.40    0.90
   4   2  -1   18.40    1.60
   4   2  -1   16.10    1.00
   4   2  -1   16.60    1.20
   4   2  -1   17.60    0.90
  -4  -2   1   18.90    0.90
  -4  -2   1   17.70    1.00
  -4  -2   1   15.70    1.10
  -4  -2   1   16.30    0.90
  -4  -2   1   16.50    1.20
  -4  -2   1   16.60    1.30
  -4  -2   1   18.20    1.50
   3   2  -1  620.44   27.80
   3   2  -1  650.43   27.60
   3   2  -1  667.33   28.60
   3   2  -1  633.54   27.60
   3   2  -1  606.14   27.70
  -3  -2   1  638.54   27.70
  -3  -2   1  625.94   27.80
  -3  -2   1  625.74   27.80
  -3  -2   1  581.64   27.60
  -3  -2   1  678.73   28.10
  -3  -2   1  664.53   27.60
   2   2  -1  299.77   13.20
   2   2  -1  292.77   13.30
   2   2  -1  320.27   13.10
   2   2  -1  335.87   13.60
   2   2  -1  299.47   13.10
  -2  -2   1  298.97   13.30
  -2  -2   1  295.57   13.20
  -2  -2   1  315.27   13.10
  -2  -2   1  297.67   13.10
  -2  -2   1  256.27   13.80
  -2  -2   1  300.07   13.30
   1   2  -1 1019.10   65.39
   1   2  -1 1082.49   47.60
   1   2  -1 1089.69   80.89
  -1  -2   1 1119.89   47.60
  -1  -2   1 1123.69   67.39
  -1  -2   1 1104.59   81.39
   0   2  -1 4745.73  224.68
   0   2  -1 4757.32  239.38
   0  -2   1 5096.49  225.28
   0  -2   1 4590.34  238.08
  -1   2  -1  900.71   39.00
  -2   2  -1  672.83   28.60
  -2   2  -1  637.94   28.50
  -2   2  -1  666.83   28.30
   2  -2   1  653.43   28.50
   2  -2   1  642.44   28.30
   2  -2   1  663.63   28.50
   2  -2   1  633.34   28.30
  -3   2  -1  267.97   11.90
  -3   2  -1  287.07   12.30
  -3   2  -1  272.87   11.80
  -3   2  -1  264.47   11.90
  -3   2  -1  273.87   11.90
  -3   2  -1  258.17   12.10
  -3   2  -1  272.07   12.10
   3  -2   1  277.87   11.90
   3  -2   1  262.87   11.90
   3  -2   1  290.47   12.30
   3  -2   1  264.17   12.10
   3  -2   1  264.17   11.80
  -4   2  -1  625.24   26.90
  -4   2  -1  565.04   26.90
  -4   2  -1  650.33   27.40
  -4   2  -1  608.14   27.10
  -4   2  -1  620.64   26.80
  -4   2  -1  604.54   26.70
   4  -2   1  603.04   26.80
   4  -2   1  638.94   27.40
   4  -2   1  642.24   26.80
   4  -2   1  632.04   26.80
   4  -2   1  588.04   27.90
  -5   2  -1    7.60    1.00
  -5   2  -1    5.80    0.50
  -5   2  -1    6.20    0.60
  -5   2  -1    6.10    1.10
  -5   2  -1    5.60    0.60
   5  -2   1    7.20    1.20
   5  -2   1    7.00    0.60
   5  -2   1    6.60    0.50
   5  -2   1    6.80    1.10
   5  -2   1    6.10    0.60
   5  -2   1    6.80    0.40
  -6   2  -1    9.40    0.80
  -6   2  -1    8.60    1.30
  -6   2  -1    7.60    1.20
  -6   2  -1   10.80    0.80
  -6   2  -1    9.50    0.80
   6  -2   1   12.00    1.40
   6  -2   1   11.90    1.60
   6  -2   1    9.80    0.80
   6  -2   1   10.00    0.50
   6  -2   1   10.60    0.70
   6  -2   1    9.20    0.80
  -7   2  -1    4.30    0.60
  -7   2  -1    3.20    0.60
  -7   2  -1    4.60    0.80
   7  -2   1    4.30    1.20
   7  -2   1    4.10    0.90
   7  -2   1    4.50    0.70
  -8   2  -1    3.20    0.60
  -8   2  -1    3.60    0.60
   8  -2   1    3.60    1.00
   8  -2   1    3.50    0.60
   8  -2   1    2.90    1.10
  -9   2  -1    7.30    0.90
  -9   2  -1    6.50    0.70
   9  -2   1   10.30    1.00
   9  -2   1    6.40    1.50
   9  -2   1    5.90    1.20
 -10   2  -1    0.90    0.50
 -10   2  -1    1.00    0.40
  10  -2   1    2.50    1.00
  10  -2   1    1.20    1.00
 -11   2  -1    0.00    0.80
 -11   2  -1   -0.60    0.50
 -11   2  -1    0.60    0.50
  11  -2   1   -0.30    0.80
  11   1  -1    0.30    1.00
  11   1  -1    0.40    0.90
 -11  -1   1    0.00    0.50
 -11  -1   1   -0.10    0.80
  10   1  -1    2.20    1.20
  10   1  -1    1.90    0.70
 -10  -1   1    1.90    0.60
 -10  -1   1    1.80    0.90
 -10  -1   1    2.00    0.60
   9   1  -1    0.20    0.90
   9   1  -1    1.30    0.60
  -9  -1   1    1.30    0.50
  -9  -1   1    3.00    0.90
  -9  -1   1    1.60    0.60
   8   1  -1    8.40    1.00
   8   1  -1    5.80    1.40
  -8  -1   1    8.30    0.80
  -8  -1   1    7.20    0.70
  -8  -1   1    6.80    1.20
   7   1  -1    1.20    0.80
   7   1  -1    1.60    0.40
   7   1  -1    1.10    0.60
  -7  -1   1    2.90    0.80
  -7  -1   1    2.40    0.50
  -7  -1   1    2.10    0.50
   6   1  -1   17.90    1.30
   6   1  -1   16.50    1.00
   6   1  -1   13.10    1.70
  -6  -1   1   17.20    1.60
  -6  -1   1   16.10    1.00
  -6  -1   1   15.30    1.10
  -6  -1   1   14.40    1.20
  -6  -1   1   16.00    1.30
   5   1  -1  105.49    4.90
   5   1  -1   99.59    4.70
   5   1  -1  106.19    4.60
   5   1  -1  104.49    5.40
   5   1  -1   98.99    4.50
  -5  -1   1  107.49    5.30
  -5  -1   1  101.29    4.90
  -5  -1   1   98.69    5.00
  -5  -1   1   98.19    4.90
  -5  -1   1  103.49    4.70
  -5  -1   1  103.99    4.60
   4   1  -1  133.09    5.80
   4   1  -1  133.89    6.50
   4   1  -1  132.99    5.80
   4   1  -1  127.49    5.90
   4   1  -1  134.19    5.80
  -4  -1   1  128.69    6.10
  -4  -1   1  132.09    6.10
  -4  -1   1  135.79    5.80
  -4  -1   1  125.59    6.00
  -4  -1   1  133.09    5.90
   3   1  -1  129.29    5.90
   3   1  -1  137.39    6.40
   3   1  -1  131.19    6.00
   3   1  -1  130.59    5.80
   3   1  -1  131.49    5.90
  -3  -1   1  138.59    6.30
  -3  -1   1  139.89    5.90
  -3  -1   1  129.29    5.90
  -3  -1   1  137.49    6.10
  -3  -1   1  127.09    6.10
  -3  -1   1  129.79    6.00
   2   1  -1  282.27   11.60
   2   1  -1  257.57   11.30
   2   1  -1  260.07   11.30
   2   1  -1  256.07   11.30
   2   1  -1  261.37   11.40
  -2  -1   1  247.38   11.40
  -2  -1   1  257.97   11.40
  -2  -1   1  242.48   11.30
  -2  -1   1  251.87   11.30
  -2  -1   1  265.37   11.30
  -2  -1   1  265.17   11.60
   1   1  -1  411.46   17.80
  -1  -1   1  406.16   17.80
  -1  -1   1  400.66   17.60
   0   1  -1 1184.38   66.39
   0  -1   1 1075.79   57.19
  -1   1  -1  659.23   29.40
   1  -1   1  692.53   29.40
  -2   1  -1  655.53   28.70
  -2   1  -1  662.53   28.50
   2  -1   1  637.84   28.50
   2  -1   1  627.94   28.50
   2  -1   1  704.63   28.80
   2  -1   1  652.13   28.70
  -3   1  -1  531.35   24.10
  -3   1  -1  556.64   24.40
  -3   1  -1  550.14   24.20
  -3   1  -1  587.84   24.60
  -3   1  -1  557.24   24.20
  -3   1  -1  536.75   24.20
   3  -1   1  578.64   24.60
   3  -1   1  550.34   24.20
   3  -1   1  562.04   24.20
   3  -1   1  549.65   24.10
   3  -1   1  556.34   24.40
   3  -1   1  558.64   24.20
  -4   1  -1   67.99    3.00
  -4   1  -1   65.39    3.10
  -4   1  -1   58.59    3.50
  -4   1  -1   70.99    3.60
  -4   1  -1   61.09    3.10
   4  -1   1   70.79    3.60
   4  -1   1   67.09    3.00
   4  -1   1   68.39    3.40
   4  -1   1   65.09    3.10
   4  -1   1   63.19    3.10
  -5   1  -1   72.99    3.20
  -5   1  -1   65.19    3.30
  -5   1  -1   66.69    3.80
  -5   1  -1   66.79    3.60
   5  -1   1   74.29    4.00
   5  -1   1   71.79    3.60
   5  -1   1   72.49    3.30
   5  -1   1   66.69    3.30
   5  -1   1   69.69    3.20
  -6   1  -1  140.09    6.70
  -6   1  -1  158.08    6.70
  -6   1  -1  141.29    6.80
  -6   1  -1  142.89    7.10
   6  -1   1  139.89    6.70
   6  -1   1  155.58    7.20
   6  -1   1  160.58    6.80
   6  -1   1  154.68    7.50
  -7   1  -1  162.78    7.20
  -7   1  -1  160.28    7.10
  -7   1  -1  140.99    7.30
   7  -1   1  152.58    8.10
   7  -1   1  166.78    7.60
   7  -1   1  167.18    7.30
  -8   1  -1    0.50    0.50
  -8   1  -1    0.10    0.30
   8  -1   1   -0.40    0.40
   8  -1   1   -0.30    0.70
   8  -1   1   -0.80    0.60
  -9   1  -1   19.80    1.30
  -9   1  -1   23.60    1.50
   9  -1   1   17.90    2.20
   9  -1   1   24.20    1.60
 -10   1  -1    5.20    0.80
 -10   1  -1    3.40    0.60
  10  -1   1    7.10    1.00
  10  -1   1    4.10    1.30
 -11   1  -1    0.50    0.80
 -11   1  -1   -0.40    0.50
 -11   1  -1    0.50    0.60
  11  -1   1    0.50    1.00
  11   0  -1    2.10    0.80
  11   0  -1   -0.30    0.90
 -11   0   1    0.60    0.60
 -11   0   1    1.40    0.50
 -11   0   1    1.00    1.00
  10   0  -1    1.00    0.60
  10   0  -1    0.40    0.90
 -10   0   1    0.50    0.50
 -10   0   1    0.20    0.70
 -10   0   1    0.60    0.50
   9   0  -1    0.00    0.70
   9   0  -1    0.60    0.50
  -9   0   1   -0.40    0.40
  -9   0   1    0.90    0.70
  -9   0   1    0.10    0.40
   8   0  -1  118.89    5.60
  -8   0   1  109.19    5.30
  -8   0   1  113.99    5.70
  -8   0   1  119.99    5.40
   7   0  -1   63.69    3.10
   7   0  -1   54.39    2.70
   7   0  -1   47.60    3.50
  -7   0   1   56.79    3.10
  -7   0   1   58.89    2.70
  -7   0   1   56.29    2.80
   6   0  -1   10.60    1.50
   6   0  -1   11.30    1.00
  -6   0   1   12.40    0.80
  -6   0   1    7.60    1.20
  -6   0   1   10.70    0.90
  -6   0   1   10.50    0.80
   5   0  -1   22.50    1.20
   5   0  -1   21.20    1.30
   5   0  -1   22.20    1.10
   5   0  -1   24.60    1.10
   5   0  -1   25.00    1.40
   5   0  -1   23.70    2.00
  -5   0   1   21.70    1.40
  -5   0   1   22.60    1.60
  -5   0   1   21.00    1.30
  -5   0   1   24.30    1.20
  -5   0   1   23.40    1.80
   4   0  -1    9.00    0.90
   4   0  -1    9.50    0.60
   4   0  -1    8.60    0.60
   4   0  -1    9.40    0.50
   4   0  -1    9.80    0.80
   4   0  -1   10.40    1.20
   4   0  -1    9.80    0.50
  -4   0   1    9.50    0.60
  -4   0   1    9.30    0.80
  -4   0   1    8.70    1.10
  -4   0   1    8.90    0.70
  -4   0   1    9.90    1.00
   3   0  -1   34.90    1.60
   3   0  -1   34.50    1.80
   3   0  -1   35.00    1.70
   3   0  -1   35.70    1.80
   3   0  -1   35.30    1.60
   3   0  -1   38.70    2.10
   3   0  -1   34.10    1.70
  -3   0   1   36.40    1.80
  -3   0   1   35.20    1.70
  -3   0   1   34.10    1.70
  -3   0   1   35.20    1.90
  -3   0   1   38.40    2.10
   2   0  -1  295.77   12.50
   2   0  -1  278.27   12.50
   2   0  -1  277.07   12.50
   2   0  -1  312.77   12.80
   2   0  -1  279.97   12.60
   2   0  -1  297.87   12.60
  -2   0   1  269.77   12.60
  -2   0   1  298.77   12.80
  -2   0   1  280.27   12.50
  -2   0   1  283.57   12.50
  -2   0   1  282.27   12.60
   1   0  -1  712.53   51.99
  -1   0   1  834.72   45.80
  -1   0   1  793.02   34.30
   0   0  -1    5.00    0.30
   0   0  -1    4.70    0.30
   0   0  -1    4.70    0.30
   0   0  -1    4.60    0.30
   0   0  -1    4.90    0.30
   0   0  -1    4.90    0.30
   0   0   1    4.60    0.30
  -1   0  -1 2369.66  110.69
  -1   0  -1 2365.76  114.09
   1   0   1 2239.28  112.59
  -2   0  -1   48.50    2.30
  -2   0  -1   54.39    2.60
  -2   0  -1   50.39    2.20
  -2   0  -1   48.00    2.30
  -2   0  -1   49.90    2.50
   2   0   1   47.10    2.30
   2   0   1   47.10    2.20
   2   0   1   49.00    2.30
   2   0   1   51.29    2.60
   2   0   1   50.29    2.50
  -3   0  -1  107.89    4.90
  -3   0  -1  116.99    5.40
  -3   0  -1  102.39    5.00
  -3   0  -1  109.19    5.00
  -3   0  -1  110.29    5.20
   3   0   1  110.79    5.20
   3   0   1  112.09    5.00
   3   0   1  108.69    4.90
   3   0   1  109.59    5.00
   3   0   1  115.49    5.40
  -4   0  -1   41.70    2.40
  -4   0  -1   37.60    1.90
  -4   0  -1   42.30    1.90
  -4   0  -1   39.00    2.00
   4   0   1   40.90    2.50
   4   0   1   38.60    2.00
   4   0   1   39.80    2.00
   4   0   1   40.70    1.90
   4   0   1   31.30    2.20
  -5   0  -1  191.38    8.70
  -5   0  -1  198.88    9.40
  -5   0  -1  185.78    9.00
  -5   0  -1  206.48    8.70
  -5   0  -1  188.58    8.80
   5   0   1  192.38    8.70
   5   0   1  184.38    8.80
   5   0   1  201.28    9.50
   5   0   1  206.38    8.80
   5   0   1  198.68    9.00
  -6   0  -1   76.19    3.90
  -6   0  -1   82.79    3.70
  -6   0  -1   79.49    3.80
   6   0   1   84.99    4.20
   6   0   1   76.79    4.60
   6   0   1   85.19    3.90
   6   0   1   77.49    3.70
  -7   0  -1   33.20    2.30
  -7   0  -1   45.80    2.20
  -7   0  -1   40.60    2.30
   7   0   1   47.20    2.40
   7   0   1   40.00    2.10
   7   0   1   41.10    3.00
   7   0   1   41.90    2.60
  -8   0  -1   18.40    1.30
  -8   0  -1   20.70    1.70
  -8   0  -1   17.90    1.20
   8   0   1   20.80    1.40
   8   0   1   15.10    2.00
  -9   0  -1    4.70    0.70
  -9   0  -1    7.10    1.20
  -9   0  -1    7.60    0.90
   9   0   1    6.70    0.90
   9   0   1    4.30    1.30
 -10   0  -1    1.90    0.60
  10   0   1    0.80    0.90
  10   0   1    1.40    0.60
 -11   0  -1    0.50    0.80
 -11   0  -1    0.20    0.50
  11   0   1   -0.70    0.80
  11  -1  -1   -0.20    0.90
  11  -1  -1    0.30    0.60
 -11   1   1    0.80    0.50
 -11   1   1   -0.30    0.50
 -11   1   1    0.30    0.80
  10  -1  -1    3.30    0.80
 -10   1   1    3.30    0.60
 -10   1   1    3.40    0.70
 -10   1   1    2.80    1.00
   9  -1  -1    1.40    0.60
   9  -1  -1    1.50    1.10
  -9   1   1    0.70    0.40
  -9   1   1    0.60    0.70
  -9   1   1    0.50    0.50
   8  -1  -1   90.49    5.10
   8  -1  -1   87.99    5.40
  -8   1   1   99.39    4.50
  -8   1   1   94.49    4.40
   7  -1  -1   37.00    2.10
   7  -1  -1   33.90    2.20
   7  -1  -1   38.30    2.80
  -7   1   1   31.10    2.00
  -7   1   1   35.90    1.80
  -7   1   1   33.50    2.20
  -7   1   1   32.00    1.90
   6  -1  -1   36.60    1.80
   6  -1  -1   37.40    1.70
   6  -1  -1   40.10    2.20
   6  -1  -1   38.70    2.10
   6  -1  -1   37.90    2.60
   6  -1  -1   33.40    1.90
   6  -1  -1   36.50    1.70
  -6   1   1   32.80    2.20
  -6   1   1   36.30    1.90
  -6   1   1   34.30    2.50
  -6   1   1   38.10    1.80
   5  -1  -1   31.80    1.90
   5  -1  -1   29.90    1.70
   5  -1  -1   32.70    1.60
   5  -1  -1   33.90    1.80
   5  -1  -1   32.40    2.30
   5  -1  -1   38.10    1.60
  -5   1   1   34.20    2.30
  -5   1   1   30.70    1.70
  -5   1   1   33.60    1.60
  -5   1   1   31.30    2.00
  -5   1   1   30.70    1.80
   4  -1  -1   15.70    1.10
   4  -1  -1   16.00    0.90
   4  -1  -1   15.80    1.00
   4  -1  -1   16.50    0.80
   4  -1  -1   18.80    1.50
   4  -1  -1   16.30    0.90
  -4   1   1   16.70    1.40
  -4   1   1   16.90    0.80
  -4   1   1   14.60    1.00
  -4   1   1   15.00    0.90
  -4   1   1   16.50    1.20
   3  -1  -1 1023.60   43.50
   3  -1  -1 1004.10   43.40
  -3   1   1  972.90   43.50
   2  -1  -1    3.00    0.40
   2  -1  -1    3.10    0.50
   2  -1  -1    2.10    0.20
   2  -1  -1    2.20    0.30
   2  -1  -1    2.70    0.50
   2  -1  -1    2.10    0.30
  -2   1   1    2.10    0.40
  -2   1   1    2.40    0.30
  -2   1   1    2.30    0.30
  -2   1   1    1.90    0.20
  -2   1   1    2.30    0.30
  -2   1   1    2.60    0.50
   1  -1  -1   19.50    0.90
   1  -1  -1   18.60    0.90
   1  -1  -1   19.10    0.90
   1  -1  -1   19.90    0.90
   1  -1  -1   19.50    1.10
  -1   1   1   19.00    0.90
  -1   1   1   19.00    0.90
  -1   1   1   19.80    1.10
  -1   1   1   19.90    0.90
  -1   1   1   19.10    1.00
   0  -1  -1 2217.38   99.89
   0  -1  -1 2137.49   95.89
   0   1   1 2009.30   99.29
   0   1   1 2054.99   96.09
  -1  -1  -1 1780.52   95.39
  -1  -1  -1 1715.63   86.79
   1   1   1 1753.42   76.19
   1   1   1 1768.82   86.59
   1   1   1 1780.22   95.09
  -2  -1  -1   85.49    4.00
  -2  -1  -1   79.29    3.60
  -2  -1  -1   79.49    3.70
  -2  -1  -1   81.69    3.80
  -2  -1  -1   79.59    3.50
  -2  -1  -1   82.79    3.60
   2   1   1   79.89    3.80
   2   1   1   84.39    4.00
   2   1   1   79.89    3.70
   2   1   1   78.09    3.70
   2   1   1   79.29    3.60
  -3  -1  -1  136.19    5.80
  -3  -1  -1  124.39    5.90
  -3  -1  -1  128.89    6.10
  -3  -1  -1  131.89    5.90
  -3  -1  -1  134.19    6.30
   3   1   1  130.89    5.90
   3   1   1  127.99    6.10
   3   1   1  137.49    6.40
   3   1   1  129.59    5.80
   3   1   1  125.29    5.90
  -4  -1  -1  108.79    5.40
  -4  -1  -1  103.79    5.00
  -4  -1  -1  111.49    4.80
  -4  -1  -1  107.29    4.90
  -4  -1  -1  109.79    5.90
   4   1   1  106.79    4.80
   4   1   1  107.89    5.50
   4   1   1  102.09    4.90
   4   1   1  107.19    5.00
   4   1   1  110.99    5.20
  -5  -1  -1   16.70    1.20
  -5  -1  -1   16.60    1.10
  -5  -1  -1   13.60    1.40
  -5  -1  -1   18.80    1.00
  -5  -1  -1   16.70    1.60
   5   1   1   16.90    1.10
   5   1   1   17.50    1.70
   5   1   1   19.20    1.20
   5   1   1   17.80    1.00
  -6  -1  -1  150.28    6.90
  -6  -1  -1  154.98    6.80
  -6  -1  -1  146.69    7.10
  -6  -1  -1  159.78    7.30
   6   1   1  148.29    6.90
   6   1   1  147.39    7.70
   6   1   1  161.38    7.10
  -7  -1  -1   13.50    1.30
  -7  -1  -1   10.70    0.80
  -7  -1  -1   11.30    0.90
   7   1   1   10.60    0.90
   7   1   1   11.60    1.00
   7   1   1    7.80    1.60
  -8  -1  -1    1.10    0.40
  -8  -1  -1    0.70    0.50
  -8  -1  -1    1.70    0.70
   8   1   1    0.50    0.80
   8   1   1    1.90    0.60
  -9  -1  -1    5.50    0.80
  -9  -1  -1    4.10    0.90
  -9  -1  -1    7.60    1.20
   9   1   1    6.00    1.50
   9   1   1    6.90    0.90
 -10  -1  -1    2.40    0.60
  10   1   1    1.20    1.10
  10   1   1    0.40    0.60
  12  -2  -1    3.30    1.30
 -12   2   1    1.30    0.60
 -12   2   1    1.10    1.00
 -12   2   1    1.80    0.70
  11  -2  -1    5.20    1.40
  11  -2  -1    3.80    0.90
 -11   2   1    4.70    0.80
 -11   2   1    4.30    1.10
 -11   2   1    2.00    0.60
  10  -2  -1    1.50    1.10
  10  -2  -1    1.90    0.70
 -10   2   1    0.80    0.50
 -10   2   1    1.50    0.60
 -10   2   1    2.10    0.90
   9  -2  -1   23.60    1.90
   9  -2  -1   23.30    1.70
   9  -2  -1   22.30    2.40
  -9   2   1   22.70    1.40
  -9   2   1   20.80    1.40
   8  -2  -1    2.30    0.60
   8  -2  -1    2.40    1.00
  -8   2   1    2.10    0.50
  -8   2   1    1.20    0.50
   7  -2  -1   27.60    2.00
   7  -2  -1   28.50    1.70
   7  -2  -1   25.40    2.30
   7  -2  -1   25.70    1.30
  -7   2   1   24.70    1.90
  -7   2   1   27.20    1.50
  -7   2   1   24.10    1.60
  -7   2   1   28.60    1.50
   6  -2  -1   18.90    1.30
   6  -2  -1   17.80    0.90
   6  -2  -1   16.80    1.10
   6  -2  -1   17.90    1.50
   6  -2  -1   16.50    1.00
   6  -2  -1   19.60    1.90
  -6   2   1   16.60    1.40
  -6   2   1   18.60    1.10
  -6   2   1   18.70    1.10
  -6   2   1   18.10    1.20
  -6   2   1   18.80    0.90
  -6   2   1   18.50    1.70
   5  -2  -1    0.30    0.20
   5  -2  -1   -0.70    0.40
   5  -2  -1    0.10    0.20
   5  -2  -1    0.20    0.30
   5  -2  -1    0.10    0.60
   5  -2  -1    0.00    0.20
  -5   2   1    0.30    0.50
  -5   2   1    0.00    0.20
  -5   2   1    0.10    0.40
  -5   2   1    0.00    0.10
  -5   2   1    0.20    0.20
  -5   2   1   -0.10    0.20
   4  -2  -1   10.90    1.20
   4  -2  -1   10.10    0.60
   4  -2  -1    9.90    1.00
   4  -2  -1   10.00    0.60
   4  -2  -1    9.30    0.60
   4  -2  -1    9.90    0.70
  -4   2   1    9.50    0.50
  -4   2   1    9.40    0.70
  -4   2   1    8.60    0.60
  -4   2   1   11.20    1.10
  -4   2   1    8.90    0.90
  -4   2   1    9.60    0.60
   3  -2  -1   43.20    2.20
   3  -2  -1   44.80    2.00
   3  -2  -1   40.90    2.00
   3  -2  -1   42.60    2.00
   3  -2  -1   48.90    2.50
  -3   2   1   39.90    2.10
  -3   2   1   40.00    2.00
  -3   2   1   43.10    2.00
  -3   2   1   41.30    1.90
  -3   2   1   46.00    2.40
  -3   2   1   43.80    2.10
   2  -2  -1  878.81   60.89
   2  -2  -1  965.00   64.39
   2  -2  -1  873.41   37.70
  -2   2   1  770.72   59.69
  -2   2   1  877.51   37.70
  -2   2   1  807.42   62.49
   1  -2  -1  349.67   15.50
   1  -2  -1  360.46   15.50
   1  -2  -1  359.66   15.40
   1  -2  -1  363.56   15.70
  -1   2   1  344.07   15.50
   0  -2  -1   97.59    4.20
   0  -2  -1   99.29    4.30
   0  -2  -1   95.59    4.30
   0  -2  -1   96.49    4.30
   0  -2  -1   97.79    4.30
   0  -2  -1   98.29    4.50
   0   2   1   93.49    4.30
   0   2   1   94.59    4.30
   0   2   1   95.89    4.20
   0   2   1   95.09    4.20
   0   2   1   95.89    4.50
  -1  -2  -1  284.57   12.40
  -1  -2  -1  290.67   12.60
  -1  -2  -1  284.47   12.40
  -1  -2  -1  286.27   12.80
  -1  -2  -1  287.57   12.50
   1   2   1  290.57   12.80
   1   2   1  286.77   12.40
   1   2   1  282.47   12.60
   1   2   1  278.97   12.50
   1   2   1  279.27   12.50
  -2  -2  -1   55.89    3.10
  -2  -2  -1   60.29    2.80
  -2  -2  -1   63.59    2.80
  -2  -2  -1   64.79    2.90
  -2  -2  -1   60.79    3.10
  -2  -2  -1   61.99    3.10
  -2  -2  -1   62.89    3.20
   2   2   1   63.99    2.80
   2   2   1   63.79    2.80
   2   2   1   62.59    2.90
   2   2   1   64.89    3.30
   2   2   1   57.49    2.90
  -3  -2  -1  556.94   24.20
  -3  -2  -1  528.55   23.80
  -3  -2  -1  510.45   23.60
  -3  -2  -1  546.05   24.00
  -3  -2  -1  562.14   23.70
  -3  -2  -1  566.64   23.60
  -3  -2  -1  514.25   23.90
   3   2   1  527.55   23.80
   3   2   1  553.74   23.60
   3   2   1  584.24   24.30
   3   2   1  537.85   23.60
   3   2   1  532.25   23.70
  -4  -2  -1   41.10    2.00
  -4  -2  -1   41.70    2.30
  -4  -2  -1   39.80    2.60
  -4  -2  -1   38.70    2.50
  -4  -2  -1   39.70    2.10
  -4  -2  -1   42.60    1.90
   4   2   1   41.00    2.70
   4   2   1   39.70    2.10
   4   2   1   39.60    2.10
   4   2   1   41.50    1.90
  -5  -2  -1   10.80    0.70
  -5  -2  -1   10.30    0.90
  -5  -2  -1   11.40    0.90
  -5  -2  -1   10.70    1.10
   5   2   1   11.00    0.70
   5   2   1   13.90    1.60
   5   2   1   12.70    1.00
  -6  -2  -1  440.06   19.50
  -6  -2  -1  444.16   19.00
  -6  -2  -1  440.46   19.20
   6   2   1  417.66   19.10
   6   2   1  407.86   20.00
   6   2   1  459.15   19.30
  -7  -2  -1   -0.50    0.30
  -7  -2  -1   -0.50    0.40
  -7  -2  -1   -0.30    0.50
   7   2   1   -0.20    0.70
   7   2   1    0.10    0.40
  -8  -2  -1    1.80    0.80
  -8  -2  -1    0.00    0.40
   8   2   1    1.00    0.50
   8   2   1    0.70    0.90
  -9  -2  -1    0.40    0.50
  -9  -2  -1    0.90    0.70
   9   2   1   -0.20    0.50
   9   2   1    0.70    0.90
 -10  -2  -1    2.10    0.60
  10   2   1    3.40    1.30
  12  -3  -1   -0.30    0.90
 -12   3   1   -0.10    0.50
 -12   3   1    0.40    1.00
 -12   3   1    0.80    0.60
  11  -3  -1    1.10    1.00
  11  -3  -1    2.10    0.80
 -11   3   1    1.90    0.60
 -11   3   1    3.50    0.70
  10  -3  -1    4.60    1.10
  10  -3  -1    3.50    1.20
  10  -3  -1    5.30    0.90
 -10   3   1    4.00    0.70
 -10   3   1    6.40    0.80
   9  -3  -1   18.00    2.30
   9  -3  -1   21.60    1.90
   9  -3  -1   23.00    1.60
  -9   3   1   20.00    1.30
  -9   3   1   23.80    1.40
   8  -3  -1   95.09    4.90
   8  -3  -1   97.19    4.50
   8  -3  -1   84.29    5.20
  -8   3   1   99.09    4.30
  -8   3   1   88.89    4.10
  -8   3   1   92.59    4.20
  -8   3   1   77.79    4.60
   7  -3  -1    0.70    0.40
   7  -3  -1    1.00    0.70
   7  -3  -1    0.90    0.40
   7  -3  -1    0.40    0.20
   7  -3  -1    0.40    0.80
  -7   3   1    0.80    0.40
  -7   3   1    0.00    0.70
  -7   3   1    0.90    0.40
  -7   3   1   -0.10    0.30
  -7   3   1    0.70    0.30
   6  -3  -1  104.29    5.50
   6  -3  -1  112.39    5.00
   6  -3  -1  108.89    5.20
   6  -3  -1  110.09    5.00
   6  -3  -1   99.89    4.80
   6  -3  -1   96.19    4.70
  -6   3   1  105.59    4.70
  -6   3   1  103.59    4.80
  -6   3   1   99.99    5.00
  -6   3   1  100.09    4.90
  -6   3   1  105.69    4.60
  -6   3   1  101.29    5.40
   5  -3  -1  376.16   16.80
   5  -3  -1  377.46   16.90
   5  -3  -1  401.46   17.00
   5  -3  -1  393.76   17.50
   5  -3  -1  394.06   17.10
   5  -3  -1  372.46   16.80
  -5   3   1  390.76   17.50
  -5   3   1  380.46   16.70
  -5   3   1  381.06   16.80
  -5   3   1  384.56   17.00
  -5   3   1  369.66   17.00
  -5   3   1  390.66   16.80
   4  -3  -1   40.60    2.00
   4  -3  -1   38.70    1.80
   4  -3  -1   37.00    2.10
   4  -3  -1   37.20    1.80
   4  -3  -1   36.70    1.80
  -4   3   1   37.00    2.30
  -4   3   1   37.90    1.80
  -4   3   1   39.00    1.80
  -4   3   1   39.80    1.80
  -4   3   1   34.60    1.90
  -4   3   1   35.80    1.90
   3  -3  -1  137.49    6.10
   3  -3  -1  144.99    6.50
   3  -3  -1  132.59    5.90
   3  -3  -1  132.69    5.90
   3  -3  -1  129.09    5.90
   3  -3  -1  135.69    6.10
  -3   3   1  125.09    6.00
  -3   3   1  131.09    5.90
  -3   3   1  135.89    5.90
  -3   3   1  141.09    6.40
  -3   3   1  133.69    5.90
   2  -3  -1 1664.43  101.49
   2  -3  -1 1540.25   67.79
   2  -3  -1 1474.05   94.49
  -2   3   1 1576.64   67.79
  -2   3   1 1404.06   95.29
  -2   3   1 1721.23  104.99
   1  -3  -1  134.79    5.90
   1  -3  -1  133.99    6.30
   1  -3  -1  138.29    5.90
   1  -3  -1  133.89    6.00
   1  -3  -1  133.49    6.00
  -1   3   1  139.99    5.90
  -1   3   1  133.09    5.90
  -1   3   1  134.39    5.90
  -1   3   1  128.69    6.00
  -1   3   1  132.89    6.20
   0  -3  -1  255.67   11.10
   0  -3  -1  271.87   11.10
   0  -3  -1  248.48   11.20
   0  -3  -1  256.37   11.20
   0  -3  -1  251.77   11.40
   0   3   1  250.17   11.10
   0   3   1  241.68   11.20
   0   3   1  259.27   11.10
   0   3   1  253.77   11.20
  -1  -3  -1  194.68    8.20
  -1  -3  -1  188.98    8.20
  -1  -3  -1  191.38    8.70
  -1  -3  -1  184.38    8.40
  -1  -3  -1  186.48    8.30
   1   3   1  179.88    8.30
   1   3   1  185.58    8.60
   1   3   1  185.88    8.30
   1   3   1  183.38    8.40
   1   3   1  193.88    8.20
  -2  -3  -1  103.89    5.10
  -2  -3  -1  107.59    4.80
  -2  -3  -1  103.89    5.10
  -2  -3  -1  109.99    5.30
  -2  -3  -1  105.49    4.90
   2   3   1  115.09    5.40
   2   3   1  108.99    4.80
   2   3   1  107.39    4.90
   2   3   1  106.69    4.90
  -3  -3  -1   20.20    1.40
  -3  -3  -1   19.20    1.40
  -3  -3  -1   17.30    1.20
  -3  -3  -1   20.30    1.10
  -3  -3  -1   19.30    1.00
  -3  -3  -1   19.90    1.00
  -3  -3  -1   20.90    1.60
   3   3   1   20.10    1.10
   3   3   1   22.80    1.00
   3   3   1   20.30    1.00
   3   3   1   21.00    1.20
   3   3   1   17.20    1.60
  -4  -3  -1  196.58   10.00
  -4  -3  -1  227.58    9.70
  -4  -3  -1  204.48    9.50
  -4  -3  -1  225.78   10.40
  -4  -3  -1  207.38    9.90
  -4  -3  -1  217.38   10.00
  -4  -3  -1  226.68    9.60
   4   3   1  221.68    9.60
   4   3   1  224.08    9.50
   4   3   1  237.58   10.50
   4   3   1  219.08    9.80
   4   3   1  210.38    9.80
  -5  -3  -1  100.29    4.40
  -5  -3  -1   97.19    4.90
  -5  -3  -1   97.79    4.60
   5   3   1  100.09    4.70
   5   3   1   94.99    4.50
   5   3   1  102.09    5.50
  -6  -3  -1    0.10    0.40
  -6  -3  -1    0.30    0.60
  -6  -3  -1   -0.40    0.20
   6   3   1   -0.40    0.60
   6   3   1    0.20    0.40
   6   3   1    0.10    0.30
  -7  -3  -1   10.40    0.80
  -7  -3  -1   10.60    1.30
  -7  -3  -1    8.10    1.30
   7   3   1    9.70    1.70
   7   3   1   10.20    1.00
  -8  -3  -1    4.70    0.80
  -8  -3  -1    8.60    1.30
   8   3   1    6.50    0.90
   8   3   1    4.00    1.30
  -9  -3  -1    0.20    0.40
  -9  -3  -1    0.00    0.70
   9   3   1    0.50    0.50
   9   3   1    0.10    0.80
 -10  -3  -1    0.50    1.00
 -10  -3  -1    0.50    0.50
  10   3   1   -0.30    0.80
  10   3   1    0.70    1.00
  12  -4  -1    0.80    0.90
 -12   4   1    1.50    0.60
 -12   4   1    0.70    0.50
  11  -4  -1    1.00    1.10
  11  -4  -1    0.50    0.90
 -11   4   1    0.60    0.50
 -11   4   1    0.30    0.60
  10  -4  -1    0.90    1.00
  10  -4  -1   -0.70    0.90
  10  -4  -1    0.70    0.60
 -10   4   1    1.40    0.50
 -10   4   1    1.10    0.50
   9  -4  -1    0.20    0.80
   9  -4  -1   -0.50    0.80
   9  -4  -1    0.10    0.50
  -9   4   1   -0.10    0.40
  -9   4   1    0.20    0.40
  -9   4   1    0.30    0.30
   8  -4  -1   20.90    1.90
   8  -4  -1   17.10    2.00
   8  -4  -1   18.60    1.10
   8  -4  -1   20.40    1.40
  -8   4   1   16.10    1.30
  -8   4   1   17.90    1.20
  -8   4   1   18.90    1.90
  -8   4   1   21.80    1.30
  -8   4   1   19.90    1.10
   7  -4  -1    1.80    0.50
   7  -4  -1    1.70    0.90
   7  -4  -1    1.00    0.40
   7  -4  -1    1.50    0.30
   7  -4  -1    2.00    1.00
  -7   4   1    1.70    0.40
  -7   4   1    0.90    0.40
  -7   4   1    2.30    0.70
  -7   4   1    1.70    0.30
  -7   4   1    2.00    0.50
   6  -4  -1  114.19    5.50
   6  -4  -1  120.99    5.30
   6  -4  -1  107.29    5.90
   6  -4  -1  109.19    5.10
   6  -4  -1  111.09    5.10
  -6   4   1  105.09    5.70
  -6   4   1  112.89    5.10
  -6   4   1  115.09    5.10
  -6   4   1  115.69    5.00
  -6   4   1  108.69    5.30
   5  -4  -1  158.78    7.30
   5  -4  -1  152.98    7.00
   5  -4  -1  153.88    7.00
   5  -4  -1  165.68    7.20
   5  -4  -1  152.98    7.00
   5  -4  -1  151.48    7.70
  -5   4   1  157.48    6.90
  -5   4   1  163.48    7.70
  -5   4   1  157.68    7.10
  -5   4   1  147.59    7.10
  -5   4   1  152.58    7.00
  -5   4   1  166.48    7.00
   4  -4  -1  323.37   14.40
   4  -4  -1  336.97   14.20
   4  -4  -1  334.17   14.40
   4  -4  -1  331.37   14.80
   4  -4  -1  320.67   14.20
   4  -4  -1  313.57   14.20
  -4   4   1  317.77   14.70
  -4   4   1  339.07   14.20
  -4   4   1  313.17   14.20
  -4   4   1  306.77   14.20
  -4   4   1  328.97   14.20
   3  -4  -1  204.08    9.20
   3  -4  -1  223.88    9.70
   3  -4  -1  205.98    9.30
   3  -4  -1  209.08    9.20
   3  -4  -1  204.88    9.10
   3  -4  -1  205.28    9.20
  -3   4   1  205.78    9.10
  -3   4   1  211.28    9.60
  -3   4   1  207.48    9.10
  -3   4   1  209.88    9.20
  -3   4   1  208.78    9.10
  -3   4   1  200.28    9.20
   2  -4  -1  642.64   27.20
   2  -4  -1  631.54   27.30
   2  -4  -1  617.44   27.30
   2  -4  -1  631.44   27.30
   2  -4  -1  627.04   27.70
  -2   4   1  614.04   27.30
  -2   4   1  640.44   27.70
  -2   4   1  634.94   27.20
  -2   4   1  603.84   27.30
   1  -4  -1  185.18    8.10
   1  -4  -1  183.98    8.10
   1  -4  -1  187.98    8.10
   1  -4  -1  171.48    8.50
   1  -4  -1  187.78    8.00
  -1   4   1  177.98    8.10
  -1   4   1  183.18    8.20
  -1   4   1  189.88    8.00
  -1   4   1  175.78    8.10
  -1   4   1  187.38    8.50
   0  -4  -1  388.86   18.30
   0  -4  -1  418.56   18.20
   0  -4  -1  413.46   17.80
   0  -4  -1  412.16   17.80
   0  -4  -1  417.66   18.00
   0   4   1  401.36   17.80
   0   4   1  408.66   18.00
  -1  -4  -1 1123.99   88.39
  -1  -4  -1 1169.78   74.99
  -1  -4  -1 1037.60   46.90
   1   4   1  995.60   70.99
   1   4   1 1147.69   90.09
   1   4   1 1057.49   46.80
  -2  -4  -1  130.29    6.10
  -2  -4  -1  119.49    5.70
  -2  -4  -1  118.39    5.50
  -2  -4  -1  122.79    5.80
  -2  -4  -1  123.99    5.50
   2   4   1  121.19    5.60
   2   4   1  128.89    6.10
   2   4   1  121.09    5.80
   2   4   1  128.49    5.50
   2   4   1  118.99    5.50
  -3  -4  -1   23.00    1.20
  -3  -4  -1   24.70    1.50
  -3  -4  -1   24.20    1.90
  -3  -4  -1   25.20    1.30
  -3  -4  -1   23.00    1.60
  -3  -4  -1   24.90    1.60
   3   4   1   23.60    1.90
   3   4   1   24.50    1.40
   3   4   1   23.50    1.30
   3   4   1   26.60    1.20
  -4  -4  -1  304.97   14.10
  -4  -4  -1  312.17   14.50
  -4  -4  -1  325.27   14.20
   4   4   1  330.17   14.00
   4   4   1  338.97   14.40
   4   4   1  327.97   14.00
   4   4   1  288.47   14.40
   4   4   1  346.07   15.00
  -5  -4  -1   17.10    0.90
  -5  -4  -1   18.30    1.00
  -5  -4  -1   20.50    1.60
  -5  -4  -1   18.90    1.20
   5   4   1   19.90    1.30
   5   4   1   20.00    1.90
   5   4   1   17.80    0.90
   5   4   1   17.70    1.00
  -6  -4  -1   77.99    4.20
  -6  -4  -1   81.89    3.90
   6   4   1   71.39    4.70
   6   4   1   86.19    4.00
  -7  -4  -1   20.30    1.30
  -7  -4  -1   20.50    1.70
   7   4   1   22.80    1.50
   7   4   1   20.30    2.20
  -8  -4  -1    5.70    1.10
  -8  -4  -1    5.40    0.80
   8   4   1    3.70    1.30
   8   4   1    5.80    0.90
  -9  -4  -1    0.40    0.50
  -9  -4  -1    1.40    0.90
   9   4   1    0.20    0.50
   9   4   1    0.30    0.90
  12  -5  -1    0.70    1.10
  12  -5  -1    0.10    1.10
 -12   5   1    1.30    0.60
 -12   5   1    0.90    0.60
  11  -5  -1    0.40    1.00
  11  -5  -1    0.80    1.10
 -11   5   1    0.60    0.60
 -11   5   1    0.90    0.50
  10  -5  -1   -1.10    0.90
  10  -5  -1    0.90    0.60
  10  -5  -1    0.50    1.00
 -10   5   1    0.30    0.50
 -10   5   1    0.60    0.40
   9  -5  -1   -0.70    0.60
   9  -5  -1    0.00    0.50
   9  -5  -1    1.30    0.90
  -9   5   1   -0.10    0.40
  -9   5   1    0.00    0.40
  -9   5   1    0.30    0.30
   8  -5  -1    1.60    0.40
   8  -5  -1    3.00    1.10
   8  -5  -1    2.70    0.60
   8  -5  -1    1.80    0.90
  -8   5   1    2.30    0.40
  -8   5   1    1.80    0.50
  -8   5   1    1.90    0.50
  -8   5   1    2.40    0.50
   7  -5  -1   27.30    1.50
   7  -5  -1   27.80    2.10
   7  -5  -1   28.30    1.70
   7  -5  -1   25.20    2.30
  -7   5   1   28.50    1.50
  -7   5   1   26.00    1.80
  -7   5   1   29.10    1.60
  -7   5   1   27.70    1.50
  -7   5   1   27.70    1.70
   6  -5  -1   38.30    2.10
   6  -5  -1   34.70    1.80
   6  -5  -1   35.60    2.70
   6  -5  -1   39.10    2.40
   6  -5  -1   33.70    1.80
  -6   5   1   32.60    2.50
  -6   5   1   39.00    1.90
  -6   5   1   38.30    1.90
  -6   5   1   39.30    1.80
  -6   5   1   34.50    2.00
   5  -5  -1   17.40    1.70
   5  -5  -1   18.90    1.20
   5  -5  -1   15.70    1.00
   5  -5  -1   16.60    1.00
   5  -5  -1   17.60    1.00
   5  -5  -1   20.30    1.40
  -5   5   1   14.40    1.40
  -5   5   1   18.00    1.00
  -5   5   1   16.50    1.00
  -5   5   1   18.00    1.00
  -5   5   1   16.50    1.10
   4  -5  -1   50.89    3.00
   4  -5  -1   47.70    2.30
   4  -5  -1   49.40    2.50
   4  -5  -1   48.90    2.50
   4  -5  -1   49.60    2.30
   4  -5  -1   47.10    2.30
  -4   5   1   50.09    2.30
  -4   5   1   48.60    2.30
  -4   5   1   48.60    2.50
  -4   5   1   46.50    2.80
  -4   5   1   50.49    2.30
  -4   5   1   47.80    2.40
   3  -5  -1   27.10    1.40
   3  -5  -1   26.20    1.40
   3  -5  -1   27.70    1.90
   3  -5  -1   26.80    1.40
   3  -5  -1   27.30    1.50
  -3   5   1   27.30    1.80
  -3   5   1   26.60    1.50
  -3   5   1   27.30    1.40
  -3   5   1   27.80    1.40
  -3   5   1   27.50    1.40
   2  -5  -1   20.20    1.20
   2  -5  -1   21.20    1.10
   2  -5  -1   20.00    1.50
   2  -5  -1   21.30    1.00
   2  -5  -1   21.50    1.10
  -2   5   1   17.60    1.10
  -2   5   1   21.50    1.50
  -2   5   1   20.80    1.10
  -2   5   1   21.60    1.00
  -2   5   1   19.10    1.20
   1  -5  -1   30.10    1.60
   1  -5  -1   29.30    1.50
   1  -5  -1   30.70    1.40
   1  -5  -1   27.60    1.90
   1  -5  -1   28.80    1.50
  -1   5   1   31.70    1.40
  -1   5   1   29.90    1.50
  -1   5   1   29.80    1.40
  -1   5   1   27.60    1.50
   0  -5  -1   69.39    3.10
   0  -5  -1   66.79    3.70
   0  -5  -1   70.69    3.60
   0  -5  -1   67.99    3.20
   0  -5  -1   63.49    3.30
   0  -5  -1   69.29    3.20
   0   5   1   68.79    3.20
   0   5   1   67.09    3.30
   0   5   1   74.99    3.30
   0   5   1   66.69    3.10
  -1  -5  -1  402.86   17.20
  -1  -5  -1  393.06   17.80
  -1  -5  -1  382.26   17.20
  -1  -5  -1  377.06   17.30
  -1  -5  -1  407.36   17.40
   1   5   1  402.76   17.20
   1   5   1  389.16   17.30
   1   5   1  366.36   17.40
   1   5   1  390.66   17.20
   1   5   1  419.86   17.80
  -2  -5  -1   32.70    1.90
  -2  -5  -1   32.30    1.80
  -2  -5  -1   31.80    1.70
  -2  -5  -1   33.30    1.70
   2   5   1   31.40    1.80
   2   5   1   34.30    1.60
   2   5   1   32.50    1.70
   2   5   1   34.30    2.30
   2   5   1   33.60    2.00
  -3  -5  -1  234.38   10.70
  -3  -5  -1  244.58   10.40
  -3  -5  -1  232.68   10.40
   3   5   1  215.38   10.50
   3   5   1  236.88   10.30
   3   5   1  236.88   10.60
   3   5   1  244.28   11.20
  -4  -5  -1   68.49    3.50
  -4  -5  -1   77.79    3.90
  -4  -5  -1   78.19    3.60
   4   5   1   80.49    3.40
   4   5   1   61.19    4.50
   4   5   1   79.89    3.70
  -5  -5  -1    2.10    0.70
  -5  -5  -1    1.40    0.40
   5   5   1    1.90    0.90
   5   5   1    1.90    0.50
   5   5   1    1.70    0.30
  -6  -5  -1   18.30    1.70
  -6  -5  -1   19.50    1.30
   6   5   1   18.70    2.00
   6   5   1   23.40    1.50
  -7  -5  -1   21.40    1.40
  -7  -5  -1   25.80    1.90
   7   5   1   26.20    1.70
   7   5   1   22.70    2.30
  -8  -5  -1    8.00    0.90
  -8  -5  -1    5.60    1.20
   8   5   1    8.10    1.00
   8   5   1    5.60    1.50
  -9  -5  -1    0.20    0.50
  -9  -5  -1    0.50    0.70
   9   5   1   -0.30    0.50
   9   5   1   -0.70    0.80
  12  -6  -1    2.50    1.30
  12  -6  -1    3.80    1.40
 -12   6   1    3.00    0.60
 -12   6   1    3.20    0.70
  11  -6  -1   -0.90    1.10
  11  -6  -1    0.20    0.80
 -11   6   1    0.70    0.60
 -11   6   1   -0.50    0.40
  10  -6  -1    2.50    0.70
  10  -6  -1    3.30    1.20
  10  -6  -1    2.20    1.10
 -10   6   1    4.30    0.70
 -10   6   1    3.70    0.70
   9  -6  -1   11.00    1.70
   9  -6  -1    6.90    1.00
   9  -6  -1    8.60    1.60
  -9   6   1    9.10    0.80
  -9   6   1   10.60    0.90
  -9   6   1    8.00    0.80
   8  -6  -1   14.90    2.10
   8  -6  -1   18.70    1.40
   8  -6  -1   13.60    1.10
   8  -6  -1   19.80    1.90
   8  -6  -1   15.40    1.10
  -8   6   1   17.60    2.30
  -8   6   1   17.40    1.10
  -8   6   1   18.80    1.10
  -8   6   1   19.80    1.20
   7  -6  -1   29.50    2.20
   7  -6  -1   27.60    1.60
   7  -6  -1   31.30    1.80
   7  -6  -1   27.70    2.50
   7  -6  -1   26.90    1.50
  -7   6   1   29.30    1.60
  -7   6   1   25.30    2.10
  -7   6   1   29.40    1.60
  -7   6   1   28.20    1.80
   6  -6  -1   18.70    1.70
   6  -6  -1   17.90    1.90
   6  -6  -1   18.00    1.10
   6  -6  -1   19.20    1.30
   6  -6  -1   18.50    1.10
  -6   6   1   18.50    1.30
  -6   6   1   18.80    1.10
  -6   6   1   18.80    1.60
  -6   6   1   15.90    1.40
  -6   6   1   20.90    1.10
   5  -6  -1    1.00    0.30
   5  -6  -1    0.50    0.40
   5  -6  -1    0.60    0.70
   5  -6  -1    0.90    0.30
   5  -6  -1    0.60    0.70
  -5   6   1    0.30    0.60
  -5   6   1    0.20    0.30
  -5   6   1    0.50    0.40
  -5   6   1    0.10    0.40
  -5   6   1    0.00    0.20
  -5   6   1    0.60    0.30
   4  -6  -1   72.19    3.40
   4  -6  -1   69.59    3.30
   4  -6  -1   68.39    3.30
   4  -6  -1   71.89    3.50
   4  -6  -1   66.99    3.20
   4  -6  -1   72.69    4.00
  -4   6   1   68.99    3.20
  -4   6   1   67.59    3.80
  -4   6   1   71.49    3.30
  -4   6   1   67.19    3.30
  -4   6   1   73.69    3.20
   3  -6  -1    5.50    0.50
   3  -6  -1    4.70    1.00
   3  -6  -1    6.50    0.50
   3  -6  -1    6.70    0.50
   3  -6  -1    6.00    0.70
  -3   6   1    6.40    0.70
  -3   6   1    5.90    0.50
  -3   6   1    6.30    0.50
  -3   6   1    6.10    0.90
  -3   6   1    5.90    0.50
   2  -6  -1   44.10    2.70
   2  -6  -1   43.50    2.20
   2  -6  -1   43.10    2.10
   2  -6  -1   42.50    2.20
   2  -6  -1   46.50    2.30
  -2   6   1   42.30    2.10
  -2   6   1   45.60    2.20
  -2   6   1   43.00    2.30
  -2   6   1   46.30    2.10
   1  -6  -1  154.78    6.80
   1  -6  -1  159.08    6.80
   1  -6  -1  157.28    7.00
   1  -6  -1  151.18    6.90
   1  -6  -1  156.28    7.40
  -1   6   1  140.19    6.90
  -1   6   1  149.59    7.10
  -1   6   1  154.08    6.80
  -1   6   1  159.48    6.90
  -1   6   1  158.08    6.80
   0  -6  -1  140.29    6.30
   0  -6  -1  143.19    6.10
   0  -6  -1  134.89    6.90
   0  -6  -1  134.69    6.20
   0  -6  -1  137.89    6.80
   0  -6  -1  143.79    6.40
   0   6   1  128.49    6.40
   0   6   1  146.89    6.30
   0   6   1  138.29    6.20
  -1  -6  -1   23.00    1.80
  -1  -6  -1   24.40    1.50
  -1  -6  -1   24.30    1.60
  -1  -6  -1   24.80    1.30
  -1  -6  -1   25.60    1.30
   1   6   1   24.30    1.60
   1   6   1   24.80    1.30
   1   6   1   24.20    1.40
   1   6   1   25.50    1.30
  -2  -6  -1    2.10    0.40
  -2  -6  -1    2.30    0.40
  -2  -6  -1    1.70    0.60
   2   6   1    2.50    0.40
   2   6   1    2.40    0.40
   2   6   1    1.50    0.60
   2   6   1    1.80    0.40
  -3  -6  -1  135.79    6.40
  -3  -6  -1  132.09    6.10
  -3  -6  -1  136.39    6.10
   3   6   1  136.99    6.30
   3   6   1  138.89    6.90
   3   6   1  141.59    6.10
   3   6   1  121.69    6.10
  -4  -6  -1    1.70    0.70
  -4  -6  -1    1.20    0.40
  -4  -6  -1    0.40    0.30
   4   6   1    1.40    0.50
   4   6   1    2.20    0.80
   4   6   1    1.20    0.30
  -5  -6  -1   89.49    4.60
  -5  -6  -1   88.39    4.20
   5   6   1   91.19    4.40
   5   6   1   87.79    4.10
   5   6   1   90.39    5.20
  -6  -6  -1   30.70    1.80
  -6  -6  -1   31.70    2.20
   6   6   1   30.80    2.70
   6   6   1   37.90    2.10
  -7  -6  -1   17.20    1.30
  -7  -6  -1   17.60    1.70
   7   6   1   18.30    1.40
   7   6   1   16.00    2.10
  -8  -6  -1    0.60    0.70
  -8  -6  -1    0.40    0.50
   8   6   1    0.60    0.60
   8   6   1   -0.50    0.80
  12  -7  -1    1.80    1.10
  12  -7  -1    3.50    1.80
 -12   7   1    6.10    1.00
 -12   7   1    3.50    0.70
  11  -7  -1    2.20    1.30
 -11   7   1    4.50    1.10
 -11   7   1    2.70    0.70
  10  -7  -1   11.30    2.10
  10  -7  -1   14.00    1.40
  10  -7  -1   16.50    2.10
 -10   7   1   13.30    1.10
 -10   7   1   15.60    1.20
 -10   7   1   14.40    1.10
   9  -7  -1   17.60    2.00
   9  -7  -1   13.30    1.20
  -9   7   1   14.20    1.00
  -9   7   1   13.20    1.00
  -9   7   1   16.10    1.20
   8  -7  -1    0.70    1.00
   8  -7  -1   -0.10    0.40
   8  -7  -1    0.70    0.90
  -8   7   1    0.10    0.30
  -8   7   1    0.00    0.40
  -8   7   1    0.20    0.40
   7  -7  -1   10.00    1.60
   7  -7  -1   11.00    1.00
   7  -7  -1    6.80    1.40
   7  -7  -1    9.60    0.80
   7  -7  -1    9.60    0.80
  -7   7   1   10.40    0.80
  -7   7   1   10.30    1.00
  -7   7   1    7.20    1.20
  -7   7   1   10.40    0.80
  -7   7   1    9.10    0.80
   6  -7  -1   23.10    1.80
   6  -7  -1   20.00    1.20
   6  -7  -1   18.70    1.20
   6  -7  -1   21.30    2.10
   6  -7  -1   23.10    1.50
  -6   7   1   21.60    1.60
  -6   7   1   20.70    1.20
  -6   7   1   20.90    1.40
  -6   7   1   21.90    1.20
  -6   7   1   20.10    1.60
   5  -7  -1   75.19    3.70
   5  -7  -1   75.49    3.70
   5  -7  -1   86.39    4.00
   5  -7  -1   75.19    4.40
   5  -7  -1   84.49    4.00
   5  -7  -1   79.49    3.70
  -5   7   1   71.49    4.30
  -5   7   1   79.09    3.70
  -5   7   1   78.69    3.90
  -5   7   1   80.69    3.70
  -5   7   1   82.39    3.60
   4  -7  -1   -0.20    0.40
   4  -7  -1   -0.20    0.20
   4  -7  -1    0.20    0.50
   4  -7  -1    0.40    0.50
   4  -7  -1   -0.10    0.20
  -4   7   1    0.10    0.20
  -4   7   1    0.00    0.20
  -4   7   1   -0.30    0.30
  -4   7   1    0.00    0.20
  -4   7   1    0.10    0.40
   3  -7  -1   11.80    1.40
   3  -7  -1   14.80    1.10
   3  -7  -1   11.50    0.80
   3  -7  -1   13.50    0.90
  -3   7   1   11.90    1.30
  -3   7   1   13.40    0.80
  -3   7   1   13.70    0.90
  -3   7   1   13.10    1.00
  -3   7   1   14.20    0.90
   2  -7  -1  123.19    5.50
   2  -7  -1  130.69    5.70
   2  -7  -1  115.39    5.60
   2  -7  -1  120.79    6.20
   2  -7  -1  123.09    5.70
  -2   7   1  127.19    6.30
  -2   7   1  116.99    5.70
  -2   7   1  123.69    5.60
  -2   7   1  130.59    5.50
  -2   7   1  122.99    5.60
   1  -7  -1  115.49    5.10
   1  -7  -1  113.39    5.30
   1  -7  -1  108.39    5.80
   1  -7  -1  112.89    5.00
   1  -7  -1  110.99    5.20
   1  -7  -1  117.09    5.70
  -1   7   1  113.19    5.20
  -1   7   1  112.99    5.40
  -1   7   1  119.59    5.00
  -1   7   1  112.29    5.10
   0  -7  -1   67.89    3.90
   0  -7  -1   68.89    3.90
   0  -7  -1   71.29    3.10
   0  -7  -1   63.79    3.20
   0  -7  -1   73.29    3.40
   0  -7  -1   66.39    3.30
   0   7   1   67.69    3.50
   0   7   1   70.59    3.20
   0   7   1   65.49    3.20
  -1  -7  -1   17.30    2.10
  -1  -7  -1   22.40    1.50
  -1  -7  -1   19.60    1.20
   1   7   1   21.60    1.20
   1   7   1   20.30    1.20
   1   7   1   20.80    1.30
  -2  -7  -1  218.78    9.60
  -2  -7  -1  204.28    9.60
  -2  -7  -1  220.78    9.90
   2   7   1  219.88   10.30
   2   7   1  198.18    9.60
   2   7   1  226.88    9.50
   2   7   1  209.38    9.70
  -3  -7  -1   74.59    3.40
  -3  -7  -1   72.69    3.80
  -3  -7  -1   62.99    3.40
   3   7   1   73.89    4.20
   3   7   1   72.29    3.40
   3   7   1   72.29    3.60
  -4  -7  -1    0.90    0.40
  -4  -7  -1    1.00    0.60
   4   7   1    0.60    0.70
   4   7   1    0.70    0.50
   4   7   1    1.00    0.30
  -5  -7  -1    4.80    0.90
  -5  -7  -1    2.90    0.50
   5   7   1    2.40    1.00
   5   7   1    4.40    0.70
  -6  -7  -1    1.70    0.80
  -6  -7  -1    3.20    0.60
   6   7   1    3.50    1.20
   6   7   1    3.80    0.70
  -7  -7  -1    4.50    1.00
   7   7   1    2.70    1.10
   7   7   1    4.30    0.80
  12  -8  -1    1.30    1.30
 -12   8   1    1.60    0.60
 -12   8   1    1.50    0.70
  11  -8  -1    1.40    1.10
  11  -8  -1    1.90    1.40
 -11   8   1    2.70    0.60
  10  -8  -1    3.00    1.30
  10  -8  -1    2.00    1.30
 -10   8   1    2.40    0.60
 -10   8   1    4.10    0.60
 -10   8   1    3.30    0.70
   9  -8  -1   10.90    2.10
   9  -8  -1   13.50    1.30
   9  -8  -1   14.00    2.00
  -9   8   1   17.20    1.20
  -9   8   1   14.50    1.00
  -9   8   1   15.30    1.10
   8  -8  -1   23.50    1.70
   8  -8  -1   20.80    2.50
   8  -8  -1   23.10    2.20
  -8   8   1   23.10    1.40
  -8   8   1   24.50    1.40
  -8   8   1   23.50    1.40
   7  -8  -1   59.89    4.40
   7  -8  -1   47.30    3.50
   7  -8  -1   50.49    2.70
   7  -8  -1   54.59    2.90
  -7   8   1   53.59    2.60
  -7   8   1   56.09    2.60
   6  -8  -1   92.69    4.40
   6  -8  -1   81.19    4.10
   6  -8  -1   83.69    5.10
   6  -8  -1   95.59    4.60
  -6   8   1   89.39    4.10
  -6   8   1   79.39    4.20
  -6   8   1   90.39    4.10
  -6   8   1   86.09    4.00
   5  -8  -1    8.70    0.90
   5  -8  -1   10.10    1.20
   5  -8  -1    8.40    0.70
   5  -8  -1    8.40    1.50
  -5   8   1    9.20    0.70
  -5   8   1    9.20    0.80
  -5   8   1    9.10    0.90
   4  -8  -1    9.30    0.70
   4  -8  -1    9.50    1.00
   4  -8  -1    8.40    1.30
   4  -8  -1    8.10    0.60
  -4   8   1    8.90    0.70
  -4   8   1    8.10    0.70
  -4   8   1    7.30    0.90
  -4   8   1    9.10    0.70
   3  -8  -1   53.49    3.30
   3  -8  -1   56.49    2.80
   3  -8  -1   51.59    2.70
   3  -8  -1   51.19    2.50
  -3   8   1   57.49    2.50
  -3   8   1   50.19    2.80
  -3   8   1   56.99    2.70
  -3   8   1   50.29    3.20
  -3   8   1   54.19    2.60
   2  -8  -1   36.10    3.00
   2  -8  -1   44.20    2.80
   2  -8  -1   43.70    2.30
   2  -8  -1   48.00    2.40
   2  -8  -1   43.30    2.10
  -2   8   1   46.10    2.20
  -2   8   1   41.40    2.40
  -2   8   1   48.20    2.30
  -2   8   1   46.60    2.10
   1  -8  -1    0.40    0.50
   1  -8  -1    0.10    0.10
   1  -8  -1   -0.10    0.30
   1  -8  -1    0.00    0.40
  -1   8   1    0.00    0.30
  -1   8   1    0.00    0.30
  -1   8   1   -0.10    0.20
  -1   8   1    0.60    0.20
   0  -8  -1    8.30    1.00
   0  -8  -1    7.90    0.60
   0  -8  -1    6.60    1.20
   0   8   1    7.60    0.60
   0   8   1    8.10    0.70
   0   8   1    7.50    0.70
  -1  -8  -1    0.40    0.30
  -1  -8  -1    0.50    0.50
  -1  -8  -1    0.60    0.60
   1   8   1    0.30    0.30
   1   8   1    0.40    0.30
   1   8   1    0.30    0.30
  -2  -8  -1   16.00    1.30
  -2  -8  -1   14.80    1.00
   2   8   1   16.50    1.00
   2   8   1   14.50    1.10
  -3  -8  -1   71.69    3.80
  -3  -8  -1   69.69    3.50
   3   8   1   75.29    4.30
   3   8   1   72.99    3.70
   3   8   1   71.59    3.40
  -4  -8  -1    6.80    1.10
  -4  -8  -1    7.00    0.80
   4   8   1    7.00    1.40
   4   8   1    7.60    0.70
   4   8   1    6.50    0.80
  -5  -8  -1   -0.10    0.30
  -5  -8  -1    0.10    0.60
   5   8   1    0.10    0.40
   5   8   1   -0.10    0.60
  -6  -8  -1   10.70    1.40
  -6  -8  -1    8.80    1.00
   6   8   1   10.10    1.90
   6   8   1    9.40    1.10
  -7  -8  -1   -0.10    0.50
  -7  -8  -1    0.50    0.70
   7   8   1    0.60    0.90
   7   8   1    0.70    0.50
  12  -9  -1    0.70    1.10
 -12   9   1    1.80    0.60
  11  -9  -1    0.50    1.00
  11  -9  -1   -0.10    1.30
 -11   9   1    1.40    0.70
 -11   9   1    1.10    0.50
  10  -9  -1    2.60    1.30
  10  -9  -1    3.10    1.20
 -10   9   1    2.00    0.70
 -10   9   1    2.80    0.60
   9  -9  -1    3.10    0.70
   9  -9  -1    2.10    1.00
   9  -9  -1    3.90    1.30
  -9   9   1    3.60    0.60
  -9   9   1    3.80    0.60
  -9   9   1    4.50    0.80
   8  -9  -1   15.60    2.10
   8  -9  -1   16.20    1.40
   8  -9  -1   18.30    2.20
  -8   9   1   18.10    1.20
  -8   9   1   20.80    1.60
  -8   9   1   18.70    1.20
   7  -9  -1   65.49    4.50
   7  -9  -1   76.39    4.10
   7  -9  -1   72.19    3.80
  -7   9   1   72.19    3.50
  -7   9   1   76.09    3.40
  -7   9   1   72.19    3.50
   6  -9  -1   82.99    4.20
   6  -9  -1   80.79    4.00
   6  -9  -1   71.49    3.80
  -6   9   1   82.19    3.80
  -6   9   1   78.29    3.70
   5  -9  -1    0.60    0.30
   5  -9  -1    0.80    0.80
   5  -9  -1    0.30    0.60
  -5   9   1    0.20    0.40
  -5   9   1    0.60    0.30
   4  -9  -1    0.50    0.60
   4  -9  -1    0.80    0.60
   4  -9  -1    0.40    0.30
   4  -9  -1    0.60    0.30
  -4   9   1    0.90    0.30
  -4   9   1    0.70    0.30
  -4   9   1    0.70    0.30
   3  -9  -1    9.30    1.40
   3  -9  -1    9.40    0.70
   3  -9  -1    9.50    1.10
  -3   9   1   10.60    0.70
  -3   9   1    9.40    0.80
  -3   9   1   10.60    0.80
   2  -9  -1   62.49    3.10
   2  -9  -1   60.39    3.70
  -2   9   1   59.29    3.00
  -2   9   1   58.19    2.90
  -2   9   1   59.19    2.80
   1  -9  -1   89.49    4.10
   1  -9  -1   94.29    5.10
   1  -9  -1   92.79    4.40
  -1   9   1   84.09    4.10
  -1   9   1   93.39    4.30
  -1   9   1   89.99    4.20
   0  -9  -1   10.20    0.80
   0  -9  -1    9.10    1.00
   0  -9  -1    9.30    1.30
   0   9   1    9.50    0.90
   0   9   1   10.30    0.80
   0   9   1    9.20    0.80
  -1  -9  -1    2.10    0.40
  -1  -9  -1    2.20    0.90
  -1  -9  -1    2.10    0.60
   1   9   1    2.50    0.40
   1   9   1    1.90    0.50
  -2  -9  -1    6.60    1.30
  -2  -9  -1    6.10    0.70
  -2  -9  -1    5.80    0.90
   2   9   1    4.00    0.60
   2   9   1    5.90    0.80
  -3  -9  -1    2.60    0.70
  -3  -9  -1    2.00    0.50
   3   9   1    2.70    0.60
   3   9   1    2.10    0.40
  -4  -9  -1   25.30    1.70
  -4  -9  -1   31.30    2.10
   4   9   1   30.20    1.80
   4   9   1   29.80    2.50
  -5  -9  -1    3.70    0.90
  -5  -9  -1    4.30    0.70
   5   9   1    4.60    1.30
   5   9   1    4.70    0.80
  -6  -9  -1    0.30    0.50
  -6  -9  -1    1.20    0.70
   6   9   1    2.00    0.60
   6   9   1    0.20    0.80
 -12  10   1   -0.10    0.50
  11 -10  -1    0.00    1.20
  11 -10  -1   -1.30    1.40
 -11  10   1    0.40    0.50
  10 -10  -1    0.40    1.30
  10 -10  -1    2.60    1.30
 -10  10   1    1.10    0.50
 -10  10   1    1.20    0.70
   9 -10  -1   -0.70    0.90
   9 -10  -1   -0.30    1.10
   9 -10  -1    0.10    0.60
  -9  10   1    0.30    0.40
  -9  10   1    0.50    0.40
   8 -10  -1    4.70    0.90
   8 -10  -1    3.60    1.20
   8 -10  -1    4.50    1.20
  -8  10   1    4.60    0.70
  -8  10   1    5.00    0.70
   7 -10  -1   -0.70    0.70
   7 -10  -1    0.20    0.90
   7 -10  -1    0.50    0.50
  -7  10   1    0.70    0.40
  -7  10   1    0.30    0.40
   6 -10  -1   24.60    1.70
   6 -10  -1   19.30    2.20
   6 -10  -1   23.20    1.90
  -6  10   1   21.60    1.30
  -6  10   1   23.20    1.40
   5 -10  -1    3.20    0.80
   5 -10  -1    3.90    1.10
  -5  10   1    4.60    0.60
   4 -10  -1    5.00    1.10
   4 -10  -1    4.70    0.60
   4 -10  -1    4.70    0.80
  -4  10   1    4.70    0.60
  -4  10   1    4.70    0.60
  -4  10   1    6.90    0.70
   3 -10  -1   26.40    1.60
   3 -10  -1   33.60    2.50
   3 -10  -1   31.90    1.90
  -3  10   1   29.00    1.70
  -3  10   1   30.90    1.70
  -3  10   1   32.40    1.60
   2 -10  -1   10.20    1.50
   2 -10  -1   12.00    1.10
  -2  10   1   10.50    0.70
  -2  10   1    8.10    1.10
  -2  10   1   10.40    0.90
   1 -10  -1   19.70    1.40
   1 -10  -1   19.90    1.90
   1 -10  -1   17.90    1.60
  -1  10   1   17.10    1.10
  -1  10   1   18.00    1.20
   0 -10  -1   23.80    2.20
   0 -10  -1   23.90    1.70
   0 -10  -1   23.30    1.40
   0  10   1   21.40    1.40
   0  10   1   25.10    1.50
  -1 -10  -1    8.60    1.50
  -1 -10  -1    8.90    0.90
  -1 -10  -1    7.60    1.10
   1  10   1    9.90    0.80
   1  10   1    9.30    0.90
  -2 -10  -1   29.40    2.00
  -2 -10  -1   27.40    1.70
  -2 -10  -1   34.00    2.70
   2  10   1   27.70    1.80
   2  10   1   27.80    1.60
  -3 -10  -1   13.60    1.10
  -3 -10  -1   14.30    1.40
  -3 -10  -1   15.30    1.90
   3  10   1   15.50    1.20
  -4 -10  -1   14.50    1.40
  -4 -10  -1   15.10    2.10
   4  10   1   15.80    1.30
  -5 -10  -1   -0.40    0.50
   5  10   1    0.50    0.50
  11 -11  -1   -0.20    1.50
  11 -11  -1    2.70    1.30
 -11  11   1    1.80    0.60
 -11  11   1    2.40    0.60
  10 -11  -1    1.00    1.40
  10 -11  -1    0.20    1.00
 -10  11   1    0.20    0.50
 -10  11   1    0.40    0.50
   9 -11  -1    3.30    1.30
   9 -11  -1    4.80    1.50
  -9  11   1    3.50    0.60
  -9  11   1    4.10    0.70
   8 -11  -1    9.80    1.20
   8 -11  -1    5.30    1.40
   8 -11  -1    6.80    1.40
  -8  11   1    6.70    0.80
  -8  11   1    8.70    0.90
   7 -11  -1   -0.80    0.80
   7 -11  -1    0.20    0.50
   7 -11  -1    0.50    0.80
  -7  11   1    0.30    0.40
  -7  11   1    0.10    0.40
   6 -11  -1    1.20    0.90
   6 -11  -1    0.30    0.80
   6 -11  -1    1.50    0.60
  -6  11   1    1.10    0.40
  -6  11   1    1.10    0.40
   5 -11  -1    2.30    1.00
   5 -11  -1    2.60    0.80
  -5  11   1    2.20    0.50
  -5  11   1    3.00    0.50
  -5  11   1    2.40    0.50
   4 -11  -1    0.10    0.60
   4 -11  -1    0.90    0.60
  -4  11   1    0.70    0.40
  -4  11   1    0.10    0.30
  -4  11   1    0.00    0.30
   3 -11  -1   26.60    1.80
   3 -11  -1   23.90    2.30
  -3  11   1   26.20    1.60
  -3  11   1   25.20    1.40
  -3  11   1   26.70    1.50
   2 -11  -1    2.90    1.00
   2 -11  -1    3.20    0.70
  -2  11   1    2.20    0.50
  -2  11   1    2.90    0.50
   1 -11  -1   -0.20    0.40
   1 -11  -1    0.80    0.60
   1 -11  -1    0.30    0.60
  -1  11   1    0.40    0.40
  -1  11   1   -0.20    0.30
   0 -11  -1    6.80    1.40
   0 -11  -1    6.00    0.80
   0  11   1    6.80    0.80
   0  11   1    5.70    0.70
  -1 -11  -1   23.00    1.60
  -1 -11  -1   26.20    2.50
  -1 -11  -1   26.10    1.80
   1  11   1   25.10    1.60
   1  11   1   24.90    1.50
  -2 -11  -1    4.90    0.90
  -2 -11  -1    3.30    1.10
  -2 -11  -1    6.80    0.90
   2  11   1    4.10    0.60
   2  11   1    3.90    0.70
  -3 -11  -1   35.40    2.90
  -3 -11  -1   29.20    2.10
   3  11   1   26.90    1.70
   3  11   1   27.40    1.80
  -4 -11  -1    3.00    0.60
  -4 -11  -1    4.30    0.90
  -4 -11  -1    4.80    1.30
  11 -12  -1    2.30    1.30
 -11  12   1    1.90    0.60
 -11  12   1    0.70    0.50
  10 -12  -1    0.70    1.10
  10 -12  -1    0.80    1.40
 -10  12   1    0.00    0.40
 -10  12   1   -0.40    0.40
   9 -12  -1    0.00    0.90
   9 -12  -1   -2.10    1.10
  -9  12   1    0.40    0.50
  -9  12   1    0.10    0.40
   8 -12  -1    3.10    0.80
   8 -12  -1    1.00    1.10
   8 -12  -1    2.00    1.20
  -8  12   1    3.70    0.60
   7 -12  -1    0.40    0.90
   7 -12  -1   -0.70    0.90
   7 -12  -1    0.40    0.50
  -7  12   1    0.70    0.40
  -7  12   1    0.10    0.40
   6 -12  -1   19.60    1.60
   6 -12  -1   19.60    1.90
   6 -12  -1   20.70    2.30
  -6  12   1   18.80    1.20
  -6  12   1   18.10    1.20
   5 -12  -1    1.20    0.80
   5 -12  -1    2.00    0.80
  -5  12   1    1.20    0.40
  -5  12   1    1.30    0.40
  -5  12   1    0.60    0.30
   4 -12  -1   10.10    1.30
   4 -12  -1    8.80    1.50
  -4  12   1    9.20    0.90
  -4  12   1    9.30    0.90
   3 -12  -1   15.20    1.50
   3 -12  -1   15.30    1.90
  -3  12   1   16.10    1.10
  -3  12   1   14.20    1.10
   2 -12  -1    1.40    0.80
   2 -12  -1   -0.20    0.50
  -2  12   1    0.80    0.40
  -2  12   1    0.80    0.40
   1 -12  -1    0.20    0.70
   1 -12  -1   -0.40    0.50
  -1  12   1   -0.50    0.30
  -1  12   1    0.50    0.40
   0 -12  -1    0.10    0.60
   0 -12  -1    0.20    0.70
   0  12   1   -0.30    0.30
   0  12   1   -0.10    0.30
  -1 -12  -1    0.40    0.70
  -1 -12  -1   -0.30    0.50
   1  12   1    0.70    0.50
   1  12   1    0.70    0.40
  -2 -12  -1   11.70    1.90
  -2 -12  -1   14.10    1.50
   2  12   1   12.50    1.10
  -3 -12  -1   14.00    1.40
  -3 -12  -1   14.60    2.10
   3  12   1   11.20    1.20
  10 -13  -1   -0.10    1.40
  10 -13  -1   -1.20    1.00
 -10  13   1   -0.20    0.40
 -10  13   1    0.20    0.50
   9 -13  -1    0.30    1.00
   9 -13  -1    0.10    1.10
  -9  13   1    0.70    0.50
  -9  13   1    0.10    0.40
   8 -13  -1    5.20    1.40
   8 -13  -1    2.20    1.20
  -8  13   1    2.20    0.50
  -8  13   1    2.80    0.60
   7 -13  -1    3.50    0.90
   7 -13  -1    1.60    1.00
   7 -13  -1    2.00    1.10
  -7  13   1    1.50    0.50
  -7  13   1    2.90    0.60
   6 -13  -1    1.70    0.70
   6 -13  -1    0.30    0.90
   6 -13  -1    1.20    1.10
  -6  13   1    1.50    0.50
  -6  13   1    1.20    0.40
   5 -13  -1   28.60    2.60
   5 -13  -1   28.60    2.00
  -5  13   1   27.70    1.60
  -5  13   1   24.20    1.60
  -5  13   1   23.90    1.50
   4 -13  -1    0.90    0.80
   4 -13  -1    0.60    0.70
  -4  13   1    0.50    0.30
  -4  13   1    0.10    0.30
   3 -13  -1    4.10    0.90
   3 -13  -1    3.20    1.10
  -3  13   1    4.10    0.70
  -3  13   1    3.00    0.50
   2 -13  -1   11.30    1.30
   2 -13  -1   10.60    1.70
  -2  13   1    9.70    0.90
  -2  13   1   10.20    0.90
   1 -13  -1    0.80    0.60
   1 -13  -1   -0.20    0.70
  -1  13   1    0.30    0.40
  -1  13   1    0.60    0.40
   0 -13  -1    0.20    0.80
   0 -13  -1    0.90    0.70
   0  13   1    0.30    0.40
   0  13   1    0.00    0.40
  -1 -13  -1    0.60    0.80
  -1 -13  -1    1.40    0.70
   1  13   1    0.30    0.40
   1  13   1    0.60    0.40
  -2 -13  -1    3.90    0.80
   2  13   1    3.70    0.70
   2  13   1    3.50    0.60
   9 -14  -1   -0.60    1.00
  -9  14   1    0.20    0.50
   8 -14  -1    1.10    1.00
   8 -14  -1    1.80    1.30
  -8  14   1    0.50    0.50
  -8  14   1    0.80    0.50
   7 -14  -1    6.40    1.40
   7 -14  -1    9.10    1.30
   7 -14  -1    4.80    1.40
  -7  14   1    6.30    0.80
   6 -14  -1    9.70    1.90
   6 -14  -1   11.40    1.60
   6 -14  -1   11.30    1.40
  -6  14   1    9.80    0.90
  -6  14   1    8.10    0.90
   5 -14  -1   -0.30    0.70
   5 -14  -1    2.00    0.90
  -5  14   1    0.80    0.40
  -5  14   1    0.70    0.40
   4 -14  -1    0.50    0.90
   4 -14  -1    0.40    0.70
  -4  14   1   -0.10    0.40
  -4  14   1    0.10    0.40
   3 -14  -1    2.40    1.10
   3 -14  -1    2.00    0.80
  -3  14   1    3.00    0.60
  -3  14   1    2.30    0.50
   2 -14  -1   10.10    1.30
   2 -14  -1    8.70    1.80
  -2  14   1    8.60    0.90
  -2  14   1    7.30    0.80
   1 -14  -1    7.60    1.30
   1 -14  -1    7.20    1.60
  -1  14   1    7.80    0.90
  -1  14   1    6.80    0.80
   0 -14  -1    0.60    0.90
   0 -14  -1    0.30    0.60
   0  14   1    0.90    0.50
   0  14   1    0.10    0.40
   8 -15  -1   -0.10    1.20
   7 -15  -1    1.30    1.10
   7 -15  -1    0.30    1.10
   7 -15  -1    0.50    0.70
  -7  15   1    0.10    0.40
   6 -15  -1    1.10    1.10
   6 -15  -1    1.70    1.00
  -6  15   1    2.10    0.50
   5 -15  -1    3.70    1.00
   5 -15  -1    2.20    1.20
  -5  15   1    3.30    0.70
  -5  15   1    3.00    0.60
   4 -15  -1    1.40    1.00
   4 -15  -1    0.20    0.80
  -4  15   1    1.30    0.50
  -4  15   1    1.30    0.50
   3 -15  -1    4.50    1.00
   3 -15  -1    2.30    1.10
  -3  15   1    3.90    0.60
  -3  15   1    3.70    0.70
   2 -15  -1    0.10    0.70
   2 -15  -1    1.10    1.00
  -2  15   1    0.60    0.40
  -2  15   1    0.70    0.40
  -2  15  -2    2.60    0.60
  -2  15  -2    3.00    0.60
   2 -15   2    2.00    1.20
   2 -15   2    2.90    0.90
  -3  15  -2    2.20    0.60
  -3  15  -2    2.40    0.50
   3 -15   2    1.70    1.20
   3 -15   2    2.80    0.90
  -4  15  -2    3.30    0.60
  -4  15  -2    3.80    0.70
   4 -15   2    2.30    1.20
   4 -15   2    2.40    0.90
  -5  15  -2    5.40    0.80
   5 -15   2    3.60    1.30
   5 -15   2    2.00    1.00
  -6  15  -2    0.00    0.50
   6 -15   2   -0.70    0.90
   6 -15   2   -1.80    0.90
  -7  15  -2    0.70    0.50
  -7  15  -2    0.10    0.50
   7 -15   2    1.40    1.30
   7 -15   2    2.40    1.20
   1  14  -2    7.10    1.00
   1  14  -2    7.90    0.90
  -1 -14   2    6.20    1.60
  -1 -14   2    8.90    1.30
   0  14  -2    2.20    0.50
   0  14  -2    0.90    0.50
   0 -14   2    1.30    0.90
   0 -14   2    2.00    0.80
  -1  14  -2    7.80    0.90
  -1  14  -2    6.90    0.90
   1 -14   2    4.70    1.40
   1 -14   2    6.30    1.10
  -2  14  -2    6.50    0.80
  -2  14  -2    6.60    0.80
   2 -14   2    4.20    1.20
   2 -14   2    4.90    1.00
  -3  14  -2    3.50    0.60
  -3  14  -2    3.30    0.60
   3 -14   2    4.10    0.90
   3 -14   2    3.60    1.20
  -4  14  -2    0.70    0.40
  -4  14  -2    1.00    0.50
   4 -14   2    1.10    1.10
   4 -14   2    0.00    0.70
  -5  14  -2    3.20    0.60
  -5  14  -2    3.80    0.60
  -5  14  -2    2.30    0.60
   5 -14   2    2.00    1.20
   5 -14   2    2.20    0.90
  -6  14  -2    0.70    0.40
  -6  14  -2    1.00    0.50
   6 -14   2    1.40    1.00
   6 -14   2    0.50    1.00
  -7  14  -2    2.60    0.60
  -7  14  -2    2.00    0.60
   7 -14   2    2.00    1.30
   7 -14   2    1.70    1.20
  -8  14  -2    1.10    0.50
  -8  14  -2    0.90    0.50
   8 -14   2    0.50    1.20
   8 -14   2    2.00    1.30
  -9  14  -2    0.20    0.50
  -9  14  -2    0.20    0.40
   9 -14   2    0.80    1.30
   9 -14   2    0.50    1.30
   2  13  -2    2.10    0.50
   2  13  -2    2.20    0.60
  -2 -13   2    3.40    0.90
  -2 -13   2    2.20    1.20
   1  13  -2    1.70    0.60
   1  13  -2    2.10    0.60
  -1 -13   2    0.30    0.90
  -1 -13   2    2.00    0.70
   0  13  -2    7.10    0.90
   0  13  -2    6.80    0.90
   0 -13   2    7.70    1.60
   0 -13   2    6.70    1.10
  -1  13  -2    0.60    0.40
  -1  13  -2    0.50    0.40
   1 -13   2    0.40    0.80
   1 -13   2   -0.10    0.60
  -2  13  -2    1.80    0.50
  -2  13  -2    1.40    0.50
   2 -13   2    1.10    0.70
   2 -13   2    1.50    0.90
  -3  13  -2    4.40    0.70
  -3  13  -2    4.70    0.70
   3 -13   2    4.30    0.90
   3 -13   2    5.50    1.30
  -4  13  -2    4.20    0.70
  -4  13  -2    3.10    0.50
  -4  13  -2    3.70    0.60
   4 -13   2    2.00    0.80
   4 -13   2    2.50    1.20
  -5  13  -2   -0.10    0.40
  -5  13  -2   -0.40    0.30
  -5  13  -2    0.50    0.40
   5 -13   2    0.60    0.90
   5 -13   2   -0.30    0.70
  -6  13  -2    0.70    0.40
  -6  13  -2    1.60    0.50
   6 -13   2    1.60    1.00
   6 -13   2    1.40    1.00
  -7  13  -2    6.20    0.70
  -7  13  -2    6.50    0.80
   7 -13   2    5.80    1.50
   7 -13   2    6.70    1.40
  -8  13  -2    3.00    0.60
  -8  13  -2    2.50    0.60
   8 -13   2    1.90    1.20
   8 -13   2    1.40    1.20
  -9  13  -2    5.40    0.80
  -9  13  -2    7.20    0.90
   9 -13   2    5.10    1.70
   9 -13   2    6.10    1.70
 -10  13  -2    1.30    0.50
 -10  13  -2    0.80    0.50
  10 -13   2   -0.80    1.30
  10 -13   2    0.20    1.20
   3  12  -2    6.40    0.90
   3  12  -2    6.00    0.80
  -3 -12   2    4.60    1.10
  -3 -12   2    7.20    1.60
  -3 -12   2    4.80    0.90
   2  12  -2    4.50    0.80
   2  12  -2    5.30    0.80
  -2 -12   2    4.70    1.30
  -2 -12   2    5.80    1.00
  -2 -12   2    6.10    1.00
   1  12  -2    1.30    0.50
   1  12  -2    1.50    0.50
  -1 -12   2    1.80    0.70
  -1 -12   2    0.30    0.60
  -1 -12   2    0.70    0.80
   0  12  -2   -0.20    0.30
   0  12  -2    0.00    0.30
   0 -12   2    0.90    0.60
   0 -12   2    0.00    0.60
   0 -12   2   -0.10    0.60
  -1  12  -2   -0.10    0.30
  -1  12  -2    0.80    0.40
   1 -12   2    0.50    0.70
   1 -12   2    0.00    0.70
   1 -12   2    0.50    0.60
  -2  12  -2    7.20    0.80
  -2  12  -2    7.70    0.80
   2 -12   2    6.50    1.10
   2 -12   2    8.10    1.50
   2 -12   2    8.30    1.20
  -3  12  -2    0.00    0.30
  -3  12  -2   -0.20    0.30
  -3  12  -2   -0.20    0.30
   3 -12   2    0.00    0.70
   3 -12   2    0.30    1.10
   3 -12   2   -0.40    0.60
  -4  12  -2    6.00    0.60
  -4  12  -2    5.20    0.70
  -4  12  -2    4.40    0.70
   4 -12   2    5.00    1.40
   4 -12   2    5.10    1.00
  -5  12  -2    1.60    0.40
  -5  12  -2    1.60    0.50
  -5  12  -2    1.60    0.40
   5 -12   2    1.40    1.00
   5 -12   2    2.20    0.90
  -6  12  -2    1.50    0.50
  -6  12  -2    1.40    0.50
   6 -12   2    1.10    0.90
   6 -12   2    1.50    0.60
   6 -12   2    0.30    0.90
  -7  12  -2    0.60    0.40
  -7  12  -2   -0.10    0.30
   7 -12   2   -0.50    0.90
   7 -12   2    0.80    1.10
  -8  12  -2    0.00    0.40
  -8  12  -2    0.40    0.40
   8 -12   2    0.10    1.10
   8 -12   2    0.80    1.50
  -9  12  -2    0.30    0.40
  -9  12  -2   -0.50    0.40
   9 -12   2    0.10    1.40
   9 -12   2   -1.60    1.20
 -10  12  -2    1.70    0.50
 -10  12  -2    1.70    0.60
  10 -12   2    0.50    1.20
  10 -12   2    2.80    1.40
  -5 -11   2    1.20    0.60
   4  11  -2    0.10    0.40
  -4 -11   2    0.00    0.50
  -4 -11   2    0.40    0.80
  -4 -11   2   -0.70    0.50
   3  11  -2    0.90    0.40
   3  11  -2    0.70    0.50
  -3 -11   2    1.20    0.80
  -3 -11   2    1.30    0.90
  -3 -11   2    1.50    0.60
   2  11  -2    8.60    1.00
   2  11  -2    8.10    0.90
  -2 -11   2    7.40    1.10
  -2 -11   2    8.40    1.60
  -2 -11   2    7.90    1.00
   1  11  -2    3.80    0.60
   1  11  -2    3.60    0.70
  -1 -11   2    3.40    0.80
  -1 -11   2    4.00    1.00
  -1 -11   2    2.70    0.60
   0  11  -2   19.70    1.30
   0  11  -2   17.70    1.30
   0 -11   2   19.50    2.10
   0 -11   2   20.20    1.50
   0 -11   2   17.60    1.40
  -1  11  -2   54.49    2.80
  -1  11  -2   56.79    2.90
   1 -11   2   54.59    3.00
   1 -11   2   59.19    3.10
   1 -11   2   56.39    3.70
  -2  11  -2   39.80    1.90
  -2  11  -2   37.60    2.10
  -2  11  -2   39.70    2.10
   2 -11   2   40.40    2.30
   2 -11   2   27.30    3.40
   2 -11   2   37.10    2.40
  -3  11  -2   -0.10    0.30
  -3  11  -2    0.20    0.40
   3 -11   2   -0.10    0.80
   3 -11   2   -0.10    0.60
   3 -11   2    0.00    0.60
  -4  11  -2   37.90    2.00
  -4  11  -2   38.80    2.10
  -4  11  -2   40.40    2.10
   4 -11   2   43.40    2.50
   4 -11   2   38.70    3.00
  -5  11  -2   18.20    1.20
  -5  11  -2   21.60    1.30
  -5  11  -2   19.90    1.20
   5 -11   2   20.10    1.80
   5 -11   2   16.10    2.00
  -6  11  -2   -0.10    0.40
  -6  11  -2    0.30    0.30
  -6  11  -2    0.80    0.50
   6 -11   2   -0.50    0.80
   6 -11   2   -0.30    0.40
   6 -11   2   -0.20    0.70
  -7  11  -2    0.30    0.40
  -7  11  -2    0.30    0.50
  -7  11  -2    0.70    0.40
   7 -11   2   -0.20    0.90
   7 -11   2    1.40    1.00
  -8  11  -2    0.90    0.50
  -8  11  -2    0.60    0.40
   8 -11   2    1.00    1.10
   8 -11   2    0.90    1.10
  -9  11  -2    2.80    0.60
  -9  11  -2    3.90    0.60
   9 -11   2    2.40    1.30
   9 -11   2    3.00    1.50
 -10  11  -2    0.30    0.50
 -10  11  -2    0.50    0.50
  10 -11   2    0.30    1.30
  10 -11   2    0.70    1.10
 -11  11  -2    0.60    0.50
  11 -11   2    1.50    1.40
  11 -11   2    0.60    1.20
   5  10  -2    5.40    0.90
  -5 -10   2    3.50    0.70
  -5 -10   2    4.30    0.90
   4  10  -2   19.60    1.40
   4  10  -2   19.10    1.50
  -4 -10   2   20.00    2.30
  -4 -10   2   22.80    1.70
  -4 -10   2   18.50    1.40
   3  10  -2   60.49    3.10
   3  10  -2   62.59    3.20
  -3 -10   2   55.79    3.50
  -3 -10   2   58.89    3.10
  -3 -10   2   62.59    4.10
   2  10  -2    7.90    0.80
   2  10  -2    7.20    0.90
  -2 -10   2    7.30    1.10
  -2 -10   2    7.20    1.40
  -2 -10   2    7.50    0.90
   1  10  -2    0.10    0.40
   1  10  -2    0.30    0.40
  -1 -10   2   -0.40    0.50
  -1 -10   2   -0.40    0.40
  -1 -10   2    0.10    0.60
   0  10  -2   -0.30    0.30
   0  10  -2    0.00    0.30
   0 -10   2    0.20    0.60
   0 -10   2   -0.30    0.40
   0 -10   2    0.70    0.50
  -1  10  -2   35.90    2.00
  -1  10  -2   31.90    1.80
  -1  10  -2   35.00    1.70
  -1  10  -2   35.60    2.00
   1 -10   2   38.30    2.20
   1 -10   2   36.30    2.10
   1 -10   2   36.10    2.70
  -2  10  -2   90.99    4.50
  -2  10  -2   96.79    4.30
  -2  10  -2   94.49    4.50
  -2  10  -2   87.39    4.30
   2 -10   2   89.09    4.60
   2 -10   2  103.39    5.30
   2 -10   2   97.19    4.70
  -3  10  -2    2.20    0.40
  -3  10  -2    2.60    0.40
  -3  10  -2    2.00    0.40
  -3  10  -2    2.10    0.50
   3 -10   2    1.60    0.30
   3 -10   2    2.00    0.60
   3 -10   2    1.70    0.90
   3 -10   2    1.90    0.70
   3 -10   2    2.10    0.90
  -4  10  -2    2.20    0.40
  -4  10  -2    2.00    0.40
  -4  10  -2    1.80    0.50
  -4  10  -2    1.10    0.40
   4 -10   2    1.80    0.80
   4 -10   2    1.30    0.80
   4 -10   2    1.70    0.50
   4 -10   2    1.30    1.00
  -5  10  -2    0.70    0.30
  -5  10  -2    0.80    0.30
  -5  10  -2    0.40    0.30
   5 -10   2   -0.40    0.70
   5 -10   2   -0.40    0.70
  -6  10  -2   30.20    1.80
  -6  10  -2   32.40    1.70
  -6  10  -2   33.60    1.80
   6 -10   2   30.50    2.80
   6 -10   2   34.10    2.40
   6 -10   2   30.80    1.90
  -7  10  -2    6.30    0.70
  -7  10  -2    6.60    0.90
  -7  10  -2    7.40    0.80
   7 -10   2    8.10    1.40
   7 -10   2    6.80    1.50
  -8  10  -2   23.60    1.50
  -8  10  -2   22.90    1.40
  -8  10  -2   24.10    1.60
   8 -10   2   27.50    2.50
   8 -10   2   20.90    2.50
  -9  10  -2   10.70    1.00
  -9  10  -2   12.60    1.60
  -9  10  -2    8.90    0.90
   9 -10   2    8.20    1.70
   9 -10   2    7.90    1.70
 -10  10  -2    0.90    0.60
 -10  10  -2    1.50    0.60
 -10  10  -2    1.40    0.50
  10 -10   2    1.50    1.20
  10 -10   2    0.70    1.30
 -11  10  -2    0.10    0.40
 -11  10  -2   -0.30    0.70
  11 -10   2   -0.20    1.00
  11 -10   2   -0.90    1.30
   6   9  -2    1.00    0.50
   6   9  -2    0.20    0.90
  -6  -9   2    1.70    0.70
  -6  -9   2    1.10    0.50
   5   9  -2    3.40    1.10
   5   9  -2    1.80    0.60
  -5  -9   2    2.60    0.80
  -5  -9   2    1.50    0.50
   4   9  -2    5.50    0.90
   4   9  -2    4.70    0.70
  -4  -9   2    4.60    0.90
  -4  -9   2    4.40    0.70
   3   9  -2    3.40    0.70
   3   9  -2    3.70    0.60
  -3  -9   2    3.60    1.10
  -3  -9   2    4.10    0.80
  -3  -9   2    3.90    0.60
   2   9  -2   15.60    1.30
  -2  -9   2   13.50    1.30
  -2  -9   2   12.70    1.60
  -2  -9   2   13.90    1.10
   1   9  -2   82.19    3.80
   1   9  -2   78.39    3.90
  -1  -9   2   76.29    3.80
  -1  -9   2   77.09    4.00
  -1  -9   2   80.29    4.60
   0   9  -2   36.40    1.90
   0   9  -2   37.10    2.00
   0   9  -2   33.40    1.80
   0  -9   2   35.50    2.60
   0  -9   2   35.40    2.10
   0  -9   2   35.70    2.00
  -1   9  -2  291.77   12.90
  -1   9  -2  290.17   12.70
  -1   9  -2  287.77   12.90
  -1   9  -2  274.97   12.70
  -1   9  -2  312.27   12.80
   1  -9   2  283.77   13.00
   1  -9   2  279.37   13.50
   1  -9   2  284.47   12.90
   1  -9   2  296.27   13.60
  -2   9  -2   85.79    3.90
  -2   9  -2   79.29    3.80
  -2   9  -2   83.69    3.80
  -2   9  -2   83.59    3.90
   2  -9   2   83.59    4.10
   2  -9   2   78.49    4.00
   2  -9   2   83.19    4.10
   2  -9   2   90.69    4.70
   2  -9   2   79.89    4.40
   2  -9   2   76.39    3.80
  -3   9  -2   84.09    3.90
  -3   9  -2   78.89    3.80
  -3   9  -2   78.99    3.90
  -3   9  -2   81.99    3.80
  -3   9  -2   80.99    4.60
   3  -9   2   87.19    4.60
   3  -9   2   84.49    4.20
   3  -9   2   80.99    4.00
   3  -9   2   74.59    3.80
   3  -9   2   86.09    4.10
  -4   9  -2   32.40    1.70
  -4   9  -2   31.00    1.60
  -4   9  -2   26.50    1.60
  -4   9  -2   25.00    2.20
  -4   9  -2   31.10    1.60
   4  -9   2   33.70    2.30
   4  -9   2   27.10    1.60
   4  -9   2   33.10    2.10
   4  -9   2   30.60    1.70
   4  -9   2   33.60    2.60
  -5   9  -2   20.10    1.20
  -5   9  -2   20.10    1.20
   5  -9   2   21.00    1.80
   5  -9   2   17.10    2.00
   5  -9   2   17.90    1.20
  -6   9  -2    0.40    0.40
  -6   9  -2    0.40    0.30
  -6   9  -2   -0.20    0.30
  -6   9  -2    0.30    0.60
   6  -9   2    0.10    0.80
   6  -9   2    0.30    0.30
   6  -9   2    0.10    0.80
   6  -9   2    0.20    0.30
  -7   9  -2   34.80    1.90
  -7   9  -2   34.00    1.90
  -7   9  -2   35.70    2.00
   7  -9   2   35.20    1.90
   7  -9   2   37.50    2.70
   7  -9   2   32.60    2.90
  -8   9  -2   13.40    1.00
  -8   9  -2   14.60    1.20
  -8   9  -2   14.10    1.00
   8  -9   2   12.70    2.00
   8  -9   2    9.20    1.90
  -9   9  -2    2.50    0.60
  -9   9  -2    3.40    0.70
  -9   9  -2    3.40    0.60
   9  -9   2    4.00    1.40
   9  -9   2    2.90    1.30
 -10   9  -2    0.80    0.60
 -10   9  -2    0.00    0.50
 -10   9  -2    0.70    0.40
  10  -9   2   -0.80    0.90
  10  -9   2   -0.40    1.10
 -11   9  -2   -0.70    0.40
 -11   9  -2   -0.30    0.60
  11  -9   2   -0.40    1.20
  11  -9   2    0.20    1.10
   7   8  -2    0.40    0.80
   7   8  -2    0.50    0.50
  -7  -8   2    0.50    0.50
  -7  -8   2    1.10    0.70
   6   8  -2   -0.50    0.40
   6   8  -2    0.60    0.80
  -6  -8   2    0.00    0.60
  -6  -8   2   -0.50    0.40
   5   8  -2   18.40    2.00
   5   8  -2   22.80    1.60
   5   8  -2   22.60    1.40
  -5  -8   2   24.60    1.70
  -5  -8   2   21.20    1.40
   4   8  -2   20.20    2.40
   4   8  -2   24.80    1.60
   4   8  -2   24.60    1.50
  -4  -8   2   25.30    1.50
  -4  -8   2   25.40    1.80
   3   8  -2    5.70    0.70
   3   8  -2    4.80    0.80
   3   8  -2    7.80    1.30
  -3  -8   2    5.90    0.90
  -3  -8   2    4.60    0.60
   2   8  -2   11.00    1.00
   2   8  -2    9.70    0.80
  -2  -8   2   10.00    1.10
  -2  -8   2    9.80    0.90
  -2  -8   2   10.40    1.40
   1   8  -2   25.40    1.50
   1   8  -2   26.10    1.40
   1   8  -2   20.50    1.30
  -1  -8   2   23.20    1.60
  -1  -8   2   25.00    2.00
  -1  -8   2   25.10    2.00
  -1  -8   2   22.70    1.40
   0   8  -2   -0.20    0.30
   0   8  -2    0.20    0.30
   0   8  -2    0.10    0.20
   0   8  -2    0.00    0.20
   0   8  -2    0.00    0.10
   0  -8   2    0.80    0.40
   0  -8   2    0.20    0.50
   0  -8   2    0.30    0.40
   0  -8   2    0.10    0.50
  -1   8  -2   73.19    3.50
  -1   8  -2   75.59    3.50
  -1   8  -2   78.49    3.60
  -1   8  -2   74.09    3.60
  -1   8  -2   76.79    3.50
   1  -8   2   72.69    3.70
   1  -8   2   76.59    3.70
   1  -8   2   78.89    3.80
   1  -8   2   76.39    4.20
   1  -8   2   75.39    4.10
  -2   8  -2   51.59    2.50
  -2   8  -2   50.69    2.50
  -2   8  -2   49.20    2.40
  -2   8  -2   49.50    2.40
   2  -8   2   46.10    2.40
   2  -8   2   50.59    2.70
   2  -8   2   50.19    2.60
   2  -8   2   51.49    2.70
   2  -8   2   52.89    3.10
  -3   8  -2  117.69    5.30
  -3   8  -2  124.79    5.40
  -3   8  -2  111.09    5.30
  -3   8  -2  110.49    6.00
  -3   8  -2  115.29    5.30
   3  -8   2  122.59    6.00
   3  -8   2  113.49    5.30
   3  -8   2  116.69    5.40
   3  -8   2  119.79    5.70
   3  -8   2  119.69    5.60
  -4   8  -2   56.69    2.90
  -4   8  -2   63.39    2.90
  -4   8  -2   54.69    3.50
  -4   8  -2   59.39    2.80
  -4   8  -2   63.59    2.90
   4  -8   2   56.99    2.90
   4  -8   2   64.79    4.20
   4  -8   2   58.19    3.40
   4  -8   2   58.39    2.90
   4  -8   2   64.89    3.70
  -5   8  -2   44.20    3.10
  -5   8  -2   56.19    2.60
  -5   8  -2   53.09    2.60
  -5   8  -2   48.70    2.70
   5  -8   2   51.29    2.60
   5  -8   2   54.49    3.00
   5  -8   2   55.59    3.40
   5  -8   2   51.79    2.50
  -6   8  -2   18.10    1.20
  -6   8  -2   14.40    1.50
  -6   8  -2   17.60    1.10
  -6   8  -2   17.70    1.10
   6  -8   2   15.00    1.90
   6  -8   2   19.20    1.10
   6  -8   2   19.20    1.90
   6  -8   2   18.50    1.10
  -7   8  -2   87.99    4.00
  -7   8  -2   82.59    4.00
  -7   8  -2   86.59    4.10
   7  -8   2   78.99    5.00
   7  -8   2   92.29    4.80
  -8   8  -2   51.79    2.60
  -8   8  -2   53.09    2.60
  -8   8  -2   53.39    2.70
   8  -8   2   56.29    3.40
   8  -8   2   40.90    3.50
  -9   8  -2   10.60    0.90
  -9   8  -2    8.90    0.90
  -9   8  -2   10.50    1.10
   9  -8   2    7.90    1.60
   9  -8   2    8.30    1.80
 -10   8  -2   -0.20    0.50
 -10   8  -2    0.20    0.50
  10  -8   2    0.90    1.10
  10  -8   2   -0.10    1.20
 -11   8  -2    0.80    0.70
 -11   8  -2    1.00    0.50
  11  -8   2    1.90    1.20
  11  -8   2    0.20    1.30
 -12   8  -2   -0.40    0.60
 -12   8  -2   -0.50    0.40
  12  -8   2    1.10    1.20
  12  -8   2    0.10    1.10
   8   7  -2   -0.40    0.50
   8   7  -2    0.00    0.90
  -8  -7   2    0.70    0.50
  -8  -7   2   -0.10    0.70
   7   7  -2    0.50    0.50
   7   7  -2   -0.40    0.70
  -7  -7   2   -0.10    0.50
  -7  -7   2    0.00    0.70
   6   7  -2   10.70    1.10
  -6  -7   2   10.40    1.30
  -6  -7   2   10.20    1.00
   5   7  -2    8.10    1.00
   5   7  -2    9.10    1.50
  -5  -7   2    9.60    1.20
  -5  -7   2    8.40    0.90
   4   7  -2   28.70    2.40
   4   7  -2   30.20    1.90
   4   7  -2   31.70    1.70
  -4  -7   2   30.20    2.00
  -4  -7   2   29.90    1.70
   3   7  -2    5.40    1.10
   3   7  -2    6.60    0.70
   3   7  -2    5.50    0.80
  -3  -7   2    5.40    0.70
  -3  -7   2    5.10    0.60
  -3  -7   2    6.60    0.90
   2   7  -2   17.30    1.60
   2   7  -2   15.40    1.00
   2   7  -2   17.00    1.20
   2   7  -2   16.40    1.10
  -2  -7   2   14.50    1.50
  -2  -7   2   15.90    1.30
  -2  -7   2   17.30    1.10
  -2  -7   2   17.80    1.10
   1   7  -2    3.20    0.60
   1   7  -2    2.50    0.40
   1   7  -2    3.50    0.50
  -1  -7   2    3.20    0.80
  -1  -7   2    3.70    0.50
  -1  -7   2    2.70    0.60
  -1  -7   2    2.90    0.50
  -1  -7   2    3.00    0.70
  -1  -7   2    3.10    0.60
   0   7  -2    0.00    0.20
   0   7  -2    0.10    0.30
   0   7  -2    0.10    0.20
   0   7  -2    0.20    0.20
   0   7  -2   -0.20    0.30
   0   7  -2    0.10    0.30
   0  -7   2    0.10    0.40
   0  -7   2    0.10    0.30
   0  -7   2   -0.40    0.30
   0  -7   2    0.00    0.40
   0  -7   2    0.00    0.20
   0  -7   2    0.10    0.30
  -1   7  -2   35.50    2.00
  -1   7  -2   40.30    1.80
  -1   7  -2   36.90    1.90
  -1   7  -2   35.30    2.00
  -1   7  -2   37.10    1.90
   1  -7   2   36.70    2.00
   1  -7   2   39.80    2.10
   1  -7   2   38.50    2.40
   1  -7   2   38.70    2.30
   1  -7   2   38.40    2.00
   1  -7   2   37.00    1.90
  -2   7  -2   16.90    1.10
  -2   7  -2   16.80    1.40
  -2   7  -2   17.30    1.00
  -2   7  -2   17.20    1.10
  -2   7  -2   15.80    0.90
  -2   7  -2   17.00    0.90
   2  -7   2   16.40    1.20
   2  -7   2   18.10    1.50
   2  -7   2   17.60    1.30
   2  -7   2   17.30    1.10
   2  -7   2   15.10    0.90
   2  -7   2   16.20    1.00
  -3   7  -2    0.30    0.30
  -3   7  -2    0.60    0.30
  -3   7  -2    0.70    0.50
  -3   7  -2    0.40    0.40
  -3   7  -2    0.30    0.20
  -3   7  -2    0.80    0.30
   3  -7   2    0.50    0.50
   3  -7   2    0.50    0.20
   3  -7   2    0.90    0.50
   3  -7   2    0.30    0.70
   3  -7   2    0.40    0.30
   3  -7   2    0.30    0.20
  -4   7  -2  365.86   17.30
  -4   7  -2  386.06   16.70
  -4   7  -2  379.76   16.60
  -4   7  -2  357.86   16.80
  -4   7  -2  376.86   16.70
  -4   7  -2  380.76   16.60
   4  -7   2  382.16   16.60
   4  -7   2  374.26   16.70
   4  -7   2  406.36   17.00
   4  -7   2  353.36   16.60
   4  -7   2  394.66   17.40
   4  -7   2  391.86   17.00
  -5   7  -2    0.20    0.30
  -5   7  -2   -0.20    0.40
  -5   7  -2    0.00    0.60
  -5   7  -2    0.20    0.30
   5  -7   2   -0.20    0.70
   5  -7   2    0.30    0.20
   5  -7   2   -0.10    0.70
   5  -7   2    0.50    0.30
   5  -7   2    0.40    0.30
  -6   7  -2    3.30    0.60
  -6   7  -2    3.00    0.50
  -6   7  -2    2.20    0.80
  -6   7  -2    2.60    0.40
   6  -7   2    2.90    1.00
   6  -7   2    2.70    1.10
   6  -7   2    3.10    0.40
   6  -7   2    2.70    0.50
   6  -7   2    3.70    0.50
  -7   7  -2   48.80    2.40
  -7   7  -2   52.79    2.50
  -7   7  -2   48.30    2.40
   7  -7   2   42.90    2.40
   7  -7   2   49.99    3.10
   7  -7   2   44.80    2.30
   7  -7   2   45.70    2.20
   7  -7   2   48.10    3.30
  -8   7  -2    0.20    0.30
  -8   7  -2    1.20    0.40
   8  -7   2    0.30    0.90
   8  -7   2    1.00    1.00
  -9   7  -2   16.10    1.20
  -9   7  -2   15.10    1.10
  -9   7  -2   16.90    1.30
   9  -7   2   19.50    2.20
   9  -7   2   11.90    2.00
 -10   7  -2   10.50    1.00
 -10   7  -2    9.50    0.90
  10  -7   2    6.90    1.70
  10  -7   2    9.30    1.70
 -11   7  -2    0.70    0.50
 -11   7  -2    2.50    0.70
  11  -7   2    1.10    1.20
  11  -7   2    1.80    1.20
 -12   7  -2    0.40    0.50
 -12   7  -2    1.30    0.70
  12  -7   2    1.60    1.20
  12  -7   2   -0.40    1.10
   8   6  -2    5.80    0.90
   8   6  -2    3.90    1.30
  -8  -6   2    7.70    1.30
  -8  -6   2    6.10    0.90
   7   6  -2    8.80    1.80
   7   6  -2   11.90    1.20
  -7  -6   2   10.60    1.30
  -7  -6   2   10.40    1.00
   6   6  -2    4.10    0.80
   6   6  -2    2.80    1.10
  -6  -6   2    2.50    0.50
  -6  -6   2    3.10    0.80
   5   6  -2   16.20    1.00
   5   6  -2   15.10    1.80
   5   6  -2   14.30    1.30
  -5  -6   2   15.20    1.40
  -5  -6   2   16.50    1.10
   4   6  -2   45.90    2.30
   4   6  -2   47.60    2.50
   4   6  -2   43.90    3.00
  -4  -6   2   39.00    2.30
  -4  -6   2   46.70    2.60
  -4  -6   2   46.30    2.30
   3   6  -2   79.59    4.00
   3   6  -2   80.89    3.80
   3   6  -2   85.59    4.50
  -3  -6   2   76.29    4.40
  -3  -6   2   82.89    4.00
  -3  -6   2   73.19    3.80
  -3  -6   2   84.99    3.80
   2   6  -2    0.50    0.30
   2   6  -2   -0.70    0.30
   2   6  -2    0.60    0.50
   2   6  -2   -0.20    0.30
   2   6  -2    0.20    0.20
  -2  -6   2   -0.10    0.20
  -2  -6   2    0.00    0.40
  -2  -6   2   -0.10    0.20
  -2  -6   2   -0.10    0.40
  -2  -6   2   -0.10    0.30
   1   6  -2    4.10    0.70
   1   6  -2    5.90    0.60
   1   6  -2    6.10    0.70
   1   6  -2    6.00    0.50
  -1  -6   2    5.70    0.90
  -1  -6   2    5.90    0.60
  -1  -6   2    5.30    0.50
  -1  -6   2    5.70    0.60
  -1  -6   2    4.40    0.80
  -1  -6   2    5.10    0.70
   0   6  -2   11.90    0.80
   0   6  -2   11.70    0.70
   0   6  -2   12.70    0.90
   0   6  -2   13.30    0.70
   0   6  -2   10.50    0.90
   0   6  -2   11.20    0.60
   0  -6   2   11.70    0.90
   0  -6   2   11.00    1.10
   0  -6   2   12.80    1.10
   0  -6   2   10.70    0.80
   0  -6   2   11.90    0.80
   0  -6   2   10.90    0.80
  -1   6  -2   23.60    1.20
  -1   6  -2   22.60    1.20
  -1   6  -2   23.10    1.10
  -1   6  -2   21.10    1.30
  -1   6  -2   22.30    1.30
   1  -6   2   22.20    1.30
   1  -6   2   22.50    1.30
   1  -6   2   21.80    1.10
   1  -6   2   23.00    1.30
   1  -6   2   21.10    1.40
   1  -6   2   24.50    1.70
  -2   6  -2  487.45   22.50
  -2   6  -2  512.95   22.90
  -2   6  -2  538.95   22.40
  -2   6  -2  494.15   22.40
  -2   6  -2  522.55   22.40
  -2   6  -2  512.25   22.50
   2  -6   2  502.25   22.40
   2  -6   2  508.05   22.50
   2  -6   2  509.45   22.60
   2  -6   2  508.05   22.60
   2  -6   2  548.05   22.90
   2  -6   2  521.05   22.50
  -3   6  -2    0.10    0.40
  -3   6  -2    0.10    0.20
  -3   6  -2    0.10    0.30
  -3   6  -2    0.10    0.20
  -3   6  -2   -0.20    0.20
  -3   6  -2    0.30    0.40
   3  -6   2    0.00    0.50
   3  -6   2   -0.10    0.70
   3  -6   2    0.00    0.40
   3  -6   2    0.10    0.20
   3  -6   2   -0.10    0.10
   3  -6   2   -0.30    0.20
  -4   6  -2   48.70    2.30
  -4   6  -2   44.50    2.70
  -4   6  -2   43.80    2.30
  -4   6  -2   46.50    2.50
  -4   6  -2   43.50    2.40
   4  -6   2   47.60    2.30
   4  -6   2   44.60    2.30
   4  -6   2   47.10    2.60
   4  -6   2   49.70    3.00
   4  -6   2   47.90    2.30
   4  -6   2   46.50    2.20
   4  -6   2   48.00    2.70
  -5   6  -2   20.10    1.70
  -5   6  -2   22.00    1.20
  -5   6  -2   19.50    2.10
  -5   6  -2   23.20    1.20
  -5   6  -2   23.10    1.30
  -5   6  -2   20.30    1.40
   5  -6   2   22.60    1.20
   5  -6   2   20.90    1.30
   5  -6   2   21.10    1.20
   5  -6   2   21.30    1.10
   5  -6   2   25.00    1.80
   5  -6   2   24.10    2.00
  -6   6  -2    1.60    0.40
  -6   6  -2    1.80    0.40
  -6   6  -2    1.80    0.80
  -6   6  -2    2.00    0.50
   6  -6   2    1.60    0.30
   6  -6   2    1.90    0.30
   6  -6   2    0.90    0.80
   6  -6   2    2.10    0.40
   6  -6   2    2.30    0.90
  -7   6  -2   16.20    0.90
  -7   6  -2   16.90    1.10
  -7   6  -2   15.00    1.00
   7  -6   2   15.10    1.80
   7  -6   2   13.20    0.80
   7  -6   2   13.80    1.90
   7  -6   2   12.80    1.00
  -8   6  -2   28.70    1.60
  -8   6  -2   29.20    1.50
  -8   6  -2   29.20    1.70
   8  -6   2   26.90    1.50
   8  -6   2   26.00    2.50
   8  -6   2   30.20    2.40
  -9   6  -2    9.20    1.00
  -9   6  -2    9.80    0.90
  -9   6  -2    7.70    0.70
   9  -6   2    7.70    1.50
   9  -6   2    7.50    1.60
 -10   6  -2   12.30    1.00
 -10   6  -2   12.50    1.10
  10  -6   2    9.70    2.00
  10  -6   2    7.40    1.70
 -11   6  -2    0.10    0.40
 -11   6  -2    0.80    0.60
  11  -6   2   -0.70    1.00
  11  -6   2    0.90    1.10
 -12   6  -2    0.90    0.50
 -12   6  -2    1.00    0.70
  12  -6   2    0.30    1.20
  12  -6   2    1.20    1.10
   9   5  -2    0.30    0.60
   9   5  -2    0.60    1.10
  -9  -5   2    0.10    0.70
  -9  -5   2    0.40    0.50
   8   5  -2    4.10    1.30
   8   5  -2    6.30    1.00
  -8  -5   2    8.10    1.30
  -8  -5   2    7.30    0.90
   7   5  -2    5.50    1.30
   7   5  -2    8.80    1.00
  -7  -5   2    6.50    0.80
  -7  -5   2    8.20    1.20
   6   5  -2    4.00    0.50
   6   5  -2    4.40    0.80
   6   5  -2    4.10    1.20
  -6  -5   2    3.00    0.60
  -6  -5   2    5.70    0.90
  -6  -5   2    3.80    0.50
   5   5  -2   10.20    0.70
   5   5  -2    9.60    1.00
   5   5  -2   11.10    0.80
   5   5  -2   11.20    1.50
  -5  -5   2   10.10    0.90
  -5  -5   2   10.80    0.70
  -5  -5   2   11.40    1.20
  -5  -5   2    9.50    0.80
   4   5  -2   28.80    2.20
   4   5  -2   24.60    1.70
   4   5  -2   27.00    1.30
   4   5  -2   26.50    1.40
  -4  -5   2   26.80    1.50
  -4  -5   2   29.10    1.80
  -4  -5   2   24.10    1.40
  -4  -5   2   28.50    2.40
   3   5  -2    1.10    0.30
   3   5  -2    1.80    0.50
   3   5  -2    1.40    0.50
   3   5  -2    1.80    0.70
   3   5  -2    1.90    0.40
  -3  -5   2    1.60    0.50
  -3  -5   2    1.60    0.30
  -3  -5   2    2.00    0.60
  -3  -5   2    2.00    0.50
  -3  -5   2    1.30    0.40
   2   5  -2  328.47   14.20
   2   5  -2  339.07   14.70
   2   5  -2  330.87   14.40
   2   5  -2  310.57   14.40
   2   5  -2  315.07   14.20
  -2  -5   2  327.47   14.40
  -2  -5   2  338.47   14.70
  -2  -5   2  322.17   14.20
  -2  -5   2  312.87   14.20
  -2  -5   2  304.47   14.30
   1   5  -2  281.67   14.80
   1   5  -2  336.57   14.50
   1   5  -2  327.57   14.50
   1   5  -2  347.67   14.50
   1   5  -2  347.67   14.90
   1   5  -2  330.87   14.60
   1   5  -2  341.57   14.70
  -1  -5   2  315.27   14.70
  -1  -5   2  326.77   14.70
  -1  -5   2  324.57   14.60
  -1  -5   2  359.36   15.00
  -1  -5   2  344.87   14.60
   0   5  -2   14.90    0.80
   0   5  -2   13.40    0.90
   0   5  -2   15.80    0.80
   0   5  -2   15.90    0.80
   0   5  -2   14.30    1.00
   0   5  -2   14.20    0.90
   0  -5   2   15.50    1.20
   0  -5   2   15.00    1.00
   0  -5   2   14.70    1.00
   0  -5   2   15.40    1.10
   0  -5   2   15.10    0.90
   0  -5   2   15.30    1.00
  -1   5  -2  108.49    5.20
  -1   5  -2  118.19    5.10
  -1   5  -2  117.59    5.20
  -1   5  -2  110.59    5.10
  -1   5  -2  116.19    5.30
  -1   5  -2  115.69    5.50
   1  -5   2  113.69    5.30
   1  -5   2  112.29    5.20
   1  -5   2  116.69    5.20
   1  -5   2  113.69    5.10
   1  -5   2  115.79    5.50
   1  -5   2  115.99    5.20
  -2   5  -2  207.28    9.10
  -2   5  -2  198.18    9.20
  -2   5  -2  205.28    9.30
  -2   5  -2  211.48    9.50
  -2   5  -2  207.18    9.10
  -2   5  -2  199.58    9.20
   2  -5   2  204.98    9.20
   2  -5   2  212.08    9.30
   2  -5   2  220.78    9.60
   2  -5   2  206.48    9.20
   2  -5   2  212.78    9.20
   2  -5   2  205.78    9.30
  -3   5  -2  110.19    4.80
  -3   5  -2  104.69    4.90
  -3   5  -2  101.09    4.80
  -3   5  -2  109.29    4.90
  -3   5  -2  103.29    5.20
  -3   5  -2  106.39    4.70
   3  -5   2  108.29    4.90
   3  -5   2  102.79    4.70
   3  -5   2  104.09    5.00
   3  -5   2  120.19    5.40
   3  -5   2  101.29    4.80
   3  -5   2  107.39    5.10
  -4   5  -2    0.20    0.50
  -4   5  -2    0.40    0.40
  -4   5  -2    0.30    0.40
  -4   5  -2    0.10    0.20
  -4   5  -2    0.40    0.20
   4  -5   2    0.30    0.10
   4  -5   2    0.10    0.20
   4  -5   2    0.30    0.20
   4  -5   2   -0.20    0.50
   4  -5   2    0.30    0.20
   4  -5   2    0.20    0.50
  -5   5  -2   43.50    2.20
  -5   5  -2   42.40    2.10
  -5   5  -2   41.40    2.10
  -5   5  -2   42.90    2.70
  -5   5  -2   41.70    2.40
  -5   5  -2   43.00    2.50
   5  -5   2   47.90    2.90
   5  -5   2   39.90    2.10
   5  -5   2   42.90    2.00
   5  -5   2   48.10    2.70
   5  -5   2   40.70    2.10
   5  -5   2   41.40    1.90
  -6   5  -2   54.69    3.10
  -6   5  -2   60.49    2.80
  -6   5  -2   58.29    2.80
  -6   5  -2   54.59    3.50
  -6   5  -2   57.29    3.40
  -6   5  -2   63.29    2.90
   6  -5   2   56.99    3.60
   6  -5   2   56.59    2.70
   6  -5   2   66.49    3.40
   6  -5   2   59.49    2.70
   6  -5   2   57.19    2.80
  -7   5  -2    1.00    0.30
  -7   5  -2    0.10    0.30
  -7   5  -2    1.10    0.40
   7  -5   2    0.60    0.20
   7  -5   2    0.70    0.30
   7  -5   2    0.50    0.90
   7  -5   2    0.70    0.30
   7  -5   2    1.10    0.90
  -8   5  -2    5.30    0.60
  -8   5  -2    6.60    1.10
  -8   5  -2    6.60    0.80
   8  -5   2    6.50    0.80
   8  -5   2    6.60    1.30
   8  -5   2    5.30    1.20
  -9   5  -2    3.90    0.70
  -9   5  -2    3.90    0.60
   9  -5   2    3.30    1.20
   9  -5   2    5.90    1.40
 -10   5  -2    5.10    0.70
 -10   5  -2    6.30    0.90
  10  -5   2    5.10    1.50
 -11   5  -2    1.50    0.60
 -11   5  -2    1.50    0.50
  11  -5   2    0.80    1.10
  11  -5   2    2.20    1.30
 -12   5  -2    0.70    0.80
 -12   5  -2   -0.30    0.50
  12  -5   2    1.70    1.20
  12  -5   2   -0.10    1.20
  10   4  -2   -0.40    0.60
  10   4  -2    0.90    1.10
 -10  -4   2    0.80    0.80
 -10  -4   2    0.40    0.60
   9   4  -2    1.50    0.70
   9   4  -2   -0.10    0.90
  -9  -4   2    1.50    0.80
  -9  -4   2    1.30    0.50
   8   4  -2    3.30    0.80
   8   4  -2    2.30    1.10
  -8  -4   2    1.50    0.80
  -8  -4   2    2.70    0.60
   7   4  -2   32.90    2.90
   7   4  -2   38.00    2.30
  -7  -4   2   38.60    2.00
  -7  -4   2   41.10    2.40
   6   4  -2  194.78    8.80
   6   4  -2  181.88    9.50
  -6  -4   2  194.18    8.50
  -6  -4   2  182.38    8.40
  -6  -4   2  192.48    8.80
   5   4  -2   27.90    2.30
   5   4  -2   27.20    1.40
   5   4  -2   26.50    1.40
   5   4  -2   26.40    1.70
  -5  -4   2   25.40    1.40
  -5  -4   2   27.60    1.80
  -5  -4   2   26.80    1.50
   4   4  -2   54.39    2.80
   4   4  -2   55.79    2.90
   4   4  -2   56.49    2.60
   4   4  -2   58.69    2.70
   4   4  -2   55.99    3.40
  -4  -4   2   59.79    3.40
  -4  -4   2   51.49    2.70
  -4  -4   2   59.99    2.60
  -4  -4   2   59.79    3.00
  -4  -4   2   57.79    2.70
   3   4  -2  300.87   13.20
   3   4  -2  319.37   13.90
   3   4  -2  287.57   13.50
   3   4  -2  304.07   13.50
   3   4  -2  314.87   13.30
   3   4  -2  297.07   13.30
  -3  -4   2  310.07   13.20
  -3  -4   2  289.07   13.50
  -3  -4   2  296.27   13.50
  -3  -4   2  276.37   13.30
  -3  -4   2  325.97   13.90
   2   4  -2  431.06   17.60
   2   4  -2  406.36   17.70
   2   4  -2  383.46   17.90
   2   4  -2  398.96   17.70
   2   4  -2  429.86   18.20
  -2  -4   2  415.06   17.60
  -2  -4   2  414.26   17.70
  -2  -4   2  383.76   17.70
  -2  -4   2  402.96   17.90
  -2  -4   2  408.46   18.10
  -2  -4   2  382.36   17.90
   1   4  -2  114.39    5.50
   1   4  -2  116.19    5.20
   1   4  -2  121.79    5.40
   1   4  -2  118.99    5.60
   1   4  -2  119.09    5.30
   1   4  -2  117.09    5.30
  -1  -4   2  117.09    5.40
  -1  -4   2  120.89    5.40
  -1  -4   2  112.19    5.30
  -1  -4   2  116.59    5.30
  -1  -4   2  125.09    5.60
   0   4  -2    0.00    0.10
   0   4  -2   -0.10    0.20
   0   4  -2    0.40    0.20
   0   4  -2    0.10    0.20
   0   4  -2    0.20    0.20
   0   4  -2   -0.10    0.20
   0  -4   2    0.10    0.20
   0  -4   2   -0.10    0.20
   0  -4   2    0.10    0.30
   0  -4   2    0.70    0.30
   0  -4   2   -0.10    0.20
   0  -4   2   -0.10    0.20
  -1   4  -2  799.62   34.00
  -1   4  -2  803.62   34.00
  -1   4  -2  740.43   33.90
  -1   4  -2  791.52   34.20
  -1   4  -2  796.82   33.90
   1  -4   2  757.42   34.00
   1  -4   2  773.82   33.90
   1  -4   2  769.72   34.00
   1  -4   2  778.62   34.10
   1  -4   2  805.32   34.20
  -2   4  -2  285.97   12.50
  -2   4  -2  275.17   12.60
  -2   4  -2  278.87   12.50
  -2   4  -2  285.47   12.60
  -2   4  -2  293.27   12.60
  -2   4  -2  292.87   12.80
   2  -4   2  282.17   12.60
   2  -4   2  275.77   12.50
   2  -4   2  282.07   12.50
   2  -4   2  283.67   12.70
   2  -4   2  303.97   12.80
   2  -4   2  290.37   12.70
  -3   4  -2   19.00    1.30
  -3   4  -2   20.00    1.40
  -3   4  -2   18.60    1.20
  -3   4  -2   18.00    1.00
  -3   4  -2   19.00    1.00
   3  -4   2   19.00    1.00
   3  -4   2   18.50    1.00
   3  -4   2   18.50    1.30
   3  -4   2   20.60    1.50
   3  -4   2   19.10    1.40
   3  -4   2   18.20    0.90
  -4   4  -2  639.64   28.80
  -4   4  -2  661.63   29.00
  -4   4  -2  653.43   28.70
  -4   4  -2  624.34   28.60
  -4   4  -2  666.03   29.20
  -4   4  -2  658.93   28.60
   4  -4   2  652.73   28.70
   4  -4   2  656.73   28.70
   4  -4   2  656.83   29.00
   4  -4   2  651.33   28.50
   4  -4   2  715.63   29.30
  -5   4  -2   38.60    2.50
  -5   4  -2   37.50    1.80
  -5   4  -2   37.30    2.00
  -5   4  -2   38.00    1.90
  -5   4  -2   36.60    2.20
  -5   4  -2   40.70    2.40
   5  -4   2   36.70    1.90
   5  -4   2   41.90    2.40
   5  -4   2   38.60    1.90
   5  -4   2   38.30    1.80
   5  -4   2   39.00    2.60
   5  -4   2   37.50    1.70
  -6   4  -2   38.60    2.00
  -6   4  -2   33.50    2.60
  -6   4  -2   34.40    2.30
  -6   4  -2   40.20    1.90
  -6   4  -2   38.20    2.70
  -6   4  -2   40.80    1.90
  -6   4  -2   40.10    2.10
   6  -4   2   41.60    2.00
   6  -4   2   40.30    1.90
   6  -4   2   36.90    2.80
   6  -4   2   42.10    2.60
  -7   4  -2    6.10    0.70
  -7   4  -2    5.40    0.60
  -7   4  -2    5.20    0.60
  -7   4  -2    4.80    0.40
   7  -4   2    3.80    1.00
   7  -4   2    3.00    1.40
   7  -4   2    5.00    0.60
  -8   4  -2   18.00    1.00
  -8   4  -2   21.10    1.30
  -8   4  -2   20.00    1.20
   8  -4   2   19.60    2.00
   8  -4   2   18.30    1.20
   8  -4   2   17.40    2.40
  -9   4  -2    0.80    0.40
  -9   4  -2    0.10    0.40
   9  -4   2    0.20    0.90
   9  -4   2    0.10    0.80
 -10   4  -2   -0.30    0.30
 -10   4  -2    0.30    0.50
  10  -4   2   -0.20    0.70
  10  -4   2   -0.80    1.00
 -11   4  -2    1.20    0.60
 -11   4  -2    0.20    0.40
  11  -4   2   -0.40    0.80
  11  -4   2    1.00    1.00
  10   3  -2    0.60    0.60
  10   3  -2    0.20    0.90
 -10  -3   2    0.70    0.50
 -10  -3   2   -0.40    0.70
   9   3  -2    2.30    0.70
   9   3  -2    0.20    0.90
  -9  -3   2    2.00    0.60
  -9  -3   2    2.20    0.90
   8   3  -2    6.00    0.90
   8   3  -2    4.10    1.30
  -8  -3   2    5.60    1.00
  -8  -3   2    7.90    0.80
  -8  -3   2    5.90    0.70
   7   3  -2   12.40    1.80
   7   3  -2   15.70    1.30
  -7  -3   2   13.20    1.40
  -7  -3   2   15.00    1.10
  -7  -3   2   11.60    0.90
   6   3  -2    2.20    0.40
   6   3  -2    2.60    0.40
   6   3  -2    2.50    0.60
   6   3  -2    1.70    0.90
   6   3  -2    2.60    0.40
  -6  -3   2    1.70    0.50
  -6  -3   2    1.80    0.40
  -6  -3   2    2.70    0.80
   5   3  -2    6.10    0.80
   5   3  -2    5.50    0.50
   5   3  -2    7.40    1.20
   5   3  -2    5.80    0.50
  -5  -3   2    5.00    0.90
  -5  -3   2    5.90    1.20
  -5  -3   2    5.20    0.50
  -5  -3   2    5.00    0.50
  -5  -3   2    6.20    0.90
  -5  -3   2    5.60    0.60
   4   3  -2    0.10    0.20
   4   3  -2    0.00    0.20
   4   3  -2    0.10    0.40
   4   3  -2    0.10    0.20
   4   3  -2   -0.30    0.40
  -4  -3   2    0.20    0.30
  -4  -3   2    0.20    0.20
  -4  -3   2    0.40    0.50
  -4  -3   2   -0.10    0.20
  -4  -3   2    0.00    0.40
  -4  -3   2    0.20    0.30
  -4  -3   2    0.00    0.40
   3   3  -2  162.88    7.40
   3   3  -2  157.28    7.60
   3   3  -2  167.48    7.60
   3   3  -2  171.58    7.30
   3   3  -2  168.78    7.40
   3   3  -2  176.68    8.00
  -3  -3   2  163.58    7.40
  -3  -3   2  167.78    7.60
  -3  -3   2  174.18    7.30
  -3  -3   2  156.98    7.40
  -3  -3   2  169.38    7.90
  -3  -3   2  168.48    7.60
   2   3  -2  544.95   22.80
   2   3  -2  534.75   22.90
   2   3  -2  562.94   23.30
   2   3  -2  534.95   23.10
   2   3  -2  500.15   23.10
   2   3  -2  527.45   22.90
  -2  -3   2  519.45   23.10
  -2  -3   2  569.54   23.30
  -2  -3   2  481.65   22.90
  -2  -3   2  550.14   22.90
  -2  -3   2  487.05   23.20
  -2  -3   2  502.45   22.90
   1   3  -2    1.10    0.20
   1   3  -2    1.70    0.40
   1   3  -2    1.30    0.40
   1   3  -2    1.50    0.20
   1   3  -2    1.30    0.20
  -1  -3   2    1.30    0.40
  -1  -3   2    1.80    0.40
  -1  -3   2    0.90    0.40
  -1  -3   2    1.60    0.30
  -1  -3   2    1.00    0.20
  -1  -3   2    1.80    0.20
   0   3  -2 3948.30  205.98
   0   3  -2 4083.89  229.38
   0  -3   2 4596.94  208.88
   0  -3   2 4086.79  227.68
  -1   3  -2 4982.30  247.78
  -1   3  -2 5299.07  269.77
   1  -3   2 4921.81  263.87
   1  -3   2 5290.77  247.68
  -2   3  -2   40.50    2.00
  -2   3  -2   40.40    2.00
  -2   3  -2   41.30    2.50
  -2   3  -2   43.80    2.20
  -2   3  -2   41.70    2.10
  -2   3  -2   41.70    1.90
   2  -3   2   45.70    2.30
   2  -3   2   42.70    2.20
   2  -3   2   41.10    2.00
   2  -3   2   45.10    2.30
   2  -3   2   40.60    1.90
   2  -3   2   41.20    2.00
  -3   3  -2  233.58   10.60
  -3   3  -2  225.78   10.50
  -3   3  -2  237.68   10.50
  -3   3  -2  247.28   10.70
  -3   3  -2  240.58   10.80
   3  -3   2  231.88   10.70
   3  -3   2  230.88   10.50
   3  -3   2  251.17   10.90
   3  -3   2  250.47   11.00
   3  -3   2  235.98   10.50
  -4   3  -2   34.80    1.70
  -4   3  -2   33.80    1.80
  -4   3  -2   35.20    1.70
  -4   3  -2   33.70    2.00
  -4   3  -2   35.90    2.20
  -4   3  -2   34.30    1.60
  -4   3  -2   37.60    2.30
   4  -3   2   35.20    1.80
   4  -3   2   35.60    1.70
   4  -3   2   38.00    2.60
   4  -3   2   35.80    2.10
  -5   3  -2  120.69    5.40
  -5   3  -2  122.29    5.40
  -5   3  -2  117.09    5.70
  -5   3  -2  119.19    5.90
  -5   3  -2  117.99    6.00
  -5   3  -2  121.09    5.30
   5  -3   2  119.99    6.10
   5  -3   2  125.99    5.40
   5  -3   2  120.29    5.40
   5  -3   2  115.99    5.40
  -6   3  -2  108.69    5.10
  -6   3  -2  109.89    5.00
  -6   3  -2  101.79    5.70
  -6   3  -2  113.19    4.80
  -6   3  -2  103.59    5.40
  -6   3  -2  101.19    5.50
  -6   3  -2  112.89    5.00
   6  -3   2  101.49    5.70
   6  -3   2  111.29    5.00
   6  -3   2  104.09    5.00
   6  -3   2  118.59    5.60
   6  -3   2  117.29    4.90
  -7   3  -2   18.00    1.30
  -7   3  -2   20.80    1.30
  -7   3  -2   21.80    1.20
  -7   3  -2   19.80    1.00
   7  -3   2   21.90    1.20
   7  -3   2   20.80    1.10
   7  -3   2   19.60    2.10
   7  -3   2   23.40    1.90
  -8   3  -2    8.70    0.80
  -8   3  -2    8.10    0.90
   8  -3   2    9.00    1.70
   8  -3   2    8.60    0.80
   8  -3   2   10.00    1.50
  -9   3  -2   19.60    1.30
  -9   3  -2   22.90    1.50
   9  -3   2   21.70    2.10
   9  -3   2   16.30    2.20
   9  -3   2   22.60    1.40
 -10   3  -2    6.50    0.90
 -10   3  -2    4.90    0.70
  10  -3   2    6.80    1.30
  10  -3   2    2.80    1.10
 -11   3  -2   -0.30    0.50
 -11   3  -2   -0.30    0.40
  11  -3   2    1.40    1.00
  11  -3   2    0.20    0.90
  10   2  -2    1.60    0.70
  10   2  -2    0.80    1.10
 -10  -2   2    1.30    0.60
 -10  -2   2    0.10    0.80
   9   2  -2    1.90    0.70
   9   2  -2    1.40    1.00
  -9  -2   2    1.50    0.50
  -9  -2   2    2.50    0.60
  -9  -2   2    1.70    0.80
   8   2  -2    1.30    0.90
   8   2  -2    1.10    0.60
  -8  -2   2    1.00    0.50
  -8  -2   2    0.90    0.40
  -8  -2   2    0.90    0.70
   7   2  -2   52.59    3.50
   7   2  -2   54.99    2.90
   7   2  -2   48.40    2.50
  -7  -2   2   49.40    2.50
  -7  -2   2   54.79    3.00
  -7  -2   2   51.39    2.60
   6   2  -2   27.00    1.70
   6   2  -2   25.80    2.20
   6   2  -2   24.30    1.30
   6   2  -2   22.40    1.20
   6   2  -2   23.70    1.20
  -6  -2   2   26.00    1.70
  -6  -2   2   24.60    1.30
  -6  -2   2   21.50    1.80
  -6  -2   2   24.90    1.40
   5   2  -2    1.60    0.30
   5   2  -2    1.80    0.30
   5   2  -2    2.00    0.70
   5   2  -2    2.00    0.30
   5   2  -2    1.50    0.40
  -5  -2   2    1.70    0.50
  -5  -2   2    1.40    0.40
  -5  -2   2    1.40    0.60
  -5  -2   2    1.90    0.30
  -5  -2   2    2.10    0.80
  -5  -2   2    1.70    0.50
   4   2  -2    0.30    0.20
   4   2  -2    0.30    0.20
   4   2  -2    0.50    0.40
   4   2  -2    0.50    0.50
   4   2  -2    0.40    0.20
  -4  -2   2    0.60    0.20
  -4  -2   2    0.40    0.20
  -4  -2   2   -0.10    0.40
  -4  -2   2    0.00    0.40
  -4  -2   2    0.40    0.40
  -4  -2   2    0.50    0.30
  -4  -2   2    0.70    0.30
   3   2  -2 1954.50  121.39
   3   2  -2 1703.03  137.69
   3   2  -2 1918.21   82.19
  -3  -2   2 2053.69  149.39
  -3  -2   2 1795.12  117.99
  -3  -2   2 1886.01   82.29
   2   2  -2   29.80    1.60
   2   2  -2   31.70    1.40
   2   2  -2   30.20    1.80
   2   2  -2   30.30    1.50
   2   2  -2   32.40    1.70
   2   2  -2   31.30    1.50
  -2  -2   2   32.20    1.80
  -2  -2   2   31.00    1.60
  -2  -2   2   29.20    1.50
  -2  -2   2   32.10    1.50
  -2  -2   2   31.30    1.50
  -2  -2   2   31.10    1.60
   1   2  -2   47.40    2.20
   1   2  -2   44.50    2.10
   1   2  -2   43.20    2.10
   1   2  -2   43.00    2.00
   1   2  -2   42.80    2.00
  -1  -2   2   44.50    2.00
  -1  -2   2   40.90    2.00
  -1  -2   2   44.50    2.00
  -1  -2   2   45.30    2.20
  -1  -2   2   44.80    2.10
  -1  -2   2   43.20    2.10
   0   2  -2 6585.44  325.17
   0   2  -2 7542.75  347.37
   0  -2   2 7446.35  326.87
   0  -2   2 6840.62  343.57
  -1   2  -2 1813.32  101.09
  -1   2  -2 1989.60  114.49
  -1   2  -2 1920.41   83.19
   1  -2   2 1937.41  100.89
   1  -2   2 1913.41   83.19
  -2   2  -2  329.37   15.10
  -2   2  -2  366.86   15.30
  -2   2  -2  317.57   15.10
  -2   2  -2  360.06   15.40
  -2   2  -2  347.17   15.30
   2  -2   2  331.67   15.10
   2  -2   2  379.16   15.40
   2  -2   2  354.66   15.30
   2  -2   2  343.87   15.40
   2  -2   2  337.87   15.10
  -3   2  -2  452.55   20.10
  -3   2  -2  455.35   19.70
  -3   2  -2  441.16   19.70
  -3   2  -2  420.76   19.80
  -3   2  -2  509.75   20.20
  -3   2  -2  461.25   19.60
  -3   2  -2  434.46   19.90
   3  -2   2  435.86   19.70
   3  -2   2  478.45   20.10
   3  -2   2  447.66   20.00
   3  -2   2  441.96   19.70
  -4   2  -2  279.07   12.60
  -4   2  -2  276.37   12.70
  -4   2  -2  273.67   12.30
  -4   2  -2  302.87   12.90
  -4   2  -2  264.77   12.30
  -4   2  -2  271.27   12.30
  -4   2  -2  285.67   12.20
   4  -2   2  277.27   12.30
   4  -2   2  283.37   12.80
   4  -2   2  285.77   12.20
   4  -2   2  277.47   12.20
  -5   2  -2    0.90    0.30
  -5   2  -2    1.30    0.60
  -5   2  -2    1.30    0.30
  -5   2  -2    0.30    0.50
  -5   2  -2    1.00    0.70
  -5   2  -2    1.00    0.20
  -5   2  -2    1.10    0.30
   5  -2   2    0.80    0.30
   5  -2   2    0.80    0.30
   5  -2   2    0.90    0.20
   5  -2   2    0.80    0.80
   5  -2   2    0.80    0.70
  -6   2  -2   33.60    1.80
  -6   2  -2   29.40    1.70
  -6   2  -2   31.50    2.20
  -6   2  -2   35.00    1.70
   6  -2   2   31.10    1.70
   6  -2   2   35.00    1.80
   6  -2   2   36.80    2.30
   6  -2   2   34.80    2.60
  -7   2  -2  107.29    4.80
  -7   2  -2  101.79    4.80
  -7   2  -2   90.69    4.80
   7  -2   2   96.99    5.60
   7  -2   2  109.39    4.80
   7  -2   2  109.69    5.30
  -8   2  -2   98.79    4.50
  -8   2  -2  101.79    4.60
   8  -2   2   83.79    5.50
   8  -2   2   99.59    4.60
   8  -2   2   99.99    5.20
  -9   2  -2   12.60    1.00
  -9   2  -2   16.20    1.80
   9  -2   2   14.30    1.20
   9  -2   2   10.40    1.80
   9  -2   2   13.50    1.80
 -10   2  -2    1.40    0.50
 -10   2  -2    0.70    0.50
  10  -2   2    2.00    1.10
  10  -2   2    0.90    1.00
 -11   2  -2   -1.10    0.50
 -11   2  -2    0.10    0.50
  11  -2   2    0.00    0.90
  11   1  -2    1.70    1.30
  11   1  -2    0.90    0.70
 -11  -1   2    2.30    0.70
  10   1  -2    2.50    0.80
  10   1  -2    1.40    1.00
 -10  -1   2    1.90    0.60
 -10  -1   2    1.40    0.80
 -10  -1   2    2.50    0.60
   9   1  -2    0.20    0.80
  -9  -1   2   -0.40    0.60
  -9  -1   2    0.10    0.40
  -9  -1   2   -0.10    0.30
   8   1  -2    0.10    0.50
   8   1  -2    0.30    0.70
  -8  -1   2    0.30    0.40
  -8  -1   2   -0.20    0.30
  -8  -1   2    0.40    0.60
   7   1  -2    0.90    0.30
   7   1  -2    0.10    0.70
   7   1  -2    0.60    0.60
  -7  -1   2    0.60    0.60
  -7  -1   2    0.80    0.40
  -7  -1   2    0.70    0.40
   6   1  -2    1.10    0.20
   6   1  -2    0.70    0.50
   6   1  -2    0.80    0.30
   6   1  -2    0.80    0.20
   6   1  -2    0.20    0.70
  -6  -1   2    0.20    0.50
  -6  -1   2    0.30    0.60
  -6  -1   2    1.00    0.40
  -6  -1   2    1.00    0.30
  -6  -1   2    1.20    0.40
   5   1  -2  169.88    7.80
   5   1  -2  151.08    7.10
   5   1  -2  157.68    6.90
   5   1  -2  156.48    7.00
   5   1  -2  155.68    7.20
   5   1  -2  157.18    6.90
  -5  -1   2  151.58    7.00
  -5  -1   2  154.68    7.30
  -5  -1   2  149.19    7.20
  -5  -1   2  164.58    7.00
  -5  -1   2  156.48    7.60
  -5  -1   2  155.98    7.20
   4   1  -2  228.88   10.60
   4   1  -2  235.88   10.40
   4   1  -2  232.58   10.30
   4   1  -2  255.97   11.00
   4   1  -2  222.48   10.40
   4   1  -2  233.08   10.40
  -4  -1   2  230.18   10.40
  -4  -1   2  234.88   10.60
  -4  -1   2  231.08   10.60
  -4  -1   2  252.47   11.00
  -4  -1   2  254.47   10.40
  -4  -1   2  228.58   10.60
   3   1  -2    1.70    0.30
   3   1  -2    1.40    0.20
   3   1  -2    1.40    0.40
   3   1  -2    1.70    0.30
   3   1  -2    1.50    0.50
  -3  -1   2    2.20    0.60
  -3  -1   2    1.40    0.30
  -3  -1   2    2.10    0.30
  -3  -1   2    1.20    0.30
  -3  -1   2    2.00    0.40
  -3  -1   2    1.40    0.40
   2   1  -2    1.70    0.20
   2   1  -2    1.80    0.40
   2   1  -2    2.00    0.30
   2   1  -2    1.60    0.30
   2   1  -2    1.60    0.50
   2   1  -2    1.70    0.30
  -2  -1   2    1.80    0.40
  -2  -1   2    1.70    0.20
  -2  -1   2    2.20    0.30
  -2  -1   2    1.20    0.40
  -2  -1   2    1.60    0.30
  -2  -1   2    1.80    0.30
   1   1  -2 1252.27   55.79
   1   1  -2 1285.97   72.99
   1   1  -2 1199.48   84.89
  -1  -1   2 1258.77   89.89
  -1  -1   2 1378.06   73.59
  -1  -1   2 1285.47   55.79
   0   1  -2 1040.30   55.69
   0   1  -2  989.50   44.60
   0  -1   2 1020.10   44.60
   0  -1   2 1053.99   55.89
  -1   1  -2  148.39    6.60
  -1   1  -2  149.19    6.40
  -1   1  -2  144.89    6.40
  -1   1  -2  125.29    6.70
  -1   1  -2  146.09    6.40
  -1   1  -2  148.89    6.60
  -1   1  -2  149.88    6.40
   1  -1   2  146.39    6.40
   1  -1   2  154.28    6.60
   1  -1   2  158.98    6.60
   1  -1   2  140.89    6.40
   1  -1   2  143.89    6.60
  -2   1  -2   19.30    0.90
  -2   1  -2   19.10    1.00
  -2   1  -2   19.40    0.90
  -2   1  -2   19.40    1.20
  -2   1  -2   18.00    1.40
   2  -1   2   20.20    1.30
   2  -1   2   18.60    1.00
   2  -1   2   18.00    0.90
   2  -1   2   19.90    1.30
  -3   1  -2  964.40   41.70
  -3   1  -2  958.20   41.70
  -3   1  -2  922.61   41.40
  -3   1  -2  961.80   41.40
  -3   1  -2  918.81   41.40
  -3   1  -2  968.00   41.30
   3  -1   2  946.21   41.70
   3  -1   2 1048.80   41.90
   3  -1   2  925.11   41.30
   3  -1   2  920.21   41.40
  -4   1  -2  411.46   18.20
  -4   1  -2  404.26   18.50
  -4   1  -2  396.76   18.20
  -4   1  -2  438.36   18.70
  -4   1  -2  411.06   18.00
  -4   1  -2  424.96   18.20
   4  -1   2  412.76   18.20
   4  -1   2  414.66   18.10
   4  -1   2  426.06   18.80
   4  -1   2  419.06   18.20
  -5   1  -2   56.99    3.30
  -5   1  -2   63.79    3.60
  -5   1  -2   62.59    3.00
  -5   1  -2   59.59    3.00
  -5   1  -2   62.69    2.90
   5  -1   2   61.69    2.90
   5  -1   2   62.29    2.90
   5  -1   2   66.09    3.40
   5  -1   2   63.69    3.60
  -6   1  -2   10.10    0.70
  -6   1  -2    7.30    0.70
  -6   1  -2    8.40    0.80
   6  -1   2    8.20    1.30
   6  -1   2    9.90    0.80
   6  -1   2    8.60    0.70
   6  -1   2    7.80    1.50
  -7   1  -2    0.30    0.30
  -7   1  -2    0.20    0.40
  -7   1  -2    0.90    0.30
   7  -1   2   -0.10    0.30
   7  -1   2    0.60    0.70
   7  -1   2    0.20    0.70
  -8   1  -2   32.20    1.80
  -8   1  -2   35.20    2.00
   8  -1   2   29.30    2.70
   8  -1   2   36.20    2.50
   8  -1   2   36.20    2.00
  -9   1  -2   19.60    1.40
  -9   1  -2   17.70    1.20
   9  -1   2   20.10    1.90
   9  -1   2   21.40    1.40
   9  -1   2   15.50    2.10
 -10   1  -2    9.10    1.50
 -10   1  -2    5.50    0.80
 -10   1  -2    7.10    0.90
  10  -1   2    7.40    1.70
 -11   1  -2    1.90    0.60
 -11   1  -2    1.00    0.60
 -11   1  -2    1.60    1.00
  11  -1   2    1.40    1.10
  11   0  -2    1.10    1.10
  11   0  -2    0.80    0.70
 -11   0   2    4.40    1.70
 -11   0   2    1.20    0.60
 -11   0   2    1.10    0.50
  10   0  -2   -0.30    0.50
  10   0  -2    0.30    0.80
 -10   0   2   -1.10    0.60
 -10   0   2   -0.50    0.40
 -10   0   2   -0.50    0.40
   9   0  -2    3.50    1.10
   9   0  -2    5.80    0.90
  -9   0   2    5.10    0.80
  -9   0   2    4.20    1.00
  -9   0   2    3.60    0.60
   8   0  -2    4.70    0.80
   8   0  -2    3.20    1.10
  -8   0   2    3.00    0.80
  -8   0   2    4.00    0.70
  -8   0   2    3.20    0.50
   7   0  -2   93.19    4.30
   7   0  -2   89.49    3.80
   7   0  -2   81.99    4.90
   7   0  -2   81.99    3.80
   7   0  -2   82.09    4.00
  -7   0   2   79.69    4.40
  -7   0   2   85.79    4.00
  -7   0   2   86.29    4.00
  -7   0   2   88.09    4.30
   6   0  -2   27.70    1.40
   6   0  -2   28.00    1.70
   6   0  -2   25.10    2.20
   6   0  -2   28.60    1.30
   6   0  -2   25.10    1.30
   6   0  -2   27.00    1.60
  -6   0   2   25.30    1.80
  -6   0   2   26.30    2.10
  -6   0   2   25.90    1.50
  -6   0   2   25.00    1.60
  -6   0   2   28.20    1.70
  -6   0   2   27.50    1.40
   5   0  -2    0.20    0.20
   5   0  -2    0.20    0.50
   5   0  -2    0.00    0.20
   5   0  -2    0.00    0.20
   5   0  -2    0.20    0.20
   5   0  -2    0.40    0.40
  -5   0   2    0.10    0.30
  -5   0   2    0.10    0.30
  -5   0   2    0.50    0.30
  -5   0   2   -0.40    0.40
  -5   0   2   -0.20    0.30
  -5   0   2    0.30    0.40
   4   0  -2   17.70    0.90
   4   0  -2   18.50    1.50
   4   0  -2   18.20    1.20
   4   0  -2   17.30    0.90
   4   0  -2   17.90    0.90
   4   0  -2   16.60    1.00
  -4   0   2   17.90    1.20
  -4   0   2   18.90    1.10
  -4   0   2   16.40    1.10
  -4   0   2   18.60    1.00
  -4   0   2   17.10    1.00
  -4   0   2   19.70    1.50
   3   0  -2   80.49    4.00
   3   0  -2   87.69    3.90
   3   0  -2   85.59    5.00
   3   0  -2   87.49    3.80
   3   0  -2   87.69    3.90
  -3   0   2   84.29    3.90
  -3   0   2   85.49    4.00
  -3   0   2   98.59    4.50
  -3   0   2   86.49    3.90
  -3   0   2   83.99    3.90
  -3   0   2   76.39    3.80
   2   0  -2   27.80    1.40
   2   0  -2   30.10    1.70
   2   0  -2   27.70    1.30
   2   0  -2   26.80    1.30
   2   0  -2   29.00    1.30
   2   0  -2   30.10    1.60
  -2   0   2   27.30    1.40
  -2   0   2   30.40    1.30
  -2   0   2   29.10    1.60
  -2   0   2   26.80    1.30
  -2   0   2   28.50    1.50
   1   0  -2 1480.55   65.69
   1   0  -2 1487.25   79.29
   1   0  -2 1796.22  104.49
  -1   0   2 1454.15   65.59
  -1   0   2 1478.75   78.69
   0   0  -2  168.18    7.40
   0   0  -2  169.98    7.40
   0   0  -2  167.28    7.40
   0   0  -2  166.48    7.40
   0   0  -2  164.48    7.40
   0   0  -2  173.38    7.40
   0   0  -2  176.48    7.40
   0   0   2  162.78    7.40
  -1   0  -2  276.57   12.30
  -1   0  -2  266.77   12.10
  -1   0  -2  273.17   12.10
  -1   0  -2  286.07   12.40
  -1   0  -2  273.37   12.30
  -1   0  -2  306.77   12.20
   1   0   2  263.17   12.10
   1   0   2  287.57   12.40
   1   0   2  281.87   12.30
   1   0   2  273.37   12.30
  -2   0  -2  910.71   39.00
  -2   0  -2  891.81   38.90
  -2   0  -2  901.81   38.90
  -2   0  -2  872.01   38.60
   2   0   2  894.91   39.00
   2   0   2  840.72   38.60
   2   0   2  922.21   38.90
  -3   0  -2  113.09    5.00
  -3   0  -2  117.69    5.50
  -3   0  -2  110.19    4.90
  -3   0  -2  113.19    4.90
  -3   0  -2  111.29    5.10
  -3   0  -2  112.19    5.30
  -3   0  -2  107.99    5.00
   3   0   2  113.29    5.30
   3   0   2  109.19    5.00
   3   0   2  110.69    5.50
   3   0   2  114.59    5.00
  -4   0  -2   17.50    1.50
  -4   0  -2   15.80    1.00
  -4   0  -2   18.20    1.00
  -4   0  -2   17.30    1.10
  -4   0  -2   16.90    1.40
   4   0   2   17.00    1.50
   4   0   2   18.00    0.90
   4   0   2   16.50    1.40
   4   0   2   16.60    1.10
   4   0   2   17.90    1.00
  -5   0  -2   18.40    1.00
  -5   0  -2   16.50    1.60
  -5   0  -2   17.30    1.10
  -5   0  -2   17.30    1.50
  -5   0  -2   17.90    1.10
   5   0   2   17.50    1.00
   5   0   2   19.50    1.50
   5   0   2   18.50    1.70
   5   0   2   18.70    1.10
   5   0   2   16.50    1.10
  -6   0  -2  106.09    4.60
  -6   0  -2   94.49    4.80
  -6   0  -2   98.69    4.70
   6   0   2  110.29    5.10
   6   0   2   92.59    5.40
   6   0   2  103.09    4.70
   6   0   2   97.79    4.60
  -7   0  -2   38.70    2.50
  -7   0  -2   45.20    2.30
  -7   0  -2   46.00    2.40
   7   0   2   47.00    3.30
   7   0   2   46.90    2.40
   7   0   2   50.99    2.80
  -8   0  -2   29.20    1.70
  -8   0  -2   32.20    1.80
   8   0   2   30.00    2.70
   8   0   2   31.10    1.80
  -9   0  -2    2.80    0.60
  -9   0  -2    6.50    0.80
  -9   0  -2    4.90    1.10
   9   0   2    3.40    1.20
   9   0   2    4.50    0.80
 -10   0  -2   10.90    1.10
 -10   0  -2    8.50    0.90
 -10   0  -2   11.10    1.60
  10   0   2    7.60    1.70
 -11   0  -2    0.50    0.60
 -11   0  -2    2.40    1.00
  11   0   2    1.10    1.10
  11  -1  -2    1.40    1.00
  11  -1  -2    2.00    0.70
 -11   1   2    0.90    0.60
 -11   1   2    2.20    1.40
 -11   1   2    0.80    0.50
  10  -1  -2    0.90    1.00
  10  -1  -2    1.10    0.60
 -10   1   2    0.60    0.40
 -10   1   2    0.50    0.70
 -10   1   2    1.10    0.50
   9  -1  -2    2.60    1.00
   9  -1  -2    3.00    0.70
  -9   1   2    3.40    0.60
  -9   1   2    3.30    0.90
  -9   1   2    3.40    0.60
   8  -1  -2  194.18    8.80
   8  -1  -2  176.48    9.50
  -8   1   2  199.48    8.90
  -8   1   2  201.28    8.50
  -8   1   2  172.38    8.50
   7  -1  -2    1.70    0.90
   7  -1  -2    2.10    0.30
   7  -1  -2    1.50    0.60
   7  -1  -2    1.30    0.30
  -7   1   2    2.10    0.60
  -7   1   2    1.90    0.70
  -7   1   2    1.10    0.40
  -7   1   2    2.60    0.50
   6  -1  -2   79.29    3.40
   6  -1  -2   69.29    3.50
   6  -1  -2   74.89    3.30
   6  -1  -2   81.29    3.80
   6  -1  -2   75.09    3.70
   6  -1  -2   71.69    3.50
   6  -1  -2   67.39    5.20
  -6   1   2   75.09    4.20
  -6   1   2   71.89    3.80
  -6   1   2   79.29    3.50
  -6   1   2   68.59    3.70
  -6   1   2   77.49    3.50
   5  -1  -2   52.19    2.60
   5  -1  -2   52.29    2.60
   5  -1  -2   54.79    2.80
   5  -1  -2   59.79    3.30
   5  -1  -2   57.29    2.80
   5  -1  -2   54.19    2.50
  -5   1   2   55.39    3.20
  -5   1   2   54.99    2.90
  -5   1   2   55.59    2.60
  -5   1   2   55.79    2.80
   4  -1  -2    0.50    0.30
   4  -1  -2    0.50    0.20
   4  -1  -2    0.30    0.40
   4  -1  -2    0.30    0.20
   4  -1  -2    0.30    0.20
   4  -1  -2    0.20    0.50
  -4   1   2   -0.20    0.40
  -4   1   2    0.30    0.40
  -4   1   2    0.20    0.20
  -4   1   2    0.60    0.20
  -4   1   2    0.30    0.20
  -4   1   2    0.60    0.30
   3  -1  -2  368.16   17.10
   3  -1  -2  445.26   17.60
   3  -1  -2  392.66   17.10
   3  -1  -2  386.46   17.20
   3  -1  -2  383.36   17.30
   3  -1  -2  384.96   17.10
  -3   1   2  374.76   17.20
  -3   1   2  398.26   17.10
  -3   1   2  404.76   17.10
  -3   1   2  389.86   17.10
  -3   1   2  390.96   17.30
  -3   1   2  403.76   17.50
   2  -1  -2 9999.00  449.56
  -2   1   2 9047.09  435.86
   1  -1  -2 1690.73   73.09
   1  -1  -2 1738.13   86.49
   1  -1  -2 1663.03   91.29
  -1   1   2 1730.93   86.89
  -1   1   2 1617.64   73.09
   0  -1  -2    7.20    0.60
   0  -1  -2    6.50    0.40
   0  -1  -2    6.80    0.60
   0  -1  -2    7.00    0.40
   0  -1  -2    6.30    0.70
   0  -1  -2    6.40    0.40
   0   1   2    6.60    0.70
   0   1   2    6.30    0.60
   0   1   2    6.80    0.40
   0   1   2    6.80    0.40
   0   1   2    6.30    0.60
   0   1   2    6.40    0.40
  -1  -1  -2    1.40    0.30
  -1  -1  -2    1.30    0.20
  -1  -1  -2    1.30    0.20
  -1  -1  -2    0.90    0.40
  -1  -1  -2    1.00    0.50
  -1  -1  -2    1.20    0.20
  -1  -1  -2    0.60    0.40
   1   1   2    1.20    0.20
   1   1   2    0.70    0.40
   1   1   2    1.60    0.50
   1   1   2    1.20    0.20
  -2  -1  -2    5.80    0.50
  -2  -1  -2    5.00    0.80
  -2  -1  -2    5.20    0.30
  -2  -1  -2    5.10    0.40
  -2  -1  -2    5.30    0.70
  -2  -1  -2    5.00    0.40
   2   1   2    6.70    0.80
   2   1   2    5.30    0.50
   2   1   2    5.60    0.90
   2   1   2    6.00    0.40
   2   1   2    5.00    0.30
   2   1   2    5.70    0.40
  -3  -1  -2  705.63   30.50
  -3  -1  -2  712.63   30.40
  -3  -1  -2  687.93   30.50
  -3  -1  -2  694.83   30.30
  -3  -1  -2  684.33   30.30
  -3  -1  -2  742.43   31.00
  -3  -1  -2  702.43   30.80
   3   1   2  687.63   30.50
   3   1   2  721.73   30.40
   3   1   2  687.73   31.00
   3   1   2  687.63   30.50
   3   1   2  676.03   30.70
  -4  -1  -2   14.90    1.30
  -4  -1  -2   15.60    1.40
  -4  -1  -2   15.40    1.00
  -4  -1  -2   17.10    1.00
  -4  -1  -2   15.90    0.90
   4   1   2   13.80    1.00
   4   1   2   14.80    0.90
   4   1   2   14.60    1.30
   4   1   2   14.90    1.00
   4   1   2   16.10    1.50
  -5  -1  -2   29.70    1.50
  -5  -1  -2   24.00    2.00
  -5  -1  -2   29.90    1.60
  -5  -1  -2   26.60    1.60
   5   1   2   28.40    1.50
   5   1   2   28.10    2.20
   5   1   2   30.60    1.60
   5   1   2   28.00    1.90
  -6  -1  -2  178.98    7.80
  -6  -1  -2  163.48    7.90
  -6  -1  -2  178.28    7.70
   6   1   2  178.68    7.80
   6   1   2  166.38    7.70
   6   1   2  159.08    8.50
  -7  -1  -2    2.50    0.50
  -7  -1  -2    4.40    0.70
  -7  -1  -2    5.40    1.10
   7   1   2    2.40    1.00
   7   1   2    3.20    0.60
  -8  -1  -2   -0.10    0.60
  -8  -1  -2    0.10    0.30
  -8  -1  -2    0.10    0.40
   8   1   2    0.40    0.40
   8   1   2    1.40    0.90
  -9  -1  -2    0.30    0.50
  -9  -1  -2    0.70    0.40
  -9  -1  -2    0.70    0.70
   9   1   2    0.00    0.40
   9   1   2    1.00    1.00
 -10  -1  -2    0.70    0.50
 -10  -1  -2   -0.80    0.70
  10   1   2   -0.60    0.50
  10   1   2    0.40    0.90
  12  -2  -2    0.70    1.10
  12  -2  -2    0.40    0.80
 -12   2   2    2.20    1.20
 -12   2   2    0.70    0.50
 -12   2   2    0.40    0.60
  11  -2  -2    0.20    0.90
  11  -2  -2    0.90    0.70
 -11   2   2    0.10    0.50
 -11   2   2   -0.10    0.50
 -11   2   2    0.40    1.00
  10  -2  -2   10.80    1.30
  10  -2  -2   10.10    1.90
 -10   2   2   13.10    1.50
 -10   2   2   14.00    1.10
 -10   2   2    9.70    1.00
   9  -2  -2    1.40    0.90
   9  -2  -2    1.10    0.60
  -9   2   2    0.80    0.50
  -9   2   2    1.40    0.50
   8  -2  -2   38.10    2.20
   8  -2  -2   38.90    2.40
   8  -2  -2   36.60    1.80
   8  -2  -2   26.60    2.70
   8  -2  -2   34.50    1.70
  -8   2   2   34.20    1.90
  -8   2   2   38.60    1.90
  -8   2   2   32.40    2.50
   7  -2  -2  238.68   10.50
   7  -2  -2  240.98   11.50
   7  -2  -2  254.17   10.90
  -7   2   2  256.47   10.60
  -7   2   2  220.18   10.80
  -7   2   2  219.98   10.90
  -7   2   2  235.78   10.50
   6  -2  -2   58.59    3.00
   6  -2  -2   65.19    3.20
   6  -2  -2   60.89    2.80
   6  -2  -2   65.69    3.10
   6  -2  -2   57.29    2.90
   6  -2  -2   54.79    3.60
  -6   2   2   60.39    4.30
  -6   2   2   59.59    3.20
  -6   2   2   62.69    2.90
  -6   2   2   62.79    2.80
  -6   2   2   59.19    3.10
  -6   2   2   65.19    2.90
   5  -2  -2   74.39    3.50
   5  -2  -2   77.19    3.80
   5  -2  -2   80.09    3.80
   5  -2  -2   79.39    4.20
   5  -2  -2   77.19    3.50
   5  -2  -2   70.99    3.60
  -5   2   2   77.69    3.70
  -5   2   2   75.29    4.10
  -5   2   2   76.39    3.70
  -5   2   2   75.09    3.50
  -5   2   2   79.89    3.50
  -5   2   2   80.39    3.50
   4  -2  -2  204.18    9.10
   4  -2  -2  204.98    9.20
   4  -2  -2  204.08    9.20
   4  -2  -2  234.78    9.80
   4  -2  -2  203.88    9.30
   4  -2  -2  207.68    9.40
  -4   2   2  209.78    9.20
  -4   2   2  209.88    9.10
  -4   2   2  196.68    9.20
  -4   2   2  207.98    9.20
  -4   2   2  216.98    9.70
  -4   2   2  200.08    9.30
   3  -2  -2    8.10    0.70
   3  -2  -2    9.90    0.70
   3  -2  -2    8.80    0.50
   3  -2  -2    9.80    0.60
   3  -2  -2    9.60    1.10
   3  -2  -2    9.30    0.60
  -3   2   2    9.30    0.50
  -3   2   2    9.30    1.00
  -3   2   2    7.60    0.90
  -3   2   2    9.10    0.60
  -3   2   2    9.20    0.60
  -3   2   2    9.20    0.60
   1  -2  -2  591.84   25.80
   1  -2  -2  610.74   25.80
  -1   2   2  574.74   25.90
  -1   2   2  602.94   26.10
   0  -2  -2   96.09    4.40
   0  -2  -2  100.49    4.60
   0  -2  -2   99.09    4.30
   0  -2  -2   95.49    4.40
   0  -2  -2   96.79    4.30
   0  -2  -2   97.79    4.30
   0  -2  -2   98.39    4.30
   0   2   2   94.89    4.30
   0   2   2   98.29    4.30
   0   2   2   95.99    4.60
   0   2   2   96.59    4.30
   0   2   2   92.79    4.40
  -1  -2  -2   13.30    0.80
  -1  -2  -2   13.50    1.00
  -1  -2  -2   14.60    0.70
  -1  -2  -2   14.20    1.00
  -1  -2  -2   14.20    0.70
  -1  -2  -2   14.30    1.10
  -1  -2  -2   13.50    0.80
  -1  -2  -2   14.40    0.70
   1   2   2   13.40    0.80
   1   2   2   14.00    0.70
   1   2   2   13.80    0.80
   1   2   2   14.00    1.20
  -2  -2  -2  985.40   44.00
  -2  -2  -2 1024.30   44.10
  -2  -2  -2 1009.40   43.80
  -2  -2  -2 1039.00   44.40
  -2  -2  -2 1016.50   44.20
   2   2   2  986.40   44.40
   2   2   2 1017.70   44.20
  -3  -2  -2  346.67   15.70
  -3  -2  -2  332.27   15.40
  -3  -2  -2  348.57   15.00
  -3  -2  -2  348.07   15.40
  -3  -2  -2  336.97   15.20
   3   2   2  344.67   15.00
   3   2   2  353.96   15.10
   3   2   2  364.46   15.80
   3   2   2  329.77   15.20
   3   2   2  342.17   15.20
  -4  -2  -2  126.69    6.40
  -4  -2  -2  123.59    6.10
  -4  -2  -2  124.79    5.80
  -4  -2  -2  131.09    5.60
  -4  -2  -2  121.49    6.00
  -4  -2  -2  130.99    5.80
   4   2   2  120.69    5.80
   4   2   2  130.89    5.80
   4   2   2  124.39    5.60
   4   2   2  127.29    6.50
  -5  -2  -2   18.40    1.30
  -5  -2  -2   22.00    1.30
  -5  -2  -2   21.90    1.20
  -5  -2  -2   21.10    1.60
   5   2   2   21.00    1.20
   5   2   2   22.70    1.40
   5   2   2   20.50    1.90
  -6  -2  -2    0.70    0.60
  -6  -2  -2    1.80    0.40
  -6  -2  -2    1.20    0.50
   6   2   2    1.70    0.80
   6   2   2    1.90    0.50
   6   2   2    1.00    0.30
  -7  -2  -2   17.80    1.10
  -7  -2  -2   18.40    1.20
  -7  -2  -2   18.60    1.60
   7   2   2   17.90    1.30
   7   2   2   14.80    2.00
  -8  -2  -2    3.70    0.70
  -8  -2  -2    2.90    0.50
  -8  -2  -2    2.40    0.90
   8   2   2    2.50    0.60
   8   2   2    1.80    0.90
  -9  -2  -2    3.30    0.90
  -9  -2  -2    2.90    0.60
   9   2   2    3.10    1.20
   9   2   2    3.30    0.70
 -10  -2  -2    0.70    0.50
 -10  -2  -2    0.90    0.80
  10   2   2    0.40    0.60
  10   2   2    0.50    0.90
  12  -3  -2    0.10    1.00
 -12   3   2    0.40    0.50
 -12   3   2   -0.50    0.50
 -12   3   2   -0.40    1.10
  11  -3  -2   -0.60    0.80
  11  -3  -2    0.10    0.90
 -11   3   2    0.50    0.50
 -11   3   2    0.40    0.50
  10  -3  -2   17.50    2.40
  10  -3  -2   24.80    1.80
 -10   3   2   20.60    1.40
 -10   3   2   28.10    1.60
   9  -3  -2   11.50    1.90
   9  -3  -2   17.00    1.70
   9  -3  -2   14.80    1.00
   9  -3  -2   12.50    1.30
  -9   3   2   13.10    1.00
  -9   3   2   17.40    1.10
   8  -3  -2    0.80    0.70
   8  -3  -2    0.80    0.90
   8  -3  -2    0.60    0.30
   8  -3  -2    0.80    0.50
  -8   3   2    0.20    0.40
  -8   3   2    0.40    0.70
  -8   3   2    0.60    0.30
  -8   3   2    0.30    0.40
  -8   3   2    0.70    0.40
   7  -3  -2    0.80    0.60
   7  -3  -2    0.80    0.30
   7  -3  -2    1.50    0.90
   7  -3  -2    0.50    0.40
   7  -3  -2    0.60    0.40
  -7   3   2    0.70    0.40
  -7   3   2    0.70    0.30
  -7   3   2    0.90    0.60
  -7   3   2    0.30    0.30
  -7   3   2    0.40    0.40
   6  -3  -2   24.20    2.00
   6  -3  -2   24.60    1.70
   6  -3  -2   24.70    1.50
   6  -3  -2   23.30    1.20
   6  -3  -2   21.60    1.30
   6  -3  -2   23.00    1.20
  -6   3   2   22.50    1.40
  -6   3   2   23.40    1.30
  -6   3   2   18.20    1.20
  -6   3   2   21.80    1.80
  -6   3   2   23.30    1.20
  -6   3   2   21.30    1.50
   5  -3  -2   28.50    1.50
   5  -3  -2   31.30    1.50
   5  -3  -2   33.40    1.90
   5  -3  -2   30.50    1.60
   5  -3  -2   31.50    1.80
   5  -3  -2   30.90    2.20
  -5   3   2   31.00    1.50
  -5   3   2   29.50    1.70
  -5   3   2   28.80    2.00
  -5   3   2   32.10    1.50
  -5   3   2   32.60    1.60
  -5   3   2   27.90    1.70
   4  -3  -2    3.70    0.80
   4  -3  -2    4.60    0.80
   4  -3  -2    4.40    0.40
   4  -3  -2    4.50    0.40
   4  -3  -2    3.90    0.60
   4  -3  -2    4.10    0.40
  -4   3   2    5.10    0.90
  -4   3   2    5.20    0.60
  -4   3   2    4.40    0.40
  -4   3   2    4.00    0.50
  -4   3   2    4.40    0.40
  -4   3   2    4.10    0.40
   3  -3  -2  959.30   42.90
   3  -3  -2 1023.00   42.80
   3  -3  -2  998.10   42.80
  -3   3   2  976.80   42.80
  -3   3   2  980.00   42.80
   2  -3  -2 2274.07   90.59
   2  -3  -2 1922.71  118.69
   2  -3  -2 2101.99  121.19
  -2   3   2 2209.08   90.59
  -2   3   2 1694.43  119.19
   1  -3  -2   18.10    1.00
   1  -3  -2   18.30    1.30
   1  -3  -2   18.60    0.90
   1  -3  -2   19.90    1.00
   1  -3  -2   18.00    0.90
  -1   3   2   17.80    0.90
  -1   3   2   18.10    1.30
  -1   3   2   19.40    0.90
  -1   3   2   17.50    1.00
  -1   3   2   19.10    1.00
   0  -3  -2  185.18    8.10
   0  -3  -2  188.28    8.20
   0  -3  -2  186.18    8.00
   0  -3  -2  185.98    8.00
   0  -3  -2  179.38    8.40
   0  -3  -2  184.08    8.10
   0   3   2  175.48    8.20
   0   3   2  187.88    8.00
   0   3   2  175.28    8.10
   0   3   2  190.28    8.10
  -1  -3  -2  302.37   13.60
  -1  -3  -2  318.77   13.50
  -1  -3  -2  303.17   13.40
  -1  -3  -2  322.17   13.50
  -1  -3  -2  314.67   13.40
  -1  -3  -2  304.27   13.70
  -1  -3  -2  311.47   14.00
   1   3   2  296.47   13.60
   1   3   2  318.57   13.50
   1   3   2  301.07   13.50
   1   3   2  309.17   14.00
  -2  -3  -2  460.75   20.00
  -2  -3  -2  451.35   20.30
  -2  -3  -2  469.05   20.30
  -2  -3  -2  390.26   20.00
  -2  -3  -2  450.45   20.10
  -2  -3  -2  464.65   20.50
  -2  -3  -2  473.95   19.90
  -2  -3  -2  463.65   19.90
   2   3   2  470.25   20.60
   2   3   2  466.45   20.10
   2   3   2  487.65   19.90
   2   3   2  452.45   20.10
  -3  -3  -2  179.28    8.40
  -3  -3  -2  177.68    8.50
  -3  -3  -2  180.58    8.10
  -3  -3  -2  193.28    8.70
  -3  -3  -2  172.38    8.00
  -3  -3  -2  174.58    8.20
  -3  -3  -2  197.98    8.00
   3   3   2  175.28    8.10
   3   3   2  186.48    8.00
   3   3   2  185.58    8.70
   3   3   2  172.68    8.10
  -4  -3  -2   75.39    3.50
  -4  -3  -2   77.99    4.00
  -4  -3  -2   75.09    3.80
  -4  -3  -2   81.89    3.60
  -4  -3  -2   81.89    3.70
   4   3   2   86.39    3.80
   4   3   2   76.79    4.40
   4   3   2   71.99    3.70
   4   3   2   79.49    3.50
   4   3   2   80.49    3.60
  -5  -3  -2   91.29    4.10
  -5  -3  -2   86.29    4.60
  -5  -3  -2   88.39    4.20
   5   3   2   93.29    4.30
   5   3   2   87.39    5.00
   5   3   2   91.59    4.10
  -6  -3  -2   26.40    1.90
  -6  -3  -2   25.30    1.40
  -6  -3  -2   25.90    1.50
   6   3   2   23.60    2.30
   6   3   2   25.80    1.60
  -7  -3  -2   10.20    1.30
  -7  -3  -2   10.40    0.90
  -7  -3  -2    9.90    0.80
   7   3   2   11.30    1.10
   7   3   2   10.70    1.70
  -8  -3  -2   22.00    1.40
  -8  -3  -2   22.70    1.90
   8   3   2   16.90    2.20
   8   3   2   21.90    1.50
  -9  -3  -2    1.10    0.80
  -9  -3  -2    0.30    0.50
   9   3   2    2.00    0.60
   9   3   2    0.30    0.90
  12  -4  -2    1.70    1.60
 -12   4   2    0.60    0.60
 -12   4   2    0.90    0.60
  11  -4  -2    1.20    1.10
  11  -4  -2    1.70    0.80
 -11   4   2    2.50    0.60
 -11   4   2    1.70    0.70
  10  -4  -2    4.40    1.20
  10  -4  -2    4.00    1.20
  10  -4  -2    6.20    1.10
 -10   4   2    6.40    0.80
 -10   4   2    6.80    0.90
   9  -4  -2    0.60    0.90
   9  -4  -2    0.50    0.50
   9  -4  -2   -0.30    0.70
  -9   4   2    0.40    0.50
  -9   4   2   -0.10    0.30
  -9   4   2    0.30    0.40
   8  -4  -2    5.20    0.80
   8  -4  -2    3.20    0.90
   8  -4  -2    2.80    1.00
   8  -4  -2    3.70    0.60
  -8   4   2    4.40    0.80
  -8   4   2    2.40    0.80
  -8   4   2    4.60    0.50
  -8   4   2    4.80    0.70
  -8   4   2    4.70    0.70
   7  -4  -2    1.30    0.50
   7  -4  -2    1.90    0.80
   7  -4  -2    1.60    0.30
   7  -4  -2    1.50    0.50
   7  -4  -2    0.90    0.90
  -7   4   2    1.30    0.60
  -7   4   2    1.90    0.50
  -7   4   2    1.40    0.30
  -7   4   2    1.80    0.40
  -7   4   2    1.60    0.40
   6  -4  -2   23.00    1.50
   6  -4  -2   18.10    1.00
   6  -4  -2   16.30    1.00
   6  -4  -2   17.40    1.10
   6  -4  -2   18.50    1.30
   6  -4  -2   18.20    1.90
  -6   4   2   16.40    1.20
  -6   4   2   17.90    1.60
  -6   4   2   19.20    1.00
  -6   4   2   14.90    1.20
  -6   4   2   18.60    1.00
  -6   4   2   16.70    1.00
   5  -4  -2   80.79    3.70
   5  -4  -2   78.29    3.70
   5  -4  -2   81.99    3.90
   5  -4  -2   82.49    3.70
   5  -4  -2   87.79    4.50
   5  -4  -2   81.99    4.00
  -5   4   2   79.89    3.70
  -5   4   2   78.39    3.70
  -5   4   2   78.29    4.30
  -5   4   2   76.69    3.80
  -5   4   2   83.39    3.70
  -5   4   2   80.99    3.90
   4  -4  -2   32.50    1.80
   4  -4  -2   33.30    1.80
   4  -4  -2   33.40    1.60
   4  -4  -2   34.70    2.20
   4  -4  -2   32.60    1.60
   4  -4  -2   31.80    1.60
   4  -4  -2   32.00    1.60
  -4   4   2   32.10    1.60
  -4   4   2   32.60    1.50
  -4   4   2   30.40    1.60
  -4   4   2   32.20    2.10
  -4   4   2   31.00    1.60
   3  -4  -2  574.54   25.60
   3  -4  -2  602.44   26.20
   3  -4  -2  576.44   25.80
   3  -4  -2  596.04   25.60
   3  -4  -2  600.34   25.60
   3  -4  -2  610.64   25.60
  -3   4   2  569.44   25.60
  -3   4   2  601.84   26.10
  -3   4   2  572.34   25.60
  -3   4   2  582.24   25.60
   2  -4  -2   35.60    1.60
   2  -4  -2   35.30    1.70
   2  -4  -2   33.60    1.70
   2  -4  -2   34.60    2.10
   2  -4  -2   34.00    1.70
  -2   4   2   34.90    1.70
  -2   4   2   32.10    1.70
  -2   4   2   34.70    2.10
  -2   4   2   32.90    1.60
  -2   4   2   35.20    1.60
   1  -4  -2   59.79    2.60
   1  -4  -2   58.09    3.10
   1  -4  -2   57.69    2.80
   1  -4  -2   57.09    2.70
   1  -4  -2   57.49    2.70
  -1   4   2   55.99    2.70
  -1   4   2   60.09    2.70
  -1   4   2   55.39    2.80
  -1   4   2   59.89    2.60
   0  -4  -2  175.08    8.10
   0  -4  -2  171.48    8.20
   0  -4  -2  171.78    7.60
   0  -4  -2  169.48    7.80
   0  -4  -2  178.38    7.70
   0  -4  -2  166.48    7.80
   0  -4  -2  183.58    7.60
   0   4   2  167.88    7.70
   0   4   2  175.18    7.60
   0   4   2  176.48    7.70
   0   4   2  175.78    7.60
   0   4   2  172.98    7.90
  -1  -4  -2   24.80    1.20
  -1  -4  -2   22.30    1.30
  -1  -4  -2   23.40    1.20
  -1  -4  -2   24.20    1.70
  -1  -4  -2   19.00    1.40
   1   4   2   24.80    1.20
   1   4   2   24.30    1.70
   1   4   2   23.80    1.40
   1   4   2   23.40    1.20
   1   4   2   22.20    1.30
  -2  -4  -2   27.20    1.50
  -2  -4  -2   26.10    1.60
  -2  -4  -2   25.60    1.30
  -2  -4  -2   24.00    1.60
  -2  -4  -2   26.60    1.90
   2   4   2   25.60    1.40
   2   4   2   25.10    1.40
   2   4   2   27.00    1.90
   2   4   2   27.10    1.30
  -3  -4  -2   41.90    2.70
  -3  -4  -2   40.90    2.00
  -3  -4  -2   42.80    2.10
  -3  -4  -2   41.00    2.20
  -3  -4  -2   41.30    2.50
  -3  -4  -2   44.30    2.40
   3   4   2   43.50    2.20
   3   4   2   43.10    2.80
   3   4   2   39.10    2.10
   3   4   2   46.00    2.00
  -4  -4  -2   60.99    2.90
  -4  -4  -2   57.19    2.70
  -4  -4  -2   59.49    3.20
  -4  -4  -2   56.79    2.70
  -4  -4  -2   61.69    2.70
   4   4   2   59.39    3.00
   4   4   2   61.99    3.70
   4   4   2   57.59    2.70
  -5  -4  -2    5.40    0.40
  -5  -4  -2    5.90    0.70
  -5  -4  -2    5.60    0.50
  -5  -4  -2    5.90    1.00
   5   4   2    5.10    0.70
   5   4   2    6.60    1.30
  -6  -4  -2   47.30    2.40
  -6  -4  -2   45.40    2.90
  -6  -4  -2   44.40    2.20
   6   4   2   45.90    3.30
   6   4   2   51.09    2.60
  -7  -4  -2    9.00    1.20
  -7  -4  -2    8.20    0.90
   7   4   2    9.30    1.70
   7   4   2    8.70    1.20
  -8  -4  -2    3.80    1.00
  -8  -4  -2    2.50    0.60
   8   4   2    4.90    1.30
   8   4   2    3.30    0.70
  -9  -4  -2    0.30    0.50
  -9  -4  -2   -0.20    0.70
   9   4   2    0.60    0.60
   9   4   2    1.00    1.00
  12  -5  -2    0.50    1.00
 -12   5   2    1.40    0.60
 -12   5   2    0.80    0.50
  11  -5  -2    4.90    1.30
  11  -5  -2    4.40    1.00
  11  -5  -2    4.90    1.50
 -11   5   2    3.10    0.70
 -11   5   2    7.50    1.00
  10  -5  -2    5.30    1.30
  10  -5  -2    2.20    1.10
  10  -5  -2    3.60    0.80
 -10   5   2    3.30    0.70
 -10   5   2    2.90    0.60
   9  -5  -2    1.90    0.90
   9  -5  -2    1.20    1.00
   9  -5  -2    3.50    0.70
  -9   5   2    2.80    0.60
  -9   5   2    2.80    0.50
  -9   5   2    1.40    0.70
   8  -5  -2    1.30    0.50
   8  -5  -2    1.20    0.90
   8  -5  -2    0.90    0.90
   8  -5  -2    1.50    0.40
  -8   5   2    1.30    0.40
  -8   5   2    1.20    0.50
  -8   5   2    1.00    0.40
  -8   5   2    1.00    1.00
   7  -5  -2  108.29    5.00
   7  -5  -2   96.09    5.70
   7  -5  -2   98.89    4.70
   7  -5  -2  106.99    5.20
   7  -5  -2  100.59    4.80
  -7   5   2  107.99    4.70
  -7   5   2  103.49    5.00
  -7   5   2   99.19    4.90
  -7   5   2  103.89    4.80
  -7   5   2  106.19    4.70
   6  -5  -2    2.70    0.80
   6  -5  -2    3.70    0.50
   6  -5  -2    2.70    0.40
   6  -5  -2    3.40    0.50
   6  -5  -2    3.60    0.60
   6  -5  -2    3.40    1.10
  -6   5   2    3.20    0.50
  -6   5   2    3.30    0.50
  -6   5   2    3.10    0.50
  -6   5   2    3.90    0.90
  -6   5   2    2.70    0.50
   5  -5  -2   24.60    1.30
   5  -5  -2   25.30    1.50
   5  -5  -2   24.20    2.00
   5  -5  -2   23.20    1.30
   5  -5  -2   23.20    1.60
   5  -5  -2   24.40    1.30
  -5   5   2   23.30    1.30
  -5   5   2   26.00    1.30
  -5   5   2   24.70    1.40
  -5   5   2   25.60    1.20
  -5   5   2   23.90    1.80
   4  -5  -2  242.18   11.10
   4  -5  -2  266.47   11.60
   4  -5  -2  244.98   10.90
   4  -5  -2  240.78   10.90
   4  -5  -2  243.08   10.80
   4  -5  -2  254.67   11.00
  -4   5   2  244.98   10.80
  -4   5   2  252.77   10.70
  -4   5   2  241.28   10.90
  -4   5   2  244.58   10.80
  -4   5   2  237.78   10.90
  -4   5   2  241.88   11.50
   3  -5  -2  131.19    5.80
   3  -5  -2  129.49    5.80
   3  -5  -2  137.89    6.40
   3  -5  -2  128.49    5.90
   3  -5  -2  127.79    5.90
  -3   5   2  129.09    5.80
  -3   5   2  125.09    5.90
  -3   5   2  131.89    5.80
  -3   5   2  130.19    6.40
   2  -5  -2    0.00    0.10
   2  -5  -2    0.70    0.30
   2  -5  -2    0.30    0.20
   2  -5  -2    0.30    0.20
   2  -5  -2    0.00    0.40
  -2   5   2    0.40    0.20
  -2   5   2    0.30    0.30
  -2   5   2    0.50    0.20
  -2   5   2    0.20    0.20
  -2   5   2    0.10    0.30
   1  -5  -2  159.98    6.80
   1  -5  -2  151.28    6.90
   1  -5  -2  148.09    7.00
   1  -5  -2  147.29    7.40
   1  -5  -2  158.28    7.30
  -1   5   2  151.48    7.00
  -1   5   2  159.08    6.80
  -1   5   2  151.08    6.80
  -1   5   2  157.38    6.90
   0  -5  -2  324.77   14.50
   0  -5  -2  333.87   15.00
   0  -5  -2  319.57   15.10
   0  -5  -2  331.97   14.60
   0  -5  -2  340.57   14.70
   0  -5  -2  345.47   14.40
   0   5   2  327.57   14.70
   0   5   2  331.57   14.50
   0   5   2  329.27   14.50
   0   5   2  325.17   14.60
  -1  -5  -2  220.68    9.90
  -1  -5  -2  216.88   10.20
  -1  -5  -2  221.88    9.60
  -1  -5  -2  215.88    9.80
  -1  -5  -2  215.08    9.60
   1   5   2  229.18   10.20
   1   5   2  211.68    9.60
   1   5   2  205.58    9.90
   1   5   2  223.38    9.60
   1   5   2  217.58    9.70
  -2  -5  -2   70.69    3.70
  -2  -5  -2   71.59    3.60
  -2  -5  -2   75.09    4.10
  -2  -5  -2   74.39    3.70
  -2  -5  -2   75.89    3.40
  -2  -5  -2   72.19    3.40
   2   5   2   71.79    3.50
   2   5   2   77.89    3.40
   2   5   2   80.69    4.10
   2   5   2   71.19    3.60
  -3  -5  -2   31.80    1.60
  -3  -5  -2   30.70    1.60
  -3  -5  -2   32.20    2.00
   3   5   2   31.40    2.30
   3   5   2   32.90    1.60
   3   5   2   27.30    1.90
  -4  -5  -2   29.70    1.90
  -4  -5  -2   24.60    1.40
  -4  -5  -2   27.60    1.50
   4   5   2   28.40    1.70
   4   5   2   29.40    2.30
   4   5   2   28.00    1.40
  -5  -5  -2    1.00    0.60
  -5  -5  -2    1.00    0.40
   5   5   2    1.20    0.50
   5   5   2    1.00    0.30
   5   5   2    1.10    0.90
  -6  -5  -2    3.30    0.60
  -6  -5  -2    2.10    0.80
   6   5   2    3.80    1.20
   6   5   2    3.70    0.70
  -7  -5  -2   18.30    1.60
  -7  -5  -2   14.20    1.10
   7   5   2   14.50    2.00
   7   5   2   18.40    1.40
  -8  -5  -2    0.30    0.40
  -8  -5  -2    2.70    0.90
   8   5   2    0.00    0.80
   8   5   2    1.00    0.60
  12  -6  -2    1.90    1.10
 -12   6   2    1.80    0.60
 -12   6   2    2.20    0.70
  11  -6  -2    7.70    1.60
  11  -6  -2    5.70    1.60
 -11   6   2    3.90    0.70
 -11   6   2    6.70    0.90
  10  -6  -2    3.00    1.30
  10  -6  -2    2.40    1.10
  10  -6  -2    3.50    0.80
 -10   6   2    2.70    0.60
 -10   6   2    3.70    0.60
 -10   6   2    4.10    0.70
   9  -6  -2    1.10    1.00
   9  -6  -2    1.80    0.70
   9  -6  -2    0.40    0.90
  -9   6   2    1.10    0.50
  -9   6   2    0.80    0.30
  -9   6   2    1.30    0.50
   8  -6  -2   10.30    0.80
   8  -6  -2    7.40    1.50
   8  -6  -2    9.00    1.40
   8  -6  -2   10.90    1.10
   8  -6  -2    8.30    0.80
  -8   6   2    8.40    0.80
  -8   6   2   11.40    0.90
  -8   6   2    7.60    1.10
  -8   6   2   10.30    0.80
   7  -6  -2   18.70    1.20
   7  -6  -2   20.90    1.50
   7  -6  -2   15.90    2.10
   7  -6  -2   22.00    1.90
   7  -6  -2   20.60    1.20
  -7   6   2   18.20    1.30
  -7   6   2   20.20    1.20
  -7   6   2   21.10    1.20
  -7   6   2   20.60    1.20
   6  -6  -2    2.50    0.90
   6  -6  -2    2.60    0.40
   6  -6  -2    2.10    0.50
   6  -6  -2    1.30    0.40
   6  -6  -2    2.60    0.90
  -6   6   2    0.70    0.70
  -6   6   2    1.90    0.40
  -6   6   2    2.10    0.40
  -6   6   2    2.50    0.50
  -6   6   2    2.10    0.40
   5  -6  -2    1.60    0.70
   5  -6  -2    0.60    0.30
   5  -6  -2    0.70    0.30
   5  -6  -2    0.40    0.20
   5  -6  -2    0.00    0.60
   5  -6  -2    0.50    0.40
  -5   6   2    0.90    0.60
  -5   6   2    0.50    0.20
  -5   6   2    0.70    0.50
  -5   6   2    0.90    0.40
  -5   6   2    0.20    0.50
  -5   6   2    0.70    0.30
   4  -6  -2    0.20    0.30
   4  -6  -2   -0.20    0.40
   4  -6  -2    0.30    0.20
   4  -6  -2    0.60    0.60
   4  -6  -2   -0.10    0.20
   4  -6  -2    1.20    0.30
  -4   6   2    0.30    0.30
  -4   6   2    0.00    0.30
  -4   6   2   -0.10    0.20
  -4   6   2    0.60    0.30
   3  -6  -2  458.55   20.70
   3  -6  -2  473.75   21.30
   3  -6  -2  470.25   20.70
   3  -6  -2  480.85   20.80
   3  -6  -2  464.15   20.70
  -3   6   2  478.35   20.70
  -3   6   2  474.75   20.80
  -3   6   2  460.15   20.70
  -3   6   2  472.55   21.30
  -3   6   2  500.85   20.60
   2  -6  -2   47.30    2.30
   2  -6  -2   43.90    2.30
   2  -6  -2   44.90    2.80
   2  -6  -2   45.10    2.10
   2  -6  -2   44.60    2.20
  -2   6   2   45.10    2.40
  -2   6   2   45.10    2.20
  -2   6   2   47.20    2.10
  -2   6   2   48.20    2.30
  -2   6   2   48.30    2.80
   1  -6  -2  184.98    8.40
   1  -6  -2  183.18    8.30
   1  -6  -2  194.38    8.50
   1  -6  -2  189.28    8.20
   1  -6  -2  192.38    8.90
   1  -6  -2  175.98    8.90
  -1   6   2  180.98    8.50
  -1   6   2  202.88    8.20
  -1   6   2  185.48    8.40
  -1   6   2  178.38    8.30
   0  -6  -2    8.00    1.10
   0  -6  -2    6.40    1.00
   0  -6  -2    7.20    0.50
   0  -6  -2    6.50    0.60
   0  -6  -2    6.10    0.50
   0   6   2    7.60    0.80
   0   6   2    6.90    0.60
   0   6   2    6.40    0.50
   0   6   2    6.90    0.60
  -1  -6  -2    6.30    0.60
  -1  -6  -2    7.00    0.50
  -1  -6  -2    7.70    0.90
  -1  -6  -2    6.60    1.00
  -1  -6  -2    6.80    0.60
   1   6   2    5.70    0.70
   1   6   2    7.40    0.50
   1   6   2    6.30    0.60
   1   6   2    6.50    0.80
  -2  -6  -2   12.70    0.80
  -2  -6  -2   13.60    1.20
  -2  -6  -2   13.20    0.80
   2   6   2   13.40    1.50
   2   6   2   12.60    1.00
   2   6   2   12.40    0.80
   2   6   2   11.00    0.90
  -3  -6  -2   85.59    4.30
  -3  -6  -2   82.49    3.90
  -3  -6  -2   82.49    4.00
   3   6   2   83.39    4.70
   3   6   2   86.29    3.90
   3   6   2   82.99    4.10
  -4  -6  -2   22.10    1.30
  -4  -6  -2   23.20    1.70
   4   6   2   23.30    1.20
   4   6   2   22.90    2.10
   4   6   2   23.40    1.50
  -5  -6  -2   10.50    0.90
  -5  -6  -2    8.90    1.20
   5   6   2    9.60    1.50
   5   6   2   10.40    1.00
  -6  -6  -2    8.00    1.20
  -6  -6  -2    7.40    0.80
   6   6   2    6.30    1.40
   6   6   2    8.90    1.00
  -7  -6  -2    3.40    0.60
  -7  -6  -2    4.50    1.00
   7   6   2    4.90    1.30
   7   6   2    5.10    0.80
  -8  -6  -2    0.50    0.70
  -8  -6  -2    0.50    0.50
   8   6   2    0.20    0.80
   8   6   2    0.10    0.50
  12  -7  -2    2.10    1.10
 -12   7   2    1.70    1.10
 -12   7   2    2.10    0.60
  11  -7  -2    1.10    1.10
  11  -7  -2    0.90    1.20
 -11   7   2   -0.50    0.50
 -11   7   2    0.20    0.50
  10  -7  -2    0.90    1.00
  10  -7  -2    1.60    1.20
  10  -7  -2    2.50    0.70
 -10   7   2    2.10    0.60
 -10   7   2    2.30    0.50
 -10   7   2    1.90    0.50
   9  -7  -2    0.50    0.60
   9  -7  -2    0.60    0.90
   9  -7  -2    0.50    1.00
  -9   7   2    0.50    0.40
  -9   7   2    0.30    0.40
  -9   7   2    0.30    0.40
   8  -7  -2   67.89    3.60
   8  -7  -2   71.09    3.90
   8  -7  -2   56.09    4.10
  -8   7   2   68.79    3.20
  -8   7   2   66.49    3.20
  -8   7   2   67.69    3.20
   7  -7  -2   80.49    5.10
   7  -7  -2   96.79    4.70
   7  -7  -2   83.29    4.20
   7  -7  -2   94.19    4.50
  -7   7   2   86.29    4.10
  -7   7   2   85.99    4.30
  -7   7   2   93.59    4.10
  -7   7   2   87.49    4.10
   6  -7  -2   91.89    4.80
   6  -7  -2   87.29    4.20
   6  -7  -2   92.69    4.50
   6  -7  -2   89.59    5.20
  -6   7   2   91.59    4.10
  -6   7   2   84.49    4.30
  -6   7   2   92.19    4.20
  -6   7   2   96.39    4.20
   5  -7  -2    5.10    0.50
   5  -7  -2    5.70    0.80
   5  -7  -2    6.00    1.20
   5  -7  -2    5.30    0.60
   5  -7  -2    6.20    0.90
  -5   7   2    4.30    0.70
  -5   7   2    5.30    0.60
  -5   7   2    5.30    0.60
   4  -7  -2    9.30    0.70
   4  -7  -2   11.50    1.00
   4  -7  -2   10.50    0.80
   4  -7  -2   10.40    1.40
   4  -7  -2   10.30    0.70
  -4   7   2   10.20    0.90
  -4   7   2    9.70    0.70
  -4   7   2   10.90    0.70
  -4   7   2    9.80    1.20
   3  -7  -2   13.50    1.10
   3  -7  -2   13.20    0.90
   3  -7  -2   13.10    0.90
   3  -7  -2   14.90    1.50
   3  -7  -2   13.40    0.80
  -3   7   2   14.10    1.10
  -3   7   2   13.80    1.40
  -3   7   2   13.40    0.90
  -3   7   2   13.90    0.90
  -3   7   2   14.40    0.80
   2  -7  -2  279.77   12.40
   2  -7  -2  284.67   12.40
   2  -7  -2  266.47   13.00
   2  -7  -2  268.77   12.30
   2  -7  -2  279.37   12.20
  -2   7   2  292.87   12.40
  -2   7   2  263.07   12.50
  -2   7   2  297.67   12.20
  -2   7   2  272.37   12.30
   1  -7  -2  188.48    8.90
   1  -7  -2  201.38    8.80
   1  -7  -2  192.78    9.60
   1  -7  -2  195.98    9.50
   1  -7  -2  208.48    9.10
   1  -7  -2  201.98    9.00
  -1   7   2  213.08    8.80
  -1   7   2  190.48    9.10
  -1   7   2  199.68    8.90
  -1   7   2  203.78    9.00
   0  -7  -2    9.10    0.60
   0  -7  -2    8.70    1.00
   0  -7  -2    9.80    1.30
   0  -7  -2    7.80    0.70
   0   7   2    9.00    0.60
   0   7   2    9.80    0.80
   0   7   2   10.00    0.70
   0   7   2    9.00    0.90
  -1  -7  -2   12.70    0.80
  -1  -7  -2   11.10    1.50
  -1  -7  -2   11.30    0.80
  -1  -7  -2   13.10    1.20
   1   7   2   11.00    0.90
   1   7   2   11.50    0.80
   1   7   2   12.50    0.80
  -2  -7  -2   15.10    1.00
  -2  -7  -2   17.90    1.40
  -2  -7  -2   17.00    1.00
   2   7   2   17.80    1.70
   2   7   2   14.20    1.00
   2   7   2   16.30    1.20
   2   7   2   16.60    1.00
  -3  -7  -2   91.99    4.80
  -3  -7  -2   97.99    4.60
  -3  -7  -2  106.49    5.00
   3   7   2  100.49    4.80
   3   7   2   96.99    5.50
   3   7   2  101.99    4.60
  -4  -7  -2   24.80    1.80
  -4  -7  -2   23.50    1.40
   4   7   2   22.20    2.10
   4   7   2   23.70    1.60
  -5  -7  -2    4.30    0.70
  -5  -7  -2    5.00    1.00
   5   7   2    4.30    1.10
   5   7   2    6.00    0.80
  -6  -7  -2    0.20    0.40
  -6  -7  -2    0.20    0.60
   6   7   2    0.20    0.80
   6   7   2    0.90    0.50
  -7  -7  -2    1.40    0.80
  -7  -7  -2    1.50    0.50
   7   7   2    2.70    1.10
   7   7   2    1.30    0.50
  12  -8  -2    0.80    1.20
 -12   8   2    1.20    0.60
 -12   8   2    1.70    0.70
  11  -8  -2    1.10    1.30
  11  -8  -2   -0.80    1.20
 -11   8   2    1.20    0.70
 -11   8   2    0.70    0.50
  10  -8  -2    0.70    1.50
  10  -8  -2    0.20    0.90
  10  -8  -2   -0.70    0.50
 -10   8   2   -0.10    0.40
 -10   8   2   -0.30    0.60
   9  -8  -2   -0.20    1.00
   9  -8  -2   -0.10    0.40
   9  -8  -2   -0.20    0.90
  -9   8   2    0.10    0.40
  -9   8   2    0.40    0.40
  -9   8   2    0.20    0.50
   8  -8  -2   -0.50    0.40
   8  -8  -2   -0.20    0.80
   8  -8  -2   -0.10    0.90
  -8   8   2   -0.40    0.40
  -8   8   2   -0.50    0.30
  -8   8   2    0.00    0.30
   7  -8  -2    0.90    0.80
   7  -8  -2    1.30    0.50
   7  -8  -2    0.40    0.40
   7  -8  -2    0.90    0.90
  -7   8   2    0.80    0.70
  -7   8   2    1.10    0.30
  -7   8   2    0.90    0.40
  -7   8   2   -0.40    0.80
  -7   8   2    0.40    0.30
   6  -8  -2   32.50    2.70
   6  -8  -2   33.80    2.70
   6  -8  -2   36.90    2.00
   6  -8  -2   38.80    2.20
  -6   8   2   32.10    2.00
  -6   8   2   39.50    1.90
  -6   8   2   39.20    1.90
   5  -8  -2    0.90    0.70
   5  -8  -2    1.40    0.30
   5  -8  -2    1.50    0.40
   5  -8  -2    0.60    0.40
   5  -8  -2    1.60    0.70
  -5   8   2    1.40    0.50
  -5   8   2    2.40    0.40
  -5   8   2    1.90    0.40
   4  -8  -2   23.60    1.30
   4  -8  -2   22.80    1.40
   4  -8  -2   22.00    2.00
   4  -8  -2   24.50    1.60
  -4   8   2   26.60    1.40
  -4   8   2   25.50    1.30
  -4   8   2   24.40    1.60
  -4   8   2   24.10    1.40
   3  -8  -2   18.80    1.10
   3  -8  -2   18.20    1.80
   3  -8  -2   19.20    1.20
   3  -8  -2   20.80    1.40
  -3   8   2   20.00    1.20
  -3   8   2   17.30    1.30
  -3   8   2   18.40    1.10
  -3   8   2   20.60    1.10
   2  -8  -2   58.69    2.90
   2  -8  -2   53.89    2.60
   2  -8  -2   54.39    3.50
  -2   8   2   57.69    2.80
  -2   8   2   60.89    2.60
  -2   8   2   55.79    3.00
  -2   8   2   53.79    2.70
   1  -8  -2   78.49    4.50
   1  -8  -2   83.79    4.00
  -1   8   2   81.29    3.60
  -1   8   2   79.69    3.80
  -1   8   2   77.79    3.60
  -1   8   2   80.39    3.80
   0  -8  -2   48.80    3.30
   0  -8  -2   52.09    2.80
   0  -8  -2   50.49    2.40
   0   8   2   54.89    2.60
   0   8   2   51.39    2.50
   0   8   2   48.60    2.50
  -1  -8  -2   11.80    1.50
  -1  -8  -2   11.10    0.80
  -1  -8  -2    9.80    1.10
   1   8   2    8.40    0.90
   1   8   2   10.70    0.80
   1   8   2   11.30    0.90
  -2  -8  -2  207.78    9.40
  -2  -8  -2  220.48    9.80
  -2  -8  -2  212.18   10.50
   2   8   2  208.98    9.40
   2   8   2  203.38    9.50
  -3  -8  -2    0.30    0.50
  -3  -8  -2    0.60    0.40
   3   8   2    0.30    0.60
   3   8   2    0.60    0.40
   3   8   2    0.70    0.30
  -4  -8  -2   -0.40    0.30
  -4  -8  -2    0.00    0.60
   4   8   2    0.20    0.40
   4   8   2   -0.20    0.60
   4   8   2    0.10    0.30
  -5  -8  -2    2.70    0.80
  -5  -8  -2    2.20    0.60
   5   8   2    2.60    1.00
   5   8   2    2.80    0.60
  -6  -8  -2    0.10    0.40
  -6  -8  -2   -1.10    0.60
   6   8   2    0.80    0.80
   6   8   2   -0.10    0.40
  12  -9  -2   -0.60    0.90
 -12   9   2   -0.40    0.50
  11  -9  -2   -1.00    1.40
  11  -9  -2    1.30    1.20
 -11   9   2    0.90    0.50
  10  -9  -2    0.60    1.00
  10  -9  -2   -1.80    1.20
 -10   9   2    1.30    0.50
 -10   9   2    1.80    0.50
   9  -9  -2    0.70    0.60
   9  -9  -2    1.60    1.10
   9  -9  -2    0.00    1.00
  -9   9   2    1.00    0.40
   8  -9  -2    0.70    0.90
   8  -9  -2    0.90    1.10
   8  -9  -2    1.30    0.60
  -8   9   2    1.10    0.40
  -8   9   2    1.30    0.40
  -8   9   2    2.20    0.50
   7  -9  -2    2.70    1.00
   7  -9  -2    2.50    0.60
   7  -9  -2    1.00    0.90
  -7   9   2    1.60    0.40
  -7   9   2    2.10    0.50
   6  -9  -2    7.10    1.40
   6  -9  -2    7.50    1.10
   6  -9  -2   10.40    1.00
  -6   9   2   10.40    0.80
  -6   9   2   10.40    0.80
   5  -9  -2    1.10    0.50
   5  -9  -2    0.80    0.70
   5  -9  -2   -0.10    0.60
  -5   9   2    0.20    0.30
  -5   9   2    0.20    0.30
   4  -9  -2   11.90    1.60
   4  -9  -2   12.60    0.90
   4  -9  -2   15.30    1.30
  -4   9   2   13.80    0.90
  -4   9   2   15.00    1.00
  -4   9   2   15.90    1.00
   3  -9  -2   42.90    2.40
   3  -9  -2   38.30    2.10
   3  -9  -2   44.30    3.00
  -3   9   2   43.10    2.10
  -3   9   2   42.80    2.20
  -3   9   2   44.70    2.20
   2  -9  -2   28.20    1.50
   2  -9  -2   32.80    1.90
   2  -9  -2   31.40    2.40
  -2   9   2   30.30    1.70
  -2   9   2   32.30    1.50
  -2   9   2   31.60    1.70
   1  -9  -2    6.70    0.90
   1  -9  -2    6.60    1.20
  -1   9   2    6.80    0.60
  -1   9   2    4.90    0.70
  -1   9   2    6.50    0.60
   0  -9  -2   20.20    1.10
   0  -9  -2   13.50    2.00
   0  -9  -2   22.10    1.50
   0   9   2   19.60    1.30
   0   9   2   20.60    1.20
   0   9   2   19.00    1.20
  -1  -9  -2   44.80    3.10
  -1  -9  -2   39.20    2.10
  -1  -9  -2   41.60    2.50
   1   9   2   43.50    2.30
   1   9   2   41.80    2.20
  -2  -9  -2   -0.10    0.30
  -2  -9  -2    0.30    0.60
  -2  -9  -2    0.60    0.60
   2   9   2   -0.10    0.30
   2   9   2   -0.10    0.30
  -3  -9  -2   25.50    1.50
  -3  -9  -2   24.50    1.80
  -3  -9  -2   26.70    2.50
   3   9   2   24.60    1.60
   3   9   2   26.80    1.50
  -4  -9  -2    9.20    1.20
  -4  -9  -2    7.90    0.90
   4   9   2    7.40    0.90
  -5  -9  -2   11.10    1.40
  -5  -9  -2    9.00    1.00
   5   9   2    9.80    1.70
   5   9   2    9.60    1.00
  -6  -9  -2    3.10    0.90
  -6  -9  -2    2.80    0.60
   6   9   2    4.30    1.40
   6   9   2    6.60    0.90
  12 -10  -2    0.00    1.00
 -12  10   2   -0.30    0.50
  11 -10  -2    1.20    1.10
 -11  10   2    1.70    0.60
 -11  10   2    2.20    0.60
  10 -10  -2   -0.10    1.30
  10 -10  -2   -0.90    0.90
 -10  10   2    0.10    0.40
 -10  10   2   -0.20    0.40
   9 -10  -2    0.60    1.10
   9 -10  -2    0.20    1.10
   9 -10  -2    1.30    0.70
  -9  10   2    1.50    0.50
  -9  10   2    1.50    0.50
   8 -10  -2    0.10    0.90
   8 -10  -2    0.20    0.50
   8 -10  -2    0.90    1.00
  -8  10   2    0.40    0.40
  -8  10   2   -0.10    0.40
   7 -10  -2    5.10    1.20
   7 -10  -2    8.00    1.30
   7 -10  -2    8.30    1.10
  -7  10   2   10.20    0.80
  -7  10   2    7.70    0.80
   6 -10  -2   -0.70    0.60
   6 -10  -2    0.40    0.80
   6 -10  -2   -0.20    0.30
  -6  10   2   -0.30    0.30
  -6  10   2    0.00    0.30
   5 -10  -2    0.20    0.60
   5 -10  -2   -0.10    0.60
  -5  10   2    0.10    0.30
  -5  10   2    0.10    0.30
   4 -10  -2    9.90    0.80
   4 -10  -2   11.00    1.20
   4 -10  -2   12.20    1.60
  -4  10   2   10.40    0.80
  -4  10   2   11.70    0.80
  -4  10   2   11.20    0.90
   3 -10  -2    1.70    0.90
   3 -10  -2    0.90    0.60
   3 -10  -2    2.00    0.60
  -3  10   2    2.70    0.50
  -3  10   2    3.00    0.40
  -3  10   2    2.00    0.40
   2 -10  -2    0.70    0.50
   2 -10  -2    1.20    0.70
  -2  10   2    0.80    0.30
  -2  10   2    2.00    0.50
  -2  10   2    0.90    0.30
   1 -10  -2    7.60    1.40
   1 -10  -2    7.20    1.00
  -1  10   2    5.90    0.70
  -1  10   2    6.90    0.70
   0 -10  -2    2.50    0.50
   0 -10  -2    4.60    1.20
   0 -10  -2    3.60    0.80
   0  10   2    3.40    0.50
   0  10   2    4.30    0.70
  -1 -10  -2   18.20    2.00
  -1 -10  -2   17.20    1.20
   1  10   2   18.70    1.20
   1  10   2   23.50    1.40
  -2 -10  -2   20.40    2.10
  -2 -10  -2   18.40    1.30
  -2 -10  -2   20.80    1.60
   2  10   2   18.90    1.20
   2  10   2   19.20    1.40
  -3 -10  -2    7.40    1.50
  -3 -10  -2    5.70    1.00
  -3 -10  -2    6.30    0.80
   3  10   2    4.60    0.80
   3  10   2    6.00    0.70
  -4 -10  -2   10.90    1.30
  -4 -10  -2   12.70    1.90
   4  10   2   12.20    1.10
  -5 -10  -2    1.80    1.00
  -5 -10  -2    0.40    0.50
  -5 -10  -2    1.50    0.70
   5  10   2    2.00    0.70
  11 -11  -2    6.70    1.60
 -11  11   2    3.20    0.70
 -11  11   2    3.60    0.70
  10 -11  -2   -0.30    1.40
  10 -11  -2    0.30    1.00
 -10  11   2    0.40    0.50
 -10  11   2   -0.10    0.40
   9 -11  -2    2.90    0.80
   9 -11  -2    2.30    1.20
   9 -11  -2    3.40    1.40
  -9  11   2    3.40    0.60
  -9  11   2    3.40    0.60
   8 -11  -2   21.60    1.70
   8 -11  -2   22.00    2.20
   8 -11  -2   17.60    2.40
  -8  11   2   20.10    1.30
  -8  11   2   21.30    1.40
   7 -11  -2    4.70    1.20
   7 -11  -2    2.50    1.50
   7 -11  -2    6.80    1.00
  -7  11   2    7.20    0.80
  -7  11   2    4.90    0.70
   6 -11  -2    8.20    1.10
   6 -11  -2    6.30    1.10
   6 -11  -2    6.30    1.40
  -6  11   2    8.20    0.80
  -6  11   2    7.00    0.70
   5 -11  -2   31.60    2.60
   5 -11  -2   29.40    2.70
  -5  11   2   28.00    1.50
  -5  11   2   28.90    1.60
  -5  11   2   23.40    1.70
   4 -11  -2    1.20    0.70
   4 -11  -2   -0.10    0.60
  -4  11   2    0.20    0.30
  -4  11   2    0.10    0.30
  -4  11   2    0.20    0.30
   3 -11  -2   -0.20    0.60
   3 -11  -2    0.60    0.70
  -3  11   2   -0.10    0.30
  -3  11   2    0.00    0.40
  -3  11   2   -0.20    0.30
   2 -11  -2    0.60    0.70
   2 -11  -2    0.10    0.50
  -2  11   2    0.00    0.30
  -2  11   2    0.00    0.30
   1 -11  -2    8.10    1.10
   1 -11  -2    8.10    1.50
  -1  11   2    9.50    0.90
  -1  11   2    9.30    0.80
   0 -11  -2   14.80    1.80
   0 -11  -2   15.00    1.30
   0  11   2   14.10    1.10
   0  11   2   12.30    1.00
  -1 -11  -2    4.30    0.80
  -1 -11  -2    4.40    1.20
   1  11   2    4.80    0.60
   1  11   2    4.70    0.70
  -2 -11  -2   -0.40    0.50
  -2 -11  -2    0.20    0.60
   2  11   2    0.20    0.30
   2  11   2    0.00    0.40
  -3 -11  -2    0.20    0.80
  -3 -11  -2    1.20    0.70
   3  11   2    0.30    0.40
  -4 -11  -2    1.50    1.00
  -4 -11  -2    0.60    0.60
   4  11   2    2.00    0.60
  11 -12  -2    2.90    1.30
 -11  12   2    2.70    0.70
 -11  12   2    2.50    0.60
  10 -12  -2    0.50    1.40
  10 -12  -2    0.30    1.00
 -10  12   2   -0.20    0.40
 -10  12   2   -0.10    0.40
   9 -12  -2    1.40    0.90
   9 -12  -2    1.50    1.10
  -9  12   2    2.70    0.60
  -9  12   2    1.60    0.50
   8 -12  -2    2.60    1.20
   8 -12  -2    2.30    1.00
   8 -12  -2    2.60    0.80
  -8  12   2    1.60    0.50
  -8  12   2    2.10    0.60
   7 -12  -2   12.90    2.10
   7 -12  -2   16.70    1.90
   7 -12  -2   15.40    1.50
  -7  12   2   14.50    1.10
  -7  12   2   15.70    1.10
   6 -12  -2    3.30    0.90
   6 -12  -2    3.90    0.80
   6 -12  -2    1.90    1.00
  -6  12   2    2.00    0.50
  -6  12   2    3.80    0.60
   5 -12  -2    1.20    0.80
   5 -12  -2    2.00    0.80
  -5  12   2    1.60    0.40
  -5  12   2    2.00    0.50
  -5  12   2    1.40    0.40
   4 -12  -2    5.20    1.20
   4 -12  -2    6.60    1.00
  -4  12   2    6.80    0.80
  -4  12   2    5.80    0.70
  -4  12   2    5.10    0.70
   3 -12  -2   14.90    1.90
   3 -12  -2   17.50    1.50
  -3  12   2   15.30    1.20
  -3  12   2   16.80    1.10
   2 -12  -2   44.90    2.60
   2 -12  -2   45.60    3.30
  -2  12   2   42.60    2.30
  -2  12   2   42.00    2.40
   1 -12  -2   12.50    1.80
   1 -12  -2   11.50    1.30
  -1  12   2   15.30    1.10
  -1  12   2   14.80    1.00
   0 -12  -2    0.80    0.60
   0 -12  -2    0.80    0.80
   0  12   2    0.60    0.40
   0  12   2    0.40    0.40
  -1 -12  -2   -0.40    0.70
  -1 -12  -2    0.20    0.60
   1  12   2    0.40    0.40
   1  12   2    0.00    0.30
  -2 -12  -2    1.40    0.70
  -2 -12  -2    0.00    0.70
   2  12   2    0.00    0.40
   2  12   2   -0.20    0.40
  -3 -12  -2    1.70    0.70
  -3 -12  -2    2.10    1.00
   3  12   2    1.90    0.60
  10 -13  -2   -0.20    0.90
 -10  13   2   -0.40    0.40
 -10  13   2    0.60    0.50
   9 -13  -2    0.50    1.10
   9 -13  -2   -0.30    1.10
  -9  13   2   -0.60    0.60
  -9  13   2    0.80    0.50
   8 -13  -2    2.00    1.30
   8 -13  -2    3.00    1.30
   8 -13  -2    1.20    0.70
  -8  13   2    1.90    0.50
  -8  13   2    3.10    0.60
   7 -13  -2    2.80    0.80
   7 -13  -2    1.50    1.10
   7 -13  -2    1.50    1.10
  -7  13   2    2.50    0.50
  -7  13   2    2.80    0.60
   6 -13  -2   24.90    1.90
   6 -13  -2   22.00    2.00
   6 -13  -2   24.30    2.60
  -6  13   2   25.10    1.50
  -6  13   2   23.70    1.50
   5 -13  -2   30.60    2.20
   5 -13  -2   25.10    2.60
  -5  13   2   25.40    1.60
  -5  13   2   30.80    1.60
  -5  13   2   25.50    1.70
   4 -13  -2    1.00    0.80
   4 -13  -2    0.90    0.80
  -4  13   2    1.20    0.40
   3 -13  -2    1.40    0.70
   3 -13  -2    1.10    0.80
  -3  13   2    1.20    0.40
  -3  13   2    0.60    0.40
   2 -13  -2   -1.40    0.50
   2 -13  -2    0.40    0.70
  -2  13   2    0.00    0.30
  -2  13   2   -0.10    0.30
   1 -13  -2    1.30    0.70
   1 -13  -2    1.30    0.90
  -1  13   2    1.10    0.40
  -1  13   2    1.20    0.50
   0 -13  -2   10.30    1.80
   0 -13  -2    6.60    1.10
   0  13   2    7.70    0.90
   0  13   2    8.10    0.90
  -1 -13  -2    0.20    0.80
  -1 -13  -2    0.10    0.60
   1  13   2    0.70    0.50
   1  13   2    0.70    0.40
   9 -14  -2    0.80    1.10
   9 -14  -2    0.20    1.30
  -9  14   2   -0.20    0.40
  -9  14   2   -0.30    0.40
   8 -14  -2    3.30    2.40
   8 -14  -2    0.20    0.90
   8 -14  -2    1.60    0.80
  -8  14   2    1.00    0.50
  -8  14   2    0.80    0.50
   7 -14  -2    1.50    0.70
   7 -14  -2    0.10    1.00
   7 -14  -2    0.80    1.00
  -7  14   2   -0.30    0.40
  -7  14   2    1.20    0.50
   6 -14  -2    1.20    0.90
   6 -14  -2   -0.20    0.50
   6 -14  -2    0.00    1.00
  -6  14   2    0.10    0.40
   5 -14  -2    1.70    1.00
   5 -14  -2    1.20    0.90
  -5  14   2    1.90    0.50
  -5  14   2    2.20    0.50
   4 -14  -2    1.30    0.80
   4 -14  -2    0.60    0.90
  -4  14   2    2.50    0.50
  -4  14   2    1.80    0.50
   3 -14  -2    2.30    0.80
   3 -14  -2    3.40    1.10
  -3  14   2    3.20    0.60
  -3  14   2    3.60    0.60
   2 -14  -2   10.30    1.40
   2 -14  -2    9.90    1.80
  -2  14   2   10.00    1.00
  -2  14   2   11.40    1.00
   1 -14  -2    1.40    0.90
   1 -14  -2    1.40    0.70
  -1  14   2    1.60    0.50
  -1  14   2    2.50    0.50
   0 -14  -2    0.30    0.70
   0 -14  -2    1.50    1.00
   0  14   2    1.30    0.50
   0  14   2    1.50    0.50
   7 -15  -2    0.20    0.70
   7 -15  -2   -0.10    1.10
   7 -15  -2   -0.50    0.90
  -7  15   2   -0.40    0.70
   6 -15  -2    0.80    1.00
   6 -15  -2    2.50    1.00
   6 -15  -2    0.90    0.70
  -6  15   2    2.40    0.60
   5 -15  -2    1.50    0.90
   5 -15  -2   -0.80    0.80
  -5  15   2    0.30    0.40
  -5  15   2    1.00    0.50
   4 -15  -2   -0.70    0.70
   4 -15  -2    0.60    0.80
  -4  15   2    0.50    0.40
  -4  15   2    0.50    0.40
   3 -15  -2    0.10    0.80
  -3  15   2    1.00    0.50
  -3  15   2    0.60    0.50
  -2  15  -3    2.00    0.60
  -2  15  -3    1.40    0.50
   2 -15   3    1.00    0.80
   2 -15   3    0.40    1.00
  -3  15  -3    2.40    0.60
  -3  15  -3    2.20    0.60
   3 -15   3    1.10    1.10
   3 -15   3    2.20    0.80
  -4  15  -3    0.30    0.50
  -4  15  -3    0.00    0.40
   4 -15   3   -0.50    1.00
   4 -15   3    0.50    0.80
  -5  15  -3    0.70    0.50
   5 -15   3    0.90    0.90
   5 -15   3    0.90    1.60
  -6  15  -3    0.70    0.50
   6 -15   3    1.10    1.00
  -7  15  -3    5.10    0.80
  -7  15  -3    5.30    0.80
   7 -15   3    7.20    2.50
   7 -15   3    6.10    1.50
   1  14  -3    1.90    0.60
   1  14  -3    1.80    0.60
  -1 -14   3    1.20    1.10
  -1 -14   3    0.70    0.70
   0  14  -3    1.40    0.50
   0  14  -3    1.40    0.60
   0 -14   3    0.30    0.60
   0 -14   3    1.10    1.00
  -1  14  -3   -0.90    0.30
  -1  14  -3    0.50    0.40
   1 -14   3   -0.10    0.60
  -2  14  -3   -0.30    0.40
  -2  14  -3   -0.20    0.30
   2 -14   3    0.50    0.70
   2 -14   3    0.30    0.90
  -3  14  -3   -0.20    0.40
  -3  14  -3    0.30    0.40
   3 -14   3    1.20    0.80
   3 -14   3    0.30    0.80
  -4  14  -3    5.40    0.80
  -4  14  -3    5.10    0.80
   4 -14   3    4.50    1.40
   4 -14   3    5.10    1.10
  -5  14  -3   -0.50    0.40
  -5  14  -3    0.00    0.40
   5 -14   3    0.80    0.90
   5 -14   3    0.10    1.00
  -6  14  -3    2.30    0.60
   6 -14   3    3.10    1.10
   6 -14   3    1.40    1.10
  -7  14  -3    3.00    0.60
  -7  14  -3    3.50    0.70
   7 -14   3    3.30    1.40
   7 -14   3    4.30    1.40
  -8  14  -3    0.60    0.60
  -8  14  -3   -0.10    0.40
   8 -14   3   -2.40    1.00
   8 -14   3   -0.30    1.10
   2  13  -3   11.90    1.20
   2  13  -3   12.70    1.10
  -2 -13   3    7.80    1.70
  -2 -13   3   15.20    2.20
   1  13  -3   18.00    1.30
   1  13  -3   14.10    1.20
  -1 -13   3   16.40    2.20
  -1 -13   3   16.50    1.50
   0  13  -3    6.30    0.80
   0  13  -3    3.20    0.90
   0 -13   3    7.50    1.10
   0 -13   3    4.90    1.30
  -1  13  -3    1.10    0.50
  -1  13  -3    1.30    0.50
   1 -13   3    2.40    0.80
   1 -13   3    0.80    0.80
  -2  13  -3    1.80    0.50
  -2  13  -3    0.90    0.40
   2 -13   3    1.70    0.70
   2 -13   3    1.30    0.90
  -3  13  -3    3.20    0.60
  -3  13  -3    3.50    0.60
   3 -13   3    1.20    0.80
   3 -13   3    1.30    1.00
  -4  13  -3   14.40    1.10
  -4  13  -3   13.50    1.30
  -4  13  -3   10.60    0.90
   4 -13   3   12.20    1.90
   4 -13   3   14.20    1.90
  -5  13  -3    2.10    0.50
  -5  13  -3    3.90    0.60
  -5  13  -3    2.90    0.50
   5 -13   3    3.70    1.20
   5 -13   3    1.90    0.90
  -6  13  -3    4.50    0.70
  -6  13  -3    2.90    0.50
   6 -13   3    3.40    1.20
   6 -13   3    4.00    1.20
  -7  13  -3    2.50    0.60
  -7  13  -3    1.00    0.50
   7 -13   3    2.60    1.20
   7 -13   3    1.80    1.20
  -8  13  -3    0.40    0.40
  -8  13  -3    0.20    0.40
   8 -13   3   -0.80    1.10
   8 -13   3    0.20    1.20
  -9  13  -3    0.30    0.50
  -9  13  -3   -0.40    0.40
   9 -13   3    0.10    1.20
   3  12  -3    1.40    0.50
   3  12  -3    2.20    0.60
  -3 -12   3    1.90    0.70
  -3 -12   3    1.40    0.60
  -3 -12   3    1.30    1.00
   2  12  -3    2.90    0.60
   2  12  -3    3.40    0.70
  -2 -12   3    2.70    0.80
  -2 -12   3    1.40    1.00
  -2 -12   3    2.10    1.10
   1  12  -3    7.00    0.90
   1  12  -3    6.90    0.80
  -1 -12   3    7.40    1.20
  -1 -12   3    6.50    1.40
  -1 -12   3    7.60    1.20
   0  12  -3    5.10    0.80
   0  12  -3    5.50    0.80
   0 -12   3    6.80    1.10
   0 -12   3    3.90    1.10
   0 -12   3    7.60    1.20
  -1  12  -3    1.10    0.50
  -1  12  -3    0.70    0.40
   1 -12   3   -0.10    0.70
   1 -12   3    0.40    0.80
   1 -12   3    0.20    0.50
  -2  12  -3   19.40    1.40
  -2  12  -3   20.30    1.40
   2 -12   3   22.10    1.70
   2 -12   3   19.40    1.90
   2 -12   3   21.70    2.20
  -3  12  -3    0.50    0.40
  -3  12  -3    0.40    0.40
  -3  12  -3    0.40    0.30
   3 -12   3    2.10    0.80
   3 -12   3    0.50    0.80
   3 -12   3   -0.20    1.00
  -4  12  -3   29.90    1.80
  -4  12  -3   32.00    1.70
  -4  12  -3   33.80    1.80
   4 -12   3   27.60    2.60
   4 -12   3   31.30    2.20
   4 -12   3   33.90    2.80
  -5  12  -3    9.40    0.90
  -5  12  -3    9.50    0.90
  -5  12  -3    9.60    0.80
   5 -12   3    9.10    1.50
   5 -12   3    8.50    1.70
   5 -12   3    8.90    1.80
  -6  12  -3    0.50    0.40
  -6  12  -3    0.90    0.40
   6 -12   3    0.40    0.90
   6 -12   3    0.30    1.00
  -7  12  -3    0.60    0.40
  -7  12  -3    0.60    0.40
   7 -12   3    1.90    1.00
   7 -12   3   -0.10    0.90
  -8  12  -3   -0.10    0.40
  -8  12  -3    0.20    0.40
   8 -12   3    0.30    1.10
   8 -12   3    0.40    1.20
  -9  12  -3    0.70    0.40
  -9  12  -3    0.50    0.50
   9 -12   3   -0.10    1.20
   9 -12   3    0.50    1.10
 -10  12  -3   -0.70    0.50
 -10  12  -3    0.00    0.40
  10 -12   3   -0.10    1.20
  10 -12   3   -0.30    1.10
   5  11  -3    0.40    0.50
  -5 -11   3    0.30    1.00
  -5 -11   3   -0.10    0.50
  -5 -11   3    1.40    0.80
   4  11  -3    0.10    0.40
   4  11  -3   -0.20    0.40
  -4 -11   3   -0.70    0.50
  -4 -11   3   -0.70    0.40
  -4 -11   3    0.30    0.80
   3  11  -3    5.50    0.90
   3  11  -3    5.40    0.80
  -3 -11   3    4.80    0.80
  -3 -11   3    4.60    1.30
  -3 -11   3    5.20    0.90
   2  11  -3   27.60    1.70
   2  11  -3   25.50    1.60
  -2 -11   3   24.90    1.70
  -2 -11   3   23.00    2.00
  -2 -11   3   25.30    2.50
   1  11  -3   41.00    2.20
   1  11  -3   39.80    2.30
  -1 -11   3   42.80    3.20
  -1 -11   3   39.70    2.30
  -1 -11   3   39.00    2.40
   0  11  -3   10.10    0.90
   0  11  -3   10.40    1.00
   0 -11   3    9.10    1.10
   0 -11   3    9.30    1.10
   0 -11   3   11.40    1.60
  -1  11  -3   10.40    0.70
  -1  11  -3   10.30    0.90
  -1  11  -3    9.90    0.90
   1 -11   3   11.00    1.20
   1 -11   3    9.60    1.50
   1 -11   3   10.80    1.20
  -2  11  -3    8.70    0.80
  -2  11  -3    8.80    0.80
  -2  11  -3    8.40    0.70
   2 -11   3    8.20    1.30
   2 -11   3    9.70    1.50
   2 -11   3    8.90    1.20
  -3  11  -3   43.30    2.30
  -3  11  -3   43.90    2.20
  -3  11  -3   43.40    2.30
   3 -11   3   40.90    3.10
   3 -11   3   46.10    2.90
   3 -11   3   45.30    2.60
  -4  11  -3   22.30    1.30
  -4  11  -3   23.70    1.50
  -4  11  -3   23.10    1.40
   4 -11   3   23.10    1.80
   4 -11   3   23.00    2.30
   4 -11   3   26.40    2.30
  -5  11  -3    2.00    0.50
  -5  11  -3    2.00    0.40
   5 -11   3    1.60    0.90
   5 -11   3    0.60    1.10
   5 -11   3    1.70    0.90
  -6  11  -3    0.10    0.30
  -6  11  -3   -0.50    0.30
   6 -11   3    0.20    0.90
   6 -11   3    0.30    0.90
  -7  11  -3    8.50    0.90
  -7  11  -3    6.30    0.80
  -7  11  -3    8.50    1.30
   7 -11   3    8.50    1.40
   7 -11   3    5.80    1.50
  -8  11  -3    7.30    0.80
  -8  11  -3    7.80    1.00
  -8  11  -3    6.40    0.80
   8 -11   3    8.70    1.70
   8 -11   3    5.60    1.50
  -9  11  -3    0.90    0.50
  -9  11  -3    0.70    0.50
  -9  11  -3    1.00    0.60
   9 -11   3   -0.30    1.00
   9 -11   3    3.00    1.30
 -10  11  -3    0.40    0.50
 -10  11  -3    0.20    0.70
 -10  11  -3    0.70    0.50
  10 -11   3    1.50    1.20
  10 -11   3    2.50    1.50
 -11  11  -3   -0.20    0.50
  11 -11   3    0.50    1.20
  -6 -10   3    2.10    0.70
   5  10  -3    0.50    0.50
  -5 -10   3    0.10    0.50
  -5 -10   3    0.90    0.70
   4  10  -3    2.30    0.50
   4  10  -3    1.40    0.50
  -4 -10   3    2.70    0.80
  -4 -10   3    1.60    0.60
  -4 -10   3    3.80    1.20
   3  10  -3    5.20    0.80
   3  10  -3    3.30    0.60
  -3 -10   3    3.50    1.10
  -3 -10   3    2.90    0.70
  -3 -10   3    2.90    0.60
   2  10  -3   10.30    1.00
   2  10  -3    9.00    0.90
  -2 -10   3   10.90    1.00
  -2 -10   3   11.20    1.60
  -2 -10   3    7.90    1.20
   1  10  -3   13.00    1.00
   1  10  -3   11.20    1.00
  -1 -10   3   12.10    1.20
  -1 -10   3   10.60    1.10
  -1 -10   3   14.20    1.70
   0  10  -3   -0.10    0.30
   0  10  -3    0.30    0.40
   0  10  -3   -0.20    0.20
   0 -10   3   -0.10    0.50
   0 -10   3   -0.50    0.40
   0 -10   3    0.70    0.50
  -1  10  -3   86.59    5.00
  -1  10  -3  105.69    4.60
  -1  10  -3  103.29    4.80
   1 -10   3  106.09    5.60
   1 -10   3  105.09    5.00
   1 -10   3  103.29    4.90
  -2  10  -3  103.89    4.80
  -2  10  -3  102.39    4.60
  -2  10  -3   95.79    4.70
  -2  10  -3  101.69    4.80
  -2  10  -3   97.49    4.60
   2 -10   3  104.69    5.00
   2 -10   3  101.39    5.50
   2 -10   3   97.89    5.00
  -3  10  -3  115.19    5.60
  -3  10  -3  130.79    5.60
  -3  10  -3  127.09    5.70
  -3  10  -3  123.19    5.70
   3 -10   3  122.79    5.90
   3 -10   3  107.09    5.60
   3 -10   3  123.19    5.80
   3 -10   3  129.89    6.50
   3 -10   3  126.39    6.10
  -4  10  -3    3.70    0.60
  -4  10  -3    4.60    0.60
  -4  10  -3    3.60    0.60
  -4  10  -3    3.50    0.50
   4 -10   3    2.00    1.10
   4 -10   3    4.60    0.90
   4 -10   3    4.20    0.90
   4 -10   3    6.00    1.30
  -5  10  -3   54.39    2.80
  -5  10  -3   61.99    2.90
  -5  10  -3   58.19    2.80
   5 -10   3   62.49    3.40
   5 -10   3   50.49    3.80
   5 -10   3   60.09    3.60
  -6  10  -3   19.50    1.20
  -6  10  -3   20.00    1.30
   6 -10   3   18.80    1.30
   6 -10   3   16.90    2.10
   6 -10   3   22.20    2.00
  -7  10  -3   32.90    1.90
  -7  10  -3   32.10    1.80
  -7  10  -3   29.70    1.80
   7 -10   3   28.00    2.80
   7 -10   3   31.60    2.50
  -8  10  -3   18.00    1.20
  -8  10  -3   20.10    1.40
  -8  10  -3   18.20    1.20
   8 -10   3   11.90    2.10
   8 -10   3   20.60    2.30
  -9  10  -3    0.50    0.60
  -9  10  -3    0.60    0.40
  -9  10  -3    1.50    0.60
   9 -10   3    0.20    1.00
   9 -10   3    1.20    1.20
 -10  10  -3    0.00    0.50
  10 -10   3    0.00    1.10
  10 -10   3    0.90    1.30
 -11  10  -3    0.90    0.70
 -11  10  -3    0.00    0.50
  11 -10   3    1.80    1.40
   6   9  -3   11.30    2.00
   6   9  -3   14.70    1.30
  -6  -9   3   15.70    1.50
   5   9  -3    0.40    0.80
   5   9  -3    0.80    0.50
  -5  -9   3    1.30    0.70
  -5  -9   3    0.20    0.50
   4   9  -3    5.40    0.70
   4   9  -3    5.20    0.90
  -4  -9   3    6.40    0.90
  -4  -9   3    5.20    0.90
   3   9  -3    7.50    0.90
   3   9  -3    6.20    0.70
  -3  -9   3    6.60    0.90
  -3  -9   3    6.10    0.90
  -3  -9   3    6.70    1.40
   2   9  -3   19.40    1.40
   2   9  -3   18.70    1.30
  -2  -9   3   19.80    1.90
  -2  -9   3   19.10    1.50
  -2  -9   3   17.60    1.30
   1   9  -3   23.60    1.60
   1   9  -3   24.80    1.50
  -1  -9   3   24.60    1.50
  -1  -9   3   23.70    1.70
  -1  -9   3   23.70    2.10
   0   9  -3   24.80    1.40
   0   9  -3   24.00    1.50
   0   9  -3   25.80    1.50
   0   9  -3   24.20    1.30
   0   9  -3   24.40    1.30
   0  -9   3   25.50    1.60
   0  -9   3   26.80    2.10
   0  -9   3   26.70    1.70
   0  -9   3   26.60    2.10
  -1   9  -3   80.59    4.00
  -1   9  -3   80.29    3.80
  -1   9  -3   81.39    3.80
  -1   9  -3   91.89    4.10
  -1   9  -3   80.69    4.00
   1  -9   3   80.89    4.50
   1  -9   3   82.09    4.10
   1  -9   3   85.09    4.90
   1  -9   3   80.39    4.10
  -2   9  -3  155.18    6.90
  -2   9  -3  157.48    7.00
  -2   9  -3  142.99    6.80
  -2   9  -3  154.18    7.00
   2  -9   3  153.58    7.20
   2  -9   3  153.88    7.20
   2  -9   3  145.29    7.40
   2  -9   3  148.39    7.10
   2  -9   3  164.78    7.70
  -3   9  -3   33.40    1.80
  -3   9  -3   37.10    1.80
  -3   9  -3   35.60    1.90
  -3   9  -3   33.40    2.50
  -3   9  -3   38.70    2.00
   3  -9   3   36.10    2.20
   3  -9   3   38.20    2.60
   3  -9   3   35.80    2.00
   3  -9   3   35.10    2.40
   3  -9   3   34.20    1.80
  -4   9  -3   12.10    0.80
  -4   9  -3    9.20    1.30
  -4   9  -3    8.70    0.90
  -4   9  -3   11.20    0.80
  -4   9  -3   13.00    1.20
   4  -9   3   13.50    1.40
   4  -9   3   12.20    1.70
   4  -9   3   10.00    1.50
  -5   9  -3   12.70    0.90
  -5   9  -3   10.40    0.90
   5  -9   3   10.90    0.90
   5  -9   3   11.10    1.70
   5  -9   3   11.10    1.70
   5  -9   3    9.80    1.60
  -6   9  -3   13.70    1.00
  -6   9  -3   11.50    1.00
  -6   9  -3   12.60    1.00
   6  -9   3   11.70    1.80
   6  -9   3   13.00    1.70
   6  -9   3   12.70    0.90
  -7   9  -3   66.09    3.30
  -7   9  -3   66.99    3.30
  -7   9  -3   67.29    3.40
   7  -9   3   67.49    4.00
  -8   9  -3   25.70    1.60
  -8   9  -3   25.30    1.50
  -8   9  -3   23.00    1.50
   8  -9   3   20.20    2.50
   8  -9   3   26.50    2.50
  -9   9  -3    8.00    1.00
  -9   9  -3    7.20    0.90
  -9   9  -3    8.30    0.90
   9  -9   3    4.00    1.40
   9  -9   3    6.70    1.70
 -10   9  -3    0.70    0.60
 -10   9  -3    0.50    0.50
  10  -9   3    1.60    1.30
  10  -9   3    2.70    1.40
 -11   9  -3    3.00    0.80
 -11   9  -3    3.40    0.60
  11  -9   3    3.50    1.50
  11  -9   3    3.40    1.30
   7   8  -3   24.80    1.70
   7   8  -3   18.90    2.40
   6   8  -3    6.60    1.00
   6   8  -3    4.80    1.30
  -6  -8   3    7.70    0.90
  -6  -8   3    8.90    1.20
   5   8  -3   11.40    1.60
   5   8  -3   12.10    1.00
   5   8  -3   11.00    1.20
  -5  -8   3   11.40    1.00
  -5  -8   3   11.30    1.30
   4   8  -3   42.90    2.20
   4   8  -3   40.40    3.00
   4   8  -3   41.80    2.40
  -4  -8   3   43.60    2.50
  -4  -8   3   40.60    2.20
   3   8  -3    1.60    0.40
   3   8  -3    1.20    0.50
  -3  -8   3    2.50    0.70
  -3  -8   3    1.70    0.50
   2   8  -3   13.30    1.00
   2   8  -3   16.10    1.20
  -2  -8   3   13.00    2.40
  -2  -8   3   12.90    1.20
  -2  -8   3   10.60    1.00
   1   8  -3    3.50    0.50
   1   8  -3    4.10    0.60
   1   8  -3    3.80    0.70
   1   8  -3    3.00    0.50
  -1  -8   3    3.40    0.90
  -1  -8   3    3.80    0.70
  -1  -8   3    4.10    0.60
  -1  -8   3    3.50    0.80
   0   8  -3   15.10    1.10
   0   8  -3   16.00    0.90
   0   8  -3   16.10    0.90
   0   8  -3   16.90    1.20
   0   8  -3   15.10    1.00
   0  -8   3   17.90    1.60
   0  -8   3   15.00    1.50
   0  -8   3   14.20    1.30
   0  -8   3   14.60    1.10
  -1   8  -3   42.60    2.10
  -1   8  -3   41.60    2.00
  -1   8  -3   43.00    2.00
  -1   8  -3   39.30    2.20
  -1   8  -3   44.20    2.20
   1  -8   3   40.60    2.30
   1  -8   3   42.50    2.70
   1  -8   3   41.00    2.30
   1  -8   3   40.50    2.30
   1  -8   3   41.70    2.60
  -2   8  -3   91.59    4.40
  -2   8  -3   95.59    4.30
  -2   8  -3   94.69    4.40
  -2   8  -3   90.09    4.30
   2  -8   3   92.19    4.60
   2  -8   3   98.29    5.00
   2  -8   3   94.49    4.60
   2  -8   3   92.89    4.50
  -3   8  -3    2.60    0.50
  -3   8  -3    2.60    0.40
  -3   8  -3    1.90    0.40
  -3   8  -3    1.60    0.60
  -3   8  -3    2.50    0.40
   3  -8   3    2.30    0.70
   3  -8   3    2.40    0.40
   3  -8   3    2.60    0.50
   3  -8   3    3.60    0.90
   3  -8   3    1.90    0.80
  -4   8  -3    2.60    0.50
  -4   8  -3    2.00    0.30
  -4   8  -3    2.00    0.50
  -4   8  -3    2.30    0.40
  -4   8  -3    1.40    0.60
   4  -8   3    2.10    0.40
   4  -8   3    2.20    0.80
   4  -8   3    3.60    1.00
  -5   8  -3   15.20    1.00
  -5   8  -3   12.80    1.20
  -5   8  -3   16.50    1.00
  -5   8  -3   12.10    1.50
   5  -8   3   14.10    1.90
   5  -8   3   17.00    1.00
   5  -8   3   13.90    1.00
   5  -8   3   13.60    1.70
   5  -8   3   18.10    1.80
  -6   8  -3   16.60    1.10
  -6   8  -3   15.40    1.00
  -6   8  -3   19.20    1.80
  -6   8  -3   12.30    1.40
   6  -8   3   14.60    0.90
   6  -8   3   14.60    2.00
   6  -8   3   15.40    0.90
   6  -8   3   15.90    1.80
  -7   8  -3   87.09    4.10
  -7   8  -3   83.69    4.00
  -7   8  -3   81.49    4.00
   7  -8   3   91.09    4.70
   7  -8   3   79.59    4.90
  -8   8  -3    4.70    0.70
  -8   8  -3    5.50    0.70
  -8   8  -3    5.20    0.80
   8  -8   3    4.00    1.30
   8  -8   3    5.60    1.30
  -9   8  -3   27.00    1.60
  -9   8  -3   27.70    1.70
  -9   8  -3   24.20    1.50
   9  -8   3   19.10    2.40
   9  -8   3   28.40    2.50
 -10   8  -3    0.10    0.50
 -10   8  -3    0.40    0.40
  10  -8   3    0.60    1.00
  10  -8   3    0.30    1.20
 -11   8  -3    0.40    0.50
 -11   8  -3    0.20    0.60
  11  -8   3   -0.30    1.10
  11  -8   3    0.60    1.20
   8   7  -3   11.20    2.10
   8   7  -3   11.90    1.20
  -8  -7   3    9.10    1.00
   7   7  -3   15.50    2.10
   7   7  -3   14.70    1.60
  -7  -7   3   15.90    1.50
  -7  -7   3   13.40    1.20
   6   7  -3    0.40    0.80
   6   7  -3   -0.40    0.40
  -6  -7   3   -0.30    0.40
  -6  -7   3    0.00    0.60
   5   7  -3    0.00    0.70
   5   7  -3    1.80    0.40
   5   7  -3    1.80    0.60
  -5  -7   3    1.80    0.70
  -5  -7   3    0.90    0.40
   4   7  -3    0.50    0.50
   4   7  -3    0.30    0.30
   4   7  -3    1.10    0.70
  -4  -7   3    1.50    0.60
  -4  -7   3    1.70    0.50
   3   7  -3    0.20    0.40
   3   7  -3    0.30    0.30
   3   7  -3    0.20    0.60
  -3  -7   3    1.20    0.40
  -3  -7   3    0.50    0.50
  -3  -7   3    0.50    0.30
   2   7  -3   45.50    2.30
  -2  -7   3   45.80    2.30
  -2  -7   3   45.90    2.80
  -2  -7   3   40.50    2.30
  -2  -7   3   45.30    2.50
   1   7  -3   73.89    3.50
   1   7  -3   74.59    3.30
   1   7  -3   73.09    3.30
   1   7  -3   67.09    3.40
   1   7  -3   77.49    3.60
  -1  -7   3   64.29    3.50
  -1  -7   3   74.19    4.00
  -1  -7   3   70.49    3.60
  -1  -7   3   74.59    3.50
  -1  -7   3   73.99    4.00
  -1  -7   3   72.29    3.60
   0   7  -3    0.10    0.20
   0   7  -3    0.30    0.30
   0   7  -3    0.40    0.30
   0   7  -3   -0.20    0.20
   0   7  -3   -0.10    0.20
   0  -7   3    0.30    0.40
   0  -7   3    0.20    0.30
   0  -7   3   -0.10    0.30
   0  -7   3    0.10    0.40
   0  -7   3   -0.10    0.20
   0  -7   3    0.10    0.40
  -1   7  -3   18.30    1.30
  -1   7  -3   18.10    1.20
  -1   7  -3   18.90    1.10
  -1   7  -3   19.30    1.20
  -1   7  -3   20.30    1.10
  -1   7  -3   20.50    1.10
   1  -7   3   19.30    1.30
   1  -7   3   18.90    1.40
   1  -7   3   20.50    1.40
   1  -7   3   23.10    1.60
   1  -7   3   19.40    1.20
   1  -7   3   17.00    1.20
  -2   7  -3   10.20    1.10
  -2   7  -3    9.50    0.80
  -2   7  -3   10.60    0.70
  -2   7  -3    9.90    0.90
  -2   7  -3   10.90    0.70
  -2   7  -3   10.10    0.80
   2  -7   3   10.80    1.20
   2  -7   3    9.80    1.10
   2  -7   3   10.70    1.10
   2  -7   3   10.90    0.80
   2  -7   3    9.20    0.70
  -3   7  -3    0.60    0.40
  -3   7  -3    0.90    0.20
  -3   7  -3    1.30    0.40
  -3   7  -3    0.90    0.50
  -3   7  -3    0.40    0.40
  -3   7  -3    1.00    0.30
   3  -7   3    0.70    0.30
   3  -7   3    1.00    0.30
   3  -7   3    0.60    0.60
   3  -7   3    1.20    0.80
   3  -7   3    0.80    0.60
  -4   7  -3    4.50    0.60
  -4   7  -3    3.70    0.50
  -4   7  -3    4.50    0.70
  -4   7  -3    3.90    0.40
  -4   7  -3    3.90    0.90
   4  -7   3    4.20    1.00
   4  -7   3    4.30    1.10
   4  -7   3    3.40    0.50
   4  -7   3    4.20    0.90
   4  -7   3    3.80    0.50
   4  -7   3    4.50    0.50
  -5   7  -3    0.40    0.30
  -5   7  -3    0.60    0.60
  -5   7  -3    0.10    0.40
  -5   7  -3    0.10    0.30
   5  -7   3    0.30    0.20
   5  -7   3    0.50    0.30
   5  -7   3   -0.10    0.70
   5  -7   3    0.10    0.70
   5  -7   3    0.60    0.20
  -6   7  -3    2.40    0.50
  -6   7  -3    1.90    0.80
  -6   7  -3    3.60    0.60
  -6   7  -3    3.80    0.60
   6  -7   3    2.80    0.50
   6  -7   3    3.40    1.10
   6  -7   3    5.00    1.20
  -7   7  -3   22.00    1.40
  -7   7  -3   21.70    1.30
  -7   7  -3   19.50    1.30
   7  -7   3   20.60    1.40
   7  -7   3   21.50    2.20
   7  -7   3   23.60    2.20
  -8   7  -3    2.20    0.50
  -8   7  -3    2.60    0.60
  -8   7  -3    2.60    0.50
   8  -7   3    1.70    1.10
   8  -7   3    1.70    1.00
  -9   7  -3    0.00    0.40
  -9   7  -3    0.40    0.40
   9  -7   3    0.60    0.90
   9  -7   3    1.10    1.10
 -10   7  -3    0.70    0.50
  10  -7   3   -0.40    1.10
  10  -7   3    0.00    0.90
 -11   7  -3    0.10    0.40
 -11   7  -3    0.70    0.60
  11  -7   3    0.00    1.10
  11  -7   3    0.50    1.10
   8   6  -3   10.30    2.00
   8   6  -3   13.30    1.30
  -8  -6   3   10.70    1.50
  -8  -6   3   12.80    1.10
   7   6  -3    8.20    1.10
   7   6  -3    8.40    1.60
  -7  -6   3    9.10    1.40
  -7  -6   3    9.20    1.00
   6   6  -3   10.20    1.70
   6   6  -3   11.50    1.10
   6   6  -3   15.10    1.30
  -6  -6   3   10.70    1.30
  -6  -6   3   11.40    1.00
   5   6  -3    2.30    0.60
   5   6  -3    3.80    1.10
   5   6  -3    3.00    0.50
  -5  -6   3    3.30    0.80
  -5  -6   3    4.60    0.70
   4   6  -3   52.99    2.90
   4   6  -3   54.89    3.40
   4   6  -3   54.39    2.70
   4   6  -3   51.79    2.50
  -4  -6   3   57.09    2.70
  -4  -6   3   54.99    2.90
  -4  -6   3   48.40    2.70
   3   6  -3   88.39    4.10
   3   6  -3   85.89    4.60
   3   6  -3   83.99    3.90
   3   6  -3   81.39    3.70
  -3  -6   3   73.89    3.90
  -3  -6   3   86.09    4.60
  -3  -6   3   87.69    4.00
  -3  -6   3   82.79    4.10
   2   6  -3    5.00    0.50
   2   6  -3    5.30    0.70
   2   6  -3    5.40    0.60
   2   6  -3    5.40    0.40
   2   6  -3    5.60    0.40
   2   6  -3    5.00    0.70
   2   6  -3    5.70    0.90
  -2  -6   3    5.10    0.80
  -2  -6   3    6.00    0.70
  -2  -6   3    5.00    0.70
  -2  -6   3    4.80    0.90
  -2  -6   3    5.10    0.70
   1   6  -3    4.40    0.40
   1   6  -3    5.30    0.60
   1   6  -3    4.40    0.70
   1   6  -3    4.40    0.50
   1   6  -3    3.90    0.40
   1   6  -3    4.70    0.40
  -1  -6   3    4.60    0.60
  -1  -6   3    4.30    0.80
  -1  -6   3    4.60    0.60
  -1  -6   3    4.50    0.70
  -1  -6   3    4.40    0.50
  -1  -6   3    4.50    0.80
   0   6  -3  111.79    5.00
   0   6  -3  112.29    5.10
   0   6  -3  108.19    5.00
   0   6  -3  120.99    5.10
   0   6  -3  104.89    5.10
   0  -6   3  111.89    5.40
   0  -6   3  115.99    5.40
   0  -6   3  109.49    5.20
   0  -6   3  110.89    5.10
   0  -6   3  105.89    5.20
   0  -6   3  105.99    5.10
  -1   6  -3    9.00    0.70
  -1   6  -3    9.90    0.60
  -1   6  -3   10.50    0.70
  -1   6  -3    9.20    0.70
  -1   6  -3    9.80    0.70
  -1   6  -3    9.10    0.80
   1  -6   3   10.20    0.80
   1  -6   3    9.40    0.70
   1  -6   3    9.80    1.00
   1  -6   3   10.50    0.90
   1  -6   3   10.00    0.90
  -2   6  -3  269.17   12.60
  -2   6  -3  269.07   12.20
  -2   6  -3  268.07   12.40
  -2   6  -3  276.57   12.30
  -2   6  -3  276.97   12.30
  -2   6  -3  278.47   12.20
   2  -6   3  281.57   12.40
   2  -6   3  276.57   12.50
   2  -6   3  283.27   12.30
   2  -6   3  281.67   12.30
   2  -6   3  305.57   12.80
   2  -6   3  271.67   12.40
  -3   6  -3   33.10    1.60
  -3   6  -3   32.20    1.80
  -3   6  -3   32.70    1.80
  -3   6  -3   31.80    2.10
  -3   6  -3   31.30    1.70
  -3   6  -3   34.50    1.80
   3  -6   3   32.40    2.10
   3  -6   3   33.40    1.60
   3  -6   3   35.20    2.00
   3  -6   3   31.80    1.70
   3  -6   3   38.60    2.30
   3  -6   3   33.10    1.70
  -4   6  -3  127.49    5.60
  -4   6  -3  117.49    6.10
  -4   6  -3  119.09    5.70
  -4   6  -3  122.79    5.80
  -4   6  -3  118.89    5.60
   4  -6   3  124.79    5.90
   4  -6   3  113.69    5.60
   4  -6   3  123.29    5.60
   4  -6   3  124.59    5.40
   4  -6   3  124.79    6.00
   4  -6   3  122.49    5.50
   4  -6   3  133.59    6.20
  -5   6  -3   19.50    1.20
  -5   6  -3   20.60    1.60
  -5   6  -3   21.30    1.20
  -5   6  -3   15.50    1.60
   5  -6   3   22.40    1.80
   5  -6   3   22.90    2.00
  -6   6  -3   48.70    2.50
  -6   6  -3   44.30    2.90
  -6   6  -3   53.89    2.60
   6  -6   3   51.69    3.10
   6  -6   3   49.10    3.30
   6  -6   3   48.70    2.50
  -7   6  -3    5.50    0.70
  -7   6  -3    3.80    0.50
  -7   6  -3    3.10    0.50
   7  -6   3    3.80    1.10
   7  -6   3    5.80    1.30
   7  -6   3    4.00    0.60
  -8   6  -3   88.79    4.10
  -8   6  -3   91.79    4.30
  -8   6  -3   90.49    4.30
   8  -6   3   81.89    5.20
   8  -6   3   93.89    5.00
  -9   6  -3    0.10    0.50
  -9   6  -3    0.10    0.40
   9  -6   3    0.40    0.90
   9  -6   3    0.10    1.10
 -10   6  -3    2.60    0.50
 -10   6  -3    0.90    0.60
  10  -6   3    1.20    1.10
  10  -6   3    2.00    1.10
 -11   6  -3    0.30    0.60
 -11   6  -3    0.30    0.50
  11  -6   3    2.00    1.10
  11  -6   3    0.80    1.00
   9   5  -3    3.00    0.80
   9   5  -3    2.40    1.10
  -9  -5   3    1.30    0.80
   8   5  -3    3.50    1.20
   8   5  -3    3.50    0.70
  -8  -5   3    4.90    1.00
   7   5  -3    0.00    0.50
  -7  -5   3   -0.10    0.50
  -7  -5   3   -0.70    0.90
   6   5  -3    0.20    0.50
   6   5  -3    1.40    0.80
  -6  -5   3    0.70    0.60
  -6  -5   3    0.30    0.40
  -6  -5   3    0.30    0.30
   5   5  -3    4.50    0.50
   5   5  -3    3.30    0.90
   5   5  -3    5.20    0.90
   5   5  -3    6.30    0.60
  -5  -5   3    4.90    0.50
  -5  -5   3    6.10    0.90
  -5  -5   3    5.60    0.60
  -5  -5   3    6.90    0.70
   4   5  -3    1.20    0.50
   4   5  -3    0.50    0.60
   4   5  -3    0.70    0.30
   4   5  -3    0.90    0.20
  -4  -5   3    1.30    0.50
  -4  -5   3    0.80    0.30
  -4  -5   3    1.80    0.80
  -4  -5   3    0.70    0.40
  -4  -5   3    0.90    0.30
   3   5  -3   17.60    0.90
   3   5  -3   15.40    1.00
   3   5  -3   19.40    1.60
   3   5  -3   17.50    1.10
   3   5  -3   18.00    1.30
   3   5  -3   16.50    1.30
  -3  -5   3   15.80    1.00
  -3  -5   3   18.70    1.60
  -3  -5   3   16.40    1.10
  -3  -5   3   18.50    1.30
  -3  -5   3   17.70    0.90
   2   5  -3  102.09    4.90
   2   5  -3  107.39    4.80
   2   5  -3  114.79    5.40
   2   5  -3  110.69    5.00
   2   5  -3  114.99    5.10
   2   5  -3  103.09    5.10
  -2  -5   3  113.79    5.00
  -2  -5   3  100.99    5.00
  -2  -5   3  106.49    5.10
  -2  -5   3  107.39    5.10
  -2  -5   3  111.19    5.40
   1   5  -3   49.99    2.50
   1   5  -3   52.39    2.40
   1   5  -3   50.09    2.60
   1   5  -3   50.39    2.40
   1   5  -3   51.59    2.30
   1   5  -3   54.49    2.60
  -1  -5   3   50.19    2.50
  -1  -5   3   49.99    2.70
  -1  -5   3   48.40    2.60
  -1  -5   3   54.39    2.50
  -1  -5   3   51.09    2.60
   0   5  -3 1082.39   47.80
   0   5  -3 1124.49   47.70
   0   5  -3 1071.09   47.80
   0  -5   3 1129.39   47.90
   0  -5   3 1109.09   48.00
   0  -5   3 1082.49   48.00
  -1   5  -3  235.18    9.90
  -1   5  -3  219.98    9.90
  -1   5  -3  229.88   10.10
  -1   5  -3  214.98    9.90
  -1   5  -3  215.68    9.80
  -1   5  -3  226.48    9.80
   1  -5   3  223.28    9.90
   1  -5   3  215.28    9.90
   1  -5   3  233.48   10.10
   1  -5   3  220.58   10.00
   1  -5   3  219.08    9.90
  -2   5  -3  393.76   17.50
  -2   5  -3  399.46   17.90
  -2   5  -3  357.56   17.60
  -2   5  -3  386.16   17.60
  -2   5  -3  409.76   17.60
  -2   5  -3  398.76   17.50
   2  -5   3  413.56   17.70
   2  -5   3  396.76   17.50
   2  -5   3  413.56   17.80
   2  -5   3  435.16   17.90
   2  -5   3  404.46   17.60
   2  -5   3  405.16   17.50
  -3   5  -3  749.73   32.00
  -3   5  -3  722.73   32.00
  -3   5  -3  685.83   31.80
  -3   5  -3  695.13   32.20
  -3   5  -3  724.93   31.70
  -3   5  -3  758.82   31.90
   3  -5   3  734.63   32.10
   3  -5   3  792.92   32.30
   3  -5   3  749.03   32.20
   3  -5   3  725.93   31.80
   3  -5   3  734.53   31.90
   3  -5   3  707.73   31.90
  -4   5  -3   20.50    1.60
  -4   5  -3   21.00    1.20
  -4   5  -3   22.60    1.60
  -4   5  -3   21.00    1.20
  -4   5  -3   23.20    1.40
   4  -5   3   19.40    1.20
   4  -5   3   22.20    1.80
   4  -5   3   22.50    1.80
   4  -5   3   22.00    1.70
   4  -5   3   20.40    1.20
  -5   5  -3  105.99    5.70
  -5   5  -3  112.09    5.20
  -5   5  -3  108.19    5.10
  -5   5  -3  109.49    5.50
  -5   5  -3  117.39    5.10
   5  -5   3  111.09    5.80
   5  -5   3  115.29    5.60
   5  -5   3  112.39    5.10
   5  -5   3  107.69    5.10
  -6   5  -3   78.19    3.70
  -6   5  -3   76.09    3.60
  -6   5  -3   78.49    3.50
  -6   5  -3   65.19    4.60
   6  -5   3   70.69    4.30
   6  -5   3   85.09    4.30
   6  -5   3   76.69    3.60
  -7   5  -3  124.89    5.60
  -7   5  -3  120.69    5.40
  -7   5  -3  118.69    5.60
   7  -5   3  129.49    6.20
   7  -5   3  110.99    6.40
   7  -5   3  118.09    5.50
  -8   5  -3   11.90    0.90
  -8   5  -3   11.70    0.80
  -8   5  -3   11.80    1.00
   8  -5   3    9.10    1.80
   8  -5   3   13.20    1.80
  -9   5  -3   15.00    1.20
  -9   5  -3   15.40    1.10
   9  -5   3   13.00    2.00
   9  -5   3   13.50    2.00
 -10   5  -3    0.00    0.40
 -10   5  -3    0.10    0.40
  10  -5   3    0.00    0.90
  10  -5   3    0.50    0.90
 -11   5  -3    1.30    0.60
 -11   5  -3    0.90    0.50
  11  -5   3    1.90    1.20
  11  -5   3    1.50    1.20
  10   4  -3    1.00    1.10
  10   4  -3   -0.10    0.60
 -10  -4   3    0.70    0.60
 -10  -4   3    0.40    0.90
   9   4  -3    0.40    0.60
   9   4  -3   -0.10    0.80
  -9  -4   3   -0.20    0.50
  -9  -4   3    0.20    0.70
   8   4  -3    2.80    1.20
   8   4  -3    1.20    0.60
  -8  -4   3    1.60    0.70
  -8  -4   3    0.70    0.50
   7   4  -3    1.90    0.60
   7   4  -3    1.20    0.90
  -7  -4   3    1.00    1.00
  -7  -4   3    2.00    0.50
  -7  -4   3    1.60    0.40
   6   4  -3   88.19    4.20
   6   4  -3   74.59    4.70
   6   4  -3   83.19    3.80
  -6  -4   3   78.19    3.80
  -6  -4   3   82.79    4.20
  -6  -4   3   84.99    3.90
   5   4  -3    3.00    0.70
   5   4  -3    2.80    0.40
   5   4  -3    2.10    0.30
   5   4  -3    1.60    0.80
  -5  -4   3    2.40    0.40
  -5  -4   3    2.30    0.40
  -5  -4   3    1.90    0.50
  -5  -4   3    2.90    0.70
   4   4  -3   17.30    1.00
   4   4  -3   18.80    1.30
   4   4  -3   18.10    1.60
   4   4  -3   14.30    1.30
   4   4  -3   17.00    0.90
  -4  -4   3   18.30    1.00
  -4  -4   3   16.60    1.10
  -4  -4   3   18.00    1.60
  -4  -4   3   18.10    1.30
  -4  -4   3   16.40    1.00
   3   4  -3  166.48    7.60
   3   4  -3  148.29    7.30
   3   4  -3  161.58    7.00
   3   4  -3  158.68    7.30
   3   4  -3  158.28    7.10
  -3  -4   3  162.58    7.10
  -3  -4   3  143.99    7.20
  -3  -4   3  164.68    7.00
  -3  -4   3  157.68    7.20
  -3  -4   3  162.78    7.60
  -3  -4   3  158.58    7.40
   2   4  -3   31.70    2.00
   2   4  -3   35.00    1.80
   2   4  -3   32.70    1.50
   2   4  -3   30.60    1.80
   2   4  -3   32.70    1.70
  -2  -4   3   32.30    1.60
  -2  -4   3   32.00    1.80
  -2  -4   3   34.00    2.00
  -2  -4   3   31.00    1.70
  -2  -4   3   32.60    1.60
  -2  -4   3   30.70    1.60
   1   4  -3    5.80    0.50
   1   4  -3    6.60    0.50
   1   4  -3    6.70    0.70
   1   4  -3    6.30    0.40
   1   4  -3    5.90    0.60
  -1  -4   3    6.20    0.50
  -1  -4   3    5.50    0.70
  -1  -4   3    6.00    0.70
  -1  -4   3    6.50    0.60
  -1  -4   3    6.60    0.60
  -1  -4   3    5.70    0.50
   0   4  -3  368.56   17.10
   0   4  -3  401.56   17.10
   0   4  -3  377.66   17.00
   0   4  -3  397.26   17.00
   0   4  -3  396.06   17.00
   0  -4   3  385.66   17.10
   0  -4   3  387.76   17.10
   0  -4   3  388.96   17.20
   0  -4   3  395.46   17.10
   0  -4   3  397.06   17.20
  -1   4  -3  281.57   12.30
  -1   4  -3  272.47   12.40
  -1   4  -3  289.37   12.30
  -1   4  -3  274.57   12.30
  -1   4  -3  275.97   12.50
  -1   4  -3  275.27   12.40
   1  -4   3  283.77   12.30
   1  -4   3  271.87   12.40
   1  -4   3  273.67   12.40
   1  -4   3  273.57   12.40
   1  -4   3  313.47   12.50
   2  -4   3 2102.19   91.29
  -3   4  -3  395.66   17.10
  -3   4  -3  398.76   17.30
  -3   4  -3  408.46   17.30
  -3   4  -3  365.56   17.10
  -3   4  -3  398.26   17.50
   3  -4   3  413.16   17.50
   3  -4   3  359.76   17.40
   3  -4   3  381.46   17.10
   3  -4   3  383.76   17.10
   3  -4   3  402.46   17.40
  -4   4  -3  113.09    5.30
  -4   4  -3  111.49    5.20
  -4   4  -3  118.69    5.50
  -4   4  -3  118.99    5.80
  -4   4  -3  117.19    5.60
   4  -4   3  134.29    5.90
   4  -4   3  112.59    5.30
   4  -4   3  109.99    5.60
   4  -4   3  110.79    5.30
  -5   4  -3    4.10    0.50
  -5   4  -3    3.80    0.90
  -5   4  -3    4.80    0.50
  -5   4  -3    3.50    0.60
  -5   4  -3    4.30    0.80
  -5   4  -3    3.50    1.00
   5  -4   3    2.10    0.80
   5  -4   3    4.60    0.50
   5  -4   3    4.10    0.90
   5  -4   3    4.10    0.50
  -6   4  -3   62.19    3.00
  -6   4  -3   68.09    3.20
  -6   4  -3   68.19    3.20
   6  -4   3   64.29    3.10
   6  -4   3   66.49    4.00
   6  -4   3   64.39    3.80
  -7   4  -3  192.38    8.80
  -7   4  -3  208.48    9.10
  -7   4  -3  208.18    9.00
  -7   4  -3  198.08    8.90
   7  -4   3  192.98    9.90
   7  -4   3  190.88    8.80
   7  -4   3  214.78    9.60
   7  -4   3  196.68    8.90
  -8   4  -3   75.69    3.60
  -8   4  -3   74.69    3.40
  -8   4  -3   63.59    3.20
   8  -4   3   72.89    4.10
   8  -4   3   63.69    4.40
  -9   4  -3    5.30    0.80
  -9   4  -3    4.60    0.70
   9  -4   3    5.60    1.30
   9  -4   3    4.00    1.20
 -10   4  -3    0.90    0.40
 -10   4  -3    1.10    0.60
  10  -4   3    0.50    1.00
  10  -4   3   -0.10    0.80
 -11   4  -3    1.30    0.50
 -11   4  -3    1.60    0.60
  11  -4   3    1.40    1.10
  11  -4   3    1.40    1.10
  10   3  -3    2.70    0.80
  10   3  -3    2.40    1.30
 -10  -3   3    4.80    1.20
 -10  -3   3    5.20    0.90
   9   3  -3    2.10    1.10
   9   3  -3    2.70    0.70
  -9  -3   3    2.60    0.60
  -9  -3   3    3.50    1.00
   8   3  -3    6.20    0.90
   8   3  -3    5.90    1.50
  -8  -3   3    5.60    1.00
  -8  -3   3    5.50    0.80
   7   3  -3   15.60    0.90
   7   3  -3   16.00    1.30
   7   3  -3   13.40    1.80
  -7  -3   3   15.50    1.00
  -7  -3   3   15.80    1.10
  -7  -3   3   12.80    2.00
   6   3  -3   18.50    1.10
   6   3  -3   18.80    1.90
   6   3  -3   16.00    1.00
  -6  -3   3   19.80    1.50
  -6  -3   3   19.50    1.20
  -6  -3   3   19.60    1.10
   5   3  -3   30.10    1.60
   5   3  -3   30.60    1.90
   5   3  -3   32.70    1.70
   5   3  -3   36.80    2.50
  -5  -3   3   33.70    1.70
  -5  -3   3   32.90    1.60
  -5  -3   3   33.90    2.00
  -5  -3   3   30.30    2.00
   4   3  -3  141.29    6.70
   4   3  -3  136.59    6.50
   4   3  -3  144.99    6.40
   4   3  -3  155.88    7.20
   4   3  -3  145.59    6.50
  -4  -3   3  140.79    6.80
  -4  -3   3  153.48    7.10
  -4  -3   3  153.98    6.50
  -4  -3   3  145.09    6.60
  -4  -3   3  147.19    6.70
  -4  -3   3  134.69    6.50
   3   3  -3    7.60    0.70
   3   3  -3    6.90    0.60
   3   3  -3    6.70    0.90
   3   3  -3    7.30    0.50
   3   3  -3    6.10    0.50
   3   3  -3    7.50    0.80
  -3  -3   3    6.30    0.50
  -3  -3   3    7.30    0.60
  -3  -3   3    7.20    0.50
  -3  -3   3    7.50    1.00
  -3  -3   3    6.30    0.70
  -3  -3   3    5.70    0.70
   2   3  -3  254.67   11.70
   2   3  -3  262.57   11.40
   2   3  -3  261.07   11.50
   2   3  -3  273.07   11.80
   2   3  -3  258.67   11.50
   2   3  -3  251.17   11.60
  -2  -3   3  254.57   11.50
  -2  -3   3  263.47   11.50
  -2  -3   3  256.27   11.60
  -2  -3   3  251.77   11.50
  -2  -3   3  264.07   11.70
  -2  -3   3  290.37   11.80
   1   3  -3  300.57   13.60
   1   3  -3  324.07   13.80
   1   3  -3  288.27   13.70
   1   3  -3  311.67   13.80
   1   3  -3  309.07   13.70
   1   3  -3  328.97   13.80
  -1  -3   3  314.97   13.70
  -1  -3   3  317.07   13.60
  -1  -3   3  309.97   13.90
  -1  -3   3  323.67   13.80
  -1  -3   3  309.47   13.80
   0   3  -3  173.78    8.00
   0   3  -3  180.88    8.00
   0   3  -3  186.68    8.10
   0   3  -3  185.98    8.00
   0  -3   3  186.08    8.10
   0  -3   3  177.18    8.10
   0  -3   3  185.18    8.10
   0  -3   3  179.18    8.10
   0  -3   3  178.28    8.00
   1  -3   3 1307.97   56.89
  -2   3  -3  114.29    5.50
  -2   3  -3  126.79    5.70
  -2   3  -3  122.59    5.50
  -2   3  -3  127.39    5.70
  -2   3  -3  123.69    5.60
   2  -3   3  119.59    5.50
   2  -3   3  123.59    5.40
   2  -3   3  128.09    5.80
   2  -3   3  135.19    5.80
   2  -3   3  115.09    5.50
   2  -3   3  118.99    5.70
  -3   3  -3  182.38    7.40
  -3   3  -3  157.78    7.50
  -3   3  -3  158.28    7.20
  -3   3  -3  166.78    7.60
  -3   3  -3  146.49    7.20
   3  -3   3  161.48    7.50
   3  -3   3  152.18    7.20
   3  -3   3  158.98    7.50
   3  -3   3  173.88    7.60
   3  -3   3  159.78    7.20
  -4   3  -3  182.68    8.10
  -4   3  -3  178.08    8.20
  -4   3  -3  185.58    8.60
  -4   3  -3  177.18    8.30
  -4   3  -3  178.38    8.60
  -4   3  -3  184.48    8.10
   4  -3   3  182.98    8.10
   4  -3   3  190.28    8.50
   4  -3   3  175.38    8.10
   4  -3   3  187.78    8.70
  -5   3  -3  208.68   10.00
  -5   3  -3  224.38    9.40
  -5   3  -3  207.38    9.60
  -5   3  -3  217.28    9.40
  -5   3  -3  224.78    9.50
  -5   3  -3  207.18   10.10
  -5   3  -3  209.18    9.80
   5  -3   3  216.48    9.30
   5  -3   3  213.88    9.40
   5  -3   3  197.28    9.90
   5  -3   3  211.38    9.50
   5  -3   3  218.78   10.20
  -6   3  -3   77.09    3.50
  -6   3  -3   78.99    3.70
  -6   3  -3   78.79    3.60
  -6   3  -3   76.59    3.80
   6  -3   3   76.09    3.60
   6  -3   3   79.59    3.50
   6  -3   3   78.29    4.50
  -7   3  -3    0.80    0.20
  -7   3  -3    0.80    0.30
  -7   3  -3    0.50    0.30
   7  -3   3    0.60    0.20
   7  -3   3    0.60    0.80
   7  -3   3    0.90    0.30
   7  -3   3    0.70    0.80
  -8   3  -3   89.19    4.20
  -8   3  -3   86.69    4.20
   8  -3   3   93.89    4.90
   8  -3   3   77.69    5.10
   8  -3   3   90.89    4.20
  -9   3  -3    1.10    0.40
  -9   3  -3    0.80    0.50
   9  -3   3    2.00    1.10
   9  -3   3    1.40    1.00
 -10   3  -3    2.70    0.60
 -10   3  -3    2.70    0.60
  10  -3   3    2.70    1.10
  10  -3   3    1.50    1.10
 -11   3  -3    0.60    0.50
 -11   3  -3   -0.10    0.50
  11  -3   3    0.20    1.00
  11  -3   3   -0.10    1.00
  10   2  -3    0.60    0.60
  10   2  -3    1.90    1.10
 -10  -2   3    0.20    0.50
 -10  -2   3    1.20    0.80
   9   2  -3    9.30    1.80
   9   2  -3    9.80    1.20
  -9  -2   3   12.50    1.00
  -9  -2   3    9.50    1.40
  -9  -2   3    8.50    0.90
   8   2  -3    0.60    0.60
   8   2  -3   -0.50    0.70
  -8  -2   3    0.30    0.40
  -8  -2   3    0.90    0.70
  -8  -2   3    0.00    0.40
   7   2  -3  125.89    6.00
   7   2  -3  144.19    6.40
   7   2  -3  116.09    6.90
  -7  -2   3  141.59    6.60
  -7  -2   3  136.39    6.00
  -7  -2   3  132.19    6.10
   6   2  -3    8.30    0.60
   6   2  -3    9.40    1.00
   6   2  -3    7.90    0.60
   6   2  -3    8.20    1.40
   6   2  -3    8.50    0.60
  -6  -2   3    7.30    0.70
  -6  -2   3    9.90    1.10
  -6  -2   3    8.20    0.70
  -6  -2   3    7.10    1.10
   5   2  -3   48.60    2.70
   5   2  -3   50.69    2.60
   5   2  -3   52.19    3.20
   5   2  -3   49.10    2.40
   5   2  -3   50.79    2.40
   5   2  -3   50.99    2.40
  -5  -2   3   52.09    2.40
  -5  -2   3   47.10    2.70
  -5  -2   3   52.09    3.10
  -5  -2   3   47.70    2.70
  -5  -2   3   50.89    2.50
  -5  -2   3   52.89    2.70
   4   2  -3  193.58    8.70
   4   2  -3  174.68    8.10
   4   2  -3  176.38    8.30
   4   2  -3  179.58    8.00
   4   2  -3  180.18    8.10
  -4  -2   3  184.18    8.20
  -4  -2   3  193.88    8.60
  -4  -2   3  174.88    8.10
  -4  -2   3  188.58    8.00
  -4  -2   3  167.08    8.20
   3   2  -3  170.38    7.80
   3   2  -3  181.98    8.00
   3   2  -3  168.38    7.80
   3   2  -3  167.58    7.70
   3   2  -3  169.78    7.60
   3   2  -3  178.88    7.60
  -3  -2   3  175.28    7.60
  -3  -2   3  170.78    7.60
  -3  -2   3  185.78    8.00
  -3  -2   3  170.88    7.80
  -3  -2   3  155.08    7.60
  -3  -2   3  172.08    7.70
   2   2  -3   30.70    1.70
   2   2  -3   30.00    1.60
   2   2  -3   31.20    1.60
   2   2  -3   32.60    1.80
   2   2  -3   30.90    1.50
   2   2  -3   31.60    1.50
  -2  -2   3   33.10    1.50
  -2  -2   3   30.50    1.70
  -2  -2   3   28.90    1.50
  -2  -2   3   31.00    1.60
  -2  -2   3   29.70    1.50
  -2  -2   3   34.60    1.80
   1   2  -3  227.08   10.10
   1   2  -3  228.88   10.10
   1   2  -3  244.38   10.10
   1   2  -3  234.98   10.20
   1   2  -3  220.78   10.10
   1   2  -3  220.98   10.10
  -1  -2   3  232.78   10.10
  -1  -2   3  230.98   10.10
  -1  -2   3  223.08   10.20
  -1  -2   3  235.48   10.10
  -1  -2   3  250.17   10.10
  -1  -2   3  211.68   10.10
   0   2  -3   43.50    2.00
   0   2  -3   41.50    2.00
   0   2  -3   44.20    2.10
   0   2  -3   40.50    2.00
   0   2  -3   42.30    2.00
   0  -2   3   43.00    2.00
   0  -2   3   42.20    2.00
   0  -2   3   41.20    2.10
   0  -2   3   40.60    2.00
   0  -2   3   44.20    2.10
   1  -2   3 1885.11   81.79
  -2   2  -3    2.00    0.30
  -2   2  -3    2.30    0.50
  -2   2  -3    2.60    0.50
  -2   2  -3    2.20    0.30
  -2   2  -3    3.10    0.60
   2  -2   3    2.20    0.50
   2  -2   3    2.50    0.30
   2  -2   3    2.10    0.70
   2  -2   3    2.50    0.50
   2  -2   3    3.20    0.30
  -3   2  -3  367.46   16.60
  -3   2  -3  375.66   17.00
  -3   2  -3  399.16   17.00
  -3   2  -3  363.96   16.60
  -3   2  -3  384.26   16.80
   3  -2   3  378.96   16.60
   3  -2   3  393.56   17.00
   3  -2   3  372.06   16.60
   3  -2   3  383.36   17.00
  -4   2  -3  131.89    5.80
  -4   2  -3  127.29    5.90
  -4   2  -3  127.09    6.10
  -4   2  -3  125.69    5.70
  -4   2  -3  132.79    6.30
  -4   2  -3  131.29    5.80
  -4   2  -3  128.89    6.30
   4  -2   3  130.29    5.80
   4  -2   3  127.69    5.70
   4  -2   3  133.59    6.40
   4  -2   3  126.49    6.20
   4  -2   3  130.39    5.80
  -5   2  -3    0.10    0.20
  -5   2  -3   -0.30    0.20
  -5   2  -3   -0.10    0.50
  -5   2  -3    0.20    0.20
  -5   2  -3    0.10    0.50
  -5   2  -3    0.00    0.30
  -5   2  -3    0.50    0.70
   5  -2   3    0.00    0.60
   5  -2   3    0.60    0.70
   5  -2   3    0.20    0.20
   5  -2   3    0.00    0.20
   5  -2   3    0.20    0.20
  -6   2  -3    7.60    0.50
  -6   2  -3    7.40    0.70
  -6   2  -3    8.80    0.70
  -6   2  -3    8.30    0.50
  -6   2  -3    8.60    0.80
   6  -2   3    7.80    0.70
   6  -2   3    7.20    1.40
   6  -2   3    7.40    1.20
  -7   2  -3    0.60    0.40
  -7   2  -3    0.40    0.30
  -7   2  -3    0.90    0.40
   7  -2   3   -0.60    0.70
   7  -2   3    0.40    0.30
  -8   2  -3    5.60    0.70
  -8   2  -3    4.90    0.80
   8  -2   3    2.60    1.10
   8  -2   3    6.00    1.30
   8  -2   3    6.20    0.70
  -9   2  -3    0.40    0.40
  -9   2  -3    0.10    0.40
   9  -2   3    0.10    0.90
   9  -2   3   -0.20    0.80
 -10   2  -3   16.90    1.30
 -10   2  -3   13.70    1.10
  10  -2   3   14.60    2.20
  10  -2   3   17.90    2.00
 -11   2  -3    0.30    0.50
 -11   2  -3    0.40    0.50
  11  -2   3   -0.10    0.90
  11   1  -3    5.10    1.50
  11   1  -3    4.00    0.90
 -11  -1   3    6.50    1.00
 -11  -1   3    4.80    1.20
  10   1  -3    5.70    1.50
  10   1  -3    6.30    1.00
 -10  -1   3    3.90    1.10
 -10  -1   3    3.20    0.70
 -10  -1   3    5.50    0.90
   9   1  -3   -0.20    0.50
   9   1  -3    0.00    0.80
  -9  -1   3    0.80    0.70
  -9  -1   3    0.20    0.40
  -9  -1   3    0.40    0.50
   8   1  -3   50.69    3.80
   8   1  -3   60.39    3.30
  -8  -1   3   62.69    3.30
  -8  -1   3   56.29    2.90
  -8  -1   3   63.99    3.00
   7   1  -3    0.00    0.20
   7   1  -3    0.30    0.70
   7   1  -3    0.20    0.20
   7   1  -3   -0.40    0.50
   7   1  -3    0.40    0.30
  -7  -1   3    0.00    0.50
  -7  -1   3   -0.30    0.30
  -7  -1   3   -1.00    0.70
  -7  -1   3    0.00    0.40
   6   1  -3   91.79    4.10
   6   1  -3   86.89    4.90
   6   1  -3   86.19    4.10
   6   1  -3   90.89    4.40
   6   1  -3   85.49    4.00
  -6  -1   3   89.89    4.30
  -6  -1   3   82.49    4.50
  -6  -1   3   91.09    4.10
  -6  -1   3   88.59    4.90
  -6  -1   3   89.79    4.10
   5   1  -3  125.09    6.00
   5   1  -3  131.39    6.20
   5   1  -3  136.19    6.00
   5   1  -3  133.09    5.90
   5   1  -3  140.29    6.60
   5   1  -3  133.59    5.90
  -5  -1   3  128.09    6.20
  -5  -1   3  140.39    6.20
  -5  -1   3  135.89    6.60
  -5  -1   3  118.89    6.30
  -5  -1   3  141.09    5.90
  -5  -1   3  125.79    6.00
   4   1  -3   18.50    1.00
   4   1  -3   16.90    1.00
   4   1  -3   18.80    1.00
   4   1  -3   17.30    1.00
   4   1  -3   18.90    1.60
   4   1  -3   18.00    1.20
  -4  -1   3   17.70    1.00
  -4  -1   3   17.90    1.20
  -4  -1   3   16.50    1.20
  -4  -1   3   19.00    1.00
  -4  -1   3   20.20    1.50
  -4  -1   3   18.20    1.10
   3   1  -3   57.49    2.80
   3   1  -3   58.29    2.70
   3   1  -3   59.49    2.70
   3   1  -3   56.69    2.70
   3   1  -3   66.19    3.20
   3   1  -3   58.19    2.90
   3   1  -3   60.59    2.70
  -3  -1   3   57.29    2.80
  -3  -1   3   60.59    3.10
  -3  -1   3   56.69    2.90
  -3  -1   3   55.69    2.70
  -3  -1   3   62.39    2.70
   2   1  -3   80.29    4.10
   2   1  -3   85.39    4.00
   2   1  -3   91.89    4.00
   2   1  -3   94.29    4.20
   2   1  -3   84.99    4.00
   2   1  -3   89.19    4.20
  -2  -1   3   98.19    4.20
  -2  -1   3   85.29    4.00
  -2  -1   3   88.59    4.00
  -2  -1   3   85.49    4.00
  -2  -1   3   86.69    4.10
  -2  -1   3  101.29    4.00
   1   1  -3  202.48    8.90
   1   1  -3  195.88    8.80
   1   1  -3  197.88    8.80
   1   1  -3  219.78    8.80
   1   1  -3  189.08    8.80
   1   1  -3  197.38    8.80
  -1  -1   3  207.58    8.80
  -1  -1   3  211.88    8.80
  -1  -1   3  196.38    8.90
  -1  -1   3  185.98    8.80
  -1  -1   3  201.38    8.80
  -1  -1   3  198.48    8.80
   0   1  -3  236.28   10.10
   0   1  -3  227.48   10.10
   0   1  -3  225.98   10.10
   0   1  -3  242.08   10.10
   0   1  -3  231.38   10.00
   0  -1   3  225.68   10.10
   0  -1   3  232.18   10.00
   0  -1   3  224.58   10.20
   0  -1   3  216.38   10.10
  -1   1  -3  117.19    5.20
  -1   1  -3  121.19    5.10
  -1   1  -3  115.59    5.20
  -1   1  -3  118.79    5.20
  -1   1  -3  118.39    5.30
  -1   1  -3  115.19    5.30
  -1   1  -3  114.19    5.30
  -1   1  -3  121.19    5.20
   1  -1   3  121.39    5.30
   1  -1   3  112.29    5.40
   1  -1   3  107.89    5.20
   1  -1   3  114.49    5.40
  -2   1  -3   58.89    2.80
  -2   1  -3   62.59    3.10
  -2   1  -3   64.39    3.10
  -2   1  -3   58.29    2.70
  -2   1  -3   61.89    2.80
  -2   1  -3   62.19    3.00
   2  -1   3   56.09    3.10
   2  -1   3   60.09    3.10
   2  -1   3   58.89    2.80
   2  -1   3   65.39    3.10
   2  -1   3   60.19    2.80
   2  -1   3   60.39    2.70
  -3   1  -3   38.70    1.80
  -3   1  -3   40.90    2.30
  -3   1  -3   35.50    1.80
  -3   1  -3   40.60    2.00
  -3   1  -3   39.20    2.20
  -3   1  -3   39.60    2.40
   3  -1   3   39.30    1.80
   3  -1   3   36.60    2.20
   3  -1   3   40.00    1.80
   3  -1   3   39.00    1.90
  -4   1  -3   18.00    1.00
  -4   1  -3   20.90    1.60
  -4   1  -3   18.70    1.60
  -4   1  -3   19.20    0.90
  -4   1  -3   18.80    1.10
  -4   1  -3   18.00    1.10
  -4   1  -3   19.50    0.90
  -4   1  -3   17.20    1.40
   4  -1   3   20.20    1.70
   4  -1   3   19.10    1.50
   4  -1   3   18.50    1.00
   4  -1   3   19.10    1.00
  -5   1  -3   22.00    1.80
  -5   1  -3   25.50    1.30
  -5   1  -3   25.10    1.40
  -5   1  -3   21.00    1.90
  -5   1  -3   25.40    1.90
  -5   1  -3   26.70    1.40
   5  -1   3   25.90    1.90
   5  -1   3   24.40    2.00
   5  -1   3   24.70    1.30
   5  -1   3   25.80    1.40
  -6   1  -3    2.10    0.40
  -6   1  -3    2.00    0.50
  -6   1  -3    2.40    0.50
   6  -1   3    2.60    0.50
   6  -1   3    1.80    0.40
   6  -1   3    2.40    0.90
   6  -1   3    1.50    0.90
  -7   1  -3   55.49    2.70
  -7   1  -3   47.40    2.70
  -7   1  -3   45.50    2.50
   7  -1   3   55.59    2.60
   7  -1   3   48.80    3.50
   7  -1   3   59.19    3.30
  -8   1  -3    3.30    0.60
  -8   1  -3    3.00    0.50
   8  -1   3    2.60    0.90
   8  -1   3    2.80    0.60
   8  -1   3    1.20    0.90
  -9   1  -3    0.90    0.50
  -9   1  -3    0.20    0.40
   9  -1   3    0.10    0.90
   9  -1   3    1.90    0.90
   9  -1   3    0.70    0.70
 -10   1  -3    0.90    0.60
 -10   1  -3    0.10    0.40
  10  -1   3    1.20    1.00
 -11   1  -3    1.20    0.60
 -11   1  -3    0.40    0.80
 -11   1  -3   -0.30    0.50
  11  -1   3    1.50    1.20
  11   0  -3   -0.60    0.90
  11   0  -3   -0.10    0.60
 -11   0   3    0.50    0.50
 -11   0   3   -0.20    0.50
 -11   0   3    1.00    0.90
  10   0  -3    3.70    1.40
  10   0  -3    2.00    0.70
 -10   0   3    2.50    0.90
 -10   0   3    1.50    0.50
 -10   0   3    3.60    0.70
   9   0  -3   -0.30    0.50
   9   0  -3   -0.20    0.70
  -9   0   3   -0.40    0.60
  -9   0   3    0.20    0.40
  -9   0   3    0.20    0.50
   8   0  -3  143.59    8.30
   8   0  -3  161.88    7.60
   8   0  -3  159.78    7.20
  -8   0   3  167.98    7.70
  -8   0   3  167.78    7.30
   7   0  -3   37.20    2.10
   7   0  -3   31.80    1.60
   7   0  -3   33.70    1.70
   7   0  -3   31.60    2.60
  -7   0   3   30.60    2.20
  -7   0   3   35.50    2.10
  -7   0   3   34.50    1.90
  -7   0   3   32.80    1.80
   6   0  -3    3.10    0.40
   6   0  -3    4.50    0.70
   6   0  -3    3.80    0.50
   6   0  -3    2.70    0.90
   6   0  -3    3.70    0.40
  -6   0   3    4.20    0.70
  -6   0   3    2.50    0.50
  -6   0   3    3.90    0.80
  -6   0   3    4.00    0.50
  -6   0   3    2.70    0.90
  -6   0   3    3.80    0.60
   5   0  -3  413.46   18.30
   5   0  -3  417.76   18.00
   5   0  -3  415.16   18.00
   5   0  -3  390.46   18.00
   5   0  -3  403.16   17.90
   5   0  -3  420.66   18.60
  -5   0   3  422.76   18.10
  -5   0   3  389.56   18.20
  -5   0   3  421.86   18.60
  -5   0   3  428.46   18.00
  -5   0   3  400.26   18.00
   4   0  -3  305.57   13.40
   4   0  -3  295.47   13.50
   4   0  -3  315.97   13.40
   4   0  -3  306.47   13.50
   4   0  -3  319.27   14.00
  -4   0   3  325.97   14.00
  -4   0   3  295.07   13.70
  -4   0   3  301.97   13.40
  -4   0   3  290.97   13.40
  -4   0   3  306.77   13.60
  -4   0   3  311.27   13.50
   3   0  -3   48.80    2.20
   3   0  -3   46.90    2.20
   3   0  -3   46.80    2.30
   3   0  -3   51.09    2.60
   3   0  -3   45.20    2.40
  -3   0   3   46.30    2.20
  -3   0   3   49.80    2.60
  -3   0   3   47.50    2.30
  -3   0   3   45.50    2.20
  -3   0   3   46.50    2.40
  -3   0   3   50.29    2.20
   2   0  -3  453.25   20.10
   2   0  -3  439.86   20.00
   2   0  -3  464.85   20.10
   2   0  -3  467.25   20.10
   2   0  -3  457.05   20.00
  -2   0   3  466.95   20.10
  -2   0   3  456.05   20.00
  -2   0   3  482.05   20.30
   1   0  -3  100.29    4.50
   1   0  -3  105.49    4.60
   1   0  -3   99.79    4.50
   1   0  -3  104.39    4.50
   1   0  -3   99.59    4.50
   1   0  -3  102.99    4.60
   1   0  -3   98.19    4.40
  -1   0   3   97.59    4.60
  -1   0   3   98.29    4.50
  -1   0   3  101.39    4.60
  -1   0   3  101.39    4.50
   0   0  -3 1088.19   46.70
   0   0   3 1089.09   46.80
   0   0   3 1052.59   46.70
  -1   0  -3  603.64   26.00
  -1   0  -3  596.44   25.80
  -1   0  -3  605.14   26.00
  -1   0  -3  594.94   25.80
  -1   0  -3  574.94   26.00
  -1   0  -3  596.44   25.80
  -1   0  -3  586.64   25.80
   1   0   3  604.54   25.80
   1   0   3  582.84   26.10
   1   0   3  597.54   26.10
   1   0   3  592.44   26.00
  -2   0  -3  376.06   17.20
  -2   0  -3  393.46   17.30
  -2   0  -3  416.66   17.60
  -2   0  -3  399.86   17.20
  -2   0  -3  387.96   17.20
  -2   0  -3  402.76   17.50
  -2   0  -3  401.86   17.20
  -2   0  -3  381.26   17.50
   2   0   3  389.86   17.20
   2   0   3  407.86   17.60
   2   0   3  382.36   17.50
  -3   0  -3  913.31   39.80
  -3   0  -3  888.01   39.40
  -3   0  -3  923.51   39.80
  -3   0  -3  906.21   39.50
  -3   0  -3  969.90   40.00
  -3   0  -3  922.21   39.40
  -3   0  -3  867.21   39.40
   3   0   3  921.41   39.40
   3   0   3  879.21   39.70
   3   0   3  892.91   39.40
   3   0   3  899.31   39.90
  -4   0  -3   57.19    3.30
  -4   0  -3   54.99    2.80
  -4   0  -3   57.69    3.20
  -4   0  -3   57.49    2.60
  -4   0  -3   57.99    2.60
  -4   0  -3   59.39    2.80
  -4   0  -3   56.39    3.20
  -4   0  -3   58.99    2.70
   4   0   3   56.29    3.30
   4   0   3   56.89    2.70
   4   0   3   58.79    3.20
   4   0   3   58.39    2.70
  -5   0  -3  306.87   13.60
  -5   0  -3  288.37   13.60
  -5   0  -3  287.27   14.10
  -5   0  -3  324.07   13.50
   5   0   3  319.57   13.50
   5   0   3  296.37   14.30
   5   0   3  319.87   14.00
  -6   0  -3   92.99    4.50
  -6   0  -3   98.69    4.40
  -6   0  -3   91.29    4.60
   6   0   3  100.69    5.00
   6   0   3   98.89    4.50
   6   0   3   94.39    4.40
   6   0   3   91.29    5.30
  -7   0  -3   39.90    2.00
  -7   0  -3   38.80    2.10
   7   0   3   34.80    2.90
   7   0   3   42.60    2.20
   7   0   3   40.00    2.60
  -8   0  -3    5.10    0.70
  -8   0  -3    7.70    0.90
   8   0   3    6.40    0.80
   8   0   3    6.30    1.50
  -9   0  -3    1.80    0.60
  -9   0  -3    4.80    1.10
  -9   0  -3    1.90    0.50
   9   0   3    0.90    0.90
   9   0   3    1.60    0.60
 -10   0  -3    2.30    1.00
 -10   0  -3    1.20    0.60
 -10   0  -3    0.80    0.50
  10   0   3    1.80    1.10
  11  -1  -3    0.80    1.00
  11  -1  -3    0.20    0.60
 -11   1   3    0.00    0.50
 -11   1   3   -0.30    0.40
 -11   1   3    0.30    0.90
  10  -1  -3    9.50    1.90
  10  -1  -3    8.50    1.20
 -10   1   3    7.00    0.90
 -10   1   3   11.20    1.00
 -10   1   3   10.90    1.50
   9  -1  -3    5.00    1.40
   9  -1  -3    5.50    0.90
  -9   1   3    5.20    1.00
  -9   1   3    5.30    0.80
   8  -1  -3    1.50    0.30
   8  -1  -3    0.70    0.50
   8  -1  -3    1.50    1.00
  -8   1   3    2.00    0.70
  -8   1   3    1.20    0.40
  -8   1   3    1.30    0.50
   7  -1  -3    0.00    0.70
   7  -1  -3    0.80    0.30
   7  -1  -3    0.90    0.30
   7  -1  -3    0.30    0.50
  -7   1   3    0.50    0.50
  -7   1   3    0.40    0.50
  -7   1   3    0.40    0.40
  -7   1   3    0.60    0.40
   6  -1  -3   12.60    0.80
   6  -1  -3   12.40    0.90
   6  -1  -3   11.80    0.80
   6  -1  -3   12.90    1.60
   6  -1  -3   15.00    1.20
   6  -1  -3   13.80    0.90
  -6   1   3   13.10    1.50
  -6   1   3   14.10    0.90
  -6   1   3   14.20    1.10
  -6   1   3   12.10    1.00
  -6   1   3   14.20    1.20
  -6   1   3   15.00    0.90
   5  -1  -3    9.50    0.70
   5  -1  -3   10.50    0.60
   5  -1  -3    8.80    0.90
   5  -1  -3   10.70    1.40
   5  -1  -3    9.80    0.70
  -5   1   3    8.90    0.80
  -5   1   3   10.10    1.20
  -5   1   3    9.00    1.40
  -5   1   3   10.10    0.70
  -5   1   3   10.20    0.70
   4  -1  -3  228.58   10.20
   4  -1  -3  230.88   10.10
   4  -1  -3  246.68   10.70
   4  -1  -3  222.68   10.40
   4  -1  -3  228.98   10.20
  -4   1   3  237.38   10.20
  -4   1   3  220.18   10.20
  -4   1   3  252.07   10.70
  -4   1   3  217.98   10.10
  -4   1   3  216.88   10.40
  -4   1   3  239.28   10.20
   3  -1  -3   16.70    0.90
   3  -1  -3   17.40    0.90
   3  -1  -3   16.10    0.90
   3  -1  -3   20.00    1.40
   3  -1  -3   15.90    1.10
  -3   1   3   15.40    0.90
  -3   1   3   17.00    0.90
  -3   1   3   16.40    0.90
  -3   1   3   18.80    1.30
  -3   1   3   16.80    1.00
  -3   1   3   16.90    0.90
  -2   1   3  927.21   40.50
   1  -1  -3  260.67   11.40
   1  -1  -3  263.17   11.20
   1  -1  -3  255.27   11.20
   1  -1  -3  256.17   11.30
   1  -1  -3  268.67   11.20
   1  -1  -3  246.28   11.20
  -1   1   3  256.67   11.20
  -1   1   3  246.48   11.30
  -1   1   3  248.88   11.20
  -1   1   3  257.97   11.20
   0  -1  -3  542.65   23.50
   0  -1  -3  540.65   23.20
   0  -1  -3  523.95   23.30
   0  -1  -3  554.44   23.30
   0  -1  -3  535.25   23.40
   0   1   3  499.15   23.40
   0   1   3  530.85   23.40
   0   1   3  551.34   23.30
   0   1   3  532.15   23.20
  -1  -1  -3  568.24   24.40
  -1  -1  -3  548.75   24.10
  -1  -1  -3  546.15   24.30
  -1  -1  -3  559.24   24.10
  -1  -1  -3  552.14   24.30
   1   1   3  544.15   24.40
   1   1   3  547.95   24.30
   1   1   3  564.84   24.10
  -2  -1  -3  726.43   32.30
  -2  -1  -3  727.03   32.30
  -2  -1  -3  747.93   32.20
  -2  -1  -3  757.52   33.00
  -2  -1  -3  743.63   32.20
  -2  -1  -3  753.62   32.20
  -2  -1  -3  763.52   32.60
  -2  -1  -3  739.93   32.60
   2   1   3  733.33   32.70
   2   1   3  739.13   32.20
   2   1   3  728.63   32.50
  -3  -1  -3   15.10    0.80
  -3  -1  -3   16.70    0.80
  -3  -1  -3   16.40    1.00
  -3  -1  -3   17.50    0.90
  -3  -1  -3   18.20    1.30
  -3  -1  -3   15.30    0.90
  -3  -1  -3   14.10    1.40
   3   1   3   15.60    1.30
   3   1   3   15.80    1.40
   3   1   3   16.30    0.90
   3   1   3   15.80    0.90
  -4  -1  -3  151.38    6.90
  -4  -1  -3  150.68    8.60
  -4  -1  -3  154.98    6.90
  -4  -1  -3  160.98    7.00
  -4  -1  -3  164.18    7.10
  -4  -1  -3  152.58    7.20
  -4  -1  -3  158.58    7.50
   4   1   3  155.38    7.80
   4   1   3  164.28    7.40
   4   1   3  162.18    7.10
   4   1   3  156.78    7.00
  -5  -1  -3   92.69    4.10
  -5  -1  -3   83.49    4.30
  -5  -1  -3   89.99    4.20
   5   1   3   87.99    4.10
   5   1   3   81.99    4.90
   5   1   3   91.59    4.50
   5   1   3   92.79    4.20
  -6  -1  -3    7.70    0.90
  -6  -1  -3   11.00    0.90
  -6  -1  -3   10.40    0.70
   6   1   3    9.50    0.80
   6   1   3    9.40    0.80
   6   1   3    9.10    1.50
  -7  -1  -3  105.59    5.10
  -7  -1  -3  116.19    5.20
  -7  -1  -3  115.59    6.10
   7   1   3  103.89    6.20
   7   1   3  110.79    5.20
  -8  -1  -3    5.00    0.80
  -8  -1  -3    4.60    1.00
  -8  -1  -3    4.00    0.60
   8   1   3    5.10    0.80
   8   1   3    3.60    1.20
  -9  -1  -3   -1.30    0.60
  -9  -1  -3    0.80    0.50
  -9  -1  -3    0.30    0.50
   9   1   3    0.30    0.50
   9   1   3    0.10    0.80
 -10  -1  -3    3.80    1.00
 -10  -1  -3    2.90    0.70
  10   1   3    3.10    1.30
  12  -2  -3    2.70    1.30
  12  -2  -3    0.60    0.80
 -12   2   3    1.20    0.60
 -12   2   3    0.40    0.60
  11  -2  -3    0.30    0.90
  11  -2  -3    1.40    0.80
 -11   2   3    0.70    0.60
 -11   2   3    0.70    0.50
  10  -2  -3   16.30    1.50
  10  -2  -3   14.00    2.10
 -10   2   3   11.90    1.20
 -10   2   3   17.30    1.70
   9  -2  -3    8.10    1.60
   9  -2  -3   11.80    0.80
  -9   2   3   13.10    1.00
  -9   2   3    8.90    1.30
  -9   2   3    9.60    0.90
   8  -2  -3    7.90    0.60
   8  -2  -3    5.80    1.30
   8  -2  -3    9.20    0.70
   8  -2  -3    9.30    1.00
  -8   2   3    8.40    0.80
  -8   2   3    7.70    0.80
  -8   2   3    8.40    1.40
   7  -2  -3   24.30    1.20
   7  -2  -3   21.70    2.10
   7  -2  -3   26.00    1.70
  -7   2   3   23.50    1.30
  -7   2   3   21.10    1.70
  -7   2   3   21.20    1.50
  -7   2   3   26.00    1.40
   6  -2  -3    8.30    0.70
   6  -2  -3    9.20    1.10
   6  -2  -3    9.30    0.90
   6  -2  -3    8.30    0.70
   6  -2  -3    9.10    0.60
   6  -2  -3    7.60    1.40
  -6   2   3    9.70    0.70
  -6   2   3    9.50    0.90
  -6   2   3    9.10    1.30
  -6   2   3    8.80    1.00
  -6   2   3    9.90    0.70
  -6   2   3    8.80    0.70
   5  -2  -3    8.00    0.80
   5  -2  -3    7.70    0.60
   5  -2  -3   10.40    1.40
   5  -2  -3    8.70    0.60
   5  -2  -3    8.40    0.60
   5  -2  -3    9.70    0.90
  -5   2   3    8.20    1.10
  -5   2   3    8.90    0.70
  -5   2   3    8.80    0.60
  -5   2   3    9.00    0.80
  -5   2   3    8.70    0.70
   4  -2  -3  292.17   13.80
   4  -2  -3  305.57   13.00
   4  -2  -3  296.17   13.30
   4  -2  -3  308.27   13.10
   4  -2  -3  291.07   13.00
   4  -2  -3  295.07   13.00
  -4   2   3  297.37   13.00
  -4   2   3  291.97   13.00
  -4   2   3  311.87   13.60
  -4   2   3  296.17   13.00
  -4   2   3  283.77   13.20
  -4   2   3  301.37   13.00
   3  -2  -3   15.90    0.90
   3  -2  -3   15.30    1.10
   3  -2  -3   17.00    0.80
   3  -2  -3   18.40    1.40
   3  -2  -3   16.30    0.90
  -3   2   3   17.80    0.90
  -3   2   3   15.50    0.90
  -3   2   3   14.20    0.90
  -3   2   3   16.10    1.00
   2  -2  -3  687.43   29.60
   2  -2  -3  694.03   29.90
   2  -2  -3  681.13   29.50
   2  -2  -3  702.43   29.60
   2  -2  -3  651.73   29.50
  -2   2   3  670.83   29.90
  -2   2   3  678.83   29.60
  -2   2   3  663.43   29.50
  -2   2   3  701.13   29.60
   1  -2  -3  104.09    4.40
   1  -2  -3   94.89    4.40
   1  -2  -3   96.99    4.40
   1  -2  -3  101.09    4.40
   1  -2  -3  100.09    4.40
   1  -2  -3   98.79    4.50
   1  -2  -3   94.39    4.70
  -1   2   3   96.79    4.40
  -1   2   3  102.09    4.40
  -1   2   3   97.49    4.70
  -1   2   3  100.59    4.50
   0  -2  -3   94.89    4.50
   0  -2  -3   93.29    4.30
   0  -2  -3   91.69    4.30
   0  -2  -3   94.39    4.10
   0  -2  -3   95.89    4.30
   0  -2  -3   92.09    4.20
   0  -2  -3   92.09    4.10
   0   2   3   89.19    4.10
   0   2   3   94.69    4.10
   0   2   3   91.89    4.30
   0   2   3   90.19    4.20
  -1  -2  -3  120.69    5.80
  -1  -2  -3  133.69    5.80
  -1  -2  -3  129.69    5.60
  -1  -2  -3  126.59    5.50
  -1  -2  -3  124.99    5.60
  -1  -2  -3  125.89    5.60
  -1  -2  -3  125.99    6.00
   1   2   3  126.89    5.60
   1   2   3  122.09    5.60
   1   2   3  120.19    6.00
  -2  -2  -3   55.69    3.00
  -2  -2  -3   61.39    3.00
  -2  -2  -3   67.19    2.90
  -2  -2  -3   62.19    3.30
  -2  -2  -3   65.19    3.50
  -2  -2  -3   66.59    3.30
  -2  -2  -3   66.99    2.90
  -2  -2  -3   64.49    2.90
   2   2   3   67.19    3.00
   2   2   3   64.39    3.50
   2   2   3   66.49    2.90
  -3  -2  -3  295.67   13.40
  -3  -2  -3  298.07   13.10
  -3  -2  -3  293.87   13.00
  -3  -2  -3  297.27   12.90
  -3  -2  -3  298.17   13.60
  -3  -2  -3  311.07   12.90
  -3  -2  -3  287.27   13.10
   3   2   3  292.77   12.90
   3   2   3  294.77   13.00
   3   2   3  279.67   13.60
  -4  -2  -3  286.17   12.10
  -4  -2  -3  271.67   12.30
  -4  -2  -3  273.97   12.90
  -4  -2  -3  282.47   12.20
  -4  -2  -3  268.97   12.70
  -4  -2  -3  265.67   12.00
  -4  -2  -3  274.07   12.00
  -4  -2  -3  283.07   12.60
   4   2   3  258.37   12.30
   4   2   3  278.97   13.00
   4   2   3  289.87   12.30
   4   2   3  276.37   12.10
  -5  -2  -3   32.90    1.90
  -5  -2  -3   34.20    1.90
  -5  -2  -3   35.60    2.20
  -5  -2  -3   33.10    1.70
   5   2   3   32.30    2.50
   5   2   3   33.20    1.70
   5   2   3   35.80    1.90
  -6  -2  -3    0.40    0.30
  -6  -2  -3   -0.80    0.50
  -6  -2  -3   -0.70    0.60
   6   2   3   -0.50    0.60
   6   2   3    0.40    0.40
   6   2   3    0.20    0.30
  -7  -2  -3    2.80    0.70
  -7  -2  -3    4.60    0.60
  -7  -2  -3    6.30    1.10
   7   2   3    5.50    0.80
   7   2   3    4.00    1.20
  -8  -2  -3   15.00    1.20
  -8  -2  -3   15.50    1.10
  -8  -2  -3   17.70    1.70
   8   2   3   16.90    1.30
   8   2   3   13.60    2.00
  -9  -2  -3    8.50    1.50
  -9  -2  -3    9.20    1.00
   9   2   3    6.70    1.00
   9   2   3    6.80    1.60
 -10  -2  -3   16.10    1.80
  10   2   3   12.50    2.20
  12  -3  -3   -0.40    0.70
  12  -3  -3    1.00    1.00
 -12   3   3    0.40    0.50
 -12   3   3   -0.30    0.60
  11  -3  -3    1.50    0.80
  11  -3  -3   -0.30    0.90
 -11   3   3    1.20    0.90
  10  -3  -3   13.50    1.40
  10  -3  -3   10.90    2.00
 -10   3   3   10.10    1.50
 -10   3   3   10.70    1.00
 -10   3   3   12.40    1.10
   9  -3  -3    1.20    0.40
   9  -3  -3    1.30    0.60
   9  -3  -3    1.50    1.00
  -9   3   3    0.60    0.50
  -9   3   3    0.80    0.40
   8  -3  -3    3.80    0.50
   8  -3  -3    3.80    0.90
   8  -3  -3    3.70    0.70
   8  -3  -3    1.70    0.90
  -8   3   3    2.70    0.70
  -8   3   3    3.30    0.60
  -8   3   3    3.10    0.50
  -8   3   3    3.70    0.50
   7  -3  -3   10.80    0.80
   7  -3  -3   13.70    1.20
   7  -3  -3    9.70    1.70
   7  -3  -3   10.70    0.90
   7  -3  -3   14.20    1.40
  -7   3   3   12.00    1.20
  -7   3   3   11.20    1.00
  -7   3   3   13.40    0.80
  -7   3   3   12.70    0.90
   6  -3  -3   -0.50    0.50
   6  -3  -3   -0.20    0.20
   6  -3  -3    0.50    0.70
   6  -3  -3    0.00    0.20
   6  -3  -3    0.40    0.40
  -6   3   3   -0.20    0.20
  -6   3   3    0.20    0.30
  -6   3   3   -0.10    0.40
  -6   3   3   -0.10    0.30
  -6   3   3    0.00    0.50
  -6   3   3    0.10    0.30
   5  -3  -3   72.09    3.50
   5  -3  -3   70.69    3.30
   5  -3  -3   75.89    4.00
   5  -3  -3   75.49    3.60
   5  -3  -3   67.09    3.30
   5  -3  -3   72.39    3.30
  -5   3   3   71.19    3.40
  -5   3   3   72.89    3.30
  -5   3   3   78.69    3.30
  -5   3   3   69.79    3.90
  -5   3   3   69.99    3.50
  -5   3   3   72.39    3.30
   4  -3  -3   24.70    1.20
   4  -3  -3   26.50    1.40
   4  -3  -3   25.40    1.20
   4  -3  -3   21.70    1.80
   4  -3  -3   23.40    1.50
   4  -3  -3   24.70    1.20
  -4   3   3   22.70    1.20
  -4   3   3   24.00    1.40
  -4   3   3   23.60    1.20
  -4   3   3   25.00    1.70
  -4   3   3   24.30    1.30
  -4   3   3   22.70    1.20
   3  -3  -3    6.00    0.50
   3  -3  -3    5.70    0.60
   3  -3  -3    5.50    0.90
   3  -3  -3    5.90    0.40
   3  -3  -3    5.60    0.40
   3  -3  -3    5.00    0.50
  -3   3   3    6.00    0.40
  -3   3   3    5.80    0.50
  -3   3   3    5.70    0.80
  -3   3   3    5.50    0.50
  -3   3   3    5.10    0.40
   2  -3  -3  664.53   29.20
   2  -3  -3  648.34   29.10
   2  -3  -3  704.13   29.60
   2  -3  -3  695.53   29.10
  -2   3   3  676.43   29.60
  -2   3   3  663.33   29.20
  -2   3   3  669.83   29.10
  -2   3   3  647.54   29.20
   1  -3  -3  395.46   17.10
   1  -3  -3  395.66   17.20
   1  -3  -3  379.96   17.10
   1  -3  -3  390.16   17.50
   1  -3  -3  395.16   17.10
   1  -3  -3  412.56   17.10
  -1   3   3  377.86   17.10
  -1   3   3  377.06   17.50
  -1   3   3  378.66   17.20
  -1   3   3  395.06   17.10
  -1   3   3  388.66   17.10
  -1   3   3  416.36   17.10
   0  -3  -3   36.70    2.10
   0  -3  -3   36.30    1.70
   0  -3  -3   36.50    1.90
   0  -3  -3   35.60    1.90
   0  -3  -3   37.30    1.70
   0  -3  -3   35.60    2.20
   0  -3  -3   36.50    1.80
   0  -3  -3   37.50    1.70
   0  -3  -3   35.60    1.90
   0   3   3   36.00    1.70
   0   3   3   34.60    1.80
   0   3   3   31.40    1.80
  -1  -3  -3   20.90    1.30
  -1  -3  -3   20.50    1.00
  -1  -3  -3   20.80    1.00
  -1  -3  -3   19.20    1.30
  -1  -3  -3   20.20    1.10
  -1  -3  -3   21.40    1.50
  -1  -3  -3   20.50    1.10
  -1  -3  -3   22.00    1.40
   1   3   3   20.60    1.00
   1   3   3   19.30    1.50
   1   3   3   19.40    1.10
  -2  -3  -3   84.69    4.10
  -2  -3  -3   81.29    3.90
  -2  -3  -3   83.39    3.70
  -2  -3  -3   82.29    4.40
  -2  -3  -3   85.29    3.70
  -2  -3  -3   82.49    3.80
  -2  -3  -3   81.79    4.20
   2   3   3   79.79    3.90
   2   3   3   85.39    4.40
   2   3   3   87.59    3.80
  -3  -3  -3   19.80    1.00
  -3  -3  -3   19.70    1.60
  -3  -3  -3   18.70    1.00
  -3  -3  -3   19.00    1.10
  -3  -3  -3   18.10    1.50
  -3  -3  -3   20.00    1.00
  -3  -3  -3   17.90    1.40
  -3  -3  -3   18.00    1.20
   3   3   3   20.90    1.80
   3   3   3   18.90    1.20
   3   3   3   18.10    1.10
  -4  -3  -3  341.97   14.70
  -4  -3  -3  342.37   15.20
  -4  -3  -3  340.57   14.80
  -4  -3  -3  319.97   15.00
  -4  -3  -3  339.67   14.70
   4   3   3  357.96   14.90
   4   3   3  324.67   15.60
   4   3   3  321.37   14.70
  -5  -3  -3    0.40    0.30
  -5  -3  -3   -0.80    0.40
  -5  -3  -3    0.00    0.20
   5   3   3    0.60    0.70
   5   3   3    0.00    0.30
  -6  -3  -3   46.20    2.40
  -6  -3  -3   46.00    2.20
  -6  -3  -3   46.10    2.80
   6   3   3   40.80    3.20
   6   3   3   46.20    2.40
  -7  -3  -3    5.50    1.10
  -7  -3  -3    5.50    0.60
  -7  -3  -3    6.00    0.80
   7   3   3    5.60    1.30
   7   3   3    5.50    0.80
  -8  -3  -3    2.40    0.90
  -8  -3  -3    2.70    0.60
   8   3   3    2.90    0.60
   8   3   3    2.00    1.20
  -9  -3  -3   16.10    1.30
  -9  -3  -3   17.00    1.80
   9   3   3   12.10    2.10
  12  -4  -3   -0.70    0.70
  12  -4  -3    1.40    1.10
 -12   4   3    1.30    0.70
 -12   4   3    0.60    0.60
  11  -4  -3    4.70    1.50
  11  -4  -3    7.10    1.20
 -11   4   3    5.70    0.80
 -11   4   3    4.50    0.80
  10  -4  -3    4.30    1.20
  10  -4  -3    3.10    1.40
  10  -4  -3    6.10    1.00
 -10   4   3    6.50    0.90
 -10   4   3    5.20    0.70
   9  -4  -3   16.70    1.50
   9  -4  -3   11.90    2.10
   9  -4  -3   16.60    1.70
  -9   4   3   15.40    1.10
  -9   4   3   15.40    1.10
   8  -4  -3    0.30    0.30
   8  -4  -3   -1.10    0.70
   8  -4  -3   -0.40    0.70
   8  -4  -3    0.40    0.50
  -8   4   3   -0.20    0.40
  -8   4   3   -0.50    0.30
  -8   4   3   -1.30    0.50
  -8   4   3    0.10    0.40
   7  -4  -3   11.30    1.30
   7  -4  -3   13.30    1.10
   7  -4  -3   12.50    0.90
   7  -4  -3   12.00    0.80
   7  -4  -3    9.70    1.70
  -7   4   3   11.90    0.90
  -7   4   3   11.20    1.00
  -7   4   3    9.60    1.00
  -7   4   3   12.90    0.90
  -7   4   3   12.80    0.80
   6  -4  -3    8.90    1.50
   6  -4  -3   10.50    0.70
   6  -4  -3   10.70    1.00
   6  -4  -3   10.40    1.20
   6  -4  -3   10.40    0.80
   6  -4  -3    9.60    0.70
  -6   4   3   10.60    0.70
  -6   4   3    9.80    0.90
  -6   4   3    9.40    0.90
  -6   4   3    8.70    1.20
  -6   4   3   10.10    0.70
  -6   4   3   10.80    0.80
   5  -4  -3    2.50    0.60
   5  -4  -3    3.10    0.90
   5  -4  -3    3.40    0.40
   5  -4  -3    3.90    0.60
   5  -4  -3    3.00    0.40
   5  -4  -3    2.80    0.40
  -5   4   3    3.50    0.50
  -5   4   3    1.70    0.40
  -5   4   3    3.00    0.40
  -5   4   3    3.10    0.50
  -5   4   3    3.40    0.50
  -5   4   3    2.60    0.70
   4  -4  -3  537.85   23.50
   4  -4  -3  532.05   23.70
   4  -4  -3  567.34   24.10
   4  -4  -3  538.45   23.50
   4  -4  -3  544.05   23.40
   4  -4  -3  532.15   23.40
   4  -4  -3  514.95   23.40
  -4   4   3  530.45   24.00
  -4   4   3  525.15   23.40
  -4   4   3  539.35   23.30
  -4   4   3  534.65   23.40
  -4   4   3  550.94   23.40
   3  -4  -3  136.79    6.10
   3  -4  -3  143.99    6.60
   3  -4  -3  132.49    6.00
   3  -4  -3  130.69    6.20
   3  -4  -3  133.89    6.00
   3  -4  -3  136.29    6.00
  -3   4   3  135.79    6.60
  -3   4   3  137.39    6.00
  -3   4   3  131.89    6.00
  -3   4   3  133.09    6.00
   2  -4  -3   65.39    2.90
   2  -4  -3   62.19    2.90
   2  -4  -3   62.19    3.00
   2  -4  -3   62.09    3.00
   2  -4  -3   66.49    3.40
  -2   4   3   61.59    2.90
  -2   4   3   64.39    3.00
  -2   4   3   65.19    2.90
  -2   4   3   63.79    3.40
  -2   4   3   63.29    3.00
   1  -4  -3    0.70    0.20
   1  -4  -3    0.20    0.20
   1  -4  -3    0.70    0.30
   1  -4  -3    0.50    0.20
   1  -4  -3    1.10    0.40
   1  -4  -3    0.40    0.30
  -1   4   3    0.20    0.20
  -1   4   3    0.60    0.20
  -1   4   3    0.40    0.20
  -1   4   3    0.30    0.30
   0  -4  -3   76.39    3.30
   0  -4  -3   78.09    4.00
   0  -4  -3   76.09    3.40
   0  -4  -3   76.49    3.60
   0  -4  -3   74.49    3.30
   0  -4  -3   74.29    3.80
   0  -4  -3   61.19    3.50
   0  -4  -3   73.09    3.30
   0   4   3   69.69    3.40
   0   4   3   73.19    3.30
   0   4   3   71.09    3.50
   0   4   3   75.69    3.30
  -1  -4  -3   27.40    1.70
  -1  -4  -3   31.30    1.70
  -1  -4  -3   28.80    1.40
  -1  -4  -3   28.00    2.00
  -1  -4  -3   26.90    1.50
  -1  -4  -3   29.00    1.30
  -1  -4  -3   29.00    1.40
  -1  -4  -3   28.10    1.30
   1   4   3   26.50    1.50
   1   4   3   27.10    1.90
   1   4   3   29.40    1.40
  -2  -4  -3   20.40    1.40
  -2  -4  -3   19.50    1.00
  -2  -4  -3   21.00    1.00
  -2  -4  -3   18.70    1.40
  -2  -4  -3   19.50    1.00
  -2  -4  -3   20.00    1.10
  -2  -4  -3   18.90    1.20
  -2  -4  -3   17.90    1.60
   2   4   3   19.80    1.00
   2   4   3   20.10    1.20
   2   4   3   20.00    1.70
   2   4   3   19.40    1.20
  -3  -4  -3   23.00    1.20
  -3  -4  -3   26.10    1.70
  -3  -4  -3   21.60    1.40
  -3  -4  -3   22.00    1.20
  -3  -4  -3   24.60    1.30
  -3  -4  -3   24.10    1.10
   3   4   3   21.30    1.30
   3   4   3   22.00    1.90
   3   4   3   22.70    1.20
   3   4   3   22.50    1.40
  -4  -4  -3  211.88    8.80
  -4  -4  -3  199.58    9.40
  -4  -4  -3  186.58    8.80
  -4  -4  -3  200.58    9.00
   4   4   3  195.88    8.80
   4   4   3  198.78    9.80
   4   4   3  210.38    9.10
  -5  -4  -3   52.39    2.90
  -5  -4  -3   51.29    2.60
  -5  -4  -3   51.59    2.40
   5   4   3   49.10    3.40
   5   4   3   43.60    2.30
   5   4   3   54.29    2.70
  -6  -4  -3    0.10    0.60
  -6  -4  -3    1.70    0.50
  -6  -4  -3    0.80    0.30
   6   4   3    0.80    0.80
   6   4   3    1.60    0.50
  -7  -4  -3   -0.40    0.40
  -7  -4  -3   -0.10    0.60
   7   4   3    0.60    0.90
   7   4   3    0.10    0.40
  -8  -4  -3    4.00    1.00
  -8  -4  -3    5.30    0.80
   8   4   3    5.50    0.90
   8   4   3    4.60    1.30
  -9  -4  -3    4.00    1.00
  -9  -4  -3    3.20    0.70
   9   4   3    2.50    0.70
   9   4   3    2.30    1.20
  12  -5  -3    1.20    1.20
  12  -5  -3    0.30    0.80
 -12   5   3    1.40    0.60
 -12   5   3    0.60    0.60
  11  -5  -3   -0.40    0.80
  11  -5  -3    0.00    0.60
 -11   5   3    0.10    0.50
 -11   5   3    0.50    0.50
  10  -5  -3    2.30    0.70
  10  -5  -3    1.10    0.90
  10  -5  -3    2.60    1.10
 -10   5   3    0.70    0.50
 -10   5   3    1.40    0.50
 -10   5   3    1.00    0.50
   9  -5  -3   -0.30    0.80
   9  -5  -3    0.10    0.80
   9  -5  -3   -0.30    0.40
  -9   5   3   -0.40    0.40
  -9   5   3    0.20    0.40
  -9   5   3    0.20    0.40
   8  -5  -3   50.09    2.70
   8  -5  -3   50.59    2.90
   8  -5  -3   43.00    2.30
   8  -5  -3   40.50    3.20
  -8   5   3   48.00    2.40
  -8   5   3   50.99    2.40
  -8   5   3   50.99    2.40
  -8   5   3   41.20    2.50
   7  -5  -3   87.29    4.30
   7  -5  -3   83.29    3.90
   7  -5  -3   90.79    4.40
   7  -5  -3   83.39    4.90
   7  -5  -3   82.79    4.00
  -7   5   3   79.09    4.20
  -7   5   3   83.09    4.00
  -7   5   3   86.39    3.90
  -7   5   3   90.79    3.90
  -7   5   3   76.99    4.00
   6  -5  -3   30.00    1.80
   6  -5  -3   29.30    2.30
   6  -5  -3   28.30    1.50
   6  -5  -3   28.90    1.90
   6  -5  -3   26.10    1.50
  -6   5   3   29.00    1.50
  -6   5   3   26.50    1.50
  -6   5   3   27.60    1.50
  -6   5   3   29.30    1.70
   5  -5  -3   22.70    1.50
   5  -5  -3   21.70    1.30
   5  -5  -3   22.50    1.20
   5  -5  -3   20.80    1.20
   5  -5  -3   21.30    1.20
   5  -5  -3   23.80    2.00
   5  -5  -3   23.50    1.50
  -5   5   3   23.40    1.20
  -5   5   3   22.10    1.30
  -5   5   3   20.90    1.20
  -5   5   3   22.50    1.10
  -5   5   3   20.40    1.70
   4  -5  -3  380.46   16.90
   4  -5  -3  384.56   16.90
   4  -5  -3  383.26   16.90
   4  -5  -3  372.06   16.90
   4  -5  -3  383.46   17.20
   4  -5  -3  412.66   17.70
  -4   5   3  379.66   17.50
  -4   5   3  403.06   16.90
  -4   5   3  373.96   16.90
   3  -5  -3   35.30    1.80
   3  -5  -3   35.70    1.80
   3  -5  -3   34.60    1.70
   3  -5  -3   35.20    2.30
   3  -5  -3   31.80    1.90
   3  -5  -3   34.90    1.70
  -3   5   3   34.70    1.80
  -3   5   3   37.00    2.30
  -3   5   3   33.40    1.70
  -3   5   3   35.60    1.70
   2  -5  -3  446.06   19.70
   2  -5  -3  447.46   19.60
   2  -5  -3  446.16   19.70
   2  -5  -3  449.66   19.70
   2  -5  -3  456.05   20.30
  -2   5   3  445.76   19.70
  -2   5   3  449.56   19.80
  -2   5   3  464.85   19.60
  -2   5   3  449.36   20.30
   1  -5  -3   45.00    2.30
   1  -5  -3   45.20    2.70
   1  -5  -3   43.90    2.20
   1  -5  -3   46.20    2.10
   1  -5  -3   43.90    2.10
   1  -5  -3   44.40    2.60
  -1   5   3   43.10    2.30
  -1   5   3   46.70    2.10
  -1   5   3   45.30    2.20
  -1   5   3   43.70    2.20
   0  -5  -3    1.70    0.20
   0  -5  -3    2.10    0.70
   0  -5  -3    2.00    0.50
   0  -5  -3    1.70    0.30
   0  -5  -3    1.40    0.50
   0  -5  -3    1.70    0.30
   0  -5  -3    1.70    0.60
   0  -5  -3    1.30    0.30
   0   5   3    2.10    0.30
   0   5   3    1.30    0.30
   0   5   3    2.10    0.50
   0   5   3    2.00    0.30
  -1  -5  -3  190.58    8.70
  -1  -5  -3  197.88    8.50
  -1  -5  -3  197.48    9.20
  -1  -5  -3  189.68    8.50
  -1  -5  -3  172.88    8.90
   1   5   3  185.98    8.60
   1   5   3  191.48    8.60
   1   5   3  202.08    8.50
   1   5   3  198.48    9.10
  -2  -5  -3  120.29    5.60
  -2  -5  -3  117.49    5.40
  -2  -5  -3  110.49    5.20
  -2  -5  -3  118.09    5.30
   2   5   3  115.19    5.40
   2   5   3  109.39    5.30
   2   5   3  119.79    5.20
   2   5   3  115.09    5.90
  -3  -5  -3   96.79    4.70
  -3  -5  -3  107.49    4.80
  -3  -5  -3  111.59    5.20
   3   5   3   95.59    4.90
   3   5   3  103.99    4.70
   3   5   3  112.39    4.90
   3   5   3  100.39    5.50
  -4  -5  -3    0.90    0.50
  -4  -5  -3    0.50    0.30
  -4  -5  -3    0.30    0.30
   4   5   3    0.00    0.60
   4   5   3    0.20    0.30
   4   5   3   -0.20    0.30
  -5  -5  -3    4.60    0.60
  -5  -5  -3    2.20    0.70
   5   5   3    4.50    1.10
   5   5   3    4.10    0.70
  -6  -5  -3    0.60    0.70
  -6  -5  -3    1.30    0.50
   6   5   3    2.30    0.60
   6   5   3    1.10    0.90
  -7  -5  -3    1.80    0.80
  -7  -5  -3    1.20    0.50
   7   5   3    1.20    0.50
   7   5   3    0.20    0.90
  -8  -5  -3   11.30    1.10
  -8  -5  -3   10.80    1.50
   8   5   3    9.60    1.90
   8   5   3   13.00    1.30
  12  -6  -3    0.00    0.80
 -12   6   3   -0.10    0.50
 -12   6   3   -0.10    0.60
  11  -6  -3   -1.20    0.90
  11  -6  -3    0.10    0.60
 -11   6   3    0.40    0.50
 -11   6   3    0.10    0.50
  10  -6  -3    0.00    0.90
  10  -6  -3    0.10    1.00
  10  -6  -3    1.90    0.70
 -10   6   3    0.70    0.50
 -10   6   3    0.70    0.50
 -10   6   3   -0.10    0.40
   9  -6  -3   -0.10    0.90
   9  -6  -3    0.30    0.50
   9  -6  -3   -0.70    0.80
  -9   6   3    0.60    0.40
  -9   6   3    1.10    0.50
  -9   6   3    0.50    0.40
   8  -6  -3   10.60    1.60
   8  -6  -3   12.70    1.20
   8  -6  -3   10.90    1.80
  -8   6   3   12.70    0.90
  -8   6   3   11.90    0.90
  -8   6   3   11.70    1.10
  -8   6   3   10.40    0.90
   7  -6  -3   32.90    1.80
   7  -6  -3   36.50    2.20
   7  -6  -3   32.20    2.70
   7  -6  -3   36.00    2.40
   7  -6  -3   33.80    1.90
  -7   6   3   35.20    1.80
  -7   6   3   31.90    1.90
  -7   6   3   34.50    1.80
  -7   6   3   37.00    1.80
   6  -6  -3   17.70    1.10
   6  -6  -3   15.20    1.80
   6  -6  -3   16.90    1.50
   6  -6  -3   17.80    1.30
   6  -6  -3   15.50    1.00
  -6   6   3   16.20    1.00
  -6   6   3   18.30    1.10
  -6   6   3   17.80    1.00
  -6   6   3   16.10    1.10
   5  -6  -3    0.30    0.60
   5  -6  -3    0.30    0.30
   5  -6  -3    0.40    0.30
   5  -6  -3    0.10    0.60
   5  -6  -3    0.50    0.40
   5  -6  -3    0.30    0.20
  -5   6   3    0.10    0.30
  -5   6   3    0.20    0.40
  -5   6   3    0.50    0.40
  -5   6   3    0.60    0.30
   4  -6  -3   88.59    4.20
   4  -6  -3   89.39    4.20
   4  -6  -3   86.89    4.10
   4  -6  -3   88.99    4.40
   4  -6  -3   91.19    4.20
   4  -6  -3   96.69    4.90
  -4   6   3   92.39    4.10
  -4   6   3   86.99    4.20
  -4   6   3   92.19    4.10
  -4   6   3   88.19    4.80
   3  -6  -3    0.00    0.50
   3  -6  -3   -0.20    0.20
   3  -6  -3    0.40    0.40
   3  -6  -3    0.00    0.20
   3  -6  -3   -0.10    0.20
  -3   6   3    0.00    0.20
  -3   6   3   -0.10    0.20
  -3   6   3   -0.30    0.30
  -3   6   3    0.00    0.20
  -3   6   3   -0.10    0.30
   2  -6  -3    5.90    1.00
   2  -6  -3    6.00    0.60
   2  -6  -3    5.60    0.50
   2  -6  -3    6.00    0.50
   2  -6  -3    6.90    0.70
  -2   6   3    5.50    0.60
  -2   6   3    6.50    0.90
  -2   6   3    6.60    0.50
  -2   6   3    5.80    0.50
  -2   6   3    6.10    0.70
   1  -6  -3  544.65   24.20
   1  -6  -3  564.24   24.10
   1  -6  -3  546.35   23.30
   1  -6  -3  564.14   23.60
   1  -6  -3  524.25   23.40
   1  -6  -3  540.95   23.50
  -1   6   3  551.34   23.30
  -1   6   3  539.65   23.70
  -1   6   3  450.65   23.50
   0  -6  -3   53.49    2.40
   0  -6  -3   53.79    3.20
   0  -6  -3   52.19    2.60
   0  -6  -3   56.59    2.50
   0  -6  -3   56.59    2.80
   0  -6  -3   53.89    3.30
   0  -6  -3   53.69    2.70
   0   6   3   52.59    2.40
   0   6   3   48.60    2.80
   0   6   3   56.99    2.60
   0   6   3   54.39    2.70
  -1  -6  -3   38.50    2.00
  -1  -6  -3   40.40    2.50
   1   6   3   41.80    2.00
   1   6   3   41.00    2.00
   1   6   3   39.00    2.10
  -2  -6  -3  279.67   12.00
  -2  -6  -3  273.47   11.60
  -2  -6  -3  258.17   11.60
   2   6   3  279.37   12.40
   2   6   3  249.48   11.70
   2   6   3  227.78   11.70
   2   6   3  268.17   11.70
  -3  -6  -3   53.29    2.90
  -3  -6  -3   60.79    3.00
  -3  -6  -3   64.19    3.40
   3   6   3   62.79    3.10
   3   6   3   62.79    2.90
   3   6   3   61.09    3.70
  -4  -6  -3   87.09    4.40
  -4  -6  -3   82.99    4.00
   4   6   3   84.39    4.10
   4   6   3   84.79    4.90
   4   6   3   82.99    3.90
  -5  -6  -3   30.50    1.80
  -5  -6  -3   32.90    2.20
   5   6   3   29.00    2.60
   5   6   3   37.20    2.00
  -6  -6  -3   23.30    1.50
  -6  -6  -3   25.10    1.90
   6   6   3   22.30    2.30
   6   6   3   25.00    1.70
  -7  -6  -3   -0.70    0.60
   7   6   3    0.60    0.50
   7   6   3   -0.20    0.80
  -8  -6  -3    1.00    0.80
  -8  -6  -3    1.90    0.60
   8   6   3    0.80    0.90
   8   6   3    1.00    0.60
  12  -7  -3    0.50    1.10
 -12   7   3    0.20    0.50
 -12   7   3    0.90    0.60
  11  -7  -3    1.50    1.30
  11  -7  -3   -0.70    0.60
 -11   7   3    0.70    0.50
  10  -7  -3   -0.80    0.50
  10  -7  -3   -0.40    0.90
  10  -7  -3   -0.50    1.00
 -10   7   3   -0.40    0.50
 -10   7   3    0.30    0.40
 -10   7   3    0.50    0.40
   9  -7  -3    2.10    1.10
   9  -7  -3    1.90    0.70
   9  -7  -3    0.80    1.00
  -9   7   3    2.40    0.50
  -9   7   3    2.10    0.50
  -9   7   3    1.60    0.50
   8  -7  -3    0.70    0.90
   8  -7  -3    0.20    0.90
   8  -7  -3    0.50    0.50
  -8   7   3    0.40    0.40
  -8   7   3   -0.10    0.30
  -8   7   3    1.10    0.40
   7  -7  -3   29.70    2.60
   7  -7  -3   35.80    2.10
   7  -7  -3   36.50    2.40
  -7   7   3   35.40    1.70
  -7   7   3   32.80    1.80
  -7   7   3   29.90    2.20
  -7   7   3   34.90    1.80
   6  -7  -3    2.30    0.60
   6  -7  -3    2.00    0.90
   6  -7  -3    2.20    0.40
   6  -7  -3    2.50    0.90
  -6   7   3    1.60    0.50
  -6   7   3    1.90    0.40
  -6   7   3    2.80    0.50
  -6   7   3    2.40    0.40
   5  -7  -3   37.70    2.00
   5  -7  -3   41.00    2.90
   5  -7  -3   40.10    2.10
   5  -7  -3   40.80    2.30
  -5   7   3   40.30    2.20
  -5   7   3   41.10    2.00
  -5   7   3   42.90    2.10
   4  -7  -3   40.80    2.20
   4  -7  -3   39.60    2.80
   4  -7  -3   42.00    2.20
   4  -7  -3   42.10    2.10
   4  -7  -3   36.00    2.40
   4  -7  -3   42.30    2.40
  -4   7   3   44.00    2.10
  -4   7   3   41.00    2.20
  -4   7   3   46.20    2.10
   3  -7  -3  107.59    5.00
   3  -7  -3  113.19    5.20
   3  -7  -3  105.09    5.10
   3  -7  -3  108.99    5.20
   3  -7  -3  112.99    5.80
  -3   7   3  116.39    5.00
  -3   7   3  120.49    5.50
  -3   7   3  114.19    5.10
  -3   7   3  112.19    5.10
  -3   7   3  107.59    5.80
   2  -7  -3   79.39    3.60
   2  -7  -3   80.69    4.30
   2  -7  -3   76.59    3.80
   2  -7  -3   82.69    4.50
   2  -7  -3   81.89    4.30
   2  -7  -3   80.89    3.90
  -2   7   3   73.79    3.90
  -2   7   3   85.29    3.80
  -2   7   3   78.59    3.70
  -2   7   3   84.09    3.70
   1  -7  -3   63.89    3.20
   1  -7  -3   65.99    3.00
   1  -7  -3   64.99    3.90
   1  -7  -3   68.89    3.40
  -1   7   3   69.69    3.20
  -1   7   3   69.59    3.20
  -1   7   3   65.89    3.00
  -1   7   3   66.49    3.40
   0  -7  -3   37.10    2.00
   0  -7  -3   34.60    2.60
   0  -7  -3   38.30    2.20
   0  -7  -3   36.00    1.80
   0   7   3   35.70    2.00
   0   7   3   38.10    1.90
  -1  -7  -3   70.89    3.50
  -1  -7  -3   76.69    3.80
  -1  -7  -3   72.39    3.40
  -1  -7  -3   70.99    4.30
   1   7   3   68.29    3.50
   1   7   3   73.99    3.60
   1   7   3   78.29    3.40
  -2  -7  -3   28.30    1.90
  -2  -7  -3   25.30    1.60
  -2  -7  -3   25.40    1.40
   2   7   3   27.20    1.60
   2   7   3   28.00    1.40
   2   7   3   23.80    1.50
   2   7   3   28.10    2.20
  -3  -7  -3   73.89    3.50
  -3  -7  -3   73.39    3.90
   3   7   3   75.49    3.70
   3   7   3   74.19    3.50
   3   7   3   71.09    4.30
  -4  -7  -3   20.30    1.30
  -4  -7  -3   21.80    1.80
   4   7   3   24.00    2.20
   4   7   3   24.80    1.50
   4   7   3   22.70    1.30
  -5  -7  -3   20.50    1.70
  -5  -7  -3   16.50    1.20
   5   7   3   16.40    2.00
   5   7   3   19.90    1.40
  -6  -7  -3    0.70    0.70
  -6  -7  -3    0.70    0.40
   6   7   3    0.20    0.70
   6   7   3    0.40    0.50
  -7  -7  -3    1.70    0.80
  -7  -7  -3    2.20    0.60
   7   7   3    3.10    0.70
   7   7   3    1.90    1.20
  12  -8  -3    0.60    1.00
 -12   8   3    0.90    0.60
  11  -8  -3    1.20    0.80
  11  -8  -3    1.00    1.20
 -11   8   3    1.30    0.50
 -11   8   3    1.00    0.70
  10  -8  -3    1.50    1.30
  10  -8  -3    0.30    0.90
  10  -8  -3    2.70    0.80
 -10   8   3    1.50    0.50
 -10   8   3    0.80    0.50
   9  -8  -3    2.30    1.20
   9  -8  -3    1.70    0.70
   9  -8  -3    0.70    0.90
  -9   8   3    1.40    0.50
  -9   8   3    1.60    0.50
  -9   8   3    2.20    0.60
   8  -8  -3   10.40    1.70
   8  -8  -3   11.90    1.20
   8  -8  -3    9.00    1.80
  -8   8   3   10.40    0.90
  -8   8   3    9.20    0.90
  -8   8   3   10.20    0.90
   7  -8  -3    1.00    0.50
   7  -8  -3    0.70    0.80
   7  -8  -3    0.10    0.80
  -7   8   3    0.10    0.50
  -7   8   3    0.60    1.30
  -7   8   3    0.20    0.30
  -7   8   3    0.00    0.30
  -7   8   3    0.60    0.40
   6  -8  -3    5.40    0.80
   6  -8  -3    5.10    1.00
   6  -8  -3    4.30    1.10
  -6   8   3    3.70    0.70
  -6   8   3    4.50    0.60
  -6   8   3    3.20    0.50
   5  -8  -3    0.90    0.50
   5  -8  -3    1.40    0.80
   5  -8  -3    1.80    0.60
   5  -8  -3    2.00    0.60
  -5   8   3    2.00    0.50
  -5   8   3    2.20    0.40
  -5   8   3    1.60    0.50
   4  -8  -3    0.20    0.20
   4  -8  -3    0.70    0.50
   4  -8  -3    0.60    0.60
  -4   8   3    0.30    0.30
  -4   8   3    0.60    0.30
  -4   8   3    0.30    0.30
  -4   8   3    0.40    0.50
   3  -8  -3    2.90    0.60
   3  -8  -3    2.80    0.90
   3  -8  -3    2.70    0.40
  -3   8   3    3.70    0.50
  -3   8   3    2.40    0.60
  -3   8   3    2.80    0.50
  -3   8   3    3.10    0.50
   2  -8  -3   21.80    1.20
   2  -8  -3   24.40    1.50
   2  -8  -3   22.70    2.00
  -2   8   3   24.20    1.40
  -2   8   3   23.40    1.20
  -2   8   3   22.60    1.30
  -2   8   3   21.90    1.50
   1  -8  -3   22.70    1.60
   1  -8  -3   23.80    1.20
   1  -8  -3   24.40    2.10
  -1   8   3   23.10    1.40
  -1   8   3   24.10    1.30
  -1   8   3   23.80    1.20
   0  -8  -3    3.50    0.70
   0  -8  -3    3.70    0.90
   0  -8  -3    3.20    0.40
   0   8   3    4.30    0.60
   0   8   3    4.10    0.50
  -1  -8  -3  193.98    8.80
  -1  -8  -3  201.88    9.90
  -1  -8  -3  203.38    9.10
   1   8   3  177.58    8.80
   1   8   3  196.48    8.90
   1   8   3  209.08    8.80
  -2  -8  -3    1.20    0.70
  -2  -8  -3    0.30    0.30
  -2  -8  -3    1.20    0.60
   2   8   3    0.60    0.40
   2   8   3    0.40    0.30
  -3  -8  -3   23.40    1.50
  -3  -8  -3   26.10    1.90
   3   8   3   27.10    1.50
   3   8   3   23.90    2.20
  -4  -8  -3   18.70    1.30
  -4  -8  -3   23.20    1.80
   4   8   3   17.70    2.10
   4   8   3   22.10    1.50
   4   8   3   20.10    1.30
  -5  -8  -3   20.70    1.70
  -5  -8  -3   16.30    1.30
   5   8   3   20.70    2.30
   5   8   3   19.70    1.40
  -6  -8  -3    0.90    0.50
  -6  -8  -3    1.30    0.80
   6   8   3    1.60    0.60
   6   8   3    1.80    1.00
  12  -9  -3    0.50    1.10
 -12   9   3    0.40    0.50
  11  -9  -3    0.80    1.00
 -11   9   3    1.10    0.50
 -11   9   3    1.30    0.50
  10  -9  -3    0.60    1.00
  10  -9  -3    0.10    0.70
  10  -9  -3    2.30    1.50
 -10   9   3    0.60    0.40
 -10   9   3    0.60    0.50
   9  -9  -3   12.00    1.20
   9  -9  -3    6.30    1.50
  -9   9   3    9.40    0.90
  -9   9   3    9.80    0.90
   8  -9  -3   29.40    2.00
   8  -9  -3   21.40    2.50
   8  -9  -3   32.00    2.60
  -8   9   3   28.00    1.60
  -8   9   3   28.80    1.60
   7  -9  -3   12.40    1.60
   7  -9  -3   10.70    1.80
   7  -9  -3    9.20    1.10
  -7   9   3   12.30    1.00
  -7   9   3   13.10    0.90
   6  -9  -3    1.80    0.80
   6  -9  -3    2.30    0.90
   6  -9  -3    2.70    0.60
  -6   9   3    2.10    0.50
  -6   9   3    2.40    0.50
  -6   9   3    2.30    0.70
   5  -9  -3   12.70    1.20
   5  -9  -3   10.90    1.60
   5  -9  -3   13.40    1.20
  -5   9   3   13.30    0.90
  -5   9   3   10.40    1.20
  -5   9   3   13.30    0.90
   4  -9  -3   18.50    1.90
   4  -9  -3   15.50    1.10
   4  -9  -3   20.20    1.50
  -4   9   3   20.20    1.10
  -4   9   3   18.20    1.20
  -4   9   3   19.10    1.20
   3  -9  -3    7.40    1.40
   3  -9  -3    8.70    1.00
   3  -9  -3    6.50    0.60
  -3   9   3    6.90    0.60
  -3   9   3    6.90    0.70
  -3   9   3    7.60    0.70
   2  -9  -3   42.70    2.20
   2  -9  -3   45.70    2.50
   2  -9  -3   46.40    3.10
  -2   9   3   44.90    2.30
  -2   9   3   45.30    2.10
  -2   9   3   45.30    2.30
   1  -9  -3   23.50    2.10
   1  -9  -3   24.10    1.60
  -1   9   3   24.00    1.40
  -1   9   3   23.20    1.40
   0  -9  -3   64.99    3.20
   0  -9  -3   72.29    3.70
   0  -9  -3   72.39    4.40
   0   9   3   70.19    3.40
   0   9   3   71.39    3.50
  -1  -9  -3    6.30    1.30
  -1  -9  -3    5.60    0.90
  -1  -9  -3    4.80    0.60
   1   9   3    5.70    0.70
   1   9   3    5.10    0.60
  -2  -9  -3    0.70    0.40
  -2  -9  -3    0.80    0.60
  -2  -9  -3    0.00    0.50
   2   9   3    0.10    0.40
   2   9   3   -0.40    0.20
  -3  -9  -3    7.20    1.50
  -3  -9  -3    8.60    1.20
  -3  -9  -3    7.70    0.80
   3   9   3    6.90    0.80
   3   9   3    8.50    0.90
  -4  -9  -3    6.70    0.80
  -4  -9  -3    7.40    1.20
   4   9   3    7.10    0.90
  -5  -9  -3    5.70    1.00
   5   9   3    4.50    1.20
   5   9   3    6.60    0.90
  12 -10  -3   -0.80    1.00
 -12  10   3   -0.50    0.50
  11 -10  -3    1.00    1.00
 -11  10   3    2.10    0.60
 -11  10   3    1.10    0.60
  10 -10  -3    3.00    0.90
  10 -10  -3    1.50    1.20
  10 -10  -3    3.30    1.90
 -10  10   3    2.00    0.50
 -10  10   3    2.30    0.60
   9 -10  -3   11.70    1.30
   9 -10  -3    8.60    1.80
   9 -10  -3    6.90    1.50
  -9  10   3   11.80    1.00
  -9  10   3   11.60    1.00
   8 -10  -3    8.40    1.60
   8 -10  -3   12.80    1.80
   8 -10  -3   11.80    1.30
  -8  10   3   13.90    1.00
  -8  10   3   13.00    1.00
   7 -10  -3   10.80    1.20
   7 -10  -3    8.20    1.70
   7 -10  -3    9.40    1.40
  -7  10   3   10.10    0.90
  -7  10   3    9.30    0.90
   6 -10  -3    5.80    1.00
   6 -10  -3    5.60    1.20
   6 -10  -3    5.90    1.00
  -6  10   3    6.50    0.70
  -6  10   3    5.70    0.70
   5 -10  -3    5.40    0.90
   5 -10  -3    3.30    0.80
   5 -10  -3    2.60    0.90
  -5  10   3    3.70    0.60
  -5  10   3    3.60    0.60
   4 -10  -3   45.80    2.50
   4 -10  -3   41.80    3.10
  -4  10   3   46.90    2.30
  -4  10   3   45.50    2.40
  -4  10   3   44.80    2.30
   3 -10  -3   16.60    1.90
   3 -10  -3   15.90    1.40
  -3  10   3   16.30    1.10
  -3  10   3   15.80    1.10
  -3  10   3   16.40    1.00
   2 -10  -3   20.50    2.00
   2 -10  -3   18.60    1.50
  -2  10   3   18.90    1.20
  -2  10   3   19.20    1.30
   1 -10  -3    1.20    0.60
   1 -10  -3    0.10    0.60
  -1  10   3    0.30    0.30
  -1  10   3    0.40    0.30
   0 -10  -3   21.90    2.10
   0 -10  -3   18.10    1.20
   0 -10  -3   21.10    1.60
   0  10   3   19.00    1.30
   0  10   3   20.50    1.30
  -1 -10  -3    5.80    0.90
  -1 -10  -3    5.20    1.20
  -1 -10  -3    6.90    0.70
   1  10   3    5.60    0.70
   1  10   3    5.30    0.70
  -2 -10  -3    0.10    0.40
  -2 -10  -3    0.00    0.60
  -2 -10  -3    0.60    0.60
   2  10   3    0.50    0.40
   2  10   3    0.80    0.40
  -3 -10  -3    1.40    0.80
  -3 -10  -3    0.50    0.60
  -3 -10  -3    0.90    0.40
   3  10   3    0.60    0.40
   3  10   3    1.30    0.50
  -4 -10  -3    2.90    1.10
  -4 -10  -3    1.00    0.70
   4  10   3    3.90    0.70
  11 -11  -3    0.50    1.10
 -11  11   3    0.60    0.50
 -11  11   3    1.50    0.60
  10 -11  -3    0.10    0.70
  10 -11  -3    0.30    1.00
 -10  11   3   -0.10    0.40
 -10  11   3    0.40    0.40
   9 -11  -3    3.80    1.50
   9 -11  -3    1.40    0.70
   9 -11  -3    2.60    1.30
  -9  11   3    2.50    0.60
  -9  11   3    1.50    0.50
   8 -11  -3   13.30    1.90
   8 -11  -3    8.30    1.70
   8 -11  -3   13.20    1.40
  -8  11   3    9.30    0.90
  -8  11   3   13.70    1.00
   7 -11  -3   -0.70    0.80
   7 -11  -3    0.20    0.50
   7 -11  -3   -0.20    0.90
  -7  11   3   -0.30    0.40
  -7  11   3   -0.30    0.30
   6 -11  -3   16.90    1.70
   6 -11  -3   17.40    1.80
   6 -11  -3   16.40    2.10
  -6  11   3   16.70    1.10
  -6  11   3   16.40    1.20
   5 -11  -3    1.10    0.80
   5 -11  -3    0.40    0.70
  -5  11   3    0.90    0.40
  -5  11   3    0.10    0.30
   4 -11  -3    2.00    0.80
  -4  11   3    3.60    0.60
  -4  11   3    3.40    0.60
  -4  11   3    2.50    0.50
   3 -11  -3    7.80    1.10
   3 -11  -3    5.40    1.20
  -3  11   3    6.80    0.80
  -3  11   3    6.50    0.70
  -3  11   3    5.90    0.60
   2 -11  -3    1.00    0.70
   2 -11  -3    0.70    0.60
  -2  11   3    2.10    0.50
  -2  11   3    2.00    0.50
   1 -11  -3    1.80    0.70
   1 -11  -3    2.10    1.00
  -1  11   3    1.80    0.50
   0 -11  -3    8.70    1.50
   0 -11  -3    8.20    1.10
   0  11   3    8.60    0.80
   0  11   3    7.10    0.80
  -1 -11  -3    8.80    1.60
  -1 -11  -3    7.20    1.10
   1  11   3    6.80    0.80
   1  11   3    6.00    0.70
  -2 -11  -3    5.50    1.30
  -2 -11  -3    5.30    1.00
   2  11   3    6.00    0.80
  -3 -11  -3    2.00    1.00
  -3 -11  -3    3.00    0.80
   3  11   3    3.70    0.70
  11 -12  -3   -0.60    1.00
 -11  12   3   -1.00    0.50
 -11  12   3   -0.50    0.60
  10 -12  -3    1.00    1.10
 -10  12   3    0.10    0.50
 -10  12   3   -0.40    0.40
   9 -12  -3    0.40    0.70
   9 -12  -3    0.10    1.00
   9 -12  -3   -0.50    1.30
  -9  12   3    0.40    0.50
  -9  12   3    0.40    0.70
   8 -12  -3    3.00    0.80
   8 -12  -3    4.10    1.40
  -8  12   3    2.50    0.50
  -8  12   3    1.80    0.50
   7 -12  -3   -0.20    0.50
   7 -12  -3    0.70    1.00
   7 -12  -3    0.00    0.80
  -7  12   3    0.00    0.40
  -7  12   3   -0.70    0.40
   6 -12  -3    2.00    1.00
   6 -12  -3    2.00    0.70
   6 -12  -3    1.10    0.80
  -6  12   3    2.50    0.50
  -6  12   3    1.70    0.50
   5 -12  -3   21.20    1.80
  -5  12   3   21.20    1.40
  -5  12   3   23.80    1.40
   4 -12  -3    8.70    1.30
   4 -12  -3    8.90    1.60
  -4  12   3    7.40    0.80
  -4  12   3    8.00    0.80
  -4  12   3    8.20    0.80
   3 -12  -3    4.30    0.90
   3 -12  -3    4.10    1.20
  -3  12   3    3.80    0.60
  -3  12   3    3.20    0.60
   2 -12  -3    2.40    0.80
   2 -12  -3    3.40    1.10
  -2  12   3    2.20    0.50
  -2  12   3    1.20    0.40
   1 -12  -3    3.00    1.00
   1 -12  -3    2.60    0.80
  -1  12   3    4.30    0.70
  -1  12   3    3.20    0.60
   0 -12  -3    9.90    1.70
   0 -12  -3    8.50    1.20
   0  12   3    7.40    0.80
   0  12   3    9.00    0.90
  -1 -12  -3   15.20    2.00
  -1 -12  -3   13.40    1.40
   1  12   3   12.40    1.00
   1  12   3   12.70    1.10
  -2 -12  -3   10.50    1.30
  -2 -12  -3    8.60    1.80
   2  12   3    9.40    0.90
   2  12   3    8.10    0.90
  10 -13  -3   -0.10    1.30
 -10  13   3    0.20    0.50
 -10  13   3   -0.20    0.40
   9 -13  -3    0.00    1.00
   9 -13  -3   -0.60    0.70
  -9  13   3   -0.30    0.40
  -9  13   3    0.20    0.40
   8 -13  -3   -0.40    1.10
   8 -13  -3    0.00    0.60
   8 -13  -3    0.10    0.90
  -8  13   3    0.10    0.40
  -8  13   3   -0.40    0.40
   7 -13  -3   -0.30    0.90
   7 -13  -3   -0.30    0.70
   7 -13  -3    0.90    0.60
  -7  13   3    0.50    0.50
  -7  13   3   -0.20    0.40
   6 -13  -3    1.60    0.90
   6 -13  -3    0.60    0.80
   6 -13  -3    0.90    0.60
  -6  13   3    1.60    0.50
  -6  13   3    0.70    0.50
   5 -13  -3    2.50    1.00
   5 -13  -3    3.70    0.90
  -5  13   3    3.00    0.60
  -5  13   3    2.90    0.50
   4 -13  -3    0.00    0.70
   4 -13  -3    0.20    0.70
  -4  13   3    0.10    0.30
  -4  13   3    0.10    0.30
   3 -13  -3    0.90    0.80
  -3  13   3    1.30    0.40
  -3  13   3    1.20    0.50
   2 -13  -3    1.50    0.90
   2 -13  -3    2.90    0.80
  -2  13   3    2.50    0.60
  -2  13   3    3.00    0.60
   1 -13  -3   12.90    1.40
   1 -13  -3   10.40    1.80
  -1  13   3   11.90    1.00
  -1  13   3   10.20    1.00
   0 -13  -3    4.60    1.00
   0 -13  -3    6.00    1.50
   0  13   3    4.00    0.70
   0  13   3    5.40    0.70
  -1 -13  -3    5.60    1.00
  -1 -13  -3    4.10    1.30
   1  13   3    4.70    0.80
   1  13   3    5.70    0.80
   9 -14  -3   -0.40    0.90
  -9  14   3   -0.50    0.40
  -9  14   3    0.10    0.40
   8 -14  -3   -0.90    1.20
   8 -14  -3    0.30    1.00
   8 -14  -3    1.70    0.80
  -8  14   3    0.80    0.50
   7 -14  -3    0.90    0.80
   7 -14  -3    1.10    1.40
   7 -14  -3    0.10    0.90
  -7  14   3    0.20    0.40
  -7  14   3    1.40    0.60
   6 -14  -3    1.20    0.90
   6 -14  -3    1.20    0.70
   6 -14  -3    0.10    0.80
  -6  14   3    0.90    0.40
   5 -14  -3    3.50    1.00
   5 -14  -3    2.30    1.00
  -5  14   3    2.10    0.50
  -5  14   3    2.00    0.50
   4 -14  -3    1.80    1.00
   4 -14  -3    1.20    0.80
  -4  14   3    1.50    0.50
  -4  14   3    1.10    0.50
   3 -14  -3    0.20    0.70
   3 -14  -3   -0.40    0.60
  -3  14   3    0.40    0.40
  -3  14   3   -0.10    0.40
   2 -14  -3    0.10    0.70
   2 -14  -3   -0.40    0.70
  -2  14   3    0.80    0.40
  -2  14   3    0.10    0.40
   1 -14  -3    1.20    0.90
   1 -14  -3    1.20    0.80
  -1  14   3    0.90    0.50
  -1  14   3    0.70    0.40
   7 -15  -3    1.20    1.00
   7 -15  -3    3.90    1.00
   7 -15  -3    3.90    1.30
  -7  15   3    1.90    0.50
   6 -15  -3   -0.20    0.90
   6 -15  -3   -0.10    0.80
   6 -15  -3    1.10    0.80
  -6  15   3    0.20    0.40
   5 -15  -3    0.50    0.90
   5 -15  -3   -0.40    0.80
  -5  15   3    0.10    0.40
   4 -15  -3    1.20    1.10
   4 -15  -3    1.30    0.90
  -4  15   3    0.90    0.50
  -4  15   3    1.00    0.50
  -2  15  -4   -0.40    0.40
  -2  15  -4   -0.10    0.40
   2 -15   4   -1.20    0.70
  -3  15  -4    1.00    0.50
  -3  15  -4    2.80    0.70
   3 -15   4    2.40    0.90
  -4  15  -4    0.80    0.50
   4 -15   4    0.50    0.80
   4 -15   4    0.70    1.20
  -5  15  -4    0.80    0.50
   5 -15   4    0.00    1.10
   5 -15   4    1.60    1.00
  -6  15  -4    1.90    0.60
   6 -15   4    0.90    1.30
   6 -15   4    2.10    1.20
   0  14  -4    5.60    0.90
   0  14  -4    7.10    0.90
   0 -14   4    6.60    1.10
  -1  14  -4    6.70    0.90
  -1  14  -4    7.70    0.90
   1 -14   4    7.00    1.10
   1 -14   4    4.60    1.50
  -2  14  -4    6.20    0.80
  -2  14  -4    5.80    0.90
   2 -14   4    5.00    1.40
   2 -14   4    6.30    1.10
  -3  14  -4   -0.20    0.40
  -3  14  -4    0.10    0.40
   3 -14   4   -0.10    0.60
   3 -14   4    0.90    1.00
  -4  14  -4    7.00    0.80
   4 -14   4    5.80    1.50
   4 -14   4    5.40    1.20
  -5  14  -4    1.00    0.50
  -5  14  -4    1.40    0.50
   5 -14   4    0.40    1.00
   5 -14   4    1.30    0.90
  -6  14  -4    0.30    0.40
  -6  14  -4   -0.10    0.40
   6 -14   4    0.30    1.00
   6 -14   4    0.20    1.20
  -7  14  -4    1.20    0.50
  -7  14  -4    0.50    0.40
   7 -14   4   -0.60    1.10
   7 -14   4    2.10    1.10
  -8  14  -4    0.60    0.50
  -8  14  -4    1.10    0.50
   8 -14   4   -0.70    1.20
   8 -14   4    1.50    1.30
   2  13  -4   11.60    1.10
   2  13  -4    9.50    1.10
  -2 -13   4   10.90    1.50
  -2 -13   4    7.40    1.80
  -2 -13   4   11.30    1.30
   1  13  -4    3.30    0.70
   1  13  -4    4.80    0.80
  -1 -13   4    2.50    1.10
  -1 -13   4    3.10    1.20
  -1 -13   4    4.10    1.00
   0  13  -4    1.80    0.60
   0  13  -4    2.90    0.60
   0 -13   4    2.10    0.90
   0 -13   4    3.40    0.90
   0 -13   4    0.90    1.00
  -1  13  -4    1.40    0.50
  -1  13  -4    0.90    0.50
   1 -13   4    1.10    0.90
   1 -13   4    1.50    0.70
   1 -13   4    1.60    1.00
  -2  13  -4    2.00    0.50
   2 -13   4   -0.20    1.00
   2 -13   4    2.60    0.80
   2 -13   4    0.80    0.90
  -3  13  -4    8.50    0.90
  -3  13  -4    8.50    0.90
   3 -13   4    7.40    1.30
   3 -13   4   10.20    2.60
   3 -13   4    7.90    1.60
  -4  13  -4    0.20    0.40
  -4  13  -4   -0.20    0.40
  -4  13  -4    0.30    0.40
   4 -13   4   -0.10    0.70
   4 -13   4   -0.60    0.80
  -5  13  -4    0.60    0.40
  -5  13  -4   -0.20    0.40
   5 -13   4    1.20    1.70
   5 -13   4    0.50    0.90
  -6  13  -4    1.00    0.40
  -6  13  -4    0.80    0.40
   6 -13   4    1.00    1.10
   6 -13   4    0.50    1.10
  -7  13  -4    2.20    0.60
  -7  13  -4    2.50    0.50
   7 -13   4    1.20    1.20
   7 -13   4    1.50    1.10
  -8  13  -4    0.20    0.40
  -8  13  -4    0.20    0.40
   8 -13   4    0.00    1.10
   8 -13   4    1.60    1.30
  -9  13  -4    0.10    0.40
  -9  13  -4    0.20    0.50
   9 -13   4    0.90    1.30
   9 -13   4    1.20    1.30
   3  12  -4   -0.50    0.40
   3  12  -4    0.60    0.50
  -3 -12   4    1.00    1.00
  -3 -12   4   -0.20    0.60
  -3 -12   4    0.00    0.60
   2  12  -4    1.40    0.60
   2  12  -4    2.90    0.60
  -2 -12   4    2.10    0.80
  -2 -12   4    2.00    0.70
  -2 -12   4    2.00    1.00
   1  12  -4   25.20    1.60
   1  12  -4   22.00    1.60
  -1 -12   4   27.40    2.60
  -1 -12   4   23.50    1.80
  -1 -12   4   22.50    2.00
   0  12  -4   16.60    1.20
   0  12  -4   16.60    1.30
   0 -12   4   15.60    1.50
   0 -12   4   14.00    1.50
   0 -12   4   19.50    2.10
  -1  12  -4   25.10    1.70
  -1  12  -4   26.50    1.60
   1 -12   4   26.50    2.00
   1 -12   4   29.50    2.50
   1 -12   4   24.70    2.10
  -2  12  -4    7.40    0.80
  -2  12  -4    6.00    0.70
  -2  12  -4    6.50    0.80
   2 -12   4    7.20    1.40
   2 -12   4    6.00    1.30
   2 -12   4    6.10    1.00
  -3  12  -4   10.60    0.90
  -3  12  -4   11.40    1.00
  -3  12  -4   11.20    1.00
   3 -12   4   13.50    1.40
   3 -12   4    9.20    1.60
  -4  12  -4    0.60    0.40
  -4  12  -4    1.70    0.50
  -4  12  -4    0.30    0.40
   4 -12   4    0.20    0.80
   4 -12   4    1.80    1.30
   4 -12   4    0.40    0.90
  -5  12  -4   26.10    1.60
  -5  12  -4   31.00    1.70
  -5  12  -4   27.30    1.60
   5 -12   4   26.80    2.70
   5 -12   4   23.10    2.40
   5 -12   4   25.80    2.20
  -6  12  -4   -0.40    0.30
  -6  12  -4   -0.10    0.30
   6 -12   4    1.90    1.00
   6 -12   4    0.00    0.90
  -7  12  -4    2.60    0.70
  -7  12  -4    1.70    0.50
  -7  12  -4    2.50    0.60
   7 -12   4    2.20    1.20
   7 -12   4    2.80    1.20
  -8  12  -4   -0.20    0.40
  -8  12  -4    0.10    0.40
  -8  12  -4   -0.40    0.60
   8 -12   4    0.40    1.00
   8 -12   4    0.90    1.20
  -9  12  -4    0.80    0.50
  -9  12  -4    0.10    0.50
   9 -12   4   -0.10    1.10
   9 -12   4    1.80    1.40
 -10  12  -4    0.10    0.50
  10 -12   4    2.00    1.90
  10 -12   4   -0.10    1.10
   4  11  -4    6.80    1.00
   4  11  -4    8.10    0.90
  -4 -11   4    8.10    1.20
  -4 -11   4    4.90    0.90
  -4 -11   4    7.00    1.60
   3  11  -4    1.30    0.50
   3  11  -4    1.30    0.50
  -3 -11   4    1.40    1.00
  -3 -11   4    1.00    0.60
  -3 -11   4    1.70    0.70
   2  11  -4    7.40    0.90
   2  11  -4    6.00    0.80
  -2 -11   4    6.00    1.00
  -2 -11   4    9.50    1.10
  -2 -11   4    5.10    1.30
   1  11  -4   -0.10    0.40
   1  11  -4    0.10    0.40
  -1 -11   4    0.70    0.80
  -1 -11   4    0.70    0.60
  -1 -11   4    1.00    0.60
   0  11  -4    0.30    0.40
   0  11  -4    0.10    0.40
   0 -11   4   -0.10    0.50
   0 -11   4    0.10    0.60
   0 -11   4    0.40    0.70
  -1  11  -4    0.80    0.40
  -1  11  -4    1.80    0.40
  -1  11  -4    1.60    0.50
   1 -11   4    0.90    0.60
   1 -11   4    2.30    0.80
   1 -11   4    1.10    0.80
  -2  11  -4    7.10    0.70
  -2  11  -4    7.40    0.80
  -2  11  -4    7.00    0.80
   2 -11   4    7.60    1.10
   2 -11   4    6.80    1.40
   2 -11   4    7.10    1.20
  -3  11  -4    0.20    0.30
  -3  11  -4    0.40    0.40
  -3  11  -4    0.80    0.30
   3 -11   4    0.20    0.60
   3 -11   4    1.10    0.90
   3 -11   4    0.60    0.80
  -4  11  -4    5.50    0.60
  -4  11  -4    6.20    0.70
  -4  11  -4    5.80    0.70
   4 -11   4    5.70    1.40
   4 -11   4    7.80    1.30
   4 -11   4    4.20    1.10
  -5  11  -4   16.60    1.10
  -5  11  -4   17.20    1.20
  -5  11  -4   18.30    1.20
   5 -11   4   13.80    2.10
   5 -11   4   16.60    1.80
   5 -11   4   18.80    2.20
  -6  11  -4   16.20    1.10
  -6  11  -4   15.80    1.20
   6 -11   4   13.20    2.00
   6 -11   4   13.70    1.90
  -7  11  -4    5.90    0.90
  -7  11  -4    6.50    0.70
  -7  11  -4    6.10    0.80
   7 -11   4    3.80    1.30
   7 -11   4    6.90    1.40
  -8  11  -4    7.00    1.10
  -8  11  -4    5.60    0.80
  -8  11  -4    5.80    0.80
   8 -11   4    5.50    1.60
   8 -11   4    6.00    1.50
  -9  11  -4    9.90    1.00
  -9  11  -4   10.20    1.20
  -9  11  -4   10.90    1.00
   9 -11   4    7.00    1.60
   9 -11   4    7.60    1.80
 -10  11  -4    1.90    0.60
 -10  11  -4    3.10    0.80
  10 -11   4    2.80    1.40
  10 -11   4    1.50    1.30
   5  10  -4    6.00    1.00
  -5 -10   4    5.40    1.60
  -5 -10   4    7.00    1.20
  -5 -10   4    5.50    1.00
   4  10  -4   14.00    1.20
   4  10  -4   13.20    1.30
  -4 -10   4   12.30    1.20
  -4 -10   4   11.70    1.90
  -4 -10   4   13.50    1.40
   3  10  -4    1.10    0.50
   3  10  -4    1.50    0.50
  -3 -10   4   -0.10    0.60
  -3 -10   4    1.00    0.50
  -3 -10   4    1.40    0.60
   2  10  -4   -0.10    0.40
   2  10  -4    0.10    0.40
  -2 -10   4    0.00    0.50
  -2 -10   4    0.10    0.40
  -2 -10   4    0.00    0.60
   1  10  -4    4.90    0.70
   1  10  -4    6.50    0.90
  -1 -10   4    7.10    1.30
  -1 -10   4    6.40    1.00
  -1 -10   4    5.90    0.90
   0  10  -4   26.60    1.60
   0  10  -4   23.00    1.30
   0  10  -4   23.20    1.50
   0 -10   4   24.10    2.10
   0 -10   4   23.30    1.70
   0 -10   4   25.40    1.70
  -1  10  -4    3.30    0.50
  -1  10  -4    4.10    0.70
  -1  10  -4    2.80    0.70
   1 -10   4    2.60    0.90
   1 -10   4    2.40    0.70
   1 -10   4    3.50    0.80
  -2  10  -4    2.30    0.50
  -2  10  -4    2.30    0.50
  -2  10  -4    2.60    0.40
  -2  10  -4    1.80    0.60
   2 -10   4    2.30    0.80
   2 -10   4    2.20    0.90
   2 -10   4    1.90    0.70
  -3  10  -4   36.60    2.00
  -3  10  -4   38.10    1.90
  -3  10  -4   38.70    2.10
   3 -10   4   33.60    2.30
   3 -10   4   36.80    2.70
   3 -10   4   37.60    2.60
  -4  10  -4    7.70    1.10
  -4  10  -4    9.00    0.70
  -4  10  -4    9.80    0.80
   4 -10   4    9.90    1.60
   4 -10   4   10.40    1.40
   4 -10   4    8.90    1.60
  -5  10  -4    4.60    0.60
  -5  10  -4    4.40    0.50
  -5  10  -4    4.30    0.70
   5 -10   4    4.10    1.30
   5 -10   4    3.90    1.00
   5 -10   4    3.00    1.10
  -6  10  -4   -0.20    0.30
  -6  10  -4    0.00    0.40
   6 -10   4   -0.30    0.80
   6 -10   4   -0.30    0.90
  -7  10  -4    1.60    0.50
  -7  10  -4    1.10    0.50
  -7  10  -4    0.90    0.40
   7 -10   4    0.00    0.90
   7 -10   4    1.60    1.10
  -8  10  -4    1.00    0.40
  -8  10  -4    0.20    0.40
  -8  10  -4    0.70    0.50
   8 -10   4    0.90    1.00
   8 -10   4   -0.30    1.10
  -9  10  -4    0.40    0.40
  -9  10  -4    0.10    0.50
  -9  10  -4    0.00    0.60
   9 -10   4   -0.40    1.10
   9 -10   4    0.40    1.10
 -10  10  -4   15.10    1.40
 -10  10  -4   15.00    1.20
  10 -10   4   17.80    2.40
  10 -10   4    9.70    2.10
 -11  10  -4    6.10    1.00
 -11  10  -4    5.90    0.90
  11 -10   4    4.00    1.50
  11 -10   4    5.60    1.70
   6   9  -4    1.60    1.10
   6   9  -4    3.00    0.70
  -6  -9   4    1.60    0.80
  -6  -9   4    2.90    0.70
   5   9  -4    3.30    0.60
   5   9  -4    5.00    1.30
   5   9  -4    5.70    0.90
  -5  -9   4    6.40    1.00
  -5  -9   4    3.90    0.90
   4   9  -4    5.30    0.70
   4   9  -4    4.60    0.80
  -4  -9   4    6.80    1.10
  -4  -9   4    5.30    0.90
   3   9  -4    0.10    0.30
   3   9  -4    0.50    0.40
  -3  -9   4    0.00    0.40
  -3  -9   4   -0.30    0.50
  -3  -9   4    0.40    0.50
   2   9  -4   38.30    2.10
   2   9  -4   37.50    2.20
  -2  -9   4   40.20    2.90
  -2  -9   4   37.70    2.10
  -2  -9   4   38.80    2.30
   1   9  -4   17.40    1.30
   1   9  -4   17.50    1.00
   1   9  -4   17.90    1.20
  -1  -9   4   15.50    1.70
  -1  -9   4   18.00    1.40
  -1  -9   4   17.70    1.30
   0   9  -4   92.99    4.60
   0   9  -4   94.69    4.30
   0   9  -4   99.19    4.50
   0   9  -4   92.59    4.30
   0  -9   4   97.59    5.20
   0  -9   4   94.09    4.70
   0  -9   4   96.39    4.70
   0  -9   4   93.39    5.10
  -1   9  -4    6.00    0.60
  -1   9  -4    6.30    0.70
  -1   9  -4    5.00    0.70
  -1   9  -4    4.80    0.60
   1  -9   4    5.90    1.10
   1  -9   4    5.90    0.90
   1  -9   4    4.40    0.90
  -2   9  -4   61.09    3.00
  -2   9  -4   59.29    3.00
  -2   9  -4   66.89    3.00
  -2   9  -4   60.99    3.00
  -2   9  -4   63.19    3.10
   2  -9   4   62.59    3.60
   2  -9   4   55.19    3.40
   2  -9   4   57.79    3.10
   2  -9   4   60.19    3.30
   2  -9   4   66.49    3.30
  -3   9  -4   31.70    1.70
  -3   9  -4   24.00    1.50
  -3   9  -4   29.90    1.50
[truncated: 613,306 more chars]
